# Supplementary material for: Cut-off Scale and Complex Formation in Density Functional Theory Computations of Epoxy-Amine Reactivity
Source: ACS Omega. 2021 Oct 25;6(44):29424–31. doi: 10.1021/acsomega.1c03229 (PMC8587129; doi:10.1021/acsomega.1c03229)
Supplement: Supplementary file 1 — ao1c03229_si_001.zip [file ao1c03229_si_001.zip › Final_structures/Primary/A1_E4_B3LYP-D3_CC-PVTZ-F_ canonical/Epoxy_frag4_reactant-3_isomer3.vib]

{ 
 s_m_m2io_version
 :::
 2.0.0 
} 

f_m_table { 
 i_j_atom_total
 :::
 43
 m_column[134] { 
  s_m_data_name
  s_m_column_name
  i_m_width
  b_m_visible
  s_m_units
  :::
  1 r_j_Frequency  "Frequency"  10 1 "" 
  2 s_j_Symmetry  "Symmetry"  10 0 "" 
  3 r_j_Intensity  "Intensity"  10 1 "" 
  4 r_j_Raman_Act  "Raman Act"  10 0 "" 
  5 r_j_Raman_Int  "Raman Int"  10 0 "" 
  6 r_j_x1  "x1"  10 0 "" 
  7 r_j_y1  "y1"  10 0 "" 
  8 r_j_z1  "z1"  10 0 "" 
  9 r_j_x2  "x2"  10 0 "" 
  10 r_j_y2  "y2"  10 0 "" 
  11 r_j_z2  "z2"  10 0 "" 
  12 r_j_x3  "x3"  10 0 "" 
  13 r_j_y3  "y3"  10 0 "" 
  14 r_j_z3  "z3"  10 0 "" 
  15 r_j_x4  "x4"  10 0 "" 
  16 r_j_y4  "y4"  10 0 "" 
  17 r_j_z4  "z4"  10 0 "" 
  18 r_j_x5  "x5"  10 0 "" 
  19 r_j_y5  "y5"  10 0 "" 
  20 r_j_z5  "z5"  10 0 "" 
  21 r_j_x6  "x6"  10 0 "" 
  22 r_j_y6  "y6"  10 0 "" 
  23 r_j_z6  "z6"  10 0 "" 
  24 r_j_x7  "x7"  10 0 "" 
  25 r_j_y7  "y7"  10 0 "" 
  26 r_j_z7  "z7"  10 0 "" 
  27 r_j_x8  "x8"  10 0 "" 
  28 r_j_y8  "y8"  10 0 "" 
  29 r_j_z8  "z8"  10 0 "" 
  30 r_j_x9  "x9"  10 0 "" 
  31 r_j_y9  "y9"  10 0 "" 
  32 r_j_z9  "z9"  10 0 "" 
  33 r_j_x10  "x10"  10 0 "" 
  34 r_j_y10  "y10"  10 0 "" 
  35 r_j_z10  "z10"  10 0 "" 
  36 r_j_x11  "x11"  10 0 "" 
  37 r_j_y11  "y11"  10 0 "" 
  38 r_j_z11  "z11"  10 0 "" 
  39 r_j_x12  "x12"  10 0 "" 
  40 r_j_y12  "y12"  10 0 "" 
  41 r_j_z12  "z12"  10 0 "" 
  42 r_j_x13  "x13"  10 0 "" 
  43 r_j_y13  "y13"  10 0 "" 
  44 r_j_z13  "z13"  10 0 "" 
  45 r_j_x14  "x14"  10 0 "" 
  46 r_j_y14  "y14"  10 0 "" 
  47 r_j_z14  "z14"  10 0 "" 
  48 r_j_x15  "x15"  10 0 "" 
  49 r_j_y15  "y15"  10 0 "" 
  50 r_j_z15  "z15"  10 0 "" 
  51 r_j_x16  "x16"  10 0 "" 
  52 r_j_y16  "y16"  10 0 "" 
  53 r_j_z16  "z16"  10 0 "" 
  54 r_j_x17  "x17"  10 0 "" 
  55 r_j_y17  "y17"  10 0 "" 
  56 r_j_z17  "z17"  10 0 "" 
  57 r_j_x18  "x18"  10 0 "" 
  58 r_j_y18  "y18"  10 0 "" 
  59 r_j_z18  "z18"  10 0 "" 
  60 r_j_x19  "x19"  10 0 "" 
  61 r_j_y19  "y19"  10 0 "" 
  62 r_j_z19  "z19"  10 0 "" 
  63 r_j_x20  "x20"  10 0 "" 
  64 r_j_y20  "y20"  10 0 "" 
  65 r_j_z20  "z20"  10 0 "" 
  66 r_j_x21  "x21"  10 0 "" 
  67 r_j_y21  "y21"  10 0 "" 
  68 r_j_z21  "z21"  10 0 "" 
  69 r_j_x22  "x22"  10 0 "" 
  70 r_j_y22  "y22"  10 0 "" 
  71 r_j_z22  "z22"  10 0 "" 
  72 r_j_x23  "x23"  10 0 "" 
  73 r_j_y23  "y23"  10 0 "" 
  74 r_j_z23  "z23"  10 0 "" 
  75 r_j_x24  "x24"  10 0 "" 
  76 r_j_y24  "y24"  10 0 "" 
  77 r_j_z24  "z24"  10 0 "" 
  78 r_j_x25  "x25"  10 0 "" 
  79 r_j_y25  "y25"  10 0 "" 
  80 r_j_z25  "z25"  10 0 "" 
  81 r_j_x26  "x26"  10 0 "" 
  82 r_j_y26  "y26"  10 0 "" 
  83 r_j_z26  "z26"  10 0 "" 
  84 r_j_x27  "x27"  10 0 "" 
  85 r_j_y27  "y27"  10 0 "" 
  86 r_j_z27  "z27"  10 0 "" 
  87 r_j_x28  "x28"  10 0 "" 
  88 r_j_y28  "y28"  10 0 "" 
  89 r_j_z28  "z28"  10 0 "" 
  90 r_j_x29  "x29"  10 0 "" 
  91 r_j_y29  "y29"  10 0 "" 
  92 r_j_z29  "z29"  10 0 "" 
  93 r_j_x30  "x30"  10 0 "" 
  94 r_j_y30  "y30"  10 0 "" 
  95 r_j_z30  "z30"  10 0 "" 
  96 r_j_x31  "x31"  10 0 "" 
  97 r_j_y31  "y31"  10 0 "" 
  98 r_j_z31  "z31"  10 0 "" 
  99 r_j_x32  "x32"  10 0 "" 
  100 r_j_y32  "y32"  10 0 "" 
  101 r_j_z32  "z32"  10 0 "" 
  102 r_j_x33  "x33"  10 0 "" 
  103 r_j_y33  "y33"  10 0 "" 
  104 r_j_z33  "z33"  10 0 "" 
  105 r_j_x34  "x34"  10 0 "" 
  106 r_j_y34  "y34"  10 0 "" 
  107 r_j_z34  "z34"  10 0 "" 
  108 r_j_x35  "x35"  10 0 "" 
  109 r_j_y35  "y35"  10 0 "" 
  110 r_j_z35  "z35"  10 0 "" 
  111 r_j_x36  "x36"  10 0 "" 
  112 r_j_y36  "y36"  10 0 "" 
  113 r_j_z36  "z36"  10 0 "" 
  114 r_j_x37  "x37"  10 0 "" 
  115 r_j_y37  "y37"  10 0 "" 
  116 r_j_z37  "z37"  10 0 "" 
  117 r_j_x38  "x38"  10 0 "" 
  118 r_j_y38  "y38"  10 0 "" 
  119 r_j_z38  "z38"  10 0 "" 
  120 r_j_x39  "x39"  10 0 "" 
  121 r_j_y39  "y39"  10 0 "" 
  122 r_j_z39  "z39"  10 0 "" 
  123 r_j_x40  "x40"  10 0 "" 
  124 r_j_y40  "y40"  10 0 "" 
  125 r_j_z40  "z40"  10 0 "" 
  126 r_j_x41  "x41"  10 0 "" 
  127 r_j_y41  "y41"  10 0 "" 
  128 r_j_z41  "z41"  10 0 "" 
  129 r_j_x42  "x42"  10 0 "" 
  130 r_j_y42  "y42"  10 0 "" 
  131 r_j_z42  "z42"  10 0 "" 
  132 r_j_x43  "x43"  10 0 "" 
  133 r_j_y43  "y43"  10 0 "" 
  134 r_j_z43  "z43"  10 0 "" 
  :::
 } 
 m_row[123] { 
  r_j_Frequency
  s_j_Symmetry
  r_j_Intensity
  r_j_Raman_Act
  r_j_Raman_Int
  r_j_x1
  r_j_y1
  r_j_z1
  r_j_x2
  r_j_y2
  r_j_z2
  r_j_x3
  r_j_y3
  r_j_z3
  r_j_x4
  r_j_y4
  r_j_z4
  r_j_x5
  r_j_y5
  r_j_z5
  r_j_x6
  r_j_y6
  r_j_z6
  r_j_x7
  r_j_y7
  r_j_z7
  r_j_x8
  r_j_y8
  r_j_z8
  r_j_x9
  r_j_y9
  r_j_z9
  r_j_x10
  r_j_y10
  r_j_z10
  r_j_x11
  r_j_y11
  r_j_z11
  r_j_x12
  r_j_y12
  r_j_z12
  r_j_x13
  r_j_y13
  r_j_z13
  r_j_x14
  r_j_y14
  r_j_z14
  r_j_x15
  r_j_y15
  r_j_z15
  r_j_x16
  r_j_y16
  r_j_z16
  r_j_x17
  r_j_y17
  r_j_z17
  r_j_x18
  r_j_y18
  r_j_z18
  r_j_x19
  r_j_y19
  r_j_z19
  r_j_x20
  r_j_y20
  r_j_z20
  r_j_x21
  r_j_y21
  r_j_z21
  r_j_x22
  r_j_y22
  r_j_z22
  r_j_x23
  r_j_y23
  r_j_z23
  r_j_x24
  r_j_y24
  r_j_z24
  r_j_x25
  r_j_y25
  r_j_z25
  r_j_x26
  r_j_y26
  r_j_z26
  r_j_x27
  r_j_y27
  r_j_z27
  r_j_x28
  r_j_y28
  r_j_z28
  r_j_x29
  r_j_y29
  r_j_z29
  r_j_x30
  r_j_y30
  r_j_z30
  r_j_x31
  r_j_y31
  r_j_z31
  r_j_x32
  r_j_y32
  r_j_z32
  r_j_x33
  r_j_y33
  r_j_z33
  r_j_x34
  r_j_y34
  r_j_z34
  r_j_x35
  r_j_y35
  r_j_z35
  r_j_x36
  r_j_y36
  r_j_z36
  r_j_x37
  r_j_y37
  r_j_z37
  r_j_x38
  r_j_y38
  r_j_z38
  r_j_x39
  r_j_y39
  r_j_z39
  r_j_x40
  r_j_y40
  r_j_z40
  r_j_x41
  r_j_y41
  r_j_z41
  r_j_x42
  r_j_y42
  r_j_z42
  r_j_x43
  r_j_y43
  r_j_z43
  :::
  1 45.9789066459006 ""  0.513184274032836 0 0 0.0154892528584836 0.0282263034542785 -0.0230445756273935 0.0571375821858867 -0.000425577078312027 -0.0536194319494412 0.0424274111007391 0.00566737215966623 -0.0327099477618394 0.0432728658222779 0.011389508986001 -0.0204146364065093 0.0314901090981159 0.0156534965211065 0.000906918379679166 0.0165839147975794 0.0152214407881896 0.0123356462865171 0.018312205691815 0.00710922674874731 -0.00371543445802217 0.031054476010123 0.00244867695931869 -0.0257847606258085 -0.0017079186555496 0.0261201044420793 0.0454585987727895 0.0230196186100051 0.0423085593446996 0.0667381384151978 -0.0245585954290886 0.0195604692184395 0.0448096193722895 -0.0217722266128099 0.0278407377588089 0.0590560730175079 0.00229287332999946 0.0596949698541264 -0.0228917398666308 0.0166083711639267 0.047430082285879 -0.0345190113551663 0.052982223578614 0.0129804986569227 -0.0269480430112517 0.0318667229732879 0.0209894422328478 0.0110994760723933 0.00873400161092618 0.00569401182754915 0.00258076778329835 0.0320739610465797 -0.00301119610820652 -0.037224896368728 0.0326995258201222 0.0457907488573172 0.0645348023950213 0.0152483962280459 0.0443950462769596 0.0887819511901395 0.0374767231415405 0.046708675641152 0.0615722263993839 -0.037584865526559 0.00824452032082287 0.0341648552725353 -0.0171794656129183 0.0178911138868663 0.0393231619881009 -0.0353416417533807 0.027801394976617 0.0612356804243634 -0.0395571124318843 0.0192612428683813 0.0455952945346492 -0.0322178064889576 0.0340898430703086 0.0788897896120129 -0.00842394590340224 0.0318507555130685 0.0635053244806245 0.00379948138948957 -0.0636731427768411 0.0284612424356603 -0.00550280062008918 -0.044568319086996 0.0344129653721067 -0.00834388179738556 -0.00766894105456144 0.0234028742629959 -0.0111137486813031 -0.0826472277373571 0.0563731393360437 0.028176283916928 -0.0801178119731754 0.00123851245943581 -0.0337344097890736 0.0129243864884407 0.049677774602506 -0.0689998107065771 -0.0264697940928412 -0.0484702886913462 -0.0412869928141793 -0.0196221288840849 -0.0585235241294154 -0.0850320645343373 -0.029198733298679 -0.0495185196972553 -0.0782453369048615 -0.0273124368738048 -0.0620973573802702 -0.0689265745245325 -0.0277278172521749 -0.028773499807655 -0.0355097431177564 -0.0131833433935619 -0.039916678513505 -0.0196821796760687 -0.0134445650705214 -0.0610083343031097 -0.102080942848646 -0.0317144858878857 -0.0432951057849322 -0.0771813642200017 -0.0292838172781607 -0.0398053922557392 -0.0862226957770808 -0.0280603871966217 -0.0670353673390202
  2 53.8158371413319 ""  0.260778779756913 0 0 -0.0190171792797828 0.00557864458900544 -0.0167962008301638 -0.00365614505499798 -0.0050124383886298 -0.0285585546917301 -0.013270420804515 -0.00010039516871293 -0.0153293705792857 -0.000130529276880607 -0.00578429911381942 -0.0204293585282997 0.00237206604242337 -0.0111688227643739 -0.0167259890033318 -0.00984355162265797 -0.0108957713157544 -0.00722436611691253 -0.0290344112453444 -0.000595853070020763 0.00313398669252144 -0.0311160389080701 0.00510330383696771 -0.000208458669878762 0.00361478771431523 -0.0288085478540543 -0.0118643704703064 0.0170354114809299 -0.0775761828164237 -0.00356154814716251 0.0325486802261172 -0.0107414104170511 -0.0478201775631738 -0.022468923199586 -0.0194030685561589 0.00945050689191183 -0.0530906982421854 0.0295483012639749 -0.0149663183548491 -0.0105912257522989 -0.00149446685250897 -0.0481747160589464 0.0110187214677058 -0.00788077013945094 -0.0295648435364308 0.0156828559712976 -0.0176559317411203 -0.0232020446964938 -0.0403447695876244 0.00127613152676148 0.0121951821167205 -0.0427839733831924 0.0101924495794634 0.00569197525915718 -0.000774322612891953 -0.0902304398687145 0.0207507286101209 0.0261489149906558 -0.0900884531950911 -0.00757584953116671 0.0345945836675625 -0.0870963003525693 -0.0182473588992876 0.0259497251471319 0.0225288393125357 -0.052477370911687 0.0496304758770359 -0.0174182794889589 -0.0623553167192155 0.0433990036679422 -0.0236300136487642 -0.0543182954744583 -0.0351750879730987 0.00548591410518307 0.00216052726095351 -0.0162350079613279 -0.0281589970063628 0.00983636971448059 -0.0343542003286404 -0.028972592929435 0.0317137901673624 0.0654070604967172 -0.0328278592242331 0.0658395468210209 0.00695590043369309 -0.0210064227019185 0.103912119284616 9.63540754002487e-05 -0.00733235481899966 0.0351997303909145 0.0852557199445744 -0.0418789882048881 0.0829811285366563 0.0983982804935568 -0.0407140923927061 0.0519927585574608 -0.0243147652679525 0.00109187257277579 0.0320239479209767 -0.00238889361867783 0.0767680249261846 0.00265211553287922 -0.0173545227429694 0.0128600492647851 -0.00547192323461247 0.0109921333314354 0.124456065347202 -0.0521473647461446 0.00051519898342209 0.0968817312917024 0.0525266087445802 -0.00305786674636428 0.0737493095079054 0.00115117859664812 -0.0220768536536872 -0.00355599947085291 -0.0402391002789338 -0.0175154585916974 -0.013197504247509 0.0283804146221781 0.0191141206136554 0.169661688647528 -0.0456281170406683 0.00995002311404778 0.105241242148819 -0.0995981833765642 0.0123052669718437 0.131135434648781 -0.0520335140271161
  3 65.5574509889221 ""  0.149165532562466 0 0 -0.022730310629383 0.0254824492570263 -0.0169409568224095 -0.00149424989953142 0.0112805876659154 -0.0319370268075531 -0.0051742798667479 0.0104461132477004 -0.0236008404023788 -0.0023653248934069 0.0132056787596525 -0.0166813991814357 -0.000111198760462451 0.00745479068478822 -0.0125263936964668 0.0013847163138353 -0.00344382943768245 -0.0179288693143797 -0.00491425150988659 -0.00316301986059751 -0.0213774659659833 -0.0090793418397222 0.00411024930635443 -0.0235413171176692 -0.000720691530832286 -0.00510152106178038 -0.00893131973747792 -0.0433662221437955 0.102379823322498 -0.0381195580781755 -0.0252508812712969 -0.0432091002854077 0.105587259176449 0.0594826003901382 -0.0716486946187115 -0.0809344478062077 -0.0420122887718666 0.0466659163762322 -0.0159725591253971 -0.0186698466788984 0.0298174652323008 -0.0347192093162528 -0.00176528594509284 0.0195176379080218 -0.0145595155042204 0.00048197885254272 0.0116162329894533 -0.00458821919835371 -0.0057189920203663 -0.00977186013462377 -0.0240260081915803 -0.0126525010849888 0.00265048970486659 -0.0285658282966518 -0.0243656695906511 0.129488161692036 -0.109466613749965 -0.0507565450684957 0.109977672163612 -0.0297800131271252 -0.0809293036375392 0.144575633305294 0.00576805760127634 0.0014873372691322 -0.118436095722588 0.125608672955015 -0.0657379137321315 -0.00418564100765148 0.154062874215835 -0.0327269045554074 -0.0376853710032003 0.117894513518854 0.10265255044581 -0.123132976738154 -0.0537695249041128 0.068567702318891 -0.082190414493829 -0.0857370368356616 0.0510764424765267 -0.0577230188678135 -0.155693701954718 0.0192526354017734 -0.0219153204018766 0.0418671737480438 -0.0182176941805034 -0.0172761004424487 0.0662754964542945 -0.023483766434143 0.00685869256443595 0.0220643612123684 0.0228901669407562 -0.0310301185459938 0.0567876679814249 0.0500194432005921 -0.0293346957069175 0.028961143475955 -0.0490931247571877 0.0178613495107498 0.0241580058915331 0.0256044172364809 -0.00247278781523376 0.0156634599121619 0.0140310909417817 -0.0160759538358117 0.0175634122776505 0.0334246219613711 0.00711658271985267 0.00601886097210885 0.0294280978012071 0.00128113326214142 0.0293122361944089 0.0256159913734084 -0.0020376640329045 0.00873988253452431 0.0086440844357716 -0.0174151167486208 0.0087123317262847 0.0130892559142798 -0.0204364129230085 0.0230687019973321 0.0405675019414137 0.0162659672649539 0.00515981474371081 0.0304968156311414 0.00346279076875223 -0.00619696918043848 0.0340502408874826 0.00794751255484762 0.0119457381693613
  4 68.9010440326719 ""  0.960742442721789 0 0 -0.0125303103608684 0.00375122741598771 0.0111983201463229 -0.0313530511802486 0.015279292800195 0.0216256819702955 -0.0245081047742526 0.00976638941474416 0.015762963075812 -0.0222778915742293 0.0109973409756273 0.0198414142567283 -0.0171546105662947 0.00500178874367362 0.0201996761735328 -0.0127342089139082 -0.00571006455144159 0.0123861041371635 -0.0135988860312186 -0.00858175242291432 0.00546800538860314 -0.0207299108144398 0.000853084766270934 0.00929210207347655 -0.00589240830295442 -0.0167544867527596 0.0131504779856209 -0.00727535474485823 -0.0224926402793148 0.0119609365009829 0.00636496966614832 -0.0145341864335296 0.0180726465846353 -0.00948162811701783 -0.0259992585573022 0.0109019089873366 -0.0291964926569601 0.00291055159951415 0.0125059293541339 -0.00669284993352304 -0.0171940501045145 -0.00472397062764847 -0.0250510835409568 0.0181476513002766 0.0247652888556123 -0.016293513093695 0.00754988982606728 0.025244772577526 -0.010548945470901 -0.0162934987365617 -0.000574991181031695 -0.0228619800591937 0.000144113500650391 0.00615615095563706 -0.0166700508427919 -0.0245231629473595 0.00934567632266474 -0.0022281565181838 -0.0301396740801186 0.0113195931353571 -0.00525815077745906 -0.0168200644087801 0.0139136893611646 0.00756389681715055 -0.0116793466580432 0.0191061725432942 0.00904471764928454 -0.00804666472196902 0.0204291025379176 0.011458132686281 -0.0221124573514314 0.0184198927990718 -0.00979313746763709 -0.0255006030104946 0.0107281314927448 -0.00595447124624983 -0.0317155722633489 0.0130044661127011 -0.014959845738169 -0.027166843952611 0.00725838732697434 0.046991798838686 0.0352927358298715 0.0330360474257855 0.0226599389763113 0.0440208354345527 0.0483593737386316 0.0209579798651014 0.0194371196276578 0.0202295078761333 0.0724982205007044 0.0389639957435251 0.0309434512317662 0.0423317116151343 0.03714189859231 0.0360852099522852 0.0305110201727245 0.0113697951681272 0.00949723154139048 0.0237998046511267 -0.0281785784529408 -0.126008311918158 -0.0219323213317751 0.0659544817568776 -0.0856284161478461 0.0673256829890526 -0.0904024170190903 -0.0403403081715719 0.0312313715173527 -0.0508262245701194 -0.168216648571432 0.020338302329093 -0.033996115609048 -0.181106727243208 -0.0173476255257702 0.077392144603471 -0.0596210652159041 -0.0624435457163245 0.098033247426938 -0.136720094337548 0.100649863641245 -0.156840680999657 -0.0677816810985228 0.0610846471461386 -0.0705851822828286 3.44499411122402e-05 0.0720004494789754 -0.0869838592378949 0.0104823923110176
  5 81.6941973227716 ""  0.536696795119675 0 0 0.0218218722876605 -0.00454510676161971 -0.0536511619706378 0.0219543449682205 -0.00392991043177262 -0.053429315361399 -0.00780887754405308 0.0150821803572527 -0.0184640644877695 -0.0178524685778145 0.0293980635749341 0.00619143530202494 -0.022223504844286 0.0279053845881424 0.0206803013388443 -0.017800673970412 0.0114517957760468 0.0110893240235926 -0.0250144692694942 0.00996749103783567 0.00348233626802438 -0.0203707767249713 0.0126652375191131 -0.0104254683617868 0.00812819176979291 -0.0187390934846759 -0.00515992694502372 -0.0115468929808292 -0.0394579107404926 -0.0228978417336283 0.0529598319746933 -0.0095095426963876 0.00798005629657006 0.0156077241748359 -0.0441540656648175 -0.0227193696546403 -0.0119498187461885 0.0105656598797384 -0.0519345704660452 0.0309572496152493 -0.0230592373951786 -0.0844908991031013 -0.0143176181772273 0.0366633179705068 0.00655256971501827 -0.0227911441818357 0.0344571506260516 0.0326916852677052 -0.0278110425336055 0.00193676105942522 0.0015356119883386 -0.0193302073160958 0.00774570864655749 -0.0208149074593081 -0.03515791014108 -0.045008877778052 -0.027801607796338 0.00351605885592754 -0.0563364298582047 -0.0378591570683545 -0.0168405109618313 -0.0307087659325485 -0.0152419769359963 0.0668036050062946 0.00497974527268107 0.0193579016227015 0.0520534902526844 0.00633269210502938 0.0181936422135678 0.0727712664740997 -0.0326347151880315 -0.00470167742516252 0.0293423788939552 -0.0379816565200184 -0.0123282942717244 0.0324211082060857 -0.0634016208472424 -0.0322983098437477 -0.00837729369069088 -0.049823439012684 -0.0370487418759842 0.0628188115665833 -0.0271147220875022 -0.0101624006851163 0.0546781515176175 0.0224624025505228 -0.00631836434995957 0.0550261936314185 -0.00378992863332409 -0.0143821250613059 0.0856453579058859 -0.0402745326806472 0.0140712065628882 0.0465216396875534 -0.0424165669033627 -0.0341845903373033 0.0716842606055473 -0.00131982888597689 0.00840586649763796 -0.0758996077521927 -0.0019051999556272 0.0386624343375566 -0.0306249664768678 0.0778755525374627 0.0366065859482913 -0.0751446628189163 -0.0448374209591892 0.0917129221645788 -0.106969933032262 -0.0104146383053842 -0.0210367148002941 -0.0802555999256303 -0.0234969132387838 0.0577099350027633 -3.27707612733775e-05 0.0832507309599332 0.0840987000294247 -0.0366482608845718 0.102140547975513 0.00201961659606525 -0.104705618887309 -0.102213660616363 0.0911173563907584 -0.0427266453404514 -0.0385852533408811 0.147351462833498 -0.0722483031001649 -0.0237166317458757 0.0750566383849025
  6 93.79993972608 ""  0.704202707432096 0 0 -0.00377292119786124 -0.00523467898802027 0.00990606374567616 -0.0405683298322288 0.0137155880875752 0.0237108538196842 -0.0158043413178431 -0.00248753799263686 -0.00343758676104644 0.0273586668827979 -0.0345230337968428 -0.0476178238978936 0.0386122841539581 -0.0446748066039887 -0.0572032085850505 0.00712554542794312 -0.0240968335041807 -0.0249971851035061 -0.0260455421606341 0.00117631819374416 0.0071151283212771 -0.0377674284569785 0.0125529986722672 0.0186356895572569 -0.00837021000136506 -0.015268585734621 0.00108859819975344 0.0130723329078326 0.019577210105985 0.021127054622697 -0.0427147098124096 -0.0288810290294137 0.0145179609689381 -0.019146854024493 -0.020137446790838 0.00541077329954107 -0.0252509242041899 -0.00785715685170787 0.0114328273069873 0.00457959206418672 -0.042628083018424 -0.00979541561242808 0.0477174453261861 -0.0480343629528267 -0.0683024831522759 0.0666421718425674 -0.0651349507562763 -0.0838630466000308 -0.048100259451761 0.0150969413051234 0.0297756397069239 -0.0666975483320235 0.033000018305365 0.0509626444144317 0.036500762314212 0.029093695622597 0.0129086006939998 -0.0014528512225856 0.0306757563932184 0.0464225866119362 0.0233351739598031 0.0242449723233525 0.0185384944199138 -0.053762489979473 -0.0543532923282765 0.0051962380895376 -0.0436395576686789 -0.0308570785723164 0.0137216478931084 -0.0589620843059577 -0.0136871791715668 0.0335957286875906 -0.0270188601473975 -0.0267654708608002 -0.000876095007158245 -0.0237871637842693 -0.0188479468635907 0.0178350628008719 -0.0144678862062652 -0.0179917692618761 0.00310975945132532 0.0463747398589438 0.0554731784765502 0.0118663015852056 0.0508515066798783 0.101452494777753 0.00648440214507915 0.0551676208066924 0.0271891438949674 0.0152364318751851 0.0897306599579804 0.057986302734603 0.0142768540435169 -0.00400259837976395 0.052573557453466 0.00864935957066949 0.105371178694583 0.00969320856943816 0.0211238787392166 -0.0148081105741327 -0.0174914687130802 0.0197214649340724 0.0663494738453096 -0.0496181867024197 -0.0205123729188023 -0.0948713673272108 -0.00201370902410198 -0.0187971617284338 -0.0261696517940555 -0.0179411641619916 0.00401671526018097 -0.0086400022478296 -0.00143955877486208 0.0926664265563224 0.0819076530140878 -0.0517502586285071 -0.0047652676959572 0.103091456761855 -0.0601987909479843 0.00344312142772238 -0.150106896892231 0.0264323325486757 0.00927910621883374 -0.0881029139515636 -0.00142248747831719 -0.00972213151281286 -0.103758023287585 -0.0195381024098748 -0.0872702511081599
  7 102.318915787135 ""  0.635692658901084 0 0 -0.0188896700947861 0.00878647688230141 0.0263415786201049 -0.00765989659700938 -0.00891697312737264 -0.00331152733095118 0.0106238082033334 -0.0210941716230132 -0.024414906343288 0.0186337703740373 -0.0265086021804396 -0.0310062031697214 0.0213923667821672 -0.0293373107180986 -0.0318401707314408 0.0157356077449578 -0.0273200367634048 -0.0265504914656939 0.0187517731071219 -0.0307409997351669 -0.0322135805209304 0.01761057871769 -0.0277958297327343 -0.0320036478701178 -0.000767658013497873 -0.0149413343261898 -0.00260407570865559 0.025322360470468 0.00320613601351544 0.0197969665599262 -0.0300365800176674 -0.0223871507465402 -0.00757869921863195 -0.0191197659169347 -0.00782557027951727 0.0126338256355301 -0.0142130083359082 0.0339398047884366 0.0256608521599345 -0.0204532601248587 0.0124934287113756 0.0318155490172038 0.0185315295456053 -0.0246309696622409 -0.0301285424060986 0.0244425682666851 -0.0306006990991265 -0.0329329505924425 0.0188236702780246 -0.0326014549529961 -0.033277023973139 0.0158369372065088 -0.0274147741321425 -0.0323347083319878 0.0496037147506078 0.00943924356360127 0.0240531127464722 0.00984122908078757 0.0179632849668141 0.0407113734237581 0.0362963755789034 -0.00243019628701106 0.0106592443058375 -0.0465474947276408 -0.0347652165594656 -0.0210230925980644 -0.0213665198489255 -0.027689054982056 -0.0160798301454378 -0.0442205331386504 -0.0101978499118176 0.0110649005209809 -0.0364057745423313 -0.0150885775754613 -0.000385983892447647 -0.0307255483406671 0.0009148913279379 0.0302499414579275 -0.00371904288216309 -0.00363446022789481 0.0196038379273253 -0.0723739063042271 -0.041097032787798 0.0249413810606878 -0.0316191407230001 0.00822993807758441 -0.00449691965080015 -0.026962081884338 -0.00616226229846484 0.0475035161070562 -0.081093289637117 -0.0581522450722921 0.0504131530643731 -0.100945039739043 -0.0584387792791733 -0.0039782185239885 -0.00500698138714664 0.00215195446970331 0.0902948422128679 0.0228668115914435 0.0628061529982356 -0.00697014550170447 0.0779047256650185 0.144547084815623 -0.0117527908735332 -0.0137458441012992 0.00155876883120922 0.0603301822571563 0.00538961374000028 0.0399304014212299 -0.0823011408818748 0.0228368789657328 0.0585599701057 0.0232515359235678 0.105396671370804 0.152310723523233 0.0392504334938491 0.075932349651538 0.169748116428642 -0.0465341260146073 -0.0409671094273829 -0.0574002599806274 0.0585790185385035 -0.0100571867866071 0.0287201544831045 0.13166723433334 -0.0176427545437553 -0.0110422680568067 0.042198716453026
  8 117.670283228698 ""  0.071727534538193 0 0 -0.0102981864159261 0.015117727091768 -0.00886432592900985 -0.0139711471831029 0.0145497766015376 -0.0137979624268839 -0.012368895978058 0.0112190906493046 -0.0121874107805847 -0.0656194211936554 0.0553474310807849 0.0538438937426935 -0.0655991483071909 0.0524968641927859 0.0595479590420899 -0.0163654090220081 0.00606622167648357 0.00255998160115337 0.0375934794130935 -0.0405905347297052 -0.0628288758478797 0.0405124456373456 -0.0380955392237564 -0.0714825486918523 -0.012281583606649 3.27568413448498e-05 0.00145150743577941 -0.0105949087815111 -0.0273035192686257 0.00153213777973232 0.0090508263683994 0.0110261791533441 -0.0161572959227329 -0.0257840483347032 0.00662329657052268 0.0134807909078521 -0.0150123547242502 0.0263121194035932 -0.00825097700702828 -0.00835372361218505 0.00799747182908095 -0.0143193960852784 -0.106180920564195 0.0925592359593891 0.0991203600147251 -0.105112209492838 0.0870476264185726 0.107827597539172 0.0760818712468149 -0.0757287805429014 -0.107741330940552 0.0798401891297974 -0.0697112244489816 -0.12600352828156 -0.0111374315405066 -0.0334981467773921 0.0215368665935182 -0.00897261691219304 -0.0237421151555381 -0.0110080884493002 -0.013359128313166 -0.0452754784701295 -0.0074179718314745 0.00218671366250956 0.0309597228604839 -0.021332950799597 0.0266681071568827 0.0162636526063104 -0.0232893747778754 0.0180119561454074 -0.00321649499906364 -0.014173878630088 -0.0396836944964284 0.004910127061896 0.00341256631894658 -0.0321169980497983 0.0111384739782717 0.0237253788142935 -0.0155844420099155 0.00850813060904193 0.0227016171775993 0.0211499213544733 0.00526086690671253 0.0195098049254014 0.00026853127686998 0.00542134892633786 0.03258970942124 -0.00318339726905967 0.0117707596055483 0.0076620273795471 0.026837379732814 0.0035733720456906 0.0229386304850443 0.033789928019418 0.00374229017941721 0.0167958543118045 -0.0127510649713519 0.0142832598168139 0.00439152896505755 0.0422654557252293 -0.0184096981119498 0.0172944704388854 0.114482226933392 -0.0474550448610962 -0.0171208980000476 -0.0475021585159924 -0.0126356446921637 -0.0114588425763581 0.0429549920883508 -0.0273264684715845 -0.0019409042205162 0.0507836321652332 0.00873306061991585 0.0858724300844278 0.129487415280649 -0.0538076820308873 -0.00743433644600363 0.134432527045421 -0.059621986328328 0.00571738216223889 -0.0969148944837971 0.0134934239365102 0.0139336235865793 -0.0532915711590926 -0.00356898872757915 0.00246696327282689 -0.0585787351724871 -0.0432052944872899 -0.0752902919011515
  9 130.442872100079 ""  3.89241343279471 0 0 -0.0189028114807967 -0.00953182928050573 -0.0188048645664775 -0.018244128123371 0.0122410799669192 0.0284317242635097 0.00808562463437392 -0.0144970920073435 0.00934185700190959 0.00995233855073918 -0.0180700665476902 0.00306455429150897 0.0191154978951481 -0.0238725496479791 -0.0126317613868208 0.0276441844256846 -0.0242408673458778 -0.0197573071313955 0.0392652053336069 -0.0306230735549212 -0.0244780622538541 0.0288746806331987 -0.0270627453546085 -0.010653216993607 0.00668723526001312 0.00285979242624947 -0.0110328947328297 0.0226186285979348 0.0238217647844015 0.00309291996048926 -0.0370591822552506 -0.00597152586281906 -0.0245523644120577 0.0033179375016739 0.0290650773141108 0.0039817645525183 -0.00122135901626687 -0.0603491935590398 -0.018423048985161 -0.0237400760260066 0.0155982395767176 -0.007279381906056 -0.00107451319676805 -0.0145810759631 0.0127441622267207 0.0154929028095109 -0.0243610627865014 -0.0147751969094642 0.0512723604732957 -0.0343712688447506 -0.0347677073559237 0.0316442086836593 -0.0295500534056191 -0.0148968389815736 0.0492116729737598 0.0301841570833336 0.00868613899598379 0.00599646452854581 0.0446165072130423 0.0148988572905152 0.0235452117730088 0.0123902197696129 -0.00393628692751115 -0.0526217974942499 -0.0200049194360142 -0.0373122816795757 -0.0336423997979833 -0.0202874705495549 -0.0351991344272339 -0.0567412862215896 0.0160913965129762 -0.0100847303250689 -0.00860938973029038 0.0208801198485416 -0.00524015423770652 -0.0139322358209928 0.0495486019592962 0.0120304361489972 0.0284466895725391 0.0355517605418907 0.01661276298113 0.0908106203985896 0.102924334598197 -0.0131434546726206 -0.0258366786643356 -0.0677144616981284 0.0700348679632322 -0.0434899751482015 0.00689726809373798 -0.0799992825311522 0.0922972308002984 0.15480576066762 -0.0947171334034575 0.195372593651904 0.157281501047031 0.0757119245425992 -0.13354466063882 -0.00811396937716826 -0.20784667717435 -0.0179143846623219 0.0118587994861904 0.0100337953745707 -0.0344683099275675 0.0336994543957999 0.0199640753731818 -0.0379967084670166 -0.0200818494088861 0.0446772515491087 0.0056608982366487 -0.0106032859221162 -0.0109921099942023 -0.0117232491664303 0.0418929724238398 -0.0052047322021043 -0.0432320573258004 0.0494032690900937 0.0362626207164914 -0.0184289611122307 0.0491822525378123 0.00151995886841962 -0.0424703867680713 -0.0466447804777801 0.0408000561474874 -0.0414709601947476 -0.00508377034501352 0.0744238696368198 -0.0406733004703198 -0.0326865477667511 0.044069077075462
  10 141.304885845459 ""  0.848647253358776 0 0 -0.00735465257713003 -0.0123792746168756 -0.024721217991166 0.025013849654778 -0.0158944388272718 -0.00756774570438687 -0.00183219537787096 -0.00153052846367191 0.0262211566218266 0.0152291337925988 -0.0155263907713977 0.00387731709725073 0.00268520646113858 -0.00424643628578888 0.0112618330465564 -0.0213960113394572 0.022299164394645 0.040388710129464 -0.0521353423285661 0.0489377949529519 0.0788345598255351 -0.0430499394035877 0.0356920402842674 0.0721940666324428 -0.00165141936786942 0.0124182561751627 0.00602174979639651 -0.0346243870107999 -0.00732955189410812 -0.0228637374326447 0.0313914405645973 0.0222073183384322 0.00701713815727998 0.0279912623519745 0.00879964853801592 -0.0149053506275171 -0.00813061020044585 -0.0325463128901554 -0.0246782477708591 -0.00967791287402927 0.0183170676679417 -0.0267526851001666 0.0388134141922874 -0.0382613237720866 -0.0230040540518103 0.0173513977700415 -0.0191525697035707 -0.0106299291074037 -0.078271480160136 0.0742470550904474 0.110493754530925 -0.0628266834711497 0.0515388559254557 0.100664595642934 -0.0503793447616528 -0.0117802724644554 -0.0236728966320289 -0.021912762097935 -0.0149389426880864 -0.0500691923584005 -0.0499919424312576 -0.00795212626297732 -0.0146654813466035 0.0573274750707986 0.0400869311796476 0.0281075969315935 0.0126277935621413 0.0204033394602477 0.0170760680992437 0.0482760979224449 0.0124982752931879 -0.0254999538824611 0.0574883977674318 0.0275352499477146 0.0077673701725869 0.0478997112255494 -0.00481363730738289 -0.0484601013355444 0.000582514249086135 -0.00033127867276032 -0.0204820504777815 0.00741371162613809 -0.00630954714430658 -0.0188230475595604 -0.0309028240085433 -0.0705620778234089 0.00935825808744838 -0.0375890227457634 -0.022011710601629 -0.0412251425302835 -0.00731366908617692 0.00690355857350367 -0.0420959300319479 0.0575449192638199 0.00987518852426568 0.00670629731988186 -0.0852439700912329 -0.018996742321549 -0.0809056650608638 0.0536224048092652 0.0179272039464358 -0.030716932344135 0.107040993578484 0.0223103036769422 -0.0490545950156269 -0.06185106533336 -0.0194043244298716 -0.0135625999463503 0.0803778109155898 -0.0185432738369376 -0.0797741759128022 0.0677275770449495 0.0723944614717638 0.0203835122743185 0.125675312930542 0.0142951891481649 -0.035206934482263 0.106940780136245 0.0186111470598437 -0.0410448231483705 -0.105931662749983 -0.0214525974585947 0.00377941291276423 -0.0884640619140868 0.0151665107258962 0.0343119477882847 -0.0779554822147176 -0.0780760284989667 -0.0698050804325344
  11 175.237802315745 ""  0.962967578361946 0 0 0.0299053937043628 -0.0124612181063642 0.028444175992327 -0.00214213607500706 -0.010030898348309 0.00536267805733601 -0.00385544582030275 0.00700578667343702 -0.0125337982472566 -0.0114654456999575 0.00888461399978027 -0.0140914571663151 -0.0105891821370341 0.0130526411528321 -0.0157148514110445 -0.00745791609411907 0.0129282685881414 -0.0173790396370126 -0.0026543213875142 0.0115774632224598 -0.0194079974518883 0.00175195675055305 0.00985032262369029 -0.0167975154817247 -0.00389272968454102 -0.00109069074667707 -0.000576876243791608 0.00861927043550804 0.00219026852658315 0.0105719114623374 0.00913234727079327 -0.00214954078660608 0.0151690282246925 -0.0211902936485343 -0.0255474930926413 -0.0012566080948566 0.0522973976736694 -0.00125776413776044 0.0263444422679691 0.0254342994835424 -0.0307719490729439 0.0526616414281238 -0.015510424334487 0.0084904743780296 -0.0113001379292065 -0.0137250590604754 0.0145394909641765 -0.0149287187625666 -7.2081673760591e-05 0.0105875947418552 -0.0226244667024653 0.00979490979462007 0.00849579645658593 -0.0175393522903305 0.00775550943829308 0.00210294063195324 0.00958143198929173 0.00858807698997867 -0.00345305134514834 0.0228378481325599 0.0189477207721907 0.0085151898624378 0.00851920992652911 0.00501929748449329 -0.00593479685693138 0.0117918099326331 0.0175280898448913 0.0120296468756397 0.0185116754595399 0.0136121196926718 -0.0138098164421482 0.0264884331466012 -0.0293090121004313 -0.0302286003036688 -0.00756380273824547 -0.0175682771166251 -0.0370011804696333 0.0143511750913385 -0.0280760693151826 -0.0258311390557926 -0.010620368587496 -0.00407643434419817 -0.00272190244727563 0.00419594362274005 0.0255287076279369 -0.0150206597841703 -0.0141352518401791 0.0278199933120719 -0.00955497567740932 0.0187745234076709 -0.0195687437947902 0.00237330863561497 -0.00582080809665944 -0.013291867976508 0.00354406229007156 0.0133120966629395 0.0354008856158218 -0.0106283001736237 0.0232723444966659 0.116006507051633 0.0646490420847313 -0.0297250768109968 -0.0729298420596782 -0.0292389647639994 0.0274302657945875 -0.0721773418473584 -0.0158552855614053 0.0225268488592491 0.346950015042567 -0.0571662158363956 -0.0116382596586267 0.165098158005545 0.298562536609937 -0.130411649066769 -0.22436477030771 0.0485283846000988 -0.0288474000108177 -0.00578606856693185 -0.0108524012735047 0.0176116564434026 0.0256632504917617 0.0329116941438256 -0.00581341421168898 -0.276085799353077 0.0966484325003075 0.0250535156282228 -0.111890868466694 -0.239978280486501 0.0858917202079772
  12 184.638630066188 ""  1.00777507548675 0 0 0.0483844839794298 -0.0260297627357086 0.0657338623304671 -0.0377498611241433 0.00228101404236176 0.0471266501005867 -0.0287146913549535 0.0348827298501322 -0.0106016051395308 -0.0289166085527613 0.0283079160868 -0.0326483867380586 -0.0143591453753785 0.0333168757777555 -0.052534747489753 -0.0112051049079784 0.0419983559324285 -0.0484271257844306 -0.0159854173348383 0.0498465774990218 -0.0386752635815946 -0.0138567763196038 0.048330830891971 -0.0197754865779667 0.00324995286270925 0.000216251268756493 -0.000584618770427256 0.0483782716690572 0.00683426027896195 0.0383682074330336 0.0459028230502245 0.00153063526560733 0.0364651953249511 -0.0561144671451421 -0.0671496762156088 0.00518368111483125 0.124874832092696 -0.0406986211663592 0.0603302251549547 0.030727569710151 -0.0493775139021165 0.144910926002116 -0.0344405679551359 0.0227592526758727 -0.0310890843839606 -0.0121785207523649 0.0267296650747016 -0.0661863481630464 -0.0168164836803065 0.0531497205852223 -0.0386114552270327 -0.00461775085590213 0.053225660854858 -0.0071219647378312 0.0347684295641394 0.00753865834508866 0.0223383308346398 0.0523197989181781 -0.0215413877419041 0.086014888891899 0.0895103489320344 0.0411530927907429 0.0351595643713074 0.0332877268526801 -0.000405718829238778 0.0263201961725031 0.0733416945415358 0.0392844872548646 0.0421048743643453 0.0616129797656872 -0.0346366253858356 0.0658618560806941 -0.0847625587790275 -0.0747397064272623 -0.0163093317316008 -0.0452161923793604 -0.101853489884259 0.0525656321937427 -0.0774383945276313 -0.0701575519434414 -0.015233862327969 0.00119240916247535 0.0131396979525088 -0.00732388717220864 0.0158438913244971 -0.101654670238029 -0.0117343564472468 0.011301267490267 -0.0188921727775545 -0.00369598220566425 -0.0600000725076843 0.0392954524744542 -0.057573695535484 0.0491620219188834 0.043275236321735 0.0417927414494581 -0.0365226506552057 -0.0191875519629304 -0.0510547048912048 -0.0324194907177337 -0.018869881498324 0.0101189046031305 0.0319097772817264 0.0116630497170374 -0.0094840194602592 0.0172645030555311 0.00329125387498271 -0.00451278367534357 -0.103627479936191 0.0167833189349531 0.000204679960645577 -0.0465551470968019 -0.0873215264612643 0.0459834758249181 0.0852651236025933 -0.0173998976000336 0.00840428129392608 0.00900730728080314 0.00480124566826307 -0.00525148719087913 -0.0212395115529518 -0.014138102688414 0.00706631141975749 0.0834347516152974 -0.0304296499410084 0.00121602056365459 0.0287636963044594 0.072108907484388 -0.0327101409023163
  13 224.590081541008 ""  0.0199517797320251 0 0 0.0166891095080489 0.000160539082818234 0.0496097843057531 0.0413918146719524 -0.0411174332626097 -0.0188616266627652 0.0577364921695002 -0.0458585877943345 -0.0536031121635407 0.0457917068754361 -0.0488617981657902 -0.0631625722398763 -0.0102933641509137 0.000186828426456568 -0.0124201701941142 -0.0455150865501439 0.032593831209132 0.0271745173660233 -0.00419232442502781 0.00905299634830621 -0.000847405886802512 0.0523030856291317 -0.0345799703649256 -0.0460749738713078 -0.0358639540559453 0.0132774814261877 0.0218948082673305 -0.0814128098875625 -0.0427862110288168 -0.0168529148497518 0.0480547301750333 0.0340009982304725 0.0362930248874404 -0.0275362136004784 -0.0193591941682582 -0.000110056951149263 0.0744430121191059 0.0293322210332548 0.0448550352228589 0.00208599338099595 0.0247686410553428 0.101464771995852 0.0597790605177078 -0.0733841638883765 -0.0835468645926483 -0.0226359144976909 0.00770452911656712 -0.00393261884228103 -0.0102479725092538 0.0247482469118615 0.0101907170373021 0.0768438639772639 -0.0447210299452086 -0.0607096610482605 -0.161834049500916 -0.0615568822319328 -0.0350707538390118 -0.0311572645771966 -0.104554364318616 -0.0549333053865263 -0.0868060117636398 -0.00852517154110419 0.00565663965777985 0.111172338680622 0.0731425507460879 0.0877317280011427 0.0077549002762779 0.0445238125164637 0.0667761953013083 0.0933903671593232 0.00038444235827914 -0.0350499967554296 -0.0132899189563983 -0.015923713989554 0.0105554891202394 -0.00956360320139285 -0.0411683615953753 -0.00748302092192335 -0.0523144263262735 -0.0240252830728633 -0.01875703746285 -0.0173169330131671 0.103328420102076 0.0195881448956489 -0.0178383873992134 0.0339246051919165 0.0220248161862885 -0.0168223435139038 0.00363203447097618 0.0179994877427702 -0.00120176477009853 0.1432039907422 -0.0402275209591325 -0.0356762502208215 0.139826726432677 0.0818403885360735 -0.0109866174114927 -0.0171144506770036 -0.0315364947994341 -0.0103151805045705 -0.00390151374659563 0.00520736456765221 -0.00266462867519876 0.00121254855568952 0.00257482415561516 0.00341374019154688 0.00158964482327315 0.00269926045842166 -0.02419687392007 0.00451106518916687 0.00657360097709844 -0.0131385901713012 -0.0183189391202867 0.00816027979519867 0.0181239418128182 -0.0164075864760111 -0.00281763991967612 -0.02622553271555 -0.00747275148302017 0.00812103458617839 0.00147929469248518 -0.000415191725694183 0.0031354444057628 0.0125777275479258 -0.00448769104313508 0.000402409941891113 0.00583442332045327 0.0137618411411997 0.00270691494389161
  14 255.044523098613 ""  2.11296910458177 0 0 0.0683489225083102 0.0596476500397313 0.0412936388789969 -6.7141290644361e-05 0.061905895147751 -0.000283409965223586 0.00979680270233685 0.0485698561749463 -0.0179360621914223 0.0311407527428539 0.0405333594216098 -0.0164863282996208 0.0343618394144672 0.0024852561613663 0.0143451718415604 -0.00377593677075461 -0.031924702663013 0.0267332561216023 -0.0127449304454618 -0.0256878106472732 0.0172724050418459 -0.01639393525272 0.00881189459163682 -0.0173038198023501 -0.0234555939732473 -0.0304673881418573 0.00472177037217008 -0.0715159658157427 -0.0698325112636782 -0.0351477260290359 -0.0932021879578663 -0.0479987406907507 -0.0138389430095512 0.0184742152310817 0.0174521891081264 0.00021868752750619 0.10610991595992 0.0855031717349336 0.0373030784328944 0.0595051819455738 0.0216349405886897 0.0891952676298799 0.0490919825928218 0.0565448017369876 -0.0229143953873116 0.0710243451850627 0.00156519214351434 0.0317505885119423 -0.023372980637043 -0.0382348859795857 0.0199506448409369 -0.040136179534608 0.00331292410006638 -0.041853339534898 -0.0885701661456742 -0.0842384166417255 -0.00494184846440518 -0.0575348681351364 -0.0625740141036461 -0.0987639289120667 -0.103775065218632 -0.107588924030345 -0.038007976536901 -0.100871461915796 -0.0850357281198895 -0.0203615686593587 -0.116321649131993 -0.0788029429170427 -0.0173090691390903 -0.130752461014917 0.0038339373381783 -0.00793475752063697 0.0418607112801592 0.0266574532873067 0.0180295514669173 0.0122378285335067 0.0420706071978152 -0.0384963676005808 0.0318446192187992 0.0184584468446384 0.0165732184573779 -0.00873917534261268 0.0167957562025854 0.00546828641084182 0.0430643424885514 -0.0833577693694134 -0.0237291313681391 0.0373492744746342 0.0438319332679107 0.026665045465125 -0.112577725116997 0.0251522417802235 -0.022613908860409 0.0500614770502105 0.0323170902199117 0.0295822561077704 -0.0186299440553795 0.0627796563329289 0.0187695486884022 -0.00174628228331373 0.000390882666042965 0.00027914064083903 0.00518017641281276 0.00401244809671141 -0.00192313408968044 3.50412724214687e-05 -0.000348972005012273 0.00200787854298153 -0.00816188555889324 0.0026574849028557 -0.00297077321338669 -0.00288573679217654 -0.00459344239848975 0.00413334889063387 0.0239514721182326 -0.0142057936636083 -0.00945905895143904 -0.0165810586222822 -0.00499709807375738 0.00463061848712685 -0.00692881873853816 -0.0054806662991999 0.00377056634338634 0.0079474342036844 -0.00240972663573523 0.00747247279054214 0.000911236043642445 0.00628189697048962 -0.00365807740937924
  15 276.899041484046 ""  2.27516174576557 0 0 -0.0316437609226923 -0.00400732986621435 -0.0205924897904655 -0.112812370812404 0.0665672015602699 0.066000493430651 -0.0158944836534782 -0.00445765257934437 -0.0164505621876626 0.038270750463076 -0.0279947441225063 -0.041387023007891 0.0270194027142715 -0.0236595679280187 -0.0126141163272874 -0.00658280858178146 0.0056134188915584 0.027360037254817 0.0103647284003698 -0.026845154610489 -0.0220749908489237 0.0112566630444621 -0.0262100935156682 -0.042802761971378 -0.00510436680518332 0.0248647071802302 0.0313918860320544 -0.04812454995915 -0.000197481217917428 -0.00418421168118251 0.0653980194239655 0.0488942647900826 0.0342816255988538 0.0231348021232676 0.0436375011649265 0.0252662608074161 -0.0661788083530801 -0.0506409889265184 -0.0155862047819081 -0.0196421489981907 -0.0498654249670651 -0.0522364531814184 0.0625615807659372 -0.0229435273053275 -0.0575732211678988 0.0382524453170643 -0.0297729062659068 -0.0198921532628117 0.0107677364020933 -0.0430878398878493 -0.0285344234612726 0.00876328124052918 -0.0293263120344005 -0.0496438879001735 -0.122026270088436 -0.00953109321650458 -0.0467847606306523 -0.00191637458968107 -0.0628778053234437 -0.0268322966171577 -0.0537618495084621 0.0540333112686213 0.0294857979231709 0.201709938132406 0.10173673788878 0.144625254057263 -0.0542546110822732 0.0232566509880924 0.0915666770895406 0.121579437350766 0.0415068534411861 -0.129154908070098 0.0313835866325255 0.0313901020940001 0.0305133646012571 0.00909184928371713 0.0674431702315946 0.0151590092412356 0.0463971975591964 0.0518207751688387 0.0275573096497812 0.026064413598246 -0.0766278553719167 -0.0139908887937856 0.0184679523855195 -0.0230646778346051 -0.0119901132381783 0.0144939191046115 0.0114006444643652 -0.0174181679030012 0.00869780165033004 -0.111268098004025 0.037152463654666 0.0522367132896144 -0.108381804724656 -0.0688500919710119 0.0090877314500053 0.0254724873087352 0.0164702122980473 0.00320884694240034 0.00448120507853179 0.00098046761873809 -0.00416400275103378 0.00151349904164524 0.00273530471216543 -0.00365297105579019 0.000771619708006771 0.00444505081447046 0.0110887541118807 0.000117428100372023 0.00101790925768531 0.00470975529938904 0.0126473711485683 -0.00284702258337386 -0.00513476256679083 -0.000996223888674222 -0.00314875919939561 -0.011158140951495 -0.00117240559716633 0.00385902911191611 0.00111600699777943 0.00148163720148377 0.00272426388491254 -0.0114072962211057 0.00526328122691265 0.00487275726202327 -0.00521437553340498 -0.00840278680613272 0.00805346473741841
  16 317.495144039902 ""  0.944101554002041 0 0 0.00662522383803098 0.00437275297975475 -0.00371086196655177 0.028701744709036 -0.00995231858439965 -0.014997288164424 -0.00480843368456679 0.01083304353396 0.0183731498434472 -0.0172959220094617 0.014516520868658 0.0213147217459921 0.00122415050469294 0.000789916549621817 -0.00509499314344649 0.00913594223801598 -0.00699588027281332 -0.0155922334023288 0.00632160532307771 0.00208886085304034 -0.000765158118155342 -0.00635270313773255 0.0105161964671232 0.0186816022552011 0.00246527929416597 -0.00809984990042044 -0.0130571197626514 0.0221197192165114 -0.00200815697734757 0.000346161304859114 -0.0237123031856597 -0.0177658838301962 -0.0152783512362399 -0.0204576668778771 -0.00290080319942653 0.00274011934740672 0.00311637507405557 0.0126438201132509 -0.00406657938558756 0.00644333381480476 0.0142465630611378 -0.00710881993801862 -0.0261223039736645 0.0127181097933584 0.0272304871051927 0.0090313594767646 -0.00686423893097763 -0.0156617850245003 0.0163844261623124 0.000537239489585994 -0.00929430604001595 -0.00600571621774205 0.010421670766643 0.0186102906422194 -0.170426777897382 -0.0104773778156867 -0.163945563224571 0.130063150241592 -0.219763631498248 0.0999912445542959 0.119316483054987 0.233230739802339 0.0790722809802986 0.249390031837029 -0.012348530380709 0.204416334135084 -0.342908905393269 -0.147045280331728 0.1026877568378 -0.00114891563572403 0.100717741190046 -0.347066132122623 -0.0851805700982126 -0.144174705602603 -0.0552751250814137 -0.119999324077479 0.0853287529308728 0.122045860089161 0.119590570601634 0.0588020252540593 -0.0397679414754161 -0.00263904765342581 0.0103401156124668 0.00195008650488569 -0.00153184505121585 0.000523008422840157 0.00157143050130725 -0.0010639048564816 -0.00121417515889544 0.00185667316283949 -0.00257104855389615 0.0154478590973549 -0.00608294664470146 -0.00607717531349966 0.0155423139094514 0.0110400321568678 -0.00386730935324086 -0.00170312336663816 -0.00283113989064765 -0.0181656156818934 -0.00719737582990045 0.00531347662452482 0.0212956195424799 0.0133678829826268 -0.00567407924638302 -0.00281068175179334 -0.00189018625583323 0.00461272910400212 -0.0454031354796964 0.00373865596257379 -0.00499644144650542 -0.0234462269653874 -0.0337109321685588 0.0239110165364622 0.110790296343449 -0.0662461147093138 -0.0314652064393119 -0.0823547801618085 -0.0259744917700268 0.0225552292021683 0.226966724788166 0.0966403141176539 -0.0652822794821447 -0.200340571208178 0.0479463929802147 -0.135301069160487 -0.0139665122561153 -0.139861234289068 0.210241410566661
  17 320.080833866112 ""  0.631351863846541 0 0 -0.00428430176144233 0.0015449383710617 -0.00475927028779322 -0.0117579043052127 0.0139192996214474 0.0187724634115568 0.0103712248362155 -0.00571344842420824 0.000710773803922182 0.0139226790224795 -0.00996498842013424 -0.00642806180947745 0.0025320970778992 0.000959591859051206 0.000436640649589119 -0.00343257420123537 0.00653870553712317 0.00600324283135928 0.00531247620905883 0.00185915366504916 0.00219977059961111 0.0138097699155895 -0.00719496896806219 -0.00246425720271553 -0.00448091435110077 0.00553381139633607 0.00271967581970027 -0.0184467799247601 0.00114243235514761 -0.00734098586166696 0.00755265252097854 0.00986982156159836 0.00445297415849102 -0.00459176600445893 -0.00893302700846847 -0.00548192733209438 -0.0115880176245351 -0.0135624215279351 -0.00343189527303275 -0.00224745806282839 0.000826214344251193 -0.0125279647056076 0.0147031767774436 -0.0155338372236486 -0.00926035854446232 -0.00176174824856313 0.00342810857192082 0.00330556172226006 0.00353819188094317 0.00662483124388888 0.00535871197600983 0.0151394347838546 -0.00731334154314003 -0.00190380882272658 0.0420381495708672 0.00344100434553569 0.0456823184006768 -0.0529236764865984 0.0755211353997308 -0.0492565605479603 -0.0584618207348818 -0.0794718687634584 -0.0306669022243759 -0.175820580203363 0.00329982945967267 -0.143027793132426 0.219140067745178 0.0934237238409626 -0.0749898302492929 -0.010583504698876 -0.0649759830170142 0.226566800057826 0.0215534456332248 0.0628517978644806 0.0191988135088248 0.050051756080286 -0.0638051094416126 -0.0559754624889418 -0.0832415287133336 -0.0420374131267037 0.0118450626477496 0.00882007193894829 -0.0108126330591251 -0.00335661009618073 0.0014398261960015 -0.00246710686638189 0.000139909044164702 3.64365020421604e-05 0.00395189138656261 -0.00760384349149404 0.00701883365441624 -0.0170881979320529 0.0058156022950264 0.0139664990706995 -0.0162955628391071 -0.0124606203169877 -0.00436730224640148 0.00635835482346769 -0.00516694781222784 -0.0412551498401849 -0.018231610926342 0.0111495693196871 0.0310244828976331 0.0222823994472857 -0.00883205341698083 -0.00470044864400527 0.000169148783693909 -0.000524103706035675 -0.0944846529107205 0.00511609788517775 -0.00396626465935561 -0.0515881192864154 -0.06881203749473 0.0433725076316524 0.125759141521968 -0.0423967103506617 -0.00179007040166837 -0.0421265782293914 -0.00132583227366739 0.00593353507248125 0.422034409800565 0.191084636299387 -0.129093445258881 -0.364997954771705 0.0853497986034925 -0.270311601819095 -0.0238003265195908 -0.247415273175846 0.381791734076955
  18 321.11476809907 ""  1.48964693081675 0 0 -0.00199073394110325 0.0380966315072925 -0.0264354436615591 0.0330514772532189 0.0491027849421612 0.0573589827529307 0.0533974806913678 -0.000592926254739652 0.059353324792221 0.0277903792730631 -0.0158191683192948 0.0226518527933855 0.0104390164309997 0.00923904413844362 -0.015108495541377 -0.00182974489573764 0.0163174073006316 -0.0145924917996471 0.0482167150270417 0.0184499585379615 0.0113474397328133 0.0597535860077098 -0.00789887582967916 0.0487690787843091 -0.0295977322050598 0.00161819069828961 -0.0216642290290672 -0.0442553738515047 -0.0105267755797442 -0.0327675764744593 -0.023704528798204 0.000459719272325685 -0.0155961746318673 -0.10798001871577 -0.075568070938049 -0.0220509029676213 -0.0352235423415307 -0.0191488669191688 -0.0212212695838882 0.00383544271793203 0.0717255025485704 -0.0622525776606982 0.0014864531924121 -0.059670131757265 0.024949828888293 0.00485405488159113 0.00382391575522528 -0.0264078585852375 0.0702036251952564 0.0441496594525807 0.00314932832379838 0.0661198805735429 -0.00573755694748547 0.057636546596259 -0.167585409046244 -0.0199371554270113 -0.125018563235838 0.0279981810506945 -0.135284145883861 -0.0104636131764872 -0.0131699681790779 0.115217170389207 0.0208460564622698 -0.102629705474177 -0.00644099694215261 -0.0790394768557552 0.063810382437634 0.0339593701627696 -0.0490347161401264 -0.0336909906717949 -0.0281908346026173 0.079337556566399 -0.166321359477828 -0.114165670955941 -0.0672768765366171 -0.107715565411941 -0.116469243354718 0.0739889369034591 -0.11988098499341 -0.0702912001133646 -0.0623714320361434 0.0233119605946837 -0.0550487677388745 -0.0168481543329717 -0.00713919891114846 0.0133465966808189 -0.000964162907769625 -0.0102972721357343 0.0330130135773693 -0.0288116910959994 0.0227197984620218 -0.0961426351260052 0.0466199587651363 0.0551561392524924 -0.0931960544544863 -0.0813613783429564 -0.0222631422073093 0.0486885936750811 0.00128065353879827 0.0101445952556691 0.00685050418366467 -0.00331332640590935 -0.00536423379382408 -0.0024838881258635 0.000845537832931983 -0.00256213252598994 -0.000502239274237486 0.00265204744773413 0.0243152967421269 -0.000613433295665026 -0.00226270950989558 0.0129452334527989 0.0207411743312587 -0.00910606268524422 -0.00858116536176223 -0.00924799024906058 -0.0151593053513318 -0.0216574915351114 -0.0103060492220595 0.0071358464992849 -0.0812689311471763 -0.0378905558391242 0.0260065081040671 0.0609129903674272 -0.0131029653627645 0.0558258795217378 -0.000108072558129016 0.0399683342124812 -0.0684828169587786
  19 341.56593971008 ""  1.52329243566944 0 0 -0.00938724264374985 -0.0267478050524091 -0.000786229507696964 0.00861719043060165 -0.0133593429107182 0.0364926064084687 0.0118696022624818 0.0078243481449891 0.0106382107863457 -0.0117664547177398 0.00839454864482354 -0.0144726243118364 -0.0126625934995612 0.0354266196555415 -0.0443864120170964 -0.00118879094259573 0.0480995975702069 -0.038111953417256 0.0261552862232293 0.0591958114192862 -0.0277330140566664 0.0369965933469351 0.0348254801616249 -0.000105243188360564 0.00276982819205505 0.00756333514748825 -0.00283693339555897 0.0117351051239993 -0.112631160139699 0.00127751205103725 -0.0598004251767336 -0.0371018746283805 0.0847300509625194 0.037799906636602 0.038808005475246 -0.00222296048508187 0.029892764718114 -0.0786542091970966 -0.00133120054348432 -0.0205143361606407 0.0169076706302978 0.0306728828124985 -0.0299292213272538 -0.0150989346619466 -0.010859791084013 -0.0282171131569946 0.0308771202351028 -0.0614352079202279 0.0478603368678786 0.0855358161999224 -0.0312942022195135 0.0570862389786286 0.037211202856405 0.0137469691384687 0.0169362142291871 -0.15984358842137 0.160540644877904 0.00959484138787782 -0.0729738908819695 -0.0768683390406497 0.018129233274652 -0.255314503321243 -0.0812682229565992 -0.00109762502951113 -0.16344048531 0.130439526369735 -0.16812146901966 -0.0252553186662053 0.158922305987611 -0.0964207943971498 0.0211824005174952 0.0737271052091176 0.07438934138415 0.0613713605774588 0.0256681009432693 0.0347633339769116 0.0672219721935662 -0.0592170413042078 0.0530824423139913 0.0390584140875439 0.0228821940590515 0.0225857975511085 -0.0400393301141595 -0.0166354950300508 -0.0329493998687593 0.0451883447361659 0.0143573378296177 -0.0303899435786898 -0.0196739813793079 -0.0382274058832969 0.0871462144214934 -0.0641162162450166 0.0295551874765758 0.00759453262921344 -0.0666918295573287 -0.0601640119691333 -0.00967289053803627 -0.0251865849663336 -0.0292361537051782 0.000572651245390987 -0.0010882693653213 0.000936347024254091 0.00120935574473961 0.000579585273729343 0.00139656251856351 -0.00116388269827002 0.000138569922117978 -0.00115833699832349 0.00107821457896995 -0.00152395576788108 0.000690110939963679 0.000900621573222677 -0.000293411505118684 0.00243313562355841 -0.00812301051139552 0.011299773930658 0.00837316981848587 0.0101648952545513 0.00695782313433468 -0.00503182293280323 0.0089521291443829 0.00771440575372314 -0.00361192351496388 -0.0112089969377141 0.00220144216107984 -0.00973650376741436 -0.00215673781567341 -0.00799659176593284 0.00680604176857976
  20 352.100287481734 ""  3.28650569156736 0 0 -0.00750340706818077 -0.0246586551382669 0.00492311505049652 -0.0169255116887994 -0.01900482963336 -0.00703253143971751 -0.0169639390002049 0.00160651441340747 -0.017194995131849 -0.00511738928477633 0.00640479804875527 -0.00907669268808184 0.00142645995692993 0.00499111952956985 0.00107108425963333 0.00439342095573419 0.00653068479449898 0.00407263765747893 -0.00670189474619342 0.00355870180253868 -0.00818456588575984 -0.0101795989048375 0.00911789633808663 -0.0176823303399952 0.0144027834537594 0.00513446220710962 0.00961621645087174 0.00757038144044087 -0.0230329532151104 0.000345575703558612 -0.0157890835066606 -0.00489102011971676 0.0143755565607893 0.0575676212068195 0.0457261766709439 0.0100462237465296 0.00382180593200904 -0.0199250286662973 0.00378977366688954 -0.00955592851678479 -0.0286137160424129 0.0151648702834867 0.00506726621608116 0.0190371040335929 -0.0118988167724549 0.00378421397638991 0.0046291368475962 0.00101654756836144 -0.00713805829911682 -0.00467981186160167 -0.00993653989100491 -0.00731513203711264 0.00735434453005159 -0.0204228336154532 -0.321745622082938 -0.050109994373668 -0.239852127632206 0.197611507767337 -0.374500410733657 0.109158376165901 0.139692850013956 0.328969832277535 0.126143950224796 -0.242406745014722 -0.0484963175290351 -0.168153936551024 0.224435851618323 0.0843358494921407 -0.0786936971598777 -0.0633740906210873 -0.0631884668400431 0.295395172410214 0.0775469136523078 0.0181433953720181 0.0226738671338006 0.025971523652644 0.097704862964425 -0.0121015162490171 0.109918896083485 0.0638788973124943 0.0138804959115694 -0.00233369048673636 0.00348321177249341 0.00250157534147059 -0.00488879085418847 0.00842988913854518 0.00404788255615173 -0.00246551926301309 -0.0204820581452456 0.0017167896319719 0.0176466512789944 0.0106918545442826 -0.00591940271490012 -0.0215866063868122 0.0089595903622326 0.0119085707652205 0.0105544762067711 -0.0274012818468933 -0.0028002419888768 0.0075118251910271 0.0141063252316358 -0.00505341398517385 -0.000399590847719498 0.000476128665271975 -0.00568315757450306 -0.00316799263168237 -0.00097525529346378 0.0141817501879783 0.0165848729060382 0.008539224740397 -0.00679726427549472 0.00880916386087205 0.0200501629434261 -0.00743385635543781 0.0941651478494636 -0.115956225138638 -0.0908130817199357 -0.159052199557628 -0.0722161708041238 0.0532792129356087 -0.0480291145820241 -0.0393741328580623 0.0244531383023107 0.0292612284536351 0.000117459617760025 0.0608266748706116 -0.00259740505131394 0.0163071518328563 -0.0239101159927808
  21 382.152428860775 ""  2.14486833931039 0 0 -0.00904951857892615 -0.000501984502192814 -0.0195764204806134 0.0239053069006223 -0.0136735993884485 -0.0227019172752119 -0.0233303226139429 0.0148445680603464 0.031461489451404 -0.0223250449566978 0.011553847167539 0.0247762960107382 0.0257228004535598 -0.0220454449542241 -0.034615577219164 0.0388005774789766 -0.0285969260159001 -0.0474456905575492 0.0282756986067555 -0.0170903045544597 -0.0288431080425255 -0.0190538139089057 0.0130619250775676 0.0270666927161232 0.0206116028979794 -0.0129024186087651 -0.0263544585577645 -0.0342069622433824 0.0108860635022186 -0.0736678541732543 0.0518110376207915 -0.0303749874904148 0.0677299861215748 -0.0643285165692751 0.0584371406815039 0.0620964531407524 -0.074407702298856 0.0240306498265449 -0.0164419141066921 0.00666021472131676 -0.00826612012885421 -0.0827604580833567 -0.0364241894475182 0.0138725278117406 0.0362402854754821 0.0321265080203893 -0.0294467835364628 -0.0461788809364031 0.0399880956808717 -0.0200504535500728 -0.039139380666275 -0.029768406091727 0.0199757904256144 0.0389807832085833 -0.00808251355553114 0.0201544827451773 -0.0782678293944018 -0.0479809498302584 0.0695097705503375 -0.153356065679999 -0.124662076642588 -0.0346034727350132 -0.0510344815128431 0.0850529196455385 -0.0848590360860854 0.0935272779765017 0.0363253876877658 0.0548341592442086 0.129340200762781 0.0788685430964804 -0.0810488893992248 0.093069842117193 -0.128919696741054 0.250853748491891 0.0309803006481694 -0.0266359143690858 0.0222457144781448 0.0239516357852017 -0.137068184460986 -0.00872712832100833 0.240196977635673 -0.0171745472258197 0.0230268774339785 0.00947207460490425 0.010833846288047 -0.0132606507260857 -0.00512240713509792 0.0129068470240158 -0.00728278711577934 0.0203387877621905 -0.0311077813377742 0.0419877945965337 -0.0216106807350639 -0.0287445709455869 0.0419712793068164 0.0407855567127734 0.012173851207627 -0.0081604077516027 0.0157376352809706 -0.00237536238807108 0.0258069851034419 -0.00858511807539515 -0.000220964935939097 -0.00567573787711872 -0.0198812207072631 0.00269320548926077 0.000790740508894028 0.0301333866007841 0.00321377451682084 0.0225358343667333 -0.00986283365418805 -0.00277574644348942 0.0248092076041357 -0.00873503835849641 0.123198044681248 -0.157189997233915 -0.130598228357751 -0.174146159159123 -0.105505597970479 0.0705971844181749 -0.00827173235035538 -0.0571677475682367 0.0230003646077492 0.0192387987021146 0.0117883150689662 0.0805523681275127 0.00512494213334938 0.0111144361977468 0.0341775793428511
  22 387.232704814116 ""  18.1164392986132 0 0 0.00583021447013975 -0.00758739995465508 0.00535648790985748 0.0114295972827325 -0.0138259259867917 -0.0110409513632248 -0.0157522083028433 0.0144911420571995 0.00825841860879409 -0.00428663830699172 0.00931032318908103 0.000931147276646255 0.0121323416234415 -0.00699228675564448 -0.00818905521206692 0.0163745016672217 -0.0164432257775068 -0.0148898086931553 0.0123268925261618 -0.0139525824492629 -0.0154618514341807 -0.0230700698959861 0.0184676715754781 0.0149915676860188 0.00969874711673687 -0.0109973217739101 -0.00804885239527862 -0.0338778460104223 -0.00332028458586092 -0.0448775095070963 0.0293976157073682 -0.0165720184938506 0.029269143925671 -0.0185119436078006 0.0362563336024813 0.0356434709245868 0.0206965494750013 -0.00314529579950185 0.00359618443751423 0.00145065842609594 -0.00116763916083224 0.0210387234431422 0.000143068985323212 0.0140413561514846 -0.000481093420358413 0.0148393296167495 -0.00485744450906156 -0.00337495044035372 0.0226901255687952 -0.027663835534002 -0.0290410551685957 -0.0397425287827229 0.0268062376682169 0.0266141378067525 -0.102860232075128 -0.00233189902367478 -0.117473030358648 0.0164162848539431 -0.0736376585779314 -0.0648669670085184 -0.0525185087939891 0.0755748877596194 0.00913065934846682 -0.0239629652071127 -0.0410721628701437 -0.014034736138149 0.101400849065896 0.0515069336713189 0.026745669276473 0.0348872537127712 -0.0668677717321532 0.121999082375357 -0.102872726576941 -0.0564757280931627 -0.0322457228703975 -0.124572354468197 0.139319080205241 0.139916349491085 0.125463600522315 0.0848502331752257 0.0581761595698232 -0.00142138727253944 0.00464759741644645 -9.69019181114426e-05 -0.00412004636338751 -0.000367449156306143 0.00233493411055059 -0.00344436606999619 -0.00896501047513754 -0.00105496471560584 0.00744725007903856 0.00977267197633647 -0.00643773760436127 -0.00734515106626629 0.00850627805846478 0.00706966786518734 -0.00110023496739494 -0.0117866126184829 -0.00631156466020678 0.00516977225985619 -0.0528281425302157 0.0190901873745955 0.00308157173742367 0.0148825709254407 0.0418330167468608 -0.00261006247902613 -0.00060978916950451 -0.0607972998257195 -0.00834477712990331 -0.0451351538928666 0.0208536905732841 0.00567605776718772 -0.0529729303186004 0.0203066731221649 -0.265490541919969 0.345046377129716 0.28440944767707 0.384976447292921 0.231195662487564 -0.155240853891185 0.0151792199913563 0.115960707537483 -0.0449118145555197 -0.0311820516195645 -0.0249340032602856 -0.161245741668209 -0.00668789448047437 -0.0160501239098143 -0.0724683957458269
  23 392.091479719412 ""  0.877886438852108 0 0 -0.0170520634027319 0.000734587629352654 -0.018391864966388 -0.00163637786865557 0.00170110732848645 -0.00284944672844223 -0.00221920186749175 -0.00395409973156715 0.00747978486362166 0.0122416645863067 -0.0168180709315013 -0.0128263033322078 -0.0101564913270377 0.00611261436702086 0.00171876336122316 -0.00502342591550566 0.010921726156415 0.00104164953450229 0.0107189026135279 0.000745096552973145 -0.0100180780186954 -0.0106795228671465 0.00861695706201334 0.0192228881547761 -0.00163725957454568 0.00931533001699635 0.0014376122213573 -0.00829213704066872 -0.0204439168479983 -0.00257597060256263 0.0176859556061016 0.014890989395788 0.0142751008817575 0.00957524737732896 -0.000540574763523734 -0.00928121480492466 -0.0884422221855785 0.0147038601253865 -0.0139587416968943 0.00110830366434085 -0.0146535978649458 -0.0882525542877248 0.0244243375340713 -0.0346109716669989 -0.0291995516854355 -0.0209968555912528 0.0100029086449964 0.00392715722718568 0.0390205241024148 -0.0132770699772938 -0.0370377959297489 -0.0162834808578496 0.0143450157161248 0.0308544489504224 0.0996351645698274 -0.0265172023104302 0.126278983857313 -0.071471058784103 0.113527263074586 -0.0731191254452372 -0.0614471486913238 -0.185864720774479 -0.0662476290567724 -0.0555335539677733 0.0118986852102068 -0.0441960289478754 0.108315933074682 0.0648324940177993 -0.0113605628878267 0.0181559464900127 -0.0302786134887968 0.109739523115983 -0.114713779877688 -0.45048237759784 -0.133863318744124 -0.268840748450387 0.257321536487695 0.296767607671343 0.412825430995328 0.191447464139015 -0.191179217609224 -0.0145269569774863 0.0166974100186012 0.00845928152383256 0.0126972470416112 -0.0164513436140085 -0.00593280147759137 0.0132653797100161 -0.00125897117667769 0.0185250179266608 -0.0339754960598116 0.0314157592644263 -0.0168253252134108 -0.0193344838527618 0.0317540752733418 0.032933646832605 0.0108398622535713 -0.000696944767860565 0.0164277089726103 -0.00387309459351581 0.0172588555606773 -0.00625649682359106 -0.000801208944266576 -0.00623027720228565 -0.0151614981340169 0.00134014739828794 0.000436453204871089 0.0205467367480008 -0.00125190484507473 0.0159081220040216 -0.00650187332877464 -0.0044055885895947 0.0153068777603895 -0.0059259206198972 0.0807587764588485 -0.106775695678568 -0.0891677547032987 -0.111678638058403 -0.0731306740947878 0.0473264110861647 -0.00175504191922706 -0.0390872129613971 0.0139348080425548 0.0102781316205208 0.00853915258467641 0.0533408269250131 0.00314578890842354 0.00644159191132865 0.0281691222070341
  24 395.907395240173 ""  5.88097781270376 0 0 -0.0584828296548019 0.0184665726059175 -0.0681503481844335 -0.00463430163939988 0.0205899245758944 -0.000328868554292675 0.01544598789519 -0.0333909391478836 0.0244711412536718 -0.00547566227668147 -0.0388292911070864 0.00904661763086493 -0.0310913779915185 0.00529492365660456 -0.0159080804151376 -0.0165097642646825 0.0260732519731234 -0.0168200628391751 0.0134071977275578 0.0202560002184742 -0.00747742319099005 0.0250839209117594 -0.0240732562785975 0.0228801833265179 -0.011529952394951 0.0236096006452779 -0.011542327561967 0.0356379835838247 -0.0343310188921664 0.0225449434248981 -0.0196496782616422 0.0134275791762646 0.0300720957491525 0.00910794367659488 0.00888780506174359 -0.0359175686926777 -0.317979684860319 0.0647812968279562 -0.0509999391292621 0.00818098650348376 -0.0389458607470844 -0.324521866237071 -0.0285004157409862 -0.075339462380845 0.0113464625068595 -0.0580519661492317 0.00545666690114693 -0.0288113896472147 0.0304754450483389 0.0513599479515095 -0.00568621962770659 0.0304610939053317 -0.017095070294771 0.0453561812188709 -0.0317113640512615 -0.0613595457351627 0.0434449900059959 0.0730340168034791 -0.113939276091583 0.0658993057384389 0.118096713290621 0.000515928325365605 -0.00222600456811073 -0.00709064410539608 -0.0318634744035716 0.0395493700689467 -0.0428532261588892 0.0328154128711723 0.0558059179864857 -0.0270024212919157 0.0189452259939204 0.0418402117729572 0.0679656035113468 0.0805034463586441 0.0117785895801231 0.0719890318612391 -0.0440804409343683 -0.117894744024873 -0.0726409125297638 -0.0226856426987554 -0.030681382538234 -0.046112689357255 0.0561891706774347 0.0281727226006936 0.0526958217922024 -0.0677533730558974 -0.024226594584654 0.0506085886470256 0.0122828106941848 0.0637345797386599 -0.131567556466437 0.103069520938886 -0.0551545640603773 -0.0457766135666268 0.105031621682631 0.107341930666438 0.0338799304495716 0.0187878572016405 0.0591526946629371 0.00144497726696091 -0.014473108181808 0.00513932340403262 0.000121937934039325 0.00495164043533627 0.0116993860370383 0.000102110610103071 0.00030350591573732 -0.0169668852973892 -0.00449284439938499 -0.0108371490189584 0.00606095994218388 0.000930130061268016 -0.016804693591882 0.00438703434985826 -0.0592602624305548 0.0796536343786734 0.0685107754347333 0.0853851083677967 0.0562053144225825 -0.0363023118747906 -0.00384896204319381 0.0292397131701788 -0.00970073336364216 -0.000969442208833677 -0.00808976133633509 -0.0391695982751762 -0.000500011894464646 0.00176813818203292 -0.0284143100132642
  25 436.524946235289 ""  0.253645492483418 0 0 0.00299068779949156 0.0120092217582397 -0.00275543208263205 0.00499994377446239 0.00187151779954012 -0.0123415737321456 -0.0141728618939168 0.00226352479817456 0.0184239571087231 -0.0819906218762675 0.0451720618907309 0.0823079891006223 0.0733870479027941 -0.0728871095487998 -0.0931179498163976 -0.00171169422386459 -0.00716094296744784 -0.0090681282041366 -0.0629947911301281 0.0438836826448147 0.0661599082739819 0.0661888574350362 -0.0599734394162259 -0.0639038550232414 -0.0134578123521169 0.00852825847730566 0.00815810308965866 -0.0150498477456626 -0.0090134664137744 0.0121421071705158 0.0114903496223625 0.0209447685771271 0.0107325814214512 0.00920949775933928 0.00380343148599209 -0.00918548883645469 0.0155414999345114 0.0240382649736757 -0.00319857058060176 0.00114149309757462 0.00653641624844703 0.00540206293510203 -0.15147690449518 0.08570524620223 0.150636563988585 0.157810657383559 -0.143287419862872 -0.190003839053007 -0.129949837796525 0.107182522774773 0.145734509645814 0.152973998235359 -0.115867539230576 -0.151698973294397 -0.0135124758684656 -0.0153937266708996 0.0352610195616718 -0.0153933722974084 -0.00572272306642426 0.00588685831585898 -0.00268325843566719 -0.0241867037020953 -0.00225328743632772 -0.0092538522045654 0.0368073123241659 -0.00549812534696285 0.0441208894491345 0.0352599155953201 -0.0013780818702224 0.0229352020561703 -0.00679971538158557 0.0356523985392952 0.0148339143235457 -0.0698301291598092 -0.0107249842324831 -0.0291250755197358 0.0443410659277576 0.0205847914082246 0.0647948488981546 0.0344622030897405 -0.0528670204619151 0.00113096903510562 0.000782954833081834 0.000892943037489431 0.00379206797606345 -0.000824749254451729 -0.0012438268153162 0.00120496015258778 0.0102020439032801 0.00123178710307076 -0.00751831753285539 -0.00232500377640331 0.00456170158507261 0.00868086210902334 -0.0015816375607915 -0.00308026090589061 -0.00157750538090047 0.0127102931699433 0.00416235860824985 -0.0039509790671833 0.00360543715675218 -0.00189713803806747 -0.000147886262653256 -0.00553565382569978 -0.00614199810114754 0.00296428190561106 0.000226073757706381 0.00442287650875864 -0.00232593567613115 0.00320717161641799 -0.000652790759849294 -0.003622407627807 0.0052546186215804 0.000215017406291209 -0.0245097640760766 0.020297472439673 0.00801719426516606 0.0456714797519129 0.00609417305788515 -0.0109002430719714 0.0113124124471436 -0.0100164773395126 -0.0011140007067358 0.00390186602452377 0.00138001493975122 0.00838661206408932 0.00458513606089991 0.00362006374742352 0.0175740190946852
  26 447.079140659398 ""  16.7833465132874 0 0 0.0203039884824197 0.035271559395139 0.0159936046585874 -0.000779587567020576 0.0145897082180176 -0.0107153154830872 0.012476806593803 -0.0277509182764347 -0.00341430654377097 -0.00703367481426255 -0.0327983209383515 -0.00476028167572865 -0.0419123277763012 -0.00338945581127447 0.0104802542199747 -0.0226371905573831 -0.00846086010842314 -0.00661958327966547 -0.0162263509724737 -0.00717549828669006 0.00794161263890833 -0.0114567027004544 -0.0222233867405722 0.0195556124601654 -0.00910850640950545 -0.00463800508307547 -0.0253872059912073 0.0280446008645256 -0.00150285375479514 -0.00157505551711007 0.0145249451515371 -0.0127105978683941 0.0213839085947078 -0.004650172979936 0.0326180737373316 -0.0162775028315231 0.082743535913304 0.0392914796423371 0.0119721232779153 0.00452375877110788 0.029793476271878 0.0821404288180102 -0.0226143648605829 -0.0507602778762789 -0.000291851684662452 -0.0666720670716903 0.0130923523718607 0.0298408412186307 -0.0135402510564468 0.0106852542653121 0.015280646649581 -0.0161644681802814 -0.0103875204173569 0.0421836007616479 0.00780605378834809 -0.00189074206553093 -0.0216425045118565 0.0430839841424483 -0.0515178179967802 0.0546454632770658 0.0813714355256084 0.0489928584720929 -0.00211275019279158 0.018906843445474 -0.0430157145960832 0.0242959228747557 0.0212485315267235 0.0391383379805801 0.0488614453836565 0.0268518131082337 -0.0440548555451844 0.0509509325765248 -0.00727823963593927 0.0425049063173935 -0.0175854785637958 -0.0228994895075816 0.0623205083834237 -0.0276614884206566 0.0231883019630006 0.0353856074047652 0.0164798788595249 0.0129102908807319 -0.00897692566191371 -0.00603046504669441 0.00359847019190506 -0.00294424160777981 -0.00199982014969505 -0.00295223635300574 0.0389155320611345 -0.00973312610038067 -0.0160378281609914 -0.029874992648608 0.0220430775388661 0.0528650183730846 -0.0272709884977888 -0.0365444236380021 -0.0192742338023152 0.0465063431800168 -0.0065888939016386 -0.0544292705648336 0.0661400569712925 -0.0195311401886351 0.0102611720340959 -0.0840873021589949 -0.0895016028345338 0.0250311906134665 0.0176338774042238 0.083982226161228 -0.0497391351166125 0.0713883650791728 0.00149619913724438 -0.0527610985693557 0.0635942955343464 0.0138705706070026 -0.180555145549225 0.097839141253153 -0.00978214283839684 0.391582606061704 -0.0381839919306683 -0.0616334023881586 0.126023870556365 -0.144549944158339 0.00952891753337142 0.035747100238937 0.0455506830839175 0.166638845743219 0.044337319902629 0.0531913392186939 0.253026575908293
  27 448.082763259379 ""  3.50108198518214 0 0 -0.0332084262210667 -0.0628981302759767 -0.0276193757779157 0.00828033752494488 -0.028464238886116 0.0198100191866717 -0.0233430609160524 0.0540752563113612 0.0128187790166698 0.0174744503969732 0.0541437335970393 -0.000317074168660253 0.0606002789654257 0.0152223147242294 -0.013257123505028 0.035103388962123 0.0128448845822363 0.00618562172041362 0.0425930888776938 0.00279806217313183 -0.0318428257646507 0.00309064883673585 0.0530951333499385 -0.0147014078526593 0.00293910311073318 0.00722832646183855 0.0534635756014893 -0.0658172914723829 -0.00798672696933649 0.0139595490211692 -0.0283547520538146 0.0282909309486644 -0.0391596238148302 0.0186773783182454 -0.056445419260977 0.0254496320609827 -0.145868882927116 -0.0729196324128396 -0.0205923201712458 -0.0052929327200708 -0.0506062246027966 -0.145693928738905 0.0486477347687513 0.0764637917431936 -0.0148822637320296 0.0866344062592049 0.000394491590064111 -0.0287482991865689 0.04649789733303 -0.0304548101534929 -0.0515273285859295 -0.013096892694739 0.0484230485685265 -0.0287348611829113 -0.0978699039826067 -0.012793221049034 -0.00228498964858973 -0.0385544139550894 -0.017439666190426 -0.0587857961392305 -0.119572344742492 -0.010431285531338 0.0423647282768781 -0.0430167299713503 0.0939350748599967 -0.0500186697855685 -0.0281869425219116 -0.0639220124839727 -0.0952619729792749 -0.0463470737633382 0.0770446075008731 -0.0886738138032616 0.0495622306458149 -0.0649526230705486 0.0469081027108397 0.0634907442088604 -0.113504526815333 0.0144077942486489 -0.0424461433300011 -0.0656652709306823 -0.0346576894229254 -0.0218315845756347 0.0182782960592835 0.00993762054390727 -0.00488355038118029 0.00189508308308491 0.00591764057949629 0.00560407329069934 -0.0687512451133243 0.0154854806944836 0.0327130122003873 0.0583931884328413 -0.0431432938524091 -0.0914455089970523 0.0521624055353862 0.0668966900278083 0.0342334910534322 -0.0829744377310897 0.00705800854988145 -0.028756158862581 0.0349331393183558 -0.0101103855378423 0.00634133701519566 -0.0453394852844571 -0.0473866285770232 0.0147589994511718 0.0101538178723039 0.044424384017446 -0.0269301258399614 0.0386916464640139 0.00228652651056985 -0.0280334885545123 0.0314983969929651 0.00875896102867973 -0.107297198147956 0.0645118790951963 0.00292055308001958 0.222305962714503 -0.0137412556135352 -0.0396009652027186 0.065733820868639 -0.0775960023918617 0.00554777435343787 0.0223472512322129 0.0247668729971729 0.0906576946898959 0.0253683850898127 0.0314111855945874 0.13245355427963
  28 460.198948188804 ""  0.239769612493646 0 0 0.0333942854522397 0.0322013161506604 0.0156229714827566 0.037150355470932 -0.0101058185655341 -0.0440559816027486 -0.0592828105574557 0.0297031950811501 0.0670913247445263 -0.0219322977081536 -0.0158080114674951 0.0110698103851314 0.0142235689584947 -0.0471419720728148 -0.0397414754985357 0.000793866097575655 -0.0317840929130852 -0.0257967716039297 0.054344058345054 -0.0725186251963816 -0.0661690844333025 -0.0527326771965943 0.00343906402554317 0.0541942810335868 -0.0553933366591379 0.0399459441058293 0.0220829683422791 -0.0258841371887936 -0.0301762094314781 0.0660273349943219 0.00611936755221148 0.0823886248402352 0.0236825786462177 0.0147055719183211 0.00302300550249157 -0.0522778845869191 0.116418202206175 0.0513833681376926 0.00835022710932705 0.0104674104278999 0.0384129825351433 0.105543745812912 0.00573186816493248 -0.0585902860828562 -0.0267220993983076 0.04299223126231 -0.0677291346282837 -0.0667814135522362 0.118396781120055 -0.112625389836927 -0.13184653224307 -0.0498924523515277 0.0025574488925859 0.0513166151982404 -0.0675522559303987 -0.0625016681897966 0.131099092492496 -0.00337400841022195 -0.0716867727764249 0.0787871901811039 0.0440885065120868 -0.0502881843051402 0.0179432954541105 0.0101516944015159 0.141936891200847 0.0278872415357275 0.04514645237033 0.112811237472661 0.0171183281019988 0.0541107607066674 0.0159636123048151 0.0160997106082357 0.11211156082121 -0.0173797242437517 0.0161894600709786 0.0647132124190886 -0.0346158118312312 -0.12880631934758 -0.032939030607117 0.00373822624298266 -0.133398315300874 0.0104790949665464 -0.00611388598072495 -0.00607081543331915 -0.00317831519026884 0.00426012753865771 -0.000697978965707275 -0.00639894780591327 0.0279102975596034 -0.00974046374279785 -0.00751876311547944 -0.0247191240440935 0.0195260061688767 0.0402204175918782 -0.0219392192197177 -0.0318753672856694 -0.0206087397951022 0.0339872390360602 -0.00851805751739408 0.00421834335375166 -0.00409354002385838 0.00193020514453496 0.00113297169548282 0.0075915085457025 0.00658533865005305 -0.00189713847474051 -0.00092552169838505 -0.00479339593969203 0.00318616878045881 -0.00457702938647383 -0.000871115552201852 0.00394848294278531 -0.00474871840958701 0.000807173992893693 0.0170250868831117 -0.00824499691513866 -0.000673894842510153 -0.0322272400053574 0.0027322423651478 0.00435310758202037 -0.00726336522224929 0.0108254118970276 -0.000175212007557651 -0.00389712264112151 -0.00246305581112933 -0.0114167422032679 -0.00336264908085936 -0.00460199287858442 -0.0151751364288023
  29 481.176160542372 ""  0.221969494547231 0 0 -0.00360092422743288 -0.0355509104583125 0.00377663395729806 -0.0294165235569786 -0.00777990349246385 -0.00866828339139635 -0.0133216071067645 0.0172214152188658 -0.0308437667921706 0.0380202653815044 0.0307700954041779 0.0153596872121741 0.0567730021736931 -0.0211185428909113 0.0688677510226771 0.0361649517295927 -0.0210608635583781 0.0542759593454138 -0.00411373989556446 -0.0370297628499897 0.0409569435979263 -0.014047367864122 0.00495604428379054 -0.0287214769794441 0.00865887610373929 0.0723129856091792 -0.0530413572712139 0.063155162219902 -0.0275042792366714 -0.0475582204294782 -0.027595060388958 0.0631916478922293 0.0512967356665912 -0.0777825867641968 0.0115673183486636 -0.0820028782058704 0.0152104682565016 -0.0304834134985305 0.00145983668791098 -0.00703824539531652 -0.041207169502815 0.0220917040383409 0.0822660070027234 0.100057715432134 0.0108789655422848 0.0975413347247737 -0.0169186790569399 0.0940684537983203 -0.05406508408864 -0.0899558177288524 0.0523352005069289 -0.039151711812596 -0.00203510577978092 -0.0533764582190097 0.0127400492236537 -0.0729828382457326 0.0510615479639972 0.089833037120966 -0.0737416871215707 -0.038779038492403 0.142048532108058 -0.0682507682195914 -0.112129351351284 -0.00542792618243848 -0.0540858301615881 0.0673606533638117 -0.0668124872331521 0.134987834628477 0.119393427270823 -0.0396514574808875 0.0574790519448469 0.10286294734134 -0.140061988571121 -0.00705486015374089 -0.128350076274935 -0.0472011443152336 -0.0721377527470346 0.0165004742136196 -0.142724525605288 -0.00219200151719717 -0.127149104113467 -0.00517379621386319 0.00350344189799561 0.00317396339033278 -0.00659997823077954 0.00618088416777134 0.00574871262419704 -0.00132424647029158 -0.0382477977575703 0.00232343570310554 0.0324967591877985 0.0205081941123799 -0.0173840569236355 -0.0436271746280371 0.0169231836406492 0.0260433234539162 0.0157376280609644 -0.0461403554320446 -0.000428708040728637 -0.00187880732271275 0.00163475963959015 -0.000833801047128391 0.000407580171800943 -0.00300938552007968 -0.00274973778960175 0.000954410763000482 0.000598726595363464 0.00188652832497338 -0.00176708343937647 0.00199060157704189 0.000236966136765395 -0.00178704338965048 0.00106728300289636 0.000756979491178236 -0.0115707626927573 0.0094480167697163 0.00405125744442107 0.0186531718716819 0.00220751321886941 -0.00529986532785354 0.00312807883908709 -0.00462611367641786 -8.78212357122706e-05 0.00197138571717179 0.00125594990315353 0.00491316660213598 0.00165679241286567 0.00249880713798495 0.00641646804974757
  30 542.471754398517 ""  8.22293554461601 0 0 0.00213762618531225 -0.0232701145054211 -0.0143747535515578 0.0621763465785122 0.00490869667110278 0.0787003167849526 0.0333683650090294 0.0677794857343568 0.00704183228943514 0.00552515528173346 0.0618499023863376 -0.0504590797927828 0.00624683202038114 0.0210909478279735 -0.00892535220756864 -0.0564343584049114 -0.0424717440501986 0.00908263076756869 -0.0104070721763236 -0.0450556122319847 0.0283453951960496 0.0032921590326454 -0.000245436757665824 -0.0163953668665955 -0.080548948898288 -0.0511928878615775 -0.0367199599729796 -0.00696883376348996 0.0104614082111496 0.049273079869932 0.0381931332998513 -0.0504157613415645 -0.00409805801745397 -0.0217134647600316 0.0549839153536502 -0.0635742290459764 -0.12033618364031 -0.0847328896954815 -0.00470273317290071 0.0285634516969958 0.0346700971838105 -0.141351539713332 0.0202449961889185 0.041231487283822 -0.0692343368953775 0.0924581497655323 0.0204186842691432 0.0286792762617386 0.0109870211677997 -0.0420053093259498 0.0144279409974374 -0.0525167919618284 -0.0269780437540234 -0.0975838231531774 0.0692244804975048 0.0381996226931386 0.034663896435041 -0.0591526110962609 0.0266236306206186 0.19176702107566 0.086423852591908 0.0492793213170674 0.021501283031619 0.069562228244881 0.000900517932988051 0.0218208492134619 0.0773073994164199 0.0455443692591417 0.0309139523231157 0.118619919521882 -0.165796539442092 -0.00879162826768057 0.0352011670450641 0.0721955337117034 -0.021188322586514 -0.0554816888030445 0.137630876824941 -0.153467079301385 0.0469270940298472 0.069147849759841 -0.0133949295748053 -0.00857990802043502 -0.000578169642467897 0.000337364061544079 -0.0120557510950633 0.00940727402621075 0.00717609562222629 -0.000958250409259091 -0.03842573347549 0.000157627959857777 0.0384303438783852 0.0157134300116328 -0.0173352764907378 -0.0500141131543118 0.0124396351512277 0.0220539352358284 0.0061775330051101 -0.0411767041952831 0.00115930536629601 0.000746253961043867 -0.000296263177614001 -0.000148822532524954 -0.000636762770015245 0.00102421979625302 0.000514350745593913 -8.62561917023362e-05 -0.000351903152110451 -0.000718790958633766 0.000542596128959079 -0.000166246136858273 -6.79012899711072e-05 0.000313953177069466 -0.00154346124811508 -0.00129957797489395 0.00854015246384551 -0.00859094196089507 -0.00523226689399686 -0.0101772959564381 -0.00356461286045162 0.00464915909247618 -0.00221395383933478 0.000539276046681206 0.000341780280194483 -0.000493627229887926 -2.36165617078704e-05 -0.000237550232903343 -0.00045199850673443 -0.00110310105071452 -0.00346793974518548
  31 576.680568714838 ""  16.1124553983874 0 0 0.00241657743698666 0.00315394035085704 -0.00512104522438698 0.00759162869233213 -0.00888700929482986 -0.0270575237316256 -0.0968359499617429 0.0589948711624215 0.0981683102406439 0.0230079807101063 -0.0279342183612101 -0.0161861921387947 -0.00304183240070284 -0.000843068537048983 0.00198197092350678 -0.0791556186645907 0.0762627678660542 0.0919851619517267 0.00078343427851264 0.00688526813682283 -0.00330494913315819 0.0240089459059058 -0.0223538446210828 -0.0205885787304888 0.0234038075569663 -0.00847946207543716 -0.0146238095228832 0.0380518378004369 0.0130444960752689 -0.0354162679497554 -0.00165584235025938 -0.0387295456114233 -0.00797235070873563 -0.00196597674906011 -0.00173636368315474 0.00977307100726685 0.0315975494772731 0.0250046192799945 -0.0078644941931299 -0.00346157283525755 -0.00677730714287921 0.0196897729980547 0.203167136226361 -0.166826789867867 -0.207429876949646 0.127211810865808 -0.11606554504283 -0.160001847073241 0.136845705683413 -0.0966114064392049 -0.151979386678995 0.208907293041241 -0.141691057886661 -0.207549465300654 0.0744557716312683 0.0283263121876727 -0.0492066606476273 0.0153092493556885 0.0356187892692507 -0.00633851989136212 0.0427611987412837 0.0239995987692746 -0.0315256039466126 -0.0202510779472616 -0.0911437432209573 -0.0235356053127183 -0.0224951062999611 -0.0591022547613164 -0.00806435602969052 -0.0416795333942896 0.00724086270588074 0.019059543695816 -0.0388503544466784 0.0298405944191411 -0.0143610896313163 -0.00445040123125409 -0.00528580363178045 0.0270020954499955 -0.0052222369093293 -0.0125939457782322 0.0526903651896407 -0.00125671834549028 0.001476027516221 0.00163817143318647 0.00182458295844135 0.000177270195665712 -0.000271695106827813 -0.000629363665996312 -0.000824350831948971 0.00103908596111629 -0.000295780152241009 0.00324766236060251 -0.000850579884800716 -0.00421099772289629 0.00316623642834067 0.00473553464887906 0.000923808313206707 -0.000431557982481133 0.00271388895571695 -0.000968220685014301 0.00110502332986694 -0.00116130877343099 0.00174531871662408 -0.0034913749172523 -0.00208518010390754 0.000204875197158003 0.000260917166148578 0.000661292659877861 -0.000907878037429393 0.00130663431089709 -0.000669705594888486 -0.00108283802604719 -0.00065963153604712 0.00115701200273308 -0.0127613012734843 0.00853123370350349 0.00135863466140704 0.013823753799409 0.00113955768714284 -0.00407823037513663 0.0023953760439561 -0.00376875630526174 -0.00103970032330366 0.000627206050113123 0.00111093256490114 0.0030995191579198 0.000675408342260051 0.0013921332805266 0.00462319854796049
  32 632.806896559524 ""  6.41044923404045 0 0 0.0624953865274458 -0.0228885853239383 -0.0483338954532837 -0.0678794058286635 0.0663045740861602 -0.0557118850498803 0.00725567739457827 -0.0302774028487637 0.0232739660847043 0.0747525133840313 -0.0095541128786631 0.0799071446049218 0.0479284994646243 0.0650871715696037 -0.00643109669520367 0.00338913246105888 0.0275463434637766 -0.0221458241684539 -0.0173077437292207 0.0275007972481238 -0.0384280814218607 -0.00635268285948124 -0.0476239492050495 0.0371523510855381 -0.0313710214023 -0.0228513325730166 -0.00813259155896648 -0.0265896730304619 -0.00133417704819419 0.0318015272445462 0.0112668115348929 -0.0381041120855151 -0.0109909750843441 -0.0175307170341079 0.0201838586986201 -0.0327937526244719 0.204533524452112 0.0137628619049097 -0.0608863551624444 0.029911030972012 -0.0568172041075081 0.105942214913886 0.0549579365685658 -0.0263221272094332 0.0877295670335656 0.0137060374680968 0.0577956247453833 -0.0330323764717862 0.0108882050746742 0.0705739570071109 -0.0390497851294704 0.0537931649822135 -0.0314680926494341 0.0940778331492796 0.0022239274050465 0.00942115396455977 0.0258323303083908 -0.0463098172615894 0.00890902617897569 0.0755772459453967 -0.00109720766671413 0.00979684661257401 0.0250863199869244 0.0254848368035742 -0.0116397264177247 0.000680235670985901 0.0240649443856717 -0.0114334657474261 -0.00170924731625026 0.0412256579958236 -0.0772115246387894 -0.0224718611596729 0.0104366218538165 0.027325648913967 -0.0124075494158654 -0.0316155415213288 0.0564805320524439 -0.0750542482245207 0.0121228483137452 0.0275402524897045 -0.0151970695385233 -0.0304038710182529 0.00556301380112805 0.00944240111724616 -0.0181532077560485 0.0107664811926878 0.0266298302489451 0.00667295897016837 -0.0863323832200247 0.00434400776837333 0.0935071078496036 0.0660121186081677 -0.0620250192323626 -0.159271223022936 0.0555414901799278 0.0932579748020319 0.0131300492695938 -0.0702633434771396 0.0518253095989993 0.000490179286051532 -7.16095771769195e-05 -0.000421723933093674 -0.000155176428167086 0.00040697958747513 0.000893057730455532 0.000914483603148856 3.919889752705e-05 -0.000549479010856856 6.39864643598686e-05 0.000637196433252255 0.000646162706149718 0.000134600012006608 -0.00339898116341935 -0.00101013919592537 -0.00184483505766584 0.00180781569138156 0.0011107302986193 -0.000174478744321887 0.000738231927875789 0.000141773047752125 -0.00176240706522309 -0.000345007466453452 0.000454397556445115 -0.00042541026450548 0.0016208205421519 0.00196568633160414 0.00052971410275456 -0.00102431085244205 -0.00301843755598461
  33 656.005458189806 ""  3.97498984354572 0 0 -0.00176493083896327 0.00120030838646299 0.02145741918508 0.0579385413044885 -0.0129858538775138 0.0569891531822706 0.0198368302816998 -0.00788851482775218 0.0224005420444265 0.0516456303826482 0.0210672312581579 0.033484664804733 0.0329217967022876 0.0878970002615117 -0.0323585950126157 -0.0274206419156541 0.00309016572563852 -0.0261533216104367 -0.117078316236725 -0.0381835808974819 -0.0759560259351667 -0.0833588551227946 -0.113762801201461 0.000252205130044335 0.0263484386886921 0.0161618966749961 0.0098021462639845 0.0300507963081917 0.00198701978673895 -0.0406338717543516 -0.0168507463743849 0.0490758299318521 0.0111874070362182 0.0228959473526521 -0.0096794554705589 0.0290409293725244 -0.0862579007806286 -0.041874045292369 0.0282096910546599 0.0153805266011439 0.0463301085729656 -0.0630991022964677 0.0188601704439691 -0.0252453621327692 0.0385417204856235 0.0261984468618437 0.0855807156371645 -0.0403802434981679 -0.0997411854039349 -0.0138715641996055 -0.0752361311171931 -0.0849041218717874 -0.120267827008791 -0.0180606968472072 0.00822631180517637 -0.0074224817784364 -0.0325172537754324 0.0457929573327184 -0.00307927284894291 -0.0820849050233645 0.00954689911828731 -0.0122314733789124 -0.0380242584484869 -0.0249935930859906 0.0282577460340239 0.004595120171244 -0.0313319136320088 0.0285988817814052 0.00724038709358676 -0.0420134220697163 0.0842908026015182 0.0157225369214722 0.0005390892576401 -0.0208706217918734 0.0125363301772353 0.0321270643737022 -0.0347467831564153 0.0618145153354091 -0.000633071609420947 -0.0157776349961062 0.0146285837450553 0.00810391736750208 -0.00288518370925628 -0.00412844478779596 -0.00213803866957685 0.00257080427516538 -0.0045251260770765 -0.00300212221595678 0.00969379230264373 -0.00227195452503162 -0.00479351745060568 -0.0160681191571659 0.0134441134411697 0.0294857480967199 -0.0142103252663106 -0.0230379012574831 -0.00516827328715049 0.00463139898355237 -0.0166044704410518 -0.000369904016968709 -3.91302228240151e-05 8.49137099473722e-05 -0.000225170211043725 0.00022352200704551 0.000126011198196955 -0.00022708989419356 -0.000214545776251153 -0.000169955770031065 0.00100679095536534 -0.00104864777838963 -0.000450883679789578 0.000248166083299973 0.00234567647955299 -0.000304442845200474 -5.67296507354326e-05 0.000919445926812633 0.00119802648136612 0.00299743935257309 7.88054837564233e-05 0.00123843320720299 0.000317135196891577 -5.17845737892004e-06 -0.000370280747827036 0.000570388750780964 -0.00110126589033548 -0.00122123053356365 -6.7310292522163e-05 0.000367701595821769 0.00034491319477038
  34 670.666112450907 ""  8.07410847506007 0 0 0.110088016909206 0.00310639857985211 -0.0794348215503765 0.0132310409422338 0.0786138871576399 0.0284822205427935 0.0219343110229656 0.0257699989100975 0.00546738363700883 -0.0637575915824013 -0.00876217321892 -0.0596190163850033 -0.0650852899573698 -0.0434088403443394 -0.0229416818794343 -0.0269677435455611 -0.0312765792015358 -0.00621852607114134 0.00163438994314854 -0.0363493015626823 0.0323115251689042 -0.00061919476691159 -0.012542280286435 0.00942600109614202 0.0269297252444464 0.0193752092416461 0.00808383297101708 0.0350497393373391 0.00223206409460683 -0.0405091835724609 -0.0139306467814412 0.0529470029697752 0.0151208651809247 0.029521823788826 -0.0265229762866158 0.0489916414295076 0.122466066947381 -0.0340240079575015 -0.0805396485698215 0.104150223721875 0.01659872830614 -0.0523177976717909 -0.0917326044162224 -0.054567516830207 -0.0571822669515575 -0.0479374295337367 -0.036859962500005 -0.00473120273477369 0.0011314959200064 -0.031021986484609 0.0360949453421564 -0.0375262095234221 -0.0225271566639175 -0.0300533729184829 0.00690517494980621 -0.00776368961801888 -0.0370023581601543 0.0549234482051469 -0.00714013695205991 -0.0863647838853943 0.00775059182862175 -0.00895851455747581 -0.0333648022369164 -0.0279506663442606 0.0324786393815798 0.00384498930782146 -0.0256714082635745 0.0262980782148418 0.00470328210427167 -0.0419165856368962 0.0905958380712082 0.0239432302726815 0.00995552403569181 -0.0329237066943053 0.034877571779669 0.0410019516205403 -0.0546945467959071 0.0814428604661686 0.00732786077814957 -0.0322367266948296 0.035451122046819 -0.0468659404339457 0.00331253113514063 0.00147659376627671 -0.0318282760355464 0.0154157129240514 0.0434828854265647 0.0168463532776443 -0.0667813822794284 -0.00115215635644661 0.08208134465152 0.0565477441893885 -0.0551651953397617 -0.1613368809773 0.0498195187244741 0.0800517925066007 -0.0209829660878193 -0.0293328403144886 0.0589138635235301 0.00086633215523238 9.20334679958918e-06 -0.000143062817387425 -8.54017338709109e-05 0.000117801306755279 -0.00016520745665945 0.000776798700902366 0.000264584200994715 -0.000306413757357821 -0.00155431244578595 0.00204387397984793 0.00158648902332123 -0.000287683749860688 -0.00450242848428932 -0.000975066815484682 0.000744206427781832 -3.45251715588721e-05 0.000292271886931807 0.00312052722488182 0.000494392479098986 0.000406265000197938 -0.00175469767075532 -0.000535030924452027 0.000517582153122876 -0.00130790605598077 0.00265784317152319 0.00332288397972883 0.000147840019186125 -0.00190074415514326 -0.00256532637773873
  35 754.678914349102 ""  11.3691719742099 0 0 -0.0653135560375748 0.039355112528788 0.0342711191330969 -0.000838991823071798 0.0224748914012482 -0.0273251175478918 -0.0357309272099926 0.052214923391796 0.0648917537957189 0.0241501063341887 -0.00799286883594414 -0.0493626366141577 -0.0387011328642748 0.0393256538021536 0.0133087548117268 0.0469771088889737 -0.0648668146954001 -0.0785657326093615 -0.0138146153604558 0.00781668397302266 0.0548358348573255 0.037988876814703 -0.0374166978678421 -0.00588575561079984 -0.00542914038076928 -0.00389254760704674 -0.00146503333240584 -0.0012229062148731 -0.00260127203631416 -0.000498093905471016 -0.00874217892837273 0.0293832895373322 0.00662235529020107 0.00744575717820321 -0.00930087788793151 0.0140220288128588 0.0183181899363761 0.0945779707223511 0.0268135186656111 -0.0905521023077945 0.107383303763319 0.115881206795736 0.0474604140280449 -0.0661926510735152 -0.0909433946182341 -0.0854471980363153 0.0963713034871909 0.100732858433901 -0.0576961772706842 0.0821551301302434 0.1226634818382 0.0689915142426795 -0.0753168666004717 -0.0741018041424802 -0.0185825828684748 -0.00765664900566302 -0.00233337996949619 0.0099798902162142 -0.0106646442549303 -0.022120407457476 -0.0152660080599567 -0.00877756826554868 0.00286419485993672 0.00496755988715876 0.0522110428489548 0.0178979487971217 0.00175716948238865 0.0494863440934228 0.0125238435254533 0.0136032504853163 0.00306012637899017 -0.00581184817100114 0.0196409777279515 -0.0140794680068825 0.0225854497513551 0.00532109831453516 -0.00299741046759379 0.00634349692215912 0.0144123736684908 -0.0058689354055262 0.00914595562960897 0.070270857973441 -0.00786146148305855 0.0331219867916056 0.0252276302886432 -0.00735117631659598 -0.0681634131391183 -0.0571215997997877 -0.0786389019958184 0.0142678636254555 0.169998280986507 0.06205893479466 -0.0712127957509507 -0.0810089939365581 0.0308358028138941 0.0889895153214418 0.0551455857838503 -0.0967029759272913 0.0657193805083632 0.000438840672776053 0.000334433103032779 -0.000319662920057466 -0.000300924459176464 -8.86601234748983e-05 0.000286445318166227 0.000365830450280854 0.000147782844142672 0.000239545158649765 -0.000640200882076064 0.00143701820782135 0.000793119871008814 -0.000336567428072107 -0.00509248267108059 -0.00145720605327305 -0.00124904297491056 0.000757873463855378 0.000444458277904369 0.000335849754761951 -0.000196411847627778 0.000434735348816539 -0.00216536786678512 -0.00116021466901527 0.00102984230674941 -0.00190335217222108 0.00192123993702042 0.00151481013505317 -0.000286042240466207 -0.0025184505018987 -0.00144751752058902
  36 757.467784700624 ""  1.90428771429904 0 0 -0.0548782373319282 0.0359904410527225 0.0333110030130504 -0.00948255079175383 0.0281143311333724 -0.0112396959754565 0.0771609279018389 -0.0338212650127728 -0.0586333334261221 -0.0422505623591584 0.0381137881013975 0.0177576075127895 0.0252180510892983 -0.0159756710726589 -0.0526070976705299 -0.0860550427760991 0.0481234142142373 0.0735363051366518 0.0427463765263927 -0.039204294065808 -0.0115678694306292 -0.0258398061780549 0.0129832517985803 0.054145527182982 -0.00625387265268669 -0.0037793788736215 -0.00172671638592075 0.0228128535668918 0.00346575032389518 -0.027954625402279 -0.00232764727769907 0.000654766146238343 0.000963323494520074 0.00697706307813468 -0.00927857032285934 0.0149352612075696 0.00135061598118856 0.0757335994268721 0.0284880989876906 -0.0738782670251476 0.105001187961188 0.0920441661955939 -0.114055583833196 0.0567158570242812 0.078318683441287 0.110704711413375 -0.06691268838049 -0.112594666171937 0.132287973387286 -0.080901798271094 -0.0966310978309919 -0.0825244233130051 0.0371629578784705 0.0863192584269241 0.0517406427317258 0.0130520453825371 -0.0306006152953935 0.0048801942623681 0.0162869763297225 0.0070983827356956 0.0457172202327968 0.0134285093949256 -0.0345393485897156 -0.013888538616161 -0.0117850098964814 -0.0080106367915552 -0.0099498757574048 -0.0123000670234626 -0.00306716553941117 -0.0181945760767382 0.0192219698221529 0.010365971501675 0.00722437448211399 -0.000276386824789605 0.0161089963450378 0.00658399497190464 -0.00599554822788969 0.00883351276650688 0.0117312528134501 -0.0106659968337788 0.0282945336319699 0.0635774034003438 -0.00700984795454711 0.0284712551667376 0.0199916379095762 -0.0067605734395478 -0.0603918697199681 -0.0505316923770631 -0.0698987643343823 0.0130026349634495 0.154524903668675 0.0558854268529679 -0.0650737044980579 -0.0715500948545943 0.0274311399859129 0.0778935780486459 0.0479363300050771 -0.0848036220541785 0.060440730139072 -0.000637381287869244 0.000374911471984065 -0.000795450314741779 0.0001364090699357 -0.000875778261391263 0.0003606435577758 0.000295843276288177 1.37035522405621e-05 5.93038732391993e-05 0.000569534397767247 0.000134784643745862 0.000131564009912862 -0.000278186365742819 -0.00135062624325611 -0.000577481190020698 0.000430417655331584 -0.00135620605501622 -9.07866767861003e-05 -0.00177729165115518 -0.00136523191032599 0.001033759316908 -0.00089597578342438 -0.00182282029519393 0.000242470645658974 -0.000497434799491738 0.00067724538434561 0.000554315445662114 0.000160799343520988 -0.000610545053369633 -0.000190409881647625
  37 807.686906150203 ""  5.62537076005327 0 0 -0.0267893830460614 -0.0566447116114311 0.00628343189988365 -0.0531403864002225 -0.0281948442343001 -0.0550150130269332 0.0175050895298584 0.0115775489087153 0.0087196522678458 0.00830731244360204 0.0577236539389333 -0.0313879524896149 0.0160524958590706 0.0815918465709109 -0.0445185459191091 -0.0413798067417314 -0.027064186143008 -0.0163396133685988 0.0535547102395162 -0.0334023767132629 0.0721642485794945 0.0386163960077249 -0.0341464607767302 0.0588657011020693 -0.0543071911973711 -0.0392923260795263 -0.0122488627197703 0.0319664677966787 -0.00336229599275606 -0.0541113717720609 -0.0288405013323804 0.052150113079548 0.01230628172494 0.0155195080037715 -0.035092875621991 0.0444584827510885 0.0360286873698304 -0.0400150348866542 0.00121130830956608 -0.0355681253910007 -0.143169637112022 0.0659745140651365 -0.0147004973874575 0.0240023846839076 -0.0314121534774318 0.0897114619294465 0.0917669241533428 0.00516659124684594 0.106268257783464 0.0430271032150771 0.0707854486652791 0.00685806514780155 -0.0335495069559304 0.0558130553301891 0.0879568297912879 0.0182325384553499 -0.0716819876763283 -0.00336917975350593 0.0164267026011024 0.023904669544557 0.0779721927572918 0.0196788621235864 -0.0665397109810297 -0.00451752582658791 0.111868246173869 0.0335752167971202 -0.00250384684545715 0.104030795891819 0.0271246709387318 0.0263101010687152 -0.0185104281920492 -0.00849818762119313 0.0739352175818664 -0.0205197199707916 0.0884943552762329 -0.00500157373426571 0.0237435819547258 -0.0289303097689471 0.0727496396290477 -0.0222110468877323 0.0785951493487245 -0.037956308583061 0.00561152015307668 -0.0133139592656534 0.0115126285551896 0.00112149805039827 0.032729880549687 0.0266073273881297 0.046661303864478 -0.0141401589997547 -0.151183235213451 -0.0522715789210952 0.064151506544101 0.0782475849553849 -0.0293767925013764 -0.06490346135783 -0.0010733043755598 0.0252433578269011 -0.0880891644320834 0.000117229620338571 0.000109824279072595 0.00022036508544667 0.00050995237022708 0.000172368684996724 0.000273883483606872 -0.000158863052238758 -0.000435390210990669 -0.000335755778484185 -0.00208113941644203 0.000710111231035962 -0.00151296591658134 -0.000147730976103087 -0.000523996166584611 0.00272060625729659 -0.00383287734394853 0.000491121645809286 -0.00402701822895541 -0.00389336065719277 -0.000915551813446262 0.00113173185955708 0.00107487521933452 0.000405554026874516 -0.00072137859596503 0.000313328688132698 -0.000693825414428201 -0.000528737715426383 2.59870866498029e-06 7.35700641539747e-06 0.000157414080327048
  38 840.216034231105 ""  21.0717446128638 0 0 -0.00580789950455694 -0.0132996723462245 -0.0325324381693059 -0.00155316185990833 -0.00484127340596536 0.0126630129007096 0.0210911614294271 -0.0107849589885638 -0.0149940198194648 0.00532563374290254 -0.000642959493608709 -0.019248177493379 0.00766358056693365 -0.00146699556708122 -0.0131960204210274 0.0147037659767014 -0.0104039824915322 -0.0110586493219068 -0.0234965669443881 0.0137704797187678 0.0273328896757373 -0.0398425530981999 0.0191577489201294 0.0411015261435689 0.0184904693248665 0.00807036746929493 1.36523339612646e-05 -0.00993455348425501 0.000723722718548566 0.0181995720474684 0.00443187258006243 -0.00313295844669317 -0.0020428743385574 -0.00200690858527329 0.00707818310635956 -0.0094102005606592 0.0920608205769635 -0.0817406321968285 -0.0374018305402385 -0.0324288850161852 0.0323547826365459 0.0536013322895506 -0.0863472059082307 0.0631863609980736 0.0749147080276862 -0.0570663510713544 0.0543495757532669 0.0635594234578819 0.147781943873334 -0.124077397379669 -0.162953159459356 0.220683636387582 -0.164241306401221 -0.254480757037632 -0.0320142210984102 -0.00663667809445063 0.0204793712728463 0.00375881437385779 -0.00620043843065799 -0.0141809646449896 -0.0302011964444793 -0.00854273646803676 0.0238843537337579 0.00211315355105907 -0.0191002132816578 -0.00453678067220252 -0.00249159493622224 -0.0108992365742912 -0.00233077952322069 -0.00761498628808962 0.0132132061280961 0.00134719836293106 -0.0235041888398129 0.00866796645452893 -0.0253813073443526 0.0093869250123392 -0.0169375713827638 0.0106925192196272 -0.0208315944801989 0.000832744850460422 -0.0134024639258742 -0.0317944020557339 0.00129458514609748 0.060302197245595 0.0780758390122366 0.00704602480459489 0.0061383571629905 -0.0543033131683813 0.0118278420679491 -0.0493996287962625 -0.126931021757303 -0.0112959592669908 0.0669519655196831 -0.0727348265251506 -0.0179734135709749 0.0295866377631836 -0.0521220600862951 0.00975018734277491 -0.0678220913814149 0.0336716738559758 0.0167578021084754 -0.0130917230851978 -4.99980554536752e-05 -0.00860291933578438 0.00913797210367578 0.0207111680720675 0.00808724811954091 -0.00874813100923932 -0.223181842926044 0.195235920857072 0.0739088155394318 -0.0366181602017 -0.284930489701671 0.0152599186431102 -0.105642884897486 0.0366991112277346 -0.0395757377222527 -0.02937284584098 -0.0023868841217741 -0.00265358538691113 -0.0863323978219572 -0.0565566301168513 0.0198748828231539 -0.137789978740313 0.158690417550304 0.157660018315451 -0.0370013722735001 -0.236974693257418 -0.0935893373028795
  39 842.44612696169 ""  7.16943444152649 0 0 0.00337831912989235 0.00676587589219241 0.00911409177935086 0.00460718229076076 -0.000639811996790737 -0.00406117977468125 -0.0167972286225802 0.0104154483034631 0.0137392369959131 -0.0131492846150204 0.006599354537222 0.023809527274792 -0.010201607021055 0.00395451516313589 0.0170212838973239 -0.0130194230938192 0.010720338966114 0.0117358877422183 0.0226068580471164 -0.0179082575443156 -0.0335410489340718 0.0406746918954453 -0.0226835401565621 -0.0469660331089572 -0.0124676490121068 -0.00372099448029213 0.00161434110924134 0.00745709648766791 6.97652586378222e-05 -0.0136928185866502 -0.00161051818433165 -0.000930540575445979 0.00118887899805467 0.00115713431946121 -0.00387233234170886 0.00595628621597607 -0.0250862275653096 0.0158537558334455 0.0101058965759564 0.00841218117961388 8.38331713601964e-05 -0.00756865141680856 0.118049953802306 -0.087844730597397 -0.112200409277483 0.0820833890930413 -0.0737269550030962 -0.0892875940410342 -0.175553328979154 0.134481473384635 0.183186069770277 -0.256809862502451 0.184465749030523 0.284886519697922 0.0230752648288189 0.00455171703116308 -0.0123531348097496 -0.00303477252082471 0.00623083723825199 0.00940390517055905 0.0234844588489378 0.00660262285848111 -0.0186620888744478 -0.00223490903389514 0.00936393666382457 0.00120748460492565 0.00231228558761082 0.000899295399628945 -0.000263010492485376 0.00444283802602502 -0.00958803134667084 9.7642910040889e-06 0.0151509315701723 -0.00716061965627106 0.0164302474993741 -0.0084465832438841 0.013395945568423 -0.00383460021153904 0.013065451784788 0.000990880776571904 0.00543062116555339 0.0121108895349099 -0.000614176113812545 -0.0142125984248962 -0.0188851720903155 -0.00289853488894695 -0.00170848077408309 0.0120818766289454 -0.00117264513994905 0.0104373188103565 0.0409660374804124 0.00719993372718463 -0.0223591412074434 0.00310766366193482 0.00670853003238728 -0.00216670333640615 0.010212691153888 0.000384409547230797 0.0153101687568873 0.0424486801960914 0.0194536895530982 -0.0139268850843777 -0.00450739073953607 -0.00848979241298102 0.00820364034826441 0.0256194351914519 0.0104475149853063 -0.0098214704767426 -0.269814778618239 0.237735155819636 0.0941671763193602 -0.044969165059104 -0.349970186671365 0.0098487046090549 -0.10705894784804 0.034721579809567 -0.0411271704389261 -0.0264313514018793 -0.00726959706300856 0.00305397440845348 -0.110254007315544 -0.0639263819950478 0.0281801009964105 -0.172752785127197 0.196944887861558 0.192210727536828 -0.0468142699028396 -0.295667219148589 -0.118994412437044
  40 848.054363642758 ""  22.2427424688377 0 0 0.00244093761424524 -0.0182447626696388 -0.0494648032418817 0.00585891121242011 -0.00622311443011372 0.0120643363863535 -0.000943138620808744 0.00739854375652475 0.00753735248167872 -0.0221566652369289 0.0160000246220961 0.0119438433285918 -0.0129959469487911 0.0123972227158902 0.0115505936779502 -0.00528228261283661 0.00569245809381089 0.00684789180094925 0.0139322665525564 -0.0230822185922901 -0.023424298394733 0.0232193715868026 -0.0231706197776682 -0.0299229766308772 0.0128971787502318 0.012524076072517 0.00524358592269198 -0.00406673846656628 0.00236332148484657 0.00726289831285946 0.00857373142911625 -0.0124198668369129 -0.00239748845402635 -0.00130466278461323 0.00762849630094528 -0.0073214143258361 0.134758401437432 -0.125235798733977 -0.0575118977182629 -0.041508416654918 0.0605085385919492 0.0927898362685151 0.108994300553569 -0.0914131212204364 -0.13007028709227 0.0903358689747318 -0.0694691138992504 -0.0991378856396506 -0.141298538602244 0.0894944717563314 0.143757297273886 -0.201744597278951 0.123534693584237 0.198579245376729 -0.0172531726778476 -0.00376760312399958 0.0151869573095018 0.0045369425859264 -0.00132927635739313 -0.0133393141908505 -0.0110380213842352 -0.00503617659246607 0.00710179966458544 -0.00252663066725328 -0.0304854026745067 -0.0115519062849411 -0.00186984550907045 -0.0329224912233887 -0.0083535322583551 -0.0115961890735533 0.0133738209460225 0.00526725665006564 -0.0183013592508774 -0.000170271429024939 -0.0198888654680531 0.00168878403715135 -0.00827369461184228 0.0213216357030684 -0.0182745497368522 0.00483980947018828 -0.0214000354235503 -0.0386391040000563 0.00340575780304774 0.099650392010916 0.108884974969215 0.0134569080133773 -0.00252618573512987 -0.0877006460938366 0.0087939316604776 -0.0661531414835484 -0.191424575947156 -0.0157104256078532 0.105872288984394 -0.0951866652240068 -0.027383298564305 0.0484987375434736 -0.0864610620503902 0.00854807833307534 -0.0877107629486922 -0.0143603854988523 -0.00908785027347406 0.00691641212159342 -0.000465196806551626 0.00379103473295651 -0.00523854858100817 -0.00949475795258076 -0.00275285606300548 0.00509660042458706 0.106411352374546 -0.0939100975816211 -0.0369608580377996 0.0174033694218305 0.129759519259645 -0.00770631944560686 0.0442416603402424 -0.0161742789927284 0.014038633149256 0.00946007538254195 0.000483376628734623 -0.000210754514280599 0.0399050710676168 0.0322404044311747 -0.00713874512168981 0.0658865905503563 -0.0750384849000562 -0.0744847858625259 0.0181659835837987 0.115539700323932 0.0425258846925476
  41 851.552704733275 ""  0.829331753883485 0 0 0.0134820664358182 0.0137645048787592 -0.0192872103234096 0.0191519460636055 0.00261855092174715 0.0262578764344954 -0.0154627501605629 -0.0119815466903068 -0.00734429032750051 0.0343547407409045 -0.0435305733785718 0.0552057797185077 0.0125075327306247 -0.0563654176919582 0.0476620417001864 0.00669651146682298 -0.00136723434010298 -0.00358822528465291 -0.0242719699769573 0.0521833304824419 -0.0510926206462453 -0.00306825220444363 0.0730118066657914 -0.0447756485513383 -0.095464031979577 -0.0709007387876393 -0.0179029277608503 0.0348849003837406 -0.0121576106723098 -0.0699146634565309 -0.0448862256852853 0.0578952630116544 0.0168462761042063 0.00824054971111253 -0.0423787205560012 0.0461104371618612 0.017160740468891 -0.0225750168086967 -0.0183969586787733 0.00957078501388314 0.0593837509200422 -0.020105932613789 0.0561248226275472 0.0300272998769995 0.0733276535902236 -0.0310695764088947 -0.0483250323677581 0.0505320825842611 -0.0171700829697093 0.0066495694889041 -0.0819083345342816 0.0756514326801449 0.0590449359731097 -0.0516195297825494 0.142382113853159 0.0300318915093526 -0.104203056652973 -0.0349924835300681 0.0224096617399906 0.0921152469305379 0.11768335112813 0.0410919132254524 -0.085316737582509 0.00444389204143736 0.179812299425958 0.0592389893831507 0.0184447352529691 0.154749074253425 0.0361262075739312 0.0727856573054737 -0.095750454102502 -0.0230528496101111 0.126048819957899 -0.0182136760512702 0.133471405248336 -0.038073618811105 0.0877010284459468 -0.114804010909128 0.12184321758524 -0.0156642041063931 0.111802387563382 -0.00013596386557782 -0.000558359220422878 0.0290842090484812 0.0225160016190262 0.00265104750869299 -0.00918847325469028 -0.0293811972076615 -0.00549459151478151 -0.0126396675475854 -0.00670507693417126 0.0106392369665375 0.00963380856365817 -0.0456808221804999 0.00109891287678554 0.0298198506954676 -0.0278597421985937 0.00568981914073688 0.0090449202082959 -0.00110337143207358 -0.000426602140336096 0.000455540185685799 -0.000972532958084008 0.000570508876638244 -2.74453133502015e-05 -0.000272171235758017 -0.000504863018514886 8.92241926901857e-05 0.00870401473168619 -0.00681801135320453 -0.00182759954718891 0.00123962450569852 0.00966267320451985 -0.00282578138210602 0.00746467047584207 -0.00449285176304049 0.00102200398525066 0.00310577737094865 -0.000713479654604814 0.00181593550976331 0.00213157767380433 0.0023434986338895 -0.000253962876109923 0.00438975697295826 -0.00534871724028552 -0.00548130070675662 0.00146554475669624 0.00719509414023443 0.00152717293516898
  42 865.058368650805 ""  46.9623532541805 0 0 0.0013599565878743 -0.00191404234423713 -0.00827337051430046 0.0122505771208325 -0.00640191032053971 -0.0102723972189409 -0.0551074277115172 0.042205216393233 0.0601691672793441 0.0549228970401374 -0.0428980261932439 -0.0606633391489974 0.0429473248324094 -0.0338818639973946 -0.0495391427678523 -0.0443556415796414 0.0377597305055362 0.0520790503966542 0.0144535658854013 -0.0142749127752445 -0.0169132672457631 0.0228117467735939 -0.0200793352775549 -0.0267052187581306 -0.00617399448294939 0.0111517572702215 0.0131638580006848 0.0180461969707891 0.00338208654344632 -0.0172246321830583 0.00579673275771864 -0.0252106113891632 -0.0054721315430006 -0.00431604223528806 0.00569753554330177 0.000143958408205509 0.0259900278786969 -0.0159100976826303 -0.0106180150783342 -0.00753933868087584 0.00523374346035881 0.0235811987724312 -0.353119831900418 0.258590705792647 0.367268470419663 -0.266644506430145 0.213306785693836 0.284020307701059 -0.0831988939187367 0.0595532866111791 0.0896156403606092 -0.130702252061521 0.0805907344047621 0.131182056515077 0.0229491277546957 0.00438486003085745 -0.0145293275918923 0.0133922728393934 0.00468814030225792 -0.00207275055703874 0.0163359955589537 0.00295150266196028 -0.0164460216719618 -0.00218715334606558 -0.0311503212757655 -0.0115645882653268 0.00332057383196725 -0.035506488709186 -0.0103013177502378 -0.010949223116748 -0.00143052429375451 -0.00608855955223206 0.011419068501157 -0.0157679968471895 0.0104972959014552 0.00312412159721985 -0.0053794886401631 0.00198198648736902 -0.0155489488595955 0.00998811407193428 -0.0346886544979869 -0.00595408317156228 -4.30040306747903e-06 0.0111800071012381 0.0130445190881424 0.00197528255377089 0.00123223282989377 -0.00847499166508617 -0.000725733286477266 -0.00864310778045169 -0.0226790323649351 -0.0013688033714076 0.0108223445166477 -0.0156830286193058 -0.00198423626937286 0.00815928201755361 -0.010942399188954 0.000347802010380145 -0.0104312376636083 0.000427773690982012 -0.000284228649796236 -0.00026712034247423 -0.000450334764208858 -4.33890752364096e-05 0.000322877176291842 0.000618342061385021 0.000502246125801659 0.000536586975092913 -0.00237658414524067 0.00216879024640992 0.00173734358398222 0.000661723846132805 -0.0012781206182154 0.00223060281368857 0.000249774146039635 -0.00171089201611342 -0.00156071486364375 -0.00808984270738425 0.00051745805984503 -0.00301735697890887 -0.00154605034859753 0.000693110258417585 0.00134985892591359 -0.00173589044801692 0.00210665704302581 0.00191772279085995 -0.000274844879601685 -0.00347831492596056 -0.00217087667846861
  43 891.593386306796 ""  8.73767165471185 0 0 0.000798631928627249 -0.000537023064877227 -0.000518707476814264 0.000326458790241305 0.000320714727725994 0.00027487586176979 -0.000298240007099236 0.000283525762660213 0.000339634736033625 0.000245799813692861 -0.000668822777456512 -0.000692661396887541 -0.000968045086942082 -0.000130667325177157 0.000887606834491423 0.000598544816965102 -0.000157014117892589 -0.000493380477081807 0.000427045738981461 -0.000535479964784646 -0.00087244782434971 0.00175125979318224 -0.00111575452741121 -0.00241201015803937 0.000346084079318466 0.000134723497246942 2.21153812696428e-05 0.000114605168693103 -0.00025701134470821 0.000183934465363995 -7.58046294347106e-05 -8.15830050558006e-05 0.00010235332290136 -6.49122295074483e-05 5.44661538818316e-05 4.39399758314523e-06 0.00050055135682754 -0.00119071778870985 -0.000597605472937422 0.00071889223399396 0.000328028911213017 -0.000366588373955416 -6.09928545363196e-05 -8.24823717551273e-05 -0.000358891320012958 0.0039317078049202 -0.00417152601478333 -0.00442812701445495 -0.00279053440645783 0.00133008045521567 0.00223576470637697 -0.0101853040530565 0.00706410799619427 0.0104588570598572 -0.000252597362978536 0.000235685996323666 -0.00101677728791855 -0.00126824056477266 0.00174441340241533 0.000520636537959174 -0.00110762003888301 -0.000154346168993736 0.000824926018443098 0.000244639683596256 0.000691305908996248 0.000408093814338462 0.000409536994318259 0.000391123209062714 5.18164977980824e-05 0.000561240818532815 -0.000901682176608846 -0.000206738327431638 0.000556504399403524 9.4299837495389e-06 0.000504513809146053 -0.000114382246493938 0.00033492150375596 -0.000571228391617921 0.000195971820158896 0.000421003861953157 -0.000913524601720339 -0.000172341703060465 0.000622608535535393 0.00147726656433299 0.00061169787274547 5.43674078817906e-05 -0.000490855994804949 -0.000964349884961708 -5.88016653426267e-05 -0.000117538420745009 -0.00062721269681317 0.000860311046562441 0.00109606342974929 0.000488453026281974 -0.000941391735654223 -0.000733831002905172 -0.00063087866130145 0.000126330340463437 0.000292983900254944 -0.0555156092318426 0.108880944143609 -0.0241010750037627 0.0540254025644413 -0.0134443336751327 0.110953113949886 -0.0135431958351702 -0.0731938178490334 -0.121242065029584 -0.0331715220613959 0.113268058629754 0.0252748033290549 -0.030520429916599 0.141810845381163 0.108621330992177 -0.0857188058723136 0.0246421907410728 0.0173585389380799 -0.0450508886845292 -0.0435168688398401 0.139915968601617 0.132767334858808 -0.407565583572195 -0.249520393839327 0.0845958671151205 -0.0549637334571138 0.0551026299076535 0.0225656007160976 0.00529148265668201 0.113307589176629
  44 931.808051608891 ""  16.2214781370977 0 0 -0.0771203439834617 0.0341777859529589 0.0310480170168147 0.0189286519810612 0.0138355989431582 -0.000554530147887283 0.0139897304331208 0.000889053006405879 -0.00253003407735965 -0.0103898812950498 0.00237161076535753 0.00914345463140567 -0.00502536898592345 -0.0124469800146027 0.00382965187682087 0.0072106426751521 -0.00383019116228805 -0.00457875738632806 -0.00318658872216825 -0.0011670348954958 -0.0158879587517172 -0.0105475012002079 0.00886386544427552 0.00331085907440972 -0.0440952293282572 0.0420977432805478 0.0659882960124595 0.0504322936221691 0.0272737231124565 -0.0424944493719738 -0.00360484982857744 -0.067225470093742 0.0052033659880498 -0.0294798468671482 0.0261771302301405 0.0158756136300787 0.0434333287877508 0.0166051347759517 0.0232440252141933 -0.103126647617209 0.120135476866789 0.119160510584759 0.0424947038825813 -0.0442387070183875 -0.0486517415725679 -0.0178819683408132 -0.00909676829249691 0.00526516986002166 -0.0491542270791936 0.0235824909941788 0.0291879327250981 0.0366132652696636 -0.0248142250160434 -0.053842746503487 -0.0734315271615182 -0.034625251611782 0.0370958243586573 0.126811166367417 -0.0324402598422045 -0.175841805823984 0.0130105090181865 -0.0536012759740394 -0.0685702082107822 0.00356048450164888 0.119162173817939 0.0139019581231425 0.0840076793144778 -0.0852413677962452 -0.0587546562351329 0.0773738713463073 -0.145134826396611 -0.0815809173750679 0.116965180285367 -0.104887300149323 0.111366443347287 0.0306963742137617 -0.0257535510219918 -0.0595291698029711 -0.0617283885184133 0.0616858160885715 -0.191369358400145 -0.0644171155731171 -0.0241184924409951 -0.0771871454206276 0.0540667845574287 -0.00712877674856419 0.0734374370065969 0.0506551581602544 -0.0237726978018424 -0.0415846493710417 0.072327798170034 0.0243829337266809 -0.12402219541814 -0.105786903912216 0.024909881918533 0.00980359472885275 0.0942861673906744 -0.0476208629567059 -0.0527140252215982 0.000167774721953291 -0.00231889463137903 -0.00131624953870802 0.00441321074305405 -0.00111148631445078 0.00116485508551638 -0.00271219978285015 0.00161779508092982 0.00136214371903274 0.00324750978953093 -0.0081012853612806 -0.0110513231487347 0.00229038463044758 0.00489066181183179 0.00946553007723946 -0.0216948630765941 0.0102429543512704 -0.0086060510202176 -0.0252582282375021 0.00282193152445636 -0.00907453975630112 0.00751563965283894 0.00255900478299497 -0.00252092721357838 0.00792675974142009 -0.00532978867424541 -0.00258932781741595 0.00123517872492489 0.0166411477411621 0.0105109877562288
  45 932.237831047772 ""  14.2083566776092 0 0 -0.0726012863100551 0.0322592918793394 0.0287691480989652 0.0205397056398627 0.0120932021658869 -0.00266018204179804 0.00320418168165061 0.0085148872923953 0.00774596106916647 0.00848146418748316 -0.0109169556588856 -0.00133618569674316 -0.00531840790153708 -0.0123192346211843 0.00840934729304053 -0.00912686270637768 0.00373911704856987 0.00600957790075897 -0.0109678659666069 0.00437226943457828 -0.00914028267292272 0.00716350094570538 0.00134835997749225 -0.0169268868458751 0.0474169537287462 -0.0435461714274731 -0.069917846439693 -0.0524991028397224 -0.0286861368096219 0.0451738768614561 0.00495677567547994 0.0711869126790944 -0.00507280093504274 0.0324783585053677 -0.0268332799051079 -0.0165260600103035 0.0429879420005809 0.0120471678363554 0.0210991433685349 -0.0987542655539304 0.115651736952406 0.117582227328268 -0.0377395537696161 0.0214125732475939 0.0475189851269666 0.00923813426960816 -0.0268982192660412 -0.0118121350933902 0.000559306480122935 -0.0155598712855319 -0.0278488252321489 -0.0554482176675164 0.0438290750395663 0.0475212326320006 0.0766467978077185 0.0361234633564141 -0.038289986319609 -0.133531320626941 0.0351505955201987 0.185885860613914 -0.0142315949305881 0.056522238038451 0.0730856552303422 -0.00443412752678327 -0.128631680757738 -0.0156869517239007 -0.0888200439962167 0.0871994798185163 0.0611743538536849 -0.083153104987357 0.1563548053825 0.0885972711845411 -0.124735754811663 0.110803405657051 -0.119144981467353 -0.0321434656245539 0.0286468448982279 0.0654304645416317 0.0644586275938115 -0.0650936484133141 0.202602902612593 -0.0610675025419764 -0.0228193812008867 -0.0716473517717317 0.051998981342496 -0.00644555344904377 0.0693466596983226 0.0471792665829563 -0.0228812120401889 -0.039939168627681 0.0653370919352763 0.023012215423897 -0.116462134010035 -0.101766869945892 0.0235069030214777 0.0105484742474672 0.0875794869240093 -0.0452881061179847 -0.0509665344652626 8.2916517611934e-05 -0.00176343815760146 -0.000475992757032301 0.00258088020703551 -0.000372432201355508 0.000551513345727152 -0.00186240519899996 0.000702897469451495 0.00109634749509769 0.003113610118271 -0.007019058287526 -0.00912821854935002 0.00181234000058866 0.00458240499858003 0.0066791000295144 -0.0137730537697013 0.00472767378741609 -0.00888994418247777 -0.0185359350207775 0.000440260545835681 -0.00422565767077907 0.00531499184362627 0.00426577589646237 -0.00108426757356355 0.00584593412382218 -0.00501151722737478 -0.00352354990497321 0.00101063127506276 0.0120339156080164 0.00618730467280775
  46 947.364184199565 ""  0.533552043712792 0 0 -0.000453562249775348 0.00142864945714067 -0.00207799971515825 -0.000708975919019268 -0.000892639180513814 -0.00015688519779226 -0.000251277096939389 -0.000576066650004361 0.00122562631730607 -0.00884963339230851 0.00042374680032846 -0.00888282371353563 -0.00328547520258157 0.00527692409926801 -0.00647750354196969 0.00656496953183775 0.000899757728488095 0.00737836505090132 2.43426002111318e-05 0.00159858179069449 0.00120814226464472 0.00449963416014795 -0.00169175197474995 0.00108401969200269 0.0415779750240006 -0.0870174076177198 0.0835495646020778 0.0563190880985562 -0.0340562249765393 0.00193353810738929 0.00493309780004852 0.0460242838924609 0.0659366798464852 -0.0702360227368764 0.0124238474913137 -0.0892487784097664 0.00578574165302592 0.00091923598468211 -0.00239826689874206 -0.00208571538794847 0.000656408232776924 0.00462435710405765 -0.0167641889279203 -0.00945555613650614 -0.00780829476235033 -0.0187307958268411 0.000860742774170392 -0.0214662711102495 0.0130290914738339 0.000127285705823116 -0.00733467683042017 -0.00569050079164784 0.00718639296898576 0.0165389266780033 0.0824208470334124 0.0438993347247642 -0.232128105748294 0.0314123849387925 0.0810109145372743 -0.162139868170304 -0.223938342442684 0.0302383866744621 0.186861983796262 -0.117208557683758 0.202719544983376 -0.0288186141688207 0.0336705863591853 -0.23720430317074 -0.125503398880731 -0.0892412348129026 0.230260839713885 -0.0392703569654029 0.0145033192051005 0.0949964313521153 -0.0227463222226767 -0.14314088409007 0.180001682196375 -0.250510307149018 0.076517438451352 0.0414483125473143 0.0278164168258075 5.30773469542409e-05 -0.000343666040381541 -0.000551543181130555 -0.000354444901645196 -0.000503333712932213 0.00010028723230483 0.000390739668144749 0.000998471753807212 0.000284719369660518 0.00392832733406237 0.00253647920879637 -0.00436449268916105 -0.00232843592164426 0.00201457009531853 0.0031759061916007 0.00204131307012688 0.0031980037175742 0.00724358065792418 0.000143421754655464 -0.000502175574817263 -0.000601192635198455 0.000303783285309735 -0.000622547335900051 4.91284174637538e-05 -0.000212348547747066 0.00062457862469718 0.000439732003226608 0.000245289833813628 -0.000474420066538562 -0.000313537130502301 0.000363256470437057 -0.00012103342957624 0.000327363374105014 -0.00265742160171961 0.00192052076993009 0.00117061228082165 -0.00168561620833696 0.000892544793822523 -0.00198682905442802 0.000324034007727825 0.000228504330464649 0.000176777426083717 0.000210633568317514 0.000525880566677777 0.000682217037567054 -3.18774229997379e-05 0.00120294420163796 0.00112339856088974
  47 956.640527744387 ""  64.3912857043609 0 0 0.00782518047260923 -0.000251159120858079 -0.00386042277026492 -0.000989260561650738 -0.00384267527997275 0.0016924377548197 -0.00285537721703489 -0.000805834120200651 0.000641796492804648 0.00121735532603244 -0.00186777260306208 -0.00616565089264517 -0.00207003236443614 0.00468354465674325 0.00630579038369259 0.004555878429535 -0.00272593425840534 -0.00306043238676035 -0.00979364329811415 0.00723389881139527 0.00901592147958153 0.00867934414848289 -0.00772156136846708 -0.00703392485873943 0.000199039358894385 -0.000166165065193279 -0.00178081960983911 0.00165232833108361 0.00265299290602495 0.000802253098729557 -0.00319471626731941 -0.000630019547317758 0.000309612887445295 0.00037152251913857 -0.000820349860735331 0.00130040963908787 -0.00213596385086523 -0.00497479200517122 -0.00315482852589445 0.00966528583722007 -0.00761995476862874 -0.00973038980457076 -0.022836903766187 0.0178313385671056 0.019526664151585 0.0367485314977107 -0.0223055713516141 -0.0276749005959611 0.0494408736871402 -0.0376948341429696 -0.0562646102701556 -0.0401910833599239 0.029940851900935 0.0555737132093902 -0.0138147288418256 -0.00470775008014793 0.0118005814372026 -0.00127463203308417 0.00918802399064113 -0.00435068745408251 -0.000672403227211876 -0.00655364633290831 -0.00364759902922729 0.0026571607841737 0.0153415053493706 0.00529295804385184 0.00601570741590086 0.00827796101829694 -6.86910767331588e-05 0.00985654905925895 -0.0165495298250394 -0.00613864366904715 0.00114016046121062 0.00150823968933061 0.00214534796966644 0.000751111938753797 6.76537828860298e-05 -0.00218415705832247 0.00160972531576865 4.44548069001107e-05 0.000671963758438245 0.00621677970125924 0.00110972645683925 0.00476194862143593 -0.00484155274427182 -0.00200508035883363 -0.00468808696335969 -0.00448740364236826 0.00591788384139165 0.0030717100578204 0.0146952068785194 0.00713406715093602 -0.00292700867125782 -0.00703711304572051 0.00278975359386603 0.0064643971120919 -0.00282969835500844 0.0134477994106155 0.021516972354583 0.0125306907879862 -0.0525610118055973 -0.0722881184201076 0.0793292712260145 -0.0399844408054701 0.031520594648989 -0.0405227831977903 0.0656668385976163 0.0443177189699559 -0.0479790773362167 -0.0531849985769156 -0.150766590003512 0.0277488570535673 -0.0560875433215519 0.13419059977221 -0.402614983262314 0.213246050377052 -0.0735910614271114 -0.505839420135947 0.0802677005386045 -0.222991291987904 0.0585308521758042 0.0131265110609121 -0.00345185546386024 0.0563882483418277 0.0144212493314359 0.0409738865269091 -0.00343488643384683 0.196667360803576 0.160112023495932
  48 975.11465956853 ""  1.64396091571679 0 0 -0.00195578098172675 0.0018959995338573 -0.000981318580202679 0.00345513580649621 -0.00139774763228449 -0.00319382011062172 -0.00833420277042221 0.00812000887580775 0.0100349735717938 0.02223872196636 -0.020569592118626 -0.0176600255361223 -0.0249076358701026 0.0236437270138305 0.0240710862534551 0.0158056706757156 -0.019787859817076 -0.0247386580249313 -0.0644221881041848 0.0420516622536501 0.0695130054657588 0.047771717708639 -0.0264491022279277 -0.0528306750679425 -0.00374259440362713 0.0075832593020199 0.00759517873873312 0.00359274951831006 0.0166266392535474 0.00033602561932864 -0.00897061258083917 -0.0108699442299523 0.00860141802209637 -0.00147139805218283 0.00386711020946203 0.00181657011071502 0.00622088679546595 -0.00932965289107706 -0.00165737469882707 -0.00728302470515209 0.0098514581377922 0.0181510022788574 -0.135733293491328 0.0812661012097973 0.142011593827947 0.154834585480577 -0.123764368424462 -0.177150811742558 0.35712277421782 -0.301269321162133 -0.401608980746098 -0.258153108040336 0.181769561904217 0.277187277226226 -0.0674925219288877 -0.02424540574226 0.0611859367378807 0.0537397086348824 -0.0316729115463446 -0.0695780507413646 0.00971282344034834 -0.0361714147525872 -0.0323228035208199 -0.00374477041299811 0.086504965651412 0.0134868271531761 0.0384591391206363 -0.0213479640684367 -0.0267920461649896 0.0384668070963352 -0.0570976737036233 -0.0385768447808945 0.000339867533224003 -0.00436395622393782 0.00135019515035004 0.0159765954883091 -0.0165797655917027 -0.00687629888312362 -0.00909559751837414 0.00273961476404621 -0.00962072894080171 -0.00172306463565333 -0.00132911157913251 -0.000756355703918811 0.00272764630785819 0.000108959574305851 0.00225252449568893 0.00120813200539206 -0.00106316750510741 -0.00224403438985289 -0.00241892424527043 0.0021757013290181 -0.00645895359235554 -0.0069118460212048 0.00224147187708309 0.00525330902957977 0.00202765387159859 -0.000255450180080453 0.000902045828712196 -0.00225775224044625 0.0079986710708276 0.0124588232158178 -0.012003044497384 0.00586216639103705 -0.00717888236504786 0.00722276715933884 -0.0104087721435798 -0.00555915101940309 0.0085527759617956 0.00699087542031318 0.0233578363899482 -0.00408839882974437 0.0102995640858878 -0.0186475691904406 0.0589424949775887 -0.0304307583970652 0.0103879947218518 0.0758326468078357 -0.0114828621424838 0.0309245460397761 -0.0105421268507589 0.00402852931481433 0.00406068833501405 -0.00958651835128795 -0.00316433241794009 -0.00928232218088848 0.000957938136274362 -0.0314178958438196 -0.0281207001143689
  49 988.072562427504 ""  0.151768195868885 0 0 -0.00123626145857142 0.00284009905061767 -0.00662618544713364 -0.000976494790291513 -0.0054959209790183 0.00335281358380608 9.42089871609613e-05 -0.0026322387484026 -0.00178122389666048 -0.0136098591561023 0.0101201032699302 0.0136672815078707 0.0156396330070405 -0.00761869836090199 -0.0173440053481649 0.000450255697459307 -0.000819025826239952 2.23924372273594e-05 -0.0149163478953502 0.00955968257109686 0.0175310795942407 0.0109532368052874 -0.00630746942827804 -0.0120283397886485 0.0017943576003959 -0.00190865617631523 0.000776161772223169 0.0279844935240187 -0.0543276796806354 0.02065703466771 0.0095578548128127 0.0211511649607042 -0.0605991541549071 -0.0389172352516351 0.0355490033208689 0.0399566475600358 0.0170311488157774 -0.0115306679996849 -0.00708548727062427 -0.00679335547749997 0.0046571229088106 0.0144502813939373 0.072586438434759 -0.0583670189966108 -0.0789482241776181 -0.0706575687267599 0.0629258046866503 0.0785440831424001 0.086552705136883 -0.0757200318562069 -0.0970273658969748 -0.0578790415436927 0.0419493934243127 0.0653732576666959 0.140506916943601 0.0761929872320163 -0.292397603230219 -0.0657264114271108 0.127616484182607 -0.0507354196655873 -0.23414109683263 0.0875077229687848 0.237194718116214 0.103012853162481 -0.324738772381618 0.0111670314966794 -0.128607376089009 0.255774562286591 0.16991602816156 -0.0190492819152472 -0.0302359718447744 0.142704373841468 0.195785499002535 -0.197168531171684 0.188117971680275 0.0812393385628633 -0.0758434318467671 -0.0917304967094296 -0.0865255796283359 0.0954890725259251 -0.311334193866269 0.000482756102259586 -0.00245029790160465 -0.000791136757712624 -0.000615149405838736 -0.00208336156375414 0.000520749371244799 -0.000157545226177241 0.00667369229825957 -5.7451477104765e-06 0.0162639461633236 0.0111258443158464 -0.0193029730435727 -0.0113388462307504 0.00865662695349223 0.0167770264426387 0.00929903057857078 0.0180379449853125 0.0367229314300527 9.87805170323967e-05 -0.000136739620417681 0.000142597535723605 -0.000511332150044818 -0.000303861407370159 -0.00013340407286315 0.000239736842111239 -0.000456532155200275 0.000227824691961434 0.0017652024894096 -0.000787269615987848 0.00102554901539046 0.000203055991407022 0.000646657994624488 -0.001944028976344 0.00257295953878512 -0.00129558413922785 0.00186626021421748 0.0038014664162815 -5.15976042893684e-06 0.000599560112779208 0.000289227750458044 0.000142833907391799 0.000352700568231234 0.000206916275988996 -0.000567100030687647 -0.000220402394048222 0.00032658601680842 7.08295911644113e-05 5.18041234630226e-05
  50 989.646650966561 ""  29.5637573544552 0 0 -0.0141128415129463 0.026528901544453 -0.0864732601511214 -0.00907395563355665 -0.0764976877723538 0.0418183756522928 -0.016955199532391 -0.0208001207485937 -0.00334383005447251 -0.00367678160106875 0.0134998800269714 -0.0133150704977443 0.0156998227968704 0.0309615330024582 -0.00609507347240542 0.00540916534028505 -0.000640885954700661 0.00642402338627616 0.00842902188867762 -0.00851848098488889 0.00776886584658387 -0.00177569630054181 0.00104918870373979 0.00196895601004798 -0.00122450441120391 -0.00210458248434224 0.000572724187959216 -0.00471913369888207 0.00289900979733271 -0.00392146965584512 -0.00432351559782715 -0.00186489562943366 0.00291562019375296 0.00411124149320942 -0.00112648491307389 -0.00358368449601593 0.226168638670705 -0.134429799822033 -0.0923387673117391 -0.0770569430287142 0.0253882088780025 0.156579819413482 0.00253442127805928 0.0322478668438379 -0.0128102471407522 0.0435506350823771 0.0322773418399863 0.00588594032106509 -0.012919636631803 -0.00589537174289576 0.0253312167421934 0.0191527875958808 -0.00260145276630051 0.00386517802001383 -0.00199734167746681 -0.00396922883935538 0.0212143042571562 -0.00367231998328729 -0.00948309209543167 0.0193001939924941 0.0292804452921564 -0.00340151627264902 -0.0250018758634627 -0.00390408395116265 0.0306139994456547 0.00352085621775711 0.0109779455971776 -0.00513449998249508 -0.00823808183028243 0.00851572327320521 -0.0127468056056265 -0.0140327577410061 -0.0220302407986106 0.0141007535736795 -0.0209623381533736 -0.00223707033910253 -0.00146125085611813 0.0174560364267878 -0.000820588648159118 -0.00809608729106843 0.019598727092152 0.00981897356553156 -0.0277708730244779 -0.00877874099769713 -0.0134939807046105 -0.0270102506406571 -0.00167223369638203 -0.00314085936036299 0.0896015309991552 0.00524115224390755 0.208620739312027 0.138074705358369 -0.233670563583459 -0.12216602933281 0.109292021443695 0.207353593263924 0.124119283938755 0.236773638048857 0.485552653184687 -0.00178740548119581 0.00215877488993724 0.00315480789199768 -0.00200731564675255 0.00200632825390229 -0.000932980735521912 0.00164054424593239 -0.00325458072683411 -0.00147033757337118 0.00625130998181894 -0.00262948004987707 0.00206662376251182 -0.00113152630811952 0.00561573100692772 -0.00696285605707671 0.0149010840323811 -0.00919283812532885 8.08625901254537e-05 0.0193772767016027 -0.00434067742042987 0.0107996523311124 -0.00155178156055306 0.00177632409105712 0.000784928870752151 -0.000673544938980514 -0.00356173174451595 -0.00567588987625175 0.00144110949566081 -0.00238755910993777 -0.0058765821009626
  51 997.561734440525 ""  0.0271699020676777 0 0 -0.00029505360594832 0.000423834815266979 0.000664856266450271 -0.00160732042870971 0.00175709087709052 0.00140813724783854 0.00538543013643589 -0.00422295149364891 -0.00489454928294056 -0.0474551352018801 0.0367120094680914 0.0537201333327821 0.0595364358819863 -0.0454343942307477 -0.067546560200568 -0.00881965225500342 0.00398096690355903 0.00918059068480915 -0.0282860826485607 0.0201043258124811 0.0309497437480479 0.0204681906741562 -0.0130066513623733 -0.0230165280717095 0.00278499597435209 -0.00163458551131568 -0.00437128593102258 -0.0063789161003367 0.015294223054298 -0.00367823804282571 -0.00552061916645186 -0.00560414957463363 0.0148583643705657 0.0147088788024536 -0.0107960345968727 -0.0133755015405987 -0.00120486546568812 -0.00292408254521971 0.000701144617450681 -0.00137000370774918 0.00401692734206852 0.00422872913810554 0.279866329097433 -0.216228402695199 -0.294144517657232 -0.361662860382435 0.290396471515388 0.386024758651589 0.152514345670942 -0.126079053277977 -0.1706549185611 -0.10713767529491 0.075531551110035 0.118136530461228 -0.0385946990547236 -0.0209629424029434 0.0818532879877497 0.0199841783033132 -0.0396034039611564 0.0246217521845407 0.0552051766310905 -0.0270187317530914 -0.0592192300860459 -0.0256948414906596 0.0875020146183765 -0.000680425116739471 0.0363598584851502 -0.0541773055945769 -0.0414842147058412 0.00183147086932035 0.0113655690168279 -0.0454335339282576 -0.0713402304797651 0.0646160014786003 -0.0690194931180033 -0.017780179675716 0.0143116522540164 0.0342036013276452 0.0248526944732154 -0.0331388634727087 0.102830757992217 -0.000452639603267732 -0.000316293180253938 -0.000142404289335895 0.000757671975410753 6.05848656184644e-05 0.000791607737088474 0.000326366750894159 -0.000508175935873178 -0.000706649789687531 -0.00103170779903915 0.00077926695037739 -0.0019741829881215 -0.00251885003122401 0.000254640293498653 0.000861520528792098 -0.000160287875300724 -0.00102875918461974 -0.00245665829758129 0.000589324056201689 -0.000326527955291004 -0.000577192027049522 0.000797826813055586 -0.000289836070638415 0.000605883695567583 -0.00151980644287626 0.000620426262346319 -0.000390627721907941 0.00125751004231766 -0.000464798936367731 0.000515023984010831 0.000467755998230213 0.000285418368727022 0.000316987002978925 -0.000532932781490205 -2.41202650478877e-05 -0.000185205298875853 -0.00734225334381785 0.00283766543211869 -0.00499372432151304 0.00305364546966829 -0.00389367109545117 -0.00305712133642619 0.00289720703646652 -0.00110083139655439 0.00107757894978495 9.23991841413587e-05 0.00605556180156868 0.00564292343437549
  52 1028.31479231101 ""  1.73316158249956 0 0 -0.0125336478744838 -0.0136695513871637 -0.00679679090120187 0.00319194682468633 0.00556347964175579 -0.00241804263966414 0.00809267243098788 0.00790730602348547 0.00399877504887669 -0.037405680981829 0.0767624722289947 -0.0898924771416478 0.0108416716215858 -0.0913205742439427 0.0757151939483189 0.0143326811868463 0.0139927446981108 0.00207026665107712 -0.0375340691676833 0.0705045740739297 -0.0791640778491125 0.0175557230439279 -0.0969584729024453 0.0770635514430722 -0.00126843983260081 0.00362667061185848 -0.00480735729517551 -0.00203170158368557 0.00313828017937471 0.000934729789423908 6.9788009089672e-06 -0.000664925334628823 -0.00378468193285601 -0.00793497049365945 -0.0116266074813687 0.00285803312250708 0.0340035772021422 -0.0105539641963087 -0.00986992560910622 -0.0211685768440207 -0.0165240178869551 0.0304436825277165 0.082794756724127 0.26045471819677 -0.104581694605087 0.138105917568887 -0.067307269629263 0.179382690568857 0.0791756844937068 0.188171152072271 -0.11133836090441 0.146369362383609 -0.0559007482512502 0.222807981165289 -0.0123309295458302 -0.00353592641776857 0.0129334011118163 0.00355827005171016 -0.00418633352042226 -0.00408831543714609 0.0041482174421626 -0.00338935646331062 -0.0058547819823148 0.00374155023139034 -0.0138248395210414 -0.00119210107851983 -0.00287091903477179 0.0106194252933147 0.00506359524292615 0.000606887356028226 -0.00479235403978311 0.00200496170800965 0.0301218178353645 0.00428680964142132 0.0309022662983 -0.0230382690267198 0.0308907345708087 -0.0485235549555166 0.0352828494825576 0.00014909156680736 0.0237744376145235 0.00317740723614639 0.00208388068923558 0.00270903338848431 -0.00554752808697281 -0.000431626116318441 -0.00303751849496551 0.00397236448675264 0.00290405236421093 0.00537487836427085 -0.0332936347339614 -0.00185708778246036 0.00304835196832011 0.0324419946525764 0.00315955982835824 0.004522698617843 0.0259030356171989 -0.00110665240719805 0.0176563206005482 -4.78844639062849e-05 0.00487756475559881 0.00483239054147525 -0.00127516474631265 0.00130766621186378 -0.00264883329176708 0.00192663645683692 -0.00592444287624653 0.000264416384847827 -0.00500517250029709 0.00397875030543238 -0.00383864870772123 -0.000804755569722956 0.0014052030030311 0.00772789855865319 -0.00662267826483794 0.000338800588353808 -0.01149934375895 0.00760523835162091 -0.00701356159184111 0.00950617312409967 -0.001756475341006 0.0123286008473841 0.00520735344468428 -0.000353204370929426 -0.0110557666060405 -0.0156662486116638 0.00107120537585028 -0.00514805759645747 -0.0124554281324157
  53 1036.11041355049 ""  8.38613841595947 0 0 -0.00553561085224477 -0.00207289182574711 -0.00288622212157225 0.00159483331324959 0.00128147295828577 0.000158261863781531 0.0013491711870426 0.00110027564683104 0.000718112453431485 -0.00120214708671449 0.00240426490842877 -0.00371279654546882 0.000203183180169483 -0.00320022491436742 0.00409028507041567 -0.000550487436093873 -0.000438280218171048 -0.00031587654672361 -0.00301335790727726 0.00267287609793697 -0.00332077286047505 0.00137577008813585 -0.0028448996999486 0.00319838836738581 -0.000256339262639954 3.78798348851455e-05 -0.000737523243780073 0.000256895228969348 0.000771352697362249 0.000708334794127387 5.96356255044684e-05 9.04368054916407e-05 -0.000241079951153778 0.000153702607642742 -0.000608148022237132 0.000231816485998407 0.0152607723156079 -0.00513617766061854 -0.00399769234733606 -0.0105526485732028 0.00340686922002531 0.0163948438722956 -0.00030160026035728 0.0101124755539577 -0.00120619120480551 0.0109552107898518 -0.0052321710389533 0.00492277463191426 0.00478949441077538 0.00615302558348258 -0.00742235601274778 0.00670340654820299 -0.00227642252369743 0.00674913465688619 -0.00333611758871216 -0.00113644449038992 0.00271234331175474 0.00201659423723404 0.000243393348050207 -0.00427358021020156 -0.00123237997564846 -0.00128969561866964 0.000192803670583699 0.000282155985200763 -0.00118658346255726 -8.18479147630381e-05 -0.000556433618243228 0.00108633313012901 0.000753679671064748 4.72502754315318e-05 -0.000143525626451621 0.000472468464143982 0.000408207488064469 0.000311798000908728 0.000475805416759703 -0.000394603723825826 0.000628112501504673 -0.000740486736154565 0.00134939073586634 -0.000585182897895777 0.00194318598884305 -0.000665301110099779 -0.00112564216004928 -0.000563041722209251 -0.000407627193129293 0.000966736673517625 -0.000184121812737893 0.00362421352566475 -4.24489726096256e-05 0.000594784766033185 -0.0193988928926959 -0.00193156078513868 -0.00241224410854969 0.0120117795463675 0.00247608936328611 0.00567142117759075 0.00635559009817504 -0.00131430180865409 0.00123430279254874 -0.013374618850965 -0.0828813038586044 -0.0439612814260305 -0.0108174842661719 -0.0115934211455845 0.0197455167089528 -0.014045584687931 0.0982940875630076 -0.0310894698381359 0.169579127981231 -0.0597925808935344 0.243796907773265 0.0142340044152328 0.0530231628097664 -0.181398506034268 0.350853491470796 -0.0819453228886911 0.334105750941821 -0.00480456965571608 0.136503816894278 -0.183745671210184 0.00250564872565353 -0.304817189811376 -0.115628253263314 -0.0281685754637733 0.251755041300425 0.340139480861634 -0.0206418600871617 -0.018265914126571 0.187636454196321
  54 1052.99442877037 ""  13.2910390116496 0 0 -0.0813597305626401 -0.0889732609555974 -0.0419796351570034 0.0387687708576102 0.0644002472919975 -0.0115817660828285 0.0494757159702513 0.0297317226475129 0.0200665897598493 0.0115999003326996 -0.0127105830282218 0.0209073362393159 -0.0182550700342055 -0.0253919943488991 0.00136124092093665 -0.0195352686042505 -0.0162875375649478 -0.00492308770205344 -0.0230120718476922 -0.00339867036255909 -0.021151108144749 -0.00058069947258465 0.0316886622831535 -0.0192329784023772 0.00313001439131575 0.000545459959702303 0.00209639866326904 0.00399204879473769 0.000411982669755481 0.00263451547204059 0.00337231580276274 0.00107953488604896 0.00296640799057058 0.00627554639925283 0.00836804273612613 -0.000925403089030501 0.243580829574834 -0.147754793733216 -0.0631599464818562 -0.152930726418967 0.00581719377982137 0.245192391569127 -0.0289141560493297 -0.085369577212213 0.0256736661418009 -0.0342469582994849 -0.0302994649085827 -0.0104195483807742 -0.0480728986285692 -0.0263939661551253 -0.0163129686736478 -0.0295696269417604 0.0221969726156108 -0.0609731160530241 -0.00460952405736919 -0.000280109219278034 -0.00420256126362058 0.00958722669541781 0.00072329040330802 -0.0169435467260035 -0.0125781451393074 -0.00170770177469836 0.00971869590756827 -0.00467561147497263 0.000245397581149275 -0.0033420841006795 0.000538030145507045 -0.0137066818166184 -0.00493609288606235 -0.00663006748155838 0.015859269474112 0.00276653440819514 -0.0181253992059074 -0.00501963985997357 -0.0191258955983738 0.0168087408659644 -0.0202439300923083 0.0323730670722981 -0.023381377849114 0.000168790765739128 -0.0153443445064051 0.0212119418347594 0.0192279197728904 0.0139647484114627 -0.0406974303080202 0.00133675604811282 -0.0167895473889364 0.0333947449374264 -0.00367443213966453 0.0364342569926556 -0.352100105168873 -0.0230783264439055 0.0217202964253771 0.337379287873867 0.0262066780090929 0.0272088213321065 0.265269479115518 -0.050372957326441 0.153260263835148 0.00149294627840432 0.00174454120351381 -0.00271028643606938 0.00214211484537068 -0.00104206379393623 0.00153900790501854 -0.000143162129042612 -0.00151631496789632 0.00307165218862139 -0.0178769820952953 0.00784220082238307 -0.0127566873085636 -0.000682179693553335 -0.00751720750431387 0.00674020711613669 -0.0204460053582157 0.0064330138160513 -0.0123354762837171 -0.00882274827290344 -0.00343042013564004 0.00343311480041306 -0.00118275307385618 0.0122506253595587 0.00626967928057866 -0.000358731014737887 -0.00677206235369003 -0.0104005611714326 -0.000656760740002322 -0.000264158017922397 -0.00500970689544235
  55 1060.53986979299 ""  1.67462627462381 0 0 -0.00158883986902279 -0.00894194929595521 0.00268453172218769 0.00276821153370605 0.00126873329266416 -0.0010059637231143 -0.000573126903221272 0.0126020116356794 -0.0103320144832285 0.019764201638676 -0.0074852973274094 0.0244404036274178 0.00274078761959283 -0.0115517347253135 0.0090697698519733 -0.0176632499074747 0.00936824915251669 -0.0271488154485733 0.00496912426109062 -0.0203842325188252 0.0226950313771156 -0.00810080064695648 0.000688108073596618 -0.0076401614080818 -0.0167417275345168 0.0423228860831267 -0.0386565839148013 0.000882381276911168 0.0557002937190152 0.0188016742972469 0.0655167799609795 0.00667977587665621 -0.0243520577943116 -0.0512213970765977 -0.0767736781902463 0.0274356704848295 -0.00204311250723911 -0.0336068861123831 0.00297848843813242 -0.00185780724164635 -0.00285370086207548 0.00261576927620751 0.0490925713858037 0.0278825065616366 0.0201519910967987 -0.0219210382406261 -0.0099972643710263 0.00377122749013458 0.0251751234389576 -0.00559272747442945 0.0164709580489354 -0.0706936923305371 -0.0122432952787954 -0.0593980364181521 -0.194758347763526 -0.0535953637770571 0.180111332111483 0.124867411990536 -0.065498836768752 -0.151681431016779 0.00186162661303762 -0.0910398303807455 -0.0642363431627268 -0.00850908546287433 -0.282557479647837 -0.0864775310193439 -0.0998104963756121 -0.0807184402636726 0.0225187476048957 -0.126481564472019 0.225194769977614 0.0971019172841748 0.224353145091378 0.0264789018089283 0.23148272629609 -0.15114961398418 0.216591697053562 -0.329064577737275 0.245520626517807 0.00794939546103171 0.149607129089454 0.000857960589241122 -0.00291668629233623 0.000618081955977107 -0.000440138918313139 -0.00141730441134066 0.000107382029977581 -0.00293860736137176 0.00886108512923925 -0.0028899077774567 0.00747270190628896 0.0091809759955478 -0.0171109447086077 -0.0073098398457385 0.0078429430510836 0.0179574861528307 0.0145282649701767 0.0189429419373309 0.0384144277961527 0.00010356212131258 6.71658626730686e-06 -0.000547594957573004 0.000633967892916259 0.0001428778000814 0.000628446751485647 -0.000209464123305607 7.58591607385253e-05 0.000218514282695615 -0.000820829079480781 -0.000461413831295514 -0.00274789235274996 -0.000287450257362823 -0.00164753223266911 -0.000108408669862362 -0.00215916417707362 0.000958874202108306 -0.0011380346732676 -0.00140939201437041 -0.000607921471052914 0.000925181419643641 0.000243925470451477 0.000758937301758625 0.000179571048464299 0.000330891376646371 -0.000547604882581765 -0.000627150502075184 4.58180055183041e-05 0.00131100092295057 0.00055209801919929
  56 1070.00060836078 ""  0.214240765600588 0 0 3.84627587143217e-05 -0.000241930457783071 3.84681660129373e-05 0.000346025625701082 -5.15072832925993e-05 -7.32702451584874e-05 -0.00116258877524891 0.000924697145538905 -0.000680392460393596 0.00142960946819066 -0.00239895904493662 0.00192657868767877 0.00475390439501887 -0.00283700624972083 -0.00444949450818261 -0.0242434725568567 0.0196181505111846 0.0237771381819372 0.00839340502524022 -0.00828040933006409 -0.00647935820593478 -0.00133112752789603 0.00214510673896993 -0.0001563124108505 0.0306906468359701 -0.0251677660960349 -0.0386925172481491 0.0502709901259181 0.0332572103464179 0.074324137145534 -0.079065215679775 0.00722310784683943 -0.0349536838802685 0.0178212423793625 -0.0314989160163178 -0.0242141775445698 7.55040669329187e-05 -0.000718296819669302 2.16422898502951e-05 0.000152741769510769 0.000355685733529688 -0.000530339060544101 -0.00781682912380391 0.00234400652407205 0.0109180825930091 -0.000699701904834253 0.00115521876702959 0.000695582891135351 -0.0392968260249349 0.0308707927659786 0.0471551292813592 0.000656927212325558 -0.00419015922830349 -0.0129819767672768 -0.229971356823662 -0.0384688657544477 0.0252424956899926 0.203128892538861 -0.00788081814209642 -0.37845207010389 -0.281720316974538 -0.106002003652492 0.170984434964656 0.100580683337794 0.108658137384594 0.109382160481084 0.0319640852889949 0.327540146563778 0.0949439332322838 0.159156820228259 -0.330295423212543 -0.0378179080516314 -0.0682547502498414 0.0954835354505704 -0.075481477542503 -0.0505454115825928 0.0554709994891165 -0.00401464111171108 0.0787611750284973 -0.0505905727641727 0.16464138237153 3.07664836361483e-06 -4.06298060558212e-05 -5.66202714699077e-05 8.16690815079439e-05 -6.95686332830116e-05 -4.13524959921792e-05 -0.000147754170468001 0.000139721196884385 -0.00010340935631718 0.000558984520923018 0.000280886082946233 -0.000450960831310776 0.000483756262719306 0.000149559827340859 0.000226220718268495 0.000487142572425479 0.000663658601345826 0.00177550906673268 0.000111653851181227 0.00159074553279001 0.00393106049865497 -0.000855369650560279 0.000337457968007002 -0.00280555444625659 0.000984516013476302 -0.00203333209403269 -0.00101495757533806 0.00189219954502679 0.0023511082055048 0.00796129262060683 0.00033252227477405 0.00355139980447203 0.00415667797029963 0.000831281508710562 0.00226300864557485 0.00245310234023826 0.00249955565907562 0.00128395134789407 -0.0035939055927875 -0.000283756589492017 -0.000704808157134251 -0.000265359093790488 -0.000100027525736854 -0.00195132581212095 -0.00202659163811935 0.000451867380494252 -0.00389262242728546 -0.0031333199234795
  57 1101.15949946632 ""  8.15423505788385 0 0 0.00759759594213309 0.0808284970354227 -0.0588654289259075 -0.0120678905129365 -0.0426644601594499 0.0450913252925398 -0.0365400944831657 -0.0345399809894807 -0.00889331397582022 -0.0187461367871494 0.00453301723715809 -0.0203275940256959 0.0157116014786626 0.0336461740550381 -0.00891607910882586 0.0382870017477071 0.0179220970384561 0.0201269473745511 0.0125557414836394 -0.00477007952248955 0.0161576668721451 -0.010399835055162 -0.0126150967631855 -0.000716947576920436 -0.000187930184708999 -6.71550330104401e-05 0.000749551815857689 -0.0075095431703916 0.00134417290146812 -0.0061761078041027 -0.00369956646710663 -0.000265580666931417 -0.0065972380403244 -0.0116530457462076 -0.0120566773324832 0.000878526931080076 0.104746474659401 0.152176256650937 -0.0635997224869201 -0.0302995819099518 0.162061972554372 0.0681559819682426 -0.0174782260927429 0.0121010632424986 -0.0230646047800335 0.0202799658313317 0.0357019005216174 -0.0101134671956508 -0.0167245023744653 -0.0484485268145547 0.0200342499941766 0.0129252237637993 -0.00652343664896043 0.0258132709673696 0.00506678343496164 -0.00223615293158454 0.0190580880327149 -0.0165324382458717 -0.00338359060607266 0.0351744314737446 0.0297879472560657 0.0035227968729424 -0.0237884500580237 0.0106996873993478 -0.0139136320959079 0.00453939240316618 -0.00514739174171706 0.0254257723284993 0.0111777861189727 0.00785519162762532 -0.0217160636481887 0.00334927567812119 0.0312385571829158 0.00718833830369826 0.0323506411866186 -0.0296183481038195 0.0387039769112844 -0.0601669084307197 0.0361242099001297 0.00249217823171321 0.0189784191418521 -0.00422866561372808 0.0199385381303767 -0.0107362324316744 -0.00323966105328568 0.0146348874320053 0.00162124414642939 0.0189789716368798 -0.0710859513378291 0.0240920947641076 -0.213050682944348 -0.0344711044400743 0.0400884544050399 0.255921822661662 -0.0133515537526474 -0.0655072163395574 0.0547266333660984 -0.119979463961132 -0.0566083986308067 0.0399059760836737 -0.00286004867226337 0.0944677542196341 -0.0217763049934649 0.0118676945334262 -0.0697944145936422 -0.0115508164595463 -0.0154805582654731 -0.0338599008616088 0.00969907139108965 0.0531208149577843 0.177198796988255 0.0461104669578991 0.0336827340532703 0.232449708388317 -0.0558363101925479 0.0533703657728998 -0.0373472691067001 -0.138644698401888 0.0610026771016284 -0.156969707526085 0.0510185773943396 -0.128001728074924 -0.0787521516011642 0.04967479889767 -0.0242267734905285 0.0321114987857709 0.00336863919015966 0.00241712350946568 0.0673480985651981
  58 1103.47503441671 ""  21.2737842125167 0 0 0.00454430656598783 0.0712362599590514 -0.0506259352098985 -0.0121159275267067 -0.039725285331437 0.0384563964953379 -0.0281926456319389 -0.0267049241841881 -0.00629476166512712 -0.0131096621505021 0.00566489343461845 -0.0161149464369077 0.0120568167854058 0.0244661996679093 -0.00700308997634566 0.0268948140477853 0.0132114763059439 0.0142547234294188 0.0100977835661303 -0.00324939848557073 0.0122498107449172 -0.00680694430179894 -0.0105366066170658 -0.000887242009796836 2.10494298590275e-05 0.000366544429463834 0.000121622447575621 -0.00503908598265173 0.00195925351927343 -0.00261394548667201 -0.00416334851087116 -0.000390096115667302 -0.00554830540498173 -0.00796021954358896 -0.00959369985385986 -0.000119392538385845 0.0912178694637134 0.13176628145684 -0.054676564132864 -0.0285766388219547 0.130901838750522 0.062495546211517 -0.00522718183735006 0.0222067614278043 -0.0193024421799244 0.0172989430571685 0.0280644642761801 -0.00332209198973998 -0.00812326339923069 -0.0348858820529776 0.0132313436346599 0.0100193521717287 -0.00328761503610566 0.0247686201824024 -0.000817419967499488 -0.00127209036791641 0.0127668375829532 -0.00278688253846406 -0.00917162226006764 0.0140382228141231 0.0157784823982545 -0.00183083868396326 -0.014845915147738 0.00951335850567024 -0.00838669362466832 0.00508946283501909 -0.00302283619457673 0.0238018013989451 0.00952223240902653 0.00895966070739376 -0.0224180969922519 0.00133637718770752 0.0206205542733212 0.00745877513712273 0.0211021110954304 -0.0224814849223546 0.0290054634951859 -0.0434535114133281 0.0284166081700556 0.000123128252033416 0.0191136341453415 -0.00177327448942534 0.014621840422169 -0.0083268403856857 -0.0037480660152423 0.0125793572593942 0.00169849132208552 0.0218082991605462 -0.0573743340227674 0.0198282099836812 -0.181418055560212 -0.0320065254455627 0.0352453316503865 0.181616070805112 -0.0109995812897038 -0.0492041723142179 0.0305094692986575 -0.102720233660363 -0.0793359999731263 -0.0464102626919591 0.00463963645067465 -0.115951153964577 0.026779521043517 -0.0159211735351725 0.0849436140557811 0.0136006188140394 0.0179828104139034 0.0424594083972388 -0.0315776433167232 -0.0516239854109287 -0.217385660931286 -0.0559794916802878 -0.041437368704747 -0.277233835939793 0.0573303430281075 -0.0583782988036088 0.0456628333547006 0.166242930557983 -0.0732088084206213 0.18827013878306 -0.0614289110892778 0.160214286641737 0.0976387498289258 -0.0597733565682637 0.0264998571940414 -0.0419444727036473 -0.00571671173715864 -0.00765952302353848 -0.0838447764459885
  59 1129.68365408217 ""  4.55852780094079 0 0 -0.044351231642595 0.0131345797667092 -0.0653021852237508 -5.58403057727507e-05 -0.0218332200743583 0.0219621926459924 0.0143222276794257 0.000154621901163706 0.0108653074667747 0.00817414972058244 -0.000129574935274739 0.0085469315601687 0.0101727012509726 -3.93259495128376e-05 0.00874241584865475 -0.0541392204476802 -0.041454503432709 -0.0169538769334657 -0.0227638810562719 -0.00529940440862783 -0.0209446474591003 0.0236436630357566 0.0396794803351152 -0.00323171054282584 -0.00443261081831225 -0.00565962932112284 -0.000120263658600571 0.00906365795860014 0.0117270094063714 0.00767525707504594 0.016330707759214 0.00531791901266809 0.0011571987413733 0.00851966156015765 0.0102665124671712 0.000268762184956319 0.19556298966748 0.0348576414816901 -0.078503289316951 -0.101115562463773 -0.0233124014870004 0.176219225222238 -0.00706091587922135 -0.0258628408148992 0.0108976045467469 0.106026373840599 0.0167292365540289 0.0882639934934154 -0.0262687599402532 0.00422133973433937 -0.018637029264418 0.083791797995738 0.0501526555384392 0.035016413314649 -0.041876526470805 -0.00718232735325695 0.0155521477964176 0.0428930724458839 -0.00837305598144696 -0.0672590680472312 -0.0204182820399512 -0.0235970965806854 0.00259641463240276 -0.0130065129373551 -0.036255031775065 -0.021828212899511 -0.0190151224586762 -0.0291817198374692 0.000516438836780866 -0.0352800509143215 0.0715645098881729 0.0178606162477535 -0.0183902181845526 -0.0101069267333915 -0.0196074104576456 0.0230452929118162 -0.0280983826949811 0.0426881126200471 -0.0279638397652353 -0.000656566663541211 -0.0162736231697299 -0.00904711348468708 0.0628861554325971 0.0128324744387389 -0.0127534687827669 -0.0380879572847065 -0.0241150755857634 0.0547758444377349 0.00934007680126953 0.059538332976546 0.350635798017159 -0.101888494100508 0.339980647250641 -0.225239614349717 -0.11508015845605 -0.282837683392471 -0.186601430946973 -0.0100022194440817 -0.226487846044256 0.00225949081740704 0.000641260398006308 0.00282102149403678 -0.00129172297764653 0.000512568730288495 -0.00238274656119763 -0.00101651419691213 -0.000917169291422925 -0.00084678493971088 0.00304911834072565 0.00140407764440522 0.00568093666242468 0.00256279535853146 -0.00225512624156888 0.0159997590501908 -0.00106596527268918 0.000278522367209793 -0.00309306945560718 -0.00622850350965233 0.00323681491908839 -0.00763246858593378 0.00322659801342503 -0.00464692584510089 -0.00320207122514957 0.00241340219336982 -0.00290065061919804 -0.00138029736480383 0.000498902370218278 0.00433412346972485 0.00263584361121578
  60 1135.15325898548 ""  0.924098298707323 0 0 -0.030305843652399 -0.044010502641504 0.000215838650578461 0.0266652160129693 0.0361631001160484 -0.00899649488709788 0.0185788648135972 0.00299606622146281 0.0132756140932822 -0.0424038617157572 0.00135266899989882 -0.0395794372579297 -0.00696148856461716 0.0145719865843299 -0.0151850141180146 0.136899771232867 0.0745610691298196 0.0656596024962564 0.00836116580260253 0.00435013616443892 0.00998654353102728 -0.0413398214812201 -0.0493195654193979 -0.00706562306273247 0.0165136378726486 0.0085448516953351 0.00909270014884421 -0.0251200252723707 -0.0119415224300233 -0.0206810700122567 -0.0308039947199639 -0.00654434997199554 -0.0146171117485662 -0.0297120248174582 -0.030774075101506 -0.0018816612492344 0.0611034088512733 -0.0882532169134597 -0.00607930189354955 -0.0463187549221385 -0.0453036275201919 0.0761913953882033 -0.142963289167495 -0.15112109571419 -0.0333008722941188 -0.122290468153235 -0.00448033101219884 -0.116768282564027 -0.0843653324090588 -0.148682369620735 0.0137885300544428 -0.122399478431878 -0.0598133964148574 -0.0577935914032957 0.0628738148063181 0.00521027636805089 0.0169773903533732 -0.0768104452401136 -0.00463071083514954 0.145696006858917 0.0775423138631812 0.035614149127483 -0.0450032548698937 0.0428026320410701 0.0243346000274387 0.0428806702557111 0.0187450658174674 0.0943891148615151 0.0208589246325456 0.0666202241592348 -0.145975776130448 -0.0145466317896428 0.0672764738906331 0.0273168794519552 0.0691727797361957 -0.0791422085323086 0.103244239534758 -0.155333090480308 0.0902336185371651 0.00535850686284682 0.0489956934488664 0.00108988686737812 0.0223400578922026 0.0126262122936819 -0.00951702748168292 -0.0219310232146227 -0.0107913116795757 0.021206616374683 0.0289576915374588 0.0151140925239122 0.176402661746448 -0.0375096006701227 0.140662732993121 -0.170392785641697 -0.0423840449443497 -0.09415786388827 -0.0471015255356109 0.027839894271872 -0.0572136695286077 -0.00405816896198429 0.000552947669981614 -0.00109528585446306 0.00119199329325188 -0.000612696929663866 0.000439792001052167 0.00267280286382765 6.94096924733562e-05 0.000753779149605342 0.00886360482362746 -0.00526720919114942 0.00194753327625256 -0.00247336254091386 0.00658923384624236 -0.0122660651682742 0.00400870831541022 0.000980103557495964 0.00665938380621779 0.00333361540536514 -0.00184172448385964 0.00398959762488122 -0.00529075106236853 0.00332280793923011 0.00424280132562554 -0.00526612432086332 0.00365801358131732 -0.000542572190213534 0.000380522422325423 -0.0069740892028995 -0.00807202888137845
  61 1154.66855133292 ""  7.20111114343315 0 0 -0.0085874141156352 0.00194196839992817 -0.0172596986843761 0.0110936272965375 -0.00356980085500077 0.0154988367942979 -0.0198694359725602 0.00234656126147142 -0.0225617811899584 0.054850881937649 0.0224954091971371 0.0347162555553062 -0.0501778303271559 -0.0438355725889115 -0.0147462833092374 -0.010771537501541 0.0310110152324322 -0.0323558957826705 0.0563788231561607 0.0128007769995189 0.0472542646914581 -0.0445833555246409 -0.0515616526784302 -0.00784760092022744 -0.00687795689159992 0.0189325026511156 -0.0206484153384188 0.00626318132505109 -0.022175810781557 0.00636357818842337 -0.007886089321492 -0.00968268617436802 0.0184130333584932 0.0102754616951257 0.00271126214639251 0.00497191926879295 0.0545561208954986 -0.0413639077287123 -0.0200131125021705 -0.0304926085794498 0.0656686911463259 0.0571505039559334 0.317988252055049 0.412081243410886 0.00795922069875498 -0.299395041242407 -0.0942213233564113 -0.215493294563687 0.192002632279757 0.184037581248351 0.0321681052652727 -0.264687713736343 -0.0877081554706927 -0.162692549310587 0.043401292530395 0.01358727692679 -0.0699682440406736 -0.0316155560654552 0.0347758793515261 0.0135389852317 -0.0486949243651582 0.0293659291714604 0.0619673583997224 -0.0178137690545852 0.07622550548046 0.0100556894863607 0.0391820630541402 -0.0489317232964743 -0.0367922786818057 0.0216566527327258 -0.0267972098291074 -0.0373663113784589 -0.0158363077978789 -0.00250285754668896 -0.0135719314577477 0.0248893653621241 -0.037465571512243 0.0542806725155379 -0.0139420424274426 -0.00478378009931422 -0.00353830478471404 -0.0048509075608793 0.025565085145149 0.000330889902677622 -0.00186853927040004 -0.0116082492078881 -0.00261029862130734 0.0104953990857014 -0.00406394008981767 0.0112464275504251 0.0664576865634568 -0.0329683718403917 0.107828432778046 -0.0153721956875634 -0.0343170064697995 -0.100321786957839 0.0136328647407079 -0.00188310972080205 0.0194589003585812 0.00713344134403807 -0.00331946006136977 -0.000431930856074384 -0.00306680664753862 0.00184629946563461 -0.000323999562556785 -0.0052313419682846 0.0026323805575591 -0.00122133238600947 -0.00916481108143749 0.00114969571924839 -0.0110676726388443 0.0039779426725886 -0.0160285569940237 0.010925023841054 -0.000466316668292838 -0.00128055791758251 -0.00384557082439045 0.00927455212055543 -0.00540498526685438 0.0110591730020056 0.00865756461602651 -0.00955391404242088 -0.00882761338191936 0.00889380606228236 -0.00221113651136887 0.00534272802369604 -0.00087499657098994 0.0148665980631999 0.0176138711241387
  62 1171.36135670642 ""  13.8929438296051 0 0 0.00239481488922985 -0.000961957341548748 0.00234303002155245 -0.00220651053572889 3.08761841647291e-05 -0.00266815792461798 0.00348706079733812 0.00219734750046328 0.0029136680029592 -0.00295705438239573 -0.000269822702945813 -0.00373089365393243 0.00152136709840947 0.0015022288031755 0.000934697454345929 0.00442368556834938 0.00061837917450466 0.00382242339593726 -0.00382725627894769 0.000650669075077373 -0.00303003819102693 0.00182575646781786 0.000872459541478734 0.000846187116066615 -9.96070187771964e-06 -0.00123482906338628 0.00448014533743686 -0.00153267455203713 0.00144947409267742 -0.000656004696213958 -0.000842497893063139 0.000647213301094191 -0.00296696861690208 -0.00076621388128744 -0.00113323626504332 -0.00176714722441082 -0.0101181049605297 -0.00325742960271182 0.00330341927878399 0.00503511821863874 -0.00706453654177598 -0.00864082448063469 -0.0264591916853525 -0.0251487858863256 0.00331552222345047 0.0143282560248554 0.00237027619303645 0.00745695426564837 -0.0103985986694377 -0.0168484737212013 -0.00618579580043162 0.0119287422212449 0.003878134675237 0.0107862647187018 0.00441278437207761 0.00138689802645608 0.0031487071044934 0.00839421484291779 -0.0120016058888464 -0.0047213878886493 0.00432051996695619 -0.00133233822557318 -0.00470997962845992 0.00471630889748009 -0.00771562730064679 0.00141103186472243 -0.00361854556073683 0.0100919098785085 0.00512237542100688 0.00222709064828601 -0.00692742589549325 0.00413383122984367 -0.0010313800813638 0.00262477295574498 -0.00186037663052099 -0.00423224667729224 0.00518261542075764 -0.00554714362410911 0.00289436755182261 -0.00148642476158226 0.00588012936222263 -0.00579404250967301 0.00494604968013907 -0.00314809225934454 0.00414369791120156 -0.000978080569509949 0.0011533581122573 -0.00831725343589233 -0.00249423372787362 -0.00130397291497085 0.028329481966037 -0.00185600179068402 0.0125230638787337 0.0312084870740953 -0.00580384104588461 -0.0226669964337952 0.0124255441397503 0.00516017923340638 0.0390517405387317 0.11849063775251 -0.0343984887698928 -0.0332907098747912 -0.0624785291304569 0.0268951673050764 0.0215628719882491 -0.0892418205905577 0.0295864764759948 -0.0103950006425201 -0.19979772599651 0.0500013250729926 -0.243395064069808 0.0660058848538283 -0.288150319797503 0.173213486072588 0.0918292306986219 -0.124415830931046 -0.0891768655695994 0.295717285242645 -0.0683203728974524 0.196985429780616 0.147212192963124 -0.0996831788704077 -0.124627732745603 0.146831061538627 -0.0745432833200941 0.0367686932690738 -0.00930465606733985 0.281652821292743 0.268066587540558
  63 1176.6813521526 ""  0.52100768473303 0 0 -0.024055108455392 0.0141942996852885 -0.0145412436237172 0.00717722176384833 -0.00886261292104363 0.0118660366122928 -0.000945020560881806 -0.0055043763777032 0.000178733830059212 0.00649075137479298 0.00536857995959151 0.00239746751493945 -0.00632323582633582 -0.00179972052453586 -0.00437531449953698 -0.00102903980924452 -0.0009961087413217 -0.0001896951432574 0.00418359724662778 0.000617420243525335 0.00336092548794671 -0.00584901211752937 -0.000689044262547551 -0.00345184710500042 -0.000627291913525214 0.000760362562340129 -0.00113342013940244 0.000652248314097146 -0.000247118991443765 0.000606356571348732 0.000311707508957285 5.5136490110742e-05 0.000567520155153478 0.000316454832928728 8.13046869736006e-05 0.000246770613935343 0.06827708457556 0.0565262204072842 -0.0207368030098315 -0.0394309536964063 -0.039156401810787 0.0719331207944388 0.0379902305749581 0.0523026989865409 -0.000795928335421705 -0.0316079327790355 -0.00752716590278233 -0.0261893946074637 0.00651340808452191 0.00499419993217788 0.00390689543406337 -0.00927854197987669 -0.00540435684848471 -0.0141513618578611 -6.43617066701572e-05 9.10017132281761e-05 -0.00125703916680817 0.00117963181379112 -2.6358529600286e-06 -0.0019807278723486 -0.00258791100874699 0.000131302494251266 0.00239126497690069 -0.000547176711572474 0.000516155096760932 -0.000155449370227125 0.00069007877703043 -0.00246412338090036 -0.00136284290293992 2.53863803103271e-05 0.000638359375857246 -1.65785688164855e-05 -0.000486691370213181 -4.02426014100012e-06 -0.00029300429455916 0.000938271982648665 -0.00160621045957555 0.00222538572596043 -0.00026806623917526 -0.000176320574930425 0.000177986254632959 0.0817951065709921 -0.0676703375024812 0.0321729134020919 -0.0509976838014164 0.0164980632891231 -0.00993995823131142 0.0797207676025408 0.0350911473454513 0.00469292051285129 -0.358342372843092 0.0245436620225949 -0.182746947809112 -0.440586236387292 0.0891115973302924 0.30879303725675 -0.144534584116872 -0.0428073216267027 -0.417386375138352 0.0119574588450467 -0.00151477095892468 0.00224428792397373 -0.00646829370327287 0.00297669313841008 -0.00209025460621137 -0.00833096835570721 -0.000801399657577887 -0.00235720146454919 -0.00574582448477434 0.00376380595954855 -0.00834729404385876 0.00856506278755791 -0.027900772618565 0.0334234115589095 0.000362900510022132 -0.00492281622603993 -0.0127430313600261 0.017519594727782 -0.00324990118049262 0.00923234726972889 0.0156051892487889 -0.0139698887708793 -0.0139249955654805 0.011953027822473 -0.0102109441931887 -0.000734480857442755 0.00285772386398505 0.0387520076826073 0.0260856663706286
  64 1187.71120714136 ""  4.14068085989015 0 0 0.0116841071578461 0.0106673606417494 0.0192188266590843 -0.00138284158195033 0.00191415958349402 -0.00184273342553771 -0.0197294343591401 -0.0120074337064711 -0.0079756435605298 -0.00492782994814411 -0.00347800177783683 -0.0025699963312816 0.00656859867215945 0.0096159930235934 -0.000951407285373197 -0.00355164593019184 -0.00408529749395765 -0.000240939329761621 0.00099904259650793 -0.00251013791596713 0.00235488127336562 0.00509031990930654 0.00260213203313613 0.00292033964807396 -0.00206430783829513 -0.00442072462525737 0.00175180237646079 0.000681899453022326 0.00259793615326862 0.000233635437901023 0.00199984989994377 0.00136732574318864 -0.00104827468798157 0.000838220889330583 0.00156856287247263 -0.000427815754504959 -0.0617324382839552 0.00209759468189224 0.0237394287890018 0.0261443005447553 0.0903868032344425 -0.0632959221344516 -0.00447773005098142 -5.44074931404631e-05 -0.00325447380546492 0.0333433499277985 0.0156076439252798 0.02114928978957 -0.00454992647366661 -0.00863349260152473 0.00377277367471821 0.0558558609944221 0.00987704331410293 0.0403935134898238 -0.00664721494706193 -0.00125615656613098 0.00465898563699947 0.0064394495701348 -0.00310542329341051 -0.00740913130547443 0.00133840701484933 -0.00513691730868293 -0.00437709019755976 -0.000688847342972723 -0.00733858224200418 -0.00296384775334566 -0.00529133835178112 0.00112943297108848 0.00330417044871891 -0.00482221504150142 0.0087112682925315 0.00431958843388721 -0.00345497730148233 -0.0016636195205075 -0.00358569242681963 0.00251344884243916 -0.0032456105976517 0.00491820870028717 -0.00490675060093786 -0.000279056720436375 -0.00242443404284616 0.0786739747244786 0.0688192942643725 -0.023613362898113 -0.0182830036748573 -0.0350693923040148 0.0356155249681702 -0.0107510838026333 -0.0177732869395929 -0.0594322938679695 -0.343506554471478 -0.123824914537119 0.228958158587691 -0.498963841088315 -0.0761019584017569 -0.262597787334443 0.339382552652456 -0.0048996672898765 0.30921074511788 -0.00110309663701524 0.000605579868415135 -0.00052874830743009 -6.3890545759695e-06 8.35582261735611e-05 -9.50470904635367e-06 0.000453802930591083 -0.000427723080202067 0.000164378233602095 0.00967103083168161 -0.0028019732769189 0.00550777764958109 -0.000680227161601518 0.000263785473746025 -0.000180902100532834 0.0045923990997047 -0.0014239702373872 0.00290634388192887 0.00146560468430414 0.000806698086103396 -0.000700105508919067 8.86033639938662e-05 -0.000507141789108876 -9.09550687060361e-05 -0.00214224969673422 0.000985627417373089 -0.000103537582562494 0.000923614665716337 0.00269593286448463 -0.002521799029718
  65 1215.05748487553 ""  109.436771987972 0 0 -0.00966195198346295 -0.0348412471714216 0.0154371216212554 0.037581459954521 0.0467951811666285 0.000970213832320137 -0.062019384598434 -0.0704067790655182 -0.00772811233687517 0.0114909342405039 0.026781379309209 -0.00919480754228152 -0.0364191472546711 0.0257936515257124 -0.0511738209189633 0.0165115663451188 -0.0331141213604632 0.0366587370216018 0.00146707788811842 -0.00997603478337884 0.00684094895984287 0.0117950354586149 0.013985111434479 0.000186278010827768 -0.0164587526394156 -0.0683249607960269 0.0586902955478981 0.00263548461873726 0.0382622930286259 -0.0152961551559175 0.0158445603876952 0.0270198743009141 -0.0318595604242725 0.00383722008627145 0.0146644163346012 -0.0160812146026417 0.021674993290593 -0.0446609488664356 0.00991934639364239 0.00237093183128433 0.0798823145115853 -0.0455477275739128 0.193798215726319 0.305507143031056 -0.0331844296175179 -0.192996962644684 -0.00388478803065412 -0.184041214007125 -0.134224704883867 -0.197926610137404 0.0203346192082793 0.325964727391609 0.0718086216770643 0.252045679295558 -0.0618514729351461 -0.0215196140635893 0.104166296601229 0.0746326132782224 -0.0717078832739968 -0.0258580288441739 0.0585251319049391 -0.0563439152365085 -0.0952458129830871 0.0390952179610639 -0.138198727075189 -0.00981870101365542 -0.0855234365721847 0.0777489365531883 0.0647980773214749 -0.0298125791924919 0.0309263372179814 0.101978501958343 -0.0488526795689348 -0.00091650329772369 -0.0540909455205859 0.000904619331720285 0.000400227152083899 0.0161636153000987 -0.0505121114604663 -0.00556298103113396 -0.0164514169287535 -0.00967808089137406 -0.00368713821426509 0.0097341878526128 0.000351760339519646 -0.00118483335645167 -0.0053537916535936 0.00356691534473912 0.00902789249754127 0.00019163941070657 0.0597371516224794 0.0101865987848809 -0.000880692681294782 0.0315185422159953 0.00245402886645862 0.0196203148013695 -0.00700915792184876 0.00963082120952252 -0.0106007550152969 -0.00071628126773105 -0.000894922741622504 -0.000324083568023315 0.00103042263178007 0.000221260210449508 0.000744077588599264 0.00027388007138661 0.00108924852006407 5.36436546593738e-05 -0.00143757487374829 -0.00176402432063928 -0.00289485416372242 -0.00108814401103372 0.00132476867901063 -0.00667802602660896 -0.0025489401141034 0.000359651839124286 -0.00369685729207695 -0.00252100944357739 -0.0019452404767786 0.00400404903586569 -0.00142978821096469 -0.00118967104167658 0.000182631375956853 -5.68520952368102e-06 0.00110451643373313 0.000949650448604651 -0.00067353885871432 -0.00322145330526644 7.74979943773936e-05
  66 1225.32258200546 ""  11.8375918523623 0 0 -0.00394565066384364 -0.00807917503463464 0.00316279153321102 0.00931493213375822 0.0105866043603026 0.000926536847983787 -0.0192234221352617 -0.00287877736746895 -0.0143150233684806 -0.00175975873314867 -0.00361702509762522 -0.000992731295792097 0.00693325456746023 0.00550640526339705 -0.00321038205582569 -0.0154890229330217 0.0267086966987891 0.00189682152765601 -0.0129872167156674 -0.0342404743061993 0.00308190600910343 0.0209937320604174 0.00777851715289847 0.0134874282793748 0.0920174307325257 -0.0408688030475446 -0.150564920493772 -0.0315893896764007 0.00898961212576334 0.0291280267248188 -0.0270690418056907 0.00083382800152852 0.0652968575171875 -0.0418372175310177 0.0293528338683727 0.0608356372661625 0.00818775678661315 -0.0212326325458499 0.00181581856397481 -0.000438879083742879 0.02972823213157 -0.016794775832653 0.0502616983463815 0.0771523346218628 -0.00674468135313898 -0.0478681362234446 0.0100864932571386 -0.0212145138448194 -0.12798567277503 -0.142623540725921 0.0382818362550603 0.154159616568247 0.0283852732865776 0.112819425969016 -0.0584402251724645 -0.0135428960092499 0.0744618975696375 -0.0169138076310589 -0.0268964186507356 0.0454227870144929 -0.0172805461653541 -0.0241992506801555 0.00624380357007636 -0.0778564635404841 0.254098378652219 0.020082806730488 0.118684948037081 -0.097529629800943 -0.0934143107203802 0.0234438532120841 0.0267951232705799 -0.138282189621739 0.162662105817915 -0.175177144560879 0.181837661572314 0.085448070827341 -0.0698029690907504 -0.115110266652318 -0.0148847929390847 0.0928546366516226 -0.21155305883522 -0.00226968678334324 -0.000964732260105295 0.00368098349687965 -0.00109401237772897 -0.000812185720731255 -0.00212833084759652 0.00273683181627373 0.00266451833421672 0.000337422249538495 0.0149709636063394 0.0016770175604017 0.00251118073656752 0.00694577022458424 0.000905108405676582 0.00690067862017521 0.00220928945048982 -0.000389341515068816 -0.00863899569695747 0.00169164118892861 -0.000358429068928706 -0.000629926220470551 -0.00141741326169917 0.000284496771055864 0.000217860267103606 -0.000950560330022512 0.000533424964245807 -0.000165332337216722 -0.00382648256184456 0.000103139855136186 -0.00685394914394587 0.00112158780751248 -0.00402012349282632 0.00276549059246602 0.00329345319240455 -0.00155143489444902 0.00180681849765213 0.0101758888879219 -0.00221446897152232 0.00576436259700281 0.00148130980195574 -0.000988727619187599 -0.00135733769916259 0.00176646760383406 -0.000509239608607562 0.000799913378280545 -0.000169958181332176 0.00268206198736702 0.00316884628772376
  67 1227.12909239131 ""  9.62493241046111 0 0 -0.00583839348686498 -0.0087012793834827 0.00275245811953213 0.0105067325616392 0.0112180354328131 0.00160312689749188 -0.0229991870693297 0.00817816113419136 -0.0272812302055782 -0.00787706344355319 -0.01058817812127 -0.000192688227724979 0.0153114325454471 0.00891536877096197 0.00929500425025732 0.00401542428379291 0.0333050901899827 -0.0401122311396767 -0.0346571511572937 -0.0579295503859211 0.0138135493088353 0.0371185945555807 0.0120387431396983 0.0291944110080507 -0.0675883077449086 0.136602894867401 -0.0235256736040882 0.0273756867349849 -0.0638732700060734 0.0122760786071358 0.00392355197229481 -0.0398327890947723 0.0150023988207231 0.0332685583053184 -0.0425105291608614 -0.00467611009450466 0.0113125772862103 -0.0341375857616226 0.00128874630564615 -0.00196936928137418 0.0418255304825036 -0.0216065178476696 0.0619659100476032 0.0961582575179891 -0.00812695601914464 -0.0395005377653208 -0.00349583122741806 -0.0417948026848712 -0.180230977218605 -0.286128261572735 0.0159782309621532 0.233629453682195 0.0417120384487363 0.174402355712595 0.106587958618742 0.0365301418189425 -0.216818385658293 -0.0860937135647749 0.134685897168065 -0.0204427824773127 -0.119049917263622 0.090391115614122 0.167855887195926 -0.0286871900299552 0.0314523465457907 -0.0141217303784366 0.0480826702508662 -0.104372542656624 -0.0531367769911213 0.0229268717249242 -0.0338962543147098 -0.0657274444022522 -0.026680655858171 0.0963528992387846 -0.0312548476275633 -0.0547001587585494 0.0657978194685759 0.0417058081968917 0.079430501213068 -0.0631203854718508 0.183852584573061 -0.00268014045224877 -0.00124142869296211 0.00549457744609064 -0.00225737529444723 -0.00129199190552231 -0.00324465221766052 0.00489644335847074 0.00345491289364504 0.00085289329096882 0.01816505887532 0.00145910519239342 0.0050226096142371 0.00761988320222325 0.00141780239462477 0.0102447610431216 0.00422174568904906 -0.00243506221705988 -0.0157223346525098 0.000475724684973774 -0.000100096850191519 -0.000561847617144188 -0.000640374132121009 -0.000254523778930356 -7.24043463688026e-05 -9.70208167251241e-05 0.000152554152121178 0.000230810398236771 -0.00141103845925294 0.000369326278847135 -0.00163700918618203 0.000816616152129962 -0.000479870733999534 0.0041906009912802 0.000870990673613829 -0.000542088148446047 0.000761259115534601 0.00301983250608356 8.4091417964023e-05 0.000882187814285377 0.000256143179785154 5.60843035379786e-05 7.85710305936623e-05 0.000247799913616112 -0.000340406646244392 -0.000333782575371403 -6.43376783260121e-05 0.000149695014192395 7.62020816323478e-05
  68 1250.30268945286 ""  116.64302134721 0 0 0.00555857635239712 0.0359433838377386 -0.0214596137371161 -0.0500788060530608 -0.06038265911963 -0.00216909455663302 0.108733408284332 0.0873535283223316 0.0407407934111479 0.0228078466904319 0.0180169257892559 0.00802065091241071 -0.0295730158148842 -0.0367399197475539 -0.00167970062168419 0.00697235265486926 0.0151902371049388 -0.00415472726750155 -0.0545852458613307 -0.0312872444394109 -0.0298014230685504 0.0457151321781621 0.0177001089403103 0.0316629781504711 0.0205922446507874 -0.017642325008768 0.0288066980631122 -0.0072188943852093 0.00970196819920124 -0.0117606677993682 -0.00616263493465112 0.00870759345908872 -0.0127543895895091 -0.00431477975169743 0.00293254914294971 -0.00460085479200532 -0.0294393265911519 0.193500945399543 -0.0181065164047286 -8.71906963140084e-05 -0.290791811225971 0.0554416121510616 0.0886258307341394 0.107879269414677 0.00595562352457578 -0.300561134390975 -0.0871428588184451 -0.211919791201538 -0.191097875979218 -0.214300768155862 -0.018054488458132 0.0118760837794008 0.0146327410630621 -0.000688578347859987 0.00374549349886227 -0.00714538274895384 0.0518516824420194 0.00565789752194838 -0.0338553524676797 0.0402899219301754 0.0335140858959654 -0.00506739790653891 -0.0389308884942566 0.0336470094027457 -0.031281458662761 0.0197724647697743 -0.0147928807537131 0.0432818647694332 0.0163690696222571 0.0115747668104953 -0.0380231461186171 0.0358485123963984 -0.00340825339035107 0.00168533585191232 -0.00539030248416254 -0.0124246352403474 0.0253955714926019 -0.0338310608318101 -0.0059185774393573 0.00486640860510212 -0.0118199580463516 0.0155257625975467 0.00581959995827676 -0.0339900346596365 0.0157036503916503 0.00630306938267792 0.0135740578122085 -0.0315245391356369 -0.0176915700314053 0.00700398533398109 -0.09078339545884 -0.00508973228753443 -0.0380150540331344 -0.0283406997171728 -0.00897128505620355 -0.0620247529368928 -0.0665797951453826 0.0204685470467501 0.0788597785994119 -0.00270716721826037 -0.000555929288854992 0.00229072722201251 0.00132077791884824 0.000649365652036221 -0.000668090741504507 0.00181936732069924 -5.94823317219634e-05 -0.00107474291297313 0.0111448328172696 -0.00683763364822302 0.00511570575792498 -0.00113698682068943 0.00335946273803421 0.00375187748876591 -0.00517197033390165 -0.00028116128293858 -0.00838409991785814 -0.00802908188809211 0.00381046180691703 -0.00704983006712349 -0.0026782527282967 -0.0015610098446168 0.00043499326755498 -0.00397755410024293 0.00544177964901191 0.0038744121256639 0.000726033099188675 -0.00431275566542727 -0.00232508415770056
  69 1277.81911931444 ""  65.3629704319218 0 0 0.0143836280099919 0.0424073708946802 0.0102485174537765 -0.0271281793493656 -0.0272309233930033 -0.00952101087076903 0.00757569131828946 0.0580008414793634 -0.031946999113015 -0.00984085472127217 -0.030613736439587 0.0118399481138957 0.0198259702185238 -0.00781445435376692 0.0231551697786423 -0.0183815097421504 0.035220524110458 -0.0426398202276725 -0.0234283652715421 -0.0358951030278333 0.00400835928991387 0.034829676271819 0.000298007449736423 0.0346864415424155 0.0361280890899589 -0.0221905633118657 0.0481044015665643 -0.0142422407516764 0.00803752023944561 -0.0158468953414341 -0.0123903387588092 0.00567319593028795 -0.0180042386893378 -0.00762520240688554 0.00421881540798108 -0.0094327932854624 -0.0274574180276425 -0.179446693623048 0.0174836538935456 0.0285433586430991 0.182193407709469 -0.0762958000470698 0.0196843969376211 0.0123344698920627 0.0111145623931561 -0.0675869340903489 -0.0214423466741921 -0.0382353271946256 0.00841786126380779 0.00790718333323859 0.00251790024973588 -0.00242607716008674 -0.0131092987284304 -0.00542650903629574 0.0245566588276734 -0.00149497607489395 0.0494595929562443 -0.00242075229636681 -0.0377515095929913 0.0505153431974368 0.0548323119334717 0.00099345231902044 -0.0523997636088621 0.0435461600443005 -0.0173428292261377 0.0284390299752469 -0.0120770545634721 0.0700527914684725 0.0251714008866647 0.0112572920275627 -0.0488087338167398 0.0343500353323165 -0.00922290699823033 0.0140163540653106 -0.0112821944817455 -0.0107972524262745 0.0144740931370825 -0.0243081244103472 -0.00310143689499346 0.00980513884005529 -0.0219436652440692 -0.0408038943944608 -0.00863978780095622 0.0878266132084837 -0.0474939266609192 -0.0201889045057723 -0.0213447124208612 0.049324349713529 0.0283028363190596 -0.0668789263150737 0.182085354990307 -0.00870398087922517 0.134754719292964 0.0685309314281342 0.015481803639926 0.139056107884461 0.453208149253145 -0.16437684419441 -0.191011360951947 -0.00258153098085809 -0.00385960334039918 0.00409389373996577 0.000262179166455247 0.00252988375053252 -0.000487565639776434 0.00330437912467171 0.00303011465942621 -0.0030745170104625 0.00668936370983155 -0.0197488339009055 -0.0204838603053329 0.000835835158029357 0.00732841839119997 0.0106700635135771 -0.00927427159825052 -0.00117626984623981 -0.017551569725645 0.00521104200430987 -0.00498607184504979 0.010016472816632 -0.00692512816820717 -0.0103467379175155 -0.00146994062026589 -0.00620546462548488 0.0134437799289057 0.0110075593606954 0.00118740583920682 -0.00887409922838284 0.00218478515270245
  70 1284.52734678354 ""  0.86614882050895 0 0 -0.000755208000798727 -0.00440280848218229 -0.0011774983537232 0.00334816848436719 0.00358759611477635 0.00164779253976983 -0.00250520434680606 -0.0120357634211848 0.00586642569044422 0.00538015968571863 0.00425286443697005 0.00236660274025961 -0.00677671937856179 0.000560131295566664 -0.00723487465432033 -0.0141115804307963 -0.0173560393668071 0.000663620308761182 0.0019692371825555 0.00330187117073359 -0.000771563360154071 -0.00287717482606829 0.00653009740591035 -0.00774442321025644 0.0262611443210813 0.0204950413571087 0.00988138857001981 -0.00789817270259645 -0.00587005152961061 -0.00278731440740305 -0.00880631116275743 -0.00508201231956369 -0.00284196024299185 -0.00882789825865633 -0.0078599445191915 -0.00271818493998553 0.0050608505844361 0.0295815582992615 -0.00275305238385091 -0.000875599817338452 -0.0185790182747377 0.00361269658991916 0.0133671305122393 0.0135371678340965 0.000204183425157882 0.0310461826786894 0.00884632187625297 0.0259366349985953 0.0119176558670715 0.0164269824262083 -0.00233173664281152 0.0148195061257973 0.0118122552877045 0.00880482297174788 0.030429409711417 0.00740016798269791 -0.005740190577209 -0.0155505358903056 -0.00198228541337778 0.0225077867858042 0.019927482306663 0.0171611170909217 -0.00362929203980262 0.0158775922782848 0.0131338817544312 0.0162120716310809 0.0178440641567173 0.0231730179221408 -0.000895232607901445 0.0113784860454999 -0.0291100601684103 -0.00788857771951966 0.0159587251240197 0.0188362082668409 0.0162282933810659 -0.0178307489788033 0.0183720963046801 -0.0290861458903457 0.0300286209086477 0.00529483554857015 0.00733645614938017 0.00371798676477445 0.000609624874634016 -0.00441835465177895 0.00217457490393874 0.000879856060369333 0.0012546881538012 -0.00421977784827556 -0.00101731393049339 0.00418835069552367 -0.0139786964533026 0.00209068151176351 -0.00945711549903452 -0.00375880441962128 -0.00176814771218045 -0.00956732191156427 -0.0177650302491355 0.00478630294381369 0.0065158003835031 -0.0408100694953116 -0.0648336198247893 0.0569822137336031 -0.0010995509253842 0.0345091626988456 -0.00434249307433912 0.0568185516455191 0.0633238158953766 -0.0467917093091747 0.0638411635306243 -0.338860664098904 -0.431993515709836 0.0189219857757482 0.150358031393974 0.202924272209252 -0.170723524201591 0.0188409561937008 -0.236911401232092 0.0974466421106889 -0.117144078742577 0.214607681194796 -0.114002419897403 -0.164399840980146 -0.0236520502273306 -0.0763704716557431 0.221686009203565 0.190688376657825 0.00158977047689265 -0.229074357735713 0.0213682037274813
  71 1287.04346988115 ""  2.58492573743862 0 0 0.0047822761906642 0.0146962153563107 -0.000875136638865167 -0.0106387940454303 -0.012937533728709 -0.000806488509162197 0.0200304115507234 0.0153529539057709 0.00842730822678494 -0.0126777282532103 0.00898965797655794 -0.018209275386875 0.0121482837762896 -0.00299389194671708 0.0133052534847285 0.0732705320268618 0.0488259075721978 0.028802914494868 0.00710732125637742 0.0159447872476003 -0.00378408691982425 -0.0122242697813011 -0.0258302241013085 0.00581365191337952 -0.142295159748207 -0.0729404044945012 -0.0773628846429087 0.042841103279959 0.0221295806207084 0.0283061435009054 0.0475560646330533 0.0188477598733616 0.0252558792618936 0.0446531342908359 0.0321646412824563 0.0171920934149761 -0.0122155750209355 0.0226091633397443 -0.000276712113182217 0.007059113504724 -0.0341989358482756 0.00144773496116423 -0.0796632449670967 -0.0907941231362587 -0.0116305190505691 -0.0835448806587542 -0.0196398048119675 -0.0619945514296847 -0.0751939245145373 -0.0997358121172189 0.00235269640098203 -0.0718531408468763 -0.036174193893705 -0.0378566625703243 -0.138581175969158 -0.0161368488866234 -0.0366673468426697 0.0919278843443829 0.00846760131967199 -0.149399516671557 -0.129520191460636 -0.0972233168169268 0.0474326125436112 -0.100771104649402 -0.0518329208364136 -0.0918183305098699 -0.0695395662749072 -0.152209182959628 -0.0144890997429711 -0.0572515183316053 0.161523543105085 0.00899710196125237 -0.0642840827284238 -0.0947998888310759 -0.0656587738212254 0.086759041171565 -0.092731537727353 0.146792568730634 -0.128763869926514 -0.0317918831457487 -0.0096976697743308 -0.00997580656127206 -0.00228208560775122 0.0208803212082826 -0.0109105909835238 -0.00483429706599271 -0.0035874768506597 0.00707928232008096 0.00657271760133843 -0.0209157385687539 0.04246469606203 -0.00121547706049127 0.0304521543677994 0.0149313388888087 0.00296172522668242 0.0321913755976142 0.127903165289229 -0.044834561827963 -0.0416954051544924 -0.00803861595895392 -0.0122534282269258 0.0114618855231676 2.8799984908344e-05 0.0068037001803825 -0.000737179219811318 0.0111719057724884 0.0119763900849784 -0.00933576882302161 0.0131805577282774 -0.0664636324495299 -0.0843141613446995 0.00331561177399372 0.0288320223227403 0.0399210735457978 -0.0337824389183724 0.0040247012383707 -0.046033460600841 0.0190300442544146 -0.0220703612497996 0.0401309697218617 -0.0224249261218721 -0.0318146486389422 -0.00449508801320701 -0.0154077147946743 0.0433027236225708 0.0370899253037549 0.000644813644664949 -0.0435631956675878 0.0043448889289978
  72 1293.34604397281 ""  23.4157194871445 0 0 -0.00790701313073809 -0.0211164416189562 -0.00314794284392117 0.00992239235009011 0.0114423214767322 -0.00180143454424678 -0.0390200906770328 0.06029612851949 -0.0800141308149587 -0.0373241436629544 -0.0611222448979202 0.00779730930713345 0.0537495060701665 0.0019198813263505 0.0475971462271029 0.000238428399592107 0.0903051889522214 -0.0677381457362817 -0.0165955660291143 -0.0529878539068538 0.0240604578874016 0.0354326037520886 -0.0174858797549908 0.0488716270634953 -0.0105277425848802 -0.0628358378771382 0.0354830761629576 -0.0031283582599645 0.0179623534920254 -0.00990812371261854 0.00115099373420185 0.0133062486873143 -0.01374484781281 0.00926118734293525 0.0198383510764722 -0.00558381025191897 0.0119629755281389 -0.223710572734756 0.00421679054513277 -0.0277048620740659 0.213627021951394 0.0143748865478504 -0.0144132865983232 -0.027068226015086 0.0053904164248458 -0.0321863954811092 -0.00849404992757222 -0.00965741678176111 0.0491390311398659 0.0322413551426202 0.0209071308968442 -0.0316897082989654 -0.0428897213562983 -0.0191271677808703 -0.0167649603831646 -0.00589339465225199 0.043619559041925 0.0305891687227447 -0.0448850734605439 0.00735270077236418 0.0213920032988971 -0.0368239101504151 -0.0502999621551538 0.0153772189207776 -0.0337190277621924 0.00109292713232269 -0.0434895829981833 0.0337090426665928 0.0287008552568339 -0.00937128533211177 0.000492989065224316 0.0458165906777823 -0.0429883477846292 -0.0190568839393551 -0.0458431984880915 0.0247270622537811 -0.0238784571948953 0.034800178133462 -0.0598983952279182 0.00023822621081483 -0.0365882305494719 0.0281366877980855 0.00664914805409913 -0.0495775635413272 0.0214496522431586 0.0115104276498638 0.00488491484687627 -0.00274564632023044 -0.0182605148372889 0.0632187060883792 -0.119028890498391 -0.00104630638627004 -0.0662499982972078 -0.0376112235932569 -0.00389114624496246 -0.0725448525946706 -0.340437637862362 0.108052971357561 0.0750570876083914 -0.00279588217192101 -0.00331628535743835 0.00211428291738825 -0.00139641726454746 0.00110331423415352 0.000505873651597734 0.00533939121647213 0.00465473880026948 -0.00257161802920216 -0.000118549510668066 -0.025115588922022 -0.0442051146954036 0.00304687379021142 0.0139093289723815 0.033498303061702 -0.0077178132676757 0.000208977631975796 -0.0105038194970786 0.0072278474397362 -0.00662748301332523 0.0123023747591847 -0.00939695876757681 -0.0105700891075686 6.46652551353787e-05 -0.00714950676048287 0.0165974820945562 0.0119240955929517 7.40117316548848e-05 -0.0207656044703148 -0.00263462275710213
  73 1329.70229896761 ""  71.0846171450017 0 0 0.0204200223014549 0.0339158105614017 0.0130297342249696 -0.0565401105119338 -0.0372843409084201 -0.0384144838541295 0.0461709628031655 0.0203712300496039 0.0336346004196795 0.0343215526644286 0.0439800278892323 0.000755152946232119 -0.0305678869597124 -0.0112899435318072 -0.0200867739243884 0.00965447992393826 -0.0628591805329113 0.0556671894961142 -0.00229677274216992 0.027866515827498 -0.0233981469903852 -0.011119859651877 0.001331410720761 -0.0115350827305491 -0.00400711760746163 0.0249200494936153 -0.022255970596702 0.00564653062946737 -0.0043268989268269 0.00478622411292981 0.00320685698692776 -0.00104267043938057 0.00730173995264067 -0.00393025879668213 -0.00685954545521675 0.00165085984160032 -0.0456079825704779 -0.546141240088624 0.041008794256096 0.0162610865167806 0.463240596002198 -0.0865820466064083 -0.0692569916005091 -0.111369272937177 0.0144315613419645 -0.131346885222392 -0.0329948728718645 -0.10278281890834 -0.0043920344457336 0.0320821773970429 -0.0238626362692931 0.108611028917854 0.0196026132097554 0.068820018093647 -0.00763293464509207 -0.00220446554623826 -0.0104162127515416 -0.00494154989019602 0.0162656152225194 -0.0063478128611148 -0.0209888093502988 0.00830665716074981 0.0245370514362987 -0.00961729527307773 -0.00250750225100362 -0.00496010102564452 0.0120533234927051 -0.0296789740220986 -0.016690887804877 0.00558104763527737 0.00336254574904893 -0.0132172317244321 0.0220847563745966 0.00277406857253566 0.0217325124859644 -0.00527658221887877 -0.00167721425700967 -0.00116335084955072 0.024827396817268 -0.00077133879887937 0.020279486991098 0.0127792430721033 0.00606016450224636 -0.0144060244043462 -0.000754225396888782 0.00409531783143984 -0.00356551136538562 0.0238659110181429 -0.0144994670528735 0.0396474091822857 -0.0603156359236693 -0.00957220367829413 -0.00258852869308339 -0.00510226655364092 0.00233081215481763 -0.0209105591379085 -0.15414100724319 0.0307353210683633 -0.00736849824880894 -0.000921283636228254 -0.00114756189145389 0.00168625404210194 0.000678021369811857 0.00107300175041362 -0.000445806549850726 0.000488451655568463 -1.08154515696681e-05 -0.0010959789429172 0.00593470185204716 -0.00463721939811111 0.00272676020300556 -0.000702756773896663 -0.000863181485093938 -0.00164063555071179 -0.00661248864770884 0.00139159622279345 -0.00847861674710401 -0.000233016342230148 -0.00134030550762639 0.00222882010581776 -0.00199264039227769 -0.00230670886213601 -0.000427329837534771 -0.00320208320519544 0.00418920551587439 0.00331393571316135 0.00102453552183868 0.00195471360198891 0.00232291877342533
  74 1348.91902550623 ""  7.92953284672958 0 0 -0.00013651597973993 -0.00171680459453202 -0.00162891832085072 0.00112601216580923 0.000191313945438776 0.00157611639948816 -0.00242004898114911 0.00424446603709496 -0.00521528145287718 0.000610369839188251 -0.00121825556090062 0.000945211219161772 0.00135538611631948 -0.00121935233979771 0.00169826245232692 -0.000495044281821025 0.00346006393441145 -0.00272461827697211 0.000306042471307625 -0.00164876886591924 0.00147277350130025 -0.000514244165844014 -0.00165521302732066 0.000552046269815163 -0.000354544923267345 -0.00101217578177774 0.000287161545499869 -0.00122794268552163 0.000340418468205486 0.000906436514640624 -0.000199591340094245 0.000415863719362277 0.000105789002641972 0.00016473556444655 0.000719056162826332 -0.000355527127109728 0.00327294890841262 0.0059623753834103 -0.00213385682411981 -0.0010100435346951 -0.000976567697288748 0.00174250991576085 -0.0111886583595155 -0.0121569500698612 0.00568083498589989 0.00238185768931251 -0.000425967619928903 0.00438276601303892 0.00420348157845657 0.00249253308376533 0.000928915885480162 0.0103552781707177 0.000625737361674478 0.0102779922353415 0.00781951251368547 0.00455862440641354 -0.00496752939748841 0.00609295112749407 -0.00834433984666643 -0.00493266685316356 0.00107776000980056 -0.00316570120221858 -0.00195183272944409 -8.82038700606649e-05 -0.00137152236471285 7.01612951612385e-05 6.77429862153045e-07 -0.00112941891773042 -0.000791111875643774 0.00103631886061833 -0.00136740247822828 -0.00050576257926877 8.01337060865657e-05 -0.00222658443746988 -0.000687787056817752 0.0016912282598085 -0.00230497572596856 0.00144624025596923 -0.000624820116342638 -0.000110949596983542 0.00105074979078702 0.001902893916935 0.000720630516765408 -0.00234994260008675 0.000384176159050925 -9.17690063013926e-05 0.000378351174829901 -0.00215644868972977 0.000222218927130441 0.00420556661246154 -0.00419219723908742 -0.000244262892924958 -0.00162641164753451 0.000134855998056763 -0.00121732026049339 -0.00538993947010732 -0.00242300929428555 -0.00294593729816958 -0.0042521710200796 -0.00304505305519355 -0.0350186102871704 0.0725568152747062 0.0489807041927579 0.0405218403838937 -0.0171942289959834 -0.0461653588910116 0.0162319572492352 -0.0193831400745103 0.100269651395867 -0.0274043985050847 0.239638022690039 -0.0706523085446888 -0.187720106948729 -0.666780903432755 -0.257587360211668 0.0953031001289769 -0.27928332974072 0.0222223195311226 -0.132548453850028 0.218224042847589 0.0338479620680616 -0.0825420961922476 -0.0686304652504268 0.0971353015570033 -0.0516735159032823 0.022671791524186 -0.0247539834149182 0.0503472280584192 0.135590452052492
  75 1353.53700941831 ""  5.49039715996306 0 0 0.0128203647206557 0.0134380650617399 0.00926302347990717 -0.0186972567704566 0.00261880702315641 -0.025701523098737 0.0344594057276164 -0.062675914792567 0.0782565773868872 -0.0174099122318871 -0.0122018787343432 -0.00702711710389368 -0.0301108117872172 -0.00850039253122066 -0.0214043728464343 -0.00947937019922234 0.0510171571002951 -0.0460873314796982 0.019796082876716 0.02971273241876 -0.00196084921427638 0.0142704281221975 0.0103839942989386 0.00575193931605918 0.00315155523823265 -0.0172255901638065 0.0149518316211129 -0.0051074705017404 0.00135489306652291 0.00201698172141731 -9.23629300609221e-05 -0.00568263857735617 -0.00404394679677217 0.0104443407054724 0.00329314437174227 0.00693526826853619 -0.0449056174716867 -0.193812756158442 0.0217970831654546 0.00839909516131369 0.111593772825457 0.00372418792023467 0.179145414229968 0.277380607785474 -0.0302908371893638 0.341917683195107 0.0592033360473474 0.271780937256984 -0.276635751582471 -0.383273096422519 0.0211004944837512 -0.271590581193707 -0.0448880141133168 -0.228178946385197 0.00752908614847725 0.00777724288857287 -0.0102061421100438 0.00563943481994363 -0.00240625332073772 -0.0240480785854928 0.028003329490914 -0.00307120904608781 -0.0188424770297908 -0.00132086335780927 0.0227694212128404 -0.0029944833394983 -0.00261561509964391 0.0369270625730956 0.0220221466538652 -0.0210433726546281 0.0256272371811884 -0.00204996051528685 -0.0413140985723416 -0.00862916569058906 -0.0339461397402166 -0.0076918288513557 0.0439103688765402 -0.0421203509782423 -0.045669387665676 -0.00622963977839261 -0.0328104371476909 0.00317575602754846 0.00107762731584768 -0.0030701502115203 -0.00141602246401587 0.00125806274586263 -0.00112918784216067 0.00712704784974 -0.0046573404568201 0.00941443895292866 -0.0152152301418334 -0.00461836459100616 0.00302519564652068 0.00017295369249928 0.0030261416306573 0.000684507652169293 -0.033994513208566 0.00423127526261021 -0.00469311256951031 -0.000129631110764303 -0.00113904338152731 0.00070489679124846 0.00100253286926123 0.00118409438378464 -0.000522945737270487 -0.0010180309130893 -0.000148279680615089 -0.000248099881949352 0.0038145435399919 0.00147593439934098 0.012106047561843 -0.000908199400279399 -0.00369488226883069 -0.0102215950402316 -0.00637526088849825 0.00265310871180329 -0.00669098638446752 -0.000185341687408775 -0.00234396335723921 0.00392295062969804 0.000384824768816726 -0.000587098794836224 -0.000764532561512145 0.000949544159600356 -0.00096100662280487 0.000312431216119463 -7.25169444007501e-05 0.00321855136485276 0.0030824434438091
  76 1406.29808952947 ""  5.82002050219504 0 0 0.0464465174192602 -0.118770027479081 -0.0333733623571905 -0.0286167638908959 -0.00890072818423808 0.00638839926682445 0.0141576367400375 0.00949108352387069 0.0112885667008129 0.00812429098594795 0.00992985621789489 -0.00071780080223124 -0.00403557106850981 -0.00762958753466875 0.00111660033826446 -0.00171625805618807 -0.0006541548152354 -0.000896839039901828 -0.00442009731774998 0.00354795024167054 -0.00669412556565541 0.00957035960269917 0.00161827229049583 0.00748578875595267 0.00114522028360596 0.000783808887701595 0.000424851882447389 -0.000193955045928427 -0.000204010275301123 -0.000204829071045662 -0.000368615272519846 -4.07322690647469e-05 -0.000146692600688729 0.00142876039775033 -0.000799540594550896 0.00190342566820648 -0.0939348821522292 0.423518396132859 -0.0357498341057749 -0.0246257746699557 0.546902278279204 0.0576594295574354 -0.0165235198646546 -0.0212334330711797 0.00554009582584642 -0.0181442077382731 -0.00992824747825703 -0.0078293087352094 -0.0316254978178453 -0.0328862212083203 -0.00493067158228134 -0.0461560657532824 -0.00721500921676536 -0.0327759394299709 0.00155923819549722 -5.58238728144862e-05 0.00114812669678733 -0.000116438762592281 -0.000238813643107195 0.000403702104044546 0.000769151046602199 0.00172140521090515 0.000303864528802015 0.0021625343927896 0.000459132257383705 0.00193022972032122 0.0013233698228476 0.000406147676723125 -0.000898555657209068 -0.000122570905294684 -0.000754822910691487 0.00147235007565368 -0.00725760245307506 0.000734794510349234 -0.00467995383483501 -0.00307804400691023 0.00988996789809007 -0.0103249801407335 -0.00592194531963372 -0.00110501070311706 -0.00683914875717105 0.00599427284929515 -0.013807676487299 -0.0338588107024788 0.0155970299237877 -0.00921967135727489 0.0110965025413054 -0.0537347824523621 0.0711843094330781 0.0604158983186114 0.0568133271139832 0.0355620281727462 -0.113273064031192 -0.070408430880822 -0.0206600963761317 -0.0491004782693675 0.19487394544685 -0.097512847389712 -0.159687245309634 0.000224833528617642 0.00168494324317731 -0.00092176830068571 -0.000863302718584375 -0.000714884326569539 0.000198759050297827 -0.000631187760333263 0.000552502930959188 0.0013190015387119 0.0040141233212404 -0.000882818198992366 -0.0018157472969169 -0.000554837307277188 -0.00589860207201165 0.00390498375330477 0.00791857120240996 -0.00307013337811028 0.00683453249555646 -0.000320005938820297 0.00232236616172782 -0.00402852072612138 0.00492778087480912 -0.00250654327554621 -0.00189196866567374 0.00283259469037232 -0.00381331119717003 -0.00453408716235274 -0.00162528390657863 -0.00289890157297435 -0.00611114199308751
  77 1413.60642663696 ""  2.32036487725229 0 0 0.000435538273740157 -0.00168141381893131 -0.000833230507255144 0.000646261639543926 0.000341414561691973 0.000900120846235919 -0.00111810579619003 0.00137785396451558 -0.00195454056227621 0.00151684257320018 0.000836988937743969 0.000767898680442875 -0.000771929219603343 -0.00143623789838198 9.99946953031035e-05 -0.00038356630091123 0.00190540728940148 -0.00170067437122621 0.00205089785562451 0.000242797714969825 0.00157531264191992 -0.00259043458637747 -0.00168302557019857 -0.00140499839724347 2.25269548917364e-05 -0.000541513612165607 0.00033872553090853 -0.00230302453025713 0.000208766041081598 0.00256760928816036 -0.000303616957320931 0.000591112345151096 0.000180673411905033 0.00115038334143905 -0.000610482802090779 0.00174720229218067 0.00228731870114564 0.00496272638996486 -0.0013646386543389 0.000465844854180212 0.000304588777529392 -0.00131718086971804 -0.00375899300675975 -0.00772109876952119 0.00132162911492364 0.00228678136737311 -0.000446652763366048 0.00396597965255849 0.000420219664899402 -0.00202951734346114 0.00205202419837079 0.00861306852175472 0.000872453677367597 0.00892423621705464 0.00981443153584017 0.00744508226968387 -0.0114707515730708 0.00647387179212607 -0.00590850014608917 -0.0120257838238048 0.0110459259935453 -0.00464519496337641 -0.00772515332148376 -0.000127968736652349 -0.00302081555933141 0.00015521796095074 0.0008106254621181 -0.00136031493719355 -0.00155362896926238 0.00172751500824191 -0.00183161269024376 -0.00139554817096561 -0.0080547336836052 0.00309248254014361 -0.00503705779003527 -0.00139232335229538 0.00587350359947438 -0.00717721739694603 -0.00394949576896988 0.00027311064446452 -0.00889559644769908 0.000436449683251691 8.15264124893823e-05 -0.00256127684809942 0.00127459372868284 -0.000132432121787826 0.000324404352173289 -0.00351489395926126 0.00126939806517791 0.00312384711652943 0.004031676930533 -0.00287948209297422 0.00177445979982153 0.00421433283074225 0.00231590636545819 -0.000743754875990029 0.00665073039188286 -0.00491657639632788 -0.00331289284894468 -0.0121466443360797 -0.0344539292875111 -0.0427039278283389 0.00480089030818951 0.0256524453615506 0.00137760626981244 0.0245073334386812 -0.0845116015543858 -0.0646046299096659 0.0458517088570157 0.0695358947235549 0.267523508610799 0.0227315134356066 0.0968781596060632 0.152018163976055 -0.0727985449243024 0.0190253308388093 -0.103484017863828 0.0482866911229099 -0.0655354857011795 0.13131292457568 -0.215721586039062 0.423646999995868 0.15547166332942 -0.169787417429035 0.200678459683013 0.334514032384745 0.119486167533621 0.315470144030289 0.32242179490449
  78 1418.30193158582 ""  7.56684339049233 0 0 -0.00350759018802228 0.00148077972106373 -0.000874096924775766 0.00113709571334554 -0.0057229205155419 0.0056165796102295 -0.00397491579281094 0.0206246291945574 -0.018660966803453 0.0238820162042183 0.017825225221389 0.00949733939085902 -0.0138116579331311 -0.0170359874844794 1.9560659435371e-05 -0.00297012065414545 0.00625405352340254 -0.00815962728234936 0.0185779345895583 0.0093739795196781 0.0109560000705858 -0.0224723034626853 -0.0175919144262587 -0.00897332989878622 -0.00350875791515325 0.00242419696637969 -0.00276278007124397 -0.00665790524441573 -0.00398251107841317 0.0121321322522283 0.0206051147438332 -0.0687208620664635 -0.0182128715997377 0.0447460530419447 -0.0361534429363734 0.0699846959797412 0.0163763425012668 0.0135003185261618 -0.00307037046876866 -1.75045591733791e-05 -0.0141427720073929 -0.0115936977241243 -0.0506166627748832 -0.0944665079168579 0.0207013446799758 -0.0128730128664291 -0.0224059568871774 -0.00358473958957999 -0.000270305579882344 -0.023112640684208 0.0124426651598875 0.0827251203562199 0.00146990979584392 0.0782384812947531 0.0214062383350291 0.0208831205547255 -0.0497637311268458 0.0078932044367636 0.0122289470822865 -0.0627584105349056 0.0623780483275376 0.000464716688289821 -0.0255324213504926 -0.00403951990610957 0.324624857024391 -0.0159149351542947 -0.0293403242754651 0.245720914352865 0.18937954576553 -0.201881883655306 0.240249346771272 0.0641861209117555 -0.297845978640961 0.154136578458217 -0.178926804817458 -0.0775547144412431 0.250027404155022 -0.276079042652053 -0.142641434351553 0.00490821438182511 -0.353903504573897 -0.000423828361301159 0.000398737618907282 0.00117829930798296 -0.000230101798124631 0.000146355316641591 -0.000158189624162294 0.00107017946142188 -0.00123480083781137 -0.00223053094040768 -0.000309238860326177 -0.000101799157987843 0.00216508862237307 0.00170564662281226 -0.000223873659339929 0.000164107211092261 -0.00365932718043238 0.00323980380258085 0.00507441877820376 0.000213421695393827 0.000695563766840894 0.000566913947573322 -0.000304766262807147 -0.000630171085389301 -0.000192909581537717 -0.000274625829182897 0.00164414355471379 0.00142161664727022 -0.000972180848398072 -0.00131858561997009 -0.0054832602707887 -0.000122381708688576 -0.000604768067746137 -0.000189513664076216 0.00270168239659148 -0.000227850480076004 0.00429212806826249 -0.00137472766853709 0.00109556184905972 -0.00275130538934619 0.00458735736474788 -0.00847644010034102 -0.00299299727782013 0.00277573565882873 -0.00360809690827095 -0.00677532638200326 -0.00230880148464655 -0.00644815440805454 -0.00758543384463303
  79 1421.05639749801 ""  6.88558406300887 0 0 0.0013638287404696 -0.000161899396708112 -8.68721629419113e-05 -0.000369505326199597 0.00186769776937783 -0.00184877892375922 0.00187948234359874 -0.00630585464891519 0.00589916677429553 -0.00792319560312504 -0.00613092144085583 -0.00311097553157447 0.00353928267425722 0.00616684156981029 0.000367818043584749 0.00268704937807252 -0.00341984499035434 0.00244150125081598 -0.00706866034306865 -0.00329972256156662 -0.00320378844327287 0.00686117558239048 0.00591489444634245 0.00274219634183313 -0.000944260184032264 0.00145840077171048 0.00232683456674318 0.0589769013377782 0.00278468734314995 -0.0704866035624601 0.0190566735847818 -0.0601053043465647 -0.02178680865076 -0.0165225442055349 0.0128730616922998 -0.0313671450391623 -0.00471910134612777 -0.00776614752097652 0.000673759571401991 0.000389554608416834 0.00226866719448628 0.00359075125738842 0.0161304507997964 0.0327150080757952 -0.00561750819878013 0.0116359319851117 -0.00128745226143164 -0.0126061591542409 0.00470303486421005 0.00796140105539567 -0.00753651316410044 -0.0235437949412353 0.000301390747136521 -0.0230644999777146 -0.241412378929004 -0.181036823339827 0.287131870922666 -0.138958474896089 0.0865807631902051 0.359251417695589 -0.336132321535688 0.0665476272806084 0.194074822641827 0.0122564921996358 0.300138125260048 -0.00751762495844695 -0.0459238785289223 0.208087204095037 0.169251122169969 -0.185363369749655 0.204963161223563 0.0930316432096559 0.133344181895656 -0.0528118631006194 0.0781231475357873 0.0192280936648814 -0.0928489072667294 0.130352690919047 0.0482587674055261 -0.00961072698254543 0.146699807594144 0.000375499674717168 -0.000210821408141909 -0.00101800276435545 0.000328578715729051 -0.000148124096761517 0.000292710973847337 -0.00162264035320379 0.000973962085016091 0.00220822034597525 7.78009299375469e-05 0.00107650822919322 -0.00346317924303463 -0.00119003221408725 -0.00107052286504972 -0.0026211474535111 0.00540915829788043 -0.00452957781118316 -0.00524196636816926 0.000334721545644363 0.00130373548599214 0.00310247505244085 -7.02267583641222e-05 0.000249586319806458 -0.000664861028134543 0.000292803859765702 -0.00363842925320018 -0.00484477055667021 0.00181824315063557 -0.00583122481439517 -0.0106369051458487 -0.00247085621921351 -0.00890755279758997 -0.0128519583310924 -0.000122975558596241 0.00215964495166615 0.00273724400453155 0.00743961385291197 -0.00411336654592587 0.00614848848809006 -0.00967018939174126 0.0188333622297215 0.004759381428889 -0.00460433125410849 0.00978088579427269 0.0199618651361129 0.00532236294420298 0.0143822553716845 0.0202202703617268
  80 1434.62581439125 ""  6.61165272592677 0 0 0.0109148440291937 0.0473929657577482 -0.0187164045105529 0.0127824974166898 0.0104087501388848 -0.00143906010847078 -0.00818895691706257 -0.00445612674488603 -0.00514879964403736 -0.00903993504904371 -0.012236297939295 0.000279358006048087 0.00399230574519542 0.0072163725821915 -0.00166661838804649 0.00279182571633885 0.00224792671902194 0.000860898237115213 0.00384150307846219 -0.00416436595366714 0.00642392872104261 -0.0112913138110888 -0.00176408106551463 -0.00939026247425526 -0.00170479596341183 -0.00104523959496802 -0.000637506750548142 -0.00126075205578973 0.000102356404934091 0.00274809748842924 0.000836984432202132 -0.000706859955211949 4.69985356469068e-05 -0.000100874934942209 -0.000285948549781549 0.000201361854398551 0.095027803048291 -0.338036846085563 -0.0180666459619586 0.0477147992988139 -0.286485959806601 -0.0531473204219282 0.0198066516414829 0.0316936295251641 -0.00324821563185401 0.0191476648428809 0.0108751990879251 0.0103099478352826 0.0305056985386497 0.0321211144014683 0.00490306534860621 0.0417349179609833 0.00902782322694217 0.0338061092365545 0.00246104928578697 0.00547284931794554 -0.0128602755444143 0.0030110547612394 0.00014072077032092 -0.0113876846903921 0.0109859825173457 -0.0058853169617367 -0.00779135969391931 -0.0035263264999746 0.0027164942262738 -0.0032059596189508 -0.00223471841482017 0.00232313675706234 0.00358159220496241 -0.00180368555074945 0.00360970930189743 -0.00178258323859892 -0.00170884786889636 0.00510606506712403 -0.000568370554926665 0.00106619040930901 -0.00318994098050644 0.00287488998451573 0.002564163563357 0.00184170758368619 -0.00443709974773049 0.0144667938051816 -0.00874657915714562 -0.0352577068493286 0.0214465635417797 -0.00687626042817248 0.0203224580574359 -0.0952354576505196 0.0395227714299487 0.10614365315641 -0.00446252684557883 0.120160623759816 -0.269890366936572 -0.0712984421332449 -0.12161558587785 -0.23823979820421 0.33758170846134 -0.275561764054101 -0.279353118110607 -0.000208367989575016 0.00576973604046843 0.00318936718811544 -0.000956098651862394 -0.00263840628112253 0.000220514279769543 -0.000655876581037701 -0.00171080645992962 -0.000965023038087903 0.0104672514097029 -0.0113126709147753 -0.0224171977936753 -0.00489141923344425 -0.0191557147133574 -0.0046787462981107 0.0133845166857083 -0.00543349239164373 0.014472256384738 -0.00440682772487863 0.00888021573124357 -0.0162770050249166 0.00899261931867377 0.00821576727079472 -0.00309752770349213 0.00120560545954858 0.00265853427458389 0.00999963712377835 0.000360463882644493 0.00305471814635076 -0.00510885585401352
  81 1442.54004249879 ""  7.14155896413763 0 0 -0.001475852966685 0.00209964341446599 -0.00127673233674917 0.000812525969845119 -0.00377654866981527 0.00371846509152706 -0.00204155898549093 0.0123483064269841 -0.0105733914597816 0.019307848084969 0.0139261741558236 0.00837288240197033 -0.0147741006006231 -0.0163748844029769 -0.00176364345715955 -0.00612439564197114 0.014520600487645 -0.0162146343810143 0.0192429651341419 0.0091959912952916 0.0112185999408323 -0.0197534681757161 -0.0148849164866196 -0.00863940988357361 0.00270101208338894 -0.0053891811719758 0.00633720334643122 -0.00137580528275019 0.00127899636454991 -0.00304591479873675 -0.000584948349862414 -0.00245687928884091 -0.00260402171310202 -0.00465008067500193 0.00734172063634528 -0.0104702191951243 0.0176800081599075 -0.00273568208040775 -0.00312793260891298 0.0029935475185801 -0.0166977866869256 -0.0135911829285317 -0.0280626052563486 -0.0621902345963846 0.0144834820331012 0.0336665717457453 -0.0100255796708337 0.0374729227048587 -0.0296692224887359 -0.0616423987961262 0.0166282372045947 0.0548482640367841 -0.000496137010276308 0.0558642865209796 0.0132379979107725 -0.000285026522670647 0.0164608124029839 0.00723458913157095 -0.016785134310383 0.00608914588654199 -0.0102638244865382 0.00478938347270392 0.00500658541075177 0.00787261280762287 0.0141299640559674 0.00512965810280024 -0.000346777305413172 0.0135008039130342 0.00669213848266694 -0.010797203971185 0.0079380377055457 0.00945503813545743 0.0390972749301149 -0.0323675730148863 0.0199150089034834 0.0103038959227503 -0.0302780433027064 0.0362496215644872 0.00722393683709849 -0.00456665267781647 0.0534102924783877 7.08057412800077e-05 -0.000567755661073349 -0.000491749379569806 0.00150412316033876 -0.000200395016536637 0.001248689581702 -0.00432156460016452 0.00175755837101318 0.00401104965475928 0.00177257825613101 0.00890987904798001 -0.0172519279242932 -0.00259373592583579 -0.00773032951512361 -0.0141244335198723 0.0146658557493559 -0.0113873444795173 -0.0109971159315269 -0.0175553004499989 -0.0785983088485965 -0.0940800330643373 0.00265989612246205 0.0463273001211925 0.00580550587037717 -1.42123701232285e-05 0.0412364451715753 0.0564396129100216 0.0711824312701094 0.117718734769765 0.479323223634726 0.0560009505445823 0.168433198594241 0.306322208277443 -0.110641135255282 0.00631256250784517 -0.210447294870361 0.130873823109329 -0.0941155035283138 0.212452635349162 0.0603366981262589 -0.197136296790292 -0.0243853921969983 0.0119056374746458 -0.0846092337088232 -0.219057519175826 -0.0489835110639496 -0.115813664542636 -0.179953094852174
  82 1443.74312449115 ""  6.78741211639121 0 0 0.00741582334494449 -0.000886316814697441 0.00259270682326605 -0.00117232554995156 0.0159418616496397 -0.0143122739760087 0.00627018012320033 -0.0485503766775679 0.0404883613779373 -0.0768486144720044 -0.0537618656697394 -0.0332493693266857 0.0599302577906572 0.0630151852835554 0.00968689345267218 0.0263711659135747 -0.0515091789990161 0.0613166996106123 -0.073308031058037 -0.0384687113736437 -0.0405746896324599 0.0722022992190587 0.0564267908240465 0.0291462374827233 -0.0122647777516586 0.020456512819163 -0.025726597918801 -0.00160564674855008 -0.00262906210890551 0.0135197365790855 0.00938700353586774 -0.0139294493918702 0.00272192214438319 0.00727841392224156 -0.0187860523575141 0.0222455275687596 -0.0493029947044917 -0.0363294265191823 0.00892536091778309 -0.00225269269529095 0.0177199728135209 0.0380223533882905 0.108046925178586 0.230568585264723 -0.063954135215088 -0.138022288594325 0.0353973161213571 -0.15271615137694 0.125644292106594 0.248583259883649 -0.0622408568656903 -0.202044756856172 0.00888550282681758 -0.199241910043727 0.00538185710600296 0.0199116377621971 -0.0579015308501156 0.00816761711122738 0.010043824305359 -0.0439756420737251 0.0290448099706717 -0.0185147257056154 -0.0144994330499891 -0.0313716516478582 0.0615702832988255 -0.0267692136063039 -0.0153007643277026 0.0290520749240325 0.0407028607552658 -0.028049564441442 0.0477921362214851 -0.00929045681502798 -0.072932012329692 0.0840875217302308 -0.0316912129780078 -0.0226317181622927 0.0546408862681566 -0.0657082262480922 0.00264698873308277 0.0141852821571814 -0.114796138380453 0.000361055981553595 -0.000485675162008486 -0.000923581330394114 -0.00030007344468115 -1.07027305092068e-05 -0.000346219490177086 0.00083311572793297 4.52363320238729e-05 0.00106125051476298 -2.50695765961824e-06 -0.0031111090452297 0.0036024124685768 -0.000621163980646428 0.00399784198372413 0.0067460315927582 -0.00259522424771873 0.000302278324562144 -0.00218706287175584 -0.00488301215766793 -0.0225698613357817 -0.0241485848229274 0.0014095651001619 0.0137710936539271 0.00234802296140197 -0.000332408180007179 0.0102624894190952 0.0129972571727338 0.0184847042019742 0.0318911256588401 0.133439456312094 0.0145940840333738 0.0438984448425386 0.0693158965851583 -0.0369996863046395 -0.00137914315003164 -0.0741531648039382 0.0449639335164227 -0.0256811737718741 0.0623719295991419 0.00869744304357859 -0.0466762666928708 -0.00383929614770355 0.00396510821563601 -0.0210225028534597 -0.0528004926989134 -0.0114709916722839 -0.0269938634585437 -0.0345604483179921
  83 1452.44533780522 ""  5.14008502789607 0 0 0.000597307174189837 -0.00182797629784244 -0.00040130469185697 -0.00105317829434118 -0.000712419633066268 -0.000257089472454234 0.00313161612900121 0.00456838776634854 -0.000144516731063752 -0.00429586988849459 -0.00311029460193199 -0.00187198139236663 0.00202551550580407 0.0009613698185743 0.00115306562668874 0.00801973542301581 0.00286335930606263 0.00483385551615615 -0.000805725639039992 0.00137357582753516 -0.00158932757695647 0.000173232113106246 -0.00270262386441016 0.00196898772995271 -0.00111584120046011 0.000628170427959486 -0.00038190785763962 -0.048879754534134 -0.00348309564208674 0.0565626137517641 0.0171045447230193 -0.0617046471320333 -0.0204150680502051 -0.033429118179216 0.0263525049498851 -0.0530661490443033 -0.00837115935600323 0.00826619521202842 0.000310764751358187 -0.0024602593970607 0.00954607364606495 0.00707246534441442 0.00205374418266843 0.0062966127553169 -0.00282527576068502 -0.0350067408236053 -0.00444053867175161 -0.0255913267683408 -0.0153897406379198 -0.0176139283766894 -0.000118946686589622 -0.00372641731394112 -0.00350053975830066 -0.00124676004712559 0.199519651134704 0.146915486411426 -0.22510424502607 0.107426110363716 -0.0710346343096278 -0.29274178054046 0.272448866809665 -0.0454846222986765 -0.150117682467723 0.019263422346153 0.300987612666653 -0.00111720369440185 -0.030384294598362 0.207425806121455 0.163603569897562 -0.190145215367623 0.206129362385712 0.0860487094921446 0.226034200829224 -0.114379750080723 0.13290633044392 0.0530375965304913 -0.188097979085968 0.209548055255603 0.104567526037747 -0.00364385863004797 0.267567725248918 -0.000175716340254759 6.61304428106756e-05 8.22815202673463e-06 -0.00023315520873986 6.25697427848201e-05 -0.000283500027344889 0.00125964439353429 -0.000102800506621862 -0.00133929723348946 0.00040361069427684 -0.00302998064233364 0.00549489190414189 0.000549731079403027 0.00301319980592437 0.005271054966464 -0.00457265973961249 0.0041937648435787 0.00379040296922986 0.00119059633501909 0.00531031253876917 0.00558618162010746 4.73990788435709e-05 -0.00386288107188057 0.000117925015378035 0.00017317864794899 -0.00270346663431952 -0.00284763698480257 -0.00814254309942484 -0.00449089507065575 -0.0306047361575055 -0.00261016406623962 -0.00585753972906804 -0.0170355591346484 0.00804135239881329 -0.00181540250006299 0.0141105804833846 -0.0171790375200136 0.0105110475930318 -0.0214910433909824 -0.00234255296209048 0.0122652523135322 0.00155400822524751 -0.000940153866828666 0.00443911283485328 0.0119933576746206 0.0028745512852121 0.00639680511382428 0.0078819230475023
  84 1498.94657251786 ""  0.579153323535433 0 0 -8.02038885117583e-05 0.000577288541908349 0.000404745685244151 0.000654984343560239 0.00105644553054377 -0.000201072742985246 -0.00279962456991971 -0.00492082358912258 0.00101530240922816 -0.00106476711424011 0.00244469639499897 -0.00274373142274998 0.00576404379262633 0.00133715948878258 0.00384148461298079 -0.00220558579137046 -0.0024219066810486 -0.000198465601611715 0.000160454118556513 0.00147465452697428 -0.00142322618471542 0.0030202645266021 0.00116654557629869 0.00195794037775911 -0.00266641802959623 -0.000871811263373327 -0.00449614977314648 0.0181900868826498 -0.0227305314291583 0.0157357106892442 -0.0169410950061026 0.0111008227244345 -0.0352068052474264 -0.00812243737377702 0.0188283922212058 0.0172985343430033 0.00233857887685279 -0.00315880743983971 0.000172327398277542 0.000945494470929749 -0.0022111050569221 -0.00185698704978981 -0.0069491367362513 -0.00689223666716479 -0.00332325192953204 -0.0203353052334785 0.00420244081606647 -0.00169676830616199 -0.00846285807647441 0.00188250450653125 0.00457835794759616 -0.0136238680908485 -0.00211401679665051 -0.0115124618702542 -0.290435382894118 -0.0833216410267003 -0.0640533807361284 -0.176334610127832 0.332342362073706 -0.0949658358735909 0.220014803562848 0.0768219501603896 -0.0540835548589814 0.334341652775521 0.119988606984244 0.255658407594955 0.0250408428654217 -0.223817914811363 -0.180830826675984 -0.114703984069308 -0.0410836339505206 0.420308606084001 -0.152093125528102 -0.174563293576956 -0.109246834674054 0.156993579526864 -0.116351521467496 -0.221433551107937 0.109792790013602 0.0315006398765045 0.109355004273113 1.08088051601287e-05 5.30227885161793e-06 0.000528374467211577 -9.95426033158796e-05 -2.62477785809817e-06 2.97623561710598e-05 7.52495546318742e-05 -0.000157827493099572 4.29250972473458e-05 -0.000327455911646891 0.00203571444043761 -0.00290334374206982 -2.76062755510608e-05 -0.00200329177633504 -0.00292377946276569 0.00036729798905865 -0.000487574103743814 -0.000498074539927705 -0.000147746484498173 -0.00152161948302033 -0.00117287840904797 -0.00019633203796598 0.00124312446076844 -0.000836533647409091 -0.000886357716383336 0.000657212003613177 9.48196887467046e-05 0.00148289692475779 0.000354996761529885 0.00590117678883118 0.000864019470510332 0.000998649329529509 0.00272297780541287 -0.00307258380151852 0.00512696191980876 0.00274054618209401 0.00882155946748389 -0.00833991305086988 0.0132253051972527 0.00584154769977821 0.00336697937900456 -0.00174127396069723 0.00712933160112767 -0.00178904372815863 0.00458895231866115 -0.00209269387625157 -0.00563293186427833 -0.00238542623827838
  85 1499.35495019546 ""  3.31467620750507 0 0 0.000671370552437469 0.000788451033045528 -0.000695911193267684 0.000200235490814705 2.34009213055207e-05 9.07180958192663e-05 -0.000404697228246649 0.000311789578921291 -0.00052236379230396 0.000360983198249381 0.00022175307467645 0.000148017927246896 -8.50861485161927e-05 -0.000173161415637578 6.45145923357504e-05 -0.000306667798867275 -2.19519934763146e-05 -6.4588404525174e-05 0.000665270916962135 0.000546195442403085 0.000196036289278544 -0.000362480482945018 -0.000526747916283715 -2.54632939848208e-06 0.000155586291466933 -0.000419394791241308 -0.000163022662205441 -0.00220689571106496 -0.00353982014316304 -0.00191599317207358 0.00227425405119713 0.000817322917682863 -2.49902429106031e-05 -0.000257562096244384 0.00192236506559651 0.00100375660195399 -0.00180449879144067 -0.00525664918242614 -0.000327994549447133 0.000313645924490814 -0.00507306296158684 0.00208074471090745 -0.000655005433013936 -0.00125024075444717 0.000330310028015632 -0.000919732850491844 7.65957826522868e-05 0.000195066264138285 -0.0010445895541547 -0.000786042954483392 0.000878980627567116 0.00076432913453864 -0.000277947899662221 0.00111878601634959 0.0170919226544576 -0.00883642002133473 0.0399113903810563 0.000838586753609656 0.00953018647257562 -0.0324582932514665 0.0139234657329862 0.050070535086718 0.0198908669263475 -0.0178186472093655 0.00855390222587796 -0.0152593236168476 -0.0251056719597085 -0.00557960729180486 0.0123153203368843 0.0100148497484105 -0.0134535167948977 0.00229419106042839 -0.0110873804464659 -0.0204779920220276 -0.0091317179748828 0.0110078653090932 -0.00621706813604281 -0.0192694130692953 0.00329337998521634 -0.000703156029544707 0.0135450233103457 -0.000291614558169901 -0.000252990485205189 -0.00272110699781042 0.0011123506660117 -0.000172171236156675 0.000816568059906827 -0.00248458486919127 0.000973360237683965 0.00213278346624149 0.000321316642661936 -0.00349968783689573 0.00241771573167289 -0.0045272533018752 0.00313586531216229 0.00271461429443096 0.00742896544433699 -0.00591370807608145 -0.00552039007406932 0.0188441998292369 0.0108528402896879 -0.00311531408790296 -0.0019302385277295 -0.0063440300811184 0.00585031284990544 0.0393017961128081 0.0258955346665341 -0.0119268143612132 -0.055897841688153 0.0576077279507542 -0.00482645039769659 0.0142417689615466 0.000855187498604454 -0.0392479038670667 0.0228612342427177 -0.0233847340973969 -0.000193857593346553 -0.00587127879003805 0.0391391032153661 -0.0573687498579209 -0.60378897218676 -0.259160097346131 0.182792712895928 -0.0842434499659676 -0.11654120606071 -0.461643300309151 0.0513700844686748 -0.0473130517164802 0.478726076872418
  86 1501.99697761987 ""  0.446081051019452 0 0 -0.000208575782279031 -0.000340270424822016 5.27490465586328e-05 -0.000444813366503864 -0.000573249576631375 7.38083911241014e-05 0.00130653013389919 0.00233083915988892 7.14116403087998e-06 0.000754170202431273 -0.00125104191991677 0.00119080680186704 -0.00230305404081835 -0.00131107880600721 -0.00242377314393865 9.99614565678929e-06 0.0027353912719631 -0.000143105556423575 -3.54743648001251e-05 -0.00141995502620906 0.000662221656061338 -0.00128957114342899 -0.000431955519652078 -0.00116686092139363 0.00466638869568904 -0.00184390119359339 0.000755419902220176 -0.0161633618480076 -0.0258846752136924 -0.0137267785115108 0.0386359884236126 0.0119662043027914 -0.000720000546448826 -0.0150255212393414 0.008167088492587 0.0120187472302661 0.00149684607255826 0.00224718906922756 -0.000106777600385144 3.14241559030176e-05 0.00172578997898842 -0.00175004282482574 0.0037866011832235 0.00294026609731063 0.00125874952401667 0.0015633282978298 0.00763609956609592 0.0160611834627635 -0.00468540961430189 0.00262761770297817 0.00651194869777197 0.00717477181207586 0.000985243196135561 0.00511700899259321 0.122521926398889 -0.0632530300817201 0.285096647353151 0.00520877771452701 0.0687033287073912 -0.230393773148851 0.101118845636893 0.358619070343423 0.143458438408014 -0.303566327040937 0.153725059128392 -0.258105704072862 -0.428130405486194 -0.0957484791722366 0.21233657301952 0.168007978964578 -0.229213163316809 0.0438065620792978 -0.120293726531643 -0.0348452606943096 -0.0787270664603184 0.147143014732943 -0.149683470566135 -0.139190786541639 0.183527832698013 0.0682306672573354 0.0362506910682076 4.80877591488119e-05 6.82490209373147e-06 8.01542527242609e-05 -2.49359711621977e-05 1.52313161749857e-05 -7.75817154928551e-05 0.000147787384545951 3.03791526712171e-05 -0.000175714787800138 5.45099548048289e-05 -0.000171378010426111 0.000396527581705686 0.000196547186159501 0.000196752290490971 0.000441717742960668 -0.000729284397899834 0.000656719912504675 0.000591409119308857 -0.00224800000228981 -0.000770497721068731 0.000765265060778732 0.00038928932089664 0.000563463108516158 0.000514043991284111 -0.00304823827804202 -0.00253849787619411 0.000786753456528716 0.00634790243181464 -0.00761364404260514 -0.00171086606540026 -0.00231887613568941 -0.000694377766795089 0.00255296121912054 -0.00197267172600854 -0.00356567690108302 -0.00980976857225861 0.000100537361475802 0.00125386005591637 -0.000556336197516922 0.0524044503861996 0.0228295815180539 -0.0159517763205649 0.00422760278598053 0.0125268716448384 0.0419605054386178 -0.00364679663590143 0.00658988518166887 -0.04236653664823
  87 1506.09689069376 ""  1.77148825996649 0 0 0.00179339905132934 -0.00113585276461487 -0.00193562863637697 -0.00175047332258546 -0.0021490894175886 -3.16378782684417e-05 0.00875581741345589 0.00835518014376579 0.00253647209054753 0.00261078932977612 -0.00440849370959239 0.00560908633104154 -0.013346304538596 -0.00485243472853099 -0.00887789083762297 0.00478019029927285 0.0122287600912807 -0.00463314937996572 0.00064241352905757 -0.00565830520765254 0.00479424157080312 -0.0106306623008455 -0.00226803660618762 -0.00844566317436113 0.00513066186848835 -0.000984174055158625 0.00203924703276116 0.0187761239483195 0.0183898219841565 0.0181548902443787 0.0177931273725057 0.00999986718938307 -0.0109541652118297 -0.0264445239915253 -0.0271752180241346 0.00131812767023439 -0.0231402348388694 0.00402356358618639 0.000555258105506543 -0.00528631441551551 0.00510431078003021 0.0204243573426779 0.0186384069962414 0.0163928150446788 0.00508336133492279 0.0527669581809789 0.00911275431209943 0.0461706296307271 -0.00298355541747334 -0.0126917521690664 0.00624840253735629 0.0418243424944941 0.00746854262199482 0.0325429226694745 -0.190014782746238 0.043039661800524 -0.306925383259722 -0.052115928984269 0.0144768204249355 0.209524251433943 -0.0404156715631313 -0.338472880076814 -0.15626854729331 -0.0842165808119949 0.143941466081503 -0.0769886052116216 -0.259624150653681 -0.136920491080387 0.0745271629116819 0.0690700869859792 -0.160803361520042 0.165562727621662 0.0207918539213873 0.416730167266332 0.059474829705156 0.0503343325126291 -0.17542580525592 0.179272216677293 0.309987912492219 0.164192919320788 -0.251069972753768 -9.85521641706689e-05 4.57900120352424e-05 -0.00195238575225175 0.000160914479457542 5.16933498811509e-06 -0.000133407660982955 -2.83107947203239e-05 0.000143809817553529 -0.000244110016643963 0.00105326433788124 -0.0080929034675629 0.0119077264946471 0.000959077503425858 0.00813739920227284 0.0119900262123269 -0.00143756795040379 0.00152717702022517 0.00160355287076628 0.00145426250152226 0.00043685334811641 -0.000641023601749117 -0.000455837148680463 -7.7880977423565e-05 -0.00138626637178613 0.00158402210583084 0.00131193634664792 0.000224794773803535 0.000104749347053151 0.00301979389845013 0.00255793065019855 0.00123567017348845 -0.0034117412360941 0.00117191742218518 0.000411003013682152 0.00712850098810125 0.0132368480166668 0.001407295082065 -0.00566687670473095 0.0067614874678601 -0.0253399841821183 -0.0164774099582769 0.00698013911612642 -0.00688264047471809 -0.00507536889074047 -0.0246575872672633 0.00235405511710555 0.0011090277686624 0.0180007125828835
  88 1511.30527786195 ""  4.74897099534853 0 0 0.052746443705615 0.0134887468795721 -0.0470692533668038 0.0135133804725048 0.00920680217568947 -0.00148784132519533 -0.00611442855263994 0.00506456555250866 -0.0113644373872541 -0.002342855436798 -0.00941162796730386 0.0047110759553679 -0.00392532072834363 0.00274793265659242 -0.00540867924726619 0.00170184112948873 7.68779186255394e-05 0.00126078106351118 0.00752592340306943 -0.000346384925806503 0.00773111753416461 -0.0160071961369888 -0.00446209633065888 -0.0108973498749307 -0.000278708967089495 -0.0014445489777218 0.00110325221647486 0.000288282001359331 -0.00151031506991099 -0.000634160658214392 -0.00126760518547192 -0.000240732460164691 0.0013696258763132 0.000587038556903268 0.0014480352284871 0.00015585108071016 -0.662855536093281 -0.135354034599614 0.0257147138351772 -0.129481826212495 -0.0803515429156873 0.640748469807329 0.0130844436036927 0.0117962555198697 0.00285159711360266 0.0238584053431742 0.00758677695113681 0.0157916866816923 0.0180608185933399 0.013572957955436 0.00861125887501461 0.107188598885343 0.0077939003334013 0.0654352824405448 -0.00684383808569048 -0.00654886374397593 0.0117423626231982 -0.00626859969771912 0.0143900013509375 -0.0105807795254353 0.00987008044753366 0.0171600410552297 0.0043745976078443 -3.05562426481733e-05 -0.0159047720920411 0.000958537511043503 0.0182949038394525 0.0125681675636711 -0.00340129109719036 -0.00109412151021866 0.0102091447760222 -0.0203494342264718 -0.00543536472239554 -0.018627130700332 -0.00555751345569751 0.00204943794182713 0.00288459376443746 -0.0116937990311502 -0.00866662964662624 -0.004983305967165 0.0108009722866527 -0.0026515565294464 0.000250575245727227 0.000950029270453612 -0.00230630230116288 -0.00040137496285537 8.01147287426753e-05 0.00461786892110588 -0.00294211205582762 -0.00379922056750205 0.00578122067844121 -0.00819803273168277 0.0178963028385099 0.00383312782356535 0.0101088286964554 0.0191843673092108 0.0249660106781115 -0.0101751644190921 -0.0131576840953116 0.000354792205910528 -0.00145669905030157 0.000135844141899565 0.000102839788007127 1.34399031985268e-05 -2.70230375414415e-05 -0.000208294169054847 -6.62723993646439e-05 0.00018777774533605 -0.0104599793780963 0.00464637309076826 -0.00091771310237905 0.00250863347143442 0.012106410181643 -0.00213152006383019 -0.000686504199188109 0.000557981739216214 0.000224411168651709 3.07372923347954e-05 -0.000737023146004325 0.00105959041503878 0.00499513977109568 0.0020530578893071 -0.00130905774203699 0.00162208101103722 0.00053505723228246 0.00364166257119648 -0.000665290248159848 -0.00126483958160539 -0.00414330383661834
  89 1513.12504734812 ""  1.440863663323 0 0 -0.000584255344744658 0.000731969475161249 0.000447146091604597 -0.000300700181256215 -0.000616805014168701 -0.000292007901062755 -0.00153546470480321 -0.00141168168610999 -0.000339545326716963 0.0023582866441063 0.00412374193420883 -0.00049750659107807 0.000611315184629829 -0.00145273574972029 0.00171973925484281 -0.00212242482099535 -0.000900854966852326 -0.00123570057445839 0.000406845612783956 0.00179744785090129 -0.000927270294481678 0.0026117581781843 1.37358100739401e-05 0.00246430836264034 0.000694103825116474 0.000260989431738775 0.000252911361054344 -0.000105518461966443 0.000486592647087177 -0.000362734752788123 0.00057403143900286 0.000262735701095787 -6.50114714818749e-05 -0.000201906081608557 -0.000548443658577762 -0.000204888103087505 0.000632559584347224 -0.00111293493947924 0.000538238133071042 -0.000496258315505304 0.00267249354490011 2.1157461139804e-06 -0.00627094334151036 -0.010340951902481 -0.000492324596466242 -0.00854985382008071 -0.00359851910034362 -0.00588535222752188 -0.00772561269202319 -0.00954030233096608 -0.000520359193299918 -0.00927339105581657 -0.00254147103611147 -0.0072194508144349 0.00335249084954489 0.00121053709855041 0.000192036385722014 0.00220902815010904 -0.00527865353042229 0.00389352170472341 -0.00434250845852154 -0.00304294459332175 0.00022394521091529 -0.00480817815332626 0.00288743628932486 -0.00402328018525351 -0.00739363629700446 -0.00177721627601079 0.00346568202033674 0.00305740126147314 -0.00448192500944687 0.00134775085507699 0.0024754252690928 0.00730776436662554 0.00228690842824478 -0.00152772562572591 -0.000269015683221365 0.00489558190774476 0.0023185423375427 0.00157388750057748 -0.00432427027868879 0.000635193094019173 -0.000600377444084314 0.00865900687478674 -0.00233064388518753 -0.000223265254606875 -8.73399416672927e-05 0.00426441131823389 0.000164489126468137 -0.00261726161071798 -0.00471196251908147 0.0261459101335931 -0.0359044902710396 -0.0149111642477039 -0.026291184619582 -0.0334063620032347 -0.00254930638918211 0.0029961998005337 -0.00255167218525576 -0.000118962600013992 -0.0161089270987518 -0.0156294661395105 0.00118696998024155 -0.00314588182413781 0.00323159978112015 -0.0247674227392966 0.0259486333069072 -0.0299129749794116 -0.189355311262906 0.114897306607924 0.0122810120031315 0.0424687732167394 0.231242413888804 -0.019260290368492 0.0149966936936501 -0.00302956074741494 0.0225200075206191 -0.00540134160826909 -0.00219917203790538 0.000172592190659033 -0.0344958179085542 0.331382649149239 0.0612870378236244 0.558702159332209 -0.222280666859709 0.17230008310179 -0.0973807865256341 -0.521507799600933 0.244728127396517
  90 1519.91049510311 ""  12.9352798203664 0 0 0.00321415327133689 0.00301243209426173 -0.00120255488804171 0.00371890971589824 0.00462916402570315 -0.000749837127193688 -0.0133187277428807 -0.0258896029765407 0.00542641417752835 0.00417981238321806 0.0215555385395983 -0.0114179156447107 0.0208325301457891 -3.71186376476219e-06 0.0190663941076181 -0.0167746047420812 -0.00901632272565668 -0.0079524962395946 0.00596649868728119 0.0118221906129868 -0.00292221038393091 0.00797696418092935 0.00236421174652231 0.00590844669474603 -0.00705085673632127 0.0201237535798497 -0.025254091253391 -0.0222823946030552 0.0214105709019431 -0.016750546495192 -0.000401477857104044 0.0095697641151691 -0.0290850953855352 0.00968034813874803 -0.00369295624759957 0.00728943436192867 -0.0355260696705301 -0.0189207861772225 0.00270637722572993 -0.00501349564481145 -0.01031425727419 0.0354194727959826 -0.0450443432960179 -0.0477144464914221 -0.00805954994664427 -0.049931285393142 -0.0131076399970354 -0.0362104762709715 -0.0348293313930403 -0.0434462937691079 -0.00136657679901545 -0.0488755678721459 -0.0100107159603748 -0.040736627688533 0.390982557139476 0.101220633243056 0.101364694223867 0.223982513763517 -0.409485463456813 0.0840284968979412 -0.286331035573299 -0.0523467778523725 0.102891562445912 0.197696128315665 0.204035781266893 0.146261819023646 -0.137503436894063 -0.264267024254855 -0.0944399045327061 -0.0510833569409508 -0.121165263443463 0.417469725568528 -0.000742726152566483 -0.0152130193205233 -0.000494847192889826 -0.0258265092317619 0.05221874309887 -0.00980406555700511 -0.0540349620052878 -0.0225930294332616 -0.00829302431309555 -0.00051210840158736 7.69106919715672e-05 0.00609146953496742 -0.00112102737487358 -1.904111127461e-06 0.000246560402038635 0.00240257267090472 -0.00105096820823331 -0.00164731308649572 -0.0017423476104439 0.0202842151139796 -0.0278400144412716 -0.000108118782541734 -0.0203207740207046 -0.0287666492147098 0.00149479027641999 -0.000282499501294918 -0.00133434064905318 -2.70766580237864e-05 0.00114131922876616 0.00148129597344219 0.000401230744932979 -0.00118922228756002 0.0012868485839367 0.000749937902557113 -0.00136757690995892 0.000224355843801611 -0.00267245564806852 -0.000370872230131449 -0.00590774492915817 -0.000928129564371732 0.000583788806268658 -0.00450750331859129 0.00224897604833206 -0.00670343862867568 -0.006938137166668 -0.0105825896011518 0.00990081513780742 -0.0154605423379831 0.00101322260569213 -0.00268694032231755 -0.00063337842624648 -0.0122808103704947 0.00575189697483336 -0.00011023188789101 0.0027066063717962 0.0120359774521804 -0.00492606311767386
  91 1524.72562229294 ""  5.48208226613034 0 0 -0.000290088816282799 -0.000405658394577648 0.000224699182144955 -0.000903879559719035 -0.000676107051682369 -0.000222085414754731 0.00340912962631565 0.00221654758809063 0.0017611889111734 -0.00103295258700078 -0.00274941605751207 0.00140009155244028 -0.00315260915492415 0.000404908321099791 -0.0027849172701974 0.00365462604222593 -0.000146816968510667 -9.93430456136136e-05 -0.00158277011836834 -0.00352684748015288 0.000384688845789536 -0.00259265825679689 0.000788174863467518 -0.002636090922051 -0.0154380037618764 0.0203961937864494 0.0184085915105956 0.00263593598506012 0.0215793848609799 -0.00609602939411162 -0.004391296682991 -0.0146186636406079 0.0101253236702044 -0.0228218296765852 0.0227348165929568 0.0252600890311899 0.0073242572033943 0.001807607772382 -0.000500028324424267 0.00161493420569589 0.00154191004913183 -0.00774505434442503 0.0072126132448983 0.0106374705469448 0.00149135310060961 0.0194925091321754 -0.00290947967917846 5.79167025799649e-05 -0.000285073728023866 0.0179350301610597 0.00999250642284067 0.0117056103929997 0.00324578363174489 0.00725714352137185 0.110205854695721 0.0751387003845592 -0.1034484399265 0.0935140245904614 -0.212227636246611 0.173135410445463 -0.18747096731115 -0.207489682298764 -0.0243863517730851 -0.0289116091450003 -0.10402552494718 -0.0178885136406 0.135534403877143 0.139985620844031 0.0109523469353047 -0.0212472432209717 0.101865007664522 -0.185253491677844 -0.301971134644105 -0.18914284292126 -0.21155680429621 0.324132514234326 -0.292753758484701 -0.370590868536773 0.344648665068248 0.108458370259629 0.172679485310429 0.000288441406123226 -0.000111374470842355 -0.00319237597996763 0.0006583367864865 -1.31255113483285e-05 -2.38161185916884e-05 -0.00163022487671398 0.000520717573662599 0.00126466536052954 0.000927315339406096 -0.00990130102542958 0.013196670389737 -0.000875601627125574 0.00997106025710031 0.0139037339259625 0.00159298817936271 -0.00175653950523047 -0.00118838124224587 0.00110743080235502 -0.000860233520315782 0.000843176602207172 0.000201554221273438 -0.000915395462463218 6.32131317341436e-05 0.000276982809080856 -0.000243449367449371 0.000117062952822628 -0.016150996179206 0.0079081139173552 -0.00405552834142622 0.00348063434334129 0.0152647843967242 -0.00595218845500873 0.00112368256250431 0.00027249764680458 0.00378830678072956 -0.00717168372626043 0.0028002261515853 -0.00584751927944663 -0.00170200756660996 -0.000963199600762146 0.000775500438823514 -0.00128156345299455 -0.000227602150618259 -0.00202665457955661 0.000500808338664464 0.000767282241749495 0.000654851009673037
  92 1529.15069764112 ""  4.83450842766731 0 0 0.00474677121996389 0.00428913547976121 -0.00518133308834328 -0.0011404919976692 -0.000370559147116709 0.000458056427320774 0.00888487532929901 0.00823416099396342 0.00296404230697023 -0.00660503499701297 -0.0135155834708845 0.00369480744686178 -0.00573553997028675 0.00314270276610148 -0.00744224870435535 0.00786947653790669 0.00526809790427068 0.00352466617982364 -0.0013869388502625 -0.0081867844021648 0.00453490152770945 -0.0117736046502657 -0.000501082871400179 -0.01108682795414 -0.00149636164603898 -0.000186701803660275 -0.00357078286093276 -0.00121305964200268 0.000422012627641102 -0.000843617323852336 0.000168439961101575 0.00132740234276108 -0.002584401655198 0.00332254340210667 0.000429954879411148 -0.000448462011518331 0.043118159829448 -0.0462471059131192 -0.00796476434431238 0.0177977953627716 -0.0460915864779515 -0.0407422176933914 0.0283379118176446 0.0353057036656461 -0.00023836263199594 0.0376408492229736 0.0116955790054219 0.0261747711484375 0.0313396583130377 0.035114312720139 0.00206960591289926 0.0426406311213132 0.0128271113524857 0.0357805582065874 0.018253376988808 0.00245960263718283 0.0120463789693781 0.00971222968978163 -0.0163130730693145 -0.00168720292975521 -0.0128303316999217 0.00558450084756036 0.00937297598508739 0.0169158887601127 0.0185580746678072 0.012158598221181 -0.0150578426658135 -0.0274020985878371 -0.00899536462334861 -0.00361718871640948 -0.0125506297061827 0.0390393392332181 0.0100678953371505 -0.0191180908957436 0.00438109874848681 -0.0185586085927879 0.0266952995892801 0.0035995768571266 -0.0386771951138661 -0.0164589907093565 0.00641876729704448 0.00805124252727003 -0.00293894881785794 -0.0885015188285095 0.018302902887353 -0.00048170148791457 1.50251525418313e-05 -0.0482843715902878 0.0116990948837457 0.0389835858341741 0.0256507657036268 -0.2704002412604 0.359943811380915 -0.0232051524395475 0.273587084061783 0.379711222372347 0.0687743105460314 -0.0696506177223825 -0.0514778509293337 0.0201590874413683 -0.0409846821372684 0.018806836170709 0.00241440696046298 -0.00280928972432197 0.00319778941347025 0.00268693366963473 -0.00463840576132778 0.00508513239664033 -0.359799163198747 0.156982823365864 -0.0582524014025784 0.0825682664710685 0.363147806093949 -0.158158397254858 -0.0022984816139672 -0.0126644068291496 -0.017276946851807 0.000846299877680337 0.0122127168851589 -0.0189391952188771 0.0413439379682241 -0.042776729339108 -0.0188071110387878 -0.072632869053334 0.0388796755805098 0.00244634871036464 0.0110889744533948 0.0694908822457961 -0.0616792174720395
  93 1536.48905466247 ""  1.66849757521598 0 0 -7.3548636840133e-05 -0.00192289308778506 -0.00123370537522939 -0.00459474015497976 -0.00414469033893494 -0.000305314481855958 0.0226000604070415 0.0257169144055103 0.00352041033055741 -0.0108316444043532 -0.0327876623295704 0.0130503787867834 -0.0236356720991764 0.00651430328480664 -0.026686576334855 0.0193289917317633 0.0049332869658033 0.0144064045039479 -0.0109211877863256 -0.023468116498604 0.0066243350375356 -0.0186830989239557 0.0022354759756619 -0.0193328561988752 0.0209914969162833 0.0196894601390537 -0.00118256712905464 0.00501211885833665 0.0103714364287594 0.0101175131142561 0.0144144207138743 0.00290460874944141 -0.00470030881684353 0.019216169888331 0.0184625132970694 -0.0034832755819152 0.0198951080906711 0.0046630557314695 -0.00287296550112304 0.00445814403946796 0.000160530075814266 -0.0222929877139522 0.0710762673571529 0.0846150493497036 0.00652304053424761 0.103540508217402 0.0328297103970894 0.0737869759473189 0.0879269959259542 0.111056361645206 -0.000483813063592218 0.0885837547646738 0.0257999586930351 0.0667194391258631 -0.0716187808659699 0.0410376788531316 -0.183439609478659 -0.0197515511132626 -0.0244004962975688 0.143535922758095 -0.0398320135535528 -0.206625959445842 -0.0891285869893989 -0.112558925442511 0.112085900172502 -0.0984105592503232 -0.213674579856725 -0.0752195880397161 0.088442176156385 0.0785027971046269 -0.136343106535491 0.072137253360722 0.013108200030425 -0.348028075991129 -0.0282531663601987 -0.0728633939399342 0.184219644942236 -0.147866755089914 -0.283186301215445 -0.147177228688067 0.211353698065072 0.00160428705748473 -0.000231220010860766 -0.0280455231848468 0.00542487116441955 6.91614686647187e-05 -0.000477816860137003 -0.012947005077508 0.00292340606076486 0.00974245271339329 0.00786177678275297 -0.0895736987888391 0.122864092984617 0.00457566621394258 0.0911739415419685 0.128996441955287 0.0123365029647136 -0.0137261299870686 -0.00659108818672229 -0.0151886010059323 0.0295179768145687 -0.0151960784114034 -0.0015921739389339 0.00152504818267469 -0.00235723493535246 -0.00428938914317524 0.0059421520746323 -0.0046522163036023 0.253484617593784 -0.108115513272854 0.0432899609014512 -0.0590442056330409 -0.251184707508109 0.1208048016263 0.00272497959515784 0.00949540181641891 0.017931488741888 -0.00138409130788212 -0.00725767389428711 0.011114303482301 -0.0247091471694527 0.05193663703166 0.0150893866990677 0.0983037517117177 -0.0466252369367159 0.00891920911168832 -0.0173627330846948 -0.0943274328515421 0.053247944284878
  94 1537.75569078044 ""  13.8492509133649 0 0 0.0030309344327512 0.00172092450330889 -0.00298596568379647 -0.00153505785418047 -0.000437202848293512 -9.5436575787053e-05 0.0118299804115728 0.00653448292198919 0.00658645978197105 -0.00895632807218694 -0.0135072700394588 0.00107563277847547 -0.00296016683555636 0.00293813683907418 -0.00490683616736902 0.0128703558619847 0.0121682328643124 0.00202513475311366 -0.00016701549845711 -0.00757403154877737 0.00535139787488291 -0.0149441363893637 -0.0013688479845903 -0.0134268954729956 -0.024717835799017 -0.0164560469155294 -0.0066317969559685 -0.00840974457870257 -0.00638334889742933 -0.00947846350773442 -0.0123071185416908 -0.00153272247694173 -0.000421539175135043 -0.0112845144414889 -0.0130993953936471 0.00361474734866179 0.018758078452774 -0.0226262048350774 -0.00407439466691381 0.00880324663118975 -0.0221867197161578 -0.0193497038911827 0.0246438368311537 0.0359445350779727 -0.001875816400064 0.035627161056552 0.0100231745180926 0.024586489054491 0.0184158161244565 0.0173869575169532 0.00515572144485949 0.0453717968372907 0.0122037461887375 0.0364208005384789 0.119191185912057 -0.0195175836009004 0.171882987044024 0.0499561214625851 -0.0351596869743619 -0.122487531929436 -0.00267752905830655 0.174010246956711 0.0925899689803659 0.130354556598558 -0.0645574360634238 0.10893043134038 0.164825013346606 0.0190408914716324 -0.0941263643334293 -0.0789900231137138 0.102249647262127 0.00415898071587707 -0.0110857472116957 0.240677506841206 0.0184865458644801 0.0468071015511409 -0.123536644512556 0.107869946646188 0.184683558274573 0.0980705845680843 -0.151904648134093 0.00346658575867135 -0.00082355419993996 -0.053745869300869 0.0109104971364475 6.8622859303829e-05 -0.000343027842350032 -0.0271481730283422 0.00551411918228092 0.0211666493792589 0.0150868690005989 -0.167612214751201 0.227547217341018 0.00274535255134393 0.170733079284337 0.239847567692548 0.0348026358225423 -0.0360676021506565 -0.0221908443589494 -0.0219597138749855 0.0405525844646785 -0.0204022019365119 -0.00189297124473488 0.00227709405348675 -0.00138997818602575 -0.00602980939070954 0.00776924195361146 -0.00657548484234054 0.349488221748334 -0.151678897039789 0.0572973041346899 -0.0829845905839092 -0.344841316773725 0.16387492072783 0.00407118806700389 0.00339111191666955 0.00805015626423409 -0.00107894931803374 -0.00275541498353857 0.00683367402873021 -0.0280338648998918 0.0752352216278004 0.0189388667574903 0.134894209240125 -0.061351644806733 0.0192761211644022 -0.0239615765007073 -0.128761609215682 0.0682558599267572
  95 1545.15791835243 ""  124.231674862579 0 0 0.00739165429388481 0.0117514317855408 -0.00484917968504938 0.0154530745265549 0.0137160378762883 0.00377072793183704 -0.0638658952122174 -0.0620308631205085 -0.0182066866404531 0.0272055054714784 0.0736770021831364 -0.0269743469584856 0.0561742444315287 -0.0104449208071089 0.0590331361928712 -0.0642218669923434 -0.0362336650804511 -0.0309146409817119 0.0271367506740864 0.056224294602014 -0.0154766462433292 0.0461422224124554 -0.00328207298544471 0.0459312776159444 0.0237299775225759 0.00998376187821875 0.0142087657343426 0.00731377344284479 0.00130494893205199 0.00481531981594316 0.0058205496615275 7.08640026760134e-05 0.00495775463631625 -0.000702754422452649 0.00330811275161454 -0.00220284775763543 -0.0306967194072052 -0.0740346505468754 -0.00120298040147571 0.00339175235519539 -0.066966280273489 0.0411827260393795 -0.161598342773729 -0.19500074914841 -0.0121954297687456 -0.247853947387822 -0.0690990802499335 -0.176092115682756 -0.163286285232336 -0.201594877813423 -0.00368996938520409 -0.200647600479388 -0.0559026232397131 -0.1485020388656 -0.104263164893787 -0.00260288609482731 -0.0982608253889163 -0.0518265214382232 0.0630958827932668 0.0621919642464487 0.0365189768587314 -0.0840106657772488 -0.0632518597763815 -0.101826980207498 -0.00282182481349831 -0.080564870145723 -0.0620780964494856 0.0426146801679311 0.0677434693426607 0.0536292691240603 -0.036758401587841 -0.0743823077252873 0.00326403495080376 -0.0497467915602743 -0.00362567208550866 -0.00148939243925915 0.0182641479612607 -0.0341597409567212 -0.0171874392082966 -0.0131277504640611 0.041173167743274 0.00269665508152353 -0.00103251968556671 -0.0372290738828834 0.00842610308024303 -0.000105514108820018 0.000683875512735519 -0.0229059913091643 0.00311368285965813 0.0188495548337958 0.0105668288722869 -0.109381536757728 0.145323278563728 -0.00477620376685304 0.112195545231377 0.154949263543374 0.0451262390892521 -0.0428872758972953 -0.0318900884807982 -0.0063343304786814 0.012425868212949 -0.00673964446279562 -0.000738299049611487 0.00126707005403859 -0.00155047370681368 -0.00165008803909863 0.00220718370180161 -0.00127567680702931 0.111376396657651 -0.0483295709197146 0.0190194120513378 -0.02649822994472 -0.112073036415452 0.0509778714983762 0.000112944097671545 0.00823690065109164 0.0125203692729292 0.000543721793096073 -0.0105603556279132 0.0141284620959591 -0.00808224949767187 0.0156558311060048 0.00444827509117816 0.0317523033668648 -0.0154516640527445 0.00146508847727887 -0.00596481052559087 -0.0301568149480694 0.016780691088304
  96 1595.26039190496 ""  11.2731223042798 0 0 -0.00534918660145612 -0.000120714407981462 -0.00505146833975755 0.0106759057388926 -0.00442037688937386 0.0141071156923591 -0.0457656725154657 0.0940255563005515 -0.111985159001552 0.00404460896894374 -0.0648535778975092 0.0500353434689069 -0.0527534080983828 0.0247779432709504 -0.0663677347032086 0.0188011464523964 -0.0838431511830405 0.0790640642325047 0.0171721344990893 0.0829319467087581 -0.0443473721441666 0.0582777621045793 -0.0421179146624661 0.0850001271812098 -0.00376405230579001 0.0124717936593857 -0.0122470003177644 0.00128119676843679 0.00032400362057596 0.000107308783413025 0.00132082771848311 0.000938868720549398 0.000452692706849602 -0.00333828789645865 -0.00510577752086791 0.00162273056923143 0.0119860834404317 0.00621077763320221 -0.00741651712370044 -0.00702857054329419 -0.0351577228695965 0.00945887988509027 0.0712209038639299 0.0279600163142239 0.0480471711858758 0.12536181780034 0.0566612718712174 0.070324647268873 -0.137960580021058 -0.127780361662927 -0.0352036608655951 -0.149596100868824 -0.0877778160823346 -0.0728126481197004 0.0174454577018889 0.00303847211191189 0.00959925367384563 0.0122223607536063 -0.0154671481417203 -0.0022803932069856 -0.0218937604699869 0.00518551025232209 0.0157023037542142 0.0159483615122096 0.00498605732342598 0.0114427131121601 0.0039865781415309 -0.0242978666975951 -0.0158795283020891 -0.0064415076515993 0.00295290284843348 0.0211304743637037 0.00244235165933988 0.0190454702278437 0.00667282609845392 -0.00200458401526798 -0.00144847777716707 -0.0058671401352328 0.0218594974012664 0.00707453761450759 -0.00725946076251784 0.000119604218291149 -0.000128601842287083 -0.00261818755042858 0.00116400977910907 -0.000116701940880084 0.000223652702254879 -0.00308345456962302 0.000771379405944057 0.00267294196132911 0.00142046590468908 -0.00557630779715756 0.00665967714131422 -0.000617453159921516 0.00600031714920004 0.00745031831741746 0.00908232727532046 -0.00688273448399698 -0.00504286775247845 -0.000445960517329712 -0.0001536287298987 -0.00112013692592841 -5.1295000947885e-05 0.000333695973291021 0.000182264305025934 0.000142512964730492 7.57311483497662e-05 0.000144038274736508 0.00443786806114311 -0.00151608277703433 0.00260231427029893 -0.000718701312463885 -0.0019222239755606 0.00609188609787077 -0.000744169249945791 -0.000514515262699948 -0.00243006801990982 0.000807955131921963 -0.00126782769271331 0.00287182936959616 0.000414548245364034 0.000581486332122094 0.000134799493678166 0.000216749469814262 0.000129764502141669 0.000378415344849303 -0.000203420639877786 -0.000910679339534412 -0.000989158920909466
  97 1633.80051408375 ""  42.1911665870111 0 0 0.00402503594132462 0.00865181656602067 -0.00261066448729418 0.00511907581803655 0.00310969009895005 0.00188325164909291 -0.0590155392005179 -0.0518081767332027 -0.0201021277698564 0.0891305053950556 0.0942197008136994 0.016041209496636 -0.0985453993733297 -0.049904189566258 -0.054667758682418 0.0610509248568751 0.0552524942061191 0.0137626231863371 -0.0810281772086951 -0.0904964258216021 -0.00956288969627618 0.0848914287151268 0.044377669512688 0.0496625046310532 -0.00737101318125629 -0.00629449913969045 -0.00145719757643154 -0.00262777432206801 -0.000695867906137396 0.00124307167818331 -0.000542617727091931 -0.00242770635083067 -0.000985633479716402 9.36816829770814e-05 0.00130354400145823 -0.00105954148310582 -0.0233774666513104 -0.0354887419413447 -0.000989569912776517 0.00135122908457289 -0.0251256180846674 0.024608095106761 -0.0771960605232735 -0.154583797157434 0.0381195263030507 0.129648790018834 -0.0108543428086876 0.126141185443412 0.0975702039831252 0.156260895017331 -0.0237823219743262 -0.106656873943357 0.00599012559529887 -0.108469809112623 0.0113766553360361 0.00366615879230582 0.002579774179317 0.00505017216136777 -0.00637499535645359 -0.010798748208287 0.0041293161996404 0.005607764619191 0.00157368412132097 0.00828850774872864 0.00629544677561907 0.00569880608811938 0.00552036909086289 0.00257977409280935 -0.00140051747300858 -0.00904793745500305 0.0071346841642274 0.00614904989022266 0.00189797418944186 -0.00077498240214841 0.000289278050926799 0.00210957283680152 -0.00682693431433697 0.00874492698366856 -0.000356778519336098 0.000285559184585313 0.00151127639943002 0.000173700697918298 -0.000318117986200686 -0.00391892331734945 0.00152872440885018 -0.000175567543232262 0.000338244107150323 -0.00443131750359872 -0.000275264495906789 0.00365570069295064 0.0015857880118021 -0.00950133121040065 0.0121259734150565 -0.00273494005930896 0.0109273127929261 0.0143900751559173 0.0152109202051572 -0.0130065960681129 -0.011372285268473 0.000186215265804811 0.000820575298036215 -0.000734276170689018 8.27463315104886e-05 -0.00026337804335232 -0.00183281769053632 0.000147478615044801 -3.57986977994488e-05 0.000180425625509244 0.00553512539698025 -0.00253414916574127 7.85998222688471e-06 -0.00121756587710705 -0.00653758994543188 0.00486823387781871 -0.000217264726539627 0.00937486060454359 0.0160098789361733 -0.00769618118255393 -0.00855862023129475 0.0107386011527896 -0.00101857156248806 -0.000667659206895783 0.000321143909407485 -0.00163645081196757 0.000326695071110071 -0.00113235620941878 0.000289133291714329 0.0012626424256738 -6.4252761535068e-05
  98 1688.01250109188 ""  20.8818635717793 0 0 -0.000179585687574818 -0.000871777417880347 8.66746360834123e-05 0.00115242125301691 0.000924453759360594 0.000571553194149299 -0.0038179920979247 -0.0022148666379571 -0.00197139659223802 0.00359827098982447 0.00388598161852354 0.000684482452679663 -0.00330502851269768 -0.00180915921066442 -0.000626044153443313 0.000922825934472813 0.00241257417233416 -0.000717095457848223 0.000195751497024838 -0.00101446707049824 0.000688331866297255 0.000936447057654969 -0.000728681062949562 0.00121208883629983 0.00113548479450945 9.69682787695903e-05 0.000279161712060026 0.00175542425455691 1.15381293323421e-05 0.000764538623082267 -0.000462426955219854 -0.000220184767064497 0.000163677487061168 -0.000537175679362345 7.28530738156876e-06 -3.81939176176892e-05 -0.00190029754672892 0.0016916228332876 -6.69031759644855e-05 -0.00104076879629926 0.00168008032749722 0.0023028475044764 -0.00354878656061159 -0.00760027797220414 0.00100568240033911 0.0050686308661908 -0.0018937585262984 0.00202588789419733 0.00056846114606847 0.00127307567338713 0.00174942388782101 -0.00538310354811318 -0.00107329661497407 -0.000843089745226859 -0.0215355412437952 -0.00275836740212198 -0.0170606189990436 -0.00960143460888154 0.011052453762411 0.0111006406277905 0.00145638805107066 -0.0131347813953573 -0.00777422301911138 -0.00100587202745514 0.00159334492592312 -0.000562328384120812 -0.000230019670170811 0.000738929618222528 0.000604611680404984 0.00146915370481943 -0.00176401406348881 -0.00122587885909645 0.00121284162745297 -0.000487041077347691 0.000747674816897171 0.000833034594981038 -0.000846854275885945 -0.00066043167510078 0.0018285448868421 0.000921531012053622 0.000646494044290248 0.000609257602853436 0.000356117928657114 0.000852134734844684 -0.000583022702575208 0.000299630010143662 -1.85807292418346e-05 0.000588273425702489 -0.000516362315874451 -0.000194873663326712 0.000726169546599798 0.000943975939097702 -0.000358053115274123 0.00217799193018671 -0.000932663619198212 -0.00202559459641719 -0.00367878157116091 0.00199786859086528 0.00185489952576165 -0.0201164825716592 0.00411691065233871 0.00780199239399954 -0.00124003030775176 -0.00487748321515087 0.0688159708001178 0.000520422431790342 -0.00428120243318284 -0.00215290437948946 0.0383546187084258 -0.0185834776097319 0.032257011545297 -0.0307386869228664 -0.00688931242331204 -0.02968376581585 0.00204403355685445 -0.346058488124397 -0.597726056111183 0.219598499723459 0.406538070440357 -0.467539365577358 0.0200586776004302 0.0379840500811172 -0.000463593229974967 0.00894647653088427 0.00257628039228109 0.0376163677548605 -0.00130084865689142 -0.00946636905072592 -0.0122052110944774
  99 2874.00981763768 ""  67.2463753999845 0 0 -1.04076739736776e-05 -4.08699000633643e-05 -0.000172669495721655 -7.11275841108923e-05 -4.74454799919861e-05 -0.00011176281866943 0.000167907162463564 5.10524839193149e-05 0.000103187080035312 -0.000295593149223076 7.76330441338365e-06 -0.000533873085922693 0.00013732668712901 4.20982960439911e-05 6.25265529725772e-05 -4.90605321971977e-05 6.24624250345294e-05 -1.90907569557792e-05 -0.000143937966657126 -2.03640644717987e-05 -8.68752113144465e-05 -1.83243389187626e-05 8.80903167746788e-05 4.90511763926542e-05 3.67434872929953e-05 3.20038327013704e-05 -1.27602367024287e-05 -6.99697304773074e-06 2.82105804747245e-05 8.7660964776551e-06 -0.00011252536021812 -1.06988629894835e-05 -1.41873711870192e-06 -9.65762686757261e-05 -1.05138997246181e-06 6.94077895783137e-05 0.000290992791275639 0.0001224648857554 0.00236818967483603 -0.000599382436382856 2.81057253809748e-05 -0.000178653893882384 0.00290707280219579 -0.00145879947474267 0.00463201550313549 0.000143004443336946 0.000303047616594163 1.03355621536987e-05 0.000172702413369575 -0.000102143126491219 -0.000174982012355832 0.000121062917051389 -0.00012431937053607 -8.33184369674503e-05 -9.40328364059307e-05 -0.00103363564951137 -0.000636556900214901 -0.000202468994868665 0.0002357258376655 0.000178969617247338 0.000157463520297741 -0.000104143827452946 0.000112151946720607 0.000355655050770143 0.00012591533994546 -0.000461107542220816 0.000340488045593173 -0.000231728561852564 0.000505138810579265 0.000369671292955098 0.000196115750618635 5.49464935962629e-05 0.000507356051383934 0.000123285905818661 -0.0005990879419272 0.000196896359807559 0.000235322965809469 5.55621975338372e-05 0.000185282728866532 -0.000479184264072815 -0.000222993701054715 0.000202826517592386 0.000401930278897537 0.000247740277828288 -0.000183204766465871 -3.23681261620758e-05 -8.19940229166207e-05 4.18773497258626e-05 4.27314419208348e-05 4.01098243358039e-05 0.000478185723779974 -0.00129625075053745 -0.00266482411807663 -0.0013118694945923 -0.00293736467586006 0.00112848800835617 -0.00011629051822776 0.000297657673158539 -0.000547068293756024 0.0730229627082075 -0.0185852886303659 -0.00458295406580694 0.00131278552729327 -0.000565037848857997 0.00216321788561813 -0.00516489013933829 -0.000220445977787374 -0.00196238588501073 0.0472848341162927 0.0310039904003232 -0.0220007478686661 -0.935772171942324 0.194836473144671 0.0466750878272383 -0.0014642089859948 0.00586528418888937 0.00428308631538822 -0.00255961250270894 -0.00551904723507111 0.00408046758971354 0.0142201622096248 -0.0141063405637009 0.0332673572551614 0.0122757326051532 0.0252391250107278 -0.0130378153722826 0.0416823873711914 -0.00632199852198263 -0.00286397056783985
  100 2980.72985967312 ""  17.3442360467613 0 0 -0.000968701167030559 1.86445817872513e-05 0.0019017564253691 -3.72978509391801e-06 -3.00262799666572e-05 5.17582659998066e-05 1.32497209285954e-05 -4.31783165103707e-05 -2.54052264568791e-05 3.71783817089502e-05 8.06964455140258e-08 6.43908038726038e-05 1.97871882739542e-05 0.000140467466678816 -7.46903005667872e-05 -1.74484620527969e-05 -2.09238741843634e-05 -4.74545777844263e-06 -1.11384539747542e-05 1.76830721720035e-05 1.16943786944855e-05 3.15851789334248e-05 0.000133813646701392 -3.83267124368538e-05 -4.06129279302548e-05 1.24244158674033e-05 2.99310695661363e-05 0.00195681400159845 0.000441394109938168 -0.00204692526001987 9.66603033318414e-05 -0.000269012497443846 -0.000162670845495166 -0.00029431356528389 0.000433230667008391 -0.000692669599941099 -0.00242151993505786 -0.000731571928095073 -0.0270391530042085 0.0138067722240279 0.00113833214479719 0.0040214048929061 -0.000566240884161985 0.000141821568707574 -0.000664312801931712 -0.000612173786303567 -0.00161978573293863 0.00119118096344445 -4.78654873840561e-05 7.19039410127551e-07 -0.000166510347437302 -5.66683104714894e-05 -0.00110108138794179 0.000354782821823218 -0.00797816798728067 0.0281084570818818 0.00794164765527881 -0.0298244449227926 -0.0188652197452396 -0.00991663448113326 0.0150581952239838 -0.0144881726654916 0.0262978499165029 -0.00278179523742138 -0.000293919026555242 0.00342008931697233 -0.00152873889927117 0.00139777018225743 -0.002517293742666 0.00330363368998895 0.00212602004042159 0.000988115485144865 -0.00685683858875798 -0.000506287537955405 0.00877203057239581 0.00687891546601646 0.00527313556586184 0.00185592675369122 0.00355946325280256 -0.00991761683545983 -0.00258798166945705 0.000147250620258358 -5.8665109293023e-05 -0.000492006274590515 -2.83007654121531e-05 3.03319891887686e-06 -3.34823473184839e-06 9.53226525031918e-05 0.000117150162013941 -4.59835931843298e-05 -0.000413850666241491 0.00443662131491473 0.00300844006425425 0.000770042581957742 -0.00312922770333012 0.00200364895098456 -0.000968237858330811 -0.00158298098920037 0.000865553009218602 -0.0374246743985099 -0.0603992308527864 0.0258799587692426 0.00107525370619198 0.00152599842633661 -6.90849497286386e-06 0.00958275038291257 0.0187863906222153 -0.00569575042499394 0.428770525202142 0.737083142500916 -0.32078162568283 0.016841067609659 -0.0213721135124102 0.00305804758676819 -0.0145317220745509 -0.015387213822515 0.00783980462010524 0.00310012732289022 -0.00301236322107662 0.00360432573957435 -0.00553268544965278 0.00673956268649892 -0.0287596697538911 -0.130453352186094 -0.232129806091882 0.100236756335226 0.016874660476954 0.00140307994246182 -0.00526764568902956
  101 2983.56369542207 ""  36.7390200593637 0 0 -0.0297054147073373 0.000847259262835774 0.059776923776001 -0.00101253079413792 -0.00217751709253684 0.000704224672977358 0.00153020922858411 0.000668404488520544 0.000564396525997851 -0.000326960040246676 -0.000163433240713462 -0.000129692624030588 -2.63455116456388e-05 -7.46076455601341e-05 4.90316271601455e-05 -5.08473532183705e-06 -6.96332868992366e-05 7.03281429706231e-05 -4.97636513726116e-05 0.000130050113705675 -4.41918674290704e-06 0.000517514878600301 0.0025749584720571 -0.00139906020365801 2.61410418409905e-05 4.85240767853568e-06 -1.61986232603387e-05 -0.00084649533410814 -0.000200806565452534 0.000423761706716669 -8.44648511876884e-05 -0.000468307330226284 -0.000264513259986342 -6.28128418024058e-05 5.55130425179272e-05 -0.000154132960294027 -0.0757961254646408 -0.0234120002902825 -0.847798826707098 0.423910295902221 0.0336957712112352 0.123482349303995 0.00107358919414407 0.000114217950915556 0.00098737791952156 0.000125816380083846 0.00107093781427452 -0.000679301380640572 -0.000857561051579408 0.000351388773478417 -0.00125140629721762 -0.00272360878040859 -0.0295797097129121 0.0127405442102809 0.00236811950266919 -0.00839282515870107 -0.00236241830439749 0.0111203443100017 0.00711346166984562 0.00363220024974593 -0.00365634059652924 0.00357816043106855 -0.00635453623214997 -0.00346345989781954 -0.000158446321914765 0.00427558709591197 -0.00183182264091474 0.0017356243092121 -0.00302692143752062 0.00605322514873529 0.00386444458917566 0.00180580062201542 -0.00133491578281888 -0.00013943084711551 0.00188207342832607 0.00134395981540258 0.00102631020099537 0.00035111159545482 0.000634878568969976 -0.00163549581412748 -0.000374665265215864 0.000528374162904753 -0.000433089820516197 -2.1771775960256e-05 0.000209472778425731 -8.57963406989405e-05 -0.000223848139543763 0.00333605102193752 0.00913828392953541 -0.00330603591572281 -0.000325064057245839 0.00224907993533317 0.00103767025755488 -0.000541513205336641 0.00226192879865394 -0.00200664350288797 -0.0438192945587127 -0.100753741624446 0.0441910298920703 0.00137442969505833 0.00183700092843803 -0.000822229336860758 -4.66738643161139e-05 -4.77701388678223e-05 -9.04576791076285e-06 -0.000446355863731906 -0.000509658229979341 0.000375694841441105 -0.0134483621594448 -0.0230385831610356 0.010031378193122 -0.00284291082936024 0.00123417530544465 -9.57365346987713e-05 0.000602766124332557 0.000358992846861556 -0.000129803333169942 3.7368167338841e-06 0.000168658272265972 1.44499448510697e-05 -0.000872891037799653 0.000358968377549968 -0.00166145787180106 0.00362268267194245 0.00636382429950045 -0.00274548843627917 0.00268123845477668 -0.000650382540370617 -9.93894883327758e-06
  102 2985.11904382445 ""  27.3131082220839 0 0 -0.000259013276415632 -1.05443868507217e-05 0.00071254378436248 2.37514317824198e-05 3.31593975393088e-06 2.72464659729254e-05 -7.6611258618736e-06 -1.007837468229e-05 -4.91696365722408e-05 2.14667573378887e-05 4.7939577720083e-05 7.15677499976521e-06 -0.000277610140940853 -0.000501594801228848 0.00034485619572512 -9.34375060714679e-05 -8.63745887983489e-05 -0.000260944814775598 0.000314069767358261 -8.33635226765351e-05 0.000277006082169956 1.52768479432253e-05 6.3674691747574e-05 -1.47569533678441e-06 -0.000112952792573637 0.000323594022221815 0.000675810879137302 0.0361310351275432 0.00538065124527004 -0.0252162921780414 0.000119525173947717 -0.0138106445697256 -0.00592754659179768 -0.00639136956904085 0.00492528296073373 -0.010390393944892 -0.000858332532979432 -0.000238196007560274 -0.00971665417983375 0.00379063787319887 0.000343448335085264 0.00114765587427244 0.000171100013396747 -9.36718075919313e-05 0.000336485891963867 0.000510094625699252 0.00615699464231813 -0.00259686822554212 -0.00223793806695584 0.00117547281783799 -0.00304522452855556 -0.000159505854764299 -0.000940998986541059 0.000519799422621505 -0.122699194092332 0.445207311878698 0.122998855350081 -0.499726702592434 -0.320112759611383 -0.162026645840282 0.196417703991829 -0.19031704889853 0.334809159848361 -0.104586851080325 -0.00847192981719605 0.129116320457722 -0.0663609041101886 0.061380928970024 -0.110588570697765 0.1701817556321 0.109886091334633 0.0509881496210966 -0.0978643909129375 -0.00817730204319497 0.126101957524475 0.12084088806412 0.0915181021603227 0.032431509559698 0.0516636874605015 -0.142325206808945 -0.036496599004696 -1.49851381964844e-05 1.08873596297298e-05 9.33311412377788e-05 1.37269931177333e-06 2.03515160609501e-06 3.19469187780403e-06 5.44668498488878e-05 0.000133000286390856 -5.73284481889519e-05 8.49358049396439e-05 -0.000878064836104898 -0.000557767605603273 -3.83120372696738e-05 0.000723934341812704 -0.000476167196420527 -0.00064704373169255 -0.00149878358242972 0.000660847156268127 0.00202677801697281 0.00329703469564593 -0.00139034807365463 -0.000101060567717026 -0.000175475400153488 -8.39491558586596e-06 -0.000761078593368345 -0.00235249640500495 -0.000345488685007737 -0.0231172763456603 -0.0399139221272638 0.0174648660809623 -0.000763629672687799 0.000963996919737604 -0.000149344935002055 0.00104746885900631 0.000666603483348013 -0.000759698794283825 -0.000373602202019892 0.00122609378928727 -0.000113781505422245 0.00598743988986902 -0.00382733742850862 0.0158957509465962 0.0166978229641515 0.0297454989182206 -0.0129724801244085 -0.0132621740909785 0.00198126715953062 0.00113211728699318
  103 2987.24766408154 ""  27.0276449023805 0 0 9.74502542955549e-05 6.39571425819642e-06 -0.000417381357622194 -2.75795722783607e-05 -3.50237472246938e-06 -2.3523040450064e-05 3.14442456302824e-05 -2.03018744109796e-05 2.6479778462221e-05 -4.19798566692628e-05 -7.58242583948002e-05 2.48650941217758e-05 0.000330647389549369 0.0010984000276598 -0.000383674783431002 0.000238490171367323 -0.000192913595673023 0.000194123015489207 -0.000686737164597012 0.00015756664041382 -0.000766004347707334 -8.48855370744889e-06 -3.86684875568079e-05 2.64724217507383e-05 -0.000618552157908211 0.000475807198175928 -0.000304957606749813 -0.00198339954084608 5.57579296590113e-05 0.00171476499081232 0.00190900200180791 -0.0332360228403306 -0.0153797861565333 0.0135610410302818 -0.0115994267259565 0.0260444448906545 0.000501189609775135 0.000133646543574409 0.00550631151687091 -0.00153791286454951 -0.000161881537222817 -0.00050981632304198 -0.000488412662782545 0.000380373134437095 -0.00066264306157003 -0.00215561502049591 -0.00952606806189683 0.00584061550590913 0.00575881002317043 -0.00314016150236773 0.00769207040102692 0.000186270328522736 0.00142589361562307 -0.000627906198274019 0.00932546497831309 -0.0301631002016215 -0.00906429143081468 0.0271304418749666 0.0173516050491535 0.00845869659617282 -0.0124591950721811 0.0114674334321003 -0.0194625847814613 -0.264782388540391 -0.0180489809023108 0.328298412157275 -0.160141873802931 0.147318204707818 -0.267984100083001 0.403555807804382 0.26203037453433 0.121309856494934 0.241016474893613 0.0209505612618906 -0.317105267036784 -0.280083720391508 -0.211892787679807 -0.0756714297806523 -0.118108744967543 0.328447563126631 0.0859994453560644 3.6236498910987e-06 -9.25995382799024e-06 -2.69241381483534e-05 -5.57926984212833e-06 -2.04050764946408e-06 -3.38722571994109e-06 -3.36309474833772e-05 -9.44794027950446e-05 4.01159084189411e-05 -3.69261737401186e-05 0.000329028188375737 0.000201654323980464 1.20865598110749e-05 -0.000216895211250526 0.000138304616662346 0.000441761598517607 0.00106092813220528 -0.000447201612947917 -0.00039831976523348 -0.000658356472484609 0.000294551194004924 1.21667652226769e-05 2.75059919096885e-05 -9.61319588575013e-06 0.000105096206709543 9.48064347516954e-05 -0.000222728645657885 0.00464854007294417 0.00797660273646431 -0.00350411497607787 6.40113318355173e-05 -0.00021169980959958 8.61656760011293e-06 -0.000180922985230116 -0.000131691878449733 0.000139345596661367 8.22662909020014e-05 -0.000194961377132603 6.85004940134038e-05 0.000916235093758307 -0.000508237738216183 0.00211334392800473 -0.000555305386367396 -0.000971478865351085 0.000404021922119205 -0.00165420925488402 0.00033681751402837 6.0738013328978e-05
  104 2988.05489162778 ""  35.2908091726965 0 0 4.26907412330075e-05 -5.60534406397007e-05 0.000342881980394862 5.39983401031822e-05 6.04731838095178e-05 1.96027261760045e-05 -9.20705453549034e-05 -8.14447049695218e-05 -3.47223449034976e-05 2.30103908232821e-06 1.35291179658586e-05 -2.77593917606745e-05 3.31354798689746e-05 8.04006073430284e-05 -4.7957931324148e-05 3.01506003613277e-05 2.02230759491463e-05 7.10457072791583e-06 -1.01605595553069e-05 -1.54515598307989e-05 -8.67722838082643e-06 2.95932051303969e-05 5.26233371604661e-05 -7.67266983279455e-06 -9.60346464620491e-06 -1.27359907914419e-05 -1.76300240785885e-05 -0.00144783672731987 -0.00028638318497565 0.00057483321738985 1.88231742709086e-05 0.000293361256756017 6.61103322959697e-05 5.42794310749218e-05 2.10175668053291e-06 -9.93994162612667e-05 -0.000360287496002824 2.79893042495109e-05 -0.0039351283593163 -0.000335415460766963 9.73539389026187e-05 -8.23957875417151e-07 -0.000124806901444287 -1.1863632261923e-06 0.000103646694443628 -0.000222202256667992 -0.000764022100879556 0.000549694399254326 1.20075070468445e-05 1.29963724523434e-05 3.50251317318213e-05 -0.000149643282963852 -0.000577285256655447 0.000195581320209025 0.00379616968631062 -0.0135825683790808 -0.00363605202261499 0.0187132472295243 0.0119559961923016 0.00587329468337358 -0.00528688466287087 0.00518431277488452 -0.00882715663321338 0.00184257462800787 0.000175967322188125 -0.00226082259522268 0.00149492841890722 -0.00134927148185776 0.00251411312838718 -0.00355808356936944 -0.00226569032481884 -0.00105838349228413 -0.000744926140938398 -7.5572282844123e-05 0.00108550811812369 0.000130691260365793 6.17566079407916e-05 5.47703965168167e-05 3.40312950730217e-05 -3.10495509965614e-05 1.79342942268905e-05 -0.000234154763313629 -9.02815589813423e-05 0.000941269667440101 -5.15571687988259e-06 1.67479490402558e-05 2.82670508359641e-05 5.20679805177685e-05 1.10983561781655e-05 -5.03684324316563e-05 0.000435821756833833 -0.00731855769271673 -0.00456568786676323 -0.000286212155674745 0.0083501972269053 -0.00533976589785936 -0.000207140273347921 -0.000326230160055701 0.000300059123982591 -0.0106199540128163 -0.0129328167304051 0.00714055937934602 0.000178947393222428 0.000362670146452713 7.06125835530256e-05 -0.00212838456740129 -0.0380575259641297 -0.0282465676663949 0.0985066363270864 0.167564345672796 -0.074971420602965 0.0259149993675813 -0.0120415558363401 -0.00297188835013774 -0.00290761122331406 -0.00344417493785469 -0.000968149689549283 0.00131262166823098 -0.000622486676134249 -0.00221870116390804 0.207827063361701 -0.12444899369731 0.518688508043789 0.278299946880035 0.4971256287677 -0.218245647384051 -0.457379980405824 0.0779824792859818 0.0296427413130478
  105 2994.06767885676 ""  30.1334300753487 0 0 -0.000326431317705223 -4.63842022245906e-05 0.00105295344102203 8.80305229618274e-05 6.29452693766276e-05 4.3875652199935e-05 -0.000100701214563352 -6.33292531195762e-05 -6.42363549065381e-05 0.000110597910900663 8.89224612695693e-06 0.000100685915238844 -0.000210963329655358 -0.00120977551055689 0.000653202968528201 -0.000802139012603746 -0.000482645704416824 -0.000305523868956347 -0.000753602481067217 0.000422755775778111 -0.000989747619168343 9.3256648217442e-05 0.000190231375730761 -4.71367262298369e-05 7.20970699245175e-05 7.24947466799167e-05 2.98035085830382e-05 0.0164678794240472 0.00208367186243506 -0.0121411910860174 -0.00185724046418582 0.0263903310310184 0.0118505004008788 0.0132508277886136 -0.0146988171902757 0.028059645390382 -0.00125236305517224 -0.000318162954116069 -0.0139747694325463 0.00481101038253139 0.00050811283019726 0.00149225924822412 -8.88335878085587e-05 0.000310310486540054 -0.000301859269594731 0.0022735870255417 0.0133100503074278 -0.0078838599655542 0.00853017536670335 -0.005251783723446 0.0117747456298294 0.000191417302362369 -0.000308637247084038 0.000332204326652302 -0.0580211499790647 0.203830909358848 0.0577405022028677 -0.222012039212599 -0.141785040427439 -0.0710516181981307 0.0878201510776337 -0.0870711573202276 0.154538969440145 0.205171392563331 0.0122124108893427 -0.254525965733024 0.126419469848016 -0.118794869322848 0.209488149001938 -0.310673440296924 -0.202791190610295 -0.0939033871152192 0.259316355127092 0.0232993321494523 -0.345114517185788 -0.280469281485201 -0.211103649429232 -0.0765024479279236 -0.132302858427661 0.361970004745431 0.0915182318403828 -8.23092116174996e-06 2.76509159051042e-05 8.30805660795446e-05 8.56053153266285e-06 7.10494571979889e-06 3.04992271236374e-06 0.000130752947589201 0.000344167042600443 -0.000144919999874395 0.00010069945053659 -0.000899188644131503 -0.000568734581609617 -3.51194847609242e-05 0.000540275395724992 -0.000372606184983322 -0.00158769566616146 -0.00389074809901313 0.00163978600116002 0.000190990579999755 0.000343202677506387 -0.000156771620239872 -2.20663134164851e-05 -6.58275529301982e-05 -6.53473656168227e-06 -0.000158067311384696 -0.000576243074397364 -0.000115147337259592 -0.00229726410807203 -0.00402232103359581 0.00176367931724074 0.000128110988499468 7.63580356068236e-06 3.07038459281131e-06 0.000306782736107542 -1.58653127500971e-05 -0.000168810900593486 -0.000264027816626958 0.000713416058096223 0.00024017098897679 0.00165105783635692 -0.00102362670721812 0.00428456657983587 0.00409180260770124 0.00730004265932929 -0.00317478291428065 -0.00379094742318053 0.000595361367157662 0.000286943616629894
  106 3024.61094836206 ""  18.925050657194 0 0 -0.069514306102283 -0.00565427314458455 -0.0535350694372019 0.000217954818473047 -0.00097591000592873 0.000217956039083624 0.000226118595172839 0.000966675110827105 7.35682504953467e-05 2.03253385450821e-05 7.11884457340191e-06 3.96912554697534e-05 -2.84791580906411e-05 -4.45314990469261e-05 2.94476404539557e-07 -4.22786575355977e-06 3.20476452377931e-06 -1.22935028412118e-05 -2.88245733669527e-05 3.29892186519871e-05 -8.28627937301639e-05 -0.000364397826944479 -0.00158786672530901 0.000767341608384682 2.64511983772942e-06 -5.24222589270492e-06 1.21526013364694e-05 1.75464439075824e-07 -5.81139989915546e-05 -0.000109884197314924 -0.000157515796012601 3.82307285959603e-05 2.06105499287623e-05 -0.000220601918736079 -0.000253069570479879 1.9671340881127e-05 0.0225539785885009 0.0169133654571309 0.433008296383404 0.809456697267225 0.0529026057303483 0.203142343857387 0.000276388787902623 -0.000291802747407562 0.000380139624108334 0.000120567778214262 0.000210592558962218 -0.000139743878349957 0.00112967005430977 -0.000742552593759205 0.00166924265304647 0.00326244312980806 0.0181754694226172 -0.00741405241231335 -0.000380682445097278 0.0013044504894601 0.00034742701038752 -0.000198267444913395 -0.000114453518323431 -5.77241284985163e-05 0.000566720817268881 -0.000561275872906784 0.000968941858258192 0.00105139977412668 6.70307033880508e-05 -0.0013410467667464 0.00062479833355884 -0.000590622379732365 0.00106497854568043 0.00012040992211642 9.41317853090147e-05 3.01100450106274e-05 0.000849623375060842 6.31938539061652e-05 -0.00118361896042146 0.00223013935888812 0.00161364247270388 0.000669471717000865 -0.000504077671843335 0.00128315412454484 0.000314482424842232 -0.000221351516584058 -0.000676685034951149 9.56418423137457e-05 0.000848677199193385 -0.00013060690254283 -0.000150247083699342 0.00133727651229948 0.00796324039426488 -0.00424106080867324 -0.000725505906192328 0.0108215189356469 0.00701076511076374 -0.00108377747295869 -0.00114269505799592 0.00130800285749503 -0.0353786911161011 -0.091069532816934 0.0372650995142419 -3.0452658085834e-05 2.11963376318309e-05 -1.60149337123364e-05 -1.11342497808419e-05 -2.69409817628393e-05 2.65208538372416e-05 0.000194257332169224 -2.56851991855642e-05 -0.000130918223704632 -5.29225893743714e-05 -0.000124773870343816 6.13408267597769e-05 0.00045686652634106 -0.00012453902306201 -4.93560298964288e-05 0.000156626335221015 7.71987539334518e-05 -0.000261709423444343 6.18393222365128e-05 0.000205467750128654 1.42540251747242e-05 0.000608473529299817 -0.000305558120774161 0.00144923915944384 6.69247993159139e-06 1.56653243580877e-05 -2.27947718804502e-05 -0.00291981815995503 0.000597369451985234 0.000192412893782271
  107 3038.75005199451 ""  87.3914075229488 0 0 0.0109661538217003 2.20290063912985e-05 -0.00202176028248216 7.84042452478876e-05 -7.15255985428253e-05 6.69676820647271e-05 -0.000318674352781941 -0.000304798032828596 -0.00011109082264016 4.41589525479234e-05 4.46360345777445e-05 2.72760927774146e-05 2.15291635431905e-05 5.85401255946049e-05 -4.14633862676455e-05 1.42235427236671e-05 1.69984843155359e-05 5.64362560408965e-07 1.45245998226077e-05 -5.99970818020192e-05 3.86127675756339e-05 1.19593929848227e-05 -3.01054036732052e-05 7.14080020440145e-05 1.39443579222419e-05 1.03953776925295e-05 2.39143248289825e-05 0.00169198983140427 0.00123743400811488 0.00178742008244141 -0.000303261205144108 -0.00012770162944737 -8.36275706921392e-06 -0.000399740213630773 -0.000334553546838788 -8.16894041187517e-06 0.00399889654959335 0.00403764464596903 0.0484438771769958 -0.12884564434379 -0.00465135695720342 -0.03177444874006 -0.000170206943432712 1.65287432737082e-05 -0.000202917262144137 -0.000117172775024291 -0.000741105926157651 0.00035791116089885 -0.000247787839387171 0.000275081636758401 -0.000398153069680721 -0.000129810004311137 0.000811094092046851 -0.000521153829918792 0.00394456450456206 -0.0117206133047497 -0.00306676964635346 -0.0171270542939695 -0.0109575136496805 -0.00512220505422443 -0.00708182159179878 0.00788078075616165 -0.0131151551883117 0.000854962907242792 -6.60604971910456e-06 -0.00124486183487689 0.00022645592808314 -0.000312607602896742 0.000507510488134151 0.0026417085490649 0.00176708922395163 0.000794935258270596 0.000948551635606303 -2.47727532675187e-05 -0.00145270546155894 0.00419655756482348 0.0030959203373316 0.00116801528550348 -0.000471238060793289 0.000978460891135702 0.000261764135661038 0.00216206242808217 -0.00803851325259699 -0.012906440463079 0.000723223842805068 -0.000686925166601568 -0.0010682085772701 0.0207951450799338 0.0624548175400392 -0.0239650261030559 -0.0148127670654633 0.199727886939125 0.118024725209457 -0.00378218637073634 -0.105854552369727 0.0627998848709113 -0.269204306322993 -0.726714520409605 0.281494987976972 0.00341376010484204 0.00534570455453097 -0.00239760686518521 -0.000125198591344674 -0.000264008429686126 0.000135453192214112 0.00962387553645812 0.0200475883618901 -0.0261001468766749 -0.0350131568503168 -0.060673270565589 0.0252771855836494 -0.00499573516448246 0.00198992054172464 0.00049796899324428 0.00125331498139823 0.00235554616057079 0.000679075397585809 -0.000232088717916554 -0.000262187575558914 -0.000184178406722063 0.0938468904268513 -0.046360288164661 0.223126519782338 -0.121920992419007 -0.218425495483073 0.0884077150354017 -0.0873135290311725 0.0228502459701207 0.000466256861879315
  108 3040.0405313369 ""  20.4404221490346 0 0 0.00495548588440749 -0.000112097784332035 -0.00123035365752377 8.7164993433103e-05 2.6292861623065e-05 3.66034378564652e-05 -0.000212997587295148 -0.000211704500158825 -9.89842370192046e-05 3.71841711640872e-05 3.42951890581239e-05 2.62559145731122e-05 3.05779785131518e-05 0.000137512935473983 -6.33945190829353e-05 -1.27741112760194e-06 7.23598613930909e-06 -5.19771862422768e-06 1.3800564189273e-05 -4.04251373090903e-05 5.52280438618702e-05 3.45624591561731e-05 5.74254153563295e-05 3.15370189722406e-05 1.34273539052173e-06 8.28942552011398e-06 -3.96008424350679e-05 -0.00211312290315938 -0.00107980452226677 -0.00199771009063349 0.00295132845736884 0.000537529646909691 7.90999004696134e-05 0.000531183068314599 0.00100870202594509 0.000146410574437141 0.00203320633167744 0.0022441540805663 0.0256759197621009 -0.0585581946489264 -0.00184310615847266 -0.0143246657718305 -0.000214549745524755 -1.21829385751037e-05 -0.000151721462122281 -0.000358836059079909 -0.00154414815628536 0.000903311056592203 -0.000458038126105364 0.000277941347306408 -0.000676133494919372 -0.000172423253536417 -0.00031069985229673 -0.00012976573530378 -0.00343126560557355 0.00913507988326548 0.00224644865936283 0.0203571677326962 0.0131863388111431 0.00609792300884126 0.00840675624251549 -0.00935632752304636 0.0157381485098432 -0.0113787846598137 -0.000411940223613688 0.0151939348145358 -0.00564213081633477 0.00620165334334377 -0.0104301072177494 -0.0181427550920216 -0.0122711203979268 -0.00565522199590366 -0.00131028665323616 0.000109373163019994 0.00202020048131403 -0.00751401589459844 -0.00535746906910306 -0.00207876634366102 0.00256661210901186 -0.00677329375282754 -0.00165033121668626 0.000210137557041292 -0.00293158085157681 -0.000232128921355825 0.0001937403873617 -0.000331558855229026 -0.000429344306726041 0.0100223525754856 0.0290688120453878 -0.0114267235728357 -0.00127848997211646 0.0338510379036794 0.0193588898645956 -0.00206142923694071 0.000916872964743819 0.000295050199497757 -0.125564711124463 -0.338465946614592 0.131423885931077 -0.00755071753785942 -0.012292126739505 0.00549304680388802 0.000221383134754931 0.000526445953116575 -0.000234614120303618 -0.0203201013039873 -0.0460854231027186 0.0595440018475751 0.0799769604833151 0.139005934625669 -0.0577483212594648 0.00968351874579433 -0.00376649511856429 -0.000894586690289311 -0.00253631229993102 -0.00408449540841111 -0.00272211054387366 0.000291362629458297 0.000343878887072407 0.000203870898100512 -0.21444369804476 0.106280965359526 -0.510929017343987 0.277485593563165 0.497824078403591 -0.201183595581722 0.18059062278931 -0.0479011418703312 0.000216608546859088
  109 3041.00100522305 ""  6.1943454304608 0 0 -5.75252635609341e-05 -6.76184369182058e-06 5.60989828550382e-05 8.96555957446383e-06 7.82111238583353e-06 7.12298499323671e-07 -2.38836068866575e-05 8.5837887059424e-06 -8.27530276216013e-06 2.14637242459216e-05 -4.4853421741412e-05 8.37670992851307e-06 0.00017098396705919 0.00022751891307696 -0.00029043082327412 -1.45376613605484e-05 5.98773196175184e-05 5.33277578607021e-05 -8.95801424551432e-05 -3.74154433463791e-05 -0.000187306635280903 2.62665362821633e-05 4.61442752996993e-06 1.74843634414751e-05 -0.000111752856604931 0.000210980389486006 0.000537855519288968 0.0398085908822781 0.0351647476940351 0.0421365494180274 -0.0533743530823683 -0.0108182508852673 -0.0023349888538643 0.00343431349109362 -0.00674939488714241 -0.0053988901044239 -7.7282568883735e-05 -2.26048614962006e-05 -0.000803512876932227 0.000672698339349883 4.61705207484607e-05 0.000186484984002409 -0.000304984339633432 0.000182405959821741 -0.000452598123868747 -0.000853453679085581 -0.00326352283240017 0.00198865486543763 0.00115192604957374 -0.000554937401510009 0.00171433127026763 -5.8896736720736e-05 0.000282095586998761 6.31427417575075e-06 0.108763340239523 -0.326191079521306 -0.0855103410560453 -0.428086177524605 -0.27277492092025 -0.128475386616892 -0.157056874591185 0.178224925928375 -0.290009708723815 0.196382707777591 0.00655962949370209 -0.264107417768951 0.0983151041054578 -0.110148145428683 0.183697961700572 0.343822472796534 0.232348522482232 0.10707298992222 -0.0333826578996419 -0.00549015457318143 0.0428240771306939 0.0181651893058848 0.0103016245641923 0.00249786226779716 -0.0259666492283277 0.0756885743992786 0.0174593377771642 -6.00661116980931e-05 9.86005198126717e-05 0.000411437549100125 -1.30329014768492e-06 3.75892065578884e-06 8.54560180321797e-06 -5.47158697295893e-05 -0.000209987157229655 6.46694671051501e-05 0.000425031788748507 -0.00464568652163818 -0.00278814657471744 -4.9430566505367e-05 0.00348744372849362 -0.0020058197947629 0.000931628567506523 0.00249157729363836 -0.000953974251931349 -0.000726796498154043 -0.00104851988097684 0.000472236056479109 7.22392839154617e-05 7.58618594437659e-05 -5.29741907368497e-05 -0.000981617372739076 -0.00283772368673149 0.00355078643606293 0.0070069866617535 0.0121853226234666 -0.00536068783347767 0.00139734885444751 -0.000430023178897517 -8.55264958794416e-05 -0.000373841292792074 -0.000277532707270089 0.000275393353725355 -0.00053594490805628 -0.000554303033662912 0.000450764982397272 -0.0127677093229872 0.00633430914252373 -0.030477113210769 0.0169228370657255 0.0303449553319815 -0.0122056033187981 0.00770867579889359 -0.00232022134184802 0.000225577076043528
  110 3042.21287710386 ""  8.92063790240501 0 0 0.000165224723454817 1.78326760264727e-05 -0.000160770642467539 -2.27166842581615e-05 -3.18614738432199e-05 -5.49655988441649e-07 6.27099438420361e-05 -1.86560264793086e-05 6.87242147796664e-05 -2.2270149599815e-05 0.000137983784543607 -0.000120174485630713 -0.000330483336356396 -0.00144437922554682 0.00079741498935063 -0.00010148721067741 0.000175811898294059 -0.000236067631575071 0.000871375874372864 -0.000186440522808078 0.000952170704664553 -0.000114334539141969 1.68199549922302e-05 -9.26398714061932e-05 -0.000630220927280859 -0.000208441680705322 -0.000433085493519901 -0.0237946900029293 -0.0237123723326409 -0.0257969331197071 -0.0522595872895807 -0.0132839612825296 0.00646548966801435 0.0425233022910711 0.0330447014663239 -0.00902971107338046 0.000186996255773471 0.000104022496633096 0.00224190906812654 -0.00196459377085403 -0.000113524337330237 -0.000502990991728111 0.00155526501455147 -0.000961599034605281 0.00216193160551895 0.00345462007319949 0.0152372444890911 -0.00784482500391366 -0.00915090664433717 0.0038788532699396 -0.0112832324403058 -0.000307012642943174 -0.00163903990097074 0.000755302010422826 -0.0714759882642487 0.220126773084061 0.0590167181800439 0.268025890832381 0.168536256524322 0.0802221808411386 0.0902234739726823 -0.105277463537304 0.168379011995793 0.232079518414848 0.00838698325803576 -0.30376759431255 0.0583702708741796 -0.0742207509287996 0.12027340520526 0.334119505377678 0.225955892127926 0.107732079675555 -0.179164476929619 -0.00947523228479274 0.252539320175894 -0.377309621212533 -0.280998092773909 -0.111554154334359 0.0522304164592886 -0.103952238740074 -0.0299798497057767 5.78401361769002e-05 -0.00018542924257822 -0.000385432836697023 1.15056320789902e-05 -1.32476733273204e-05 -1.91077964633297e-05 0.000280132405721312 0.000883012528847682 -0.000328678449009033 -0.000439551287205326 0.00525488271536848 0.00313485098160715 -2.00567085523329e-05 -0.0030737726705945 0.001802508133136 -0.00380787066093896 -0.0103119029859119 0.0039701338774704 0.000198274441543866 0.000294557474907085 -0.000129090863879734 -2.77768959715096e-05 -2.37360208715127e-05 3.32648523116655e-05 0.000152750001046098 0.000465501797939655 -0.000513161689475755 -0.0020026117377655 -0.0034503894686929 0.00161128895128421 -0.000188132032256147 9.36807590316923e-05 5.09339871198299e-05 0.000104641831312367 6.87656620145061e-05 -0.000235807754460114 0.000137114410271565 0.000231908488196527 -0.000396182393291825 0.00174574864781388 -0.000845684626503906 0.0041359045976332 -0.00284805231283216 -0.00513262268340556 0.00205219801411143 -0.00076235434488596 0.000291259847433962 -5.84561138587857e-05
  111 3049.12224445082 ""  24.9377942920329 0 0 -0.000111883844987959 -3.42730944247638e-05 -3.70316122508199e-05 3.28539477771426e-05 2.73502976870212e-05 7.60742470480434e-06 -1.59519317664707e-05 -4.35447483040635e-05 -4.95390917506729e-05 3.61643242349425e-05 -1.07089978492526e-05 7.29578479543043e-05 -3.33683437051729e-05 0.000410891222422066 -0.000166695327600906 -0.000128076005139547 -0.000142347114512368 2.71352708867708e-06 -0.000413554873449822 0.000130086590297249 -0.000170568851980572 1.72290647268805e-05 1.29848319044353e-05 4.81873796989735e-05 0.00143430270788143 -6.44399608366523e-05 -0.000675064915384932 -0.00490842518780015 0.0283141345857418 -0.00242032271177152 0.023949406831126 -0.000388656496209004 0.0173667255808164 0.0531933872653826 -0.0315852622347912 -0.0474131806206687 -2.04531385645944e-05 3.37157806085559e-05 0.000128422996503275 0.00125380293551963 0.000136632044440591 0.000337341433699886 -0.000523809807524184 0.000353054561223349 -0.000772539334608135 -0.000855756945315119 -0.003510298210743 0.00196282275870201 0.00246418361951796 -0.00185439198824161 0.00294758282905139 -2.72690886323387e-05 0.000285971572800722 -5.44473238531762e-05 0.0668098636927724 -0.227866069838246 -0.0666901070424596 -0.0819492932974609 -0.0455696163075348 -0.0245729064075934 0.0689328892055098 -0.0639199434550708 0.124321773417603 -0.0172486456503475 0.00065800408197507 0.0314912868318405 -0.113302642182882 0.114034311568303 -0.191194501973798 -0.159140433148701 -0.10967777074498 -0.0469750158442807 -0.363884819799712 -0.0440868062775149 0.495577804736478 -0.0966518722765696 -0.0876818168240524 -0.043149988502309 -0.175957072435442 0.508485172581021 0.114621292465333 -8.94053408552193e-05 0.000208946757499919 0.000698620676455637 -1.12960025448982e-05 -4.27525159273107e-07 1.75664101112905e-05 5.25462365164043e-05 2.44945906327551e-05 -4.84713000643037e-05 0.000786957286933514 -0.00810177509054396 -0.00485467242008203 -5.41754300189223e-05 0.00572333967407245 -0.00327353319534395 -0.000126805759342507 -0.000276756288297431 0.000140515837697726 0.000108900369528924 0.000142548244047864 -6.50700860734833e-05 -1.98986946761821e-06 1.79091903893725e-05 2.5135830085238e-06 -0.000455756411165876 0.000376016590540279 -0.000553025707907332 -0.00093942285730421 -0.00168292086519182 0.000705850766689892 -0.000579004205792792 0.000110225385943716 -8.57510999380012e-05 1.7486959299735e-05 -1.55753283462213e-05 8.35407454254479e-05 0.000381854956419827 -0.000150518328401005 3.23032287140369e-06 0.00244288264906639 -0.00132909526293231 0.00619360669893599 -0.00149360217544068 -0.00246203583810381 0.000932557419866521 0.0044920327456869 -0.000768429153474297 -0.000454266959380363
  112 3050.46507821728 ""  83.4557008185231 0 0 0.000287098249013784 9.786749903318e-05 0.000192429175230944 -8.28961489341027e-05 -5.33322841253894e-05 -2.65845492612321e-05 0.000107885621017012 2.16990271306687e-05 7.30730441632681e-05 -7.6094156903958e-05 3.91356971672203e-05 -7.11724665833625e-05 2.5257292659678e-06 -0.000365008236992246 0.000388080153290943 0.000418487968332221 0.000101403768376213 0.000153549962591749 -0.000756971341970841 0.00062979792727339 -0.00110022335332137 -8.52547687811357e-05 -0.000125120545758643 1.73972278634275e-05 -0.00210055792949625 -0.00141761295587053 -0.000358384135139552 -0.0272936226310873 0.00104630675355035 -0.0259015098855529 -0.0330087395132551 -0.0137496622968289 0.0179028160598566 -0.0351025175646865 -0.0579522465799705 -0.00725260463523419 -1.64905901566655e-06 -0.000150193378656533 -0.00136086174349823 -0.0031743401967189 -0.000381653764173009 -0.000916194566544355 0.000490295689362572 -0.000343363802131251 0.000819746524392214 0.000476255756114864 0.00405042120611711 -0.00216931375477032 0.0101751937105376 -0.00486717999480865 0.0128153057165227 0.000389274136627714 0.00234123808822388 -0.00103628522301656 -0.00817751148408518 0.00421662427648764 -0.0041680852173315 0.203251810979121 0.133069036528331 0.0569583711424597 0.13865842631825 -0.14622088068737 0.25442150980607 0.204330722097494 0.00588592949519551 -0.260517547103473 -0.0244058386750786 0.0133468466615424 -0.0253469879811633 0.217812258428848 0.14925508479118 0.0734215525340641 0.0909740428945675 -0.00293710209646626 -0.137113166302532 0.47503446845814 0.343403744137517 0.137787146304819 -0.142505434663265 0.353726051148211 0.0870261261421336 0.000465814915270925 -0.000985079294212003 -0.00366679830195404 2.72776908050942e-05 1.84072015279429e-05 -7.91490904950237e-05 -0.000390238783151557 -0.000545441853778746 0.00039628612741504 -0.00407996841404619 0.0418000420023507 0.0250447808015606 0.000414996397903787 -0.0305612687460011 0.0173591496225372 0.00228971447060285 0.00619675252470922 -0.00247031785438592 5.54358472497252e-06 -4.3236080039238e-05 2.44351540731898e-05 2.09314084656217e-05 7.26865884313394e-05 7.06650340092095e-06 0.000452644488980249 -0.000626846515776903 0.000951716175007635 0.000111333482848249 0.000337501791392075 -6.19401163297221e-05 8.70184840410968e-05 7.97359630283954e-05 4.17900845763253e-05 -0.000144392891800324 -6.20598345170557e-05 0.000172599898372874 -0.000143072296636465 -0.000576312110582797 -0.000375391215612996 -0.00406061333400458 0.00215528738530021 -0.010116504177851 0.00275369798529751 0.0047169558910656 -0.00185081404864553 -0.0041213696293018 0.000668698420565192 0.000525670960837709
  113 3052.39000398225 ""  26.9980123405475 0 0 0.00233313411616164 -0.00031203783172964 -0.00142044911771096 0.000117230462898727 -9.55724620722515e-05 -0.000129254592540384 -9.78041621188593e-05 -0.000125463968779767 -7.44540828464727e-05 1.27325105067458e-05 7.69237840790277e-06 2.66337040803498e-05 4.28448825890379e-05 0.000101512512670395 -2.74718340876602e-05 3.96643632295885e-05 2.43311366730373e-05 -4.87716231357409e-06 -2.6444104611985e-05 -1.76429261439162e-05 -9.12230404203725e-06 2.31283282281431e-05 8.26136081212744e-05 1.45809540160821e-05 -0.000172864288231566 -7.74977799045928e-05 6.30011930003871e-06 -0.00197752240311262 0.000337757045344376 -0.0017851745835912 -0.00228667204624978 -0.00131962062176452 0.00215982157677515 -0.00294575095846762 -0.00254449773058814 0.000484993444458402 0.00151327210477142 0.00160449604753917 0.0187099879253655 -0.0283960083212892 0.000314465780145727 -0.00599846625850936 -0.00012861559027651 -3.66878750077775e-06 -0.000200921277769156 -0.000262414413161612 -0.00106383675452228 0.00057260333364353 6.39071204275047e-05 5.39834984057465e-05 2.29078143985708e-05 -0.000168246233803728 -0.000718536415430965 -0.000149843474216554 0.000232771775732233 -0.00252078204838693 -0.00115929350186351 0.0141355807047426 0.00930550350268355 0.00392362603825936 0.00997281019771316 -0.0105445134082236 0.0183466029292475 0.0181278303211988 0.000448540931115904 -0.0227872305089912 -0.00589597352102435 0.00484613948267938 -0.00844741950990996 0.0155026607315444 0.0105328893437173 0.00545643704411056 0.0117267365595527 0.000667764267425109 -0.0167812582231322 0.0281063540902621 0.0206847570466833 0.00845780671715454 -0.00431803904111796 0.0092254145981838 0.00248970107225495 -0.00703810818148234 0.0137816327973152 0.0573629395258966 -0.000510130391582438 -0.000583879929786104 0.00091833182296392 0.00957887057300756 0.0183985146208569 -0.00978204727978835 0.0630993916772589 -0.639937634874706 -0.38370464811517 -0.00736625844029991 0.483489968160341 -0.273534404424489 -0.0772100779936288 -0.211367208585273 0.0820750068041703 -0.000213464154163042 0.00077573399103974 -0.000199510590514859 -3.85743456372247e-05 -0.000258869958168289 0.000109090295222699 -0.00389739257276315 0.00540557297503117 -0.00665675551163328 -0.00354841204576508 -0.00690621770251005 0.00247223793762357 0.00299366896592272 -0.00173176609219216 -0.000115636475046334 0.000919647132730996 0.0029301689357858 -0.000677416176695208 -0.000171105450815441 -0.000310890539317425 -0.00012265989870118 0.0269611969696494 -0.0142633006478159 0.06724123067433 -0.0246132499615551 -0.0432857847654408 0.0173111650666681 0.0443846019416046 -0.00807677766169447 -0.00484822304892165
  114 3054.15160047299 ""  26.592947895802 0 0 -0.000167757666853556 -1.38780432763223e-05 1.602624096294e-05 2.42753593781776e-05 1.31150884288963e-05 1.06035799854983e-05 -1.60094511291313e-05 -1.40152876384423e-05 -5.55790209597006e-06 -3.41624587637774e-06 6.90581302288234e-05 2.96866982476676e-05 -0.000248443127742477 -0.000293193531066248 0.00021733107820555 4.36297091035798e-05 -0.000222902658729312 -0.000165259911119717 0.000471013867785566 -0.000319617746152043 0.000470843421149001 -2.58208575263703e-07 5.32570071258929e-05 -2.49178667909589e-05 -0.000606902970752633 0.00164930905334552 0.00101629754671421 -0.0212576091967113 0.0617856407477155 -0.015515694283746 0.00511133463464689 -0.011468263500705 0.0373938824665023 -0.010350737798957 0.0327115986397729 0.0224159445449765 -6.60394062301479e-05 -1.9453338418709e-05 -0.000542021844618852 0.00199430630974505 9.67793367458089e-05 0.000497930240181579 0.000136622576333065 -3.13179854759145e-05 0.000427605558277853 0.000724144456934607 0.00453541233369795 -0.00185384600347965 -0.00508826777073532 0.0027581604473715 -0.00612440991140272 -0.000179693583072743 -0.00120044692750141 0.000523908427264513 0.146567313094726 -0.503136479216119 -0.154337348217119 -0.0893726303171155 -0.0402447823657101 -0.0303614820533452 0.201145980585866 -0.195674879574563 0.365060189408319 0.151603633896863 0.00314726360433326 -0.177894271271664 -0.165193326802106 0.158005755881881 -0.267419908025008 -0.0452031499245096 -0.0349358363406254 -0.0058251775768274 0.122547896558045 0.0197734503482491 -0.164192276787585 -0.121006290973324 -0.0790083181519645 -0.0282590354854158 0.12266186147498 -0.334342523286008 -0.0757610735709503 0.000105032043902771 -0.000180291228093249 -0.000923694716261805 1.97828784834343e-05 1.53256582049446e-05 -8.63202489449588e-06 -0.000242824416116585 -0.00052423070369176 0.000244246290066211 -0.000993936690243788 0.00989228273541286 0.00593747607990129 0.000104527725854547 -0.00789302730099076 0.00446191857278057 0.00224854227804002 0.0060956421843085 -0.00236453833507077 0.000190436055285135 0.000325236663601434 -0.000165315921030409 6.77563446490181e-05 6.69076608489903e-05 4.31982384965796e-05 0.00130252766548487 4.04552525333143e-05 4.92151265845714e-05 -0.00219905994962104 -0.00369401024909655 0.00153721712463469 -7.01604339046761e-05 0.000113342030168493 8.93107145591818e-05 -0.000137741995005489 0.000137494704598093 0.000321359255953774 -0.00062939458264071 -0.00064104505181673 -0.000527372672627194 -0.000994293212499038 0.000776165895954845 -0.00300056588998546 -0.00181305724821954 -0.00378808546928411 0.00159314758582622 -0.0127803376635195 0.00250843925042512 0.000943019795573126
  115 3055.90780124588 ""  37.6331943076641 0 0 -9.51201893815769e-05 -1.80106562038343e-05 6.11317845638465e-05 8.64999812387056e-06 2.64563220996301e-05 -1.13087451291972e-05 -7.64796315875459e-06 1.2924166262767e-05 -2.43163070384941e-05 0.000118774414099013 -0.000365128674649431 0.000398815490814947 0.00147271322115182 0.00550066101382778 -0.00261773315439084 0.000229213280335492 0.000156618499866022 -2.48305717482257e-05 -0.000264368830466968 -4.48885592741167e-06 -0.000237813440753385 8.0407379866121e-05 4.25071608104886e-05 3.36355848851717e-05 0.000577886096324083 -0.000859543495640549 0.00179917195871446 0.0230794661758467 -0.0366886826752332 0.0189465825564438 0.0085853256381239 -0.0212138550261082 0.0698257737642871 -0.00216224417029083 0.00202528600967091 0.00177481035354468 -9.97556791850797e-05 -2.27997370131359e-05 -0.000868804371963333 0.00115427125768148 8.90283876019835e-05 0.000293502875931746 -0.00499752714040611 0.00299267016163609 -0.00680324502747115 -0.013895607089185 -0.0602790845429907 0.0318365868176546 0.00267299210444202 -0.000972075729658148 0.00312001732035755 9.5009736060433e-05 0.000486307944989878 -0.000185159397881274 -0.0823336262549328 0.290792396330241 0.0900353295433242 -0.0216060721851142 -0.025538257888336 -0.00347299010609899 -0.172115517341577 0.17229607932077 -0.317919088737365 0.278842011821864 0.0079094718243224 -0.330038257230701 -0.312750367837408 0.299153039747954 -0.500532289061784 -0.0725165015136616 -0.0549956340832088 -0.00603158268117254 0.0157588930295308 0.00369198212445737 -0.0227030696000488 -0.00326821005696802 -0.000500053952861298 -0.000721600492286407 0.00859490530318982 -0.0229225278242203 -0.00643136051245337 6.21227386108032e-05 -0.00010188539710959 -0.000527535527199466 2.9763408747606e-06 1.09769564759823e-05 -5.81776184712545e-06 -0.000134511701570139 -0.00031263800502696 0.000142228480415524 -0.00057257680856444 0.00571029878332156 0.0034190769725316 8.75450302462009e-05 -0.00458898828609105 0.00256240709842745 0.00129722633411891 0.00359356849465445 -0.00136485699676887 -0.0002350096038359 -0.000320046834577823 0.000149118505420201 -3.68589308303275e-05 -4.36571285311389e-05 -4.05666954013498e-05 -0.00149353663845601 -0.000105639344640293 -0.000134261506600387 0.00225040321760381 0.00380362967159013 -0.00164682317199486 0.000476590315134103 -0.000189911389860704 -0.000100657695002158 0.000115424143765994 -0.000159740718070356 -0.000143177341459389 0.000265302387278956 0.000481276021956281 0.000560282425856435 0.0016560451493213 -0.001163697464768 0.00478990543586523 0.00250705562719867 0.00518890745434999 -0.00219791617074261 0.0137258209462702 -0.00268870545434734 -0.00105323939789095
  116 3057.07906757172 ""  33.0081540375057 0 0 0.000159646675454776 1.46298190281066e-05 7.89673069276983e-05 -2.64253924161416e-05 -4.37765846272819e-05 -3.67291770905328e-05 5.71633814633652e-05 3.27104722920837e-05 3.89379976353142e-05 -0.000102881045252671 2.61257185760947e-05 -0.000131406123646028 3.20291161153968e-05 6.39684484322957e-05 -1.1953435643175e-05 -9.36139733352534e-06 9.76923511710832e-06 -3.19418126887188e-06 -2.90425638133614e-05 1.04803924630932e-05 -2.41879790900468e-05 -1.33589144537668e-05 -4.00388674158223e-06 7.73541991872859e-07 4.46284065581673e-05 -2.50972701881477e-05 1.15039481520546e-05 0.000669964006816187 -0.00140926644699037 0.000482589103628629 0.000463462283434826 -0.000150817378838362 0.000756304974546907 0.000573116139692834 -0.000327698280945177 -0.000514498973399809 -1.75944342964e-05 -6.98120994196064e-05 -0.000887280395067348 -0.0019016217039698 -3.27102833999933e-05 -0.000373979521040589 0.000999538457948209 -0.000503000613675506 0.00147361320208644 -0.00010102076938437 -0.000575172130581325 0.000297796285273277 0.0001975863843591 -0.00011681004371667 0.000197067275831344 6.98137006851147e-05 0.000162476707034561 -7.48348033339863e-05 -0.00337950983406355 0.0116954251292233 0.00349005471337196 0.000411853624637071 -0.000113038689241954 0.000267687160088466 -0.00520668256127532 0.00513357267370479 -0.0096094601971503 0.00145319422112594 8.17516164462757e-05 -0.00152233195467812 -0.00406475053212773 0.00401445161110413 -0.00665637757604389 -0.00313135995890695 -0.00220316111775107 -0.000817799663104732 -0.00392894426635151 -0.000431740161458166 0.00537607458664565 -0.00119793288031465 -0.00104812213130316 -0.000532362608913672 -0.00186599422967078 0.00547040521310068 0.00115829123288859 -0.000440858150501921 0.00124675155004857 0.00407864031830954 -7.57085814363255e-05 -4.15893111143428e-05 3.89623492194886e-05 0.000507188518262098 0.000799731261745846 -0.000466024944494624 0.00468416809538663 -0.0474412859179908 -0.0284781714555067 -0.000946654329728297 0.0328398471442482 -0.0181076069263435 -0.00316621737631187 -0.00885436276394222 0.00327123371151354 0.00793871068028151 0.00187393636014777 -0.00135334983969963 -0.000310313534452765 4.31418013477083e-05 -0.000160391724032062 0.0835675219307431 -0.00872367830275931 0.0237420650629492 -0.023203910958202 -0.0405551986334371 0.0158986815412705 -0.0592611996513831 0.0139696928888948 0.00488437165863559 0.00175254132671288 0.000922020268972875 0.000556976388236063 -0.00199343342778155 0.000246555291628464 0.000543958938528228 -0.152631350718032 0.0936384766638915 -0.415846773599615 -0.0563475315789251 -0.139632155663013 0.0639311901300998 -0.793601718846318 0.152295353285704 0.0660173693775784
  117 3128.62048378492 ""  11.9120317956839 0 0 -0.000195136586192429 -0.000120155866690729 2.39796293076718e-05 3.28710896102231e-05 2.09369981315172e-05 1.8320790224697e-05 0.000607805172561311 0.000659689085393008 0.000117752351021369 0.0181259401510916 -0.0126137913768032 0.0261279792660926 0.0138738131670127 0.0636704621383514 -0.0342194069491277 0.00142922209616448 0.000192860815954879 0.0011926242743504 1.61674068594258e-05 -0.00100091976490449 0.000733610986328588 0.000116870027421847 0.00161897406152018 -0.000888866722202736 9.25027953698506e-06 0.000458600294698778 -0.000375486468919478 -0.00181457966263786 0.00220703631294148 -0.00246391274276155 -0.00151730645603086 0.00186401252596411 -0.00409513636170522 0.000307048118352768 0.000279571681551611 6.14543230787637e-05 0.000135529294637334 0.000349224235129495 -0.000722538256352186 0.00133872513142401 1.96069166242739e-05 0.000393355444462151 -0.229092145640814 0.133680166201701 -0.312698846605392 -0.172160348711003 -0.745493939959123 0.392262319899921 -0.00518969000817556 0.00458269063069167 -0.00796470292533297 -0.00319350633384093 -0.020150976069882 0.00966616194405991 0.00292126581523066 -0.010423447303944 -0.00345407430750571 0.00217588655903769 0.00192829654724222 0.00113305385158371 0.0184135483307966 -0.0189672547456843 0.0333709974374354 -0.0089204339036015 -6.70161522428923e-05 0.0100275483230151 0.0252408967898591 -0.0243267088164125 0.0418705028788275 0.00381269363933572 0.00205223030719563 0.000469768165497283 -0.000892584346255806 -4.96514108614741e-05 0.00171562966524322 -0.00476225147490295 -0.00320258747841653 -0.00166514298018386 0.000936804906116052 -0.00174529128400175 -0.000288763846783725 -2.68586213435292e-06 0.000286593945491646 -7.26825834556737e-05 -1.05742683912383e-05 3.13922193048665e-06 5.03451364552933e-07 -6.5639583139208e-06 -5.69764182454713e-05 1.41252481560631e-05 8.49528125601319e-05 -0.00083336394798558 -0.000619894501542131 5.43139085985609e-05 -0.0026288739645625 0.00141378463708131 0.000195102310862167 0.000849545301156831 -0.000203606358956294 0.000395748187811213 0.000195292544538752 -0.000104179512277503 -3.60331384987766e-05 -6.56801721916015e-05 -2.59957666735654e-05 0.000104251082034202 3.57025935984219e-05 -4.01841726295249e-05 -0.00165365681392914 -0.0027205067955061 0.00126673447925189 -0.00273266914149952 0.000548459811095046 1.02509864967878e-05 0.000142743111536695 -9.69132486288475e-05 -0.000108439397034754 0.000295152032265394 0.000984385867604774 0.000196511727615647 0.000103416069245875 -1.35536112301038e-05 0.000155974474243932 -0.000363682275796818 -0.00081605155826829 0.00026798700564987 -0.00121116645072102 0.000322413425870616 0.000124510334078452
  118 3145.14784789759 ""  11.1460735116752 0 0 -1.59482446168017e-05 0.00019906502268551 -0.000922927467705489 -4.40708131444522e-05 9.62884079329439e-05 0.000352685227881031 -0.000195430839845796 -0.000168422261807771 -0.000100866723084495 -6.04783740051369e-05 8.93293370198296e-05 -0.000118036726770136 -3.89483681050238e-05 -0.000176811520305978 9.31513080371917e-05 3.07202959602881e-06 1.43788015757809e-05 -4.69363410581747e-06 8.31671892315317e-05 -6.93157925917648e-05 0.000118035442853857 -4.35109977224271e-06 -0.000287969978415134 0.000170241219386319 -7.78865161540369e-06 -8.24276256007522e-06 -2.98242578932294e-06 -2.12116109368992e-05 -2.1767980147771e-05 -6.56949469727423e-06 -1.80305735750933e-05 -1.67346779898436e-05 -3.93595177422507e-06 -1.86421443076123e-05 -1.90176783966038e-05 -4.3693998908432e-06 0.00102489721519101 -0.000797140021990568 0.00118048867520419 -4.41974522524684e-05 0.000354911111133378 0.00020793530641801 0.000993903657756047 -0.000655397747636473 0.00142521300677726 0.000488854189238202 0.00204302541364542 -0.00106990440832564 -0.000952463544387283 0.000628743294522697 -0.00129075543394134 0.000633462401383171 0.0035362418343362 -0.00165078746923118 -5.7765152521018e-05 9.11372898507157e-05 2.16472061055034e-05 0.00036568280859634 0.000229218159078362 9.19145495740611e-05 -6.95229012119574e-06 -2.93146546943501e-05 2.183861578625e-05 -6.47398062909371e-06 -1.53077640959903e-05 -8.7130241255007e-06 -8.16977946336868e-06 -2.35194813657859e-05 1.32997162356507e-07 0.000301671174629785 0.000226517623292212 0.00010142552716112 1.52252655567214e-05 -1.079185315749e-05 -4.05442963991246e-05 0.000298959269352526 0.000212250613023758 9.10513630254624e-05 -3.66052579044198e-05 5.13720365567726e-05 8.21209935300772e-06 -0.0041208809877899 0.0944802355789671 -0.00949143818084391 0.000375435155635449 -0.00112660767212914 -3.51755074544574e-05 0.000723469217943628 0.0035007845692623 -0.00129720868981372 0.0500943324075441 -0.456976694287488 -0.285406832371145 -0.00214455352105489 -0.657099250349235 0.396965045778606 -0.014355672577318 -0.0381641794507244 0.0231162706276271 -0.000256391000340199 -0.00010097976873751 6.45255325161313e-05 2.80850511901809e-05 8.18169079837798e-05 -6.85430603116641e-05 -0.000281933617100149 -0.00036788405244942 0.000248174220500484 0.000776171253352221 0.00142460798650929 -0.000712998484642524 0.00456426243972313 -0.000130908560196608 -0.000224256793020058 -0.00106672857066943 -0.000920893924296081 -4.69244585217084e-05 1.58835865563911e-05 0.000199609126712119 7.01415718374072e-05 -0.000508611297773646 4.23513079146244e-05 -0.000772537133338675 0.00241892374458102 0.00556921207645639 -0.00198584295745406 0.00191652765476067 -8.84764301032251e-05 -0.000120163841507585
  119 3150.04349439556 ""  9.13522605686529 0 0 -0.000197660731051641 -4.00606540547997e-05 -0.000238800871534384 -0.00022991592648085 -0.000408442762181613 6.39161711166848e-05 0.00164374963291558 0.00316293863171287 -0.000640714014143759 0.0427558482227265 -0.0232890970752316 0.0570304899101544 -0.00936802529747334 -0.0319722030319111 0.0149347302429958 -0.000859053728223859 0.000624927427390994 -0.00126817587590332 0.00622013009633439 -0.00388524334132622 0.00842201703848566 -0.00015142187005901 0.0028823339159666 -0.00195995923887101 1.63779305534194e-05 -0.000321563478266591 0.000270239000583046 0.000555510793143615 -0.000784343544624593 0.000867713460530754 0.000477808724361241 -0.00069568774085979 0.00133432986172986 -0.00013333582450886 -0.000288151300959312 -2.42194370412465e-05 0.000464801503356964 0.000459697615956297 0.00140429937174756 0.000547997983109769 -0.000490030650477775 0.00030739729752619 -0.479696038530656 0.270655807737593 -0.648427090374327 0.0844804013261262 0.351557152189558 -0.181953785847151 -0.0735695175642817 0.0464991926780632 -0.0996337190998606 -0.00552627158992399 -0.036534089999338 0.0178895116022094 -0.000941751530755381 0.00328181060353923 0.00114782149362691 0.00027180098129179 -6.85136739604568e-05 -0.0002313176920533 -0.00668987940431564 0.00675678353314467 -0.0117885919638268 0.00266489710352952 -4.26019424002594e-05 -0.00294359003261585 -0.00877279347444998 0.00828564858909225 -0.0146510691435874 -0.000340756518353009 9.91002389055536e-05 0.000175355638840326 0.00135701241653074 0.000129479450475813 -0.00184317307375109 0.00332132642455394 0.00233187131674819 0.00104389301910052 -0.00115963540489522 0.00342563296533507 0.00081494881323466 4.80590204054242e-06 5.45654557902654e-05 3.15615382723882e-05 -9.75087030405582e-06 -2.63406080557823e-06 -9.37979664788752e-06 6.24921763074549e-06 2.97721002902168e-05 8.81604838189575e-07 4.49691875992277e-05 -0.000383541567781649 -0.000344722736114761 2.95515072264762e-06 -0.000354788326933972 0.000116109348785162 -4.54870236209534e-05 -0.000188555242057362 7.06659973699585e-05 0.000424445953782191 -0.000142644228815467 7.78489683130662e-05 -2.24405562971099e-05 0.000105149435083075 7.43075395003419e-06 6.85167926816267e-05 -5.16688712799025e-05 3.33718920316669e-05 0.000433076877063901 0.000622813466918719 -0.000331154871046951 -0.00498908845489165 0.000888119116614011 0.000187446912914368 -8.56139042640212e-05 0.000158876986260356 0.000177153956963315 -0.000212728239905625 -0.00126824371605373 -0.000643046267747238 -0.000236869418878548 6.46841368446974e-05 -0.000718624378520368 0.000200248097289791 0.000349336465542228 -8.80059985116938e-05 -0.00111167245670267 0.000322997861691586 0.000187285810380576
  120 3155.48155050088 ""  5.25584056415487 0 0 0.000107304966502996 4.72766565984972e-05 0.00130658003105668 -8.48829988209689e-05 -0.000168925447150864 3.36385438266177e-05 -0.000201976374559433 0.000372801708505805 -0.00046346580914609 0.00673340381753967 -0.00352823965678299 0.00888283983836119 -0.000570974075131866 -0.00341682110257926 0.00198971990481186 -0.0010601223046414 -0.00164662938608945 0.000240847415635238 -0.040112619753459 0.0276840009901548 -0.0562382038463099 -0.00337009477641908 -0.0274871602768295 0.0142705191355233 -0.000301979140429752 0.000180282104758328 -0.000366294802571524 -0.000181162758696156 8.33326064123863e-05 -4.87625534402297e-05 -4.16452569583101e-05 -8.25912370444626e-05 -0.000152564483914053 0.000234359975594034 0.00182463282901967 -0.000322041667526076 -0.00209447823559752 -0.0006490463032844 -0.0166537345252462 -0.00204298307680725 0.000175153392358115 -0.000955689277366565 -0.0746417573062167 0.0415978936860313 -0.100391987022893 0.0083401495776493 0.0368000760596332 -0.0195339457577668 0.480229033176043 -0.308010315526565 0.654098488427628 0.0577364751607635 0.333702609422439 -0.156124991615146 0.000328749815738026 -0.0012081810867848 -0.000532696913657524 0.00237378918360385 0.00138634926769905 0.000477038581603271 0.000311975622426337 -0.000660819086053908 0.00103887446817158 -0.000828757512004364 -6.88397705323304e-06 0.000889876516333905 0.000151750301744846 -0.000468064154274753 0.000299945384049244 0.00220706111847851 0.00176305784816896 0.000822188901946869 -0.00928925845256372 -0.00110357801197804 0.0111652254481081 -0.00667484646677306 -0.00616757333851493 -0.000743146419634671 0.00693607429780975 -0.0228919090472383 -0.00563764809927624 2.57209171573212e-05 -1.34883984875318e-05 6.78730669736913e-05 -1.19335168267974e-05 -5.56804383431042e-05 -9.86564437124645e-05 6.0274813294053e-05 0.000164162331808714 -3.6730517068157e-06 -3.61341374980639e-05 -0.000751476021008292 -0.000605597447878613 -4.30619336703633e-05 0.00037944491198442 -0.000197138542539654 -0.000492221707836801 -0.00123965511375073 0.000431791800168694 6.68176568554616e-05 -6.21474019177907e-06 1.1801879099589e-05 -1.66407606741661e-05 3.07547878353519e-05 0.000100232012195375 -2.57164964179925e-05 -3.16004589194773e-05 1.8901545207734e-05 3.57373504227817e-05 1.70856222942391e-05 4.64097706283888e-06 -0.000712446463243923 9.45672376209738e-05 0.000108086861704829 0.000102946703488585 0.000746439071302823 -0.000333800861849198 -0.000310171173753713 -0.00101834412321236 -0.000962222807264193 -4.06016917722784e-05 1.71047037404943e-05 -9.90480472377779e-05 0.000152287816377732 0.000348546500133345 -0.000119803392973744 0.000129363054868074 1.4295945672828e-05 -4.63170002478459e-06
  121 3176.81000038146 ""  8.14905332019078 0 0 1.95288845840727e-05 9.60792364689085e-05 -0.00270569844239765 -0.00022280328271155 0.000104952081662989 -0.000292348020368083 0.00222920307247431 -0.00041913114746279 0.00250373698319814 -7.89550197289195e-06 -0.000656642553300626 0.000490257739880492 -0.000186103357054715 -0.00168718557235523 0.00107866956412876 -0.000472178856021794 -0.00137145693877116 0.000597099520055085 -0.0194642012366661 0.0105013166511448 -0.0252859272833872 0.012246420301083 0.0684483143650109 -0.0321373801713013 -0.00019949305913981 0.000115215468034864 -0.000209546921297675 -4.64350624715035e-05 -8.09342398237664e-06 7.39915154493968e-05 4.69404138731199e-05 -9.34476272057093e-05 -1.07141215589285e-05 -9.13378558396013e-06 0.000496597470131809 -0.000145925641282213 0.00487739632948385 0.0013975625457386 0.0342096114390357 0.00181820687915094 -0.000902115384325427 0.00129694521657982 -0.00265057755026172 0.00251055198418741 -0.00457054125296784 0.00397406822722239 0.0181404063368323 -0.00978192735193622 0.208586738209881 -0.129894891641059 0.280804748620645 -0.142179342441561 -0.785209004575834 0.361681814865352 9.60073668062737e-05 -0.000490441532333162 -0.000155652740525334 0.00140477822395082 0.000813673134824295 0.000136899922423584 -0.000374512829848697 0.000277059242983246 -0.000521627035491125 -0.000442135036820478 -6.84751998365848e-05 0.000483424749199645 -0.000457230526921677 0.000322560130429915 -0.000728984138352428 0.00124345826301046 0.0012099260544452 0.000491948366893164 -0.0032569383623907 -0.000538158231777932 0.00366018608335532 -0.00109398616027453 -0.00130919922964912 0.00015780086994072 0.00193889626965214 -0.00739597980653075 -0.00179676490603199 -7.66705171660672e-05 0.000492357498465567 -0.00010239470696362 4.71051703132881e-05 8.40734406633403e-05 0.000205305027461201 -8.19701779455278e-05 -0.000131421796601582 -1.77083699568426e-05 0.000432145590138421 -0.00149396781865755 -0.000658310848671389 1.16145986296774e-05 -0.00323125337981158 0.00204944263475574 0.000400222105323393 0.00040639101701051 -0.000184672477497992 -6.54046149309465e-06 1.16420302942531e-05 -2.49957744394953e-06 6.54169561920454e-05 0.000167961585850992 1.33172391578095e-05 2.98836495138475e-05 4.1655871954483e-05 -1.58803011888905e-05 -0.000149846855384058 -0.000270180172021878 0.000176822243592149 0.000219451831335612 5.26681207982091e-05 9.36273870408545e-05 -0.000833275089024635 -0.000843964462116045 0.000388946528432345 -0.000196531301693875 -0.00124376410105148 -0.000674341036799881 -2.30461964223561e-05 -4.4122422780446e-06 -5.97093595340705e-05 -0.000245619553036952 -0.000507544315996369 0.000174073375547209 -3.37015047065945e-05 -2.50089714763239e-05 -5.65489652120704e-06
  122 3451.68060484741 ""  15.1751144270348 0 0 3.40128716196719e-05 6.94247178476249e-05 9.22959421137406e-06 -7.57136787916549e-06 -4.53414985601317e-05 -2.62969961832998e-06 5.63588288827117e-05 7.99987272810448e-05 7.24741311978578e-05 -7.73608044981299e-05 1.64273955865259e-05 1.31756974728453e-05 -0.000155811478437765 0.00013370856542793 -7.71916908406095e-05 2.57137024966181e-05 5.26145036145379e-05 0.000138439552470223 -0.000157498174076224 -6.2552354892857e-05 0.000246741011764788 -4.89840482624168e-05 0.000191091630019905 5.05146958536071e-05 2.11633916406635e-05 2.79428762230123e-05 1.44942376405099e-05 3.57484390786764e-05 1.08749582866893e-05 2.18608400070654e-05 -7.5335697877494e-07 3.13905899122658e-06 -3.59369058227376e-06 7.99339213241574e-06 -1.13639223124904e-05 -1.47160329091227e-06 -2.06790048718852e-05 -0.000157545641087608 -0.000225266772137228 0.000187392003213499 -0.000269055031553587 -5.36846859035594e-05 0.000453675233050888 -0.000170880209137418 0.00033842046207325 -5.27829199631065e-05 -0.000614401657842043 0.000277497977577317 -0.000309206156098104 0.000289609891135313 -0.000826898297345115 -6.79759728236081e-05 -0.000625465557390571 0.000530965040887116 0.000536684765714002 0.000548488673566932 4.7900245195419e-05 -0.000325714233009657 -0.000319256589295684 -0.000128462761156126 -1.57364088029249e-06 0.000106879724889968 -0.000105202779244187 -1.93774492360557e-05 4.6156653955979e-06 3.67743900074716e-05 2.56007313240416e-05 1.77648020843265e-05 1.4195233193226e-05 -0.000119696906678062 -0.000124502823545543 -5.69940670779102e-05 -1.4349162052312e-05 2.19603306209903e-05 9.03338123379614e-06 -0.000111625344900009 -5.04420010360962e-05 -6.63808281714439e-05 -4.0886688459736e-07 7.5709933363529e-05 -5.54021546392349e-06 -0.000111521701794237 7.68613942511431e-05 -0.000295254133731689 -2.12705991887415e-05 -0.000282941371401983 9.03567944127051e-05 -0.000308943857803585 -2.07367717044421e-05 7.23783222384817e-05 0.000222314727051696 0.000847162909301509 0.000883544686008925 0.000455510810465228 -0.00169386525952132 0.001513219576479 0.00100283473032764 0.000861648619693792 -0.000168770576924034 -0.00278040216778264 -0.000911669695804621 0.000626239909594625 -0.0309076631013761 -0.0184182195731177 0.0441049330357917 0.000147093713986424 4.4104065209028e-05 2.24093162500323e-05 0.0089791293330046 0.014420779212482 -0.00693696740752719 0.00234679308398245 0.000517348238396383 -0.0040367554919501 0.422317525951416 0.647131373145557 -0.337711661002613 0.0345438242383956 -0.396126794378757 -0.278281118924823 -0.000321591079990266 0.000841903876184333 -0.00153007716455834 -0.000862996742828697 -0.000462111742343288 0.00142116063815887 0.000505932573129374 -0.000377988400104574 1.88616604514502e-05
  123 3521.82542858084 ""  15.7502565415463 0 0 5.22637601836152e-05 0.000121038143901198 -1.69654743269642e-05 -0.000135733592878589 -0.000147262470991266 -5.41681113939431e-05 0.000148470265478682 0.000128262144055115 0.000126469114177438 8.37328834425157e-05 -8.70561425549741e-05 9.54584968365484e-06 0.000221842419285574 -0.000246933058154164 0.00013395632935506 -8.20501334298611e-05 -0.000156727928556735 -0.000212034191133851 0.000222252945137454 0.000123730172194922 -0.000357564153053652 -4.55590025923878e-05 5.74931699287182e-05 -0.000161063232204432 -5.02912723645452e-05 -5.3382309979236e-05 -2.16830662863067e-05 -8.53727530423836e-05 3.76903488476977e-05 -2.00998725166789e-05 2.90039053461872e-07 -3.71198347982029e-06 -8.41946726531921e-07 -4.21131024332037e-06 8.69034750559273e-06 -5.21990312847698e-06 4.62932707231898e-05 -0.000173474778024105 -3.20268662436436e-05 -0.000128680891429063 -0.000314532924293174 -0.000113722514915324 -0.000610319326477206 0.000290372269288851 -0.000528118527768761 5.54472992911878e-05 0.00105366898572291 -0.000498902728190752 0.000445407919987895 -0.000414849192683762 0.00105866982541041 -0.00042077175150446 -0.00110466844043788 0.000826946642580773 -0.000608333951195142 -0.00166501223117146 -0.000358900658364905 0.000553144227519163 0.000448296020561686 0.000150846952628102 -1.5570947678333e-05 -0.000107780075455977 0.000202652709368321 2.07001037846113e-05 -3.1205500951471e-05 -6.01029028321074e-05 -3.41972192597462e-05 -5.91434046919967e-05 1.05783325928842e-06 0.000281703892077956 0.000290888481829971 0.000124585359862133 -3.1652571470647e-05 -1.5836219528187e-05 -2.10189720521899e-07 0.000280241350789518 0.00016880103678089 0.000147946626558967 -5.98576516744937e-05 -2.22815617454764e-05 -1.86378552637654e-05 -7.51306656247757e-05 1.68726575409365e-06 -0.000162669795802933 4.20072552752968e-05 -0.000139699594502903 3.90795319868629e-05 -0.00020235485532256 2.31548147818307e-05 5.2412327221134e-05 0.000159058053064133 0.000526797848581624 0.00046400503430976 3.97896595679833e-05 -0.000776950619065347 0.000770037878981983 0.000692565135037366 0.000307946615405346 -0.000144443089619149 4.15982637262228e-06 -0.00164852652293982 0.000295185268763324 -0.0110276471489407 -0.071033346020298 -0.0211553187878872 -5.48811010618738e-05 0.000385400544512788 9.27088041106104e-05 0.00492222234943105 0.0102731873663658 -0.00566018121116002 0.000323116178299338 0.000147135815917662 0.00111635835873501 0.251383388291532 0.338634800561267 -0.202237941571747 -0.104953437114981 0.659175971344886 0.4997022924616 0.000775892703975091 -0.000352814187147931 0.000937746567819182 0.000163900587448121 0.000884016555083623 0.00097195708464467 -0.000156078220669925 -5.85342376309962e-05 0.000308234280023358
  :::
 } 
 m_exists[123] { 
  s_m_exists
  :::
  1 11111111111111111111111111111111111111111111111111111111111111111111111111111111111111111111111111111111111111111111111111111111111111 
  2 11111111111111111111111111111111111111111111111111111111111111111111111111111111111111111111111111111111111111111111111111111111111111 
  3 11111111111111111111111111111111111111111111111111111111111111111111111111111111111111111111111111111111111111111111111111111111111111 
  4 11111111111111111111111111111111111111111111111111111111111111111111111111111111111111111111111111111111111111111111111111111111111111 
  5 11111111111111111111111111111111111111111111111111111111111111111111111111111111111111111111111111111111111111111111111111111111111111 
  6 11111111111111111111111111111111111111111111111111111111111111111111111111111111111111111111111111111111111111111111111111111111111111 
  7 11111111111111111111111111111111111111111111111111111111111111111111111111111111111111111111111111111111111111111111111111111111111111 
  8 11111111111111111111111111111111111111111111111111111111111111111111111111111111111111111111111111111111111111111111111111111111111111 
  9 11111111111111111111111111111111111111111111111111111111111111111111111111111111111111111111111111111111111111111111111111111111111111 
  10 11111111111111111111111111111111111111111111111111111111111111111111111111111111111111111111111111111111111111111111111111111111111111 
  11 11111111111111111111111111111111111111111111111111111111111111111111111111111111111111111111111111111111111111111111111111111111111111 
  12 11111111111111111111111111111111111111111111111111111111111111111111111111111111111111111111111111111111111111111111111111111111111111 
  13 11111111111111111111111111111111111111111111111111111111111111111111111111111111111111111111111111111111111111111111111111111111111111 
  14 11111111111111111111111111111111111111111111111111111111111111111111111111111111111111111111111111111111111111111111111111111111111111 
  15 11111111111111111111111111111111111111111111111111111111111111111111111111111111111111111111111111111111111111111111111111111111111111 
  16 11111111111111111111111111111111111111111111111111111111111111111111111111111111111111111111111111111111111111111111111111111111111111 
  17 11111111111111111111111111111111111111111111111111111111111111111111111111111111111111111111111111111111111111111111111111111111111111 
  18 11111111111111111111111111111111111111111111111111111111111111111111111111111111111111111111111111111111111111111111111111111111111111 
  19 11111111111111111111111111111111111111111111111111111111111111111111111111111111111111111111111111111111111111111111111111111111111111 
  20 11111111111111111111111111111111111111111111111111111111111111111111111111111111111111111111111111111111111111111111111111111111111111 
  21 11111111111111111111111111111111111111111111111111111111111111111111111111111111111111111111111111111111111111111111111111111111111111 
  22 11111111111111111111111111111111111111111111111111111111111111111111111111111111111111111111111111111111111111111111111111111111111111 
  23 11111111111111111111111111111111111111111111111111111111111111111111111111111111111111111111111111111111111111111111111111111111111111 
  24 11111111111111111111111111111111111111111111111111111111111111111111111111111111111111111111111111111111111111111111111111111111111111 
  25 11111111111111111111111111111111111111111111111111111111111111111111111111111111111111111111111111111111111111111111111111111111111111 
  26 11111111111111111111111111111111111111111111111111111111111111111111111111111111111111111111111111111111111111111111111111111111111111 
  27 11111111111111111111111111111111111111111111111111111111111111111111111111111111111111111111111111111111111111111111111111111111111111 
  28 11111111111111111111111111111111111111111111111111111111111111111111111111111111111111111111111111111111111111111111111111111111111111 
  29 11111111111111111111111111111111111111111111111111111111111111111111111111111111111111111111111111111111111111111111111111111111111111 
  30 11111111111111111111111111111111111111111111111111111111111111111111111111111111111111111111111111111111111111111111111111111111111111 
  31 11111111111111111111111111111111111111111111111111111111111111111111111111111111111111111111111111111111111111111111111111111111111111 
  32 11111111111111111111111111111111111111111111111111111111111111111111111111111111111111111111111111111111111111111111111111111111111111 
  33 11111111111111111111111111111111111111111111111111111111111111111111111111111111111111111111111111111111111111111111111111111111111111 
  34 11111111111111111111111111111111111111111111111111111111111111111111111111111111111111111111111111111111111111111111111111111111111111 
  35 11111111111111111111111111111111111111111111111111111111111111111111111111111111111111111111111111111111111111111111111111111111111111 
  36 11111111111111111111111111111111111111111111111111111111111111111111111111111111111111111111111111111111111111111111111111111111111111 
  37 11111111111111111111111111111111111111111111111111111111111111111111111111111111111111111111111111111111111111111111111111111111111111 
  38 11111111111111111111111111111111111111111111111111111111111111111111111111111111111111111111111111111111111111111111111111111111111111 
  39 11111111111111111111111111111111111111111111111111111111111111111111111111111111111111111111111111111111111111111111111111111111111111 
  40 11111111111111111111111111111111111111111111111111111111111111111111111111111111111111111111111111111111111111111111111111111111111111 
  41 11111111111111111111111111111111111111111111111111111111111111111111111111111111111111111111111111111111111111111111111111111111111111 
  42 11111111111111111111111111111111111111111111111111111111111111111111111111111111111111111111111111111111111111111111111111111111111111 
  43 11111111111111111111111111111111111111111111111111111111111111111111111111111111111111111111111111111111111111111111111111111111111111 
  44 11111111111111111111111111111111111111111111111111111111111111111111111111111111111111111111111111111111111111111111111111111111111111 
  45 11111111111111111111111111111111111111111111111111111111111111111111111111111111111111111111111111111111111111111111111111111111111111 
  46 11111111111111111111111111111111111111111111111111111111111111111111111111111111111111111111111111111111111111111111111111111111111111 
  47 11111111111111111111111111111111111111111111111111111111111111111111111111111111111111111111111111111111111111111111111111111111111111 
  48 11111111111111111111111111111111111111111111111111111111111111111111111111111111111111111111111111111111111111111111111111111111111111 
  49 11111111111111111111111111111111111111111111111111111111111111111111111111111111111111111111111111111111111111111111111111111111111111 
  50 11111111111111111111111111111111111111111111111111111111111111111111111111111111111111111111111111111111111111111111111111111111111111 
  51 11111111111111111111111111111111111111111111111111111111111111111111111111111111111111111111111111111111111111111111111111111111111111 
  52 11111111111111111111111111111111111111111111111111111111111111111111111111111111111111111111111111111111111111111111111111111111111111 
  53 11111111111111111111111111111111111111111111111111111111111111111111111111111111111111111111111111111111111111111111111111111111111111 
  54 11111111111111111111111111111111111111111111111111111111111111111111111111111111111111111111111111111111111111111111111111111111111111 
  55 11111111111111111111111111111111111111111111111111111111111111111111111111111111111111111111111111111111111111111111111111111111111111 
  56 11111111111111111111111111111111111111111111111111111111111111111111111111111111111111111111111111111111111111111111111111111111111111 
  57 11111111111111111111111111111111111111111111111111111111111111111111111111111111111111111111111111111111111111111111111111111111111111 
  58 11111111111111111111111111111111111111111111111111111111111111111111111111111111111111111111111111111111111111111111111111111111111111 
  59 11111111111111111111111111111111111111111111111111111111111111111111111111111111111111111111111111111111111111111111111111111111111111 
  60 11111111111111111111111111111111111111111111111111111111111111111111111111111111111111111111111111111111111111111111111111111111111111 
  61 11111111111111111111111111111111111111111111111111111111111111111111111111111111111111111111111111111111111111111111111111111111111111 
  62 11111111111111111111111111111111111111111111111111111111111111111111111111111111111111111111111111111111111111111111111111111111111111 
  63 11111111111111111111111111111111111111111111111111111111111111111111111111111111111111111111111111111111111111111111111111111111111111 
  64 11111111111111111111111111111111111111111111111111111111111111111111111111111111111111111111111111111111111111111111111111111111111111 
  65 11111111111111111111111111111111111111111111111111111111111111111111111111111111111111111111111111111111111111111111111111111111111111 
  66 11111111111111111111111111111111111111111111111111111111111111111111111111111111111111111111111111111111111111111111111111111111111111 
  67 11111111111111111111111111111111111111111111111111111111111111111111111111111111111111111111111111111111111111111111111111111111111111 
  68 11111111111111111111111111111111111111111111111111111111111111111111111111111111111111111111111111111111111111111111111111111111111111 
  69 11111111111111111111111111111111111111111111111111111111111111111111111111111111111111111111111111111111111111111111111111111111111111 
  70 11111111111111111111111111111111111111111111111111111111111111111111111111111111111111111111111111111111111111111111111111111111111111 
  71 11111111111111111111111111111111111111111111111111111111111111111111111111111111111111111111111111111111111111111111111111111111111111 
  72 11111111111111111111111111111111111111111111111111111111111111111111111111111111111111111111111111111111111111111111111111111111111111 
  73 11111111111111111111111111111111111111111111111111111111111111111111111111111111111111111111111111111111111111111111111111111111111111 
  74 11111111111111111111111111111111111111111111111111111111111111111111111111111111111111111111111111111111111111111111111111111111111111 
  75 11111111111111111111111111111111111111111111111111111111111111111111111111111111111111111111111111111111111111111111111111111111111111 
  76 11111111111111111111111111111111111111111111111111111111111111111111111111111111111111111111111111111111111111111111111111111111111111 
  77 11111111111111111111111111111111111111111111111111111111111111111111111111111111111111111111111111111111111111111111111111111111111111 
  78 11111111111111111111111111111111111111111111111111111111111111111111111111111111111111111111111111111111111111111111111111111111111111 
  79 11111111111111111111111111111111111111111111111111111111111111111111111111111111111111111111111111111111111111111111111111111111111111 
  80 11111111111111111111111111111111111111111111111111111111111111111111111111111111111111111111111111111111111111111111111111111111111111 
  81 11111111111111111111111111111111111111111111111111111111111111111111111111111111111111111111111111111111111111111111111111111111111111 
  82 11111111111111111111111111111111111111111111111111111111111111111111111111111111111111111111111111111111111111111111111111111111111111 
  83 11111111111111111111111111111111111111111111111111111111111111111111111111111111111111111111111111111111111111111111111111111111111111 
  84 11111111111111111111111111111111111111111111111111111111111111111111111111111111111111111111111111111111111111111111111111111111111111 
  85 11111111111111111111111111111111111111111111111111111111111111111111111111111111111111111111111111111111111111111111111111111111111111 
  86 11111111111111111111111111111111111111111111111111111111111111111111111111111111111111111111111111111111111111111111111111111111111111 
  87 11111111111111111111111111111111111111111111111111111111111111111111111111111111111111111111111111111111111111111111111111111111111111 
  88 11111111111111111111111111111111111111111111111111111111111111111111111111111111111111111111111111111111111111111111111111111111111111 
  89 11111111111111111111111111111111111111111111111111111111111111111111111111111111111111111111111111111111111111111111111111111111111111 
  90 11111111111111111111111111111111111111111111111111111111111111111111111111111111111111111111111111111111111111111111111111111111111111 
  91 11111111111111111111111111111111111111111111111111111111111111111111111111111111111111111111111111111111111111111111111111111111111111 
  92 11111111111111111111111111111111111111111111111111111111111111111111111111111111111111111111111111111111111111111111111111111111111111 
  93 11111111111111111111111111111111111111111111111111111111111111111111111111111111111111111111111111111111111111111111111111111111111111 
  94 11111111111111111111111111111111111111111111111111111111111111111111111111111111111111111111111111111111111111111111111111111111111111 
  95 11111111111111111111111111111111111111111111111111111111111111111111111111111111111111111111111111111111111111111111111111111111111111 
  96 11111111111111111111111111111111111111111111111111111111111111111111111111111111111111111111111111111111111111111111111111111111111111 
  97 11111111111111111111111111111111111111111111111111111111111111111111111111111111111111111111111111111111111111111111111111111111111111 
  98 11111111111111111111111111111111111111111111111111111111111111111111111111111111111111111111111111111111111111111111111111111111111111 
  99 11111111111111111111111111111111111111111111111111111111111111111111111111111111111111111111111111111111111111111111111111111111111111 
  100 11111111111111111111111111111111111111111111111111111111111111111111111111111111111111111111111111111111111111111111111111111111111111 
  101 11111111111111111111111111111111111111111111111111111111111111111111111111111111111111111111111111111111111111111111111111111111111111 
  102 11111111111111111111111111111111111111111111111111111111111111111111111111111111111111111111111111111111111111111111111111111111111111 
  103 11111111111111111111111111111111111111111111111111111111111111111111111111111111111111111111111111111111111111111111111111111111111111 
  104 11111111111111111111111111111111111111111111111111111111111111111111111111111111111111111111111111111111111111111111111111111111111111 
  105 11111111111111111111111111111111111111111111111111111111111111111111111111111111111111111111111111111111111111111111111111111111111111 
  106 11111111111111111111111111111111111111111111111111111111111111111111111111111111111111111111111111111111111111111111111111111111111111 
  107 11111111111111111111111111111111111111111111111111111111111111111111111111111111111111111111111111111111111111111111111111111111111111 
  108 11111111111111111111111111111111111111111111111111111111111111111111111111111111111111111111111111111111111111111111111111111111111111 
  109 11111111111111111111111111111111111111111111111111111111111111111111111111111111111111111111111111111111111111111111111111111111111111 
  110 11111111111111111111111111111111111111111111111111111111111111111111111111111111111111111111111111111111111111111111111111111111111111 
  111 11111111111111111111111111111111111111111111111111111111111111111111111111111111111111111111111111111111111111111111111111111111111111 
  112 11111111111111111111111111111111111111111111111111111111111111111111111111111111111111111111111111111111111111111111111111111111111111 
  113 11111111111111111111111111111111111111111111111111111111111111111111111111111111111111111111111111111111111111111111111111111111111111 
  114 11111111111111111111111111111111111111111111111111111111111111111111111111111111111111111111111111111111111111111111111111111111111111 
  115 11111111111111111111111111111111111111111111111111111111111111111111111111111111111111111111111111111111111111111111111111111111111111 
  116 11111111111111111111111111111111111111111111111111111111111111111111111111111111111111111111111111111111111111111111111111111111111111 
  117 11111111111111111111111111111111111111111111111111111111111111111111111111111111111111111111111111111111111111111111111111111111111111 
  118 11111111111111111111111111111111111111111111111111111111111111111111111111111111111111111111111111111111111111111111111111111111111111 
  119 11111111111111111111111111111111111111111111111111111111111111111111111111111111111111111111111111111111111111111111111111111111111111 
  120 11111111111111111111111111111111111111111111111111111111111111111111111111111111111111111111111111111111111111111111111111111111111111 
  121 11111111111111111111111111111111111111111111111111111111111111111111111111111111111111111111111111111111111111111111111111111111111111 
  122 11111111111111111111111111111111111111111111111111111111111111111111111111111111111111111111111111111111111111111111111111111111111111 
  123 11111111111111111111111111111111111111111111111111111111111111111111111111111111111111111111111111111111111111111111111111111111111111 
  :::
 } 
} 
