# Supplementary material for: Cut-off Scale and Complex Formation in Density Functional Theory Computations of Epoxy-Amine Reactivity
Source: ACS Omega. 2021 Oct 25;6(44):29424–31. doi: 10.1021/acsomega.1c03229 (PMC8587129; doi:10.1021/acsomega.1c03229)
Supplement: Supplementary file 1 — ao1c03229_si_001.zip [file ao1c03229_si_001.zip › Final_structures/Primary/A1_E4_B3LYP-D3_CC-PVTZ-F_ canonical/Epoxy_frag4_reactant-4_isomer4.vib]

{ 
 s_m_m2io_version
 :::
 2.0.0 
} 

f_m_table { 
 i_j_atom_total
 :::
 43
 m_column[134] { 
  s_m_data_name
  s_m_column_name
  i_m_width
  b_m_visible
  s_m_units
  :::
  1 r_j_Frequency  "Frequency"  10 1 "" 
  2 s_j_Symmetry  "Symmetry"  10 0 "" 
  3 r_j_Intensity  "Intensity"  10 1 "" 
  4 r_j_Raman_Act  "Raman Act"  10 0 "" 
  5 r_j_Raman_Int  "Raman Int"  10 0 "" 
  6 r_j_x1  "x1"  10 0 "" 
  7 r_j_y1  "y1"  10 0 "" 
  8 r_j_z1  "z1"  10 0 "" 
  9 r_j_x2  "x2"  10 0 "" 
  10 r_j_y2  "y2"  10 0 "" 
  11 r_j_z2  "z2"  10 0 "" 
  12 r_j_x3  "x3"  10 0 "" 
  13 r_j_y3  "y3"  10 0 "" 
  14 r_j_z3  "z3"  10 0 "" 
  15 r_j_x4  "x4"  10 0 "" 
  16 r_j_y4  "y4"  10 0 "" 
  17 r_j_z4  "z4"  10 0 "" 
  18 r_j_x5  "x5"  10 0 "" 
  19 r_j_y5  "y5"  10 0 "" 
  20 r_j_z5  "z5"  10 0 "" 
  21 r_j_x6  "x6"  10 0 "" 
  22 r_j_y6  "y6"  10 0 "" 
  23 r_j_z6  "z6"  10 0 "" 
  24 r_j_x7  "x7"  10 0 "" 
  25 r_j_y7  "y7"  10 0 "" 
  26 r_j_z7  "z7"  10 0 "" 
  27 r_j_x8  "x8"  10 0 "" 
  28 r_j_y8  "y8"  10 0 "" 
  29 r_j_z8  "z8"  10 0 "" 
  30 r_j_x9  "x9"  10 0 "" 
  31 r_j_y9  "y9"  10 0 "" 
  32 r_j_z9  "z9"  10 0 "" 
  33 r_j_x10  "x10"  10 0 "" 
  34 r_j_y10  "y10"  10 0 "" 
  35 r_j_z10  "z10"  10 0 "" 
  36 r_j_x11  "x11"  10 0 "" 
  37 r_j_y11  "y11"  10 0 "" 
  38 r_j_z11  "z11"  10 0 "" 
  39 r_j_x12  "x12"  10 0 "" 
  40 r_j_y12  "y12"  10 0 "" 
  41 r_j_z12  "z12"  10 0 "" 
  42 r_j_x13  "x13"  10 0 "" 
  43 r_j_y13  "y13"  10 0 "" 
  44 r_j_z13  "z13"  10 0 "" 
  45 r_j_x14  "x14"  10 0 "" 
  46 r_j_y14  "y14"  10 0 "" 
  47 r_j_z14  "z14"  10 0 "" 
  48 r_j_x15  "x15"  10 0 "" 
  49 r_j_y15  "y15"  10 0 "" 
  50 r_j_z15  "z15"  10 0 "" 
  51 r_j_x16  "x16"  10 0 "" 
  52 r_j_y16  "y16"  10 0 "" 
  53 r_j_z16  "z16"  10 0 "" 
  54 r_j_x17  "x17"  10 0 "" 
  55 r_j_y17  "y17"  10 0 "" 
  56 r_j_z17  "z17"  10 0 "" 
  57 r_j_x18  "x18"  10 0 "" 
  58 r_j_y18  "y18"  10 0 "" 
  59 r_j_z18  "z18"  10 0 "" 
  60 r_j_x19  "x19"  10 0 "" 
  61 r_j_y19  "y19"  10 0 "" 
  62 r_j_z19  "z19"  10 0 "" 
  63 r_j_x20  "x20"  10 0 "" 
  64 r_j_y20  "y20"  10 0 "" 
  65 r_j_z20  "z20"  10 0 "" 
  66 r_j_x21  "x21"  10 0 "" 
  67 r_j_y21  "y21"  10 0 "" 
  68 r_j_z21  "z21"  10 0 "" 
  69 r_j_x22  "x22"  10 0 "" 
  70 r_j_y22  "y22"  10 0 "" 
  71 r_j_z22  "z22"  10 0 "" 
  72 r_j_x23  "x23"  10 0 "" 
  73 r_j_y23  "y23"  10 0 "" 
  74 r_j_z23  "z23"  10 0 "" 
  75 r_j_x24  "x24"  10 0 "" 
  76 r_j_y24  "y24"  10 0 "" 
  77 r_j_z24  "z24"  10 0 "" 
  78 r_j_x25  "x25"  10 0 "" 
  79 r_j_y25  "y25"  10 0 "" 
  80 r_j_z25  "z25"  10 0 "" 
  81 r_j_x26  "x26"  10 0 "" 
  82 r_j_y26  "y26"  10 0 "" 
  83 r_j_z26  "z26"  10 0 "" 
  84 r_j_x27  "x27"  10 0 "" 
  85 r_j_y27  "y27"  10 0 "" 
  86 r_j_z27  "z27"  10 0 "" 
  87 r_j_x28  "x28"  10 0 "" 
  88 r_j_y28  "y28"  10 0 "" 
  89 r_j_z28  "z28"  10 0 "" 
  90 r_j_x29  "x29"  10 0 "" 
  91 r_j_y29  "y29"  10 0 "" 
  92 r_j_z29  "z29"  10 0 "" 
  93 r_j_x30  "x30"  10 0 "" 
  94 r_j_y30  "y30"  10 0 "" 
  95 r_j_z30  "z30"  10 0 "" 
  96 r_j_x31  "x31"  10 0 "" 
  97 r_j_y31  "y31"  10 0 "" 
  98 r_j_z31  "z31"  10 0 "" 
  99 r_j_x32  "x32"  10 0 "" 
  100 r_j_y32  "y32"  10 0 "" 
  101 r_j_z32  "z32"  10 0 "" 
  102 r_j_x33  "x33"  10 0 "" 
  103 r_j_y33  "y33"  10 0 "" 
  104 r_j_z33  "z33"  10 0 "" 
  105 r_j_x34  "x34"  10 0 "" 
  106 r_j_y34  "y34"  10 0 "" 
  107 r_j_z34  "z34"  10 0 "" 
  108 r_j_x35  "x35"  10 0 "" 
  109 r_j_y35  "y35"  10 0 "" 
  110 r_j_z35  "z35"  10 0 "" 
  111 r_j_x36  "x36"  10 0 "" 
  112 r_j_y36  "y36"  10 0 "" 
  113 r_j_z36  "z36"  10 0 "" 
  114 r_j_x37  "x37"  10 0 "" 
  115 r_j_y37  "y37"  10 0 "" 
  116 r_j_z37  "z37"  10 0 "" 
  117 r_j_x38  "x38"  10 0 "" 
  118 r_j_y38  "y38"  10 0 "" 
  119 r_j_z38  "z38"  10 0 "" 
  120 r_j_x39  "x39"  10 0 "" 
  121 r_j_y39  "y39"  10 0 "" 
  122 r_j_z39  "z39"  10 0 "" 
  123 r_j_x40  "x40"  10 0 "" 
  124 r_j_y40  "y40"  10 0 "" 
  125 r_j_z40  "z40"  10 0 "" 
  126 r_j_x41  "x41"  10 0 "" 
  127 r_j_y41  "y41"  10 0 "" 
  128 r_j_z41  "z41"  10 0 "" 
  129 r_j_x42  "x42"  10 0 "" 
  130 r_j_y42  "y42"  10 0 "" 
  131 r_j_z42  "z42"  10 0 "" 
  132 r_j_x43  "x43"  10 0 "" 
  133 r_j_y43  "y43"  10 0 "" 
  134 r_j_z43  "z43"  10 0 "" 
  :::
 } 
 m_row[123] { 
  r_j_Frequency
  s_j_Symmetry
  r_j_Intensity
  r_j_Raman_Act
  r_j_Raman_Int
  r_j_x1
  r_j_y1
  r_j_z1
  r_j_x2
  r_j_y2
  r_j_z2
  r_j_x3
  r_j_y3
  r_j_z3
  r_j_x4
  r_j_y4
  r_j_z4
  r_j_x5
  r_j_y5
  r_j_z5
  r_j_x6
  r_j_y6
  r_j_z6
  r_j_x7
  r_j_y7
  r_j_z7
  r_j_x8
  r_j_y8
  r_j_z8
  r_j_x9
  r_j_y9
  r_j_z9
  r_j_x10
  r_j_y10
  r_j_z10
  r_j_x11
  r_j_y11
  r_j_z11
  r_j_x12
  r_j_y12
  r_j_z12
  r_j_x13
  r_j_y13
  r_j_z13
  r_j_x14
  r_j_y14
  r_j_z14
  r_j_x15
  r_j_y15
  r_j_z15
  r_j_x16
  r_j_y16
  r_j_z16
  r_j_x17
  r_j_y17
  r_j_z17
  r_j_x18
  r_j_y18
  r_j_z18
  r_j_x19
  r_j_y19
  r_j_z19
  r_j_x20
  r_j_y20
  r_j_z20
  r_j_x21
  r_j_y21
  r_j_z21
  r_j_x22
  r_j_y22
  r_j_z22
  r_j_x23
  r_j_y23
  r_j_z23
  r_j_x24
  r_j_y24
  r_j_z24
  r_j_x25
  r_j_y25
  r_j_z25
  r_j_x26
  r_j_y26
  r_j_z26
  r_j_x27
  r_j_y27
  r_j_z27
  r_j_x28
  r_j_y28
  r_j_z28
  r_j_x29
  r_j_y29
  r_j_z29
  r_j_x30
  r_j_y30
  r_j_z30
  r_j_x31
  r_j_y31
  r_j_z31
  r_j_x32
  r_j_y32
  r_j_z32
  r_j_x33
  r_j_y33
  r_j_z33
  r_j_x34
  r_j_y34
  r_j_z34
  r_j_x35
  r_j_y35
  r_j_z35
  r_j_x36
  r_j_y36
  r_j_z36
  r_j_x37
  r_j_y37
  r_j_z37
  r_j_x38
  r_j_y38
  r_j_z38
  r_j_x39
  r_j_y39
  r_j_z39
  r_j_x40
  r_j_y40
  r_j_z40
  r_j_x41
  r_j_y41
  r_j_z41
  r_j_x42
  r_j_y42
  r_j_z42
  r_j_x43
  r_j_y43
  r_j_z43
  :::
  1 32.0794251088778 ""  0.0149606250609102 0 0 -0.0253447933163819 -0.00361738497116564 -0.00992356717399698 -0.056198050956946 0.0208068658804822 -0.014996241699877 -0.0438998011377448 0.0114662211359811 -0.0167772807539027 -0.0293189882982218 0.00252414823763804 -0.0142717683058688 -0.0105085002734731 -0.0150734127910845 -0.0141671195367195 -0.00592517889691747 -0.0234864403199767 -0.0168298528892754 -0.0255114981552491 -0.00864377613710645 -0.0199784415196249 -0.0446003275342468 0.00904325422648224 -0.0200390104219212 0.0200012524821182 -0.0484318444984935 -0.0163317945068231 0.0188633609064406 -0.0746125099440163 -0.034466339805285 0.021689533002635 -0.0550514812536636 -0.0195386198402107 0.046283378330869 -0.0417163893466593 0.00546065485954843 -0.00765494749289998 0.0128009558145232 -0.0126658294803068 -0.0383048950546547 -0.0291700002709402 -0.00640698873480631 -0.0310226987844137 0.00686773586363321 -0.012360850840539 0.00151229833357456 -0.0230562727290861 -0.0120233813889447 -0.024426430318464 -0.0125578278704312 -0.0221876091623432 -0.0568201067670386 0.017747216809751 -0.0220746945788377 0.0186816870904934 -0.0741727727006454 -0.0343414825361737 0.0340729096913625 -0.0910020681774976 -0.0323379480438348 0.00314409077930605 -0.077758120236005 -0.0500380692587053 0.0233991574518899 -0.041480669313882 -0.0101628840579655 0.00707383201095562 -0.0603931650527584 -0.0311127343496137 0.0364024638829758 -0.0685366160711403 -0.0196450150511122 0.046236345739868 -0.0254454851048598 0.0179911949301532 0.0636069934187138 -0.0569294094289319 0.00489918930874373 0.047905079420615 -0.038042324796568 0.00928671411201442 0.0332561645155679 0.00392765050001395 -0.000864158790820034 0.0314765255829239 -0.0252496193481493 -0.00379248234238586 0.00285912535475668 -0.0159026646937614 -0.00693743523994506 0.0492081536127202 0.000854126713425241 0.00140716766150355 0.0330704404259129 0.0266131437044579 0.00229963656570894 -0.00289305651033583 -0.0322881121914123 -0.00936734207404471 0.0136695262965399 0.0914490846199949 0.0661639423307199 0.00644820993010289 0.0836131957655999 0.0579644503679545 0.0270385259959304 0.0755641016958504 0.0594417770366625 0.0235598015033506 0.101187839798908 0.0764721254091988 0.000159426227596341 0.0988511863484139 0.0671876953232741 0.00160341563092619 0.0807154303609614 0.0578639523843708 0.000833336625968799 0.0820695886697009 0.0607348666451857 0.0302509548421005 0.0835107782651588 0.0648980284970953 0.0159574429850517 0.0620649339655178 0.0483099097884023 0.0444428817117826 0.0684218511059415 0.0593922262262616
  2 54.9745091362416 ""  0.0365757025460094 0 0 -0.00327076501387725 0.00182439792993512 0.00626250741330702 -0.010043629881387 0.00304991779788454 -0.000962718483941516 -0.00922499366258968 0.00336368907099529 -0.00174532551289711 -0.0327749587298319 0.0241419499826579 -0.00650259013637578 -0.0291000179295527 0.016978341237893 -0.00207498599365786 -0.000205388681480225 -0.0116607800658034 0.00745836298633296 0.0212687068730763 -0.0288464888753372 0.0112448595738542 0.0162081643479598 -0.0211960462521685 0.00635212540969543 -0.000210571764702554 -0.0165305361838176 0.0135276029655214 -0.0742107116534257 -0.0021541899600139 0.0809818081581463 0.0678240723708992 -0.0859374796906793 0.032712244946114 0.00122268762173992 0.0372707088063758 -0.0674800793946988 -0.00115153409161166 0.0198826940826158 0.0147492548905025 -0.0110730608465824 -0.00372228041707778 -0.00440649871435266 -0.0519365421942327 0.0429885450633414 -0.0132332554430816 -0.0479742616114075 0.0333429848551862 -0.00594705362807745 0.0420590826392784 -0.0488642228894071 0.0180109869195035 0.0332807906614123 -0.0347976645713769 0.00959066004381037 -0.120089978607715 0.0408063809423042 0.0691252663173551 -0.0808060271551158 -0.000961269229487998 0.0873012204685479 -0.0728894824664594 -0.0351270872739027 0.136348943541931 0.122000977071033 -0.0843005463669575 -0.00288556185431699 0.0566445854522755 -0.127793865763368 0.0768628809862366 0.0741407973400323 -0.0962472265058837 0.0380484846794517 0.045884155897127 0.0237010808080139 -0.113699126603384 -0.00207394425499347 0.0415839423186828 -0.0691045723187582 -0.0399053070943855 0.0831004850243422 -0.0789935098026673 0.0238880123244626 -0.0108212598337735 0.045277029597653 0.0221714328529191 -0.0111131961129064 0.0419617612412299 0.0124654120588214 -0.0171517708142699 0.0217999999948864 0.0310003306331772 -0.025906517731833 0.0546869467174279 0.023959391389359 0.00858741291133331 0.047423721936023 0.0116053789853954 -0.0373771113311313 0.0148636814841511 -0.00244440705517186 0.0404973394467234 -0.0738147443151047 0.0223476338498782 0.0625739156359378 -0.0466114714255103 -0.0306115636200492 0.00570226906714965 -0.0595828174106903 0.00132217611585609 0.044135219540845 -0.0713343743359954 -0.00326614488258914 0.0455394036286888 -0.107177709187148 0.0234900660782564 0.0647275623479174 -0.0541609217234592 0.0415060138926681 0.0821709243512555 -0.0526848589628695 -0.0483822501189061 -0.00515856531247541 -0.0789517264267383 -0.0368711349790166 -0.00158048903587158 -0.0577888861192595 -0.0269912037301861 -0.00195673902370497 -0.0313412651391463
  3 69.3291200375665 ""  0.496499580244284 0 0 -0.018378504840262 -0.0172941968058432 0.0297701896869091 -0.0144304420065897 -0.0156619427235228 0.0379312635295747 -0.000924453366411101 -0.024880477801232 0.0345120153957732 0.0341680707771106 -0.0412606506244833 0.0394250491717913 0.0413716660681109 -0.0370212012113881 0.0256492052743215 0.0159505986190963 -0.0211531344688926 0.00687581864978787 -0.0141843672084441 -0.0125173708839916 0.00420608688473762 -0.0229316012040677 -0.0129528154626166 0.0180743384961062 0.00577305723631486 0.00770145864580938 -0.018210468991147 -0.0175065861242786 0.061010642767607 0.0377602886822723 0.0293279396763322 -0.0397610167778082 -0.02985127705078 -0.011367145934356 0.04175684892926 -0.0914212068614661 -0.0133855086472432 -0.0485457532891868 0.00986084879451022 -0.00363082735729441 -0.0118986777428425 0.0563877497826625 0.0524873936388015 -0.0526455190595698 0.0522373248859658 0.063149456196768 -0.0423899662619612 0.0285005986188689 -0.0327459362011792 -0.00281626958750444 -0.00907719810731612 -0.0485056086800906 -0.0029486260738029 0.0149791812431018 -0.0299039582099602 0.0931822763440813 0.0482310835374416 -0.0317046351382936 0.0888535932533919 0.0198794082842446 -0.00439621474528542 0.0411297673072373 0.0873570230627787 0.0492210801278517 -0.0533861649096143 -0.0538021816749826 0.0224354975626054 -0.0673273931296158 -0.000276420272432441 0.0336437899542853 -0.0321317148695949 -0.0436707800019303 0.00857961934226344 0.0096049310946323 -0.13212986514856 -0.025734002735801 0.0652723102567797 -0.104903791846832 -0.0314059072586807 0.0714509129699704 -0.0922780211622283 -0.0359959193035228 0.02984671317813 -0.0770353062605919 -0.0178280708500572 -0.0126347427523247 -0.0411723157519148 -0.0466079626508478 0.0182107523640223 2.56284040345556e-05 -0.055170848423176 0.0691451782415856 -0.101547146016154 -0.0186213506562714 0.0100727234178864 -0.102951233150375 -0.0729294750932725 0.0508221279743633 0.0287041864788633 0.0231785878734768 0.030093182831862 0.0315609816084992 -0.000193849900211072 -0.0488658104556136 -0.00793736881771353 0.0572144301815423 0.0796893194702067 0.0144364483682355 0.0411254507639327 0.0463986307309269 0.0118128522758727 -0.0033708512176504 0.036785214814675 0.0921005791121123 -0.0266569063146382 -0.0702645212719012 0.0183571706222634 -0.0176837833597469 -0.0756719977329453 -0.00459344074380331 0.0721383501972828 0.120632437139872 0.0413304931388757 0.0485484091422059 0.0695447656182795 0.02427238212688 0.0737643391617945 0.0832897640967757 -0.0339901172777509
  4 79.3693974027235 ""  0.800011337723053 0 0 0.0239601715388991 -0.0264484645191324 0.0035916877183672 -0.0170704451431741 0.0232664009892856 0.0191325359495319 -0.00823681002124008 0.0140884564132844 0.0209896808950515 0.0154918598975737 9.76182509233827e-05 0.0248157421256915 0.0239372993031082 -0.0017049555460981 0.0186292883208204 0.00953718130178397 0.00836526015456723 0.00830136912579152 -0.0152078867691502 0.0214597012798659 0.00511637298212784 -0.0233307032039491 0.0246993304364172 0.0119511101725524 0.0169943807602639 0.0122598143132848 -0.00456830904931166 0.0106407024271844 0.0259608241825498 0.0100215330014211 0.0252070272153791 -0.01024586873543 -0.0135636233625474 0.0222299288089056 0.0295328662379993 -0.0248357858520226 0.0429127687789039 -0.0225052364099845 -0.00710682245746699 0.00332769032134567 -0.0710239455288733 0.0141494780893484 0.0256381674801762 -0.00816395101850414 0.0306752167782497 0.0405896145787455 -0.00990572929039957 0.0213434938239223 -0.0269937053413434 0.0283623925548165 -0.00265863057568675 -0.0404909429346994 0.0329898431391155 0.00950843684987053 0.00800652164933703 0.0397019202268519 0.0168500525724771 0.0115369901484801 0.0323745888011791 0.000833032348213425 0.00942356281997665 0.0166007443072501 0.0236529430800668 0.0325657639303707 -0.0103601345132487 -0.0185681607714585 0.0152947132481957 -0.0239284553764019 -0.0073296098492333 0.0342033975348225 -0.0124524885720538 -0.0208070144712969 0.0297671937335396 0.0232569666328087 -0.0357078204552567 0.0244708040269085 0.0326901545323654 -0.0314589207883024 0.01531536351806 0.0433925011325364 -0.0228232328708999 0.081363652286261 -0.00692304176022518 -0.033146734180941 0.0616028389612154 -0.034762591314946 -0.0709052673658017 0.0678904111011821 -0.0158544721114253 -0.0276159624124511 0.113500297242829 0.0159743479845277 -0.0467390617234283 0.0613706395760379 -0.0144892270661448 -0.00775258397826019 0.0906166887724403 -0.0013543030814778 -0.036783435897611 -0.0946788717083297 -0.0204161710174362 0.0058151022887747 -0.0645099413836387 -0.0118075457853179 0.0357713100174965 -0.125969236855506 -0.0213650313428741 0.0210985382781984 -0.0966756737265534 -0.0228296933590766 -0.0109257394278706 -0.0876570218384312 -0.0224433583541131 -0.010714151331662 -0.0385611279911858 -0.00250537542089125 0.0631227327117796 -0.0401609059810796 -0.0315606915276566 0.0168385881142233 -0.141989926778444 -0.0157655797401032 0.00880518845832249 -0.129166009387642 -0.0255580898940632 0.0378217303409529 -0.12245260427743 -0.0229347493075581 0.0237042360628805
  5 83.6578110791641 ""  0.281843795915679 0 0 0.0157350154556784 -0.0163761486279903 -0.0108882254840264 0.0397917942502499 -0.0326609004959791 -0.00420489806776691 0.0441602026129487 -0.0394313232344998 -0.000742702268128882 0.0381819842935827 -0.0379658657717916 -0.00136289341247242 0.0327044541258738 -0.0345977035010876 0.000911198100182148 0.0305831435324501 -0.0294787298230811 0.00352386705164502 0.0489818009693908 -0.0439776081034649 0.00667016289309944 0.05661091332641 -0.0495806393343146 0.00483167817073149 -0.00160459023630176 0.00242587896525011 0.00111141571883474 0.02386718548373 0.0344623180648654 0.00429932370495486 -0.0273682133438834 0.035276390616605 -0.0011003136803513 -0.0396722866428043 -0.0245327580918456 -0.0033104122585191 0.00265411869181194 -0.0306560257262436 -0.0105770588050066 0.0247126502844354 0.002185928770574 -0.0146183708142096 0.0359084602048225 -0.0378135780932563 -0.00409915660435121 0.0251891785691264 -0.0307905464412141 -0.000329724700948572 0.0531555036850817 -0.0462225287748892 0.00965089762299397 0.0672520303388048 -0.0560441034944775 0.00664603937996675 0.0386418348865443 0.0178215252154054 0.00635084002108475 0.00281506572957663 0.0573586265011435 0.0010844332765265 0.0473923764260289 0.0512285395588782 0.00794014467821741 -0.0486434262807597 0.014810884380165 -0.0024922508996979 -0.00233216441289396 0.0573299853352035 0.000562796815950188 -0.0506933790581629 0.0583999367032585 -0.00304773822927793 -0.0565525641753016 -0.0456627959277706 -0.00598528077773751 -0.0631588135186531 -0.0023070578440404 -0.00472423397887536 -0.0263647122970059 -0.0440319175248598 -0.00258549830853893 -0.0438883001589867 -0.0316417938310525 0.000530309108260845 -0.054965209693064 0.0116603991069629 -0.021930029144035 -0.00429000704598032 -0.00466606162951651 -0.0165028238887149 -0.0444821508920505 -0.0359673375338557 0.00337226518886506 -0.0565941564825857 -0.0542379479105393 0.0154330423661238 0.0205098316901535 0.0123583937467754 -0.0257846263306049 -0.0461142479251428 0.105928663225748 -0.000847074525306265 -0.0114628753716902 0.100719302809951 0.0297588284302804 -0.0664206301449494 0.0153714516043102 0.00956109803095154 -0.00668696353452634 0.143899064599951 0.0159561991726133 -0.0901565984808497 0.136871335556189 -0.0470417653909969 -0.011855606128286 0.0961953185569181 0.0441933153420866 0.0177944585836022 0.109032182639992 0.0150116152986831 -0.087144146288082 0.00802965365499054 -0.0115361761821357 -0.0960401001745717 -0.0215098616085042 -0.0126370876762621 -0.027108591663107 -0.0120738509804333 0.0600338676716396
  6 93.1753823512479 ""  0.192642879617379 0 0 0.0153376238757948 0.0138890487374445 -0.0277175133873042 0.031096685549937 -0.0056916614559571 -0.035715769027253 0.0237596840655609 0.000844557358124667 -0.0337705143464288 0.0211349129643077 -0.0121744931417669 -0.0321608651089585 0.0139985546513736 -0.0142762356483163 -0.0216899684853524 0.0102560134874636 -0.0012517887084616 -0.0118184530982903 0.0112826835903282 0.0162069503741445 -0.0146496216518698 0.0171481706655769 0.017581450832498 -0.0259956883215709 -0.00129881796701001 -0.00449040040251713 0.00621691825203918 -0.0118433963737781 -0.00955859905444897 0.0109237522595392 0.00759096387411568 0.00550019309904596 0.0237101648319238 -0.0143941555617126 -0.013466745411601 0.00443182091495887 -0.00411862543779243 0.0345670189501959 -0.00449066746379614 0.0120335703530148 0.0290246306161941 -0.0549173943471469 0.022030569875428 -0.0183408656204571 -0.0372554756031972 0.0104269639778304 -0.0253557922371642 -0.0207670947247122 0.00746488452442887 0.0286094422242366 -0.00827915143783641 0.0186813042197978 0.0323693549506666 -0.0279851107240169 -0.0182983905937899 -0.013673960743698 0.00231908047786223 -0.0181301110106286 -0.0114935745290703 0.0208740757432829 -0.0061865521204768 -0.00655652450899559 0.0135122131296605 0.0146186001064814 0.0117807694399024 0.0237791670912419 0.0128028614405559 0.010321341213115 0.0236320660857764 0.00127707461990978 0.00102808227441936 0.035973900262488 -0.0102862614839259 -0.0121316159947294 0.00216906813855771 -0.0235273083337837 -0.0133413928885887 0.0150397291336863 -0.0190244549325216 -0.0218321765957894 -0.00516929990613405 0.0128777741031509 -0.0313844570574323 0.0642064226387921 0.0167002610049205 0.00752290566596356 0.0718901289547059 0.0202723649566945 -0.0227028552733829 0.0120105335940279 0.000440770567734778 -0.0705847044649513 0.0878241391705073 0.0182889145474831 -0.0086276320969142 0.0592712022112034 0.0166686581436861 -0.0602620829679787 0.000423247713983056 -0.0582774521838071 0.0387403830737626 0.0203759715873825 -0.0794941600354095 -0.100402637438415 -0.0302862014000303 -0.0128432652457105 0.119883342823461 -0.00281813576058076 -0.0230554796277035 0.0706797361388137 -0.0218146548764183 -0.107239051561607 0.0527711323571866 0.117457869061677 -0.118278447520543 -0.136417959235767 0.029459959394559 -0.0929943329695965 -0.151219747828805 -0.035155466495007 0.00994169098023615 0.183968703070057 0.0387100025106382 -0.0247812956148204 0.104084234222088 0.014721642367553 0.0122965944655086 0.12614395958279 -0.0803754124810502
  7 96.8299685010598 ""  0.867523901276899 0 0 -0.0273543301422756 -0.0010027373684006 0.0257957304609513 0.00478713888056849 -0.0235760511991231 0.0332730283457428 0.00134157677863351 -0.015991939177309 0.0271314041955251 -0.0541535916257174 0.056574865330519 0.0120590862703337 -0.0568105891565594 0.0673380112744318 0.00211777171896287 -0.00604210550228151 0.00569150411022844 0.00566919242043388 0.0536651107941094 -0.072920270410009 0.0209946888264702 0.0575395291052801 -0.0829592318715308 0.0319357280962524 0.00360293714053771 0.0074942485411882 -0.00797885885646778 0.0277455704398497 -0.0036783443285497 -0.0347156015882358 -0.0208867257655045 0.0196618064218565 -0.0251219614867983 0.0222546763893816 0.00261209812065445 0.0216714495350818 -0.0515736032220005 -0.00584638957882283 0.0391896123714053 -0.0255401025679354 0.0176604723408034 0.00522528239846247 -0.0919830100231682 0.101405059784715 0.00677453306259341 -0.0954540430401514 0.12075069822746 -0.00813132983366485 0.094281564008803 -0.123502103730644 0.0241558950792718 0.098615260069272 -0.137202595650787 0.0429992857801711 0.0392748391032101 -0.0168158863852636 -0.0328604585415755 0.0356469649825244 -0.00995366474246404 -0.0360744544751431 0.021219865284864 0.0047400424886655 -0.0570350032675217 -0.0421442949476548 0.00373804955729173 -0.0231621265830999 -0.0115361896220312 0.0303844994953304 -0.0276254970816396 -0.0266355559039086 0.0345533430501184 -0.0365484196994576 0.00549959939982254 0.00923546067583771 0.0402117601530145 0.0377967235711185 -0.00277161679262864 0.0100850164252936 0.0396825896889622 0.00242331605384435 0.0379838750499438 0.0352654836076685 0.0438002092224885 -0.0444618479150456 0.0523213189319985 -0.0355959777312279 -0.0098831080532818 -0.0192366685137828 0.00391621804038511 0.0156257923022383 0.0355463439104898 0.0748609028235615 -0.0636629308232929 0.0538252015073622 0.0616625215349576 -0.0684050207625263 -0.0559281332940645 0.00317178401724809 0.0384522939623784 -0.0319380785792425 0.0276852412444762 0.00646610019831734 -0.0723702726470279 -0.0125912613267723 -0.0393805826865118 0.030166962436085 0.0140792665398751 -0.0252898778141503 -0.00771507380841457 0.0517373123873458 0.0340675522024939 -0.0693910783662835 0.044238123905473 0.0380245884303721 -0.0969998664068516 -0.0261046004016526 -0.0465556914096206 -0.103059636268975 -0.0160488756631741 -0.0227754575959679 0.0557660713237267 0.0443040058682823 0.00743210819581075 0.00577857917106283 -0.0150935034714189 -0.0549193148780026 0.0737076001008051 0.00164910476842312 -0.0507070008141411
  8 109.243526280799 ""  0.75291596545584 0 0 -0.0732019140858879 0.0660530906644475 -0.0217564412901791 -0.0662151709609732 0.0582135861598649 -0.0244656302625321 -0.00945540471390983 0.00231484280782319 -0.0144378273893775 0.0141375691922828 -0.0267194405696346 -0.00846528317980311 0.0380210392360373 -0.0562961208923128 -0.000519541491128379 0.0351329965117135 -0.0521179878679734 0.000928462443288722 0.0369545465308692 -0.0481173846746913 0.000472986730694878 0.0158287030258763 -0.0235812854219434 -0.00733853745185702 -0.00595693973973946 -0.0145792941082291 7.9205900994881e-05 0.0162469444089401 0.0355756797356607 0.0182683651675534 -0.0308397373338773 0.0204169552936814 0.00104264624766909 -0.0641267459090012 -0.0447671660039287 -0.0227772645505771 -0.0876291206369301 0.0913272614879472 0.00103016718924018 -0.0855383510015009 0.0676540974696659 -0.0524517637535172 0.00385420482529055 -0.0153912284343085 -0.0114375201943989 0.0457631223523137 -0.0677200780645083 0.00153202001323827 0.0451387202156296 -0.0543783217271637 0.00452630012843966 0.0086100917599994 -0.0138158504261156 -0.00928078200090995 0.0294907668818132 0.017991848026313 0.0183037434679561 -0.0180410627114912 0.0703140820982124 0.016145841069772 0.0533856182247232 0.0553079215082428 0.0349280529712825 -0.0514638068111197 -0.00427546641395456 -0.00399077055215425 -0.000814372799448546 0.0438524459492894 0.00708050565960838 -0.0597127811203763 0.0479935100850009 -0.000103207858966767 -0.0822581052269054 -0.0816149221179189 -0.0365021682280794 -0.101559559066129 -0.00838603532924411 -0.0261322821229368 -0.0512498437505392 -0.0662253658054516 -0.0237655755642403 0.0577553307166908 0.0848299278965342 0.0183035951609632 0.0657224946146287 0.00929547411393755 0.0347945696475753 -0.0268655409938873 0.0292326775865023 0.0042426488204071 0.0837658834117279 0.0702730152591318 0.0277974065964755 0.069510619148984 0.14997628012663 0.0101006909863599 -0.0599615063029433 -0.0256581389942117 0.00499281036463561 0.00599307576232938 -0.0176412708949794 -0.00711843355554007 0.0333664807747243 -0.0243892353307545 0.0155207195874577 -0.0255569510787703 -0.0263284016337689 0.00865411439229561 0.0132683994028421 -0.0113092822395748 -0.0230605675498607 0.00079395814443878 -0.0128417709136919 -0.0213447150731956 0.0236636563447859 -0.0311110711523765 0.0228192794686134 0.0526263487608697 -0.0168302079212125 0.0062772234049385 -0.0478253393188595 -0.0114499297669049 -0.00595329444746479 -0.037893418550033 -0.039563953983812 0.0279224670377383 -0.0119987217556213 -0.0326446293307006 0.0132093166197039
  9 115.182486588772 ""  0.0537595013422087 0 0 0.00512172989264691 0.00407099114174631 0.00415348953734746 0.0163932657431929 -0.0109807101159467 -0.00509954458899038 0.00724092739445189 -0.00222726699731736 -0.00705925929249944 0.0372106920725068 -0.0364278705645121 0.000816168728813662 0.0399165335238115 -0.0421176457395139 0.00403826149886251 0.0109229774273549 -0.00875735849923414 0.000275133286969349 -0.0218352125101047 0.0302965614050974 -0.00768967294324979 -0.0227678880000275 0.032692456917738 -0.0111679746623884 0.00151026555489869 -0.00379185770835536 0.00528643968621436 -1.47038043555951e-05 0.00775951219145616 0.0148954543383125 0.00386995564110545 0.000430999024581143 0.0113425961487421 -0.0149708552156743 -0.00996935457741301 -0.00483664226040775 0.00403629506398433 -0.00184968614003883 0.00065185934015052 0.0169029611522089 0.022236056074466 0.00741442198215607 0.0608513829720237 -0.0620622763466968 0.00609018318266454 0.0622868112348285 -0.0703514540445812 0.00963196600960702 -0.044939692732188 0.0574023515477143 -0.0110535320627722 -0.0436931378602828 0.0581642850715908 -0.0165448765342405 0.000760659074390591 0.00820427284516419 0.0156692407490089 -0.00797851180233021 0.0160267330931541 0.0139973905547628 0.00820346448335729 0.00922552416992112 0.0233535895349833 0.00657430924343232 0.00486477360238396 0.0130168597759678 0.00366034964406831 0.00158212539812794 0.00924700526861959 0.00289219438094102 -0.00241066572699455 0.0157947120482726 -0.0134619064289355 -0.0169244385999496 -0.0113946571014715 -0.0269323272991251 -0.00288240346027735 0.000138240406936681 -0.0178195795298374 -0.016652606977142 -0.0115370174766222 0.00846203300118102 0.0185167834862076 -0.0151049876422584 0.0398273585945966 -0.0118530306005654 0.044375595467999 -0.0179768169717215 -0.000998978141815132 0.0198625540528215 -0.0204076209491892 0.0179416552967046 -0.0155696978678918 0.0369732017024191 0.0441315926023665 -0.052083883532523 -0.0665907882518859 -0.0171903978689159 0.0446481427610677 -0.0285861672312267 -0.0301919417389067 0.0196020338872247 -0.129743666065175 0.104829186677256 -0.0401245324892954 0.07470353067656 -0.051302151950192 -0.0333474132411243 -0.087557805487823 -0.0824398573316983 0.119044184051358 0.030403112142146 -0.0620566430999484 0.00856804740419812 -0.0664476336547879 0.15714120910848 -0.115546430691323 -0.208632455772309 0.103474944374384 0.00447011633233773 0.1453674209338 -0.116861137588463 0.00722190740872657 0.110984863025523 -0.00904452491967809 -0.118084770913858 0.0390374893747672 -0.0381827292284115 -0.025672957322021
  10 131.203866907535 ""  2.77824976365378 0 0 0.0383282480051958 -0.00324974677530578 0.0211656842354134 0.0444575691379016 -0.0340711461049206 -0.0139551775951882 0.024577011134616 -0.00552021149075315 -0.0282338537814864 0.0127386246121215 -0.00249787967991071 -0.0300387731817118 -0.0080511467193733 0.0112504969636214 -0.0274090255766409 -0.0126528104570896 0.0213085122065337 -0.0210491459089803 -0.00805153079238872 0.0303750006231335 -0.0226329153800846 0.00925481699977305 0.0152260160453901 -0.0276797516455967 -0.0108861750257553 -0.000972174495467091 0.00444076700583693 -0.0409116933925606 -0.0354404401240375 0.00364524856787115 0.0159653803272467 -0.00496845353954009 0.0309728550077139 -0.00234906980288572 0.00116557035340825 0.011607093399667 0.0650462165986366 -0.0365247949628908 -0.0138888147101987 0.0834283203377151 0.0340860280379114 0.0754694660585213 0.0217130361126857 -0.0144133072327383 -0.0308038866287111 -0.0143062003888451 0.00798651853381151 -0.0278343161581527 -0.0137594384359374 0.0433730444802225 -0.0183103236486963 0.0161919359299552 0.0165170665506106 -0.0275371565982858 -0.0591254542969604 -0.0303543545209179 -0.00940874340581671 -0.0310500106346828 -0.0578663642199874 0.0197452086899544 -0.0535945315895743 -0.04324845653935 -0.000275657815606284 0.0373935303725173 0.0145389988184397 0.0313797747368664 0.00997594785346947 -0.0101166057741826 0.0303206377771944 0.0196988883999893 -0.0238759880275495 0.0494063043042718 0.0141058161321091 0.0214734009702391 0.0139853486726665 0.00213259886667998 -0.0168173763469517 0.0297737946596891 -0.0168888751830918 0.000276352439575644 -0.00296271821259183 -0.0295368220810893 0.0526456180744336 -0.108897218670294 0.062740252801973 -0.0186046203848592 0.0634410592810373 -0.0660467508891282 0.0192721695430223 0.0388875001106099 -0.126640807494066 0.0822899605427077 -0.129386853436922 0.0488825588915816 0.0599592143440673 -0.216011862238954 -0.194443605594507 0.0231075833973763 0.121534283814365 -0.0185439533794867 0.0301396874368692 0.0069291452064335 0.0334995368578565 -0.0176108968758345 0.0432977426743728 -0.0576529672805112 -0.0371398777495303 0.0266863674112951 0.0327584597318562 0.0784156553086826 -0.00504006827528224 -0.0746533345115067 0.0656754786748669 -0.0232270891074504 0.0181400605769869 -0.0355434359158034 0.0835301504788626 0.0735322089548941 -0.0250639609979018 0.0183085236889681 -0.0935486837462008 -0.0102977142187372 0.00373944769943812 -0.0997397008208928 -0.086853161456297 0.0338857278886825 -0.000515899793804765 -0.0666266603475098 0.0545800508694706
  11 146.225569718202 ""  3.08053498006271 0 0 0.0585327402674841 -0.032444852172962 0.0215140776183626 -0.0344839593974924 0.0305088912105573 -0.00983971784134289 -0.00549109180559144 0.0116094732633392 -0.0155159133165266 -0.0159137825525989 0.0235582609425427 -0.0180063847728133 -0.00719699751756755 0.0106659774760436 -0.0139763970087078 0.0170956356645517 -0.013734145651574 -0.00614905607912813 0.0414263390458208 -0.035777075914934 -0.00135183545977625 0.0274695749188744 -0.0209728599302874 -0.00688834336947951 -0.000967757708022456 -0.00271377153084607 0.000893358603379912 0.00292171911757987 0.0112360615990514 0.00784201924241504 -0.00807240175208193 0.0171054912811949 0.00895986707014378 -0.0268671893113857 -0.0182736401504308 -0.00587382772428938 0.148486650560742 -0.040871770322483 -0.0417498494046952 0.0693121595261441 -0.0830029342342528 0.112008275769615 -0.0332391539724086 0.0413302558048974 -0.0234743781025594 -0.0213489876476587 0.0230244637056744 -0.0169766304972088 0.0646473342924264 -0.0589909321324038 0.00515789927657191 0.0403963082772499 -0.0281255523614073 -0.00469631254780779 0.0037035229303885 -0.00139140639444107 0.000193181728734418 -0.0145744005393575 0.0221534326332297 0.0153582314420962 0.0213350216989031 0.022831247295373 0.0130952649884212 -0.0149583173960785 0.00470945295076822 0.00399286345304887 0.0111082375854766 0.0306233862062551 0.0149066973769053 -0.0265818540017387 0.0305818949477964 0.0132484103007587 -0.0351364358317671 -0.032712231191779 -0.0102812116295 -0.0430431747220602 -0.00366307403334909 -0.00598403372517417 -0.0206814293713281 -0.0283041594331409 -0.00639785277478853 -0.0308653090151722 -0.0257708175015153 -0.0489065943706486 0.0094884441695572 -0.00892499192868901 0.0250436849607752 0.000836440233968231 -0.00836609358525839 0.0169527847933381 -0.0937935782646546 -0.0143980612601189 -0.0576273705018999 -0.000415769405253383 -0.0508902693206798 -0.0942206682814968 -0.0424857439770499 0.0161835267463464 0.0532041085243887 0.0126940416772303 -0.100225297888257 -0.00162727169951716 -0.00503599241521768 0.0496591910377086 0.0170554228697758 -0.0308405566869943 0.101727899534655 0.0191687227481501 -0.140158812892427 -0.247265768839529 -0.0578036933154255 0.20295940627434 -0.210575486017942 0.0218955544955322 0.126961961188424 0.126956626129886 0.0243109080205605 -0.0219270816103522 -0.0241440065651497 0.00824292867946464 -0.0185885350817499 0.0679745574680362 0.0188977053822042 0.0635839129939227 0.210679773574073 0.0969049716844059 -0.172790521609396 0.175582354816447 -0.0489025728249169
  12 170.610731039211 ""  2.37469917142374 0 0 0.0710272879396958 -0.037392182058678 0.0187838028540546 -0.0883700452226644 0.0852511240427591 -0.0124021749788587 -0.033554785664992 0.0454110075179346 -0.0126216445929748 -0.0197195739367216 0.0367730703439612 -0.00993236756385346 0.0105625767985406 0.00303958174730259 -0.00318459072082423 0.0283444019272212 -0.0150673850555063 0.00154650648788794 0.0267019433142851 -0.0153589417163491 0.00108803616537275 -0.00419320888784821 0.0144180568893509 -0.00612330372035013 0.013528657872887 -0.003652875095274 0.0078990452126803 0.0205325556928284 0.0224581241909129 0.021398140646795 0.00575206481420281 0.0164284717409167 0.0151588288984407 -0.0184290742332353 -0.0197049496029601 -0.00473832315715951 0.197027362335754 -0.0333280896948157 -0.060835969608342 0.063739823935859 -0.143920021437656 0.140999754060788 -0.0361721773695667 0.0553768849442104 -0.012930741921138 0.0136904052303239 -0.00114681588773528 -0.00242498937877317 0.0455103047694463 -0.0356001526334431 0.004763888717355 -0.00351556302722195 0.0130074716921123 -0.00607767575181154 0.0241686112648532 0.007745208962183 0.0148726953823219 -0.00570261738694626 0.0430686226061701 0.0272556808385229 0.0484893952557208 0.0377118312726176 0.0332575379549593 -0.00123423511709167 0.0054504018678373 0.011440828811202 0.0234330338149057 0.0295899362169639 0.0195007010232181 -0.0116617883174328 0.0289636107995478 0.0193834527264759 -0.0299896420288912 -0.0416396864894993 -0.0122303703022692 -0.0388631972027183 0.00156604253948937 -0.00843543079364075 -0.0098335780891515 -0.0306178132636001 -0.00343579530180718 -0.0398064225832088 -0.0619257669498579 -0.0349350488084106 -0.00907185106244758 0.00466156077380431 0.0206559437363278 0.0308354851545533 -0.0156186904938486 0.00810847458748996 -0.110773278750217 -0.0576705950340343 -0.0395516138104872 -0.018109423142495 -0.114761406664871 -0.0715977144530309 0.0120975110559861 0.0178267459123628 0.0318558708837165 -0.00479884861874262 0.0550987082176105 0.0123503777006489 -0.0162792172761355 -0.0388512753811859 -0.0187975186924604 0.0447266620097465 -0.0696915725782321 -0.0116579139269871 0.0905630061448314 0.14747267818444 0.0595344186978958 -0.127222308310089 0.123792032790917 0.0101131380959811 -0.0632897002790891 -0.0706322288001453 -0.0006974102529374 -0.0236076014583662 -0.0380483922263162 -0.0144203961990479 0.0447449273841794 -0.0370739876032962 -0.000879840966850732 -0.0207606975503624 -0.143170828890165 -0.0669166362213301 0.144070454584885 -0.117876371462637 0.0202549459032924
  13 209.098783466297 ""  3.05049615631442 0 0 0.00713154181705325 -0.00472187704664926 0.0998664912657207 -0.0174540952589596 -0.0113630377854373 0.061022427769961 0.00995385764598702 0.00120427631168453 0.00476286867458119 0.0301072480359879 0.0174967835775821 -0.000783312763534567 0.0359663895799774 0.0224042646995793 -0.0384844142328811 0.0219035840041308 0.0104136897597956 -0.0646389953558823 0.0112673269369215 0.000479208564108706 -0.0629510177460384 -0.00395248260880178 -0.0138951007619814 -0.0326696512163623 -0.00887997253653321 -0.00934822850207891 -0.0176731307368189 -0.0573454139122188 -0.0626418488976271 -0.0176146328911446 0.0254560370184545 0.0343706516081682 0.0565282299023207 -0.0613301593931791 -0.0505123432799793 -0.0165601212788204 0.0289150127035734 -0.0069053552526721 0.0849153693648251 0.0122676925926217 -0.0103201057719931 0.118031516028393 0.0389057186323644 0.0257611295153952 0.0170669019897713 0.0551209464338793 0.0396561295143421 -0.0401022882551878 0.00618142026258943 -0.00258116814659316 -0.0749693011234614 -0.027739376536095 -0.0344269885023189 -0.0311827815675074 -0.0861555112157025 -0.0827036699849055 -0.0579516943783439 -0.0640580245051506 -0.0958169340732069 0.0318475269240012 -0.0546788238480458 -0.0535185162417565 -0.0291402236523149 0.0518597733198801 0.0577648710903096 0.0561856900917571 0.0492152337450475 0.0567290211691006 0.0553448065344075 -0.00269334577452232 0.0169051096865236 0.108393856195242 -0.0461667188412941 -0.0449945864685815 -0.0245940083080965 -0.10039008030332 -0.0496837181683121 0.028230315119263 -0.0795417116202649 -0.0843996861070705 -0.0561183131717333 0.0311183046026985 0.0396892718239355 0.0372798712531528 -0.0302014509373558 0.00162395459063351 -0.070443472857284 0.0280323416750712 0.0340202687801377 0.0527600028273903 0.106796286407831 0.0990070363188395 0.00304645203808764 -0.0196434187144389 -0.00204254867854418 0.101648025099861 0.105208574560387 0.0990216934783866 0.027906542476022 -0.00188726135053659 0.00190866078649985 0.000646320119870855 -0.00940409098741019 -0.00367530986337756 -0.00707133605340785 0.00899805783946186 0.00175165318713771 -0.00477762760083123 0.00106545317317464 0.00493360515785816 0.00511642348709869 -0.00723662552379236 0.00394454121486773 0.00696930447873432 -0.0115447248741996 -0.00435703949764188 -0.010434486779434 -0.0137736007887443 -0.00134134795545112 -0.00387988310360246 0.0138955258612393 0.0059355133354937 0.00101215903792499 0.00641431628229635 -0.00109946936884287 -0.0091352616237155 0.0134263280675049 0.000840349606364425 -0.00912825365645309
  14 241.50786843398 ""  1.33032340281731 0 0 -0.0960162385713325 -0.0171260525618233 -0.0319686609205519 -0.0442494306010736 -0.0156052644971156 0.000469918224083256 -0.0162375562736782 -0.00973531517701605 -0.00881460805360546 0.0200131554864802 0.0191118744830116 -0.00905487032271674 0.0359917888995752 0.0267201898370539 -0.0293664396841113 0.0384007585347845 0.0331131472322364 -0.0256219072759584 0.0110614137813706 0.00852686673972259 -0.0283323473917018 -0.00892459619161772 -0.00468389952248085 -0.010812296001655 0.0355483585814352 0.0375114786938104 0.0151010461390114 0.0151289160075146 0.0308838272338751 0.0297659630427426 0.0675724518701538 0.0773087567114663 0.0750768589614629 0.0294705560461446 0.0237944763168635 0.0349225894372346 -0.145463351733312 0.0040713251243423 0.0112376642238241 -0.1148882749498 -0.00193053636044406 -0.0969116431828455 0.0279520462282382 0.0321048206891482 0.0151195309769035 0.0394589297416962 0.0278796477655807 -0.029056396847001 0.00432384376441323 0.000176318660357141 -0.0488301338003223 -0.0135888029873323 -0.00260375450008564 -0.0118626139683721 0.00192416112619472 0.00915825458574595 0.00313727431203205 -0.0165151216958326 0.0370638310834169 0.0601879385418452 0.0466943211222924 0.0498688991162044 0.040564454666525 0.092207017610788 0.0996611705024396 0.0751592103631682 0.0903056633368831 0.0989146809771547 0.0736821392362058 0.0409603976264908 0.0609307500541302 0.124238894050741 0.0541726847961899 0.0623739001307638 0.0448352813198784 0.0301262480638805 -0.00745855645784495 0.0749091502647011 0.00815845594407423 0.0085222789523196 0.00476314013914341 -0.0187864307361949 -0.0449233221007723 -0.0122557012202468 -0.011979443159483 -0.0924212082011104 -0.00741980899903609 -0.0594612007983096 -0.0677112998487495 -0.016377131120627 0.000370417916576844 -0.0455172072602608 -0.011923761214568 -0.0129569560572414 -0.0137905100244048 -0.0156804079962508 -0.0818465657357641 -0.10873554165746 -0.0169987910965272 0.00853568449966781 -0.00440682018725584 -0.0015399984021027 0.0100155598601158 0.00311561680420527 0.000391425758497183 -0.00262524967447621 0.00285072870596198 0.00447053518437018 0.0011473976978596 -0.0117225820713465 -0.00566614864950267 0.0178529797947974 -0.00879137166017306 -0.00513997099482624 -0.0194499469468687 -0.00661408326644458 -0.0345421919218522 0.0102840158527067 0.0487393492797624 0.0118673092173709 -0.00866641501083547 -3.18119179807443e-05 -0.00168835453879205 0.00172258602783318 0.0083211695850581 0.0134340176513631 -0.0115544336766225 0.00612684121168158 0.00632963957787988
  15 250.527206243539 ""  2.56240661584083 0 0 -0.000434892763700618 0.00033102971442551 -0.0123283380747226 -0.0752018651491078 0.0683397153590289 -0.01098848746336 0.0337480734377715 -0.0388893288103825 0.0103016612612588 0.070423706532778 -0.0743612782499844 0.0189645552069292 0.0242639063032154 -0.024369841377938 0.0065282470217278 -0.0356963753392166 0.0392259383317497 -0.00877288965400074 0.0131383699982103 -0.0161610510333228 0.00272169752027604 0.0559210784520647 -0.0640353424115122 0.0144580749796051 -0.036204270801942 0.0383192631728534 -0.00870580269542946 -0.0785812487792021 -0.0481392949234945 -0.041098349183945 -0.0151681686270928 0.0165301531526094 -0.00281009759974275 0.0423291389280717 0.0773260423655567 0.0308466435571696 0.0527312147751201 0.00217023485666055 -0.0470230998962022 -0.0113729413042105 -0.0568265439636744 0.0372956878090277 0.0923536000162602 -0.0970699498836612 0.0254820199805034 0.0278805452027886 -0.0261887730450816 0.00707030661724194 0.0108302692505075 -0.0146250926030728 0.00126118164062516 0.0669911704383763 -0.0780521565670989 0.0174382918157735 -0.105188995601908 0.0375663626364954 -0.00749025905318896 0.0342222715863423 -0.129948968029287 -0.0748764610295529 -0.201127489533877 -0.130420218614596 -0.067764741287763 -0.00148363580406747 0.0193156768999112 -0.010287203912112 -0.020046953984136 0.00581074016811259 0.00633905020614898 -0.0112474817222222 0.0112844650091013 -0.000866940692084433 0.131722521680182 0.193977764159693 0.0483793050977767 0.0988352769736736 -0.0293121781356694 0.103367696408383 -0.0323852063720963 0.100890107412293 -0.0263567845109424 -0.00100958722675964 -0.00684342693976495 0.00179242938923096 0.00607494580062911 0.0153359388551362 0.0148398811860082 0.00796528822619695 0.000680395948821284 -0.0138108867565729 -0.0155984891847009 -0.025969038462038 0.0130689878493546 0.00518198014293168 9.12014278569737e-05 -0.00597951735147479 0.00177109517006211 -0.00876848354193453 -0.0134893364818789 -0.00126254157031282 0.00100350746343795 0.00193085610523425 -0.0091122183588951 0.00918204883634964 -0.0027079574128335 0.00892890266474932 -0.00156898228719785 -0.00371979246235852 -0.00351333765454147 -0.000730992002505438 0.00849758351769136 0.000649731124607345 -0.000722996420037945 0.0034473886655543 0.0342344047129066 0.0271130139031624 0.0319968374511338 -0.0161768532334014 -0.0469003265417307 -0.0130131935448469 0.00982994930603997 0.0145100645038298 0.00235720993830478 -0.0026795586504484 -0.0144137051963104 -0.00564041150450318 0.0251858334913559 -0.0063314254388768 -0.0126337249868302
  16 301.190747283698 ""  4.99789071711039 0 0 -0.0116921178182813 0.00646443064697843 -0.0680130510505443 0.0299409592599122 0.02244966934028 0.0244644040955538 -0.00263888246393928 0.0119650350164656 0.072480917072556 -0.00201662278039971 0.0185485827800928 0.0742436008271332 0.014212685911662 0.0299893060306722 0.0376178979820154 0.00801471916892008 0.00780837550111729 0.000648560558764507 0.00121579987712722 0.00360870153983494 0.0118372697797166 -0.0136157942437357 0.000531627227400863 0.0522113626215981 0.00498958192689454 -0.00261066571771637 -0.0217051479587904 -0.00692352703152672 -0.0748277373118685 -0.0682882076711684 0.0334490499508287 0.031937399748033 0.0305022748723349 -0.0641395880328413 -0.0225306811085814 -0.0816167754453431 -0.0723700345553372 -0.00538740511719091 -0.0345852025867571 -0.0411916590219114 -0.00539444266828588 -0.117066395842958 0.00342666818107321 0.0229631014461309 0.0872277947320062 0.0359889014511019 0.0545432837261163 0.035851870431614 -0.000786995145573433 -0.00221816891977835 0.00299468054201414 -0.0415794585983072 -0.0250371479743426 0.0544757458204324 -0.00573819488025276 -0.132759620679097 -0.107963126494327 0.00681993782276445 -0.130473434543496 -0.0153291970528742 -0.0206755652270542 -0.0430061575568877 -0.139291064133266 0.0607489297485337 0.0617835340540811 0.034767888677696 0.0543216207088887 0.0542184656343531 0.0260819979925317 0.0100257241084802 0.00965987130492423 0.0831488073758567 -0.0571197991954571 -0.087363477423443 -0.137634757757764 -0.130118282727483 0.0363700998993111 -0.0808710477635601 -0.0805194735423589 -0.0255316305764398 -0.100756499614233 -0.0191995610127488 -0.0396056474564908 -0.0330616614308678 0.0287062538473238 0.0319990922479043 0.0476031373639885 0.0127686506124996 -0.0123861886414628 -0.0615661226897753 -0.0951975419823819 -0.0955508576395073 -0.00123601304686675 0.0183970639426648 -0.0252289289021735 -0.0829548596990524 -0.0324231921425784 -0.0595081206584746 -0.0507944359755571 0.00507200892692142 -0.0022790219865587 0.000516369904778384 0.00489364745131187 -0.00036743472444488 -0.0012739976355138 -0.00575503285015913 0.000206613426638994 0.00674841321847876 0.0021991242386312 -0.0052603548845698 -0.00145074623878271 0.0083606986234108 -0.00299100495554124 -0.00323026758139263 -0.0465115899830487 -0.0187696858020663 -0.0571398320008331 0.0035482992586476 0.0762087039362021 0.0190916876962291 -0.0121412016282416 -0.00545110612912109 -0.000547513415556434 -0.000755953330852139 0.00640392987363839 0.0142369314418334 -0.0146823284507166 0.0028797805759934 0.0118218876622636
  17 315.576771192919 ""  1.03985590719981 0 0 -0.00261874544620405 -0.000962988613715977 -0.0022335638042255 -0.0210279931628267 0.0150392788141147 -0.0033234707698652 0.0170862266725153 -0.0215387445547471 0.00154818731899562 0.0219311656784343 -0.023716896501588 0.00247699232081602 -0.0047442146289058 0.00510348057234234 -0.00371693018463504 -0.0155585706609266 0.0176223923045905 -0.00538029290722008 -0.00746828513961667 0.00622580434316399 -0.00382517952176849 0.0176388611930237 -0.0218388296788604 0.00177821559317346 -0.0086669688734349 0.0104524802163837 -0.00159057379717979 -0.0229372480534123 -0.00605213545490464 -0.00509008211737273 0.0119540011762836 -0.013073871216165 0.00242916245745191 0.0140192218105893 0.023502333644442 0.0108690218634342 0.0134295767040094 -0.00248708641107016 -0.0140099899519941 -0.00339976669088613 -0.0138307592820024 0.0127765738594793 0.026757555022779 -0.0285153847735658 0.00409226718211824 -0.0158021759394112 0.016600425000654 -0.00615075380017903 -0.0196003698040592 0.0186677553689275 -0.00725984384087436 0.0202846524989728 -0.0242714703267061 0.00232967555409284 -0.0351272120091672 -0.300339735348683 -0.21721675528347 -0.277051700287357 0.040022478655294 0.244313142785777 0.240246259178329 0.229618849797531 -0.044336276880335 0.0312897196345434 0.132346319436353 0.100809194376945 -0.114336636886096 -0.0425178852668876 -0.119001846909027 0.142924551673886 -0.156758088870497 0.0297314443235749 -0.259091641597856 -0.202521100788475 0.0574699235869663 0.0525476568947646 0.218118815011233 -0.288792926922606 0.267887621043294 0.0559734038994229 0.2787777433007 0.00125695114018098 0.00293820722432472 0.00445178563709628 -0.00128872186628212 0.00417458426643253 0.000807200792020711 -0.0011805429304063 0.00143036098172029 -0.00413541697625063 0.00482070978724896 -0.00324764332313619 0.00839710931082176 0.000302553349999415 0.0109204777537862 0.00671226222188458 0.000380206568390457 -0.0008065307574937 -0.00592285031001257 -0.00352807526076925 -0.0010112301099002 0.00061567019040281 -0.00443550964133635 0.00701776967463863 0.00330183654741287 0.00525664851254873 -0.00255954211149117 -0.00502944389168353 -0.00544467897159439 -0.00254162683000481 0.00392832626126376 -0.000381098128569577 -0.00349791570660026 0.00119076556575416 0.0600274705109187 0.0313032511918665 0.067096531041352 -0.00575487524023567 -0.0863660763206121 -0.0199642685495194 0.00501189621474019 0.0235357352544526 0.00321274803582221 -0.0118858255412982 -0.0224007334657381 -0.00288221156683429 0.030582240682947 -0.00988821271787927 -0.0198890406683849
  18 331.795468665656 ""  25.4230220792379 0 0 0.00288107958087098 0.00470872934309372 0.0109302368146752 -0.00920627937508909 0.0113488954115349 0.00202601090975072 0.00930979086619442 0.00731324028785524 -0.00559278273354873 0.0159343922063774 -0.00387138434557474 -0.005623990726004 0.0105121784274125 -0.00512276471329705 -0.0027162646469807 0.00201815689089521 0.00123942303278596 -0.00263488914779966 0.0144065154715319 -0.00296461854905871 -0.00220353313543401 0.0144465219556504 0.000242766947396875 -0.00665753742084143 -0.00749846067624288 0.00134913960731936 0.00100869206381972 -0.0232015322937937 -0.0047297679040131 0.00756915441039412 -0.0182026127689728 -0.0112074980685969 -0.0166787550632282 0.0079814302044702 0.00521602519561296 0.0164568617704704 -0.000317221594887176 0.0115230383019948 0.0174784606016501 -0.000804889432851453 -0.00342166726701765 0.0124299728855963 0.0180647279848713 -0.00829174208304233 -0.00739849029508906 0.00998519453316894 -0.00643698827078606 -0.00282425449543126 0.0164398893950188 -0.00446114949986979 -7.86617706684036e-05 0.013873998843848 0.00730451318483277 -0.00761384425877209 -0.0377806901525404 0.0126192024845296 0.00620450032345095 -0.0160998783153682 -0.0123934431810801 0.0086143680988761 -0.0335838023896685 -0.0195763256345838 0.0183475476448088 -0.0305057634182195 -0.000377613898157522 -0.000118290101900653 -0.044590689817387 -0.0204182710273957 -0.0376656955792483 0.0100728174549485 -0.0240848353105177 -0.0328075515066622 -0.0710826313525719 -0.0463137465569865 0.0406754427453801 0.0290894027267807 0.0495294344919147 -0.0663039415025501 0.0832456327991645 0.011969363110493 0.094145137770201 -0.00199379800125406 -0.00615619778477335 -0.014152563599437 0.00692919834902843 -0.00558183331615929 -0.00176610966089012 0.00804862697623615 0.000670035947134562 0.0117995963599413 -0.015586382049319 0.0120484688390811 -0.0259717050022415 -0.00099091543027358 -0.0403663801296738 -0.0196863567450775 0.00470331377701649 0.0091261742966784 0.016895012877714 0.0135296022716465 0.0164457170109197 0.00598885743213109 0.0131142941733725 -0.0414276724343469 -0.0173514118276045 -0.0212253516263186 0.0115372466681088 0.0324349348243867 0.0304769366446679 0.0310979264576006 -0.00737002119902422 -0.0141119592888147 0.0354992840182445 0.0057290813172989 -0.337356280390287 -0.175054117512567 -0.359338089930833 0.019398833272292 0.469535781211035 0.110770903374316 0.0290847472408661 -0.310715741883241 -0.0295453078698335 0.175764347705243 0.238796108163609 -0.0575076682357854 -0.304312236484658 0.0922715785546014 0.20355344933309
  19 333.181588043209 ""  11.9028879585591 0 0 0.00168077590972791 0.00222214047583819 0.0044102221882308 0.00144330547418053 0.0022070113909274 0.00260774889799622 0.00460637126636303 0.0082242072601555 -0.00267831372672327 0.0072652968275398 0.002255333405787 -0.00334370985646093 0.0100442663504469 -0.00419391998190814 -0.00190250946860937 0.0017012727028892 0.00157488363619203 -0.0038282925103318 0.00287420561664796 0.00495208195047794 -0.00547481431479217 0.00734129875453877 0.000894834258703449 -0.00600882694482418 -0.00294298623342635 -0.000683297416821734 0.000489776796462842 -0.0113920266757758 0.00178664017167456 0.00870663566410831 -0.00914790515803659 -0.0109252341955989 -0.0114995391654387 0.00333463715953952 -0.00242924610409849 0.0119499744858447 -0.00629717761067649 0.0056630651999263 0.0119298426163944 -0.00117766846598885 0.00109408120844242 -0.00143849436589083 0.0103603937067738 -0.00225374560217256 -0.0038858774521848 0.0164907219096741 -0.0100761801753971 -0.000749310527065824 0.00161620750248524 0.00618905129694838 -0.00521004185557921 0.0132142902096641 -0.00998817668950441 -0.00407491560019289 -0.0189980610098688 0.0341294716524886 0.0238848267203457 0.00667054409595253 -0.000919121780659753 -0.00974091475912239 -0.0318050698207865 -0.0233451617687657 0.0231100090731045 -0.0158101117131478 -0.00963288316286648 -0.00602271294084558 -0.0233724335075884 -0.0188663860900849 -0.0187242471572394 0.00577630028738181 -0.0142556922497473 -0.0242375271856122 -0.0427030647003047 -0.0296598265346897 0.0282011097001319 0.0131442139923269 0.0216000866033176 -0.0309697434265632 0.0468385798488214 -0.00401545466315407 0.0534399622239882 -0.00389749503878761 -0.00797824843140603 -0.00348934737801262 -0.00222242965897003 0.00339266773832818 -0.000202109286844299 0.00702181683989539 0.000416244377615483 0.00366630689931833 -0.0142165862888422 -0.00136688817944135 -0.00770409641804681 -0.00181872831087148 -0.0272063874039954 -0.00822682633104814 0.0106182031229704 0.00594925338423685 0.00326036214803724 0.0307552082577157 -0.0406009968734181 0.0058874721550318 -0.00317930218633411 0.0114545784106469 -0.0203195026336678 -0.0181772330908911 0.00653494815152091 0.0300705580201215 -0.00308112597614758 -0.0727209947411517 0.00624295489186382 0.0662516044943364 -0.0588499490491828 0.00574847107011825 -0.196335680476207 -0.0402096582894704 -0.310161160447968 -0.0355573888853566 0.371226551930065 0.0909604449079535 -0.164628677291739 0.456841441917467 0.0532419371540612 -0.275111068218569 -0.286489847231736 0.242537165616272 0.326555945815021 -0.0890018106978357 -0.188219803209818
  20 342.546010202075 ""  1.38634516848627 0 0 0.016874815170461 -0.00391196216245567 0.00934104371416719 -0.00192721165706746 -0.00660481672079744 -0.00953705105326954 -0.00688816277147495 -0.00788360457074417 -0.00749877254663255 -0.0146765374879181 -0.0196826246151138 -0.00621629916204439 -0.0193234560268791 -0.02219237107886 0.00412370717344774 -0.0155740792884052 -0.0124373900917439 0.011269760742093 -0.0107688444848598 -0.0104480182600207 0.013107106168128 -0.00447129707917466 -0.00719758449472449 0.00156756731656191 -0.00474080197007339 -0.00274804541195803 -4.82004262008651e-05 0.0230765073021268 0.00644437872168274 -0.0157578015498509 0.000265528501355005 0.00503604509849194 0.00903497418679736 0.01672619423541 0.0249403753236505 -0.0169067763770799 0.0349841248319306 -0.00897637284316626 -0.00481719906976742 0.0256128032337063 -0.00725992004003374 0.03361384214026 -0.0153751939439861 -0.0249295969731951 -0.0125991091515315 -0.0260528633722003 -0.0304337309433351 0.00506289318025481 -0.0069970691723744 -0.00655350279591101 0.021015400984374 0.00341950296601689 -0.00265758960302146 0.00150648143686785 0.0454346936943737 -0.324835506698373 -0.22134491196969 -0.251054718412277 0.0765786771733212 0.226901514193836 0.312244135666321 0.274661276049152 -0.0739715386126496 0.0070575325854586 0.0193441497828259 0.0157945123322752 0.00417567503195199 0.0131331277476724 0.0034263518760448 -0.00276915320125725 -0.00494602619065828 0.0256709951326925 0.308818830334896 0.264156119655107 -0.0685535955851285 0.0141732282394722 -0.187912435664463 0.263399650375221 -0.250727831340816 0.0344408275815741 -0.270995708945963 0.00541413745533171 0.0131522238958054 0.00517026481185902 0.00106313537249658 0.0158807223712954 0.000917593556129725 0.00615627116281701 0.0118186167220161 0.00658958463200085 0.00674970507886286 0.0145088597979345 0.00471254448778989 0.00232356585995095 0.00725242173740532 0.00867698494644575 0.0125789623257432 0.0231008297096999 0.00666008554593616 0.00542253737400566 -0.00215994672060411 0.00159595950460479 0.000916416479616621 -0.00648911769164212 -0.00600468658915218 -0.0068757713340743 0.00283322800882979 0.00933080580741904 0.00474761288792545 -0.00302021783043997 -0.000774554923298686 0.00406334871618285 -0.00071832938751736 0.00223315382496165 -0.084771365744845 -0.0361066412489674 -0.103717282314353 -0.0017034913886594 0.131306050023421 0.0310729137917985 -0.0175903029558039 0.00733029402367266 0.00188175104658997 -0.00733161672271232 0.00260476224911009 0.0214670102731177 -0.00930832083385377 0.0038425528125048 0.00977259520995215
  21 362.108694270995 ""  4.0000934338802 0 0 0.010826528138645 0.00374741202060331 0.0305487868001074 -0.012693631468483 -0.00415272137897663 -0.0402653160975579 0.00263546631282999 0.00332708988425675 -0.0487851781545466 -0.016769047687624 -0.0223794607439186 -0.0438239844546695 -0.0339069599851039 -0.0460938496265519 0.0235845109290915 -0.0207218704752018 -0.0143189104347403 0.0600908333279397 0.00109937642486997 0.00952182855869061 0.0643248321072451 0.0269212517004955 0.0242037919325919 0.000754299913679715 -0.000747728090617844 0.00529895526345937 0.0248051987896583 0.0587705544100348 -0.0423927359071756 -0.05620018353981 0.0172931068683684 0.0414649044378727 0.0619906481127484 -0.00888122896288599 0.0653303169974187 -0.0765176083614769 0.0560936375992425 0.0203601329746116 0.00969893792376449 0.0382067403826257 0.0218634188231271 0.0661986846664556 -0.0308935026694167 -0.0354063428424474 -0.0750020844522087 -0.064682833061301 -0.0849950114163742 0.0268205663211991 0.0160453664604964 0.0313612916735338 0.101668383757053 0.0748900656016542 0.0644329448629323 -0.00216186037903293 0.116060957410548 -0.0332063376786423 0.00141117618973123 0.166251416268317 -0.0989910915554083 -0.115052865035189 -0.0417871884663167 -0.0619462924216235 -0.157607927417707 0.0408802276552203 0.0811618289858398 0.0766760717611715 0.0447974652775697 0.0772500056952658 0.0479699199297651 -0.00984705991057695 0.015889274781809 0.122508819839369 -0.026385381602933 -0.0581219317868364 -0.157944648723928 -0.0230155335447142 0.164626769150831 -0.189282460203551 0.00380939663988676 0.151215328175735 -0.0106730929895213 0.00603047466230188 0.0193176921105017 0.0208946173750153 -0.0233687465844236 -0.0487226170447449 -0.0312543345880833 -0.0245488119685336 -0.0047085827957277 0.0479363964421545 0.0655378325041607 0.0641705390383831 -0.00477853706875244 -0.0184528981753668 0.0125552372277953 0.0541232281052604 -0.0054435683853401 0.0176403542866405 0.0447823349684215 0.00186955143038083 -0.00103820974424337 0.000825937076696204 -0.000913731859854057 -0.00351921936849904 -0.00285841513871605 -0.00132033468058836 0.000763741058266895 0.00293200594535325 0.00281053452962231 -0.000151239483923273 0.000721798749127588 -0.000323593834874984 0.000237625844881976 0.0023886107402561 -0.0299650151237305 -0.0129832567949856 -0.0382052970830286 -0.00237195184894665 0.046054010490898 0.010847796457625 -0.00764962716843388 0.0152671369198397 0.00238572224709564 -0.00961204730176041 -0.00851777276058643 0.0106118700831815 0.00920280223020356 -0.00230986688218057 -0.00309191382114884
  22 381.902978342944 ""  0.12092040302114 0 0 0.00411825461724245 -0.00930579732273052 -0.00024846028459356 -0.0316792649384638 0.0145922186198647 -0.00682376711153154 0.0281499991368214 -0.0433388830988585 0.00154130334871433 0.0145119976442405 -0.030520799268803 -0.00135362217324499 -0.0413100159003543 0.0280721457518699 -0.00961235781322002 -0.0538190521600888 0.0489231871744399 -0.0092850304932205 -0.0429108990621835 0.0334208495688924 -0.00677592022192555 0.0301993738999006 -0.0441916851681082 0.00503025715116129 -0.0230264775157057 0.0266728305305658 -0.00437534945320729 0.0695602446056226 0.0675879263307599 -0.048477229679354 0.0874970661283331 -0.0754500886103423 0.0320413820147277 -0.0714443010258988 -0.0365633301741376 0.0380087945601798 0.0341417460423703 -0.0195783241451156 -0.0256111066537437 0.00801578667932337 -0.0316946758466205 0.0377759981861206 0.0216602917553508 -0.0400709863300851 -0.00121651426015565 -0.0498675167734727 0.0309402547904646 -0.0105606038565333 -0.0618367952101815 0.0564973218076263 -0.00941881182728935 0.0481368875240568 -0.0570164389307848 0.00821628832456301 0.16413120990345 0.073767829138248 0.0402826633050992 0.108608615855273 0.110404018222828 -0.148929332587671 0.0483673745684172 0.0743301919881525 -0.08728340920091 0.230916630725464 -0.0718211153029115 -0.0619388906328659 0.0674935282409069 -0.178534929114432 0.149199250091237 0.100465956671402 -0.105931640494479 0.0541541259433367 -0.100953109488167 -0.0312883226209099 0.0657275358631574 -0.125616214614717 -0.0311035504797961 0.0944958379637069 -0.0531887465415593 -0.126254733864604 0.000502672812472398 0.00519183129348772 0.011047329750792 0.00541727105517994 0.00229080433950517 0.0152256386281988 0.00379244683017505 -0.00026216867006618 0.00657072916679799 -0.00761589594184622 0.00771004527816625 -0.00206953830515521 0.0138795090078895 0.00444500303308128 0.0213525364263975 0.00774808352271961 0.00137972249846948 0.00779904792216567 -0.00814891876731499 0.00261594540398529 0.000542469107804287 0.00123926731690982 -0.00134796649579996 -0.00222750832315863 -0.00437490005427902 -0.00229668062201688 0.00223092413487816 0.00476415326655379 0.00217813773666155 7.80635587880214e-05 0.000364458916376247 0.00172228420399062 0.00121500877840526 0.00237492595291997 -0.0347464130767326 -0.0134702146020007 -0.0443730544448628 -0.00444574874116653 0.0539249207362862 0.0119571378814111 -0.0034050276264715 -0.0133368622022147 -0.0011740443353055 0.00714646855511254 0.0131153383076796 0.0029997353776798 -0.0179849687096706 0.00675929997413896 0.0143171754583554
  23 385.96253839175 ""  1.43736408634405 0 0 -0.0380867323696311 0.0430509710350452 0.0107531343279788 0.00188850549194946 0.0474920964375167 0.00996575298631517 0.0521050289205643 0.0400977168383383 -0.00644554015677071 0.0422195268716794 0.0405901151408162 -0.00763316308550833 0.0269714579748833 0.0232746899319287 0.0192321087208308 0.0105988251740587 0.0299681524926724 0.0239481624603698 0.0342909496976906 0.0603354562111803 0.0267579713491478 0.0691454383756115 0.0438906375318417 0.00576425960380268 -0.0128243587024599 0.00222214451402552 0.0163121575204991 -0.005777185608989 -0.0285015292260114 -0.011463472708452 -0.041635955193849 -0.076149535068752 -0.0587632709857798 -0.0547380297404036 -0.0185207502124417 -0.000693424769858095 -0.0755832846900965 0.0942273173214155 0.0613519005205542 -0.0567692638351936 0.0661632535920675 -0.0647193731743393 0.0266148133245332 0.0409003280754744 -0.0273857996445172 0.0226316005668694 0.00776600394202471 0.0200829700139742 0.0258302871347287 0.0800161000228299 0.0397043343059048 0.093344836985565 0.05798511340695 0.00534232925994153 0.00088906429236974 -0.101399795209787 -0.0556209851747279 -0.0353258543024802 -0.0437673900721531 0.0430097830881251 0.0248194031052479 0.0230642737376884 -0.0557684759198567 -0.0624910190480654 -0.0829693255357336 -0.049186042706042 -0.120214836858321 -0.139334358703375 -0.0713270069688161 0.0411331649166291 -0.0861984614061199 -0.138049370189646 0.0105683396775931 0.0140547994552815 -0.0284470440093033 -0.104157929999506 -0.0445755753693807 0.0913521299014173 -0.122626715947628 -0.0526263040698823 -0.0881622010747356 -0.0203428778546364 -0.0422337380340235 -0.0113431239070122 -0.018141619754788 -0.0922519258699342 -0.0252168901045857 -0.0169203732447292 -0.0353226098029862 0.042985331102258 -0.0020756199810795 0.0214730165879573 -0.051561440420563 -0.0268335114891233 -0.0812511049316125 -0.00693997896173001 -0.0219130964422909 -0.0442183244553175 0.0430719698879871 -0.000915436110737063 0.000114223882934945 -0.00106992902234917 0.000756863195760711 0.00512048207148415 0.00253542723330761 0.00385662302765332 -0.00202615426836376 -0.00436153269190008 -0.00200589786220874 -0.000852290958080622 0.000735518067145072 0.00187265417439224 -0.00143513061199019 -0.0026436959283228 0.041429655223024 0.0194488627634382 0.0475703467570152 0.00133850710908696 -0.0613004394699846 -0.0149936187280184 0.00563250243212873 0.00508557998365422 -0.000713481374778301 -0.00188610063017937 -0.00815511435438874 -0.00543070499563638 0.0123153590578169 -0.0048260310259466 -0.00811193258323441
  24 393.881313294153 ""  0.0191738157594773 0 0 0.00247382310251589 -0.00370591019839016 -0.000723579924380243 -0.00178396890722927 -0.00299816411148028 0.000487105555658312 -0.000323058086216179 -0.00764927393832681 0.00178998421801687 -0.0207465901977838 0.0146666956845475 -0.0031622824278179 0.00416449727190082 -0.00923992015183212 -0.000595364392512378 0.00606950980683575 -0.0105224566973227 -0.00138053732713899 -0.0103591963626182 0.00285392303632762 -0.00471764307209686 0.0119095445542744 -0.0232116936545564 0.00323088110260197 0.00522184143584987 -0.00515256764318351 -0.00126576288004825 0.0121654509826303 0.0191732367230688 0.0142344308732303 -0.0036122442540099 0.0141602856073055 0.00274685705535589 -0.0100295212921748 -0.0131547934667614 -0.0130818477846484 0.00489045574889175 -0.00536408945747397 -0.00301056441443682 0.00113816242815663 -0.00841536685334128 0.00267886396691084 -0.0392681796825745 0.035741482784568 -0.00669434935038102 0.0111556671520879 -0.0142044075621166 0.000726971754023215 -0.0396286029906621 0.0337573338547625 -0.0122850195251543 0.0152229996562694 -0.0308683329047906 0.00462955796755671 0.0171588860505393 0.132246160294568 0.0961158292272044 0.0926565255365105 0.0186886956586456 -0.0834058571375413 -0.0714135946751907 -0.0684237994493777 0.0469063150567205 -0.0185046144056021 0.430281564535534 0.333218753664967 -0.336586001998701 -0.00241027911077135 -0.404607174831605 0.347151669511374 -0.379999581219135 0.0870029584236941 0.0792100900689227 0.0524517527432849 -0.0341476406990577 -0.0299350706712876 -0.0688193408895479 0.0841570280969616 -0.0928595108223327 -0.0256564347148301 -0.101716851253254 0.00170931804327722 0.00180527431648056 -0.000515920660047029 0.00278630903957722 0.00915616771056216 0.00306851117982327 0.00384774990559685 0.00281423199244818 -0.00415882781871427 -0.0032183467043719 -0.00370347484868111 0.00282880881312295 0.00316900065669099 0.00305691763942576 -0.00245737095423368 0.00409117116859054 0.00381376112151489 -0.00404686712319433 0.000280551556743956 0.000125418827508622 0.000709247948906864 0.000341175423025286 -0.000462433117773032 0.000533687443414906 0.000257253121130513 0.000532457761050333 0.000787870545581256 0.00010506381316864 -5.92367524765932e-05 0.000324332253930538 0.000405030094217168 4.11093738365169e-05 0.00091213373069163 -0.00271386735750406 -0.00168421065460807 -0.00198072397659903 0.000406641045846889 0.00350907754079214 0.00151502214777717 0.00160568373465639 -0.00474752222638309 0.00022408837621643 0.00346044309888163 0.00400478077497634 -0.0011839863121133 -0.00441292227291534 0.00197996264837851 0.00311164105262266
  25 438.480035380353 ""  5.76715824034084 0 0 -0.00716809137273583 0.00829338096395578 0.00752546671009715 -0.00279646192929567 -0.00134099728967272 0.00557157658150306 -0.00238219305816197 -0.000541908888739349 -0.00093123710912418 -0.0517241216030012 0.0469130977060403 -0.0126534024498915 0.0447303098873881 -0.058206774353053 0.00943798061595151 -0.00147267829186484 -0.0064729686694576 -0.0020786399533009 -0.0479381044147557 0.0448815307458639 -0.0124384277073268 0.0431456475314099 -0.0525751462030438 0.00737592810748027 -0.00313222055748997 0.000131297320930855 -0.00344046169936791 -0.00506525087282412 0.00112217287492325 -0.00380638926787806 0.00307911055924454 0.00390532488063519 0.00487183092414375 0.00808580472450455 0.00617152228493587 0.00254464579629496 -0.0251237042746628 0.0273826612579571 0.0298652709581809 -0.0240945114706702 0.00405648084900235 -0.0247916193778522 -0.100064224566323 0.097792877347771 -0.0260838175097718 0.098389950969922 -0.115250022321762 0.0217278626442896 -0.0992741798976118 0.102526981153576 -0.022169704977253 0.0866942304132848 -0.0997867063607295 0.0174780721344252 -0.00224972460853411 -0.00557155300446672 -0.00613642215722579 -0.0134118364151496 0.00440418762809176 0.00202971473793646 0.00350980472467283 0.0079915130413721 -0.00351860813404645 0.0107680628424662 -0.0252384378222174 -0.0228653928284404 0.0352772793367536 0.00897696857855077 0.0394405746244341 -0.0336623576328274 0.0356694174951156 0.00742428883036804 -0.00429658904986102 0.00268077864702814 0.00971080385971206 0.0189572965128364 0.00897316093140153 -0.0137719337995273 0.0201647609850091 0.0089928786121722 0.0164300968149091 -0.00540264649056931 -0.0124189310731676 -0.0134879793215954 0.00421241810900305 0.011259483947809 0.00364828546913343 0.0179657926973805 0.00387899517839798 0.00706365159595084 -0.0348185067761034 0.000665915938597907 -0.0226405729919317 -0.000465451867596704 -0.0502111606441092 -0.024180688548895 0.0213072868170152 0.0111576672623136 0.00687960645487636 -0.0850896792553334 -0.0229294016628018 -0.0102529392996272 0.0313378140464927 -0.0101869415081172 0.109293666759902 0.0349452078893251 0.0160527649637 -0.0914280996059156 -0.0832190702644376 -0.0225780570702114 -0.0268146657200858 -0.0665146826680415 -0.0292396398485291 -0.0317258185913131 -0.0661278252826062 -0.052606966769551 0.0418405933857819 0.179759979422978 0.209701328228441 0.0816818582291772 0.181194841687841 0.0551982977786143 0.0495720227850024 0.0481141729854452 0.0289049678305238 -0.203384894829065 0.0750213455096888 0.0290436680386298 -0.230917200058134
  26 439.220554586324 ""  4.06005848996352 0 0 0.00498927865646214 -0.00491397898923141 -0.00424828423179578 -0.00176384026288098 0.00418010676417909 -0.00617416321892519 -0.00124423215366094 0.00492505798782 -0.000538128809042626 0.0702833869875924 -0.066435864499819 0.0160337675281713 -0.0592439308194202 0.0735961301690159 -0.0128607233269552 0.00093982816958206 0.00624462891024402 0.00235374045475878 0.0694829713546365 -0.0693210104972513 0.0170842370117761 -0.0627520501014914 0.0729986043613423 -0.0126269219297701 -0.00166602767196722 0.00396061187377189 0.00382580987471821 0.0068560794924306 0.00266296557502882 -0.00266065593170833 -0.000338139291729201 -0.00891352500934785 -0.00262132165531125 -0.0130568166997355 -0.00275330403580494 0.00222119772419737 0.0182058263719947 -0.0210413670393703 -0.0216657343859034 0.0188132163233343 -0.00267657515076941 0.0237296167183239 0.138108502588866 -0.137875508020421 0.0347015498790389 -0.131100856179459 0.149478183908904 -0.0292201947729404 0.144499866926275 -0.152381714160434 0.0321902833221988 -0.123548898662883 0.13959150263721 -0.0268320806076379 0.0102404696333728 0.00793352275247935 0.00429191176650342 0.0216933519529331 -0.00241531785251271 -0.0140298258783566 -0.00692276251111027 -0.00369516241362573 -0.0107871719874363 0.00207845421927548 0.0372041257225379 0.0313569795631285 -0.0491214162849356 -0.0239241969200439 -0.0447998877145384 0.0546645185122209 -0.0606900372150698 -0.00140959223965409 0.000396396865766009 0.00561728204666719 -0.00200973245780532 -0.0224878218165518 -0.00977259195072103 0.0222746627024131 -0.025479569430116 -0.00734410753971491 -0.0131154347041877 0.000749516034967767 0.00620702286422399 0.00804826731566346 -0.00476361619266756 -0.00876090813137063 -0.00256218313821599 -0.0144325789055516 -0.00303051847773356 -0.00251453829503455 0.0184262626826493 -0.000988858254193326 0.0133083168874179 -0.00355603141264691 0.0190296601892738 0.0170046493614538 -0.0168166455963195 -0.00745327130993966 -0.00214038934897005 -0.0620698693476295 -0.0170400658759365 -0.00699675915769657 0.0212861368782318 -0.00763888051133538 0.0790402306258113 0.0256941630895268 0.00820959769697862 -0.0661977171715297 -0.0575079064613473 -0.0135936998722106 -0.0159735444084396 -0.0531530744943219 -0.018936372865233 -0.0234285649370706 -0.0567487742723306 -0.0400710517164321 0.0163617988018542 0.129058998653318 0.171734620810996 0.0641781467661776 0.127362739757179 0.0563515480478494 0.0388721125112647 0.024506399358697 0.00641385924611406 -0.141270857979226 0.0725919191990241 0.0121831822247355 -0.176519629505903
  27 453.332728199131 ""  0.356315741196321 0 0 0.00473541474978197 -0.0320447634902859 -0.0114289827469311 -0.0392491027466532 0.0245349321549247 0.00111472114538558 0.0701242888609233 -0.0664321741086974 0.0111995010043221 0.0318230850494253 -0.01344110854032 0.000674194605664398 -0.0495453024325526 0.0698335484258975 -0.0131224480340391 -0.0126891048698288 0.0301712546973766 -0.000650835872522919 -0.0539401284488136 0.0756451298633414 -0.00949639065842039 0.0378500391582576 -0.0250907106209594 0.00691805269358857 0.0524989395028554 -0.0533213859662723 0.0216423252419826 0.0385256007574957 -0.0366014870996474 0.0798958457909821 -0.042500114827889 0.0273873666549876 -0.0125224198773562 0.0284859424024273 -0.0464239773420442 -0.0620911707073496 0.0582297674342464 -0.0743026871394668 -0.0693518633860509 0.0244155379657154 -0.065116592169193 0.0749454806628451 0.00914495854997335 0.00780498850469521 -0.00707309742811069 -0.0965835126445816 0.115838809841914 -0.0233691374711046 -0.107713976125938 0.131978876021213 -0.0224762615423906 0.0236751466243264 0.00214449515723138 0.00185827668264761 0.00500322377673922 -0.00231132926213984 0.0743065458937244 0.0122753403233027 -0.00846450258928544 0.0763554909691347 0.0602214649323847 -0.0562023038473459 0.140438855791796 -0.163802406673513 -0.0338446921789375 0.0226482358196432 0.016332289027304 0.114128067973665 -0.057393977176705 -0.102036081775228 0.112244762513792 -0.0483096689558243 0.0701543023817359 -0.0980043564808319 -0.135366397808197 -0.015637786243729 -0.00438483729630702 -0.0649727347214725 -0.0174719506810783 -0.00572876318825544 -0.0827327945654689 0.00780232503744975 0.0235952261835391 0.0199036622720286 -0.00425452993071683 0.000312720032940793 0.00271481840071395 -0.0330160337580939 -0.0040433193646611 -0.0296557444742068 0.0456901484894038 -0.0231861390204398 0.050712814270811 0.00352143070855442 0.0894486025558113 0.035054807475851 -0.0431409933007263 -0.0173625818033607 -0.0270397619363755 -0.0052789305207662 -0.00180070702727063 6.24410715566299e-05 0.000426635558684767 -0.00202648778335126 0.00543706077327308 0.00173873990436866 0.00192831700438815 -0.00453387497044745 -0.00487290198316797 -0.00146131171075202 -0.000923928308457228 -0.00568678157032039 -0.00131001766825295 -0.000630524662253288 -0.0264374370689732 -0.010995226824644 -0.027077507415911 0.00974836401943587 0.0542077972513419 0.0148013496732155 0.0112860476644658 0.00241694450319225 0.00419515789664898 0.00450032180170002 0.00528602505820835 -0.0134885235836767 0.0014530522759829 0.00392983709207063 -0.0132613914638421
  28 459.614489726879 ""  3.96155501090553 0 0 -0.0599543459800779 0.0541010596994051 0.038427435501105 -0.0151165203167175 -0.00201959677960554 0.0422675070586357 0.0245541878749834 -0.0228177549213173 -0.00979890425388663 0.0229455538952426 -0.0319493581457834 -0.0174291334205629 -0.0354090769338406 0.016347621375998 -0.0278290629315512 -0.019123143645801 -0.00933396236369607 -0.0202656463285289 -0.00987669467621769 -0.00848737329746737 -0.0320581566247613 -0.00978533943196853 -0.00647349524862247 -0.0412019542280007 -0.0192777248106177 -0.0345405850136529 0.0322563920609629 0.0535131470828578 -0.00132068244471196 0.0188535715707443 -0.0434858693156068 -0.0156170306915865 0.0515427386076284 0.0154102439256293 0.0296903952505619 -0.0199683848377715 -0.172191813062838 0.138591398010243 0.155388788530034 -0.144209432082797 0.0544058599732906 -0.149033721395472 0.0196737376638527 -0.0368721818767471 -0.0279158972356178 -0.0592579142698936 0.054719335046006 -0.0344097754332128 -0.00937140817527414 -0.00187145626130001 -0.0264655102424022 -0.0399341992584296 0.0110827790369044 -0.0459442529591328 0.118848344208184 -0.00882484001819983 0.0729622797543418 0.0647228087675672 0.038857915844602 -0.0446969816274554 0.0557112146297084 0.0144296722444088 -0.00422951606568579 -0.0608964870731959 -0.0166880601504814 0.0625629313767611 -0.0260800690567407 0.0105207193201754 0.0375880265756693 -0.0596664155521783 -0.0067081868359128 0.0583254517165852 0.053432840388217 0.00814109617222558 -0.0672763594331674 0.0495335455133255 0.0386771491731561 -0.0717674208159787 -0.0139400310830152 0.121234101021865 0.00830734609653517 -0.017194688451218 -0.0655229990613725 -0.059483796799345 0.0267663004261487 0.0436671870992373 0.0132512246955193 0.0980584063762209 0.0152169136827844 0.0355635102685805 -0.152578907934771 0.0116709862702277 -0.113257764698048 0.00816495441345909 -0.224130170203956 -0.117042571790823 0.122315204124284 0.0402909030443398 0.0258726092632182 0.00471887760909104 0.00101503190899849 2.10280366818032e-05 -0.000513618120304256 0.00728688696238389 -0.0041928375518632 -0.000795212529596133 -0.00136931620388063 0.00342003483568099 -5.30255725562247e-06 -0.00350286380289218 0.00123345573688258 0.0110541963635298 -0.00227919394343165 -0.00226829425446159 0.0278621186277281 0.0167524299212338 0.027710684371252 -0.0086882466825839 -0.0470717894798822 -0.0137373044574684 -0.00819843114242253 -0.00337478243903379 -0.00393779184490832 -0.00222948820029334 -0.00305955109409465 0.00898297019146398 -0.00300426456283524 -0.0020294944360318 0.0111191574531653
  29 472.566867312855 ""  1.76909995891245 0 0 0.00172614307521194 -0.0647523690098182 -0.0134898414343746 -0.00512112585812162 -0.0237369075254546 0.0349122695020378 -0.0183796836846889 0.0172559378969996 0.00139748841559792 0.00749441035862683 0.0463267767761522 -0.00625546615076507 0.0616510735281016 0.00785589653732632 -0.0308833573514435 0.0365187867841629 0.00943244217409468 -0.0284283377164401 0.0279204449330314 -0.00139314303362737 -0.045704759540644 -0.00541839389157982 -0.00190811134792205 -0.0196230248280693 -0.0391968665692526 0.00186488699113187 0.0751471451414316 0.0557140621234569 -0.0280082261164709 0.00317397311263912 -0.0744736780595857 -0.0707703184707862 0.0444605868340203 -0.0353680637681934 0.0839601798383454 0.0135129363273124 0.0265156459738354 -0.143123942472919 -0.0706845256000808 0.0223961185344101 -0.0917111502506879 0.0675098833684739 0.0153217616770047 0.0559575631812657 0.0143866401587579 0.105562253287544 0.00719075627905049 -0.0262826306844797 0.0202971398337262 -0.0229882979126641 -0.0745953879654715 -0.0118322395716289 -0.0282890692393847 -0.016624612168343 0.153346269823591 -0.0927041635749222 0.0462494812318609 0.100416972517787 -0.0383159364562947 -0.0376930470560491 0.0283510013116854 0.0203009031751346 -0.112255234327706 -0.0921310507598053 -0.102509859603617 0.0322216513722696 -0.128527691441961 -0.126797960172417 0.0531293514604336 -0.01787266844152 -0.058567806971201 -0.0332144755962247 0.0156678038878053 0.0497512028245988 -0.0542027933168444 -0.0122640137780998 0.102679391672919 -0.0378590114521099 -0.0782446589045547 0.179548519928625 0.0313405594662761 0.0116196241556107 0.0286634333618167 0.0206489290510548 0.00230733995484513 0.0227688725871978 0.0124341818824773 -0.038564855380926 -0.00464542321477016 -0.0631291060033544 0.0448405586840122 -0.0602652621366681 0.077862316682057 0.0142331873128782 0.132948894711297 0.0312647764306743 -0.056045804320115 -0.0233144803008124 -0.0575187467266406 -0.000965867208730007 -0.000223692813611237 -6.88146488723512e-05 0.000651733272591242 -0.00238724004024557 0.0013057737830564 0.000344450557478601 0.000135426623621793 -0.000913595920744962 0.000482493667517885 0.00117055067237419 -0.000608852299082831 -0.00318520786615485 0.000802647663871751 0.000598754404154254 -0.00626773980121649 -0.00503115693450228 -0.00429205267913739 0.00228595494944824 0.00696628603317901 0.00276249778666614 0.0030451598306038 -0.00296761992855652 0.00049945348062497 0.00298571620305227 0.00324572724650118 -0.00300492439049177 -0.0021083912858682 0.0012493644860719 -0.00136458558259953
  30 521.317433119407 ""  3.86984710725171 0 0 -0.064010606551524 -0.0742667789961935 0.0381186521862698 -0.0470982571792317 -0.0539614867572296 0.0760834181383688 0.0172740702446404 -0.00409547889128436 -0.0612533179311004 0.0205473013816376 0.017194895526945 -0.0748364120929937 -0.0141784604518188 -0.0178900701866007 0.0150262679749748 0.0131531184269289 -0.00110389312592692 0.0586283704198604 0.0109789747705341 0.0075608435398557 0.0642601274961558 0.0236612266373926 0.0404833646435799 -0.0341699726183599 0.0309919590829205 0.0383309830431403 -0.00198284772742396 -0.0205541767127039 -0.0120976230670213 -0.00672092398389037 0.0384669388548558 0.0212504598484537 -0.0513246329278545 -0.0199476382269281 -0.00510531455049431 0.0086750263852031 -0.104730724727674 -0.125984888249782 0.0362504665213041 -0.101490051624305 -0.122192372884154 0.0155024261426043 -0.00978875187043942 0.00342935727985543 -0.12385421215725 -0.0854204149368059 -0.0627466335521042 0.0140019714398738 0.0187890057445052 0.03287054494085 0.0978710373528025 0.076597692448768 0.125055390757174 -0.0436557542708929 -0.0800073150018256 -0.0127759797790659 -0.0601156247790116 -0.00680563357502219 -0.0749052818675579 0.0553287997809373 -0.0476103241469619 -0.0282616945181215 -0.0160626020289311 0.033515673262762 0.0102670841588636 -0.0562127912741455 0.0188192059713855 -0.00132470131825787 -0.0449451625505589 0.0588158965682807 0.0249418091729378 -0.0772445449094818 -0.040696920750895 -0.0173109572347883 0.015974233876132 -0.076591794464654 0.0128642258812258 0.0520363077929699 -0.01039964738959 -0.0759817057424387 -0.0256192961825332 0.0087109664536701 -0.00335753596889383 -0.0127389337418166 0.0209061566235506 0.0690551716327307 0.0247822306175684 0.0166145199829417 0.00345309111842261 -0.0567934636119392 -0.0458380007275758 -0.0694175517148426 0.0270580873218721 0.0290832544572574 0.0232687756623074 -0.0382223315253567 0.022739044293563 0.0105504325421086 -0.0588675448364029 0.00102000530341955 -0.000147589493555937 -0.000325796291779159 0.000881765636386784 0.00160576712045727 -3.3267552310871e-05 6.67741169494521e-05 -0.00149607807532618 1.14698678048903e-05 0.000295482393886456 -0.000877237303421205 0.000220607101254534 0.0018560524122475 -0.000565462366692315 -0.00178157170886486 0.00618798137777925 0.00283510647127463 0.00914966915201713 -0.000679584956429242 -0.0145951506574959 -0.00348896025435895 -0.000824916552429561 -0.00214814654623562 -0.00104347272600175 -1.28612899326092e-05 -0.00099082143138928 0.000766510663545938 -5.52539596091245e-05 -0.00161044182118895 0.000967151455557889
  31 554.834731964425 ""  4.5530157172862 0 0 -0.00679109827292699 -0.0215823276559425 -0.00254825987690991 0.0135230568367801 0.0386354282845813 0.0776793184508334 0.0645808724139378 0.0409121462972796 0.0108377078244384 0.00307444259460579 0.0168141275853306 0.00218059693615122 -0.0219881588701157 -0.01645809693219 0.038498508881594 -0.0297011611791963 -0.0569937883788488 -0.0077773413640286 0.027353177913708 0.0161384283659995 -0.0087371643834499 0.0399335882625081 0.043886112283292 -0.0463552876039839 -0.066084781047052 -0.0644664897917241 -0.0600781852393849 -0.0342319896596775 0.056163526560084 -0.0536210570308158 -0.0275780773445405 -0.0158362383593656 0.0567918916810512 0.0557118516041494 -0.0366314000303886 -0.022711933385924 -0.0199839884947692 -0.0868761611445564 -0.0290389516006119 -0.0060407883070301 -0.0464954389368052 0.030124376696299 -0.0446261082826741 0.00133792464213368 -0.0723186363061021 -0.0220074754305404 0.0171959434545578 0.0334138017186472 0.0393797846577819 0.0728682432784932 0.0587259274098647 0.00585136226462572 0.0629540242392006 -0.0510758727964573 0.0199662293854212 0.0777215436446643 0.00921507606643464 -0.0754661806022374 0.155822402030706 -0.129042965916499 0.0192600772842732 0.0639259173628016 0.00439524990935603 0.0515358510458739 0.0551919980751506 0.0580836816174816 0.0457151161095944 0.0435008920321123 0.0689806699038496 -0.100588726080191 -0.0605675497439521 0.189460169187711 0.0572146629208153 0.0402414205986009 0.0354576151420389 0.175983994838341 -0.111959307593339 -0.0665800382150116 0.0756247015443001 0.0289090266616803 0.036860349402129 -0.00408009459870714 0.0015054047034834 0.0122292837694919 -0.000964231616808285 -0.0199417732161405 0.00323939689546128 -0.034239684957102 -0.0118809757898363 -0.0437295622767359 0.0308700081679886 -0.0574909561829772 0.0496613960946226 -0.000236075991513423 0.0801568137075176 0.0186497909838565 -0.0643805166043027 -0.0412753164644996 -0.0335622470400858 -0.000172096077100482 -0.000220046641684934 -0.000143546949239311 0.000427038387580738 0.000137404244934643 0.000589312888395674 0.00088358179949521 -0.000900217863304466 -0.00102048507849434 0.000280386945665002 0.000272640504352845 0.000698182481190384 -0.000748510541226761 0.000109636178972393 -0.000722636091971094 -0.000489167737352411 -0.00066508590913285 0.00159841340456167 0.000379106451616314 -0.00214446327038704 -5.35126235534353e-05 0.00183493721732425 -0.000503835849093458 -3.91181032941277e-05 0.000952837694576348 6.77912554220576e-05 -0.000946764710580754 0.00131755439325369 -0.000907712527656458 -0.0019096082303983
  32 581.153683684501 ""  19.4073872319801 0 0 -0.00906670876363394 -0.0111604266960358 0.00681755136545642 0.0149835786078474 -0.0186188424711357 0.0205353049101984 -0.0938870802867858 0.111003109456255 -0.0279865935438256 0.0276021547714554 -0.0199602485940868 -0.00215961821598846 0.0017435606143029 -0.00590128876783866 0.00634516227988894 -0.101727324229989 0.102863824955674 -0.0173975141950268 0.00573895504623108 0.00480917647226607 0.0044293020152128 0.0346889982660728 -0.0169639866853464 -0.00384481517368756 0.0106251765540837 -0.0260020356414877 -0.00337691283195528 0.0200579588411914 -0.00511423571178852 0.0291759017205157 -0.00706797626954713 0.00249966252434068 0.00372678352722563 0.0216098658373542 -0.0394264176838199 -0.0312457900404127 -0.0314743176463627 -0.0363317287411799 0.00828336776505486 -0.00805349758049375 -0.00353138026058476 -0.00148938371454709 0.211876292028226 -0.22724721971306 0.0365310223473307 0.160287070431233 -0.187248915914273 0.0440082358501061 0.170906419964678 -0.162240317665087 0.0515212010264946 0.239021002168158 -0.216102652644434 0.0397706014070223 0.0317671159549407 0.0112456489666696 0.0503062607403814 -0.0146178635347802 0.0470463061607861 0.00577761926697609 0.05858498446481 -0.000728774726553377 0.073189989199245 -0.0380141428156028 0.0120507194287626 0.0320335941866199 0.0102948898144333 0.0424360042807056 -0.0293282688926528 -0.0209071101553561 0.00351442497797451 0.0176478618617678 0.020666224129085 -0.0707308328530557 -0.0547870749296474 -0.00770941601435474 -0.0115092648542803 -0.0332446762207984 0.0126546047554017 -0.0437956975106353 -0.0422745496712353 -2.23978578218942e-05 -0.00258348756055682 0.000348798283994503 0.00291349698843763 0.00396941574304484 0.0020835163907237 -0.0024455686518486 -0.00131896437143746 -0.0117315606334941 -0.00185100962386088 -0.0167350503915405 0.00901121478645161 0.0027022151040629 0.00935879194867701 -0.0016805986169065 -0.00467323461916146 -0.00419816495595132 -0.0110418522713041 -0.000820244526672388 0.00035591147351559 -0.000196644362326305 0.00122470572787935 -0.00125230513490606 0.00131531472278309 0.000546042885962745 0.000952782225548613 -0.00109084089893625 -0.000557728696378036 0.000558142992845166 -0.00190173673634725 -0.000171860520675556 -0.000103183938485613 0.00114954806171937 0.00513786789295665 -0.000106801405198684 0.00832205516687922 0.00235458672250988 -0.0144464615418734 -0.00286411771033614 0.00362080378949233 -0.00741153098063858 -0.00126445763299354 0.00308394508188945 0.003492767584529 -0.0033696368011326 -0.00550017600800564 0.00278474296608535 0.00219309162120495
  33 652.523487473904 ""  0.602860264599544 0 0 -0.0201208000552008 -0.0196493450931133 0.0185532511182025 -0.0109228158945049 -0.00698516226528473 0.0126433629747263 -0.0212466460874943 -0.0116963269189982 0.031250995333657 -0.0876725237118801 -0.0845798408234321 0.00656823972679647 -0.0286331219941248 -0.0498999026434916 -0.122980602971193 0.0229290614652532 0.0121923658888647 -0.0312142661498467 0.10470305493805 0.0940131058079432 -0.0100071254028834 0.037195213522473 0.0621857342318406 0.117934752833683 -0.00456511396417398 -0.00403994016909101 -0.000164365948767795 -0.00522128667786609 0.00946119852473671 -0.0104881914736153 -0.00276782020558664 -0.00378130918420124 -0.00644511670330127 0.0103834027583042 -0.00758879130481339 -0.00674699061269455 -0.0259292669613193 -0.0265822076088373 0.0180274258837239 -0.0287884764154748 -0.028889900087902 0.0101400244830692 -0.0698474380845874 -0.0601799366203084 0.0501899293275976 -0.00662814258920984 -0.0227173249008903 -0.123957942627698 0.0872581826533324 0.0735656279571585 -0.0480690511402987 0.014688108089317 0.0480728951823974 0.118124178141567 -0.00607550753577013 0.0144931112932168 -0.00742583376004536 -0.00472917419377484 0.0142057977554945 -0.0170175131195019 -0.00565670167816736 0.00699095379705187 -0.0068665058288702 0.000481061514379147 0.000915186529695712 -0.0047920614528341 0.00187760672210556 -0.000991169722032708 -0.00399269681475018 -0.00492894402565347 -0.00506215250609794 -0.00308259474050653 0.00742960015336488 -0.00632313662809764 -0.00328257797159664 0.0171730361014672 -0.00955220836673992 -0.0121719001752864 0.0147180170082197 -0.00762742443111851 -0.00215495688976249 0.0029253402382732 0.000300597884452941 -0.00279819679954134 0.00124053057952875 0.0103254171895867 0.00295041265682142 0.00467136554485715 -0.000254802196695401 -0.000161103360741918 -0.00956197168322986 0.00138239803440746 -0.00353006785859818 0.00508227986461099 -0.00698759111080629 -0.00714147907333932 0.0128692956402975 0.00891427510571483 -0.00208250741742997 0.000159768084929921 -9.94860570657363e-05 -0.000230989068707765 -0.000155637499604914 0.000246894727245643 0.000127523444645973 6.25674226124174e-05 -0.000913091476722594 1.61076915703888e-05 0.00172508886768262 0.00142249770004062 0.00139058728173552 -0.00214751829947737 0.00121677532610449 -0.000797111364921193 0.00291335650115288 0.00174540146948707 0.000812925717647072 2.60797908884671e-05 -0.00229826100128466 -0.000610362088354926 -0.000530716903857565 0.00153641595952408 0.000314699612993212 -3.31065158797753e-05 -0.000442356455283725 0.00147689010671859 0.00200591497583227 -0.0014576554692943 -0.00137053016991017
  34 680.348176459994 ""  5.50730458032618 0 0 -0.021119149715854 -0.0282727515432512 0.00836091805110552 -0.0389918894483073 -0.06196451745478 -0.0810128155317263 -0.0370149610492192 -0.0419349967691939 -0.0278965283413612 0.0596063670489301 0.0535537627120702 -0.0120643748893022 0.0597299452764811 0.0576076378179695 0.00234891286622071 0.0446847346539054 0.0386568078228712 0.0273867019101791 -0.00186236631656299 0.013329764948633 0.0646253417960984 -0.010043650227221 0.00455357910662905 0.0725994780808262 -0.0232087868875937 -0.0247062394309359 -0.0199298961977394 -0.0422140506287868 0.0376477450564742 -0.0540601660227766 -0.0554667720433643 -0.0397585030057996 0.0539527234031672 0.041224565211571 -0.0539425178941556 -0.0347464725055074 0.00438841961904625 0.0233146680935136 0.0188274018089632 -0.0236396154619497 -0.0208808664108301 -0.00838324276183722 0.0867472847002455 0.0980541896950392 0.065699376808864 0.0347725195299935 0.0454788044040993 0.000472793621738346 -0.0237651155782752 -0.00165968790796244 0.0263506199432998 0.049180142610238 0.0686104418726591 0.0671110103102274 -0.0162304291147564 0.0443020596707247 -0.0281656463603727 -0.0623591473801052 0.0829371476878985 -0.08767747675251 -0.01729469972496 0.0467708948329928 -0.0351281858307556 -0.0355325052280737 -0.0198700200218206 0.0567018083981656 -0.0344588567218658 -0.0223834243045659 0.0582659076557245 -0.0794962458986627 -0.0534272061946394 0.0949047172154541 0.0499393129775443 -0.0242220539449876 -0.018219232776396 0.0919105816467953 -0.0859665087896696 -0.0539206014646564 0.0461253742855197 -0.022224006313733 -0.0122874772250133 0.0166697997035408 0.00853437693547359 -0.0119809971550251 -0.00389678708851711 0.0343937591327705 0.0038589362923205 0.0168142830081757 -0.00439950285518648 0.024763332901955 -0.0213422661640515 0.0403293897526898 -0.0312708064170281 0.0127433209760596 -0.0419943694709571 -0.0156882927734079 0.0563091418548954 0.029767157321463 0.0100166260406328 0.000216234125643019 2.97702624987481e-05 -1.17292317380078e-05 -5.44944739779645e-05 0.00030911627915256 -0.000198667726936982 -0.000679935758055572 1.11121353806263e-05 0.000608548034243554 0.000163712279206497 -5.91546444098045e-05 1.08258916818434e-05 0.00058554317594437 -5.07551345466584e-05 -7.98949781271231e-05 0.00148501777453948 0.0011835817323564 0.000231473997232725 -0.000757225970096327 -0.00212184357691426 -0.000425773484862933 -0.00119829212082427 0.000294533121997074 0.000212821826643137 -0.00136892254833752 -0.00117399417790352 0.000128909458020532 0.000899840587013444 -0.000708332041720718 0.000845222223979419
  35 757.494422516887 ""  1.22541925800332 0 0 0.0008589619348834 -0.00106605994309721 -0.00396538496796862 -0.0107057132827149 0.00824807464831154 -0.00545361397369117 0.0949368123236069 -0.100202465283497 0.0222114648785088 -0.0533343270402145 0.0559885771822444 -0.0117254578083169 0.0476569525399994 -0.0512353721114785 0.0100354489045605 -0.104220633888901 0.116291326570403 -0.0236238081648921 0.0503148564343046 -0.0533234704076215 0.0105334657938492 -0.0504014957773415 0.0511281459872705 -0.00628654517466075 -0.000155974344759256 0.00053964249762617 3.27916591484247e-05 0.0109195205114067 -0.0094058497914519 0.016760884400586 -0.000834576499287065 0.00019552647279242 0.000380837225105397 0.0116422901802518 -0.0155045720729384 -0.0123356280940094 0.00693589664857453 0.0120248279654751 -0.00161055399406292 -0.00385908398510038 -0.00800638994256899 -0.00520801757973303 -0.109957363545042 0.115973897323937 -0.0268634948258214 0.165595090410738 -0.179416333660012 0.0372701587226363 0.140058721667908 -0.155273742957057 0.0259749927536593 -0.144188013296131 0.144694582823831 -0.0266920225444691 0.0298263143276824 -0.00338398412392005 0.0370935294369889 -0.00917081525838211 0.0251748098226045 -0.0014990536228807 0.0366649612630587 0.000833371703706509 0.034679286001467 -0.0115812281619575 0.000989630386993649 0.00811754748322685 0.000249571848866756 0.00829881062816319 -0.00929240862747944 -5.00334843902455e-06 -8.98686421901322e-05 -0.000210663321515013 0.00219760235524523 -0.0436797467612449 -0.0268607623144627 -0.0232789710141243 0.0105994765435665 -0.00599540260637131 0.00740876199024203 -0.0376365459722019 -0.0295340271977702 0.00273349772385039 0.00403436019452882 -0.00208563456389141 -0.00380554618977755 0.00123159676279091 0.00164832435672754 0.00204824869993034 -0.0022733935606343 0.00478600082081313 0.000397782349663043 0.0115565152143911 -0.00643894567497562 0.00110311415577107 -0.00319183608697291 -0.00130269271085973 0.0063571637867721 0.000228415725153752 0.00265000344359546 0.000276448523068556 -0.000196105996968055 7.46748726465629e-05 -0.000398923909357923 0.00064215133175222 -0.000566335987641032 -0.000447886511204308 -0.000430768976125184 0.000638534185986128 0.000300516670680471 -0.000108304021251536 0.00103230279030514 7.15744503561236e-05 9.04873432109382e-05 -0.00079010024891075 -0.00143871903185097 0.000228927300470297 -0.00245216055821334 -0.00130351046203088 0.00436197129042872 0.000957014690194951 -0.00123201323593605 0.00298780129308 0.00110193071622452 -0.000474157475706551 -0.000400023549512344 0.000540219073018149 0.00237385129417954 -0.00121129889961791 -0.00107875523194721
  36 804.18467803078 ""  16.9000192364085 0 0 -0.0130147644901027 -0.0698847825131167 -0.025233475608001 -0.01902164605743 -0.0212969054768381 -0.0470537839158675 0.00573048047508573 0.0177714891011761 0.00642895288815228 -0.00596753519466465 -0.00242200756053065 0.0576820501283407 -0.00717489331604824 0.00828592887972716 0.0711816451364377 -0.0208483486941264 -0.0248640353590575 -0.0192070999014731 0.0427852147052907 0.0339062560297556 -0.0405916466170966 0.031892608182886 0.0218454509297184 -0.0322675886274107 -0.0247704101696517 -0.0271462041969166 -0.0249574854708319 0.0184899786815865 -0.0276030287100691 0.0267814488418352 0.0199776533065988 0.011960094514837 -0.031834443029213 -0.0299381939114791 0.0254142378787461 0.0162982414396075 -0.0436054651191047 0.0211233112025847 0.041615858577231 -0.0809159640338952 -0.110179177877285 -0.131027018527459 -0.0349776111510149 -0.000564255031102572 0.0283660414197927 0.0342576076536722 0.0693510018241163 0.068296892409466 0.0646142313360264 0.0607008625959588 0.00948206233078533 0.0140239863817929 -0.00282114279996975 -0.0317507261409979 0.0429046362816734 -0.0200096656848221 0.054338461547131 -0.00321708664974016 0.0169797548984053 -0.00257586731476531 0.0479797920945113 -0.0228141394953805 0.0568403920214119 0.0518084087416441 0.0436007680096189 -0.0297434293667073 0.0538791112194249 0.0403438195612976 -0.0286773404545221 -0.00816928924180063 -0.00401350084388397 0.0183424099859349 -0.0271173346494057 0.0608900448310672 0.040717530008904 0.0173552600879313 -0.0060310113146428 0.00181561164060246 -0.0249793514393158 0.0555416452322643 0.04028881237231 0.0768359889709043 0.0655028977245179 -0.0547008705746838 -0.0862825998237804 0.0346404173599584 0.0411187707415277 0.0222908973389579 -0.0770672228399304 0.0563775416197217 0.0172733321168145 0.149407708749458 -0.0990298925699989 0.047802115935257 -0.0175442323317108 -0.0360886168758025 0.114761623567959 -0.0235855334991758 0.0125975098778768 -0.00037667412397102 0.000652030339691925 0.000616156022100952 0.00160273307363731 0.00137852075104009 0.000395034092725559 -0.000934136434163016 0.00038972802769504 -0.000112450099861152 -0.00511514928107517 -0.00401537036589429 -0.00216263380233636 0.00603542854998158 -0.0028740180745683 -9.50032831730815e-05 -0.00474949079625967 -0.0029681508175512 0.00246209234579211 -0.00215267107148791 -0.00871038990517582 -0.000502299941889452 0.000778567332639518 -0.00598531546043116 -0.000732594944320053 -0.00100092990419806 0.000243709022852282 -0.00410176744438618 0.00249036227666119 -0.00191208989585934 0.0030980039824617
  37 832.593318022415 ""  8.06984586541263 0 0 0.0143955624149057 -0.0038539930851511 -0.0149560752837874 0.0055639972377411 0.0135913759922079 0.0191360371426054 0.00316424831947303 0.00453036380281747 0.00340069568332833 0.00560053899801381 -0.016284174768948 -0.00829183068747444 0.00250417623466865 -0.0124672013385159 -0.0137639461469677 0.00434545324505713 0.00665725523054689 0.00530608697154896 -0.0157251286708011 -0.00285270541103236 0.00122367384637229 -0.0149111650914177 0.00313569905405642 -0.00546269310775597 0.0182955081826638 0.0196754494531891 0.0188474504039896 -0.0091144313027148 0.0173308344204948 -0.0138282256932755 -0.00942437132094638 -0.00489072253973727 0.0177664548861158 0.0178349703774103 -0.0137830119029151 -0.00756318808672074 -0.0144872420708704 0.00962234603964353 0.0114732280881005 -0.00942287484896094 -0.0225641923503152 -0.0447044139902779 -0.0685952318922189 0.0576027572246502 -0.033547296143258 -0.05696245087994 0.0236484541698537 -0.0238284780178978 0.0253594031692876 -0.0583183103059294 -0.000266180445452013 0.0476227963515682 -0.0713840113631069 0.0103643015037403 -0.0289654455243208 0.00961320947535919 -0.0371282519633172 0.00871598195176169 -0.0198397159392301 0.0112278432125454 -0.0334399840879143 0.0123344558053961 -0.0372253339320876 -0.0347698791236536 -0.0296678619337961 0.0162838185181527 -0.0370209226880773 -0.0280594834240258 0.0148493178694785 0.0164659834879638 0.00707521773850394 -0.0248908950962698 0.0162578641923488 -0.0415362656429937 -0.0273012727821682 -0.0214378743934294 0.0115231502384658 0.00578985163988347 0.0120222546454453 -0.0347833860852553 -0.0264972375968609 0.0113133920651792 0.0202902731974709 -0.0110377727104919 -0.0246624393892616 -0.00630253137873068 0.0133922449401945 0.0091708591551587 -0.0153156282966075 0.0043094273507623 0.0145793818163681 0.0362616504606011 -0.0186384852397121 0.00772932068267399 0.0164543636858417 -0.00835508422210305 0.0196226200879342 -0.0119214339858355 -0.00112054162799358 -0.0221817442019744 0.0631296421365759 0.0153896061480508 0.0245611048333901 -0.00308764910490899 -0.0159270916751361 -0.00792997373620274 0.0290879228307223 0.00603589372181772 -0.341685786542163 -0.253264738694981 -0.187980766243028 0.379462106224367 -0.184427548418165 0.153313660208591 -0.152262875198451 -0.125576863756453 0.0430081883203332 0.0137979799350225 -0.0567479488454997 -0.0270142128562266 0.0392476741631967 -0.150232523711235 -0.0117657225230206 -0.159899236677454 -0.15866937009608 -0.29976691381391 0.232540925345323 -0.133805918206862 0.280018815355118
  38 833.256907564312 ""  15.3746059787578 0 0 -0.0338156831281221 0.0136130411464884 0.0425366121849159 -0.0212855991415875 -0.0394765242481031 -0.0540603708353452 -0.0007156364032099 -0.0147414788782102 -0.00702697347056031 0.00116654251315705 0.0245368337161141 0.0274100057788664 0.00583903945812803 0.0208655978578499 0.0392673111944619 -0.0111579627052767 -0.0180630491642894 -0.01503069780875 0.031124406577127 0.0230558477690663 -0.00611145845159184 0.0164649050701254 0.0178548871593131 0.0138178717426964 -0.0492889722631785 -0.0548553781425928 -0.0512870721806616 0.0252685271925516 -0.0461988106528461 0.0367762655907173 0.0254520585280689 0.0134809083190289 -0.0484880658837303 -0.0497489478369114 0.0374299728604302 0.02145234576304 0.0362379002196809 -0.0317748681877104 -0.0262588094683799 0.0370864710313551 0.0575356525092758 0.148091582929457 0.0599920246820549 -0.0192948918532533 0.0635334296643249 0.0776599733165631 0.0233000014563052 0.0455706972242591 0.0281082580036819 0.0535797965432577 0.019318149955124 0.00878134108953432 0.0454878906020597 0.00835655905945442 0.0764135012103016 -0.0253054245512388 0.0975475205050813 -0.0226212973269911 0.0543835881412229 -0.0313107091482657 0.0895401152514152 -0.034490847704647 0.101046618034885 0.0939079198366174 0.0817481129989248 -0.0432567130551847 0.0994830508687861 0.0766596102985875 -0.042310747003585 -0.0414505260170511 -0.0230323002297455 0.0685675120358906 -0.0436279328631045 0.113972573338304 0.0745178835617702 0.0580467612825087 -0.0323378296436187 -0.0145284942369662 -0.0344378301581198 0.0976209434757842 0.0743847987308163 -0.0367445885648488 -0.0619418428528188 0.0362482519916347 0.0759341155395968 0.0172323770098724 -0.0419147730586817 -0.0299785545933341 0.0482003658395337 -0.0148039297664483 -0.0331793514263208 -0.116666236657919 0.0642904025047406 -0.0232187316528046 -0.0441444881413567 0.0263025042307577 -0.0663225252369481 0.0400646433080985 0.00581331812651775 -0.0081279781043076 0.0234504027838407 0.0051722411100884 0.0079868560921435 -0.00156041786708018 -0.00600533166710002 -0.00241795946494142 0.0112060488285325 0.00243518089840923 -0.125317449743625 -0.0928278565125673 -0.0690730127234942 0.139685978418249 -0.0678518250966618 0.0587808019063362 -0.0499649033030761 -0.0423865429318298 0.0163584260070154 0.00638345598521452 -0.0243993509624054 -0.0120077287282071 0.0152582354484407 -0.0549073527651059 -0.00408812652913884 -0.0613942371153547 -0.0620998831171881 -0.109943166244854 0.0859643499480648 -0.049310949099251 0.106192325936911
  39 847.275361751502 ""  10.3046126900863 0 0 -0.00315849502384264 0.00132652672759193 -0.00940985190281036 -0.00364121454447536 0.00780786312324184 0.00241714449849551 0.0225449120193917 -0.019622866130689 0.00816704484443604 -0.0668264364529532 0.062905589070121 -0.0146599798802388 -0.0500461382310417 0.0469746069662446 -0.00934389709924825 0.0255347781389623 -0.0291098602669927 0.00846455120479981 0.0186803804130601 -0.0210084073980741 -0.00172203106257896 0.027734150817048 -0.0288660841992702 -0.00282696394081703 0.0128989236509442 0.00879244888927838 0.0121479263109807 -0.0122016192676619 0.0127365585396554 -0.0137475545453177 -0.00258262969011663 -0.00319973407434935 0.00921634282928547 0.00679055027063222 0.0012056932726716 0.00072323494692396 -0.00446098113160193 -0.0236264580141971 -0.02252900660888 0.00515562282422923 0.00255528920744246 0.00648488683821416 0.427922576126166 -0.477004211777913 0.104577266485573 0.273236024645201 -0.311502331914223 0.0664196371026948 -0.151598414760172 0.165719711145577 -0.0372673637223656 -0.192995959722493 0.188691101941893 -0.0504975841375463 -0.0191580897962043 0.00487259254347206 -0.0254153807711908 0.000807019373557358 -0.0185779523599995 0.00943805357419275 -0.0291927426839452 0.0116700205595867 -0.0342749112872778 -0.0257867171408412 -0.0210017922651536 0.0113440979915255 -0.0146602805564732 -0.0101974163765891 0.00372392070599956 0.00414844382294134 0.0143870462257002 -0.0190723518640507 0.00350436661707651 -0.0126927662066884 -0.0071093631035308 -0.00866345734894359 0.0131145875676867 0.00380585987697102 0.00451463840962906 -0.0155943718186566 -0.012140911601532 0.00900702053110009 0.00851632194455046 -0.00527217551226718 -0.0120858846593786 -0.000702976441472394 0.00755473246695818 0.00695965205799812 -0.00796999007542536 0.00744393094151712 -0.000486386302722656 0.0421947526922025 -0.0255393339734223 0.00469778873124041 -0.0246356149115515 -0.00527756738293271 0.0297809457574246 -0.0159467419232753 -0.0103674660141958 -0.00163347252878858 0.00864677001745826 0.000749271602734611 0.000666850057003377 -0.00262941503367875 -0.000451204445068512 -0.00107739677324902 0.00369893979257389 0.00142778893619902 -0.0422996810021781 -0.0315642391439305 -0.0264794788321383 0.0460158130517176 -0.0225444945903779 0.0235072807406051 -0.00685583136461501 -0.00764101477750667 0.00204420331464226 0.00590277820338146 -0.00274201037550506 -0.0032404718313442 0.00435263980280343 -0.0192869182870284 -0.00128025091723632 -0.0209300938057223 -0.0207612322420227 -0.0397240974860907 0.0352076332403178 -0.0202342064206936 0.0397817292665872
  40 856.199626340016 ""  7.57095924933406 0 0 0.0311162816970109 0.00344944902270301 -0.0303565186794297 0.0156894861812315 0.0338789488721557 0.0534113490092221 0.000555230661897672 -0.0119112135768566 -0.000808624534941395 0.0403287093048386 0.0335256620753619 -0.0766883571961901 0.0178403653883795 0.00778399586023157 -0.090541559923015 0.0130391022851544 -0.00112518669611162 0.00682160008398696 -0.0527666444636571 -0.0278065288387905 0.0679867561738324 -0.0300908619400047 -0.00511716907811361 0.0735459630796152 -0.0491649602533659 -0.0571689216512312 -0.0529123385285177 0.0213347581637932 -0.0426788084227352 0.0278419870607423 0.0198373775869697 0.00907659130599334 -0.0424339006621045 -0.0473002966548111 0.0339648630600198 0.0165708213115266 -0.0239563111538911 0.0140882829669379 0.0103248426836119 -0.0125074764609198 -0.0262225070954742 -0.0929351693212956 0.104883998087591 0.0017703358155743 -0.032606733390482 0.00786538451759909 -0.06498636522248 -0.0858190242785604 -0.0457502450551417 -0.0731454030173866 0.0402102427410123 0.0472763056244666 0.00517531726895834 0.081305617191138 0.0697750401023629 -0.0143149562556204 0.0915113602497518 -0.0298430177066885 0.0673672152527927 -0.0486557252878494 0.0895888706839215 -0.0313721239248432 0.0981692280253876 0.0961909618800749 0.0861457464151792 -0.0353792670004223 0.104002040287723 0.0828567098215275 -0.0377399058241489 -0.0599011051976265 -0.0355772070773987 0.0982630988493792 -0.0405595572937669 0.117518473787876 0.0748342340730627 0.074667946563933 -0.0436931138874343 -0.0261391591216209 -0.0257470664725643 0.0940547706756426 0.0757153028579843 -0.00571889605489008 0.0451191291445382 -0.00908275033412711 -0.0393468628673787 -0.037670348119518 0.0313863434428342 0.0368409031892579 -0.00682527030553121 -0.0137034479707438 0.0141080372110972 0.0933149165132774 -0.0367705959142552 0.00139343251866903 0.0468054062982333 -0.0207157512329331 0.0530046276480116 -0.0175808776822075 -0.0254722607544594 -0.000214769332298232 0.000577397861790707 0.000403832373955147 0.000697564084866215 -0.000347592538228101 -0.00016416574663247 -0.000459129835016038 -0.000367855816734668 0.000172292876640688 -0.00356607595929956 -0.0025586386769188 -0.00223788961393157 0.00330562811314679 -0.00158055059343093 0.000537890530730469 -0.00417758879240595 -0.00309572362749566 -0.00170201366084232 -0.00086445803339555 0.00368377088795921 0.00168868408713656 -9.81911061843721e-05 0.000405833110231543 0.000924591627732006 -0.000156039313612169 0.000558176714993163 -0.00445535798022797 0.00425700904574096 -0.00238646676326339 0.000357521452693877
  41 866.820119777908 ""  41.7950898196169 0 0 0.00707318333060721 -0.00105499461485447 0.00172938068525691 0.0159169414355337 -0.00671623061163861 0.00943603112330885 -0.0645074434575211 0.0643387922535715 -0.0137760250161432 0.0306441214256176 -0.0252990976014648 -0.00327402780333111 0.0201999950984751 -0.0177834471201961 -0.00567725797975738 -0.0494608007381525 0.0560995015404275 -0.00845302005994574 0.0447824832422321 -0.0586715475858707 0.0178416152780622 0.0585734457832358 -0.0652745435970648 0.019777981895429 -0.0182635126104242 0.0104871163268208 -0.00769034861922892 0.0145307723640394 -0.0158763053646173 0.0224591384196741 -0.00217219394936783 0.00460009141702599 -0.00436051461647124 0.0104481937271094 -0.0150960913562049 -0.013387418078647 -0.00277009437207898 0.0111352459953607 0.0152189785537934 -0.00414417377851523 -0.0058391642448289 -0.0172264408958615 -0.125184914998623 0.147679451426637 -0.0388987838243132 -0.0869297870217242 0.0857999778994507 -0.0291652380190876 -0.315749514568129 0.329915641560049 -0.0621720244025723 -0.382944661005977 0.404802888050636 -0.08007123559299 0.0297868147765774 -0.0149337824278079 0.0366993572074301 0.00448062863340394 0.0111718297484127 0.00185866326539318 0.0299552130758528 -0.00595057975078798 0.0276280557335432 0.0334778851187816 0.0131000363914769 -0.0232327740806346 -0.00239252593292824 -0.0118066609294477 0.020040633951769 -0.0116672775929179 0.00223621613327313 0.00887576748583768 0.000819698847019948 -0.0159149390763911 -0.0070286302386003 0.00201309836077593 -0.0124715934009198 -0.00808777197377275 0.0146404932096793 -0.0236029307497783 -0.0143735469094053 0.00121811985134306 0.0021937515198191 -0.00298760847651972 -0.0048547558801448 -0.00215358994944124 0.00174118070240171 0.00031664208871009 -0.00333736922524648 -0.00407848972127468 0.00648386610302575 -0.0148703714887891 0.00822873346021368 0.00291124416335838 0.0242138030771579 -0.00229317086794857 -0.00840957176000395 0.00215891605131997 0.00361238727451513 -0.00365056985834022 0.00452233616095741 0.000169262238410888 0.00336758803522568 0.000557128631288686 -0.00234091438295176 -0.00064658748930903 -0.000161609601895086 0.00316837360357743 -0.0262532640254435 -0.0181156040160302 -0.0127715609641326 0.0235275874262385 -0.0119525962370754 0.00478255842501277 -0.0134781854498112 -0.0115103528906791 0.00480390520020174 0.00180677783965999 -0.0090115656319739 -0.00446783637238758 0.00705185013392358 -0.00414817963936567 0.00853983645786736 -0.00726678937390972 -0.00781064672914253 -0.0179299528519073 0.0234234494391969 -0.0131039686663449 0.0151687377421447
  42 874.556097804857 ""  21.942856867453 0 0 -0.0136850661156188 -0.0413581667679724 -0.015578416358634 -0.0149152966899317 -0.0239021387006168 -0.023745112231016 -0.00614261746165551 -0.00191373960767834 -0.00422955221489743 -0.00745916035886786 -0.00508638721065768 0.0238880420786705 -0.00103867171596019 0.00295043589548447 0.0353162988220165 -0.00355631093043675 -1.6469386899475e-06 -0.00356110982487898 0.0228236594896415 0.0149660128485786 -0.019090275008567 0.0113103988918193 0.00487046033862903 -0.017856607279973 0.0043387351196904 0.00589645210276347 0.00468257673344569 -0.0018743193992181 0.00347027081500611 -0.0017385800185975 -0.00221762294458091 -0.00095441643622539 0.00353782723847974 0.00439718456531989 -0.00384934482364067 -0.00165044272706425 -0.0241636154036444 -0.0656506299293625 -0.0246218352927164 -0.0406270949881386 -0.0771724556625019 -0.0385125414779249 -0.0275075304084675 0.00348316011447795 0.0112914864414927 0.00538471592988276 0.0319285736670143 0.033255382037161 0.0218324902740396 0.0311971198542987 -0.00687284492300941 -0.00231113595241144 0.00915788504459391 -0.0209391775986524 -0.00521125309377645 -6.13269053191047e-05 -0.00735631657384316 0.00265216286794249 -0.00679187789177382 0.00570200820785692 -0.00790797709768921 0.00280312325259661 -0.00845699040001672 -0.00958774175010674 -0.00883966714310762 0.00246098465407891 -0.0113592219705146 -0.00979642629031144 0.00418516418278526 0.00724997749952447 0.00400720752392012 -0.0128506748197747 0.00390578581116162 -0.0114412199563821 -0.00707026744855477 -0.0077742795641437 0.00345913079986795 0.00313658754096198 0.00176024570144777 -0.00835507346484157 -0.00722685390921114 -0.115387325702626 0.0718160602343403 0.0581925489807322 0.0180530239289946 -0.0986143251791587 0.0414130744700837 0.106938716035095 0.0918183367280798 -0.0594877269279449 -0.0767269784463387 0.295272026551551 -0.0861776742451615 -0.0485598800883567 -0.00829867514477787 -0.0413762610344635 0.183472249502765 0.0624182717616449 -0.107487620519745 -0.00257525350041242 -0.000304655022521417 0.000915465377870078 0.0022477127492013 0.000826915349022196 -0.00167081432363584 0.000360954110682798 -0.000679250756390692 0.00123108188264129 -0.00239092824990045 -0.000167250808651207 0.000557374498361036 -0.00104312948270644 -2.86168949923766e-05 -0.00377394236229625 -0.00477070131258112 -0.00375116449639737 -0.00128924717690603 -0.00090063429098032 -0.00367545429861487 -0.00145384900264727 0.0040697917099257 0.00458150744560076 0.00618376956714635 0.00269908269953317 0.00235057211674621 0.00126711954963598 0.00163653419257052 -0.000181232939578626 -0.00418995334132715
  43 889.992205614664 ""  6.9955553123013 0 0 0.000971434891336084 0.00174860888473683 -9.17290235852735e-05 -0.000838590695391378 -0.000258926849612913 0.000379761834711859 0.00135815460420452 -0.00106731269367262 0.000468832521854882 -0.000902833175601678 0.000692118299376118 -9.55346517551332e-05 -0.00111211961416685 0.00119022247188951 -0.000625562702100981 0.00148291935304594 -0.00170653720948469 0.000287801325984883 -0.00169223663860853 0.00144374940168722 -0.00015604772742502 -0.000483215873131564 0.000570038881208111 -0.000384906171769208 0.000811427129993207 -0.00050018662560454 0.000315189006693532 -0.000473685782312675 0.000502421942074592 -0.000897988780018955 0.000195160446010511 -0.000171291895206477 7.57697027573875e-05 -0.000361818743486486 0.000579859566637964 0.000495939686759309 -0.00047497091577845 0.00120936671206258 0.00132113688874365 0.00238922384302225 0.00122563425873937 0.00421659629355271 0.00504052643798724 -0.00502456355821797 0.0021073931095192 0.00644343257682674 -0.00683145336658882 0.00107906049521509 0.00775057485114415 -0.00887617310208282 0.00191647965482502 0.00545607188847112 -0.00397665100236781 0.00068002719727601 -0.000910473278024568 0.000762372653728505 -0.00108989174276533 -0.000739536645265571 0.000339662856860574 -0.000411120737870138 -0.000702405888911923 0.000225605344953514 -0.000650867030116837 -0.00152298023115492 -0.000478502055782695 0.00102181109274429 0.000362569300743719 0.000745264576101502 -0.000976269882713717 0.00010924612602598 0.000255606084128659 -0.000338934497918151 4.67259081272782e-05 0.000447340184648768 7.43117673543919e-05 -0.00015592780343188 0.000665166012323635 0.000166644678710016 -0.000607507417710354 0.000964331768066583 0.000515775724065083 0.00172178866757908 -0.00141378945313114 -0.000489267708605778 -0.000603429827558098 0.00148534251373196 -0.000879406644739822 -0.00203081350606497 -0.00148007945778421 0.000985648055380519 0.0022963511924872 -0.00711656884595908 0.00326371871412443 0.00334864666963389 0.000456221706131771 -0.00215980643716657 -0.00202337108189852 -0.000566705308038563 0.00124189632846687 -0.125240604200451 -0.0225271125928199 -0.0175131088652194 0.0784463910502773 0.0342285602178377 -0.0947045864667268 0.0116311024276234 -0.0210075432970826 0.136359048441715 -0.0829092051723878 0.0128408754943725 -0.0475624778513449 -0.117458038788116 0.00416759533875726 -0.150747682110314 -0.0259272881502154 -0.0478883216339166 -0.0381956704559708 0.076282363398164 -0.0614918612325918 -0.127772256017617 0.278402924479203 0.0561427295603309 0.394845615999696 0.0866891789808117 0.061216400959478 -0.0192823302192233 0.050609019350857 0.0192808731895025 -0.113221125355003
  44 931.959545298901 ""  1.44858681180004 0 0 -0.00247840717908662 0.00123209472135289 -0.00219235837926493 -0.00143536786048047 0.00162161480908858 0.00034502116187762 0.00827026281945345 -0.00789670466784954 0.0019824607839479 -0.0124787396779766 0.0129525714081042 -0.00271189587413476 0.00543798266596575 -0.00681087105661396 0.00105768462275302 0.00955149144468115 -0.0102520914206226 0.00192849882527044 -0.000162985293346854 -0.000145160811533471 0.000125110864749292 -0.0115868008459127 0.0123862139769274 -0.00309037808460253 -0.084053510568929 0.0956850807402083 -0.0207225916363056 0.044170039518331 -0.013648462868257 0.0915630720001921 -0.0414989076687309 0.0419626758295765 -0.00730777969646751 0.0261025314588073 -0.0603873964067581 -0.077192198292987 0.0029438888873236 -0.00954603855920819 -0.0114679147885319 0.00461822054629928 0.00337351902055685 0.010825180552985 0.0666975648213618 -0.0727762852065746 0.0169687889043535 -0.0433226396677653 0.0452143867405396 -0.0100986943333142 -0.00907109650354233 0.00998455291019366 -0.00144530698877505 0.0730945862256049 -0.0760975964925953 0.0158862496901562 0.0624644042191998 -0.137619562938956 0.0251223698976927 0.174669270129575 -0.193250552290093 0.157564149494769 -0.0876852612370137 0.0131939558405482 -0.126689735891999 0.22850902282083 0.0701437897889354 -0.169134997487266 -0.127192243030568 -0.181399220803482 0.194431440240945 0.064382897722043 -0.0784114890127908 0.0197655646740549 -0.0342898703077515 0.115403093056616 0.10705935022962 0.190837748662841 -0.214216755499689 -0.0693944510072509 0.137324279311121 -0.0885666179030994 0.0119052900742237 0.00165809991268631 -0.0003411367835978 0.000643339180711762 0.000361649675238017 0.00101198649959204 0.000281233190192656 -0.00114864024520625 -0.000734488451088678 0.00169800191814276 -0.00223697887655423 0.0137207772197083 -0.00826504799203603 -0.000670268242762908 -0.0164491526306937 0.00131650758349462 0.00662673903775698 -0.00772310629174329 -0.00604112811018165 -0.000987948373027627 -0.000345884145771333 -0.00300795368402074 -0.00284572198274576 -0.00202295313344244 -0.000240922141762959 0.00180026363515809 0.00100321804061676 0.00312016883844263 0.00134201723433049 0.00177193641874563 -0.00609252996935247 -0.00420598426331587 0.000392395074391658 0.00314842293643256 0.0168961885008193 0.0105913940535231 0.000759583682076715 0.014125738873559 0.0137008476032255 -0.00485753419737848 0.00182703770693507 -0.00262580779449353 0.00206631886216562 -0.0005224606790567 -0.00199428332725149 0.000774491907089144 0.00293203928219796 -0.000395195349418227 0.00726945014569768
  45 937.53139260718 ""  63.6065880428121 0 0 -0.00579349650799179 -0.00368904911880524 0.000412501544610981 0.00424643319772403 0.00280150794814622 0.00134618409037152 -0.00339681992295886 -0.000871285569921071 -0.00185874052384432 -0.000120506257092324 0.000479890150801014 0.000185553928069375 0.00304585030966724 -0.00331004054815413 0.00191144495069537 -0.00119599940004472 0.00259964009764156 -0.000212325722982346 0.000825936728027794 -2.07667412106935e-05 1.35668167505306e-06 -0.000656933524882451 0.000402283738396037 -0.000901268805575467 0.00301060455518611 -0.00409733666183868 2.1520179886203e-05 -0.00161506612767481 -9.65689009167237e-05 -0.00335486728880249 0.00147485419390064 -0.00214142028767734 0.000247298364614058 -0.00108227718767011 0.00238037442505323 0.00318506262865114 0.00905123121757768 0.00176171986299329 -0.00828423247112695 -0.00857555099070118 0.000107508577003651 -0.011930569972712 -0.00456151128963714 0.00318343514641571 -0.00328569479871783 -0.0187227505027169 0.0193027758999514 -0.00289410516621796 -0.00054902557772089 0.00198192577842626 -3.90056025510321e-05 0.00266991808316819 -0.00322760506878839 -0.000328234749089268 -0.00219796748348541 0.00627261561805876 0.000348061661943556 -0.0067270458609652 0.00817449078851601 -0.00751171219596729 0.00574417614879707 -0.000846147961337791 0.00705222011698721 -0.00890068713093413 -0.00240711339082859 0.00714381016667487 0.0062459454376106 0.00833681840191527 -0.00836958309548976 -0.00391625602138735 0.0025008477385561 0.000584645209696184 0.00132770417945188 -0.00538918627349172 -0.00470296192806866 -0.00878684236210217 0.00911036178391127 0.00334141851962641 -0.00587012526403992 0.00352480947738473 -0.000742086092508441 0.000322188980376196 0.00191513713928432 -0.000658468665247211 0.00120847145214314 0.000529511947644641 0.00160593693654071 -0.000165346602242859 -0.000301967924840278 -0.000273986536761724 -0.000689682284068049 0.0152877478974263 -0.00920805558710487 -0.0120288540634785 -0.0151464214061852 0.0112736928854011 0.000472080914868316 -0.00764967274664079 -0.00381349423968136 -0.0148825301808923 0.000282703807706221 -0.0830530237878642 -0.0845837396813681 -0.0573286887659322 0.00384019743760868 0.0452938234133265 0.0248121393556886 0.06967048376655 0.00676020180196541 0.0164491651144449 -0.17135333017366 -0.0646490827671113 -0.004974689198369 0.0976170041693749 0.421123354063615 0.264780098463315 0.0443416695090668 0.377386237458323 0.373152737797859 -0.120967706769052 0.00820783272941455 -0.0641531544844402 0.0105668534447371 -0.025145995161153 -0.0614162771688466 0.0173270893967187 0.122559388164947 -0.0434532972642804 0.228386949696882
  46 946.551646653736 ""  0.702042270215018 0 0 0.001293919451777 0.000909379996830305 -0.00113925151133309 -0.000795315441959986 -0.00111440686544422 -0.000446881731689729 -0.000911825146832148 -0.000889832979097736 0.000627042942260073 0.00987256288111035 0.00869638775488534 -0.0026002367840401 0.00506732420016869 0.00309569203001559 -0.00520139472988926 -0.00677759444992405 -0.00616048857031403 0.00124108981573964 0.000386251073847805 -8.7356399453459e-05 -0.00170662932161072 -0.00346587003987179 -0.00220136806620099 0.00168385950806743 -0.0646471189022726 -0.0340125171357346 0.105328720262953 -0.0712977697794476 0.0116158848813167 -0.000438784319376403 0.0826482419231851 0.0686257199914275 -0.0405193629583358 0.00428067039829789 -0.0731504483456509 0.0118552681106809 0.00112904727746336 0.00320726955445251 0.000293830647405852 0.000860252327784442 0.000911681963401521 -0.00188009321988773 0.0128076756097209 0.0142403577879387 0.00554341289285434 0.0194406850243666 0.0197967781542588 -0.00583586360078293 -0.00356623114668098 -0.0039934095694061 -0.00781480005235496 -0.00336823446945552 -0.00724602781098476 0.0024392783228783 0.206691439066673 -0.119207719180106 0.158569960297753 -0.0100983276240219 0.101036398143233 -0.185252391584696 -0.0428860050304695 0.153596082301867 -0.194002018246454 -0.0131688891781312 -0.0488812230310585 -0.0672198617224994 -0.0418331345598977 -0.03103332496407 -0.0640316297692843 0.199517953811929 0.130094395983147 -0.242774819821503 0.179293483916568 -0.0880436480078583 -0.139704362152042 0.141723542211629 -0.0665777512682267 -0.157651388037657 -0.115466236950474 0.238812382193691 0.0880014570892773 -0.000280845676772278 0.000227369456834903 -0.000183316418102494 -9.24960152727559e-05 -0.000277764417639186 -7.91553953661984e-05 0.000364871172699604 0.000149157745032204 -0.000275093156042675 0.000539476775748569 -0.00120192642421558 0.000712371665664151 -0.00020820197234625 0.00199196914504926 -3.833510717364e-05 -0.000484203533384678 0.000400029955118088 0.000350580577407602 -3.10267125017123e-05 -3.99306136590053e-05 -0.000146532803135343 -0.000262975209096677 -0.000148599253761339 1.81859115450208e-05 0.000199671096465699 8.04535855254505e-05 0.000147486384140062 0.000209825058248144 0.000190931460679069 -0.000180477403117573 -0.000309574395746155 2.2425450019345e-05 0.000431990258970376 0.0012480477360877 0.000790494089652498 0.000231503157755129 0.00117374964443055 0.00102326721546667 -0.000422050108574309 -6.01528474307296e-05 -0.000125835310450547 -0.000146884135705575 1.85165882069997e-05 -0.000145651473862348 0.000287838548181862 8.78587546022774e-05 4.81113288187468e-05 0.000512621930406213
  47 960.503887742054 ""  8.13033291139987 0 0 -0.0545808874245911 0.0175997912702926 -0.0515987735981464 0.0168467117013936 0.00258670730867825 0.0231818853367681 0.00284819471475492 0.0102586981902769 0.00860322909335594 -0.00304783698383014 0.01072644954186 -0.0125258518279775 0.0201760953767488 -0.0229426298971623 -0.0101442004914955 -0.0082903656895747 0.00917117013901154 0.000486938526230094 -0.00317046371400253 -0.0114131193691885 0.00734760029910479 -0.00321027753532111 0.00299072016733759 -0.000645816138101953 0.00298128252857232 -0.00498056174944457 0.0014137145636524 0.000289868798190845 -0.00139649745434331 -0.00518303669451485 0.0018869716579587 -0.00101694176972031 -0.000646330219743982 0.000425004541090587 0.000743067544501601 0.00547624390782051 0.0982419098029733 -0.215826455344144 -0.271465053183328 0.110763156484251 0.0417273052553864 0.290165223490212 0.0266659639976624 -0.0351951780191795 -0.0188430444878689 -0.119542971308126 0.111646267643752 -0.0408030375545687 -0.0375085390297641 0.025903547227458 0.000531677292656418 0.0202367093406414 -0.0237227853497386 0.00561476573565925 -0.00884299751646386 0.0147016170384889 -0.00241261551534642 -0.0148713685825106 0.0187086848073132 -0.0116501691769661 0.0133843286798232 -0.00676010458566002 0.0212212683825166 -0.00359659667766828 -0.00039729866213736 0.0034636067152054 0.00587491882264286 0.00639382280644412 -0.00567143341256653 -0.00390900692988784 0.0024497061606234 0.00168222425412461 0.010452590933443 -0.0188468520101132 -0.0179053255536502 -0.0173013144696948 0.0186702403637958 0.002611617302103 -0.0143503121986162 0.0113423999337986 -0.0021433048551473 0.0304141101107795 -0.0114545721582709 0.0327809555035072 0.0211497290330017 0.0282225714979136 0.000971056045478651 -0.0498491756495492 -0.0148633127173583 0.0290250159891849 -0.0722703881766998 0.404446901031068 -0.230806559341371 -0.0158553279910965 -0.445084354106438 0.0314077899731273 0.166307629627525 -0.21431291953617 -0.188027854150635 -0.000561806777594037 0.000174852193298439 0.00179082057932913 0.00195343441168677 0.00333423844874519 -0.0010487592016646 0.000896532980665536 -0.0011948512481445 -0.00176242701688536 -0.00317420378195825 -0.0021487018846051 0.0113072419062576 0.00402650490680137 -0.000834650321265188 -0.00663715398564684 -0.0147495637444934 -0.00985554694475586 0.00881699129118889 -0.00511915734838137 -0.0166241487017493 -0.00304495766344611 -0.00271019363732148 0.00370624859609893 -0.0033476922079426 0.00268738916519488 0.00122586675510535 0.00991496452830955 -0.00734939685630991 0.00292694191505921 -0.00533740041344001
  48 976.694662162112 ""  0.567952564020947 0 0 -0.0104227270072545 -0.00254804816708495 -0.0117299769263377 0.00833302907430981 -0.000974938318930201 0.00547786137130129 -0.00992074711127673 0.01291830132329 -3.71758219575821e-05 0.0478875056095704 -0.0507528705341155 0.0074454704595152 -0.0615639070671115 0.0694743546429643 -0.0172733671952714 0.0233318756846089 -0.0250321298345492 0.00626986746337875 -0.0322988248323984 0.030944244141407 -0.00558645674780588 0.0257599312192579 -0.0271730638067652 0.0070228600247648 -0.00726360776366192 0.00735764596882621 -0.00171391539775275 -0.0109351319844946 0.00890405598668023 0.0196187562328113 0.00519242774347896 -0.00581261853075965 0.0007285736174495 -0.00392282219898374 0.00710743505431645 -0.0227922727556678 0.0215720401655908 -0.0358612136550003 -0.049576369420645 0.0156843210585869 -0.00330673403903077 0.0487908511890561 -0.277911913033885 0.292662077221612 -0.0825345901510055 0.382110106609136 -0.414916506775445 0.0853663052672791 0.18520236355958 -0.2069975163874 0.0399295953462521 -0.161543465159063 0.166260678606525 -0.0343774313167179 0.0636594676209361 -0.0746950356771048 0.0291707295925033 0.0598184797446241 -0.0549369625996698 0.0127119416104441 -0.0576011889204846 0.0513805999942383 -0.113307694155622 -0.037585429009741 -0.00659982744896387 0.0292735450167194 0.0190916251455101 0.0319319121333626 -0.0342064064161529 -0.00903036971548433 0.00783270056943082 0.000125128536209524 -0.0653026356139486 0.0840885844214254 0.0871093760905067 0.0497731579368625 -0.0658535242134652 0.0105252962091741 0.0707353671807828 -0.0732639758565685 0.000213621371342655 0.00366660556593753 -0.00291681671788311 0.0105144692871905 0.00862897835444656 0.00781727023048654 -0.00219048159797819 -0.0143853506029443 -0.00219181046481205 0.00686666047252338 -0.0158251562203587 0.0971312996668756 -0.0527892630244025 -0.00817503527916314 -0.101172292952329 0.0120908205647917 0.0275008416724143 -0.0447109971839189 -0.0368236443705994 -8.00260897252704e-05 0.000619336870796899 -0.0030650680193579 -0.00305280615431572 -0.000536586762670304 0.000807893359105365 0.00272045582582794 -0.000141557329769431 0.00116735851735405 -0.00345222421880224 -0.00268900072585832 0.000534060379881972 0.00298531133462196 -0.00151486853450202 -0.000799456494560492 0.00209435333622761 0.00134526635462134 0.00937615202020501 0.0131559814218942 0.00786200860813677 -0.0056468862462504 -0.00571570997594458 0.00127491483401535 -0.0056595798242042 0.00132012969387298 -0.00135553369018325 0.00913295159938303 0.00353405851320924 -0.00217689773663752 0.00850438072617545
  49 988.277037322162 ""  0.0565623643852435 0 0 0.000887132547144702 0.00123080004955222 0.00123734615675777 -0.00168242007937383 0.000421011752051523 -0.000857061441945297 0.00285087802413095 -0.00305743074945563 0.000106740188392531 -0.00826506200017519 0.00851467616996441 -0.000928627855127963 0.0122066167387853 -0.0136603011061898 0.0028295257706094 -0.00723722536402711 0.00805578288722471 -0.00199709452329099 0.0169430697608817 -0.018035795765646 0.00385286998880415 -0.0134980775741014 0.014585896076062 -0.0037109254528805 0.00189122755663201 -0.00175084462932986 6.23158915736668e-05 -0.0447583328229889 0.0109068408511755 0.0429688368077779 0.0464378966509055 -0.0513269596551516 0.0103800472072451 0.00256833106676757 0.0357809700157393 -0.0523655154534445 -0.00186125308963019 0.00333866134581313 0.00410368782143326 -0.0009034036490524 0.00160829841634049 -0.00338177794739984 0.0481132096398922 -0.0503768930815869 0.0151533401907446 -0.089538226529024 0.0979338611776174 -0.0207934616880999 -0.105530949607794 0.115767525596628 -0.0218782257276923 0.0850784055919642 -0.0864241548377805 0.0180332938007853 0.226018991733331 -0.194868997440243 0.142267786771961 0.103577070570363 -0.0138105638873347 -0.105215817864503 -0.0863385872849042 0.166833896198113 -0.270890338182386 -0.275550796023072 -0.0704400859570938 0.210958547984877 0.140142719186505 0.217756586974374 -0.239514745593405 -0.10022259735046 0.111160900183763 -0.0220729282682983 -0.205254811974526 0.154684998274976 0.209091838627638 -0.0186505329981216 -0.080633500045381 0.124601365360677 0.191812791369581 -0.26574342835426 -0.0522158678495426 -0.000121494967690187 0.000380677396368291 -0.00146082271664579 -0.00148736848340621 -0.00094620786187177 0.000444304847767846 0.00187277057565539 0.000196202931193287 -0.0010777879892957 0.00154094463193699 -0.0116616592433241 0.00612855244294482 0.0013555848792439 0.0113413320464957 -0.00184655080221851 -0.00156055171555984 0.00447233230065147 0.00282861324711874 -0.000146022885591793 -0.00045860888746893 0.00139057480646505 0.000728890956728724 0.000262879806143807 -0.000158638246689249 -0.000478061693065082 -0.000199639286876019 -7.40175023621272e-05 0.00105802697668886 0.000746747647904692 0.00125701946310383 -0.00115743969544351 0.000259644149144596 0.00054278659998173 -0.000897494311560558 -0.000571236051862158 -0.00169493831788188 -0.00316851422464436 -0.00199578667552241 0.00130394791242649 0.00162464269741183 -0.000692142619922791 0.0015819025336624 -9.34947525244767e-05 0.000130259003295303 -0.00144271889294816 -0.00221890309532835 0.00109548532311932 -0.00259891331056537
  50 997.957390381102 ""  0.511818689834125 0 0 -0.0010520232459299 0.00833371638226729 0.00802741752017581 0.00175436417555914 -0.00333202558235821 -0.00110569792930445 -0.00736301437873179 0.00577829280930895 -0.00230230210852702 -0.0254107637665127 0.0307152257375927 -0.00851957818130158 0.0382234560939119 -0.0445074750820408 0.0123988443431091 0.00156942501324888 -0.00304810207744019 0.000395736263934512 -0.0626805550899801 0.0721786109044009 -0.0165245962227039 0.0536853553996313 -0.0588593699030441 0.0145391932899759 0.00263293966052676 -0.00282889035041113 0.000845067304856623 -0.00323576652715599 0.00792448982164155 0.00654659584210096 0.00530029261820463 -0.00564494331722752 0.00116274580616564 -0.00572810325112147 0.0024532684344556 -0.00853225380820536 0.00409809621057987 0.000878878493822481 0.000961500746980815 0.00639323944362801 0.0138716714557224 0.017174932266351 0.150857298353748 -0.15866948137978 0.0365558356774476 -0.236788346225734 0.24527298675325 -0.0499726302705146 0.384873241657251 -0.416076789258562 0.0779663996519154 -0.323065586481389 0.324944903591019 -0.0683915272573994 0.0144134007345245 -0.0280595393689071 -0.00258281648184883 0.0309852278081642 -0.0219866356558982 0.00191202341366682 -0.0283259312507756 0.0211321446309199 -0.0494726644959626 -0.0367783702377274 -0.00978382391855452 0.0272377043560629 0.0185590441312876 0.0287369711072381 -0.030835176144206 6.40940636115337e-05 0.00106088094042016 -0.00104664236147509 -0.0263808241509814 0.0385809781785482 0.0367559877568509 0.0171164326662711 -0.0312713803592839 0.00931491743555106 0.0252876125994513 -0.0165588909107039 0.0103180967389232 0.00301886702048913 0.000876381821950194 -0.00594924738484897 -0.006741870545097 -0.00455585467089067 0.00433677553398225 0.00562294060903511 -0.00144761984669231 -0.00714106766141303 -0.000694632210423705 -0.0314879173315163 0.0142015350382683 0.0108756926151401 0.0280899036307247 -0.012849009542112 0.0123986517224266 0.00232823408196218 -0.00995828722872382 0.00124193155823678 0.000808144727479462 0.000993039534836074 0.00054499957256407 -0.000507240996664774 0.000495625055388747 -0.00236365508263797 -0.000208245820557547 -0.000805698095377775 -0.000875124334750438 -0.00142720230747452 -0.00390580515815595 0.00305609971765247 -0.00064068808293805 0.00318189128445281 0.00183133138845542 0.0013639445957786 -0.00502573186055856 -0.00670351344821771 -0.00323529027509902 0.00386368284818871 0.00165142933069891 0.000296259552622419 0.00268245510643512 -0.00139329144028325 0.000994009730566489 -0.00891736296584261 0.00891423460674469 -0.00523494147368622 0.000604618407918765
  51 1009.25263635704 ""  28.4999445075704 0 0 -0.0432042854037365 0.102019685979019 0.0886075226683206 0.00916147877541507 -0.0182389352147691 -0.017487067033248 -0.00108866751472948 -0.00700928290640376 -0.0106147999223425 -0.00363401742846002 -0.00932004689078675 0.0152878558648744 -0.00310653706080175 0.00689011700019017 0.0029519717728519 0.00132069466700908 0.000319528588061657 -0.00204524638524195 0.00306330205933465 -0.0034688728598184 0.00209953500861302 -0.00373636678101913 0.00449734777872907 -0.00337990626072301 0.000405592067072214 0.000855633580351636 -0.00077751957016112 -4.3100558567673e-05 -0.00104775773617043 -0.000437959005863648 -0.000701351538960275 0.000809806885601716 0.00109864061413588 -0.000298051831211416 -0.000389156808852887 0.00024218579640172 0.146601144633728 -0.00275951767947499 -0.0860408434326851 0.0954382180142424 0.133230559576014 0.359037373773627 -0.0287749584802236 0.0518423048804358 0.040652834903566 0.0443754747855444 -0.0174086293892492 0.0109447436252843 -0.0175934589079347 0.0200836832308354 -0.00136698477822519 0.0335992353454464 -0.0129111817151939 0.00133921699987629 0.000332228428659033 0.00181666175404315 0.00180765168035527 -0.00306478826964501 0.00208946857124054 -0.00070246188881163 0.00292872877151143 -0.0015635296875613 0.00440782820574115 0.000843124080694184 -0.00189122098722692 -0.00206024626189769 -0.00528809190441236 -0.00534230480416369 0.00373238037194985 0.00347198775934117 0.000858038524895999 -0.003715644943638 0.00132819631081604 8.13897032568878e-05 -0.000731933316776729 0.00163208711421239 -0.000500571117481238 -0.0019103455614151 -0.00131345698577557 0.00242709941103937 0.000861784723162584 0.0468266965766695 0.0077724379440888 -0.0523483540893606 -0.0638725013322316 -0.0412889217948683 0.0521154334704247 0.0284228259492635 -0.0240277238333979 -0.0875906238030209 -0.0651199036293126 -0.194903197481655 0.0700159961663973 0.123563954283576 0.123766066926232 -0.142807905804105 0.255989956591772 -0.0773725717555381 -0.254846440197848 0.00209443704047396 -0.0010928064055744 0.0016122579117808 -0.000322721608786543 -0.00191534404033238 0.000704443260083781 -0.0042693625454624 0.00145973833315475 0.00051888271387518 0.00881889334616635 0.00497982105652692 -0.0139838937378851 -0.0057413540058128 0.00223668976329975 0.00717446922225362 0.0160359995549511 0.011751534734742 -0.0137470999912894 -0.00869200960878691 0.00949371727527052 0.00894229575740584 0.00794222641990281 -0.00822701730953937 0.00778118252367233 -0.00422553845343853 0.00034408191800826 -0.0189089569928303 0.0071326464264885 -0.00269001598469427 -0.00210520440019309
  52 1027.12785597169 ""  0.968650835288958 0 0 -0.00186665243544022 -0.0117257725950528 -0.0019189474505373 -0.000340694671331535 0.00139856544694409 -0.00315309433120288 0.00335273295376585 0.000569241243709793 -0.000818372981568148 -0.066531510322163 -0.0365505312016687 0.105121015548606 0.0425595067842152 0.0157320772737284 -0.103418246142117 0.0150995432930069 0.0168921330546083 0.0108868255075667 -0.0585441496062997 -0.0319122226013276 0.0913784582470203 0.0452892639116492 0.014367344245891 -0.118028094066759 -0.0026520718456371 -0.00185721158376964 0.00244547560644938 -0.00387271623788178 -0.0015534214522323 0.000644165005264168 -0.00315394344515874 -0.00482460501190296 -0.0101277600198386 -0.00195210129082464 -0.00351147608674585 0.000895738745000803 -0.00395835695910375 0.0080696605921 0.00954531256931412 -0.00581402399354669 -0.00634740056979623 -0.0188046736600307 -4.53875626613086e-05 0.055185914798745 0.278965024219421 0.162110055019892 0.133699303803644 -0.107274486620985 0.00781645141316585 0.0277397944139874 0.229715176316019 0.190428864036255 0.177354443252838 -0.133784113470438 0.0115886955637798 -0.00480018264539066 0.0118859328013026 -0.00413220778532701 0.00791275887905415 -0.0114052857303101 0.000268965174273303 0.00604481052220499 -0.00591753815126338 0.0215484263852376 0.0237331240084449 -0.0042820911953843 0.0267355952867705 0.0187412817147024 -0.00355659919259679 -0.0280893776083393 -0.0191661253861683 0.0345453763007563 0.00654947146381366 -0.0016773528400192 -0.00427033829185007 0.00880785263871041 -0.00693833183908442 -0.00785441772735381 -0.00512429576697309 0.0131359929526552 0.00776729562214324 -0.00371247884407202 0.000335627290909309 0.00340751245416914 0.00408813051403302 0.00245610136921525 -0.00252998224212596 -0.000725170197406739 0.00123590980610448 0.00303344411453248 -0.00104914260755543 0.0103846989794349 -0.00272672832173763 -0.00438978870529622 -0.00196619777715349 0.00406539913885555 -0.00718519570305221 0.00884967921642534 0.0101287069853306 0.000359234944767545 -0.000236805638893599 0.00100714729104077 0.000127392768672137 -0.000113774997528339 -0.00013946579715546 -0.000729511823616452 0.000316618902074716 -0.000611957689130081 0.00106241892162298 0.000240156056080261 -0.00163593107886254 -0.000522745748987372 0.000183044541315857 0.00201624630834695 0.00239026498123391 0.00208592728400438 -0.00174409544864172 -0.000698128783800003 2.09440946830988e-05 0.000450755933134511 0.00104774824178881 -0.00143325952843363 0.000153435043849592 -0.00159192046444631 -0.000547719230224963 -0.00278713057888305 0.00250669183295399 -0.00140392992267069 0.000679860968200528
  53 1035.12922801093 ""  2.01884831272377 0 0 -0.00510792178065595 -0.00772330586650403 -0.00226803628993615 0.00464401168670765 0.00403712356881919 0.00102858802065339 -0.00156835032172373 0.000747674963102591 -0.000125905732660653 0.00241640812534043 -0.000794527320490723 -0.000849669493052475 -0.00150148862586241 0.000480288255927543 0.000346934218413704 0.000129622680149179 -0.00017520963064159 -0.000586813441769526 -0.000324549787857628 -0.000963561031062901 -0.000590153324761498 -0.000983561472385698 7.02282855238105e-05 0.00113038911363339 3.81049843285279e-05 0.000185563733809548 -0.000341527244055524 9.79487459922427e-05 -0.000287826091412468 -0.000119022393469673 2.20589352769716e-05 0.000367407969107884 0.000490651770945016 1.80114895107085e-05 2.74945074226507e-05 2.07338538614386e-05 0.00563997246812516 0.000434662133771199 -0.00609487012200114 -0.010614621479211 -0.00743602254095856 -0.0159926401204642 -0.0112594483977178 0.00834149232142185 -0.0100617185424396 0.00373768004133404 -0.00818105343939289 0.00192957762051146 -0.00323505088242299 -0.000548713713815175 -0.00369360171791861 0.000803371111188011 0.000614438677950592 0.00131709365769326 0.000301551706479218 0.000389763242044969 0.000538959391733379 -2.02503579462047e-05 9.52629996482242e-05 -0.000419681531295579 0.00100542360231691 -0.000148297899357339 0.000715138845314241 -0.00063785833290443 -0.00123388466635395 -0.000299188813350943 -0.00188665562150584 -0.00140752172743447 0.000449266878090326 0.00162570416705474 0.000803579707909948 -0.00183775794852885 -2.55634116905259e-05 0.000214565721607561 0.000207917343781631 0.000455087759068789 -0.000122470408573361 -0.00027864013041799 0.000143442520781224 -5.95132856511949e-05 8.00582465295398e-05 -0.00247625966407981 -0.00237532020962727 0.00482093064876021 0.00372086412095921 0.00343224281802361 -0.00309298080126148 -0.00198549413775079 0.000294991408007921 0.00509628760204223 -0.00428239106979008 0.0253952980610182 -0.0124943005181779 -0.000319514781528142 -0.0065100489443635 0.000815581394674737 -0.00686737603326705 -0.00366022001052685 0.00657902677193197 0.0432820479132273 -0.0337084769779082 0.0662525836680733 0.019022590425598 -0.0125966642067614 -0.0101829576566867 -0.09366203840652 0.028168812118039 -0.0146122257387965 0.210042310003764 0.11521914665456 -0.2353275937379 -0.12835864706627 0.0510834655522107 0.154811362218954 0.306747745340565 0.220383538023334 -0.266570844107683 -0.255154295295365 0.0125777861331056 0.157108739959512 0.214064381637202 -0.098081339237202 0.204981539861066 -0.114568582273524 -0.0123335653194714 -0.421913877758427 0.129126074904595 -0.0525844210917863 -0.0788165318872675
  54 1045.13164777778 ""  99.5840394451318 0 0 -0.0970879263749317 -0.114774502657161 0.0969370963688094 0.084605332110701 0.0891899821422394 -0.0876995653002279 0.0476018186775434 0.0489933485471826 0.0218314777520517 0.00632658182707568 0.00625967559970473 -0.00778065728884419 0.000379142438350965 -0.00729939828641674 -0.0296851590767788 -0.0149254527212685 -0.0176913341772358 -0.0211010566361688 -0.0477936378303746 -0.0421792352577953 0.0105381849077509 -0.00506110455521535 0.00184512815169491 0.0335796689332992 0.00581220005838128 0.00457368736560683 -0.00389363012640668 0.00395515106206841 -9.14973092452535e-05 -0.000676937380232335 0.00537797781366801 0.00811383116338801 0.0171403872037433 0.000554577298727899 0.00371061818486321 -0.00142670724681691 -0.0850216582448665 -0.104666009799723 0.0843287042671863 -0.0828912632270151 -0.0680134135583496 0.0349715861255003 0.00125990555582618 -0.0239742115425656 -0.0468541193383321 0.0096622914391903 0.0123462118396695 -0.0332011716237202 -0.0622846455570795 -0.0605071392119582 -0.0186530833450277 -0.042053930954989 -0.0332206551575897 0.0410861400856803 -0.00753091452667269 0.0072390212459956 -0.00538358034795123 0.00135250440193662 -0.00323800302866337 0.00707351797607555 0.00427037602046928 -0.00709582302802671 0.0108405641700562 -0.0358305458669503 -0.0419855255527297 0.00574949315983711 -0.0459072223894117 -0.0300730550704231 0.00302049489236374 0.0461724859263829 0.0310326417789077 -0.0559671967039338 -0.0085057795683665 0.00667810795503072 0.00793925894716773 -0.0048624112608336 0.0032933497925091 0.00616581488480098 0.00719091958583455 -0.00901063705533958 -0.00226188475995805 0.000614302232794716 -0.000725795072255312 0.0104104468634426 0.00954885774430305 0.00931634429483832 -0.00171247938945793 -0.00880382322328258 -0.000863489919029456 -0.00574381240309215 -0.0764030937446619 -0.00972012239703299 0.0152399569015838 0.0426430319344092 0.00642492091390574 -0.0451725472699229 0.0636941905802062 0.0731135873069471 -0.023003418982372 -0.000997461380462032 0.00101554183479726 -0.00304042960678953 0.00100443150839711 0.00141544626544916 0.00108049890908395 0.00184696760840153 -0.000352189975690341 0.000833985599371304 -0.00599372934743114 -0.00350461357436807 0.0065755642455137 0.00416191918243195 -0.00149451060307447 -0.00677560452267831 -0.015573015775508 -0.00995541144169941 0.00575643876162318 0.000689288474959916 -0.0131492141162779 -0.00327915600832888 -0.00132780589303059 -0.00185261404347109 -0.00231036043884152 0.00310033202204941 0.00115348820130774 0.0124286158651958 -0.00137639894369423 0.000534325403286976 0.00161991044423048
  55 1060.07127963121 ""  4.58943031308325 0 0 -0.0117499656410081 -0.0124753980673807 0.0113391343940005 0.00965608994360702 0.00884051648378671 -0.014096104285459 -0.00204305929331402 0.00054338981318975 0.0150790069192841 0.0190545123401145 0.0156938701308121 -0.00852852752168148 0.00853254343553245 0.00343635212916681 -0.0186117144214803 -0.0188053429232651 -0.0126741921497191 0.0184776090268443 0.0081064726743051 0.00299372459681561 -0.0210037402942716 -0.00770874660404335 -0.00643978674040267 -0.00126768562487585 -0.0268367419471146 -0.0158882633286837 0.0497275175169958 -0.0112547501406299 0.0571505361816024 0.028677271023081 -0.0184013773085202 -0.0350212290852051 -0.0894547746806845 0.0466532077145118 -0.0100377676203627 0.0414706110853158 -0.00200801783573941 -0.00296017292673436 0.00892424739047574 -0.0056227062409093 -0.00309089773013011 0.00864783545634074 0.0320194232436864 0.0396865129974609 0.0268973087873243 -0.00119712534388086 -0.00330229844606283 -0.0198112391941165 0.0155297016396208 0.0176451330261571 -0.000456533461193524 -0.0679891433269122 -0.0706900210788128 0.00329108042115628 -0.0027537692581729 -0.0935318687446052 -0.0651899889012374 0.139298451671389 -0.160830835222979 0.113943836745353 -0.175162569451518 0.0734001281530474 -0.217434975624502 0.203544872430774 0.229362251243421 -0.0337330961754285 0.25626259127 0.177094745443757 -0.0265454423155975 -0.245685666433 -0.158938956533939 0.317311306234876 0.0933752951364905 -0.216248528958356 -0.156875721048852 -0.155474089409224 0.166036929640961 0.0443800061888051 -0.0801904516390054 -0.00293667514690103 -0.0763415298217981 -1.20906684395293e-05 0.000375766364628679 0.000947444078089825 0.000627279196642186 0.000226097497072105 6.71263890938511e-05 -0.00035633759460939 -1.53879790402224e-05 -0.00109148694939046 -0.0143507361229045 -0.00785694851290208 0.00588644341684509 0.00909624290193837 0.00735841719298232 -0.0103755169670574 0.0155260036200267 0.0117856285086051 -0.00671824874888719 0.000223360369215637 1.89693248756872e-05 -0.000288945341890665 9.50363189273065e-05 7.24802026771657e-05 0.000212609278383961 -0.000325092744888251 9.65074094454051e-05 0.000234839210554715 0.000500216028505182 0.000301738535473058 -0.00119453678427961 -0.000240359182723514 0.000176923758451005 -0.000584020123377458 -0.000508653578332158 -0.000132126012860197 -0.000864210297644636 -0.0017303592727794 -0.00133029281192373 0.000826836001632257 0.00132201645445612 -0.00065368446763191 0.00144183088568123 3.702512332285e-06 0.000172328694873102 -0.000901225066521165 -0.000399402066599305 0.000355980991625656 -0.000912042113586228
  56 1069.47859822141 ""  0.0437678348628615 0 0 0.000243929376677621 0.00015371252180516 -3.44713897867162e-05 6.42735793531463e-05 -0.000158964987147267 0.000306417296849154 -0.000518283111933618 0.000327575585768656 -0.000404557218363556 -0.000229433644718349 -0.000609649861771877 0.000333257169381008 0.00506392481748436 -0.00539781698564127 0.00114285032526645 -0.0259745684905669 0.0288729255605624 -0.00606181324033782 0.00881060820207742 -0.0101381789703551 0.00250328670566435 -0.00121682472565975 0.00169590437763187 -0.000476485151638905 0.0376166089482555 -0.0412475644155844 0.00734327532955125 0.0436906781019398 0.0799732070302226 -0.00811501109845199 0.0287453593658657 -0.0308638663628386 0.00734739684356441 -0.0857882695184496 -0.0343754328177693 -0.00170399396060983 1.78585616467253e-05 8.23444085643328e-05 6.96826428118864e-05 0.000340368762936653 0.000458984106550594 -0.000112058846161924 -0.00708313369009158 0.00673722748533131 -0.00137330911907382 -0.00198240992816628 0.00363565983593943 -0.000637906042639321 -0.0478172410128824 0.0510973564830785 -0.00991398278236516 0.010597713492539 -0.00683953126420175 0.00160340340437252 -0.223141517716647 0.0448273701052244 -0.26773149476714 0.143275076461522 -0.246453186448152 0.270220724618822 -0.178584674108896 -0.0540184075678076 -0.0850846108936429 -0.127341537146303 -0.0452153477263646 0.100888778030292 0.0713408739407485 0.0946476659942277 -0.111032854904161 -0.0340289354727273 0.0434658530419512 -0.012377020744799 0.0542192279313492 0.193574726425021 0.0628982363336359 0.279444964972347 -0.219100756774715 -0.180921525006456 -0.0667692711948624 0.276690634045257 0.20636385863518 0.000107623558024812 -4.1282761613509e-05 6.30992531352939e-05 6.36518941395608e-05 -3.40578624685228e-05 5.02008992537479e-05 -0.000165395643344067 -0.0001284767002636 -0.000136726705442121 -2.22258222275621e-05 0.000658853494217183 -0.00038329983650121 2.08810222810239e-05 -0.000653217734646375 8.24450022051402e-05 0.000387644016437525 -0.000655623036913654 -0.000705303394681318 8.35173050976602e-05 -3.22399287854785e-05 -3.68450370332296e-05 -1.71082315895594e-05 -1.55234005304273e-05 7.56957494878588e-05 1.75422338409304e-05 5.50497681021668e-05 7.74259269649998e-05 0.000346920909183193 0.000206516786145926 -0.000458992865923972 -0.000191641172111177 0.000113366932617886 -0.000124722414351314 0.000284218001119329 0.000231918047653186 -0.000154805640710842 -0.000294091606401571 3.44491962708043e-05 0.000256684215905054 0.000287541698677638 -0.000170345831311243 0.000228842395185975 -9.69481808200937e-05 -0.000105676426404645 -0.000294800953290166 0.000130662798739903 6.53974448679794e-06 6.5746388188097e-05
  57 1090.95473297036 ""  7.87416573019751 0 0 0.00302310190288526 0.000784608677997311 -0.00344742930419378 -0.00254108743499708 -0.00148642803383982 0.00100645958739432 0.000638365169188006 2.04093471627001e-05 0.000968112058260449 0.000834253090196669 0.000212813969622695 0.000425063301125996 2.19472728420763e-05 -0.000348474748081738 -0.000714843214098954 -0.00099233211382963 -0.00101732885971185 -0.000246107940782677 0.000240282756855797 0.000295530848983008 0.000308788467600238 -0.00022645798347294 0.000519383495890776 -0.000463683638999936 -2.05421636430796e-06 -0.000168591907714774 0.000356572160236196 0.00024119511141799 0.000131067367020965 -0.000173336674030741 0.000239023707627112 0.00033848595560262 0.000310673911092566 0.000180367479239937 0.00031330598911323 -0.000298534542425566 -0.00486995958819325 -0.00408870778313159 -0.000717338061521492 0.00487078686399213 0.00230601165727676 -0.000523677835788908 0.00089738982863363 0.00148910029701714 0.00170345229362831 -0.00025696362524758 0.00150303542954447 -0.00107478253600098 0.00138456961028099 0.00227233380574911 0.00345195349769228 0.0053894104961341 -0.00382148611377187 0.000333111893159717 -0.00015288492221466 -0.0002943647344902 -0.000821148561448192 -0.000743747624187165 0.000740331059134677 0.000298589761555428 -0.00065018810767 -0.000858040760060363 0.000568108703091139 -0.00097755544954749 -0.00092942829787892 8.16097555552549e-05 -0.00106345912978764 -0.000790635759674932 0.000108093317278015 0.0017494239266475 0.00102897693814288 -0.00217441678539654 -0.00116463919878565 0.000476269511191871 0.000883398400673475 -0.000696921134910599 8.17358749078353e-05 0.00107574752524227 0.00108701628644002 -0.00161478238019466 -0.000560493931794922 -1.2746850114755e-05 -0.00109304766627049 0.0039628731107409 0.000354917939388541 -9.04118398173175e-05 -0.00255121279513324 -0.00107409599781777 0.000218748965734059 0.00289554213890003 -0.0203505367508982 0.00350321466370679 0.000788810411986905 0.0162760736740768 0.00971219741825729 -0.0154971733863754 0.00809354726191583 0.00272030812355386 -0.00197249960517321 0.0705830237636211 0.0285209068829415 -0.146694453924285 -0.0604214949458172 -0.00573261123540479 0.0904318907579182 0.00174312396965603 -0.00998412557542475 0.0670721883262726 0.0489048196739163 0.00538371550170609 -0.299471191100254 0.102810560796375 0.0267898913205372 -0.313543613072523 -0.18598442430458 -0.0698563234024947 0.0148259869409136 -0.275659041664586 -0.144411197744386 0.172969067540073 0.150557569234327 0.016741104387707 0.199756866967216 0.0540061447323021 0.0421925743993774 -0.0389667525255955 0.0725411195765963 -0.00877727026768665 -0.0516914744809241
  58 1119.50840508344 ""  1.23112596086178 0 0 -0.0552448436252249 0.0216308635113662 0.0179642140941619 0.0176275432327746 -0.00547098225369218 -0.0148180842105949 0.00510964729868226 0.00370570752628519 -0.00154413072523609 0.000299440140784509 -0.0003871704517874 0.00135928685761657 0.00251096465915373 0.00230635496871125 -7.67092783650948e-05 -0.00619844414078796 -0.00727572731067513 -0.00895347921390797 -0.00718670642847442 -0.00625090384236696 0.000890358870186889 0.00162888370688813 0.00402856292501358 0.00829362475765286 -0.00019602325295866 -0.000517868738668499 -0.00116048350474415 0.000631854985762855 0.0032544275923458 0.00201866254754824 0.000628552881714978 0.000731365241975757 0.00118692892222286 0.00277183804664632 0.000766438699314765 0.00243344212304585 0.073458381781739 -0.0642379956795878 -0.112640167572667 -0.0443636318915609 -0.0843341645552222 0.175886842646418 -0.00915396123935036 0.00110531224144557 -0.00847705902047273 0.0262411387847759 0.0220045809289802 -0.000658003636966377 -0.00851487843818065 -0.0105104683773871 -0.00327511226048373 0.0173611610217808 0.0148691633300471 0.00871032110796118 -0.000897944173919605 -0.00476965985525036 -0.0046211698979936 0.00891108508783572 -0.0110476570412388 0.00965002199856267 -0.00901967435642651 0.00158883009954897 -0.00847335899256875 -0.00160976666039836 -0.00269611026825492 -0.00013798834579241 -0.00271974179110612 -0.00146174230321841 -0.000376263200674343 0.00331517578287257 0.00216250876242137 -0.00352382769308365 0.00228864141997229 -0.0102901237228739 -0.00603550654210931 -0.011368269605843 0.0114209123482129 0.00494202542493164 -0.00383388011094312 -0.00126718278363869 -0.00505735803125401 0.00071483494186226 -0.0281479382098724 -0.0541687133405226 -0.0303370810024986 0.00486233190730254 0.0415217190315016 0.0841684572485291 0.0228679994617285 -0.0403327575891039 0.48771592100978 0.0966414110253981 -0.126272817219721 -0.238808669449562 -0.0651552822010936 0.263886857066775 -0.446052235550632 -0.0844699796080043 0.26053360562809 -0.000142170047008463 -0.00208696828125029 -0.005077208832846 0.000552360880823653 0.00146561036685199 0.00309927791517194 0.00213074880325604 0.00198653949781044 0.00104228055441754 0.0062530958188434 0.00386056220790332 -0.0122848178210767 -0.00514287681925924 0.00195861442618015 -0.0125913266709593 -0.0131179379278182 -0.00603873038199338 -0.00523838464245359 -0.0215701901341539 -0.0152877011175446 0.0102829922536747 0.00336931752578998 0.00220542819322239 0.00219932124919018 -0.00126614751877798 -0.00248906071068566 0.00152906004193838 0.00598308926585253 -0.00225790482703987 0.0115771663110925
  59 1133.96677544243 ""  1.66004781384399 0 0 -0.0189529326302053 -0.0143756096048543 0.0160969911532561 0.0250788545360696 0.0271863695436169 -0.00666969504644291 0.00340156377052739 0.00221002166017247 0.000168452087893116 -0.052007479859063 -0.0469958393133899 0.00144304142530693 -0.00240584325413922 0.00343963231115203 0.0263025583806556 0.115585919548108 0.122784732723616 0.088288682140344 0.0164788572679091 0.0131955592326948 -0.0124961044151021 -0.0221156354470521 -0.0328587424926414 -0.0595885135291054 0.0138886725924639 0.0143485515973435 0.00950071175500385 -0.0223164812235171 -0.0337270639880375 -0.00978027118602343 -0.0184246644176202 -0.0231032740300589 -0.0322211310233535 -0.0337805546943132 -0.0213281909055652 -0.0122449872597292 -0.0140126477395835 -0.0382259452506605 -0.00180172255631412 -0.0137700135455446 -0.0122650600130723 0.0187188539269139 -0.0847811225496046 -0.107015640529838 -0.088628211555651 -0.146218545174628 -0.125585040367951 0.0368265955840658 -0.0349150992839394 -0.0616402641046867 -0.157896656098962 -0.141867758874265 -0.15097569535654 -0.0557758242494228 0.0569005474704608 0.00867979733314996 0.0848883269272749 -0.0787939733507487 0.120369308503528 -0.130733305119 0.0763182515893093 0.0227191974837807 0.0332089848089275 0.0632357259608897 0.0835327837641201 -0.0013172793439391 0.0893168807055598 0.0553224982208746 0.00388062222176303 -0.119702715193396 -0.0790073116910477 0.148632084674263 0.0246896932424242 0.0802605349121963 0.0221469269240866 0.134125474108868 -0.113999992644219 -0.0854596315913286 -0.00117802333946816 0.0730076261179319 0.0727309461422309 0.00447880831706791 -0.00247930629625131 -0.00207348282442081 -0.0033967195124635 -2.71891331442702e-05 0.00221665052594695 0.00478119061942581 0.00346649309128493 -0.00133837971117428 0.011819799946821 -0.00427254686796706 -0.000790584136012277 -0.00140693892821273 -0.00971614904175862 0.00567011940153222 -0.0291371456847035 0.00872111299331324 0.0228308982928693 0.000954973930588158 0.00159201801197213 -0.000621562584650585 0.000143653770049356 -6.24931846747751e-05 0.000640166946293593 -0.000337402796444659 -0.000735024702170666 0.000260513509296022 -0.00384941469419042 -0.00315735485989715 -0.00253656549265929 0.00414461621948481 4.67007076178934e-05 -0.00543984380990016 -0.00637081488000893 -0.00389123290260249 0.000898598402310983 -0.00483795957536328 -0.00338501064231725 0.00239597331980411 0.00260306002627726 0.000837119466321346 0.00324118532431469 0.00237171377056383 0.00170615526933963 0.0013659689098359 -0.00254223295931878 0.00120218465285599 -0.00454655169645778
  60 1153.57560125324 ""  10.7112920290056 0 0 -0.00942904415618374 -0.00563481840432054 0.00046112657460169 0.00192549405229359 -0.00417850802518361 -0.0163479265214358 0.000399620181144239 0.00635634350409534 0.030383865226488 0.0532722967189534 0.0511415500463103 0.0142262277191036 -0.0283297450063921 -0.0380909272820633 -0.0619053703481163 -0.0255556687177328 -0.0156507067300508 0.038739455758695 0.0463790217886482 0.0469082229901906 0.0196269480374158 -0.0280315925038519 -0.0351533909775892 -0.0496443743460097 -0.011787626730116 -0.00554276107472105 0.0265654150659043 0.0130535327083569 -0.00756224910304368 -0.0195263663300839 0.00830130884823794 0.00807648429156856 0.00295108233420263 -0.00229377146922756 0.00911778986946847 -0.0227602633375328 0.0190808491976819 0.019185130432282 -0.00482488804785648 -0.00236693757824374 -0.00994820286976166 0.0206911048653843 0.149193428323632 0.213979378260023 0.277210581067877 -0.210776183230302 -0.214670026523973 -0.0608976290760332 0.144011301547408 0.187965923988361 0.266852712440871 -0.336494469635705 -0.330327577568405 -0.033783142331075 -0.0505373130977713 0.0599098154797244 -0.0275982103500204 -0.0432738215827782 0.0281703005641659 0.00398262877969782 0.0357653778086346 -0.0412318986723058 0.0692732376595429 -0.0142028023780722 -0.0153800444001908 -0.000521909870356979 -0.0167576303776344 -0.0129876022815163 -0.000954398012949249 0.0436579374896046 0.0281180757738541 -0.0596326770525026 -0.0488756125102363 0.0529578660897335 0.0508053573919869 0.02264119598082 -0.0438029247264818 0.0171928155943128 0.0575842696349121 -0.0591208854823807 -0.00393458726221422 -0.00437113926397871 -0.00195064268039502 -0.00280025490186597 0.00107824654365853 0.00203438811361609 0.00166681040214355 0.00464679147535625 -0.000375236163010222 -0.000676730778040586 0.0279068534819225 0.0064815517495443 -0.00767263302410847 -0.0123281356509913 0.0170643651009632 0.0100006350003435 -0.00233227106079615 0.00284175165304524 0.00493036966314797 -0.015255338595238 -0.0172147528113802 -0.00804630560653307 0.00906231727265019 0.00753985262154048 0.00526749796733465 0.0143071599403941 0.014406912996408 -1.10092688101256e-05 0.0237100767808216 0.0196485493158156 -0.0286135169032249 -0.0595685323394928 0.00415546610198211 0.0138942709189883 -0.0147812197421167 -0.00256134582425769 -0.0312842808138482 -0.0423793936588053 -0.0331310355173824 0.0200926065645161 -0.0230461697593642 -0.0219546307308747 -0.0426363839105606 -0.0192709341416451 -0.0258755116588365 0.0160078919708986 0.0176099824157404 -0.00537805211635334 0.0772099070323973
  61 1157.84709882777 ""  6.91912144407209 0 0 -0.0103099533760225 -0.00146210741368693 -0.00367095958937164 0.00532124562308474 0.000876654687349696 -0.00209132704449423 -0.00396001465869399 -0.00253597145869039 0.00392766099704489 0.0108959803914262 0.0102393286906126 0.00267822052989634 -0.00523946938154587 -0.00677110865643155 -0.0107201342784749 -0.0063091411040658 -0.00446902072165384 0.00666836045741863 0.0094295461099245 0.00945869377536161 0.00274958180122505 -0.00516981590766038 -0.0061070973214531 -0.00961649889274858 -0.00325219468252422 -0.00182931953130232 0.00449553804395545 0.00286398977828865 -0.000865258822096562 -0.00366598562150491 0.00192202460786889 0.00201724752778222 0.00117032504519808 2.59236498281385e-05 0.0021336296503531 -0.0041061311495002 0.0190915945291355 -0.00222995443256822 -0.0243830261955918 -0.0113887861504601 -0.0209993145269619 0.0179569718154881 0.0300911946369155 0.0458452260288195 0.0584304015987762 -0.0393997248923968 -0.0408416761346382 -0.0103777909765677 0.0301088428251145 0.0374944585075325 0.0531901782388219 -0.0530248657853291 -0.0592493996368793 -0.00652945396859514 -0.0108341906726183 0.0116047031107801 -0.00680563537500159 -0.00635684620635988 0.00254782994896038 0.00316323987313541 0.00624320010993469 -0.00846382734607166 0.0134242942285974 -0.00366505106312513 -0.00477547588838962 -0.000441722423101743 -0.00474075156466924 -0.00308524893981912 -0.000828640712546304 0.0109693690344383 0.00684314598636325 -0.0145867113035696 -0.00987675396224743 0.00856046478984545 0.00924466522915079 0.00232982947208973 -0.00661307411617167 0.00456956558893295 0.0107241257174442 -0.0123887772411502 -0.00209694805233992 0.00531231371561422 0.00354420356035261 0.00128705508470406 -0.00411508463242153 -0.00238993693485506 -0.00121420491007404 0.00886754336641766 0.00511522705912069 0.00150007377235315 -0.0206832027021789 -0.0190835658458287 0.0149184801651189 0.00618532549973496 -0.0214453153919375 -0.0029505191169551 -0.0441775019361243 0.00460235140009939 0.0356927920355758 0.0768853793651714 0.0922968881165414 0.0460945538582277 -0.0456642882165338 -0.0407398349254416 -0.0275942703611777 -0.0745308554217446 -0.072879621206258 -0.00282988324470856 -0.13349906287077 -0.10703214534046 0.14520198723583 0.307058535268996 -0.0207702045998625 -0.064120792821442 0.101454161412492 0.0278994683109119 0.14318410567317 0.220936995280709 0.163493874827524 -0.105840359842755 0.131782022804328 0.108542562893365 0.228085990887591 0.0999289173215041 0.129813533350809 -0.0781419074059611 -0.112407108521282 0.0377703737011325 -0.40228423136161
  62 1162.31657807972 ""  14.4234591748805 0 0 -0.0737699886394081 0.013863299809242 -0.0889329832473964 0.0137469421976632 -0.0219416121354075 0.00971476482727963 0.00994417082825759 0.0170897946596134 0.0237052909325533 0.00337019303711484 -0.0003044926937675 -0.00818496278151109 0.00658230929106274 0.00370662034409455 -0.0110104163691307 -0.0040664643859393 -0.0032691924124806 0.000648221227776156 -0.00669738332647521 -0.0047420753245278 0.0051037548532189 0.00391359746855178 0.00398587989290228 -0.0016793000844485 0.000251763590559394 0.000663404123186561 0.00162978766048731 0.000517305698100306 6.75055190780078e-05 -0.00074976971217679 0.000444884579033466 0.000286230485467957 0.000574616702056995 9.09543590069526e-05 0.000232612900826735 -0.000906168162365087 0.150261562689153 -0.0842022521796642 -0.287641691751952 -0.104709910205916 -0.249108900623557 0.184308484264081 -0.032360175248721 -0.0337763267387729 -0.0850096440966804 0.022739062540479 0.016722088358318 -0.0122935478567545 0.00207396599671651 0.00438130620552886 0.0256987518589334 -0.0107492918577599 -0.0136808115823357 0.00087001430199919 -0.00259994290242439 0.00261415480984664 -0.00174920330770637 -0.00146365896790283 -0.000391019069010677 0.00203075567641902 0.000698554868866682 -0.00191839346620621 0.00291909765049133 -0.00106388308513647 -0.000961233902303367 0.000583049903744378 -0.00075816073182712 -0.000476886448581191 4.51366221916556e-05 0.00223677764385258 0.00158559076477138 -0.00304451982935958 -0.00186755975151147 0.00172963034721558 0.00189624961342541 -0.000451805035409393 -0.00116877326445777 0.00140649753689216 0.00217253381853757 -0.00229629919696722 -0.000420333765584142 0.0299815441676952 0.0310241482462785 0.0123900495164073 -0.023866171859419 -0.0259070006098335 -0.030333631233567 0.0667972278679529 0.0468970692220348 0.0811654211160371 -0.310773250636654 -0.288476011538556 0.209645216610458 0.138875463208058 -0.0109999109475284 -0.128459019778523 -0.129980323767333 0.119758330733968 0.241311928067018 -0.00734504565082782 -0.0078106157637666 -0.00300388779201999 0.00383349769349476 0.00307782693430173 0.00159160812270561 0.00657610429310912 0.00600411798470142 0.000828801464003588 0.00996603380738031 0.00871660066867721 -0.00775577953309538 -0.0264967158987576 0.000703530375146217 0.0122557766517032 -0.00500486368642222 -0.000826967679872436 -0.0103568635637609 -0.0115758878733299 -0.00717563324139807 0.00622100870475976 -0.0154697878910757 -0.0123115426229317 -0.0235575592636577 -0.00916712789220257 -0.0126330074999852 0.00670042978591261 0.00711911886652254 -0.00147712409996546 0.0316550934652952
  63 1186.41596602426 ""  4.15554998529036 0 0 -0.0180558415884016 0.0147978086009859 -0.000984292162693713 0.00706061597575759 -0.00309943715514698 0.00355614826886105 -0.000947703849227302 -0.00154229749367415 0.00051760436597042 -0.000935750007201557 -0.0007940537530434 -0.00150292585933561 0.000293451926201989 0.00051616689596381 0.000974842421565701 0.000344712811447013 0.000478474110085611 0.00158943312994153 -0.000855993502222473 -0.00119395235685566 -0.00238759504898094 0.00125500905835792 0.00179381302395367 0.00024674118804486 -0.000114724901665075 0.000110262199302423 0.000126547493388843 -0.000121121552728186 -0.000288402373496732 -0.00010798413093763 0.000170222903244261 -0.000107098821350086 -4.34354627310489e-05 -0.000209384433622962 -0.000126275413205242 -0.000205094418732195 0.0801460115518398 0.0589740413265264 -0.0371084592367069 -0.0129563658665814 -0.041984173110336 0.0866879947457951 0.00171198654054444 -0.00254749782344367 -0.000127833501954303 -0.00268102002661968 -0.00194013882721062 0.00112594050635425 -0.00368829789318913 -0.00640485841714293 -0.0108744844095146 0.0116689534204462 0.00625052943781301 0.000315505185354554 -0.000218316084293157 0.000519224821115022 0.000328137422456345 -0.000606784823807294 0.000559207126159025 -0.000535343762439016 0.000803234228949875 -0.000148067599975911 0.000837956599299972 0.00031058066431564 0.000123044392370722 6.74526136763722e-05 0.000559866721171721 0.000403167416259335 -0.000249289326128709 -0.000582803031769972 -0.000352871686019409 0.00110117961041026 0.000113107369043111 0.000601132208113577 0.00013441316488237 0.000969185987047075 -0.000875655321043444 -0.000576874407970033 7.14487251702073e-05 0.000225455269600304 0.000232485894496344 -0.0357780759947995 -0.0784892594412849 0.0635496821114458 -0.0127674892055259 0.0379670950248967 -0.0331912862223794 0.0394357180864493 -0.0454429835719792 0.0100751007585137 0.0160958483549674 0.367154384407703 -0.2061192415721 0.317514242502578 0.549506677716102 -0.329734372705314 -0.13090881522903 -0.157492308972187 0.0829317162115363 -0.00177750900083751 0.00124855718845817 0.000430315067888086 0.000696639312471733 -0.00158842292079797 -0.000112190451897833 0.000568261696471129 -0.0010057851661547 0.000965827509756194 -0.00945199408610882 -0.00512437115199947 0.0130833467020901 -0.000203749414279338 -0.00161239581221224 0.00780119423594813 -0.00174802007471617 -0.00261634896756629 0.00234680024218639 0.0162944513710623 0.0157473072410574 -0.0041697837507966 -0.00993276237960095 -0.00579319822803545 -0.00933115333321731 0.00591562057629836 0.00573740405051486 0.00704733372096328 0.000883362385930092 7.2658188723072e-05 -0.00543755456479799
  64 1194.49431588816 ""  7.95649492411885 0 0 0.0326213367577336 -0.0052731813580113 0.0444331552845938 -0.00361616134525373 0.0155106473616736 -0.00305743402451393 -0.0174302847757177 -0.0232220314771114 -0.0233413164465665 0.00141951669261452 0.00329935127282082 0.00689052656766532 -0.00679533831020136 -0.0038143102860322 0.0100356258771122 -0.000218263104340924 -0.000637099502787775 -0.00187190687723708 0.00824413242638065 0.0059556201411226 -0.00639056850651465 -0.00247511580556476 -0.00257935953126926 0.000145693437440653 -0.0026507010204257 -0.00321470410591207 -0.00283290812171603 0.000747065770717771 0.00150692945296615 0.00121930591933151 0.000864035534026771 0.00122729728289995 0.00117608375179035 0.00127011330608986 0.00119568259525479 0.00118137628251658 -0.0984147686225058 -0.0278411133785985 0.116044978955455 0.0671685918718047 0.150772084086814 -0.0906690120832141 0.0353035527089629 0.0578620423423176 0.102078334638493 -0.03215126919791 -0.0282642052440708 0.011616588751893 0.00255117996465052 -0.000842028372998675 -0.0211711838706298 0.0369575654498126 0.036063411005801 -0.00399534617335926 -0.00135690002425718 -0.00261264771132796 -0.00320426651928625 0.00453189798097112 -0.0044918441789088 0.0040141780828279 -0.00430227645613091 -9.44173770609064e-05 -0.00329710844907659 -0.00187374480384342 -0.00400034253918078 -0.00120279165180275 -0.0043230981995546 -0.00249191692670753 -0.000721204062131334 0.00471500089769318 0.00287596933185269 -0.00520269811472286 -0.000467111398351251 -0.00463747048228643 -0.00216622721976147 -0.00490264298823559 0.00578601488235446 0.00232022663736526 -0.00191554262575585 -0.00209699426529465 -0.00366646737749506 0.082822530682134 0.017903324984344 0.0652803206134782 -0.0434505625169961 -0.0162177114736622 -0.00688852637935548 0.0133503697559377 0.0177095789423417 -0.0939595682381861 -0.337369815187725 0.121383425458289 -0.0032653298001803 0.215616537478578 -0.346512525998447 -0.149588215645967 -0.461486506883461 -0.0646462729005348 0.176244162668292 -0.00300352891652232 -0.00527522252235239 -0.0015325055234913 0.00218939862471538 0.00337470945260494 0.000855456233822414 0.00267100888431861 0.00390435049346039 0.0011346974472829 0.00731240213546051 0.00450922340604983 -0.00390642031202145 -0.0166756944806822 0.000575317805809526 0.00738763267841794 -0.00587035258115045 -0.0013235765785156 -0.00244879540966887 -0.00667978476263395 -0.00922694893100117 0.00160170321554062 -0.00938550883779169 -0.0117909447133027 -0.0141682241405163 -0.00557555232717402 -0.00595375958430584 -0.000456760650744537 0.0082968188357344 -0.0020936632078761 0.0151158026305439
  65 1219.90414478736 ""  67.7568364151846 0 0 0.0235949708453221 0.0174179691896458 0.0108772059780225 -0.0287352963308227 -0.0285485818349623 -0.011797580598153 0.0475863417043861 0.0468114323168839 -0.00397477766671686 -0.0130256935694605 -0.012484711850102 -0.00213417988634812 0.00760300551041153 0.00570894048172147 -0.00768570032784851 0.0149502631156916 0.00407957557035702 -0.047063471256202 0.00331015026145896 0.0177670810183256 0.0732988426705868 -0.0304079588975522 -0.0277934071616864 0.00495663996755334 0.0407757886785141 0.02658491275352 -0.0783624655871109 -0.0200806976678092 0.00216593604683325 0.0324021279983525 -0.0144031563072962 -0.0122122787148543 0.0164420752467493 -0.00547963076308977 -0.0148431691820569 0.0361770650527787 -0.0492391619844479 -0.0310526231947099 0.0355611619801804 3.84602597112999e-05 0.0158027458465514 -0.0304905830637079 -0.118553230002096 -0.184285542136828 -0.294573479679363 0.209712344967635 0.189258111285765 -0.0132340819727292 0.0959032089547694 0.153317815386803 0.3184644446258 -0.312037977267739 -0.288793716420227 0.0245447318875439 0.0883124632163492 -0.0895205014688698 0.0618863942403178 0.065283134807111 -0.0264876280920941 -0.0342572264675713 -0.0221236656529792 0.0652059593849575 -0.0817080619388113 -0.0368754629527483 -0.0247951720336738 0.022192205234675 -0.0286343590647645 -0.0229618560852517 0.0141654693457942 -0.00741605799607972 -0.00297009585587316 -0.00656817589915819 0.0810401120059016 -0.0481216551185984 -0.0646250312624488 -0.0112357189179477 0.0601157679513472 -0.0546051787671217 -0.0922041661712268 0.108157449651915 0.0226047032101645 0.00693406483380391 -0.00196765520275352 0.00818201160369621 -0.00393637183319562 0.000138326901108079 0.000237776997536634 -0.00309491481747874 -0.00137785624256536 -0.0176353254876044 -0.0182988796867505 0.0376829542132015 -0.0172073425760677 0.0265042628265578 -0.0266620703831793 -0.0207147033738585 -0.0460999547251197 -0.0333323029224294 -0.00306460480507504 0.00175766919824698 0.000918510143539846 0.00109369507860216 -0.00155151407742098 -0.000618303988634927 -0.000471330351253162 -0.00166522768846208 -0.000199870523250399 -0.000171523849522345 0.00141917680486479 0.000455084846727596 0.00147033062761891 0.00410494485195171 -1.15024835710739e-05 0.000785816918165527 0.00809039098520565 0.00448379262234148 0.00214294625092897 0.00733348464064232 0.00270432657552253 -0.0040983845895239 0.00720687173905615 -0.0027616921166853 0.00670379600959721 -0.00161377786789253 -0.00111323446793862 -0.00238952172647697 -0.00535876411404236 0.00297515355172604 -0.00734102818489859
  66 1224.70148528862 ""  13.7301264198115 0 0 0.0141719067971266 0.00577284208413723 0.0132487400706148 -0.0133201686178694 -0.00992580436422264 -0.00899446088092925 -0.00373952695088952 0.00349703741829288 0.0342122536262788 -0.0186184533788141 -0.0256224765870578 -0.0413053827197571 0.0567935819645841 0.0483754255961072 -0.0108952607085669 -0.0374787562234711 -0.0218119430331232 0.0418528093891538 -0.00435293020900435 -0.00675264605072756 -0.0119229183678747 0.00783664444198989 0.00771369429375019 -3.0268229710071e-06 -0.0283004246109539 -0.027733910294732 0.131461810647235 0.0188760416776476 -0.00514632691371757 -0.0536655409786506 0.00633275697266089 0.0126250457542585 -0.0300385168239877 0.00204027664007266 0.0176621825535135 -0.0608723332708535 -0.0286124934410609 -0.00406110207425988 0.0373872243963296 0.0179569327236075 0.0434513424948992 -0.0234419295594949 -0.0942841116960218 -0.148937182192466 -0.253037775883839 0.283212383888556 0.266870255459354 -0.0183335335038522 0.0302775785270819 0.0487939300601425 0.0837853910984661 -0.120914788767627 -0.118356717830984 0.00878862383003215 -0.105311804910781 0.132393075618232 -0.0655925529116002 -0.113986666361129 0.044032269777941 0.0451233947853692 0.0398804581177875 -0.0903734365489677 0.126651013160876 0.0774433699463835 0.0648636905797741 -0.0366527540516115 0.0567560789907588 0.0278329073873792 0.0118329537003839 0.00981474936012195 -0.0155946988732934 0.00739640808871668 -0.13293608517673 0.0981443761998406 0.119428654048287 0.0174340914317541 -0.114080085946854 0.0944279516871151 0.147126657499317 -0.137846529221904 -0.00870932601074426 0.0077630198166272 -0.0034030021534554 0.00487582529409159 -0.00412496018440177 -0.000790844038725954 0.00287087886162526 -0.0034966044676451 0.00106011629285004 -0.0170732089540234 -0.00524722410068717 0.0290236859222962 -0.0159541223239085 0.0187192822503439 -0.0268502614616019 -0.0121516068916125 -0.0329538015510863 -0.006465858571734 -0.00233356139547528 0.00124712781419151 -0.000197782095866891 0.00108130550391129 -0.000954770174553846 -0.000121819139357443 -0.000622493529868636 -0.00107551395078555 0.000179814078805402 -1.80619759926288e-05 0.00250707410007184 0.000824537709819187 2.3896101905298e-05 0.000809114961909174 0.000475135367995236 -0.000242424879707925 0.0028750710051741 0.00180646314434196 0.00323546224391265 0.0056475667571438 0.00340984290263498 -0.00310574747280068 0.00319000979274965 -0.0018825459135504 0.00300100312514102 -0.00178385158393071 -0.000947499056692946 -0.00338825878054691 -0.0017995786186824 0.00121048446520753 -0.00347803520616172
  67 1225.85570268965 ""  3.53260179242883 0 0 0.00116421612066682 0.000347632330104555 0.00148235869444179 -0.00084170003580335 -0.000557832542523792 -0.000766289769513763 -0.000816978059143562 -0.00134872643483389 0.00411457727590436 -0.00252759455839859 -0.00196958363520737 -0.0047569873906897 0.00345322956792796 0.00820843529029106 -0.00158388054022182 0.0134801540266799 -0.0217340604016728 0.009897301738732 -0.00498280196257825 0.00381229551356313 -0.00396744431394508 0.000829182718191919 0.00233026624626096 -0.00037291562104686 -0.134600499496198 0.140159122272451 -0.0133281286417712 0.0513960159068172 -0.0341567412869161 -0.0118553956946055 0.0607389961946024 -0.0641090116135207 0.00959277371963296 0.0267729297059447 -0.0470566147396078 0.015033563314728 -0.000805411733695497 0.00252634856223391 0.00402346016355218 0.0011849012422921 0.00324699207812713 -0.0019793896808116 -0.008437103890649 -0.0115519823265264 -0.0213212915869781 0.0408634555935387 0.00802656186950496 0.0018486929001797 0.0264226437361239 -0.0250577732054855 0.00768377010223466 -0.00858112705989894 -0.00655134867405468 0.000170302064544953 -0.0640970318549208 0.106843292121211 -0.0101645345409765 -0.0721601050576352 0.0119354347851098 0.0870788445590673 0.0902018920378929 -0.112869040777451 0.179450679472377 -0.211492502056202 -0.0368677983071791 0.201951597838313 0.113617911552495 0.170505178271443 -0.229628821517377 -0.120065431753176 0.133121056727344 -0.0258936244835507 0.105665625815926 -0.115915733963144 -0.106672999116246 0.0166278818265522 0.0292088787345355 -0.0800212924845603 -0.067031705707826 0.0404903685725518 -0.0293971838871168 0.000747205958107345 -9.95200795752229e-05 0.000452115916420881 -0.000314443545824213 -8.46235911077044e-05 0.000323975975698741 -0.000540478313206277 1.91763987319865e-05 -0.0019359358033944 -0.000839504205352853 0.00276091640635298 -0.00140523768446088 0.00108598852061287 -0.00395293945213169 -0.000446911894552385 -0.00322291432807865 -0.000302234036712247 -0.00051621560157865 4.53851141720422e-05 -3.79861385244604e-05 -9.02795265130664e-05 -4.60681551620874e-05 3.63453333674445e-05 1.37228775059276e-05 8.08074155654157e-06 1.96143132487675e-05 5.60856481403916e-05 0.000255817519513337 0.000136333360066876 -0.000678315676608839 8.43170047487409e-06 5.37095582606904e-05 -0.00029858063836197 -0.000237365174816082 -0.000145228032554855 0.000375806404651028 -0.000456743452401202 7.2033495943275e-05 0.000257443835154853 9.083311782114e-05 -0.000102387724486042 6.23008592412763e-05 -8.88747494588025e-05 -9.94035978589337e-05 -7.82054768390562e-05 -0.000112027489370981 0.000113503912668264 -0.000169743572042476
  68 1260.28403855512 ""  50.2963943004692 0 0 -0.0192389509948207 -0.0382924856543198 -0.0377015135633121 0.0152342925940745 0.046586521273674 0.0166242537640043 -0.0623152902691465 -0.0612446834324818 -0.00981925609423558 -0.0098056613898015 -0.0166202680315491 -0.0310078229780859 0.0236284954519471 0.0250279530684921 0.0170580257202209 -0.007203358349679 -0.00157896043093988 0.0239251824991705 0.0198332000265995 0.0161682549051104 -0.0104184400692445 -0.00171074532037833 -0.00480873648550585 -0.0162968026887307 -0.00758310601994692 -0.0134451480944268 -0.0358915840275529 0.000121658152676972 0.00597928123945152 0.00963247044838887 0.00291907400695798 0.00492582679636156 0.0121599388000412 0.00411683311708314 0.00164827723602237 0.0105101894609605 -0.180348975409928 -0.294647934911887 -0.0715780492766332 0.197707836110195 0.304854496207469 -0.0133934065898746 -0.0109106830622168 0.0269192095164738 0.0120693725617685 0.053099478206086 0.0519773444014201 0.0176103804984657 0.0716707266393448 0.0894931055002418 0.116917389189784 -0.00509127413531921 -0.0102335800785004 -0.0204449990604147 0.0092579647852476 -0.0296134511741601 -0.00676598408158101 0.02675094433772 -0.0227014599990587 0.0115207688343199 -0.0209813678448225 0.00347622483372676 -0.0183826399573472 -0.0221262510209595 -0.0316963215941795 -0.000496221405776202 -0.0333201668043745 -0.0189520161091637 -0.00347346856879153 0.0308158538479111 0.0204374027504454 -0.0403675923657235 0.00460471718252118 -0.0250459695218776 -0.0131277959271534 -0.0216221901976718 0.0305847634368973 0.00116709377985028 -0.0266785614554954 0.0097969162964005 -0.0147199902343432 0.0458375143289554 -0.0775278083083687 -0.0140584890426094 -0.0306587302113412 -0.0192226442945031 0.0306217679722582 -0.00873924248390244 0.0745918682036972 0.0289198443610268 0.176002377292347 -0.00184879743037588 -0.0628281217507702 0.122003927840526 0.100632949163588 -0.0808002003576889 0.107878219167642 0.378986383336725 0.0636567493548225 0.00185576558792072 -0.00361180247555645 -8.81363135896475e-06 0.000183363937984869 0.00152821438340773 -0.000734200053431849 -0.00161377306826756 0.00225853043324628 0.0011998435691727 0.00515646358795484 -0.000183105249989145 0.00673758404586681 -0.00984914803090358 0.00170187676382241 0.00133563157010672 -0.0106013381070237 -0.00632076618653199 0.0103829967782424 0.00947844955839569 0.00519732330050647 -0.00517173171728892 -0.00431150042523953 -0.0072434904200844 -0.00429537998408086 -0.000678250624515477 0.00277839836862624 -0.0096447292342801 0.0112592063696335 -0.0035709247004667 0.00120563692872175
  69 1270.13895163698 ""  178.428409147755 0 0 -0.022553497194564 -0.0112458769230391 0.0254592658108158 0.0589299608936593 0.0519539901066867 0.0212439262014862 -0.0903999132613729 -0.0926981188323354 -0.00733384745211993 -0.0278934146735287 -0.0372932576996631 -0.0620056615839896 0.0471215066065918 0.0481732848882795 0.0253655295191817 -0.0143489785959309 -0.00101194980938391 0.0618314150191847 0.0245589961871318 0.0182174497724074 -0.0268428217652869 0.00548017541840479 0.00208695375815498 -0.0238927987391629 -0.0125057910026706 -0.0252704016768299 -0.064737101113513 -0.000405216327621635 0.00988250503918669 0.0164596879179478 0.00585379082138653 0.0100477684688971 0.0216915366141871 0.00633215770723313 0.00271789570647154 0.0177143722918991 0.167319628634944 0.213151203693007 0.0154616981024197 -0.0752499431541131 -0.115767577642282 0.0282015889248547 0.0175656354909114 0.00563749422185607 0.0389595424805024 0.1011265700987 0.104824042850833 0.0254498338261088 0.0986389891432149 0.117550456034407 0.149400321783944 -0.0449813756407424 -0.0578073243687059 -0.0258442562943635 0.0158385005992551 -0.0526377379889236 -0.0124140439647592 0.0451884985447403 -0.0370939646302164 0.016625277514845 -0.0356730010232608 0.00570846779142651 -0.0308200579812926 -0.0382499473696137 -0.0581176716323849 -0.00310656631947231 -0.0611653346660905 -0.0347218024004298 -0.00603921336058082 0.0527817973504393 0.0338777447615568 -0.0646693908679425 0.00602977230580818 -0.0407335059786031 -0.0202149272951805 -0.0349947392173768 0.0502026695274696 0.000911102281232384 -0.0464066558914944 0.0166758198774419 -0.0256311392496884 -0.0331035434941833 0.0491353238551578 0.000806112716282837 0.0200884778695754 0.0117959388959223 -0.0193584230311469 0.0122344240605327 -0.0471494156283408 -0.0015112755975667 -0.0997548409616145 -0.0321675006129709 0.0540102040624409 -0.0949842045387101 -0.0287015748714686 0.0656274162572598 -0.0345899425178943 -0.214120713193789 -0.028513940568362 -0.0119680716852671 0.0110195361483647 0.00206448392485451 0.00750235371763529 -0.00332870673202201 0.00177076398524784 0.0105188294532804 -0.010137446223719 -0.00156291634656857 -0.0316566492873041 -0.00899841530327781 -0.061903823767457 0.00973730518839351 -0.00423461539131788 0.0126018618658886 0.0142216424104718 0.00919768680761895 -0.0356455176779994 -0.0547838098266239 -0.00599758026137772 0.0354660243175063 -0.0258515856445794 0.0316835656724312 -0.0184744235618735 0.0229990584471681 0.00628721541489714 0.0340744214205953 -0.0279007339210256 0.00625469832869534 -0.00164845460149898
  70 1285.45474048388 ""  4.88303057782387 0 0 -0.00933658415428965 0.00120114926994693 -0.00317514068576891 0.0160375294860106 -0.000919689008086127 0.00767447114588509 -0.024108916985629 -0.020435283936211 0.0223250917743716 0.0122751395742293 0.00614988840130542 -0.02817458070327 0.00332558271162598 0.002508600467715 -0.00177437773025372 -0.0565914207489694 -0.0534198094217128 -0.00837824691130065 -0.00487732175102882 -0.0101161176387069 -0.029915666643866 0.0160918150966325 0.0190018583037184 0.0134900005266668 0.10413157980618 0.0990369144198513 0.0233219150691999 -0.0340256735742049 -0.0333089589522003 -0.00509823089514141 -0.0284663425404998 -0.0292235036387452 -0.0170973220170399 -0.0356351346783407 -0.0316965448711553 -0.00538923683371455 0.17093173280712 0.251776771148943 0.00635858161469154 -0.107161229156224 -0.162503923245897 0.00123011055434912 0.0550796322520686 0.047120911881285 0.0589253137139371 0.0315683417515179 0.0313210923683968 -0.00402098509877021 0.047882721978284 0.0610914041040735 0.0993449892186961 0.0527750136399495 0.0480622790232709 0.0123740714653392 0.0813867815405746 0.0128859943528236 0.121924840004714 -0.038633144958641 0.0723140722831412 -0.115832198990046 0.102436502152233 0.0674209322522468 0.012709869573606 0.0228250323377591 0.0833600765396051 0.0401718948167962 0.0765577623188646 0.0246972783174313 0.0514712916247931 -0.090246486337485 -0.0620383075649368 0.100237389644746 0.075252237242457 0.097316090222134 0.00630345314547239 0.0893021508189348 -0.0683046116156733 -0.0888339443470506 -0.00135632299081974 0.10410245186484 0.10426342267956 0.0269233921653157 -0.0282396613035174 0.0120429303426934 -0.0040980597048589 -0.00790385974898631 0.0180318976546636 -0.0430379423157892 0.0121342547327107 -0.0350404109403218 0.0406831530874989 0.090096769480108 -0.0641760843865424 0.0454631011868373 -0.0692923063339798 -0.0143639221229943 0.034530329350396 0.301251526472695 0.008707825876096 -0.0134883755762047 0.0161665551038904 0.00403025096519203 0.00608759537839868 -0.0049538779280267 0.00227718486548797 0.0113549491159704 -0.0151431666335962 -0.00237846463754976 -0.036841138560105 -0.00852462131018255 -0.086792501035909 0.0189252004844587 -0.00724988428540047 0.0332575513011216 0.0388332891960996 0.0256069904787766 -0.0445623764706316 -0.0499457722449059 -0.0039507694335558 0.0341830669611403 -0.0238316343758172 0.0321191018688176 -0.0166967647173884 0.0289752147696445 0.00824918531312454 0.0504700499134971 -0.0409118512203135 0.0104525441493288 -0.0174389598372392
  71 1286.17289740723 ""  3.77329150470036 0 0 0.00188179656402274 0.0180277931865938 -0.00251137242033909 -0.00243835241969686 -0.0292135278099497 -0.00102342126568913 0.0233570625389554 0.0261584005572713 0.0242270289607934 -0.0115756969052565 -0.0083167232405498 0.00616221982120904 0.00978096840322207 0.00667932525771451 -0.0115204791330776 0.0317241978722163 0.0358484489475873 0.0358934537113223 -0.0060005227458023 -0.00369766132622493 0.00651642857119572 0.00713361524717875 0.0040771060543416 -0.0149870833085296 -0.0690560455496177 -0.0713962933194863 -0.0386588750580275 0.0212526696507366 0.0240598008135791 0.0100116291747833 0.0209834932832177 0.0231471507690772 0.0186291406822037 0.0238538938081477 0.0213904202406675 0.0103608400416891 0.2030878373679 0.310620693590187 0.0157764565567983 -0.170848713788413 -0.254761736531027 -0.0112100266594353 -0.0249094155922204 -0.0685181169476587 -0.0682112187624787 -0.0553227089351401 -0.0507063429392541 -0.0106296087745865 -0.0465707557263475 -0.0634219198092014 -0.0977161464467172 -0.0494261301161734 -0.0527575078694171 -0.0106421481085026 -0.0483487342079938 -0.0269581339893463 -0.0827630769870625 0.0422161945270427 -0.0554144285248834 0.0723232564723311 -0.0760352465579904 -0.0371645147873904 -0.0225214897029561 -0.0281025745562743 -0.0762572453082292 -0.028440554834928 -0.0727070879270311 -0.0287133774216159 -0.0360954564617864 0.0715123931943766 0.0484694236484579 -0.0764073110669323 -0.0418314213924242 -0.0750276537041865 -0.0136607890542999 -0.0637729130522242 0.0606321438004085 0.0505608629447037 -0.0156677905278345 -0.0624632258871701 -0.0756394143487145 0.0391989551831673 -0.0419272461370508 0.0186325375212927 -0.00678778087187005 -0.0115131045932024 0.0258185484049226 -0.0629551968271757 0.0183971809035605 -0.0529729697676369 0.0617110445715167 0.135619867420203 -0.0958267491757532 0.0732750745280001 -0.0996545398631925 -0.0288098561630299 0.0443855423539811 0.414423939292052 0.00509523359576905 -0.005703606002433 0.00733932581864845 0.00158778337937656 0.00187987311651769 -0.0023990703403304 0.00117893836250429 0.0048342295679282 -0.00594341663092084 -0.000874282156349595 -0.0153976998599289 -0.00267585583169092 -0.0329852891535363 0.0110504902729259 -0.00355646630056905 0.011046343258429 0.0196536089130283 0.0124849745374781 -0.0198892119940458 -0.0206247996097113 -0.00180201802354817 0.0141895635803814 -0.0065705924930355 0.00916449932309017 -0.00541670217315186 0.00903408982282394 -0.000202470911480647 0.0232966010457646 -0.0213267140587632 0.0072280850508071 -0.0102945854183604
  72 1288.11856151519 ""  1.88443178788967 0 0 -4.76651539296596e-05 0.00344741419941996 0.00356647534140697 0.00312351707485891 -0.0031257126887606 -0.00139940768188373 -0.0117974253895023 -0.00641745691738005 0.027314195724932 -0.00317422539175606 -0.00689530495093428 -0.0209888210144616 0.0149296077326419 0.0123506747753528 -0.00508835808555907 -0.0170718237539865 -0.0101500414265051 0.0279431044739752 -0.0029769781564977 -0.00642409720365292 -0.0195003860088996 0.0149109005105327 0.0134793058063339 -0.00421585839281208 0.0171960012166287 0.0117928212722587 -0.0177313193963781 -0.00675523259681336 -0.00398706364261532 0.00500343024196863 -0.00285487781254497 -0.00183398168950864 0.00398254086756881 -0.00557357687223832 -0.0053935014135031 0.00518901870967315 0.0549136763771184 0.0970418000410201 0.0167938555458195 -0.0383745348510534 -0.0670000700602648 0.0134886931635254 0.0169069358202637 0.00878169937785489 0.0167220888695548 -0.00854914831389184 -0.00585460928097595 -0.00561180717071747 0.011873987056894 0.0131652116702909 0.0154978472112464 -0.00593232796643965 -0.00939042870284906 -0.0029935558314946 0.0195295743468377 -0.0149409431464522 0.0190351784719776 0.00730423619577865 0.00554627609265556 -0.022213345992896 0.00940135349524952 0.0167490356400916 -0.00941789823329995 -0.00890831263929574 -0.00455424174695287 0.00647789985932941 -0.00685604559156379 -0.00720388367820922 0.00709343498912651 -0.00334416191675769 -0.00212352216589812 0.00448609816213296 0.0194195369047826 0.00703465949013752 -0.00666439794625174 0.00961723242674974 0.00274469936322538 -0.0215650791287154 -0.0156511905823831 0.0244444926607468 0.011861933211452 0.000132773156827478 0.00167176353769515 0.00362997435446515 0.00234823328184042 -8.97202610189901e-05 0.00160937128417021 -0.008639854534269 -0.00525269097939381 -0.0118240602917004 -0.00162158170210386 0.0187467581055943 -0.00697393401006419 -0.00336020765617661 -0.0243195017948542 0.00476781822940939 0.00119887783548432 0.0368354550041909 -0.0054847012830726 0.063285615248797 -0.0776134274240062 -0.0219176792742363 -0.0284591794024035 0.0224676887614507 -0.00923357709978726 -0.0540824112391223 0.0774622980314432 0.0122280914219995 0.163910237796902 0.0317184498903206 0.460827247926372 -0.0859515809464828 0.0379050347132769 -0.207396281264026 -0.20037518786782 -0.132983586611598 0.211176337318192 0.222422327291325 0.0125597172514569 -0.154190446854012 0.110504713471391 -0.165388984475242 0.0718151673524867 -0.14298386284203 -0.040367002449955 -0.242164715238027 0.213481973683049 -0.0554803724751165 0.0973544347690468
  73 1298.87332514236 ""  106.209364255926 0 0 0.0199061758524588 0.00563522226986075 0.00397109259733164 -0.0494064796027738 -0.0436536538236218 -0.0339520514130027 0.0134450533789268 0.0421897063453518 0.134900020516674 -0.000997143277739078 -0.0109076707680232 -0.0412786679915226 0.0440012873163328 0.0299468640540938 -0.0459744109043491 -0.043030405728909 -0.0181082102777383 0.105821326630451 -0.0310243892122876 -0.0398243363676447 -0.0584709844253962 0.0681007295280559 0.0608673797266765 -0.0161989129939823 0.0224940282452737 0.00735326211094023 -0.0629123232917683 -0.0106605970437917 -0.00263592785509591 0.0175489319854253 0.00178371714427138 0.00545344306948316 0.0182178602042171 -0.00733068271951158 -0.00626584294372563 0.0182328474575 -0.111273201084942 -0.111373170817016 0.0354384533892052 0.0901437333804362 0.142546997193031 -0.00878072198022758 0.00246993182381714 0.0169579445387044 -0.0227395927483309 -0.125377431968804 -0.121003758575457 -0.047263793952857 -0.0456763951225434 -0.063546365910626 -0.0989798877384166 -0.0357543992096235 -0.0406240522938091 -0.00745273750516002 0.0303036200389358 -0.0478109236253367 0.0191988305134671 0.0390744127897119 -0.00469892444576743 -0.0401507320033637 0.00327333591719582 0.0360014308834964 -0.0343503257629569 -0.0366207115543484 -0.0454282408735817 0.00543967550929645 -0.0498258009902373 -0.0315051493694843 0.00351525900082341 0.0136003105523061 0.0104569918984292 -0.0059249680119105 0.0414576197143833 -0.00596272461708379 -0.0252738839563764 0.00746857842514086 0.029953160787573 -0.046667358129707 -0.0464073690123153 0.0370320490608651 0.00283298083643026 -0.00334246489537049 0.00500044039358699 -0.00340987508877143 -0.00301064623605274 0.00204239357690358 -0.00253656769965653 0.0183042630839071 0.00322436216714862 0.000640839361350744 -0.00367285765797096 -0.021021881068833 0.0124561973753566 -0.000520964668102793 0.0129208051474783 -0.00662303873051157 -0.0361677415854636 -0.1118199087076 -0.00304588513272399 -0.00783863756532585 0.012258753256053 0.00485812840527726 0.00163072791262344 -0.00266161695006069 0.00111024385252676 0.00717621943789813 -0.0137624952711147 -0.00250888943142517 -0.016007830290044 0.00119960889495469 -0.0897227692008792 0.0156547869054184 -0.00746020360079843 0.0505473081199777 0.0390592390873847 0.027302408224966 -0.0290795748477577 -0.0188339380722183 -0.000284348116566778 0.0139210099913709 -0.00784998634073571 0.0227436496742131 -0.00319599692259871 0.0191311738220247 0.00308500346740146 0.0406207267478027 -0.0417766440368832 0.0121158367098815 -0.0254460033051167
  74 1352.41024890231 ""  1.298837877964 0 0 0.00206335909279562 0.00166317381433455 0.0150261088808875 0.00348733333601576 0.00124654273406406 -0.0187766209836167 -0.0398297004965666 -0.0194892694935229 0.0911889004971222 0.0128329072971782 0.0148393548201957 0.0115855982669182 0.0218278775199026 0.0204371309213105 0.00368395232481347 0.0390436522549431 0.0211252712930245 -0.0724149669963342 -0.0117241884810592 -0.0149682771277937 -0.0218704585345845 -0.0187502565284094 -0.019763888916349 -0.0110099457618741 -0.0158367742475922 -0.00969957736471609 0.0231897269133202 0.00816401829807226 0.000161025307610238 0.00257939526690835 -0.00844035428502508 -0.00799289153072621 -0.00174785004408813 0.000628913163199719 0.00846970736590904 0.0010670425106818 0.0144297320431377 0.0202551948463596 0.0176462138275652 0.00186464621467139 0.0197379716218687 -0.00743844666997581 -0.110895941043864 -0.178089451367613 -0.323036555385944 -0.328910677497155 -0.300727540554901 0.0107858081067474 0.153347776714173 0.219470194651752 0.39706800290283 0.257043539635304 0.237624326700057 -0.0275231982969628 -0.0364196689694184 0.0137553603631313 -0.0288167460613956 -0.00579446475011896 0.0222697720309422 -0.0112569553001285 -0.0128583487828509 -0.00117745183631083 -0.0196514389439234 0.0413444027901697 0.0369454979568467 -0.00435561579436001 0.0415025644330813 0.0365111714550088 -0.0044415890097464 0.026013158317554 0.0123116596983658 -0.0592897114319477 0.00133635379376218 -0.0165301222207717 -0.016672278849815 0.0235634429145407 -0.00944706117511076 -0.00564301014212004 0.0146154736798094 -0.0431573681661612 -0.0181571833178184 -0.00131085787751768 0.00261680346505409 0.000521035191427497 0.000666204621451101 0.00130554658731703 2.53602558526274e-05 0.000647433530068836 -0.00423059601554703 -0.00781718498837921 -0.00320864887872479 0.00336129639504829 5.92481422323562e-05 -0.00402841375658782 -0.00695789441511484 0.00212278927227156 -0.0111639277546077 -0.0226713030642917 -0.00722652635918557 -0.00278225296450366 0.00218000793076061 3.37870137706872e-05 0.00168752607798938 -0.00364139736437908 0.000471189651031706 0.000165830063161181 0.00176292637066241 -0.00129987764731882 -0.0119672735261524 -0.00511363901281326 0.02767449439448 0.0075320796084034 0.00141828458892996 -0.0314984119967654 0.0155339268953539 0.00783778505703649 -0.01370819553367 -0.013276699775431 -0.00111666220260396 0.00986376698166614 0.000301188663744612 2.02391732520073e-05 -0.00161179472201629 0.00011636841117145 0.00261269243620198 0.00428164704082446 0.00897817941808306 -0.00465160330455541 0.0123398977233561
  75 1362.22204594624 ""  5.36317318266777 0 0 0.00253757174551191 0.00466897829269991 0.0015310931234272 0.00314487819723081 0.00189778391156906 -0.00117125953980123 -0.00308868879223596 -0.00364774340227108 0.00103741486586385 -0.00102614020599611 -0.000854153589485099 -0.000964904260444954 0.00169718620960306 0.00224590770995785 0.00261905215014348 0.00303325906041506 0.00175418045991975 -0.00516371891882085 0.000241527426311208 -5.84384852105697e-05 -0.00180243150418848 -0.00294191559950637 -0.00298561710158238 0.000235374578372184 -0.00121577501607704 -0.000763449468171633 0.00176759378360981 0.000480156012856539 0.000150369557197991 -5.34677845747048e-05 -0.000756769403417084 -0.000741809512095683 -0.000102284374313911 4.55737065823589e-05 0.000640650798820207 -0.000137686881414846 -0.00960619953645631 0.0031704363467416 0.00918855331163252 -0.0174234610586698 -0.0390880576766773 0.0154279422759077 -0.000937160993694602 -0.00715218412026565 -0.00582104895771925 -0.0158316270103111 -0.0133460356840077 0.00319473862312107 0.01348345721938 0.0188078218669698 0.0317415750566376 0.0151553692839532 0.0135782372731256 -0.000927705274579927 -0.00206556927566826 0.000548505290459038 -0.00213416733888336 -0.000362228556427162 0.00116613979320058 -0.000484712328000845 -0.000807308892157024 -0.000875112478065902 3.33332934072124e-05 0.00393835895297158 0.00309390460498848 -0.000615501920136926 0.00358273499011441 0.00330745060079049 -0.000615232190461597 0.00227430079555146 0.00112139907796582 -0.00523075171292776 -0.000324929602901835 -0.00127823905895218 -0.00112552992140426 0.00167309818637153 -0.00116288613852507 9.07681692672143e-05 0.00122073764606813 -0.00286696941604501 -0.00122792959707393 -0.00101181402752646 0.000573996649788865 -0.000173134023650365 0.00105870681091877 2.05852212989233e-05 0.000100196490373982 -0.00202253063683756 -0.00245964003962301 -0.00150508173635142 -0.00170895075838842 0.00374674138041113 -0.00248499973366257 -0.00595317807660956 -0.00113515562907424 0.0084010993923584 0.00263450541905945 0.00392103720861437 -0.00267510631780809 0.0435903583432506 -0.0280741823691931 -0.0397510794719246 -0.0171071301937012 0.0638396156137422 0.000286208158763218 -0.0259645215194261 -0.0380955551164718 0.00579158599448793 0.154778867484214 0.0604062043690975 -0.288300699940649 -0.139131641563727 -0.0415527116235946 0.692848384765328 -0.287845799435163 -0.15040402002954 0.183049194917401 0.195079828879592 -0.0344501494580741 -0.154084980195437 0.037074826758232 0.016331423821905 0.0760856850615949 0.0700048224768233 0.0661850442888352 0.0239190402471294 -0.00982717166978704 -0.0140733618176677 -0.128586732876131
  76 1398.43974344707 ""  29.1756825395037 0 0 0.0606993178791186 0.0622532400274216 0.0354385456686977 0.0152025452477348 0.00648322520184569 -0.0218484067972525 -0.012409425611944 -0.0159620522704312 -0.00652531904018917 -0.00746619684184641 -0.00885774562992995 -0.0112104922495152 0.01038582930231 0.0111572212959069 0.00750506409417809 -0.00505442120128398 -0.002809162165776 0.00935844285463559 0.00301451600990661 0.000275468305842965 -0.0136707544813312 -0.0054270213905863 -0.00424127432680529 0.0019006613752624 0.000210026480087575 -0.000264958216544013 -0.00210003188712398 -0.000146746535853183 -9.13520927427245e-05 0.000577614116685251 -0.00144946030176386 -0.00098999372873104 0.00167008378424789 -0.000130430295002116 -0.000100082942944191 0.000541897490907135 -0.214584780104707 -0.314437756482224 0.0109663791499678 -0.328607672152598 -0.497832573728835 -0.107579058566348 0.0262162272689143 0.0401505797091278 0.0799339582056999 -0.00689930960395608 -0.00403996968562431 0.00860523394520569 0.0254682793135977 0.0299991387575963 0.0401239477305006 0.0255610414953165 0.024388300133244 -0.000827257980716855 -0.000646381182729585 -0.0017763100412372 -0.00132147444027997 0.000879324557973714 0.000575606730940663 -0.00188610850609545 -0.000440374265382122 0.000509078660514817 -0.00102661922058342 0.00565948860476864 0.00373293985725048 -6.76082033459719e-05 0.00436300341488738 0.00522832420539041 -0.000339475529513241 0.0071199655737843 0.00382841930399254 -0.0129524995772084 0.000423666174945697 -0.000478100798951135 -0.000374759684884293 0.000741858115144201 0.000590816180116417 -0.00175518169450478 -0.00170698997757537 -0.000427797190142733 -0.00147799027538806 0.0269383779181551 -0.0372833610221182 -0.00502741507348113 -0.0201962283517707 -0.0122981314582474 0.00523123744023997 -0.0453101521663062 0.0936158825339719 0.0263316076259644 0.118370638718366 -0.0340925273042285 -0.0139863757865008 0.108682530992574 -0.0228922735621734 -0.103909516266795 0.0287802048235974 -0.291477078761936 -0.161642875570327 -0.000869051824246028 -0.00167376054209947 0.00885893522585631 -0.00201888574690054 -0.00073944067333913 -0.00145178266533555 0.00651637688244381 0.00162456771464767 0.007115563707312 0.00551094375710407 0.00323484496269304 -0.0330642901323736 0.00251590196272804 0.00481503781068951 -0.0453189265339924 0.0052394256158064 0.00320005159436173 0.00375036028200281 0.0060092799282499 0.0051659673640786 -0.00394540974240385 -0.0324338776524765 -0.0044639645404264 -0.0304026648626181 -0.0117253555526717 -0.0196115533642765 -0.0355846900698683 -0.0184623219049137 0.0178452400438228 -0.0255303224291114
  77 1416.89916002217 ""  1.61372643787519 0 0 -0.00512713412661775 -0.0038137780838603 -0.00649500976865596 -0.00201587356724753 -0.00123541908486454 0.00435599541630843 0.00736874158430636 0.00536980062781038 -0.0117158109294217 -0.009252997683301 -0.00916793156205085 -0.00493536466947405 0.00556426284295948 0.00701382813118666 0.00825503351933081 0.00391393832339927 0.00132883033559231 -0.0109551693465557 -0.0102340683082028 -0.0100638311146994 -0.00245874321282392 0.0105491279996472 0.011198049471168 0.00922643930949711 0.00058163492230239 0.00104326875517027 0.00179521288676958 0.0101199467504906 -0.00976300018584928 0.0136867995172419 -0.021889484283934 -0.0161364077426551 0.0198438855917304 -0.00783994687485731 0.00942418150572678 0.00682691893658382 -8.25601828826368e-05 0.028561592721786 0.00911377048805889 0.0334699589074427 0.0328310958903409 0.0351132189475872 0.00929826865633274 0.0155402391131908 0.0435775899889636 -0.0207178210285544 -0.0175565541296575 0.0102592431700502 -0.00165506667794287 0.00231069433109584 0.0222872702365573 -0.0417951326398193 -0.0299031088569162 0.0134958864572094 -0.071347159872169 0.0282023751065136 -0.0379096266322673 -0.0267331954806204 0.0676303270454038 -0.0449582717259881 -0.027599100713559 0.0207174315846444 -0.078100163450068 0.129576941578255 0.0390382339199076 -0.0477962054770682 0.0619535171628025 0.112771254517517 -0.0629004497460323 0.0629187754033888 0.033961915902014 -0.122533989593659 0.0240262253120268 -0.0305920288784026 -0.0460494713619707 0.0512967812069244 -0.0269109174899659 -0.019954619524451 0.0179644074512137 -0.0583328533802843 -0.0134578945790856 -0.00606343850849604 0.00625245550391163 0.00169856257101505 0.00359718126576679 0.00210903038882722 -0.00114042549940959 0.00493481575221311 -0.015802581762836 -0.00328249075769991 -0.00385062280066768 0.00472234081685866 0.00378063689582417 -0.0130998769775207 -0.00204305733014687 0.00739321305238473 -0.000282637006619315 0.0470639412206642 0.0227105697319097 0.00946822928908999 -0.024189356498699 0.0764610581805048 -0.0232296746411425 0.0152587000819895 -0.0131627402302394 0.0475558879440294 0.00952703241532764 0.0667948327596983 0.0811873059170118 0.0284728187686005 -0.379522599566085 -0.0219911655224109 0.0437245157828206 -0.269236399376093 -0.0910025228389487 -0.0507808088318741 0.102881652204559 0.131151306402137 0.0192563729084252 -0.099140583256671 -0.279095817283776 -0.0911881559536087 -0.269177422218154 -0.0766384475579988 -0.129286254366535 -0.304267965164378 -0.101387615958589 0.135747342945085 -0.305357333420091
  78 1418.583913501 ""  8.55289708226438 0 0 -0.000538605089890844 -0.000165428992654122 0.00324036874837505 0.0032414840409568 0.00227321296477684 -0.00569929480992299 -0.0118702139392092 -0.00653594345457873 0.0219749170879042 0.0149394670253869 0.0168122701011495 0.0121215587225342 -0.00745925997835751 -0.0100078538333051 -0.0132878966896999 -0.00112590227709028 0.000900787332531796 0.00713672701126101 0.0142512931461139 0.013948541994972 0.00453151749438952 -0.0166114127168415 -0.0187006472789773 -0.0136381926065443 -0.00434378901872684 -0.00438434935860166 0.00267753302755772 -0.0296793023004409 0.029570825084794 -0.0410455211808934 0.0567274400741175 0.0415726984136445 -0.05440001573535 0.0166531538284971 -0.0177153520724985 -0.0152760423752797 0.00281053682113086 0.00769869457749845 0.00572292544163583 0.00304999903330327 0.00524077162225764 0.00486043134427381 -0.023542686232884 -0.0461381365098403 -0.0972046639031137 -0.00566758950985312 -0.00472204136195919 -0.0159690299228832 0.0123849253340186 0.0115770439459227 -0.00402709142068243 0.0698460320756124 0.0645755196794884 -0.0213507462387409 0.208485480250648 -0.0824058307513164 0.109516942893161 0.0807746019756036 -0.20103846702384 0.133187903922635 0.0828758099102668 -0.0617802505180274 0.234205779192208 -0.33872616828105 -0.0953367181134407 0.127599070870064 -0.154651208360139 -0.294198095406605 0.170264083186537 -0.164624276012276 -0.0914062861459043 0.320588872885788 -0.0540648288208608 0.0581632142590236 0.093015560063964 -0.103324199659914 0.0495311304811146 0.0474829754266704 -0.0331372150508625 0.117884868177924 0.027535576356914 -0.00176432537723935 0.0016690117554774 0.000415695001191285 0.000748762914121799 0.000701773940914994 -0.000156655008658009 0.000623119557377886 -0.00327867778967059 -0.00209306354520889 0.00367391702904942 0.000163382811787671 0.00150760204298637 -0.0017866126029124 -0.00359310684487154 -0.00107169491505315 -0.00152450262774516 0.00166950470586929 0.000960783173352783 0.00389757586243196 -0.0093348094109152 0.0284543075622136 -0.00876372047670787 0.00625842511927384 -0.00485273331702141 0.0186779165004636 0.00362135255613594 0.0279799852907377 0.0295831103822509 0.0093452156085771 -0.14359511847145 -0.0112714437679403 0.0172711148627012 -0.098621803423134 -0.0375360151935473 -0.0210334036010461 0.0390066482172756 0.0511967266656609 0.00550725725432581 -0.0390637893583829 -0.11572415215503 -0.0380700180808795 -0.110527952772292 -0.0281381400022332 -0.0486743190000054 -0.125166981113983 -0.036169829174069 0.0534658437532542 -0.126902769362772
  79 1419.25713080722 ""  6.70308835331877 0 0 3.91028303526963e-05 5.1244748932395e-05 0.000761398118449282 0.000660599026122928 0.000470364993977009 -0.00118322501859593 -0.00220484627273672 -0.00153961080582408 0.00446053318542355 0.00316491988132819 0.00342182608608872 0.00239052113305364 -0.00248136222487104 -0.00139129276009923 -0.00290586143940095 0.000916492506202543 -0.00132885949989746 0.00191169493974941 0.00247982944177049 0.00344099848103928 0.00075477848961353 -0.00364567466943587 -0.00370489631917004 -0.00280279425203621 -0.00316076271064322 0.00210154820556204 -2.67888864263893e-05 0.0439928165624608 -0.0384248435348979 0.048440539995467 0.0135254024726372 0.00551992485317811 -0.0101984657468313 0.0506423761291992 -0.0664306396149784 -0.0379060259077301 0.00046019922365145 0.000598547019586375 0.000827629630758998 -0.000311398597553985 7.42751995639733e-05 -3.32183580233536e-05 -0.00548458050750767 -0.00756568480391396 -0.0192473974474124 0.0112768777189597 -0.0122941932466541 -0.000669393424172889 0.00560697725492584 -0.00122182274124236 -0.00059364773520862 0.0146543807656549 0.0130884653530417 -0.00432492424459305 -0.257260459092102 0.122036614869265 -0.128302726656844 -0.138874517006252 0.268555056083738 -0.139923382408583 -0.128200629294886 0.0597552349825666 -0.310158139040658 -0.0620341413642376 -0.00979275154874743 0.0333156842472777 -0.0380315250188753 -0.0634476034313036 0.0247350792610065 -0.046612741339468 -0.00245356757985804 0.060189680756013 -0.130903843131159 0.22976078485418 0.313765901929255 -0.329071885121019 0.215035542479801 0.0727736144553553 -0.134281261956179 0.351863636357088 0.062061492639478 -0.00011889681180519 9.54324364019895e-05 3.22212441412964e-05 8.01474923218404e-06 6.48784292027437e-05 6.27022896034407e-06 -1.73134571783332e-05 -0.000108642436783441 -0.000277634049556988 0.000749087356199734 -7.31794244555005e-05 0.000132023837448577 0.000187878304633276 -0.000445940472338956 -0.000526582776075159 -0.000308114411327661 -0.00111626042597059 -0.000466447384106095 0.000398846829512681 -0.000861177148633771 0.00293056039962662 -0.00100686471616288 0.000634322392295749 -0.000490010647090683 0.00164438550511918 0.00016196558794077 0.00246312509736118 0.00343539631337609 0.00139872700556029 -0.0153911634401794 -0.000467459523971959 0.00143622205221506 -0.0086392722356466 -0.00362501014495291 -0.00192222750663667 0.00391527910539151 0.00596890193814209 0.000731851236822645 -0.00437662198252383 -0.0106648121930527 -0.00331743399952184 -0.0101322672612161 -0.00203685950491984 -0.00393208621990066 -0.0109401317283313 -0.00309658504062378 0.00468017277226182 -0.0119028878785033
  80 1439.82953765339 ""  14.3941087364224 0 0 0.00217063151755482 0.00628132419017224 -0.00420586748062955 -0.0013076349386342 -0.000614558480131224 0.0032408136149586 0.00786726087611414 0.00372301985363445 -0.0154126258316695 -0.0167613529133675 -0.0177162505916025 -0.0122714462587489 0.0125548846446339 0.0151572444041006 0.0165109991488583 0.00979316189409198 0.00468942481140686 -0.0209204441417882 -0.0160346062555513 -0.0161963214701382 -0.00639529525001778 0.0139878122164625 0.0158712266645952 0.013712956666522 -0.00477051704749705 -0.00279626904204944 0.00800336959850779 -0.000740921460259252 0.00340240243673751 -0.00389257814136673 0.00465736512506855 0.00268373699307405 -0.00763702505280163 0.00364908917679402 -0.00141992414392049 -0.00267721034682813 -0.03527993871517 -0.0169688294634663 0.0095832456608839 0.000554718132590481 -0.0232739552531185 0.0333134135405783 0.0156445688955868 0.0293458303989032 0.0763465105852692 -0.0558904123645332 -0.0466536008746319 0.0203380941132174 0.0102462025399718 0.0223380612031564 0.0657686062540443 -0.0465128589788223 -0.0406435724253596 0.0200183199896986 0.0148799301560966 -0.00669743884411592 0.00455739810261277 0.002203675251279 -0.0131804971629285 0.014150879856563 0.000326797305478921 -0.0105775989882123 0.0192971773782371 -0.0311179473958838 0.00301335685179731 0.0184389018279805 -0.00422478619395894 -0.0267213162662598 0.0243645662352587 -0.01412356693046 -0.00807890971972324 0.0243026699405427 -0.0127912497210515 0.00471736718036314 0.0145964282395302 -0.0134798066437764 0.00568038675854629 0.00893057378936429 -0.00496143944658498 0.0134236254668726 -0.000683235282841866 -0.00145792082660185 0.0020207911283499 0.00247765467398686 0.00170496157929995 0.00078711644151327 -0.00137379995866327 0.00137539327508588 -0.0110783361496254 -0.00169322095687683 -0.0160305031625741 0.00904007715569494 -0.000363330260316684 -0.00169579871852756 0.00919430364978008 0.0022408327271793 0.000189460575143545 0.0389412820448206 0.0170934697936264 0.0144997361905854 -0.0234024835893648 0.0975053409715428 -0.0258869646956222 0.0131218813221319 -0.0172140621561341 -0.0193752157940144 0.00188400570744061 -0.090067304852844 0.0834631925309403 0.0198216381244811 -0.420066630885805 -0.00563293151396474 0.0521275121973224 -0.311576319254577 -0.0830378284318333 -0.0515530377558989 0.13808489922755 0.13358778182124 0.0537202935238585 -0.0929528606567864 0.252188377589173 0.0664182893888211 0.183460946362955 0.0072840239000634 0.0320526686418649 0.335770004828254 0.0216729568540561 -0.0993619262554958 0.325573002533129
  81 1443.82426001756 ""  1.18796277906617 0 0 -0.00037345563915808 0.000896601216782727 -0.0107465978876156 -0.010396155694991 -0.00757509233211657 0.0162993691685465 0.0313023942073186 0.0189668946064224 -0.0539026316487645 -0.058094985561933 -0.0627505018953581 -0.0387192199924514 0.0452575242150823 0.0535026642270098 0.0555040818930392 0.0334508810638313 0.0157784356052346 -0.0732711336906131 -0.0620847453325967 -0.0617786762105576 -0.021098901825974 0.0590758528466953 0.0655837029334491 0.0486210366697428 -0.0155454997791491 -0.00851115362936645 0.0286210542775709 -0.00092454458292844 0.00937342673104729 -0.0109659691266474 0.0136380645330344 0.00760208637014711 -0.0245112052739712 0.0112813322622998 -0.00418305697619935 -0.00851337189561447 -0.0159395666719133 -0.00762535549568008 -0.0050828383150781 0.0108088312147635 0.00173137549750384 0.014593434846297 0.0445151969685716 0.102606987114811 0.257526271121892 -0.199463032611132 -0.16803229595588 0.0691863325392633 0.0233147988083363 0.0640496303657887 0.216343853094204 -0.197403229373233 -0.171955794141691 0.073883844042912 0.0366785968845364 -0.01785774183891 0.00748455607222949 0.00518236052159571 -0.032146794148117 0.0359105162747492 -0.000213384151712782 -0.0312815994710292 0.0535189651283282 -0.0931907850535655 0.0140986106230611 0.05766190966651 -0.00817624707080213 -0.0796674549693589 0.0762021483052686 -0.0435613719820154 -0.0252213278890672 0.0736913613691993 -0.0410090266465202 0.0143325370719825 0.0459088477877554 -0.038920453138019 0.015731001089569 0.0271210557379721 -0.01483011380033 0.0400184054712497 -0.00304711314396316 -0.000697436631334339 0.000977753312146593 0.000220404635089216 0.0013417854765435 -3.59554342767436e-05 -0.000350439307860828 0.0016142094156083 -0.00558425846577199 0.00169590928973455 -0.0122973973227163 0.0053074522543033 -0.00213933745440468 -0.00918546232462011 0.00590873206433478 0.0122181561589726 0.00407953709674944 0.0325394529731851 0.0137247973961476 -0.00614085617616452 0.00867215708832936 -0.0332414449845202 0.00902554227695975 -0.00593103042468358 0.00560150613289481 0.00342019653186212 -0.00107916937256006 0.0203779245173569 -0.0230051911195844 -0.000171941189356003 0.149196039520106 0.0139144859263297 -0.0224767728381373 0.102956890989946 0.0378221068288898 0.0228721955402296 -0.0469414616630003 -0.0521538360837974 -0.0126091390780238 0.0377697774409856 -0.0467647456443885 -0.00742487547201406 -0.0277043545397942 -0.00463594336405685 -0.0101490249760277 -0.0764883523261927 -0.0142768305136975 0.0245123772447417 -0.0664589404976324
  82 1451.39149724009 ""  5.01734671899918 0 0 -0.000247905253266399 -0.00120279473257204 -0.000128607849510498 0.000831186504134838 0.000930627058763549 0.0011770669927412 -0.00168544643789703 -0.00272496788011245 -0.00519516477323625 0.00237258411254653 0.00247527381657597 0.00120968931874422 -0.00121001462565514 -0.000980159347989451 0.000594536750738732 -0.0060776073966845 -0.00614292411928734 -0.00312629888636396 -0.000185670214889138 -0.000619051563447407 -0.0021066194973214 0.000642258021056968 0.00143800908738589 0.00386940815447694 0.000865608093579691 0.000851343725240528 0.000101614657094807 0.0399670927360845 -0.0335489028981074 0.0459998428197172 0.0456796032217025 0.0329405155871531 -0.0431432286161879 -0.0374686444977054 0.0517652968096015 0.0298276432947385 0.00461937937691937 0.00396693484416782 -0.000904221312982385 -0.00122207081085258 -0.000595300476720033 -0.00386569494328675 0.00105323003313511 7.39938103288476e-05 -0.00257103046007222 0.0306799757486558 0.0281121606624518 0.00010799536942971 0.00956517270458265 0.0131160804183464 0.0223490217515663 -0.00227365774035552 -0.00129441674436794 0.00420540787498539 -0.232378796332109 0.097617729082995 -0.119952614893843 -0.11969938067543 0.248138863436716 -0.130065387061603 -0.12174332099547 0.0494751493301183 -0.281096574348093 -0.271710945985599 -0.0727022403015934 0.103082420479086 -0.122445695972974 -0.237501575054461 0.135620894043878 -0.132147350291296 -0.0691392073203932 0.259067233294258 0.0907897397966752 -0.183244437020073 -0.24006094280922 0.255177920083725 -0.163896089001532 -0.050286452383182 0.0938086083513638 -0.263518246992775 -0.0498892702878781 0.000574287998758226 -0.000732318465199398 -0.000326253194854287 -0.00063142922623239 -0.000318133833523284 0.000146352612101181 -0.000540336984895242 0.00304909836496612 0.000953467874369203 0.00374074439412022 -0.00238689005252792 0.000530101378452571 0.00287267961157587 -0.000875526974890541 -0.00320363526124335 0.000197881071993883 -0.00930141725336197 -0.0037964417752693 -2.31118095269508e-05 -9.05518830489294e-05 0.000243035405724412 -0.000166239728227793 6.18068483959546e-05 -5.94617342668898e-05 -0.000205145836006984 -0.000217953533982668 -0.00039750607444289 0.00127092279563121 0.00106152363879362 -0.00155073090251274 0.00108909345441128 -0.000502522172284855 0.000345228493790619 -0.00059523026943846 -0.000288168665887726 0.000581678401801984 0.00101817641418003 0.000469896660117181 -0.000586596287133086 0.000683620030826511 0.0014959448918235 0.00104935466247769 0.000959718655533512 0.0011037379258054 0.00104016369088747 0.000294298965548496 -0.00077431329477306 0.0018097215246553
  83 1463.00439200279 ""  1.24229474710638 0 0 -0.0272498546694417 -0.0929930170593965 -0.0198736401552605 -0.00616270809759832 -0.0064183804039662 0.0156871523861958 0.00562745000223738 0.00651532853159782 -0.000271360351563886 0.000542598834940441 0.00209237143242981 0.00450895045604692 -0.00278352983489715 -0.00210933399818491 0.000896798239642434 0.00617632707315458 0.00204389023837475 -0.0171284556134595 -0.0077123134817328 -0.00498433080732432 0.0113852406998893 0.0143588226395373 0.0134727678937875 0.000599682371912456 -0.000993718437414181 -0.000221249992275076 0.00415815447313801 -0.000263152748875282 0.000839524139467644 -0.00144152633317922 -0.000446839293020251 -0.00046466130058767 -0.000487356730932425 0.00110747348520387 -0.000634081544352665 -0.00114417738212156 0.262887012935979 0.396096590333761 0.0442252103228641 0.0965996449199655 0.168365804263959 -0.0899166669334586 -0.00597540858401741 -0.0301342694360967 -0.0326123635793464 -0.0194077964610599 -0.0169311169487985 0.00121304050243101 -0.0198830454025615 -0.0208772786745616 -0.015257151003957 -0.0458939432715113 -0.0423424994753752 0.00537046379156124 0.00440476788886016 0.00107089429840162 0.00338855337958272 0.000866650778088312 -0.00548591081408083 0.00567881988550888 0.00200778439308079 -0.00127485893302885 0.00510683498095179 0.00447604513418509 0.00062130215431019 -0.00307143390571511 0.00206044775226315 0.00384865429895858 -0.00346508176893701 -0.00152377853870749 -0.00148015685349223 0.00207070947764545 -0.00225481183941058 0.00294364644599405 0.00439046725204271 -0.00618285328504272 0.00219340868431944 0.00432559381338071 0.000815404165219234 0.00509334322316254 0.00263957480438545 0.0224028583164637 -0.0276272811861134 -0.0153112509726693 -0.0268046157170635 -0.00985295946601106 0.00837480536414337 -0.0128883467537274 0.13827724979405 0.0308374239224612 0.180951179264757 -0.115804175080689 0.0295061154866087 0.123509045021941 -0.0661754885886324 -0.14661166893266 -0.0174496700498533 -0.425212526446866 -0.161391771626498 0.00291034662972478 -0.00261258926708259 0.00758045637986226 -0.00298245747766971 0.00347389189894883 -0.00142566562863507 -0.000960220894547133 0.00172235713332457 -0.00362894681303018 0.00797003732637023 6.58594064052555e-05 -0.0463563701200093 -0.00729434564711855 0.00585598105205731 -0.012763183462851 -0.0266719658100991 -0.0162320879818119 0.0196249794335945 0.01820350581389 0.00219814269334498 -0.0140945566097741 0.0162449501101759 -0.0259934021344453 0.0026625965146769 -0.00715617564838781 -0.00605177214473715 0.0318052039078747 0.00540113563024438 -0.00108672716194526 -0.0066364994355875
  84 1497.42695950806 ""  0.00782988531670575 0 0 3.43198848788149e-06 9.13740821450363e-05 5.62763785560832e-05 4.5475093789727e-06 -4.93022638094354e-05 1.39653014844151e-05 3.93473416857689e-05 -8.05835198332046e-05 -2.05915789968663e-05 -2.03282769685374e-05 -7.50044753844341e-05 1.76723851424916e-05 1.25872113747333e-05 0.000143608137463315 4.82779324419479e-05 -8.08149125807475e-05 0.000226885091676488 -0.00024281271676804 -0.000273596614996874 0.000109673214647317 -3.83423540206109e-05 0.00010664785774268 0.000127557145268188 4.35406273951732e-05 -0.0011986846558275 0.00108525105782974 -0.000226516242294119 -0.0304694224736431 -0.0171738256249411 0.0185294360588835 0.0130793612860238 -0.0138977534360863 0.00306278700636099 0.0231536493470825 0.0244169784921787 -0.0199827803485486 0.000171587553030817 -0.000482066049952642 -0.000395188859838686 -0.000238724000798322 1.30989582677236e-06 -0.000352169845620935 -0.000761734401861813 0.00079308849111044 -6.75589422573429e-05 0.0063016517176008 -0.00830995842226775 0.00174055779372855 0.00440535409756937 -0.0045015551001353 0.00142250521702026 -0.000248917976555347 -0.000263030222340885 8.53910546184067e-05 -0.229832733056995 0.13049012370118 -0.0856339675914906 0.314607029484223 -0.165370372247416 -0.194820997430486 0.345732584289285 0.275204867096977 0.0263290257855212 0.0822966352200297 0.104134502893778 0.0391649286615709 -0.109189687269459 -0.0795776386934172 -0.0518990894603266 -0.142455824791714 0.154982379662096 -0.0276156266150363 -0.29620569933288 -0.319424516719117 -0.0207914790983507 0.0844275683629314 -0.276108024917423 0.28241993659743 -0.111117773317585 0.249324057426314 0.0153223598194617 -7.23156539955893e-06 6.88615804239957e-06 -2.0105327761512e-05 3.40087212812107e-05 -9.58205691440851e-06 1.11703123522487e-06 9.92345728144351e-06 -6.05532243544464e-05 -8.87901291805871e-07 -0.000230315384306158 2.96183220259733e-05 -2.75546942007505e-05 -0.000263253971041473 5.65015811868168e-05 0.000348206927312437 3.40719141824481e-05 0.000190590872041852 6.00467484789425e-05 0.000115467706622781 1.56821879964009e-05 -4.87975034433685e-05 0.000109092440122441 6.31202308760046e-05 -7.51646198726357e-05 -5.49815489367517e-05 0.000303665338141754 -6.81064045720111e-05 -0.000657955726042926 -0.00069059861786469 -0.000427251005450465 -0.000803314395659868 0.000550804510951113 -0.000751962258438426 -0.000637144817525545 -0.000757104908613852 0.00150651133057709 -0.0014034166102962 0.000363844553585939 0.000858157224466522 0.00129796216255682 -0.00319128664213564 -6.05495197578432e-05 -0.000929459194414044 -0.000777320248291229 0.0026317257233168 0.00100093627583858 6.77082780751663e-05 -0.00144623005569576
  85 1501.01203460988 ""  0.00679401035881716 0 0 -9.88835815128222e-06 0.000112702728090148 0.000159409548494865 -5.29439327987404e-06 3.61600740063388e-05 2.72186326684576e-05 -0.00026673969298537 4.51099476708635e-05 -0.000244266363005231 0.000179324529583836 -0.000178577763229476 0.000223927189008735 0.000765428165266217 -0.000472398337547312 0.000100610638363005 -0.000985724205233907 0.00074902816895746 -0.000192544289494637 0.000203919924044302 -0.00019277147298051 0.000144410973380001 0.0002426556006239 2.21392557642073e-05 1.45131921932169e-05 0.00257779863067346 -0.00292597452169723 0.000720357714052716 -0.00270826576737104 -0.0290401381787819 -0.021353381158629 -0.0169839335942546 0.0187757410570464 -0.00382639069947181 0.0244135350344193 0.00505401571487837 0.0263339292100761 0.000702683494814148 -0.000847666759466862 -0.000895790873264959 -0.000445691073977527 0.000289109955265304 -0.00111740820605602 -0.000118273416771458 -0.000545077049579489 -0.000433937529003503 -0.010777476031405 0.0115502865830919 -0.00251374814227739 -0.00700124212238236 0.00701337154460015 -0.00193969429254896 -9.24808734211907e-05 -0.00105717501792131 0.000129068105827084 0.00486773578398253 0.366386952866006 0.252829310718252 -0.0802415204173198 -0.145623052452017 0.247204967721836 0.121499406922148 0.200846075985179 -0.204504496625309 -0.12266461005437 -0.158189323307989 -0.0538141416072461 0.1595127610648 0.117932213686262 0.0640328356084948 0.204470937555658 -0.225354687131349 0.0437768683521892 -0.248204505230086 -0.0591200376713774 0.177810528912255 0.199914535580823 0.0166052417042209 -0.225068080224508 -0.309842853286903 -0.0340003102192807 -0.320974783948891 -1.59226817223145e-05 8.46872457090583e-06 -1.7122071030284e-05 3.56932420496e-05 -2.06938521020267e-06 -4.13441773199021e-06 5.45982549117872e-06 -8.17737621906899e-05 -4.20804391433115e-06 -0.000225193184386663 3.57238727479257e-05 -2.73259424632019e-05 -0.000271532803439002 7.23429072068829e-05 0.000353746705367818 4.86750232764008e-05 0.000224461515876703 5.97830432293652e-05 0.000149204568889678 3.59403105163184e-05 -0.000176693170285413 0.00015011799812225 5.57900877255728e-05 -0.000111372842560405 -0.00011769959752354 0.000232035747667314 4.15262442390712e-05 -0.00103657725655308 -0.00102565183519175 -0.00010245240732871 -0.00129876981425306 0.000657181787128897 0.000481262014673695 -0.000451508962804464 -0.000744413207953093 0.00184175155480688 -0.00162599216067576 0.000693525469238773 0.00108745529879548 0.000808026774792236 -0.00326540192233881 -0.000357504828838564 -0.000386108031588692 -0.000178263847089697 0.0023681215988092 0.00159554742797351 -0.000126205874161594 -0.00195492296890958
  86 1504.13110241748 ""  2.35176714072362 0 0 0.000905154126028511 0.00560734087049396 0.00441027435775989 -0.000514076365237001 -0.000109785647788684 -4.29102418603685e-05 0.00124701759286483 0.000782451739742779 0.000805649210466685 -0.00107956286165617 -0.00199878066088857 -0.00452132425526111 -0.00109478071102205 -0.000625319171786741 0.00182107407952047 0.000847616891121487 0.000995553969591949 0.000951477854371313 -3.36238186864711e-05 -0.000304113543900879 -0.00191441885019136 -0.00183285488880535 -0.00166397662754014 0.000908568155081936 0.000344421372643368 0.000336081323771591 -0.000159508744511489 0.00112262722712861 0.00261641080749094 0.00108350186062688 -0.00149619649278708 -0.00195683125233119 -0.00293763270499143 0.00201325762822327 0.000876499331359683 0.00116529425111448 0.0122037405311574 -0.031215402415665 -0.0238159690797613 -0.0143422711780818 0.000628751683434746 -0.0276319586052082 0.0059551556649986 0.0102830140840411 0.0151872078336812 0.00833152378421481 0.00792444988589506 0.0019644352974437 0.00293607046747455 0.00339406449463595 0.00495850728520566 0.00532033070736217 0.00684449085856355 0.000322835755989846 0.00543450450950836 -0.0311895870355806 -0.0175075803630884 -0.00289815541005304 0.0162577137156916 -0.0138770651854699 -0.0189814061895969 -0.0232086300372563 0.0146178724616386 -0.0109626165025454 0.0294419831979884 0.0288098204281137 0.0214441780413079 -0.00717239425749141 0.035846696424232 0.0105020766269393 0.00572001331659842 -0.0220573693491581 -0.022486398040397 -0.0105509791061644 0.0108794931773156 0.0149687291940884 -0.00506993489033426 -0.00860940316290133 -0.0218873209071533 0.00267263309317048 -0.0205820052620369 -0.00600235983208942 0.00489441979783453 0.00159184457325376 0.00205041072909211 0.00127573708968905 -0.000937482153790946 0.000517755649930957 -0.00836837862721906 -0.000473917373187528 0.0225262106584337 -0.00629818859762013 0.00893801136223204 0.00159707687736581 -0.0191155831037862 -0.0122587135220087 0.00268842547942316 0.0161496948558145 0.00675891289685801 0.00556060369284924 0.0221210310531942 0.00467592236056217 0.00747544272749819 -0.00447374160003238 -0.00360794535002721 -0.0182692011955341 0.0412997187402344 0.00192849866196226 -0.146935147992364 -0.113235681098127 -0.0492909248632374 -0.106210415857147 0.0765332761405122 0.0177158321413993 0.0262641652920272 0.00676520534368907 0.0103942738379674 -0.0493029345128542 0.019330428722323 0.036635230562315 0.125185059290747 -0.629533403487161 -0.099448179088586 -0.0761849940936889 -0.0420387496297475 0.460277198804879 0.281979543174428 -0.00898724635031757 -0.403691423302946
  87 1504.80845823934 ""  3.44050059032607 0 0 0.000627317032991478 0.00399985703640407 0.00440676221901303 0.00143664771544525 0.00186330327646504 0.00172323884007316 -0.00774988334238255 -0.00917118647059717 -0.0070244342533767 -0.00362885926077755 -0.0017814886498714 0.00687406593785935 0.0135914126948135 0.0129237340509842 0.00219663584112359 -0.00228046105198863 -0.00505993557679924 -0.0146660400129484 -0.00118562816984893 0.000866068335380508 0.00970017070568829 0.00980875766118476 0.00901480156589398 -0.00142527732383777 -0.0061877245357191 -0.00548460997737413 0.00156699742402552 -0.00646813559063491 -0.0235389201975758 -0.0112424554642191 0.0161129182828183 0.0202921634091924 0.028266554941589 -0.0219426290809957 -0.00759306789011269 -0.0138140932282865 0.0143038630169637 -0.0242830680082776 -0.0210712386058161 -0.0137554422492255 -7.09665276266105e-05 -0.0271019742048557 -0.0161771569988195 -0.0199716226691196 -0.0222462226870695 -0.0563585001328358 -0.0511485326400461 0.00292402705779397 -0.00474731210007652 -0.00384038515874603 0.00398305708266109 -0.0344772234533983 -0.0329237674240142 0.000809160086041039 -0.0365760448157293 0.293893711569787 0.175014381407035 -0.00607666059385781 -0.138943731198748 0.156179608445434 0.144473348153966 0.19915606274588 -0.153280699272937 0.104311394023648 -0.295844532674079 -0.286650398857253 -0.220491227679165 0.0642027397058634 -0.356709172149821 -0.110212427398408 -0.0567804300035139 0.22536086057149 0.246147494884774 0.102301019167258 -0.130628663516625 -0.167352686638817 0.045183266751211 0.11278205232757 0.249422500267384 -0.0269301645747289 0.234265256446211 -0.00123166051869498 0.00100832276677491 0.000524935196371047 0.000649106039420113 0.000267741318940676 -0.000330746333509704 -0.000222790429265036 -0.00345577831368566 -0.000193311830581311 0.00131230174394286 0.000784492174770965 0.000930500004125416 -0.000721361033769476 -0.00136531441109691 -0.000493034892714108 0.00154538127522971 0.00781002350545757 0.00251321814746388 0.00103091804415523 0.00184044850886156 0.000407733508540618 0.000992312984160033 -0.000250847754028904 -0.000627394389148686 -0.00213545447001112 0.00395329239071569 7.27958725274116e-05 -0.0163245092281087 -0.0135304025496263 -0.00545696137514637 -0.0140492883606705 0.00928136988147021 0.00114929830462137 5.46887679431043e-05 -0.00151353526837437 0.00465837918195843 -0.00689791812245581 0.00344606794085256 0.0050144805859194 0.011250837377863 -0.0595903522159457 -0.00981255848474443 -0.00477737693101524 -0.000953285801317815 0.0444335987641809 0.0305210000849169 -0.00267263216929977 -0.0372355431712674
  88 1513.95730586149 ""  1.35571101622808 0 0 0.000536964854791633 -0.00368499562608445 -0.00839735863279524 0.00134519854733773 0.00177340837621738 -0.00072298040279764 0.00163731603008058 0.00312416017319107 0.00618733609754958 -0.000374637566157115 -0.00235571373116445 -0.00953105927637631 -0.00590364719570414 -0.00481896008140998 0.00288048084851331 0.00406317473186825 0.00444742583216466 0.00281422838360869 0.00294886708463521 0.00178768813889536 -0.00443235517429477 -0.00890383216389265 -0.00940970461784856 8.49014273630005e-05 0.00104421183165668 0.000108287935260667 -0.00280457715448946 0.00206638525163447 -0.000329455948457461 -0.0023300290034179 -0.000164716969903982 -0.000137089633158679 0.00159888376150809 0.000357005035548788 0.00160186688709257 -0.00227980353538005 -0.0459287190381322 0.0325760470787032 0.0443095654811054 0.0232195857055851 -0.0149785210777135 0.0644277853255005 0.0116435392058503 0.0146700177537251 0.0198156452686287 0.0238446791191897 0.0223574090860466 0.00267951359672327 0.013417195754303 0.0154509725098908 0.019377295785038 0.0268164852410829 0.0386002880925218 -0.00331061511912219 0.0206034957568232 0.0090431438259664 0.0225391131552504 -0.0311081390823277 0.00598452784065468 0.0301668294170006 -0.0229971435848996 -0.0109575511516435 -0.0153031729251176 0.00689920997685187 -0.0076168566715811 -0.00954116393487916 -0.00834833510669772 0.00253725033748615 -0.0132279994423171 -0.00472925472877404 0.000998258013223174 0.00400857350428863 -0.0109121728663974 -0.0238376483126769 -0.011215386139612 -0.00167036050019189 -0.0229636935031209 0.0323324255910112 0.00486660184793203 0.0218489545218536 0.0164021932382135 0.00142491472850783 -0.000949182395397172 -0.000760439296774883 -0.000929346360442825 -0.000605832836392254 0.000575679685716688 0.00153011214554462 0.00146476617193838 -0.000374314157264531 -0.010301991317212 0.00510687098995201 -0.00451101023084995 -0.00245931837580843 0.0125425637723874 0.00698168208661149 -0.00133318814249134 -0.00195624967784147 0.000675372152022889 -0.0381394065511777 0.00500123897208425 -0.0169202476469236 -0.00542492809320741 -0.00186525038276737 0.00299786153956163 0.0300702085368993 0.0207642357339259 -0.0116821002821459 0.282678910066513 0.291422133310958 0.0587586949187242 0.368645866355501 -0.212450244628022 0.0668331833238696 -0.00654635468101794 0.00119214385274539 -0.00817969238846143 0.00497976857939531 -0.00109317322949873 -0.00384755379043831 0.237435720791393 -0.156918230459386 0.134540352213547 -0.341314916878055 -0.396944946649986 0.125386050927473 -0.3756676223141 0.184945892830665 -0.0723366988616475
  89 1517.88388716403 ""  18.3137755663865 0 0 -0.00301368633571488 0.00566219709149057 0.0161765004323197 0.00202776445900525 0.00303610676332013 0.00487890205882342 -0.00661285392587318 -0.0116234374832059 -0.0242331993000843 -0.000632007734344924 0.00483548639757109 0.0240758245083113 0.0184360853062321 0.0156405784126601 -0.00589314357330088 -0.0129790148029898 -0.0129855727307261 -0.00561986258916539 0.00217102622995687 0.00439478261376897 0.0120952871643814 0.00766622588798715 0.00711111074597369 -0.000278350568612527 -0.0158825818637496 -0.00966872748870716 0.025625122352147 -0.0245048184858529 -0.00109565841878318 0.0210136282426061 0.00788488870866375 0.00524379087163649 -0.00713638346916915 -0.00815740247285367 -0.019535825034302 0.0246094676591842 0.093602015760395 -0.0641829014096671 -0.0898885363142966 -0.0402672303824456 0.0352976043988971 -0.124234868094235 -0.0313952832516228 -0.0411213654837905 -0.051979752749822 -0.038957808590764 -0.0370850969480063 -0.00528056572478134 -0.0217691966039633 -0.0293863935384128 -0.0456820716757106 -0.0435113807399004 -0.0396761283211876 0.00143379577484623 -0.228243421569777 -0.0365153241999759 -0.206590400246867 0.331104823325611 -0.0955045021401267 -0.288599092065052 0.27735428285597 0.156709754997808 0.137211161358761 -0.0205077096996123 0.00250666965008279 0.0113231668261658 -0.00767098504924847 -0.0220321683546378 0.0134485237616081 -0.00995705795794134 0.00173954010836219 0.0195501628497191 0.161285312475928 0.290979951576152 0.112046226626347 -0.000912633623701426 0.27152167319584 -0.361854008787727 -0.0207733377968972 -0.265690344801549 -0.161855783076455 -0.00409021303858188 0.00298534061191995 0.00183388146737698 0.000973515517813151 0.00116651011436587 -0.000832805361818801 -0.000336056974748446 -0.00688946750331569 0.000368832205283144 0.0186637384241391 -0.0028904575740119 0.00572657666201621 0.00924314574978432 -0.00985163310439138 -0.0170215801757233 0.00335714201437739 0.0116625185599998 0.00445619092333275 -0.00263036847071083 -0.000151729096310997 -0.00163484459434966 -0.000465054396222974 0.000527933414271518 -0.000307315822114139 0.00453889547365773 0.00279058505010626 -0.00224074784301408 0.0300187406967727 0.0287586034570794 0.00260835450546206 0.0351875223549633 -0.020706105967561 0.00717533998117877 -0.0102725762975769 -0.00655104819095374 0.00743395385522761 0.000196888558501404 0.00257079250047015 -0.00033014054286813 0.0350454915372639 -0.0149598173729798 0.0221904544383956 -0.0494709764363959 -0.0580588240765193 0.0141075413633322 -0.0583715076763123 0.0266317581920379 -0.00314497142351677
  90 1523.29175700044 ""  36.0995215599705 0 0 0.0136676965738977 -0.0210142307466167 -0.0690399981793822 0.00285883835350257 0.00142685349348997 -0.00681154075203413 0.0113853149214557 0.0134404585798471 0.0110935232728637 -0.00383683670090653 -0.00828781655353482 -0.0211901286556891 -0.0106725668633835 -0.00787966000502797 0.00860285900841135 0.0111227618914579 0.0108209494024396 0.00309873317630514 0.00245812464171785 0.000402903262869531 -0.00963214654786692 -0.0184839591243674 -0.0170601401890233 0.002361364910902 -0.0077466973851166 -0.00659278712821106 0.00666390582580311 -0.00700617931447395 -0.00093187550209077 0.00492483771753311 0.00459282948290349 0.00334987277131953 0.00114350777397507 -0.00262942224513203 -0.00570100190595759 0.00671712451008903 -0.410717318994 0.257633460307451 0.379776013509034 0.159804010551176 -0.174861518566278 0.532832721216765 0.0247932515390521 0.0292758740668901 0.0455388069878634 0.056522840617137 0.0545913030163474 0.0083903650896653 0.0257022993066533 0.0331822022230544 0.0471934983990743 0.0533426574880425 0.0497451145260925 -0.000633492553315101 -0.0671651066338822 0.00614013803498945 -0.0502441507677907 0.0921265745473883 -0.0362499297646799 -0.069703046370433 0.0836544940559227 0.0538827431754312 0.0300578171911837 0.00862000529751889 -0.0290171600650793 -0.0278825237312792 -0.0336235322625622 -0.00425877931548436 -0.0383711009501519 -0.0211773223179482 0.00103895131601534 0.0284854993726288 0.0552953171790849 0.0873593755670385 0.0282132187677965 -0.00779430363318252 0.0818538037481659 -0.100844249970153 0.00328143752082167 -0.0817658686177063 -0.0412796829763254 0.0210348914254348 -0.015589638240496 -0.00961770519294777 -0.00435167586877725 -0.00654836466037663 0.00364449175338287 0.00084074640279769 0.0297463537407978 -3.92524652184863e-05 -0.112905382627683 0.0226824697901306 -0.0333742421534846 -0.0561398653768264 0.0682987988988959 0.102095285081368 -0.0110821683696452 -0.0475835345353997 -0.0189513223049723 -0.00477450813839222 0.0024581494669492 -0.000138803753986635 0.000838949812542937 -0.00258377800631144 0.00150429791123888 -0.00743125071993447 -0.000544411436549075 0.00319563364922414 -0.00854474269775347 0.00013769115124934 0.0108330349340765 0.0044969176153427 -0.00150871888963366 -0.00465700059080566 0.0314572508846968 0.0209007735534456 -0.0225757017855345 -0.00690414679753551 -0.00551513530067893 0.00544782517474718 -0.0362884326856347 -0.0276379292863813 -0.0356499916161997 0.0584797863571735 0.0723296121413153 0.0171172312769392 0.0967847731530138 -0.0350558410869559 -0.0259374036924749
  91 1524.80633128481 ""  5.53593290694551 0 0 -0.000346442200200647 0.000466517682899622 0.00159389470062577 -0.000145255468013922 -9.71688206009447e-05 0.000145494362000518 7.02119611266139e-06 -8.63043593562333e-05 -0.000165783815943149 0.000241923065047175 -0.000135148877961041 0.000238921881538797 0.000230211231502114 -0.000171688465814554 -7.92154029531812e-05 -0.00173628700768463 0.00156961893265264 -0.000193173629372919 -0.000460910645126388 0.000133835339756457 -0.000227519045971172 0.000490070573837546 0.000171811255378154 0.000140244089896389 0.0211797684265626 -0.022398838325486 0.00446042798662775 0.00377793822658595 -0.00466687355405348 -0.0193671974764187 0.0277993147204433 -0.0307977022774551 0.00621620824289366 0.00112626882194845 0.000693190481303615 0.0199558129778597 0.00983502992515308 -0.00567678266971704 -0.00887285369389775 -0.00378269295598173 0.00406315690046059 -0.0124517210222997 0.000842514824892296 -0.00101268423422905 0.000217108908312713 -0.00896540766394234 0.00928749880725284 -0.00214935176658516 0.0102161901565211 -0.0114823917278384 0.00204981618025715 -0.00164249021864213 -9.72163346993158e-05 8.77980113100704e-06 0.099472094518664 0.129186080059556 0.166597577105482 -0.150150564994402 -0.0249137385145255 0.196403913375794 -0.0666317154225996 0.00645024372112952 -0.115036295493292 0.255440977327915 0.311258886539458 0.0917009771930695 -0.317509068255736 -0.243157042626681 -0.10843113580624 -0.388314048287117 0.427786000637907 -0.0829249703301948 -0.0312938493424952 0.0801434206618643 0.0974827495981595 0.0842228500753992 0.0950238076470253 -0.206258332328785 -0.111869039483029 -0.115401902887824 -0.170469362078296 -0.000770474783059675 0.000572426824364114 0.000354653079878465 0.000136649800276849 0.000224440626503732 -0.000127475698932626 -5.73963806531179e-05 -0.000809256547332363 2.64970699335317e-05 0.00485446630952656 -0.0012634536841003 0.00147710307548972 0.00231150780657705 -0.00324464149334058 -0.00428681321974582 0.000282577690536017 0.00111629365456992 0.00047566509091815 -0.0028085205457115 -0.000383841893552288 0.000531590162003208 -0.000248152499231165 -5.24824937404059e-05 4.05912612248213e-05 -0.00152177953840148 -0.000482128920356323 0.000436433109175486 0.0138316342200852 0.0145766830434826 -0.000906779202416058 0.0171747907351177 -0.0101868369224286 -0.00178780621998424 -0.000278365593783834 0.000165247818948695 -0.000929062734337792 0.0009077317655662 -0.000202905723400517 -0.000755968189293212 -0.00864096638601988 -0.00134156079624661 -0.00682498632206402 0.0132663977197144 0.0160116627168929 0.00114817066613602 0.0185885727556631 -0.00773373473125676 -0.00209079635050282
  92 1527.61145342806 ""  2.80879714828609 0 0 0.00108943643498805 -0.00303580585355109 -0.00645585198245984 0.000367873743849722 0.000323244980997953 -0.000620865813271082 0.000145181778183028 0.00100305760929714 0.0022059055960503 4.35003176170074e-05 -0.0005272657569694 -0.00218670900296303 -0.0013375147873325 -0.00111603058979808 0.000913801133939284 0.000970541662472922 0.00102691855989525 -0.000656597976739703 0.000271136754944381 0.000370946329789915 -0.00046596226341044 -0.00161884475098421 -0.00173034845066922 8.7384685878438e-05 0.00062972703974434 -0.00130983482687369 0.000249926348238568 0.000279650679006662 -0.000353219726202687 -0.000752018751159634 0.00150321424380998 -0.0012104759748981 0.000294475892098353 -8.33284204391935e-05 -2.81935122458538e-05 0.000937978835547073 -0.0361367434471194 0.0259486305700847 0.0353328977312456 0.0156755152891125 -0.0144255981960403 0.0472123885937492 0.00204020548605575 0.00264261024068101 0.00281698729271082 0.0044448739050775 0.00505193034182389 0.000723717565115703 0.00339364017348253 0.00121803025726775 0.00371459912806727 0.00648688098105409 0.0132565188032615 -0.000929435949408028 0.00302569258391743 0.00742802118665173 0.00730250482651535 -0.00658354465634655 -0.00130322318497606 0.00884343497765294 -0.00249832057754844 0.00150608873099349 -0.00667717749733708 0.011431977657063 0.0124084760597178 0.00293796338664671 -0.0161966888282122 -0.0115922163642872 -0.00659569683141708 -0.0187375630365582 0.0191420008160487 -0.00204524904102685 0.000884344153492311 0.00513117838552151 0.00375699201937561 0.00265170464286521 0.00564252305656068 -0.00984325312643556 -0.00333962082730314 -0.00678636428591889 -0.00694096061350145 0.00850533158217842 -0.00645440559985721 -0.00377552869724897 -0.00140392151371512 -0.00224564422500695 0.00140097139963332 0.000508005169700211 0.00718219743568194 -0.000345958588559084 -0.0561488600532502 0.0167017567141454 -0.0179856501568501 -0.025181100239035 0.0404784280012122 0.0486935971073104 -0.00211844996580576 -0.00966991040424982 -0.0046995529325883 0.069779667787333 0.00833380089811819 -0.011002277881087 0.00565923741210104 0.00134742071674266 -0.00202007773403938 0.0307452198497768 0.00616388602258465 -0.007903857111731 -0.347683066817796 -0.36617572219671 0.00935315127155967 -0.432612571041916 0.258452165031759 0.0424527179454611 0.00182201224150531 -0.0090561216508277 0.0343301154428021 -0.0218514081473586 0.0125478266568137 0.0195398657039862 0.163380338583226 0.061865046679954 0.140382127673506 -0.254371399915152 -0.31093765083719 -0.0497981284496979 -0.380755383246182 0.153305933074678 0.0573838616315621
  93 1536.41656519889 ""  3.86201844473124 0 0 0.00136571515569299 -0.000710473362728486 -0.00423660434624745 0.00194042766357684 0.00214253351680605 0.000796681002561854 -0.0041819296211741 -0.00609306266742317 -0.00930934828285473 -0.00124571409976369 0.00194523993248267 0.0136642425624425 0.0118734309033335 0.00953904246968912 -0.00648969119473463 -0.00464015825186473 -0.00268261271852655 0.00802139681589819 0.00382764511280327 0.00575014148892857 0.0110861681928529 0.00338009122390092 0.00216623835750026 -0.00482520937055486 -0.0211649132539246 -0.0250782021220761 -0.0277294671287797 -0.00304992001988491 -0.0186230457620165 -0.00575963799443811 -0.010888067074445 -0.0156949760837408 -0.0265611358973605 -0.0173735757555845 -0.00285817045124358 -0.00850855582766963 -0.0299946350746399 0.0148597348875029 0.0259246593159861 0.00854874201585059 -0.0160786608609253 0.0363769655956695 -0.0207354220538655 -0.0286338162436058 -0.0366187680838508 -0.0337312627778053 -0.0324662624813771 -0.00720337965545376 -0.0265045845221218 -0.0371572011340384 -0.0656795339667724 -0.0218244021119338 -0.0219565447001666 -0.0047214471021401 -0.0438076657602271 0.265199843330998 0.148195869509529 0.00990570977327212 -0.141775147919572 0.148362629177353 0.127965635811887 0.182933847739503 -0.149549006088943 -0.128289844012977 0.30795937005946 0.311069800989494 0.218804601781802 -0.088029295487549 0.385512527933779 0.131550637336672 0.0756465990887744 -0.265162943946681 0.22133026207046 0.0816938660671183 -0.12741697739013 -0.164394336654668 0.0536627868205828 0.106769312546944 0.223108371066128 -0.0329635204442651 0.20350054791846 0.00312506643734999 -0.00239144521932377 -0.00140373334354138 -0.000373025668873844 -0.000905058854689714 0.000394098757241672 -0.000140986271792385 0.00285598443520286 8.05970037966177e-07 -0.0205646806451545 0.00528358284735979 -0.00591868758595814 -0.0104825005685808 0.0136000210901291 0.0186449122333213 -0.000678368439584096 -0.00415340537725919 -0.00213468301639986 -0.000853700985639011 0.000145099599294261 -0.000452428453119567 0.000195226686149462 -0.000111742467575369 -8.98265271108764e-05 -7.42203539586801e-05 0.000540248777526701 -6.06648862192838e-06 0.00416949047608382 0.00466298782633257 0.00164729353452699 0.00604217373941983 -0.00366912082595853 0.00128075893771697 0.000357217543091127 -5.91746911128173e-05 0.00140028623338054 -0.0021943879353067 0.00096290688514569 0.00158616245871043 0.00237535870022141 -0.00641627445811935 -1.27054054542636e-05 -0.00247033313821131 -0.00252366605216774 0.00463531710707738 0.000690015872196378 0.000839993012372252 -0.00385226192810995
  94 1545.09819997312 ""  111.112353470225 0 0 -0.00811382246778121 -0.00352518580077183 0.0074288231010742 -0.013535703099778 -0.0147241747730577 -0.00467249505066534 0.0561658834836396 0.0629280182168271 0.0375691922917536 -0.00975632140739831 -0.0256069789364251 -0.0725410286321129 -0.0526432389766216 -0.0433307275490212 0.0229222311206222 0.0474384002051874 0.051216580579846 0.0385257774858091 -0.00908408596760033 -0.0227871534803892 -0.0721145349157801 -0.0546776061841663 -0.0464719639475074 0.0258140426496743 -0.0176833185700123 -0.0173392103713703 -0.00672890432847153 -0.00526731965559501 -0.00389569258171491 3.29416576609665e-05 0.00193819509135929 0.00163188970129035 -0.00116165935241927 -0.00441694035593755 -0.00483307900647556 0.000301936037249338 0.094316473553665 -0.0186213651730732 -0.0703872994084885 -0.00433252259527478 0.0737601625718824 -0.0930709326415901 0.104798959355812 0.150943858767346 0.219981880974758 0.211229215452051 0.19858029497155 0.0231927873167098 0.112477598962135 0.147971840060301 0.225224617631482 0.177152134324767 0.174914148978668 0.019803090613381 -0.048669490184576 0.0655007833447983 0.00380711210680436 0.0554439433037862 -0.0595537150452644 -0.000243344532254269 0.0769232590375788 0.0718371907789569 -0.0138167802327506 -0.0152327555460971 0.00278184622405541 0.0108055916419313 -3.0627811599295e-05 -0.0119042822776131 0.0142840165412442 0.00932352130627465 0.00410639291512306 -0.0149872680477365 0.0814923186359562 0.0668969374776086 -0.0127056825508077 -0.0511921142107615 0.0586702700148273 -0.0241797995029339 0.057066728211749 -0.052179222504436 0.0260035763262189 -0.0282428052905598 0.0220519921582038 0.0120813026451963 0.00237963336459521 0.00734781476935673 -0.00312978633320664 0.00211109830581111 -0.0197496082461112 0.000550863761603363 0.196712913563081 -0.055171146242268 0.0568693760230392 0.0998742823209147 -0.135000017678369 -0.177727163809059 0.00342762737780115 0.0255179340114088 0.0165737687260744 0.003723168421687 -0.000226694821714833 0.000176666945505525 -0.000853901314912253 0.000203322784945641 0.000701728358517366 0.000606800035867421 -0.00300515254163072 0.000330079757587355 -0.0196179768620125 -0.0213964300163517 -0.00200613803492679 -0.0267926944420497 0.0159692344160882 -0.000646639989026935 0.00502285324608374 0.00341374044046885 -0.00540619880855679 0.00408681189091273 -0.00437322455786684 -0.00329115485201656 -0.0106418863214664 0.0340895037288529 0.00190129485212366 0.0111186920193815 0.0108682257680261 -0.0247449741080624 -0.00747320188380408 -0.002996979111419 0.0199566008870631
  95 1553.43900773615 ""  14.6551747316093 0 0 -0.00596495292549845 -0.0085872572766518 0.0216150402285894 -0.00775889141226479 -0.00882749225426686 -0.000208864424620744 0.0200407521065302 0.0216925857324788 0.0115156553747035 -0.00178605768161484 -0.00610940588218196 -0.0206862142796745 -0.0191270960978052 -0.0162426799028948 0.00568180755211668 0.0162141060330651 0.0177252102825091 0.0145313030410453 -0.0052684991950319 -0.0102724776429754 -0.0269873814458864 -0.0154400806193453 -0.0124547006451079 0.0102629746038333 -0.00484523241593309 -0.00481262609067223 -0.00207776444709335 -0.00132491560529593 -0.000619391227549983 -0.000160178642771067 0.000604347371722059 0.000628504516285548 0.000227460979378382 -0.00078115085584723 -0.00131646296000911 -3.5049443245735e-05 0.178664915746014 -0.0369210938403706 -0.121029259723881 -0.0542417299118477 0.0652845342802728 -0.20869990097967 0.0341711050577371 0.0453865606731726 0.0677331070562755 0.069637481636015 0.0649433579296477 0.00572536441246035 0.0379435836215295 0.0504862215401549 0.0791051001892788 0.0530496065239597 0.0526412545786584 0.00921748859756845 -0.0104990889381234 0.0127086637572156 -0.000366315006913854 0.0129237042631912 -0.0134873444698932 -0.000708649401009627 0.0167656875884645 0.0148043292243086 -0.00122391527770401 -0.00204805629652554 -0.00392909615427804 -0.00181369568795414 -0.00331541665442324 -0.0018020827305011 -0.0019922913760256 0.00099753542807977 0.000178369793738099 -0.000962808530892939 0.0173773814092713 0.0154169146300223 -0.00153601991902885 -0.0118494763604884 0.0137162411258646 -0.006011620992721 0.0118820322874709 -0.011627844352504 0.00474766041573305 0.0710330247873617 -0.056972604499193 -0.03013332274801 -0.00603640543674398 -0.0153741948153206 0.00809171924817969 -0.00376287847884452 0.0542867436022473 0.000177736526100211 -0.47981273019513 0.133816571880393 -0.141607168312568 -0.241705397565687 0.339636663084857 0.435473065602261 -0.0120802790705329 -0.0782511164565177 -0.0437761306272486 -0.00408866006308388 -0.00144233057582356 0.00544719152164888 0.000252148618904759 0.000745642553935026 -0.00168435633576012 -0.00198786944659483 0.000787449205488192 0.0015438764285956 0.0237008121563582 0.0232615764610478 -0.0173259714884626 0.0263061038244243 -0.0137108670085587 -0.0192023126584615 -0.0157972255107487 -0.0110310846255913 0.00743152132956649 0.00685847922317186 0.00290809447281007 -0.00526223688393896 -0.0161769073215084 -0.0201991732258188 -0.0197434346469378 0.0171620434984175 0.0220327941580857 0.0079044938120155 0.0374000580050789 -0.0102200465939644 -0.0197029859396527
  96 1590.69216429829 ""  4.26386440829709 0 0 0.00457114512682338 0.00864567272803829 0.0104856909999423 0.00194226749867632 -0.000459075876719696 -0.0164089431811956 -0.0587806057533354 -0.0284819460116064 0.134396413111005 0.0125646917101498 -0.0105348211677711 -0.100916842342383 -0.0532773456700686 -0.0380470215058531 0.0521261237972933 0.0456292125925556 0.0198483013332069 -0.109383471064868 -0.000626256749883435 0.019836254896396 0.101504420250488 0.0501345620043358 0.0339523223385493 -0.0667078928093461 -0.00858712004341393 -0.00452152096637235 0.0162709276811488 0.0013034008553902 0.000847775783832576 0.000904299897885254 -0.0010940108589801 -0.00224029038434325 -0.00610826398661419 0.000828035282957664 0.00138255963676187 0.000842446033658144 0.00341296495965936 -0.0327168188437811 -0.0111542160788161 -0.0168830178512009 -0.00475948328816321 -0.0236507939002159 0.0869006549676614 0.105917241570244 0.085533978870521 0.100930090714062 0.102704080986992 0.0515594371054262 -0.0958666991023754 -0.115187546833519 -0.133390684394241 -0.0581891301464339 -0.0720614061639318 -0.0675048588786957 -0.0244538662012745 0.0130454660544681 -0.0146986435321325 0.0189843613902297 -0.0102012638853326 -0.00666479149261521 0.0163669970070339 0.0137637337930721 0.00112813212684042 -0.00217080848751707 0.0193585807632609 0.0123931944327496 0.0158091276649855 -0.0013011085361383 0.0161834698491318 -0.00458872247902395 -0.00329728757043781 0.00148429589612806 0.0151355131309201 0.015309377667468 0.000964088975544059 -0.00634237415781648 0.0181305257267466 -0.0126372411582532 0.0124789547564965 -0.0282795258565967 -0.00710704198855512 4.64089597508782e-05 0.000200533310584641 0.000403191393832589 0.000594413153350729 0.000490570850027544 0.000113681622339805 -0.000204467010716112 -0.00410380814123744 -0.00334905680676313 -0.00648768554615858 0.00529162509733233 -0.002637276005091 -0.00369165519963819 0.00306051054215704 0.00549913436182616 -0.0012871623682402 0.00754580667302459 0.000242516753688805 0.000260189676861683 -0.00019168791577053 0.000560245783422292 -0.000896190271966965 0.00058414372900538 0.0010418689461579 3.67089810638219e-06 -0.000286012335750031 0.000433359618182765 0.00230625956890916 0.00150208528670313 -0.00123473524529624 0.00173505570400744 -0.000652415752604262 -0.00133939579587381 -0.00260759585182658 9.28818968651381e-05 -0.0093928070070659 0.00876548830623959 -0.00742636424678808 -0.00712340753930394 -0.0029111814484881 0.00410404477142238 -0.000957376524336796 0.00139703655232989 0.00154051409654438 -0.00697622553840257 -0.000481207189624374 -0.000119284600689968 0.001015000000314
  97 1634.89273030298 ""  48.338607790265 0 0 -0.0061057130618583 -0.00829898377521724 0.0012736562998528 -0.00523280824514765 -0.00544807460605685 -0.00131351130859657 0.0566950767830127 0.059542784119753 0.0220334464421486 -0.0573199562371345 -0.0675496559817734 -0.0647505722899976 0.0896036958733974 0.0867720710051701 0.0199500427203166 -0.0546700397281165 -0.0553835131839877 -0.026805897042769 0.0595450575732734 0.0696953739830474 0.0726353585278256 -0.0897717024014937 -0.0891002026845134 -0.021444569564651 0.00700821165510623 0.0067630375834301 0.00193140207550127 0.00169710613960865 -0.000464205765921302 0.00201533327601501 0.000614213114512697 0.000468159675865954 -0.000394787048008893 -0.000606569839635926 0.00214555626431042 0.00151212162512437 0.0415159811037689 0.016258762585456 -0.015733140013825 0.00594936407208363 0.0362157343249589 -0.0275147524635391 0.0209960301319771 0.0522494461680686 0.146502271764884 -0.148235760501306 -0.129581936867244 0.0250876987148588 -0.028893784509691 -0.0557495260428826 -0.154072630183828 0.127459625232984 0.11561127879439 -0.0363433233530268 0.00154198160194909 -0.00702168299983877 -0.00200471188156592 -0.00837659822047159 0.0128397772574943 -0.00324622166484227 -0.0107128117842699 -0.00711188565912413 -0.00497254344017217 -0.0018975712517045 -0.00175745002875441 -0.000207586957144949 -0.00190209430282332 -0.00173729666407673 -0.000225453216180242 -0.00308013088565008 -0.00141076506388477 0.00700220350082841 -0.00756364397415915 -0.0112936960858098 -0.00423526968789134 0.0122585593274055 -0.0100128583512223 0.0014244338150185 -0.00646830737033365 0.00185791597482023 -0.00376813925338292 0.00113625226328891 -0.00101361552975501 -0.000432384345386163 -5.11368377024814e-05 0.000534125147254542 0.000273092944696674 0.000489320941259258 0.00200021042273111 -0.000179380715360676 -0.00430067846137167 0.000923653171900907 -0.00202976138173065 -0.00201458174250199 0.00344038134734085 0.00410054978214278 -0.0018347996754102 -0.00359493074557881 -0.00053515020491388 0.00056481515702699 0.000659564277381732 0.000701242538808201 -0.00115756040337975 8.46744048395792e-05 0.00196646385932682 -0.000202769615243922 -0.00104922057777863 0.000510063152016902 -0.00418545965630107 -0.00376811969661516 -0.000557259384555182 -0.00286968137914497 0.00363928266195127 -0.00249135887522866 0.00261108675201988 0.00552345647401049 -0.0214608492799843 0.0122685034744246 -0.0129491771560383 -0.00989939335405157 -0.00529241033605848 0.00697909810759383 -0.00243540388332394 0.00647934887414332 0.00761587793381388 -0.00654955283067433 0.00317589010254666 -0.00211889624011166 0.00149098036524867
  98 1672.06992904181 ""  9.64554492031835 0 0 -0.00037543720700611 -0.00107716642241825 -0.000184266556920521 -0.000900572593961694 -0.00144003058064682 -0.00163276231489303 0.00244090076615319 0.00442734501641646 0.00534594781565668 -0.0012529531686862 -0.00115395372325423 -0.00374256791841744 0.000521280775468298 0.000774496270919849 0.000657543834010798 -0.000631818745452569 -0.00095464634020053 -0.00205622233625756 0.00190443918475112 0.00232666461901572 0.0033040060341386 -0.00237973359762594 -0.0030958025355291 -0.00182754396268527 0.000292396736682954 0.000225913020557527 0.000219647028261721 0.000148516022199972 0.000106823396268247 0.000122986984478607 -6.46092977980646e-05 -2.91494422663771e-05 -0.000118105763562798 -9.01301836307735e-05 4.72418940001372e-05 -1.30091249811572e-05 -0.00680146588548356 0.00417262287154097 0.00667315078571258 0.00212093362840287 0.000957618135955401 0.00587285079394502 0.00527265405992921 0.00133983455268134 0.00690647916848122 -0.00117524389257363 -0.00183789575645406 0.00104625871675832 -0.00162606455263826 -0.00232062128847331 -0.00564500655270991 0.00500852636300908 0.00541934351428905 -0.00248682690381406 0.000291962058449042 -0.00245268126500497 -0.00116533800406107 -0.000871152592739515 0.0019676602438143 -0.00129125448119658 -0.00181372305568671 -0.00209316514155669 0.000616798516928356 0.000223847148545581 0.000246715781931164 2.16359724949502e-05 7.74657321742774e-05 -7.91877329616626e-05 0.000195743703495754 -0.000229173404357223 -0.000116264759116465 0.000306434716709865 -0.000137067481953783 1.63520481912454e-05 7.65526833059332e-05 0.000625101014215889 -0.000352370213265717 -0.000234513415942165 -6.93245107563457e-05 -0.000176255019563713 -8.81843129711004e-05 -0.000150784722706714 0.000105355818556479 0.000221379093742065 9.31978044110234e-05 0.000212092996536744 1.90089194329064e-05 -0.000140444883653469 7.32157203657943e-05 -0.000308429914811059 0.0026712890129254 -0.000439204837438008 0.000275791426363512 0.000894077622347817 -0.00292982688559581 -0.00270348057474975 -0.000383750133842309 -8.97375908306029e-05 -0.000355740815292931 -0.0116623950022971 -0.0166404678097928 -0.0119902105900204 0.0280953547739981 -0.0102379410958233 -0.0639264751569613 0.00448937304219456 -0.000306714065694364 0.00345345148206222 0.0406585123666711 0.033169272053861 -0.0131368382062739 -0.00483352452261802 -0.0350483472339393 0.0375222991629761 0.0763670655674844 -0.105968134182464 0.670245588184316 -0.39573673876978 0.420841022472487 0.324918316432726 -0.0292974213843594 0.0242403045743135 -0.0166809218647337 0.012805488021736 0.00522694048592408 -0.0292092128088284 0.00117378349322241 -0.00131954719772093 0.0144881028641026
  99 2913.41803956402 ""  55.9847729043576 0 0 -0.000278926233211064 7.91230652084286e-05 2.49287030242643e-05 9.19310803799673e-05 0.000171789219948501 7.29362144081389e-05 -0.000210138234897775 -0.000194279745223895 -9.16811768260982e-05 6.81672306414442e-05 0.000136231063388292 -9.32370235666377e-06 -6.25553550497683e-05 -4.39976617453063e-05 -1.79520542942705e-05 3.32689881870003e-05 2.65437275789224e-05 4.42163603131599e-05 0.000175239071461803 5.92780854439031e-05 -4.12840120036227e-05 2.99348954067689e-05 -5.89997209289736e-05 -9.24178337919983e-05 -1.25956612995231e-06 -8.68719659392957e-06 -1.57702714229491e-05 0.000102382893170235 -7.78459867992602e-05 -0.000101345715699437 5.2247418874128e-05 -8.5860650657196e-05 -1.8920959819174e-05 5.38318948789606e-05 -1.34838116597211e-05 -9.61562056161834e-06 0.00141869702131972 -0.00084424432825578 0.00110117337443805 0.00193580394250159 -0.00094091485007457 -0.00117655619559581 -0.000414591090528843 -0.000660096525573677 0.000329006907300414 4.88174952678468e-05 -1.2745424020471e-05 -0.000171485647103548 -0.000977827530762092 -0.00031247719107063 0.000585483935503642 -0.000358382275468862 9.8567994883646e-05 0.000122580728054325 -0.00029205532891594 -0.000362704392689806 0.000331100315551796 0.000171452743598955 -5.92093207429383e-05 -3.35390590236852e-08 -0.00108751283808473 0.00144398097396692 0.000984180514032922 -0.000158747160518257 0.0001737834063525 -0.000332003204046477 -0.000618471855601208 0.000852347258308749 0.000517356924051821 0.000220442167162131 0.000105672614940999 8.09336066473521e-05 -0.000307380296517076 0.000284546431211804 -0.000429799557466878 0.000175902269352224 0.000208284243671811 0.000155493907119338 -0.000405360352365668 -0.000293374160997845 0.000410179286279895 0.000419698444950178 -0.000185048576560788 9.49099401476489e-05 -5.15600947016101e-05 3.49162911545763e-06 6.92938020035019e-06 -2.40754908641154e-05 2.32528337413999e-05 -6.0839339165973e-05 -0.000251893418925836 0.00147953732497588 0.0020105589634638 -0.00329361665876571 0.00093485514719892 -0.00288133143571844 0.000247002230954671 -0.000110370275202187 0.000561844315095882 -0.041854478137778 -0.0605720333051282 -0.0122162245527905 -0.00121501961507568 0.000127233764030706 0.00169899686620235 0.00366829655321456 0.00538650581429235 -0.00212277978182337 0.0697317113917623 -0.103090271036318 -0.00315803427714074 0.444339890525367 0.830759246764208 0.126145011580343 0.00624650252792344 -0.00486237569366451 0.00643988351681105 -0.00770059703843904 0.00363899777178957 -0.00234375027220527 -0.0369551123668454 -0.0108801541988367 0.0326259519686606 0.0140477372344182 -0.00857387120368284 -0.00155524801039798 -0.0191053511230501 -0.0523487894205047 -0.0109807583587429
  100 2963.81043493029 ""  38.8548389292196 0 0 0.0412585217475164 -0.0239842875165538 -0.0478779966126033 0.00156515185786098 0.00235121865123007 -0.000616223909351272 -0.000684961878715798 -0.00102430691321293 -0.00110306063644246 -0.000959595176967528 -0.000659083223944342 0.000929407354707915 -4.57572786835421e-05 -3.93516323558799e-05 0.000137926630877779 4.9114908253543e-05 3.34373585804081e-05 -1.46738775568939e-05 1.81063700806279e-05 7.06276600935238e-07 -9.66203372669168e-05 0.000302504596215762 0.000290512773539235 0.000219106512271635 -3.65593795398077e-05 -2.40735260736128e-05 1.9860552929695e-05 0.000146503002789959 3.91706852393083e-05 0.000203117515405074 2.61229495517072e-05 6.37330442498483e-05 6.85440825477067e-05 -3.14211110023308e-05 0.000223857640091655 0.000177977188703833 0.207120151560192 -0.168809244594728 0.283667968668457 -0.72056002161404 0.421728242757213 0.295979837134479 0.0137612437635896 0.0100592133354415 -0.00873624255998176 0.000127315772791287 0.000254765184419438 0.000807944361455107 -0.000896814132876278 -0.000583034507722912 0.000905476660737126 -0.000421098231931745 -0.000677695396092503 -0.000913034559301565 0.00134604149756301 0.000994369285302743 -0.00142480043805074 -0.00201078809987404 -0.00225792996282306 -0.00156360474752516 -0.000873888544303321 0.00105161957872951 0.00065854881021556 -0.000109676553014396 7.70221348432542e-05 -0.000126243925078153 0.000228210043440578 -0.000312583867980084 -0.000204940642326229 -0.000467029367829331 -0.000495998869136121 -0.000405785675610666 0.00132049903853314 -0.00125189282081414 0.00167223363090536 -0.00245098130530079 -0.00242191498513311 -0.00182286339509678 0.00179868651826115 0.00119321104907684 -0.00179532303988222 5.10161674769738e-05 0.00081423881344478 0.000241719786931839 -0.000370858202265463 -0.000521660591251842 0.000133880136446738 -0.000236891616766722 0.000905193122010171 -0.00126110812717841 -0.0004770229074864 -0.00185513312520104 -0.00168985344049067 -0.000418044558481005 -0.000176292829238016 -0.000199984306245999 0.0114186018150328 -0.00763094884319883 0.0185751494693798 0.000153379860383599 -0.000355694541474411 -2.30806076660765e-05 -0.000125427424552432 7.5318991276604e-05 4.01082913245901e-05 -0.000142653011420959 0.0001803639638142 -0.000409621235737586 -0.0027124357389442 0.00284595628764469 1.93500043485261e-06 0.000863356276395749 0.0015210171910351 0.000200203011693985 -1.68828468607689e-05 -0.001103905233233 -0.000461051046867084 0.000125601488741594 2.29864597749409e-05 -0.000122603859601075 -0.00345416112910418 -0.00149040437362073 0.00409445587932241 0.00365059525384843 -0.00363462758750132 0.00031454558012813 0.00120230669726816 0.00310444401128549 0.000602233313640703
  101 2986.11260410233 ""  27.945629725916 0 0 -0.000102014462007319 5.26469009276438e-05 -8.92433884455372e-06 1.30254170178402e-05 2.1243607756027e-05 4.91083092911199e-06 4.36032112494181e-06 -3.55234207392181e-05 1.51387270495111e-06 1.38506464174526e-06 3.04394858121999e-05 2.30941575582622e-05 -0.000104184863756944 4.11595706947181e-05 -0.000387183186330467 3.09889924376281e-05 -0.000212772914220207 7.26715649429269e-05 0.000243450054847992 0.000140312067458149 -8.23293271659452e-05 -1.27469978281888e-05 1.87059750503792e-05 1.9300304022226e-05 -0.00031802620170402 0.000621259087417373 -0.000261708430073958 0.0291804245459012 -0.0113704967956575 0.0258568988301303 -0.00599243874254078 -0.00317806193365289 0.00520717594783743 0.0069364759775576 -0.0219076066582915 -0.0118702493335629 0.000368027984478476 -0.000271439699936123 0.000537719479318044 0.000809402364895433 -0.000460512255407057 -0.000370333024330299 8.01419290917999e-05 0.000119329336069456 -0.000124593921080485 -0.00117534307210205 0.00105950485092634 0.00338315222394478 -0.00182616439792778 -0.00148017547142591 0.00136252377012348 4.75229197059661e-06 1.63449423475794e-06 -0.000517580248543096 0.2382861853363 0.168889514608929 -0.245599824747868 -0.329058109831993 -0.357312565846897 -0.269633127509213 -0.253409246461641 0.320728024627332 0.210316533473992 -0.0489950561900466 0.0500462488434354 -0.0652894699211033 0.065198137871221 -0.0732582567344602 -0.0498116401924049 0.0544176692947984 0.0597646616710417 0.0535439543646279 -0.146395018126956 0.135535728854197 -0.191884159249138 0.218737888662443 0.22933551591754 0.176668207534253 -0.152905335039247 -0.106769464039185 0.156225398080195 7.60566505586648e-06 -1.31701312507781e-06 7.2848932437501e-06 -6.75688835276058e-07 3.09367895469447e-06 1.28128454497651e-07 1.51773081622035e-07 -3.15775555720195e-06 9.78218521885945e-07 -5.00905017059594e-06 -6.0112749573489e-06 -2.60353616016218e-05 -5.45650674157954e-05 1.06670501841866e-05 -4.33066349121421e-05 -2.9357610649265e-05 2.33149358417729e-05 -3.41351858792954e-05 -4.50186740868527e-05 0.000186582084866885 1.78697629387013e-05 6.60994248657909e-06 -2.12006931914165e-05 -1.7575067826405e-05 -1.56641037648344e-05 -3.47805304739274e-05 -9.62878055890273e-05 0.00109168984774612 -0.00113750561385199 4.68864473303191e-05 -0.000594297031444171 -0.00107647890776854 -0.000134498687403718 -3.94078893095951e-05 0.000229443373401105 0.000115217410947554 3.35816057875546e-05 6.03265388716052e-05 6.78798748545946e-05 -0.000835682415951339 -0.000329588967101325 0.000906025586243223 0.000534813389973044 -0.000499693563698176 -2.76642201614707e-05 0.000473360738409556 0.00121563817627004 0.000209510431499234
  102 2987.19382355768 ""  27.262168767488 0 0 -0.000274798761283892 0.000128883426192548 0.000203402248964244 3.90561028003452e-05 3.84259603517802e-05 1.03652449650165e-05 -4.80817002940159e-05 -3.15739189487074e-05 9.8916354524485e-06 3.80315464218925e-05 4.8821464369646e-05 8.04263904847204e-05 1.64727876396364e-05 -0.000309260315717834 -0.0012387184240916 -0.000297907391887655 -0.000157915570529578 0.000186147717817503 0.000817849392195085 0.00069110986700853 -0.000395691066516018 1.05604778857355e-06 7.40678029374665e-06 6.16590313092835e-05 0.000691322916405758 0.000268562777537122 -0.000388100498661192 0.00948039974472517 -0.00428155585008021 0.00806161717506424 -0.0214191900450293 -0.0149360864517021 0.0209562849484371 -0.00939682139878709 0.027515771565643 0.0144483803441949 -0.000541169092103086 0.000477109416122162 -0.000738825525684354 0.00368576550504905 -0.0021132147703498 -0.00155311387060182 0.000398329541189257 0.000245157407979545 -0.000408601477991396 -0.00137102626409243 0.000913484562454471 0.0121166784727134 -0.00762392409911875 -0.00586367673512804 0.00566134868528027 0.000194798820224826 -0.0002517602190489 -0.00183550626370169 0.0779346851723906 0.0543874928343274 -0.0792402505657158 -0.104055180445425 -0.112627379124165 -0.0854519720202162 -0.0864413469213259 0.108474600395469 0.0700893745424168 -0.200998961984876 0.212547145104516 -0.275683218512549 0.238031978196404 -0.273212840153856 -0.182777023829558 0.213592022938119 0.234899670606449 0.210184318494056 0.18840337263444 -0.17564932185554 0.245105560536369 -0.270762395877367 -0.284592600368147 -0.219349306435831 0.19171527075745 0.135269799884628 -0.196145615213934 -4.67576923749565e-06 5.78464781244571e-07 7.30921909684288e-06 6.71544744966014e-06 8.14535402144162e-06 -1.27507470847389e-06 1.03970795771788e-05 -1.49101228220281e-05 2.08194495550383e-05 -4.29868356407509e-07 -6.02561641745045e-05 -0.000104611763005893 3.43980271546747e-05 -1.56168984284109e-05 3.72056414466572e-05 -0.000205266815276778 0.000125938540867415 -0.000296004531655035 -0.000202153005161893 0.000199765200031236 -6.4554147399881e-06 1.503782463213e-05 -1.52945604368425e-05 -7.44377736954953e-06 4.45262477690414e-05 2.01110119159642e-05 3.26057209640726e-06 0.00233819718946148 -0.00251042258990941 8.97795520629872e-05 3.68454800735941e-05 0.000120886380425429 1.19554244455253e-05 -0.000112022358098668 0.000198826580157158 0.000100933072105881 -4.55171263110899e-05 7.42343875975717e-07 1.94568137765958e-05 -6.62788362622493e-05 -3.47238079610843e-05 4.224808292974e-05 -0.000286388780231597 0.000226841480062252 -1.49496735490437e-05 -0.000182328260756421 -0.000426505000478504 -0.000109352021033303
  103 2994.38103795901 ""  28.7080489716244 0 0 0.000344673617157399 -0.000131212193725028 -0.000191991307251076 -8.9655671639972e-05 -0.000100436300949046 -6.55984357448538e-05 8.40630099850966e-05 0.000103319412387954 8.73973166089329e-05 -0.000120329400219825 -0.000106381991203696 1.93079376331984e-05 -0.000195310824267521 0.000116372664824951 0.0013637158944686 0.000633158576451435 0.000647279649169098 0.000427158472813189 0.000929042918055229 0.000713536938696896 -0.000692587988156835 -2.88927102603337e-05 -6.56846154171755e-05 -0.00013295232340809 -0.000105935698059871 -1.86984836948525e-05 -3.2212264970207e-05 -0.0171769446245097 0.00739945100689305 -0.0154205451534747 -0.020728047571784 -0.0135537506900808 0.0232620613979414 0.00787008791361011 -0.0224242719811436 -0.0121241543277922 0.000216398879916941 -0.000252663947324516 0.000360160260018161 -0.00392827774524049 0.00221902734546797 0.00172096318475758 0.000309237170172839 0.000192466438814304 -0.000476018924237373 0.0023026940797307 -0.00111486086939521 -0.0153896336276407 -0.0108670321191279 -0.00825539907361853 0.00865437809671849 -0.000178340698904315 -0.000255044524984071 -0.000487779979121702 -0.139265209712626 -0.100913830529889 0.146961791119475 0.189769506436357 0.204722363064153 0.155621798556615 0.150910324235369 -0.189785666000607 -0.122158555686716 -0.201283925278381 0.21680920715728 -0.28035338019482 0.245644838167586 -0.276658923953046 -0.188118679331722 0.198150514866984 0.217537869780896 0.193259780473603 -0.150641778123622 0.140967243842566 -0.194308214610704 0.216659488902863 0.228930343589765 0.176132877254672 -0.157047357965024 -0.107221880187064 0.160490352726718 1.76469802491902e-05 -2.67288922612658e-05 -3.63838310589109e-05 -9.80591249396793e-06 -1.55622487675155e-05 6.2713318537128e-07 -2.55659615898947e-05 3.5368328517472e-05 -4.61870492237329e-05 2.15640415814246e-06 0.000337816089033553 0.000584541261037512 -0.000216937203639992 3.13013746384931e-05 -0.000178230525001501 0.000429986626840038 -0.000278503996869776 0.000627511922625205 0.000979747977498276 -0.00128293004385914 3.40466540797827e-05 -4.41491746456429e-05 5.82452238755411e-05 -3.99694033589613e-06 -0.000161910569949974 0.000143880432276651 -0.000380555665663986 -0.0127166923620783 0.0136895242011683 -0.000526890586459017 0.0011428757497772 0.0016041788416005 0.000295130795541117 0.00036885031473254 -0.000716033459202008 -0.000195319082421177 0.000191795207913771 1.04659240703871e-05 4.13178662269601e-05 -0.00348075341220145 -0.00129127308687754 0.00393012835880642 0.00412637267332943 -0.00359999404029031 -2.05145155711091e-05 0.00122801012315557 0.00307860724849566 0.000625745655546343
  104 2996.03357556835 ""  25.4643101982072 0 0 -8.7843419643804e-05 -4.2393295283203e-05 0.000222555116229598 -8.149051018703e-05 4.29741338518766e-05 1.9562137820497e-05 3.92682921315275e-05 0.000126266576008483 8.99712662304787e-05 -5.53958951905823e-06 -3.16839033688876e-05 -1.9390794683831e-05 1.26240717232296e-06 4.4769583255463e-06 2.88969753593699e-05 -1.73934974975308e-06 -5.86699683347497e-06 -1.52216951129961e-05 -2.18374396516099e-05 -1.22577957977724e-05 8.9539297591035e-06 -4.83742692425802e-05 5.14061877995397e-05 0.000184406839097064 -3.40584400215119e-06 -2.15470609042491e-06 -9.91438673813505e-07 -0.000200118053630478 6.44030052234109e-05 -0.000182135191566145 -1.85806185899369e-05 -3.08842441197154e-05 0.00014015462275971 7.70709895860338e-05 -0.000121447712691022 -3.58677196514014e-05 -0.00128597151387673 0.00115356935582596 -0.0018864051759708 0.0023136644500215 -0.00104830250364561 -0.000854973845033973 2.18913236458653e-05 6.25319261893057e-05 -1.42364176946124e-05 -7.24726435477768e-06 -2.21099058786653e-05 -0.000263604893680475 0.000113998449730729 2.91141127467088e-05 -0.000139713760302857 0.000357654639581236 0.000343827497265588 -0.00191759967293867 -0.00158986853184597 -0.00112562513193814 0.00163976435638628 0.00229846746094732 0.00247487427656298 0.0018825335863093 0.00162892467758495 -0.00204833783064235 -0.00137129902843023 -0.000901203427791835 0.00098691177977877 -0.00128404943818157 0.000826342174725606 -0.000938177386235225 -0.000653994038235719 0.000275033510498599 0.000315710991188075 0.000294356407395614 -0.00101245063562321 0.000953580405010995 -0.00131062507033709 0.00102137328347387 0.0010845018645016 0.000832365609270249 -0.000904659582487794 -0.000618734632711559 0.000924953548799705 -0.00141046832087029 0.000762531749441416 -1.66976904853903e-05 -4.01460923381677e-05 3.31817862240084e-05 2.35068887911948e-05 3.04595599055172e-05 -0.00015129671401852 -2.85292410147867e-05 0.000154446533772508 -0.00671803360490377 -0.0114225243035423 0.0150850386273406 -0.00135714273404249 0.0118692462827045 0.000300253936222644 -0.000120225552020878 0.000327073724346188 -0.0296590986120414 0.0398457547194396 0.000294112699500427 0.000766307072169043 -0.000937856478937036 0.000361402231258784 -0.00173887508004032 -0.012169345508708 -0.039754996805403 0.394017542548418 -0.425194667129213 0.0135035089216347 -0.0396017535034195 -0.0496250888058615 -0.0127236582120423 -0.00493930147381643 0.0120418060158323 0.000502415723559354 -0.00458799505136844 -0.000479172944391036 -0.00378766886754969 -0.353007428248239 -0.137368733883849 0.386006439546567 0.189090627350738 -0.168241457462219 -0.00529357264557816 0.18511046591939 0.450467122516375 0.0848120510118442
  105 3000.29928731873 ""  40.6133168110007 0 0 0.000210677068905919 5.38105384068741e-05 -0.000581985617316591 0.000113293995383532 -8.90929815445872e-05 -4.29313134674776e-05 1.78483620967014e-05 -0.000155009994617781 -9.56434664552219e-05 -3.37379144260231e-05 1.19385514035777e-05 3.4014482697524e-05 -1.15938363327629e-05 1.20241083469217e-05 9.90836295674201e-05 6.91892737467886e-06 1.01130563287744e-05 8.42839395980006e-06 7.34518733772735e-06 2.17680763305354e-05 -3.90420073895441e-05 4.26479810966415e-05 -3.70237690362453e-05 -0.000242569794490727 -1.52030279978606e-05 -9.61765202206114e-06 8.4551162801776e-07 -0.000296807410616408 0.000421195000289351 -0.00025205957943376 -0.000320034157728299 -0.000129329086137669 0.000535238196582647 0.000322268879445043 -0.000468347412358923 -0.000260054443674834 0.00344521297131857 -0.0028355432318565 0.00484065630698266 -0.00548202652101495 0.00278130441998272 0.00210587471605192 0.00043190852141813 0.000194595113377571 -0.0002730768221215 0.000156847066038736 -0.000147973630197456 -0.00114914278996793 -0.000403008821743829 -0.000371278846591945 0.000373564128564554 -0.000266443593749832 -0.000602073183928825 0.00279738750221577 -0.00378315065600154 -0.00270365238330527 0.00396990705623254 0.00298418594676839 0.00329843145382104 0.00247749990118632 0.00430156092107776 -0.0054483128469886 -0.00354320814133662 -0.00373796743193633 0.00402670470752077 -0.00519323071953562 0.00480124884586011 -0.00545410350579902 -0.00370322316360269 0.00264443988151012 0.00294906420261333 0.00263894786369749 -0.00390042562225392 0.00365739458826421 -0.00506556639409256 0.00457020954627844 0.00484771614168586 0.00372047214370182 -0.00432662681804652 -0.00298782081815554 0.00442770958400535 0.00140875558361564 -0.000841049487064301 -6.37263077221664e-05 6.09206529710347e-06 -5.31576350070266e-05 -1.28152285242332e-05 -3.66394214228125e-05 0.000183519134129977 -1.3786792525051e-05 -0.000142755353849403 0.0075806374241147 0.0125964323298538 -0.0152491664691775 0.0016187151930288 -0.0118649368680163 8.33050540181733e-05 -0.000108348822832824 0.000206905932906397 -0.0391048011146793 0.0498877584691135 -0.00147829765118071 0.00108573371699292 -0.00138224334899008 0.000436045997472375 0.00997515626973602 -0.00559144719343555 0.0287799005519664 0.500908555581413 -0.540660759084874 0.0206183947864204 -0.0416579286611724 -0.0533604823767302 -0.00995382599020191 -0.00651684611943881 0.0154080488819755 0.00185293323941077 -0.00742005199248662 0.00129649556904495 -0.00248192155904354 0.263038310873337 0.0983552658924944 -0.292495217036374 -0.273767445122993 0.241132033359769 0.00520069359498809 -0.106358563226857 -0.267405824408534 -0.0519794586011106
  106 3015.8927645865 ""  10.7708429680609 0 0 -0.0604274920457493 0.0423525780024422 -0.044100238209831 0.000531162628450466 0.00042122082811945 6.44814020936336e-05 0.000142468007364331 -0.000444353190985884 -0.000464762054049411 -0.00133455533794594 -0.0011525749196603 0.00119789881723802 -5.13564889574995e-05 3.70585655647718e-06 -7.04792096740595e-05 2.59349851187547e-05 6.03307318823663e-05 -6.06344268721401e-05 3.34338921840784e-05 4.31149213110543e-05 -2.23377319643863e-05 5.01362361178405e-05 0.000129935373672902 9.39030568921961e-05 -4.50002540902778e-06 -2.21201003191228e-05 1.5173549075174e-05 -0.00013135900396457 -5.38598104380262e-05 -5.71848902623232e-05 5.56933729375875e-05 -2.31934254476954e-05 5.96168487020231e-05 5.40890875557823e-05 -7.70007101787264e-05 8.26897116617145e-05 0.43400189873431 -0.346842896395264 0.655734135705448 0.281338112336311 -0.169315402611767 -0.134254183659164 0.0167009998818702 0.0111082284345103 -0.012851797301298 -7.99142203869744e-05 0.000156739994522216 0.00206721149606727 -0.000464053154709081 -0.00033308527525308 0.000527252775434438 -0.000267314141953445 -0.000130185552096489 -0.000105071281147897 -5.18046817858621e-05 -8.74453221983978e-06 2.92130235326676e-05 0.00125757000958978 0.00129831167130041 0.00108724171069942 0.000399840971711137 -0.000531614035273178 -0.000353539019826807 -0.000373399393131088 0.000413977890414084 -0.000543498202490054 -4.58603645239735e-05 6.82922902427019e-05 5.19966873939211e-05 -0.000217002400272698 -0.000264949579520269 -0.000196440937584149 -0.000820339212675552 0.000747938021878828 -0.0010300323442184 0.00010196070181061 0.00011874031754884 0.000143769177508512 0.000118835693464169 7.27439730736224e-05 -9.95851744179485e-05 0.00254545165897802 -0.00217611169970605 -0.000570384514193616 0.000114187037077996 -0.000425028412152773 0.000140968885255757 0.00747175549477725 -0.00286780981839064 0.0121591932181585 0.00151640872092909 0.0201183053597471 0.0353752892870936 -0.0329432938856009 0.00134166438860441 -0.0260741242434787 -0.0934472726104232 0.055102582972924 -0.145549188148492 0.000207919693450589 8.93348315844316e-05 -3.76234418869814e-05 -0.00032098267844416 0.000127151182352027 6.08863921047732e-06 -0.000399793869670199 -2.50252012542512e-05 -0.000116698791467483 -0.00154356969663433 0.00143348673239778 0.000221589672255835 -0.0013002740985259 -0.00214236440406268 -8.17002220739048e-05 0.00190849966473202 -0.00106376782208545 0.000273340877698659 -9.77582280421722e-05 -4.15461215723035e-05 0.000696962051664241 -0.000606906859767645 -0.000179784203592279 0.000705779194426072 0.00394724429021936 -0.00330208105489567 -0.000106319399068038 0.00150841243845934 0.00376472135702214 0.000717464956415486
  107 3030.50490569218 ""  21.1525579027035 0 0 -0.00448684851371986 0.00304529847713183 -0.00315284663841988 0.000128293564438834 0.000126755648309299 2.84592498253156e-05 -3.70352932034365e-05 -8.0663037484579e-05 -6.54454031912641e-05 -8.04496292301486e-05 -5.24414626422519e-05 9.25265565293326e-05 -1.98378851509361e-05 -6.87998264077113e-06 1.81477103816024e-05 5.91606967342911e-06 7.96636568186969e-06 -9.12637290638518e-06 2.16752274042733e-05 1.83555461147936e-05 -1.38083802295087e-05 1.33370051860618e-05 4.66166378064845e-06 -4.18427286399795e-05 -6.7762989558183e-08 7.46593966677737e-07 2.69062905850632e-06 8.44573785491374e-05 0.00025991108903256 5.12354595915118e-05 -6.19562039482819e-06 1.89877031797921e-05 6.18500075978144e-05 0.000132853185611679 3.05041242196323e-05 1.31979315108795e-05 0.0317760164921989 -0.0247056850434372 0.0481218662867156 0.0234401647013541 -0.0141069099566231 -0.0108672731384884 0.00114545388035344 0.000659269529925607 -0.00090356361132637 4.20208035465726e-05 -3.97037569973501e-05 -0.000186483410641866 -0.000188244088016515 -0.00013192519477386 0.000185100601142531 -0.000112775917847361 8.32705973128118e-05 0.000647887492317671 -0.000975357571437244 -0.000689663036952325 0.00107733330868501 -0.0010821685228975 -0.00111681094174762 -0.000889438519062916 0.00105040202995156 -0.00126324140168778 -0.000818190638835567 -0.000268499025254911 0.000285255334056868 -0.000368421827156194 0.000373826114297057 -0.000423972714639078 -0.000286620434949874 -7.36117856651227e-05 -7.38621335489683e-05 -4.82781895542962e-05 -0.000497742042132446 0.000490688526992038 -0.000658232262742425 -0.000322942226130682 -0.000361224410848265 -0.000277226215298788 -0.000740192914657628 -0.000508815610471992 0.000785518442140011 -0.0444996207412432 0.0370803228166391 0.0156322828273274 -0.000340448870114624 0.00118520300504403 1.5052717246279e-05 -0.00200262288684379 -0.00281530811957007 -0.003419921351077 -0.00117335619027371 -0.364583564690403 -0.599631509162774 0.527021929259928 -0.0426375337285035 0.405461037582779 0.0320083551484405 -0.0184867548731796 0.049331787752175 -0.000625659605350358 -0.000470015747609463 0.000107475866653182 -0.000135682257646664 -9.75839510848742e-05 -0.000250052060918465 -0.00213001462610128 -0.00316992986634413 0.00277439566184512 0.00173487356841173 -0.0017847828889733 -0.000209658096981595 0.00435549090821688 0.00725743220132051 5.69708366173921e-05 0.000306527079044028 0.00101705104107195 0.00051366929673205 0.000362619407061124 0.000270320590781678 0.000650259494185784 0.0323544934799791 0.0115200278051153 -0.0372069981381536 -0.0136873696194073 0.0111617918573529 0.000627750327309617 0.00696693863451556 0.0154011323542431 0.00418950532508378
  108 3040.90574209356 ""  6.23684481512932 0 0 -7.76089867276601e-05 4.3256844327169e-05 -1.88714271556388e-05 7.82932664938592e-06 8.5624797769183e-06 7.27462900753435e-06 -2.67267088718251e-05 -1.2823729736183e-05 3.47281822180498e-06 2.76197235354048e-05 -1.36955159348428e-05 -3.21714465873875e-05 5.77791311903351e-05 -0.000107921409281772 0.000263700938506848 5.68178708042706e-06 5.07605755126043e-05 -9.30734525759701e-05 -0.00023357123717303 -0.000292552982202645 0.000137946702906899 2.73054872138229e-05 2.67177676368505e-05 -2.73345540092429e-05 -0.000222492238007521 0.000624539186284758 8.30051102263177e-05 0.0188646071498397 0.0667028295901026 0.0260174395527415 0.00327105230899582 -0.0164132804199758 -0.00872386659614354 -0.0375142347827716 -0.0133620874249402 -0.0166854530502574 0.000291614221749025 -0.000239084744881994 0.000460627685472226 0.000561007688897969 -0.000312245446221406 -0.000240735381057479 -0.000347193410958895 -0.000236638986670221 0.000292095525806019 5.33643931975764e-06 -3.43301540864337e-05 -0.00228020839443084 0.00301933924218629 0.00257690253511348 -0.00211428069365866 -0.000168409196523523 0.000226239021308829 0.000654231328794591 -0.161952519900507 -0.106203160919054 0.186918381824962 -0.34754252212067 -0.361540752070138 -0.283682625254862 0.284245497932684 -0.330260591281465 -0.214299892292485 -0.0215187390279766 0.018475475464466 -0.0337296278584245 -0.0917826086614722 0.101100096005359 0.0702644160685642 0.0741957619373761 0.0747166775731547 0.0675565559608297 0.131468603166205 -0.138762069990773 0.17672289965211 0.194173163881734 0.21175480531115 0.162838960180325 0.123595821012941 0.0851450578060062 -0.140480336508611 5.72250244172412e-05 -6.36759657892998e-05 -4.12419286823422e-05 5.56382077864539e-06 -2.79172978947145e-06 -1.02269350645423e-06 7.17295887564611e-05 -3.06790476235904e-05 0.000110493488649386 1.25286264176965e-05 0.000653532648166603 0.00110451338414715 -0.000780125093457702 4.4294302195461e-05 -0.000593135045563697 -0.000846044284738759 0.000474514138662802 -0.00131921680388459 9.41275966095569e-06 -0.000104103829352439 -1.67404410514078e-05 -1.19324693315111e-06 2.59622245891238e-05 3.07632514980097e-05 1.52276975134475e-05 8.57476644168202e-05 -8.03325957092035e-05 -0.000437466399498611 0.000459968485966069 -1.71781356346923e-05 0.000423797895498929 0.000751462963020361 3.6994497244884e-05 -2.51871695511378e-05 -0.00025163924075579 -0.000148682819582774 -8.48997725315599e-05 -0.000132751693138201 -0.00014828641481695 -0.000893488041132962 -0.000322535460015831 0.00101007816732766 0.000737856259236513 -0.000617325042988941 -1.37668875090567e-05 -2.89963396520282e-06 -5.4857723861921e-05 1.45480633830059e-06
  109 3042.62597965139 ""  8.62108779670399 0 0 5.95113750514504e-06 1.72561023003634e-05 9.35129895001778e-07 -2.14595005449916e-05 -2.60550854746946e-05 -2.67040789735494e-05 6.39772774567152e-05 6.44624789836758e-05 -1.5003372182146e-05 -4.08818247879257e-05 -1.85231205080372e-05 0.000146028439249098 0.000228158784936965 -0.000210852466264255 -0.00158436585161961 -0.000197302904671034 -9.33043166541326e-05 0.000245846240332296 0.00104287575226697 0.000825687144669696 -0.000488303757134365 -0.000105488022592538 -8.0303793897906e-05 0.000111743320210632 -0.000638426991567016 -0.000402388513455908 -0.000211425425070208 -0.00357656611031365 -0.0260035683398408 -0.0130764372994302 0.0207755047590219 0.0246533728798909 0.0397089166312189 -0.0559389029608518 -0.0175556100457308 -0.0280443934014889 -4.24388793196301e-05 4.76098851482686e-06 -9.55674905100961e-06 8.73522211475413e-05 -7.97893821590728e-05 -2.24501620925224e-05 0.00156290886465498 0.00113633559739638 -0.00131794946655458 -0.00160925214610118 0.00213202523004534 0.0164545017889939 -0.011386400977649 -0.00888652002119954 0.00755113139049936 0.000186065441855086 -0.000344603480993238 -0.00267897952274328 0.0375239659995014 0.0219014898145338 -0.0466083385879737 0.13399500047722 0.136647993227903 0.106638117814452 -0.126796388795841 0.151723291964659 0.0971546181554975 -0.104509727829514 0.125193321053572 -0.144662865738988 0.125016101722882 -0.127190130321331 -0.0815147869248355 -0.265143457712633 -0.289835265343504 -0.248363485986753 0.214538288023238 -0.22114167888882 0.284791486464646 0.290359785693139 0.319896726466697 0.242176365695425 0.163571304788882 0.113109990459521 -0.191003052055767 -8.26393063504949e-05 6.59055897906515e-05 2.27798046252397e-05 -2.20383424913409e-06 -5.34306184605131e-07 1.55860495284576e-07 -3.38013983794416e-05 1.70054188224065e-05 -5.3292899455919e-05 -4.29339823832111e-06 -0.000654240070576737 -0.00106806125598957 0.00100192822771867 -7.76128583064372e-05 0.000770497491796165 0.000429777763689143 -0.000251366357965584 0.000661700629933863 -3.98993926033938e-05 5.967617390898e-05 7.71568005973549e-06 -1.55629297722576e-06 5.71880155592031e-07 -9.95286521926891e-06 0.000188194272965784 0.000129334644811371 -3.48872418711516e-05 0.000528412880487288 -0.000569812079783032 1.28253343401975e-05 -9.89238848803833e-05 -0.000131104493798043 -9.84393571380697e-06 5.99358372649894e-05 -1.76919888451048e-05 1.13027022095275e-05 2.01868344252647e-05 4.42035993537079e-05 4.45673881174943e-05 -0.000738732743056615 -0.000279060678470839 0.000840181091596604 -0.000759498504059354 0.000728737921108723 1.18273772371047e-05 -0.000776808577927784 -0.00199038821937507 -0.000434521408518425
  110 3048.77648766064 ""  18.2661401691237 0 0 -3.55786053191704e-05 1.77682331763533e-05 -4.02159304056729e-06 2.86824831722216e-06 6.15889107851024e-06 6.36081281171867e-07 -3.68688225892035e-05 2.57120579252308e-05 -6.4322694837581e-06 1.81599682342691e-05 -1.09888597820587e-05 -1.17335683050764e-05 5.51224732419074e-05 -7.53798074171467e-05 0.000185009926504519 -1.56224973927923e-05 -1.14202209865756e-05 -1.77250677879955e-05 0.000167802380546296 -0.000146308963939741 -2.03483693972956e-05 2.70765026560231e-05 -1.63769040470505e-05 1.64589967126934e-05 -0.000779192935651181 0.00115953110989865 -9.2581637722348e-05 0.0202320480877023 0.011177658043069 -0.0108083912634092 -0.0532066415244426 0.0612408540494861 -0.0102046319208445 -0.00710781755197248 -0.0133731740451172 0.0150229722200677 9.71643139384461e-05 -9.36609156785799e-05 0.00017178938584612 0.000291745110320307 -0.000151481443108007 -0.000121291259087778 -0.000146684811037911 -9.87373154578447e-05 0.000124500941773107 0.0002534498774961 -0.000256089519982383 -0.00168737852150779 -0.000621715364274032 -1.99019257252913e-05 0.000256359330457131 9.74604475682686e-05 -9.64719918374118e-05 -0.000116134680101281 -0.148394618929187 -0.110455648568395 0.162388308101448 -0.0632397595302568 -0.0696872278481336 -0.0575059302497796 -0.0279486247946314 0.0427591125779191 0.0252487205474769 0.294856585409242 -0.321024954762909 0.434294342834824 0.36803708243621 -0.409994402866404 -0.29650302873598 -0.0272730534177298 -0.00133736353506624 -0.0159298981772456 -0.0598462609650157 0.052556823094912 -0.0735220869850608 0.0216226912358003 0.021146506459601 0.021423923150087 0.126565900537156 0.0823749121609274 -0.127814513694957 -1.80675873745337e-05 4.2766656720025e-06 -7.42286907517267e-06 4.45212490042692e-06 -9.09488869458418e-07 -2.16148488866677e-06 8.01889966981355e-05 -4.03518429058545e-05 0.000122257821330419 1.13334266768522e-06 -2.1385244100636e-05 -2.27370291206582e-06 0.000117870927117416 -1.80214513593761e-05 0.000102983340280436 -0.000921614217566537 0.000508213006708402 -0.00143695988240209 2.21892720489833e-07 -1.8363218322652e-06 -2.05115710833266e-06 1.17435435415592e-06 1.1303851378903e-05 1.14021419859391e-05 0.000568963528138163 0.000590002970384296 -0.000285071335713286 4.45402723286276e-05 -5.40851713005524e-05 7.44392861975084e-06 3.92586319032047e-05 8.34803776490171e-05 -3.87317501646721e-05 -1.32393049389346e-05 -0.000101729699395605 -6.52680344625973e-05 -4.4496735923126e-05 -6.58968126623384e-05 -5.37713553194964e-05 -0.0042665787786317 -0.00153340223827003 0.00481050341465298 -0.000237852270681765 0.00047947049516193 -6.84917811918793e-05 -0.00233194195983766 -0.00597743403275796 -0.00130240980799563
  111 3050.81405840152 ""  99.7769825899749 0 0 3.92308856190013e-05 6.3273131128979e-05 -0.000146591346036128 -7.61797652980052e-05 -8.67331021041857e-05 -2.64848315690163e-05 8.63160418711842e-05 9.13757470461777e-05 2.8829656524063e-05 -7.5961004980297e-05 -8.31809632314303e-05 2.99627217304803e-05 0.000219186818929356 0.000123174344032468 -0.000156149728161725 0.000294620273531611 0.000346506805345325 0.000154040511468033 -0.000979601005393143 -0.000720459467223202 0.000957685795021045 -3.07849372904072e-05 -7.93988373699848e-05 -0.000205354123796951 -0.00131429233335457 -0.00171300016565757 -0.00175113879057394 -0.000947014020726683 -0.0308976828059338 -0.0197175560970022 -0.0276579694880736 -0.0337970135037523 -0.0543701385391698 -0.0331267630068279 -0.0131859252426585 -0.0135157504169302 0.000709118682010566 -0.000599843796997451 0.00114848066581296 -0.000764728755143767 0.000343638727370877 0.000341085721540334 0.000500306087018157 0.000334084261384436 -0.000460412674213396 -0.000320167511091651 -0.000231618956964902 0.000677967948179996 0.0125470859631728 0.00981995099739999 -0.00869470097406797 -0.00030666415402953 0.000516182181112411 0.00361965993336143 0.0130753788960342 0.0035899291696933 -0.019022753999115 0.167864566934251 0.169198980002704 0.134649773215715 -0.165099627082423 0.198231709060009 0.125000134507781 0.140587365377128 -0.169395101617169 0.197974548483178 -0.174234085919043 0.177951322141978 0.117648492280246 0.366257420702186 0.398000145026099 0.336673359222351 0.105855452651407 -0.111291079429313 0.141047401501575 0.177666170286261 0.198813147145099 0.152248749674664 0.112966975298775 0.0768086830870286 -0.126467659732344 -2.25376502617157e-05 4.21349953940969e-06 -2.51089637205159e-05 -1.5563921119677e-05 -1.11882457467072e-05 5.88965136766284e-06 -0.000161569098719822 9.98081431328197e-05 -0.000248367171387731 1.30161758195119e-05 6.75893920296013e-06 -2.6833449982821e-05 0.000401178615496224 -1.88199502473964e-05 0.000263933100577823 0.00195552633840135 -0.00109017036775073 0.00299514514340721 -0.000159989731663337 -4.83983675898085e-05 -7.14073455937914e-06 -1.52843698345672e-05 2.13547368965298e-05 -6.97486717937446e-06 -0.00163809766562881 -0.00216458693312102 0.000827410390062447 0.000862289078382546 -0.000983474838699633 -1.70224212382462e-05 0.000616627014449421 0.00136750911726289 0.00027727949521239 0.000287293460878628 -0.000281325838713337 -8.63943743171098e-05 7.08074326459052e-05 0.000148201698233788 5.53358479997497e-05 0.01301271530841 0.00459649522991168 -0.0147029094247194 -0.00154529087810195 0.000527886859122792 0.000248993504470571 0.00829197341112995 0.0207932775667202 0.00456390076423258
  112 3052.31821709605 ""  34.5610919715245 0 0 -0.00025243214446676 0.000293653071926445 -0.000210391133347845 -5.0922981790688e-05 -0.000141488747935691 -5.13651650422984e-05 0.000137395893329925 0.000110037202300228 5.70297723857458e-05 -0.000103164002758099 -9.24399422043617e-05 4.26628028072918e-05 3.16387505120083e-05 1.36673346342287e-05 -9.11341131485879e-05 -2.66840287294934e-06 -5.58516042698155e-06 2.49231144565166e-06 -0.000114764454086357 -7.14358526254365e-05 8.60270895204373e-05 -2.76812745056866e-05 -3.50847605607362e-05 -9.24530405683036e-05 -8.20685663794975e-05 -5.12376109453496e-05 -4.04178109273553e-05 -0.00187313581919521 -0.00118359699012724 0.000874380974488965 -0.00091143116827172 -0.00129384731520054 -0.00196518493751473 -0.000956573239628256 -0.000124918204712803 -0.000886618989636246 0.00183754822655004 -0.00160150227179227 0.00319793229516237 0.00164637945936331 -0.0013453973866513 -0.000747629861811271 0.000918974689113494 0.000768035581703833 -0.000630026832255103 -0.000148670587070836 0.000125368401551242 0.00115764732835863 0.00113337342082815 0.000711895458256393 -0.000920341580531905 0.00029741472111088 -0.000334263450361987 0.000949498342940925 0.0133878298436082 0.00997734009642343 -0.0147381877645092 0.00713511436928167 0.00771360775791426 0.00648054860209853 0.00213979482223988 -0.00348585131746816 -0.00190018704059906 0.00477979187851487 -0.0058218022665599 0.00671200567602618 -0.00685089139054737 0.00704564644609432 0.00461622818125483 0.0131645832900278 0.0143276961917718 0.0121151607850644 0.00530182534113441 -0.00525233553971128 0.00677904048590513 0.00573757102804524 0.00646982175780505 0.00480359505844257 0.000520316495632614 0.000394314598285228 -0.000897646446047209 -0.00166716896149968 0.00201268526465982 0.00145007490688943 7.527565078295e-05 3.49516659121336e-05 -4.61033236270442e-05 0.000201731595493136 -0.000215335582529755 0.000421914171474178 -0.00033940009117044 -0.0212519549503748 -0.0342434154649063 0.0201718190186315 -0.00162490434481606 0.0161564443669562 -0.00262649510247242 0.00124855329952556 -0.0041940471683485 0.00277842320262747 0.00744038608525826 0.000588747677076829 -0.000238913531838893 -0.000213570250237325 0.000153030506035536 0.0597990941271542 0.0577449370630136 -0.0264541631555101 0.0148816686534505 -0.0161969137469999 0.00128501094479665 -0.0363154061382967 -0.0653613816264222 -0.0120538429048424 -0.000520931352713632 0.00144031209399899 -0.000250640043174027 -0.000590239939914603 -0.0015129357509317 -0.000364037496107723 -0.40885735988913 -0.146266871626888 0.463238547447038 -0.065208216956073 0.0850501805160185 -0.00682377486763913 -0.246842909635563 -0.629047580190149 -0.138145519651286
  113 3054.37108745386 ""  24.6829261527985 0 0 1.46292690014356e-05 -1.99102108897929e-05 1.62815407839995e-06 5.28571510523082e-06 2.28890716300587e-05 8.75509604133186e-06 -2.20809098091606e-05 -2.27633842482547e-05 5.03994367325187e-06 9.61469292023527e-05 -1.88336131505721e-05 -0.000105674188193264 -6.71138263014356e-06 9.34924930062829e-05 0.00158807221805969 -0.000180028840114433 0.000193663849420272 -1.34296493818207e-05 -5.98649816773719e-05 5.16807909899596e-05 -9.44360031575911e-05 3.31318395892882e-05 3.09866551615063e-05 1.39162705323875e-05 0.00168610719057902 -0.000927725844805662 0.00012254420788727 0.0528054449868879 0.00263714845675399 -0.0454199795229281 0.022249581967606 -0.0188390561429252 0.00952428966955256 0.000598225821471612 -0.0219615947666202 0.037874319961956 1.67783885364184e-05 1.35975205014446e-05 -4.0806276273359e-05 -0.000218445239033334 0.000137110349597542 7.06062417784629e-05 -0.00121413708303232 -0.00110191692797176 0.00114106140855328 0.00205313671931188 -0.00246024957486109 -0.0171449323218388 -5.92655265875037e-05 -0.000358814082038085 0.000257450124914522 -2.25105123715485e-05 2.59510514027112e-05 -3.51969376938477e-05 -0.372988447041107 -0.282490022697277 0.405313729624422 -0.0351089023320029 -0.0491160142033619 -0.0499625088685556 -0.230132806788049 0.303309843839255 0.180631346070244 -0.122350120306763 0.136252278925254 -0.18113855376843 -0.118043404039459 0.13157274706538 0.0981276801444785 -0.0287942498801012 -0.0429149107974446 -0.0297029309509747 -0.187784886512828 0.17249212707725 -0.229040377330077 -0.0302920984433726 -0.0374232454175976 -0.0162468675269177 0.205422127068592 0.133462522339547 -0.203984212085985 -3.334307518152e-06 4.06396874300249e-05 5.6353319003584e-05 6.76311032394035e-07 3.78765429012552e-06 3.74965402030084e-07 -1.51146692292757e-05 -4.36294526371708e-07 -2.00690472402857e-05 -1.20968774874598e-05 -0.000471478487836224 -0.000782846289857267 0.000122587929158288 2.28210073150576e-06 0.000102927934888869 0.000142493072407593 -7.29230928153503e-05 0.000236840254365725 0.000156364049978004 0.000284926586934749 2.73843090983069e-05 -9.14670695673817e-06 -2.86588502856117e-05 -8.49369095780941e-06 0.00142407644887975 0.0014444390795697 -0.000621662642161555 0.000125109706787728 -0.000110692368481053 4.1357935579791e-05 -0.00161897216147915 -0.00300628364373804 -0.000423378658957138 -6.93760749816905e-05 0.000293760680341121 5.34660597407009e-05 0.000101324335412225 -1.3828721157852e-05 5.53988107225748e-05 -0.00977848024233214 -0.00347928095043138 0.0111084797946753 -0.00125596072677438 0.00176839702592266 -0.000187066165004913 -0.00618609553671419 -0.0156246098360166 -0.00346335261973657
  114 3056.87183985289 ""  39.8359933890817 0 0 2.20113023225953e-05 -3.37596019361576e-05 -6.25162806935525e-05 1.08093407995711e-05 1.63583905469562e-05 2.27753425341931e-05 -2.81014866659203e-05 -2.0571372538817e-05 2.83934488806015e-05 0.000202668012902654 0.00010023214436913 -0.000465671139986248 -0.000422585318933768 0.00102101954740219 0.00639980988835962 0.000149604323218335 9.99365197967899e-05 0.000211182802746912 -0.000298949581364871 -0.00028943067925598 7.06600035644849e-05 7.44154358326979e-05 7.36885994976034e-05 5.90602519179026e-06 0.000928917895848216 0.00109778742410712 -0.00155014745219554 0.0364517524185093 0.00512911566007931 -0.0286734213790106 -0.00373112787422418 0.00376739589830791 -0.000473759658103395 0.0154331924101683 0.0440829540395068 -0.0571103488319478 0.000350024304784465 -0.000273482887853289 0.000415811114848365 -0.000690876479102056 0.0004818737679777 0.000272482811463069 -0.00550818936741218 -0.00399692983581369 0.00453192769102433 0.00683722389585057 -0.00877813046241009 -0.0714913230199083 0.00348683999595321 0.00284737525833604 -0.00221537557998494 -3.25944437391253e-05 0.000151215453339457 0.000888973635316325 -0.257526195774794 -0.197311209530527 0.282723222112775 -0.0406068723320889 -0.0513653865789469 -0.0476777837825953 -0.138084989839611 0.182785923650397 0.109545319615358 0.0194188751170675 -0.0222610899984857 0.0316910824723547 0.0228011735995839 -0.0257494768827769 -0.0170891285911859 -0.00414754486901087 -0.00214192587151529 -0.00185399296275801 0.259739573345527 -0.233670676161235 0.314468201957039 -0.0353752855698813 -0.0320164277566177 -0.0461135254424297 -0.411706021685626 -0.264231294179831 0.413326446659059 -4.31973048386769e-05 1.103349928968e-05 -2.1048051054237e-05 2.32633520615372e-06 -6.10519675582214e-06 -6.00030641808674e-06 0.000356171432933386 -0.000185913428378917 0.00053388442656807 -5.2618587029085e-06 2.77989653207084e-05 0.000108676841540785 0.000290057740883707 2.06183653074965e-05 0.000208565726076605 -0.0040289741183696 0.00222484522464657 -0.00627067274901816 8.84413213811731e-05 0.000111341341826697 6.81989198945041e-06 -3.86305728273782e-06 -1.45125385982888e-05 5.9248571256665e-06 0.000486866578988117 0.000611801104885025 -0.000247541359046593 -0.000140317881264731 0.000160504337987932 2.35907217053627e-05 -0.000720972939394356 -0.00136657162363347 -0.000191445637432284 -7.67858564249568e-05 0.000156300292914833 -2.21022541753304e-05 5.10517268137951e-05 -4.03750294785857e-05 -1.50419659402617e-05 -0.00386694897752872 -0.0013559475634898 0.00439029247728882 0.000353642588524381 -5.50508844747681e-05 -8.8533520405832e-05 -0.00237855650163741 -0.00594498397241766 -0.00131993170934729
  115 3062.37252860929 ""  30.9239384222173 0 0 0.0117982209199711 -0.0101571943164772 0.00643857153881053 9.78822279568331e-05 0.000371673624995974 -1.57144491828678e-05 5.87676570799555e-06 0.000163029738246008 -0.000110262644940726 0.000415100124014413 0.000335138297858481 -0.000361609236924907 6.5166365804415e-06 -5.55108110774009e-06 5.12586230731675e-05 -2.26445257331229e-06 -7.66808070826109e-06 1.82292749174265e-05 2.69530559263597e-05 8.63345026648674e-06 -3.02918824425065e-05 1.55670345122607e-05 -2.58895323999149e-05 -0.000122328314432449 -1.34566509974015e-05 -2.01334378980767e-05 1.15320354766174e-06 -0.000342195880502658 -0.000281413151206948 0.000114423468374357 3.30227934378923e-05 -0.000226503206597058 -0.000115957439136677 -0.000214912889930347 -0.000401068279867507 0.00039797385597392 -0.077599369320314 0.0578912024599864 -0.116291475659979 -0.0669675917332236 0.0445486665764148 0.0331867512811763 -0.00537381415242215 -0.00383317867778338 0.00398318506273965 8.1320115108937e-05 -0.000124702096057385 -0.0010882801668692 -6.34463250347645e-05 -4.21874328231265e-05 9.16583925552588e-05 -1.85135171031835e-05 0.000308878939055687 0.00191787951294754 0.00246431205703711 0.00181970603101951 -0.00276769742412624 0.00165686851339453 0.00178046578751601 0.00145356509838552 -9.0833754516787e-06 -0.000182484177849901 -5.47121328510137e-05 -0.000330415106456079 0.000317008526786803 -0.000528164972287463 -0.00117254645298013 0.0012389529974927 0.000868668952589023 0.00118881728842911 0.00122675484156299 0.00105561830431872 -0.00181375692761079 0.00158905958129573 -0.0021712031854874 0.00100099134410176 0.00106825135534972 0.000980579552657902 0.00344959423365216 0.00220350855437547 -0.00351058382694021 -0.0105031915569651 0.00190565601443421 -0.00639134907951662 0.00012381464896518 -0.000965601538985786 -0.000843760770392432 0.0431424175779268 -0.0217978666832511 0.0642659735989512 -0.000767476081749987 0.00334888428123675 0.0146502581834785 0.0938669694227676 -0.00169747933676973 0.0697798522114822 -0.481607814641485 0.261588161275162 -0.751641349099573 -0.000130030621886676 -0.000171421866494293 5.44864322186917e-05 7.34485812714747e-05 -4.78045569239219e-05 -4.72902131261181e-05 -6.91451251766696e-06 -0.000864357357945769 0.000199782246382239 6.19691531138265e-05 -1.28296646176706e-05 -0.000216839781676603 0.00125905383072607 0.00205267641500837 4.46355838894938e-05 -0.000742244125037993 0.000320430561185312 2.35083608184172e-06 0.000131835060124694 4.22730725682439e-05 -9.94323914080227e-05 0.00339460371357464 0.00108770606521712 -0.00377253076819301 -0.00525571663043243 0.0043712859961199 0.000306481788209706 0.00197897619152063 0.0047993431394437 0.00119887256750385
  116 3074.56325085282 ""  20.8241895043506 0 0 0.000180630558788685 -0.000199947118821803 0.000179817437247126 -0.000362387871813768 0.000239277921517879 0.000169576506325489 3.36107626097292e-05 0.000265273739961341 0.000122167994452138 -2.7947181309532e-05 -9.16562580402383e-05 -4.940591743906e-05 5.39273663171992e-06 1.74929576340988e-05 6.30055143798021e-05 2.84059894128864e-06 -1.73405235715269e-05 -2.13438036413182e-05 4.85389278993836e-05 2.87119228703624e-05 -0.000146874360400451 -0.000217086569493025 0.000417396094127722 0.00198401277803125 -1.62440414696576e-05 -1.78865912574358e-05 -8.51069519769526e-06 -0.000111343200249126 -0.000170155674247946 -5.09539972375032e-05 -0.000117826471220692 -0.000150600983611775 -0.000231203244031584 -0.000154972149626039 -0.000116871377129375 -2.93275351870225e-05 -0.00158845600649677 0.00144818350411601 -0.00266631519094381 0.000120645330729766 0.000305873896081819 -1.01655966619917e-05 0.000431874511474611 0.000333870193883124 -0.000253815636224665 -1.52112776478319e-05 -2.65230146025526e-05 -0.000535537052539528 -0.00145093351669161 -0.00109126673091708 0.00121475749310327 0.00192845831189499 -0.00176024033929939 -0.0218636942730146 0.00055128763366096 0.000393840983921176 -0.000676416052837741 0.00125881640481001 0.00130411259859411 0.00105560700363849 -0.000428943677168375 0.000420023678228706 0.000255834762727326 0.000568195876023933 -0.000722149893198412 0.000797920318454746 -0.000784649518993836 0.000749295951167893 0.000488925664492804 0.00167013227461633 0.00182665578215231 0.00155469362031151 0.000151822693874542 -0.000224299250671874 0.000220737693936201 0.00109123483561647 0.00123114702533593 0.000950602436826759 0.00069784942515305 0.000442431623126049 -0.000782332788637499 -0.000416759580422832 0.000468654742631146 0.000223028305015363 -1.93569665115028e-05 -2.79856429697021e-05 1.04775229966529e-05 0.00032596558667164 -0.000237858056494144 0.00038946400978836 -0.000246036600971332 -0.00390263077813672 -0.00667297460124819 0.00484450361416608 0.00021131774815047 0.00356895167454172 -0.00290198427990715 0.00157184637277922 -0.0046455965055253 -0.00723008514853707 0.0119468979584897 0.000283348772653444 0.000459235978816326 -0.000642374390704849 5.05412341882543e-05 -0.0536033746789818 0.0646472187197539 0.0182235854901884 0.0986816477063986 -0.106101192207381 0.00819116066202971 -0.0182514540507604 -0.0310717274538132 -0.00704832578474448 -0.00166332485668076 0.0047146309721341 -0.00254932428301098 -0.00112252776571548 0.000284303624511064 -0.00205002691089899 0.146643210214434 0.0708259330238981 -0.169703308014448 0.637914551766493 -0.552488245174062 0.00826989998135394 -0.138550285561228 -0.297420570918411 -0.0598906621515638
  117 3125.73382793445 ""  20.8700197966142 0 0 -2.27303616974153e-05 9.73554001555943e-07 -0.000410354887732168 9.21548311616659e-05 0.000132774500570035 5.84672465814467e-05 0.00028009764555232 0.000247728090700953 -0.000109346014503435 0.0127485521807962 0.00886909657756883 -0.0124994016373828 -0.00783371090058516 0.00898406189572211 0.0761563198342968 0.00163701379252612 0.00144594491735642 -0.000277531765551113 0.000347544344088423 6.38577257555614e-05 -0.00129932174925451 -0.000370167390093394 0.000482714804061332 0.00391570569385163 -0.000167895778912454 -3.26383778613111e-05 0.000616182391618266 -0.0031656781074912 -0.00126046976408325 0.00304238500390601 0.000226244277901641 0.000263911273702988 0.000266481374647268 -0.00219778514854815 -0.00239275168288369 0.00332953768043244 0.003316580403506 -0.00253061696741894 0.00435692553374564 -0.00241214592026512 0.00188816097197097 0.000673972192648626 -0.165152581665835 -0.121357606937723 0.135856404654095 0.083957333485706 -0.111133661977847 -0.886418336754236 -0.00719323164895237 -0.00517977482395766 0.00728642223978447 0.00373648156507163 -0.00639512140836217 -0.0462669031940264 0.031376406772554 0.0230464709973753 -0.0340133115416851 0.00185726611590624 0.00300706789595436 0.00199197491775393 0.00729685191308653 -0.0098692723671075 -0.00562709814101808 -0.000684728617270212 0.00124260284752159 -0.00126965350168861 0.00141505541477249 -0.00108325354050167 -0.000857552524567776 -0.00388681423571323 -0.00412178988167966 -0.00305416872461688 -0.00797334590268457 0.00685829753916685 -0.00915479102620067 0.00275538953438038 0.0019832270088562 0.00219615706441147 0.0332409427055793 0.0221686958664316 -0.0343675528000509 0.00949133224969444 0.00499076166899585 0.0166603375621784 -0.000227654074017047 -6.25747877579592e-05 -0.000211997240543402 0.000807739597464861 -0.000425515620539354 0.00126353452832752 0.000560584192115428 -0.0705977574080662 -0.112975108834406 -0.111167074415879 0.012129963197261 -0.0826097975601249 -0.00998296895028151 0.00582879943626272 -0.0129037248320894 6.42084528090767e-05 -3.81736138325068e-05 -1.41899991103228e-05 7.57830236955955e-05 -2.59099831229405e-05 2.79541364777814e-05 -7.41493282312999e-07 -0.00021924324346612 -7.91235463740907e-05 -0.00062258638326952 0.000662813347603583 2.34080840117909e-05 -0.000171481580506911 -0.000311991898043924 8.42264285094634e-05 -0.000355444392377302 0.000404044585766228 3.76881818916625e-05 -1.88613488209944e-05 2.18433727199482e-05 1.50811393860663e-05 -0.00014184854482482 -9.57856619251437e-05 0.000299199372628282 -0.000661000427509395 0.00043793979509058 -3.86419561084407e-05 0.000983980284084163 0.00243424779997686 0.0004865432878549
  118 3126.16886127288 ""  5.51998536450064 0 0 -0.00156988371807566 0.0014071735082662 -0.000701945672410993 -7.46344587503627e-05 -0.000159424370350005 -3.52082497302593e-05 0.00016399331367785 0.000141067768905983 8.07384334155252e-05 0.00243660351926628 0.00167641906964901 -0.00247210447244841 -0.00165226118956909 0.00190935353914407 0.0161184030650928 0.000344986744322276 0.000302652947771457 -7.14146832007393e-05 5.33743354198171e-06 -2.91914798366592e-05 -0.000213433135189919 -0.000116927398868897 9.18569304543645e-05 0.000916132091500271 -2.77050198926984e-05 -2.20550389971673e-06 0.000133407429013499 -0.000631148915212097 -0.000257259733511872 0.00063077861215356 6.52402832286011e-05 6.2618036440053e-05 6.66145909580623e-05 -0.000436659123486505 -0.000481704252036595 0.000705216611662793 0.0105200602756961 -0.00586873611172996 0.0163955028947882 0.00558767766428734 -0.00335002879009054 -0.00154096717174993 -0.0319323278881284 -0.0234451254207197 0.0264892698904506 0.0177530001827136 -0.0235299090264707 -0.187468127463464 -0.000835946464824471 -0.000587184871090553 0.000956899759616351 0.000907519787046949 -0.00152963393232967 -0.0109300592467365 0.00650082008536408 0.00476074961390645 -0.00701812221645018 0.000197384221227012 0.000445615533774302 0.000244414080381819 0.00144232027125282 -0.00194975011207746 -0.00110300647279961 -0.000190998920707076 0.000331156228992447 -0.000337555572123303 0.000286074374131989 -0.000200695610504592 -0.000159842827987415 -0.00100044872023617 -0.00106598499283563 -0.000808134163824993 -0.00168382750613072 0.00147261897946479 -0.00193514708387093 0.000370825393166784 0.000164373757256667 0.000266919879240412 0.00688713994618774 0.00460055821241155 -0.00709568737315301 -0.0449031465064957 -0.0237731022990308 -0.0790315808157304 0.00112626020577432 0.000351822871935481 0.000989803654274216 -0.0044553770591048 0.00201010482670692 -0.00656311521325139 -0.00267553370594617 0.335967926037684 0.537020437810036 0.526635200847612 -0.057824375561358 0.391263904289184 0.0527609053861845 -0.0292930177233965 0.069940831760671 -7.24739036691123e-05 3.61222682596319e-05 4.98934323716651e-05 -0.000265356716596054 -0.000129843944035344 -0.000245866942349873 0.000540831119563167 0.000667577035650679 0.00016133616483322 0.000267578168616583 -0.000345733045258235 -7.12452674242416e-05 0.000481548058501691 0.000523289268462322 -0.000323504329979811 0.000792740026640324 0.00143816514619287 0.000580063400782572 0.000144241700846806 -0.000117636327044852 0.00081289230044691 -0.00178875126377939 -0.000494909816968413 0.00118717224888673 -0.0014240453668767 0.00214080749518902 -0.000201452384745086 -0.003990493640972 -0.0101427015104985 -0.00214632905329847
  119 3142.65260183211 ""  5.30199399237787 0 0 -0.000136479657004593 -0.000144752331854055 -3.01482935002972e-05 -0.000198830797788195 -0.000193014716328979 7.36306769035062e-05 0.00201740008061624 0.00187530617453047 -0.000333331000897017 0.000817890532658905 0.000487654977543951 -0.00108071601440202 0.000135697926520629 -0.0008422089039504 -0.00460464629908656 0.00021862651703533 0.000278381478251222 0.000460027299074421 0.0245354498224885 0.0180078829962729 -0.0230653500353917 -0.00605463579641495 0.00938262820007376 0.071375690404842 0.000152855180519449 0.000109137614789194 -0.000179672214901729 0.000345757567386448 0.000133011412182484 -0.000269531800900513 -0.000104942833057763 -0.000367847791394348 -0.00121947366963756 0.000218528747813362 0.000269767906427401 -0.000300708660128653 -0.000135981944853551 0.000730435200745227 -0.000729902119989476 0.000937444848319023 -0.000165274325262434 -0.000383621247365697 -0.0103381278288421 -0.00751823062291372 0.0090861188374158 -0.00460575704412076 0.00694470466685061 0.0523993074166734 -0.304016290228852 -0.229923010153424 0.251893882925937 0.0624507003372183 -0.117417617118105 -0.825783399012646 -0.00289190645831341 -0.00217023214849302 0.00333140650889256 -0.000807043549552092 -0.000888118220688825 -0.000647643672867199 -0.00083798799196447 0.00117728274752752 0.000584554654666497 0.00635740768566083 -0.00631577564449432 0.00874772195371825 -0.00728050637170825 0.00873885033803784 0.00599401111741894 0.004081676539563 0.00467316312836111 0.00495084728082201 0.000957874749748162 -0.000805296676554096 0.000991017382693296 -0.000804683345159667 -0.000819606753926755 -0.000627089614053131 -0.00309486227315748 -0.00196444621960219 0.00329418687252374 -8.40426359024187e-06 1.52333692478749e-05 3.1927353414757e-05 5.80901859802658e-06 -3.43740939931211e-06 -9.99166944022398e-06 4.43899618334937e-05 -2.67991391869669e-05 0.000130940920446541 -7.06767284045062e-06 -0.000267993132223956 -0.000367406809797603 1.29228190143696e-05 -2.18974909880371e-05 6.00713914326171e-05 -0.000734265647663396 0.000347969891048759 -0.00111872514846716 0.000126623550993416 -0.000160758015116297 4.91975537309172e-05 -4.85689340678818e-05 7.71505868900754e-05 -1.45764947214474e-05 0.00129242440352184 -0.00122233575040905 -0.000275121532519396 -0.00155536434648276 0.00163021756002658 -0.00029288601107185 0.000179538666810482 0.000195814537552886 8.34223077389646e-05 0.000629946654283326 -0.00088855194024578 1.00357064875033e-06 4.97183594398986e-05 3.78634771899426e-05 5.2028346270488e-05 -0.00239899276232631 -0.00126212643525955 0.00278263235609958 -0.0150035084493744 0.0124819784712757 -0.000351875430391479 0.0015781169999543 0.0045737827131533 0.000764917197679582
  120 3158.29935383639 ""  10.1861755203774 0 0 -0.000525947922116746 0.0010080522361952 -0.00167116914352977 8.45859125819934e-05 -1.23618716028517e-05 -0.000407959054671953 -0.000158362303924563 0.000548533539352046 0.00332808005128386 0.0530333631048853 0.0390472513392504 -0.0427212503270685 0.000416029336834478 -0.00422973334346167 -0.0216240960074071 -0.00082148573270059 -0.000539920017589801 0.00109943600223611 0.00962819322771134 0.00740283673014492 -0.00742701042650072 7.31898707097641e-05 -0.00215949324075032 -0.010672221570377 0.000121707420744774 5.18272750568525e-05 -0.000305653076302929 0.000467657580227227 0.000187343425582691 -0.000533743074783692 -5.32329741832245e-05 -0.0001031681682954 -0.000257929529237911 0.000346215555303263 0.000335414980095905 -0.000569911550329294 0.015105377291893 -0.0100504946277673 0.0220248644926286 -0.00572965889591822 0.00459520554532362 0.00252018298882996 -0.608565964739947 -0.45058594110479 0.485873367471403 -0.0195341054570923 0.0319538810481073 0.235250332428066 -0.109928045898545 -0.0835540224679135 0.0889385755247802 -0.007673771320877 0.0182978966009169 0.119746558101112 -0.00545010289608725 -0.00388331049331992 0.00572567515972581 0.000257293964773184 1.52687892196436e-05 0.000170609400621478 -0.0010640250317362 0.001434967238756 0.000757374567744539 0.00162850392579744 -0.00158628056846782 0.00228080601018726 -0.00180309673462124 0.00220782260188133 0.00155207346858393 0.00185803994253112 0.00203068318801955 0.00175704817240885 0.00113809083225242 -0.00096855399734501 0.00122298469133323 -1.52825325527858e-06 0.000276427611272465 0.00010220810952506 -0.00561693681084003 -0.00389742556625067 0.00581968279364759 -0.000132702233840596 -9.4268505460474e-05 -0.000278842893200087 -1.23219732976213e-06 -1.86217258699812e-05 1.15932095487963e-06 -0.000235311065362144 -1.45899111398593e-05 -0.000153165638836284 4.42676164475103e-06 0.00150105944061766 0.00216551520661719 0.00184033791291996 -0.000289584399512508 0.00126719103649552 0.00208517949078695 -0.000456379918984348 0.0032179902220081 2.03495974304723e-05 0.000161618993714775 -1.46930326691677e-05 -8.64706737764876e-05 5.49748748530705e-05 6.95245857795954e-05 -0.000131738177041471 0.000259376261424759 1.70239959166716e-05 0.000430249899306854 -0.00058476030755341 0.00013397023950665 -0.000724970628365178 -0.00106786131294881 -0.000128363371094151 0.00125470037478982 -0.000853977292933182 -0.000710861726724709 -4.10802923121142e-05 6.55874712460948e-05 -0.000279205764749367 -0.000129986107147813 3.67461614605269e-05 0.000158044932253 0.00227984037191306 -0.0017123704711832 5.14086139845982e-05 -0.000534214416882869 -0.00162941824895096 -0.000326099743274295
  121 3161.9315875334 ""  5.10816141012128 0 0 0.000108370723725807 -0.000195945169453976 0.000528996862096953 0.000261299063452466 0.000292712295570888 5.04232277240521e-05 -0.00173605715411409 -0.00166357112153411 -7.04346739268944e-05 -0.011267652434859 -0.00822082480825788 0.00945606134251122 -0.000686400188267344 0.000641439978862817 0.00601702559184076 0.000403273815344346 0.000802067546519028 0.00214249204147172 0.0480314861026641 0.0366042194324725 -0.0386110259602914 0.00165734053002502 -0.0066763783757593 -0.039049194225338 0.000367183647380138 0.000280442421685149 -0.000267401295733458 0.000114459945777938 -5.07376502972466e-05 9.85017861162201e-05 3.32571435847686e-05 -0.000302814605390365 -0.00149441488149801 -6.47213385607855e-05 0.00013870455861895 5.45020162537305e-05 -0.0035600438571755 0.00225755689408812 -0.00514059311276742 0.0016081454889043 -0.00120341225416906 -0.000769667841161935 0.129616940946396 0.0959036389584276 -0.103902508727009 0.00607609608709759 -0.00797191384747569 -0.0639385269488058 -0.548907546680034 -0.416588138814712 0.446521110943139 -0.0300359828640466 0.0639911134271543 0.432810341841011 0.000683494844958883 0.000404258208530928 -0.000376766828415017 -0.00211085264768068 -0.00175966436032815 -0.00182348881125535 -0.000559585469730682 0.000875802553778092 0.000499976896872223 0.00893494829630388 -0.0081907462231732 0.0122667348089603 -0.00952039047446835 0.0121689298461717 0.00850147905211453 0.00333499877477436 0.00404485227261276 0.00517382469464292 0.000758612047983493 -0.000582189495153159 0.000857875644246831 -0.00158024462425289 -0.00228448691574942 -0.00169383092430341 0.000565312107078714 0.000574431198391976 -0.000428100883109796 -9.20624835769667e-06 -3.33607235895396e-05 -6.2546227856175e-05 4.40132745632795e-06 2.01973165284578e-05 1.05881457505986e-05 3.32050540791855e-06 1.42211849203627e-05 -8.52200173360191e-05 -8.85177266361376e-06 0.000375523499040974 0.000570223686925745 0.000153828074809221 5.1102584389541e-07 0.000107505537027708 0.000159865874300506 -0.000180559521737991 0.000267684880238066 3.73524386831236e-05 0.000129341682263784 -2.17889845407578e-05 4.43105183263349e-05 -8.52382959069714e-05 -1.58215725654662e-05 -0.000471517358920726 0.000508553064570923 5.13872298987968e-05 0.000322811408177922 -0.000362084979318036 0.000100788403584395 -0.000588223441989 -0.00112031696052115 -0.000237122320136527 -0.000863078350712292 0.00101187564353881 0.000393969664116958 2.64054019245737e-05 -4.96125077905736e-05 0.000137235238750098 0.000274043221871096 0.000328062953829228 -0.000329447416981826 0.00621359569129413 -0.00517321100461551 5.00134949215052e-05 -0.000670041411060084 -0.00190880750411235 -0.000323080917459463
  122 3444.50168523816 ""  7.70177709517247 0 0 -8.71851621858281e-05 -5.00663162966513e-05 7.48546619126969e-05 -1.80234815743165e-06 9.58909220652483e-05 -1.23086471565169e-05 -0.000203093512148869 3.1264522939546e-05 -0.000210255068888758 -0.000179493781094463 5.22053525313055e-05 0.000190614867102051 6.82559757622198e-05 0.000104958052274423 8.45467880211468e-05 -5.61687628381024e-05 -2.65954699660731e-05 8.6022547771945e-05 -3.36968089187683e-05 -3.8057414584698e-05 -8.53584067232588e-05 0.000118291406023327 9.71350904952899e-05 -8.55272518421403e-05 2.02803851644208e-05 1.48787387713075e-05 1.43410762579418e-05 1.95548808959313e-05 -3.08168349406523e-05 -5.60605207881649e-06 1.28137842670866e-05 -2.24328404404019e-06 1.78671412045969e-06 -1.13800742230709e-06 4.79458098607869e-06 6.03830052072139e-06 -0.00117862234691145 -5.73439878708505e-05 -0.000835207317780396 0.000243303444919367 5.20413986290794e-05 -0.000117301218525894 0.00060673402678939 0.000629974133278715 -0.000675653411944898 0.000107708172112802 -0.00027944023090821 -0.000974924516453027 -0.000213938361863967 -0.0002538535893443 0.000186597116730944 -0.000105431325267181 7.31687953934124e-06 0.000866335492876218 7.67539924756721e-05 -2.74627272086583e-06 -6.20170341955332e-05 -0.000166355759414617 -2.90104818865498e-05 -0.000144295219046439 -0.00024794281470446 0.000179182723984492 0.000181302131822945 -3.79781651585789e-05 0.000117627584934159 -8.09663523777395e-05 -3.5937948281731e-06 3.71288143672503e-05 5.29555552328927e-05 -0.000159599725297538 -0.000164911363687157 -0.0001158580374037 -4.20379767315358e-05 8.30055473788754e-05 -2.07204659325053e-05 -0.000137935913778668 -0.000232580162189854 -0.000170697301967621 1.33139752745292e-05 2.53457425451959e-05 3.07618944198165e-05 -7.8327621109909e-05 -2.11201291654746e-06 -5.36544302818808e-05 -1.3579261860146e-05 1.68141643988986e-05 -7.45541567784116e-07 1.8932071305908e-05 -3.7666513015319e-05 5.01824646632852e-06 -0.000125131426480282 5.34028685085582e-05 -0.000116143206393074 0.00148278137887084 0.000169610785628557 0.00101809098040624 -8.14738582785708e-05 0.000117539186342783 -5.09660641673721e-05 0.00152272493211162 0.00268927974495047 0.000330518518108999 -0.00370021993076677 0.0260656959255934 0.0484020729387776 -0.00035748366252636 -7.43879250695661e-05 1.48971309026429e-05 0.00475645485580606 -0.00612909264372938 -0.000826232950692515 -0.00108364541905899 -0.00905352492922869 -0.00394893786431974 0.372681130722392 -0.569886163076367 -0.0968803962093007 -0.334653390228316 0.187757283929015 -0.573995259705643 0.00117582455087147 0.000177582521868674 0.000459304815880877 -0.000346880388744601 0.0003222206035659 4.09043172699584e-05 -0.00024190081074746 -0.000131463276115615 -0.00051339367350724
  123 3509.98205461255 ""  14.5883586404261 0 0 2.38921368965749e-05 9.45486920979715e-05 -0.000130076701903761 -3.01371788315024e-05 -0.000134137450474108 -3.05081150508583e-05 0.000248923423346975 6.10659530798994e-05 0.000261232125831577 0.000139729046826319 -4.49039342558545e-05 -0.000174674582174496 -7.91208032697252e-05 -9.54817752368351e-05 -7.64002016752631e-05 4.51004287406031e-05 1.77124916892942e-05 -9.27302842291504e-05 3.71807534839291e-05 4.48602094358483e-05 8.46720893667209e-05 -0.000116580328876 -9.84819038567455e-05 8.53527331587781e-05 -1.83332427275296e-05 -1.56447446869794e-05 -1.23972204567263e-05 -8.23546658706543e-06 1.01394810358335e-05 -1.96080831218559e-06 -7.9052367977598e-06 -1.54513934627833e-06 -4.80085601074181e-07 1.4438940220682e-06 -6.32922711017505e-06 -3.82917051218354e-06 0.00128488303324754 -0.000311068597984754 0.00166341133583322 0.000110497558496427 -0.000271350358010553 0.000152619123091751 -0.000292845612535156 -0.000451801310086349 0.000555478496150204 -6.72591604180585e-05 0.000170071464640674 0.000687315115407765 0.000140264961494137 0.000174699824457853 -0.00013036996682557 0.000106672174131678 4.66712439885123e-05 -0.000904409926805553 -5.45644895083793e-05 -7.60609986990884e-06 -2.13278625463756e-06 0.000178944015337304 0.000121780506899848 0.000166824331175291 4.24852348343171e-05 -5.60775183314155e-05 -8.74932394494415e-05 6.38908869306267e-06 -7.45250570551465e-05 3.59683034030609e-05 -2.33256801413045e-05 -3.04965391942945e-05 -2.68406935248077e-05 0.000153576347752329 0.000164110761400667 0.000117433325433421 1.31166866599232e-05 -5.21373055268762e-05 -6.50979775683162e-06 0.00013465855739924 0.000222104666170161 0.000163278232592373 1.08350882718652e-06 -2.09402892857108e-05 -4.44028797491773e-05 -5.59057762697571e-05 -6.54442551677465e-08 -3.08440845891414e-05 2.5383999165853e-05 -7.74565623640615e-06 -5.52220125967702e-06 -3.59471886376733e-05 2.83344125799107e-05 -1.45525647063678e-05 0.000159305782312076 -8.29777169704042e-06 0.000193805674484074 -0.000130947268421279 -0.00044971532855748 7.01373819465207e-05 0.000128296280035337 -9.91675753043642e-05 0.000107994500730525 0.00191903022978066 -0.00159667057672699 8.61171584396508e-05 0.047312178091681 -0.0511845303846707 0.0320343246982468 -0.000237073479650616 -0.000150378486126626 -0.000184570659867751 -0.0149459214424727 0.0146149632070084 -0.000219145962786064 0.000492219156286324 0.00238560015812418 0.000806531430470665 -0.34227665016503 0.569180518845437 0.126686062184316 -0.32397249684086 0.146645381424629 -0.571231257399542 0.000276460707349541 0.000503702961953914 0.000617785497730011 -0.00128170300655749 0.0011676708298065 -0.00155792357206024 0.00041888632631777 0.000734254760363849 0.000104134266298138
  :::
 } 
 m_exists[123] { 
  s_m_exists
  :::
  1 11111111111111111111111111111111111111111111111111111111111111111111111111111111111111111111111111111111111111111111111111111111111111 
  2 11111111111111111111111111111111111111111111111111111111111111111111111111111111111111111111111111111111111111111111111111111111111111 
  3 11111111111111111111111111111111111111111111111111111111111111111111111111111111111111111111111111111111111111111111111111111111111111 
  4 11111111111111111111111111111111111111111111111111111111111111111111111111111111111111111111111111111111111111111111111111111111111111 
  5 11111111111111111111111111111111111111111111111111111111111111111111111111111111111111111111111111111111111111111111111111111111111111 
  6 11111111111111111111111111111111111111111111111111111111111111111111111111111111111111111111111111111111111111111111111111111111111111 
  7 11111111111111111111111111111111111111111111111111111111111111111111111111111111111111111111111111111111111111111111111111111111111111 
  8 11111111111111111111111111111111111111111111111111111111111111111111111111111111111111111111111111111111111111111111111111111111111111 
  9 11111111111111111111111111111111111111111111111111111111111111111111111111111111111111111111111111111111111111111111111111111111111111 
  10 11111111111111111111111111111111111111111111111111111111111111111111111111111111111111111111111111111111111111111111111111111111111111 
  11 11111111111111111111111111111111111111111111111111111111111111111111111111111111111111111111111111111111111111111111111111111111111111 
  12 11111111111111111111111111111111111111111111111111111111111111111111111111111111111111111111111111111111111111111111111111111111111111 
  13 11111111111111111111111111111111111111111111111111111111111111111111111111111111111111111111111111111111111111111111111111111111111111 
  14 11111111111111111111111111111111111111111111111111111111111111111111111111111111111111111111111111111111111111111111111111111111111111 
  15 11111111111111111111111111111111111111111111111111111111111111111111111111111111111111111111111111111111111111111111111111111111111111 
  16 11111111111111111111111111111111111111111111111111111111111111111111111111111111111111111111111111111111111111111111111111111111111111 
  17 11111111111111111111111111111111111111111111111111111111111111111111111111111111111111111111111111111111111111111111111111111111111111 
  18 11111111111111111111111111111111111111111111111111111111111111111111111111111111111111111111111111111111111111111111111111111111111111 
  19 11111111111111111111111111111111111111111111111111111111111111111111111111111111111111111111111111111111111111111111111111111111111111 
  20 11111111111111111111111111111111111111111111111111111111111111111111111111111111111111111111111111111111111111111111111111111111111111 
  21 11111111111111111111111111111111111111111111111111111111111111111111111111111111111111111111111111111111111111111111111111111111111111 
  22 11111111111111111111111111111111111111111111111111111111111111111111111111111111111111111111111111111111111111111111111111111111111111 
  23 11111111111111111111111111111111111111111111111111111111111111111111111111111111111111111111111111111111111111111111111111111111111111 
  24 11111111111111111111111111111111111111111111111111111111111111111111111111111111111111111111111111111111111111111111111111111111111111 
  25 11111111111111111111111111111111111111111111111111111111111111111111111111111111111111111111111111111111111111111111111111111111111111 
  26 11111111111111111111111111111111111111111111111111111111111111111111111111111111111111111111111111111111111111111111111111111111111111 
  27 11111111111111111111111111111111111111111111111111111111111111111111111111111111111111111111111111111111111111111111111111111111111111 
  28 11111111111111111111111111111111111111111111111111111111111111111111111111111111111111111111111111111111111111111111111111111111111111 
  29 11111111111111111111111111111111111111111111111111111111111111111111111111111111111111111111111111111111111111111111111111111111111111 
  30 11111111111111111111111111111111111111111111111111111111111111111111111111111111111111111111111111111111111111111111111111111111111111 
  31 11111111111111111111111111111111111111111111111111111111111111111111111111111111111111111111111111111111111111111111111111111111111111 
  32 11111111111111111111111111111111111111111111111111111111111111111111111111111111111111111111111111111111111111111111111111111111111111 
  33 11111111111111111111111111111111111111111111111111111111111111111111111111111111111111111111111111111111111111111111111111111111111111 
  34 11111111111111111111111111111111111111111111111111111111111111111111111111111111111111111111111111111111111111111111111111111111111111 
  35 11111111111111111111111111111111111111111111111111111111111111111111111111111111111111111111111111111111111111111111111111111111111111 
  36 11111111111111111111111111111111111111111111111111111111111111111111111111111111111111111111111111111111111111111111111111111111111111 
  37 11111111111111111111111111111111111111111111111111111111111111111111111111111111111111111111111111111111111111111111111111111111111111 
  38 11111111111111111111111111111111111111111111111111111111111111111111111111111111111111111111111111111111111111111111111111111111111111 
  39 11111111111111111111111111111111111111111111111111111111111111111111111111111111111111111111111111111111111111111111111111111111111111 
  40 11111111111111111111111111111111111111111111111111111111111111111111111111111111111111111111111111111111111111111111111111111111111111 
  41 11111111111111111111111111111111111111111111111111111111111111111111111111111111111111111111111111111111111111111111111111111111111111 
  42 11111111111111111111111111111111111111111111111111111111111111111111111111111111111111111111111111111111111111111111111111111111111111 
  43 11111111111111111111111111111111111111111111111111111111111111111111111111111111111111111111111111111111111111111111111111111111111111 
  44 11111111111111111111111111111111111111111111111111111111111111111111111111111111111111111111111111111111111111111111111111111111111111 
  45 11111111111111111111111111111111111111111111111111111111111111111111111111111111111111111111111111111111111111111111111111111111111111 
  46 11111111111111111111111111111111111111111111111111111111111111111111111111111111111111111111111111111111111111111111111111111111111111 
  47 11111111111111111111111111111111111111111111111111111111111111111111111111111111111111111111111111111111111111111111111111111111111111 
  48 11111111111111111111111111111111111111111111111111111111111111111111111111111111111111111111111111111111111111111111111111111111111111 
  49 11111111111111111111111111111111111111111111111111111111111111111111111111111111111111111111111111111111111111111111111111111111111111 
  50 11111111111111111111111111111111111111111111111111111111111111111111111111111111111111111111111111111111111111111111111111111111111111 
  51 11111111111111111111111111111111111111111111111111111111111111111111111111111111111111111111111111111111111111111111111111111111111111 
  52 11111111111111111111111111111111111111111111111111111111111111111111111111111111111111111111111111111111111111111111111111111111111111 
  53 11111111111111111111111111111111111111111111111111111111111111111111111111111111111111111111111111111111111111111111111111111111111111 
  54 11111111111111111111111111111111111111111111111111111111111111111111111111111111111111111111111111111111111111111111111111111111111111 
  55 11111111111111111111111111111111111111111111111111111111111111111111111111111111111111111111111111111111111111111111111111111111111111 
  56 11111111111111111111111111111111111111111111111111111111111111111111111111111111111111111111111111111111111111111111111111111111111111 
  57 11111111111111111111111111111111111111111111111111111111111111111111111111111111111111111111111111111111111111111111111111111111111111 
  58 11111111111111111111111111111111111111111111111111111111111111111111111111111111111111111111111111111111111111111111111111111111111111 
  59 11111111111111111111111111111111111111111111111111111111111111111111111111111111111111111111111111111111111111111111111111111111111111 
  60 11111111111111111111111111111111111111111111111111111111111111111111111111111111111111111111111111111111111111111111111111111111111111 
  61 11111111111111111111111111111111111111111111111111111111111111111111111111111111111111111111111111111111111111111111111111111111111111 
  62 11111111111111111111111111111111111111111111111111111111111111111111111111111111111111111111111111111111111111111111111111111111111111 
  63 11111111111111111111111111111111111111111111111111111111111111111111111111111111111111111111111111111111111111111111111111111111111111 
  64 11111111111111111111111111111111111111111111111111111111111111111111111111111111111111111111111111111111111111111111111111111111111111 
  65 11111111111111111111111111111111111111111111111111111111111111111111111111111111111111111111111111111111111111111111111111111111111111 
  66 11111111111111111111111111111111111111111111111111111111111111111111111111111111111111111111111111111111111111111111111111111111111111 
  67 11111111111111111111111111111111111111111111111111111111111111111111111111111111111111111111111111111111111111111111111111111111111111 
  68 11111111111111111111111111111111111111111111111111111111111111111111111111111111111111111111111111111111111111111111111111111111111111 
  69 11111111111111111111111111111111111111111111111111111111111111111111111111111111111111111111111111111111111111111111111111111111111111 
  70 11111111111111111111111111111111111111111111111111111111111111111111111111111111111111111111111111111111111111111111111111111111111111 
  71 11111111111111111111111111111111111111111111111111111111111111111111111111111111111111111111111111111111111111111111111111111111111111 
  72 11111111111111111111111111111111111111111111111111111111111111111111111111111111111111111111111111111111111111111111111111111111111111 
  73 11111111111111111111111111111111111111111111111111111111111111111111111111111111111111111111111111111111111111111111111111111111111111 
  74 11111111111111111111111111111111111111111111111111111111111111111111111111111111111111111111111111111111111111111111111111111111111111 
  75 11111111111111111111111111111111111111111111111111111111111111111111111111111111111111111111111111111111111111111111111111111111111111 
  76 11111111111111111111111111111111111111111111111111111111111111111111111111111111111111111111111111111111111111111111111111111111111111 
  77 11111111111111111111111111111111111111111111111111111111111111111111111111111111111111111111111111111111111111111111111111111111111111 
  78 11111111111111111111111111111111111111111111111111111111111111111111111111111111111111111111111111111111111111111111111111111111111111 
  79 11111111111111111111111111111111111111111111111111111111111111111111111111111111111111111111111111111111111111111111111111111111111111 
  80 11111111111111111111111111111111111111111111111111111111111111111111111111111111111111111111111111111111111111111111111111111111111111 
  81 11111111111111111111111111111111111111111111111111111111111111111111111111111111111111111111111111111111111111111111111111111111111111 
  82 11111111111111111111111111111111111111111111111111111111111111111111111111111111111111111111111111111111111111111111111111111111111111 
  83 11111111111111111111111111111111111111111111111111111111111111111111111111111111111111111111111111111111111111111111111111111111111111 
  84 11111111111111111111111111111111111111111111111111111111111111111111111111111111111111111111111111111111111111111111111111111111111111 
  85 11111111111111111111111111111111111111111111111111111111111111111111111111111111111111111111111111111111111111111111111111111111111111 
  86 11111111111111111111111111111111111111111111111111111111111111111111111111111111111111111111111111111111111111111111111111111111111111 
  87 11111111111111111111111111111111111111111111111111111111111111111111111111111111111111111111111111111111111111111111111111111111111111 
  88 11111111111111111111111111111111111111111111111111111111111111111111111111111111111111111111111111111111111111111111111111111111111111 
  89 11111111111111111111111111111111111111111111111111111111111111111111111111111111111111111111111111111111111111111111111111111111111111 
  90 11111111111111111111111111111111111111111111111111111111111111111111111111111111111111111111111111111111111111111111111111111111111111 
  91 11111111111111111111111111111111111111111111111111111111111111111111111111111111111111111111111111111111111111111111111111111111111111 
  92 11111111111111111111111111111111111111111111111111111111111111111111111111111111111111111111111111111111111111111111111111111111111111 
  93 11111111111111111111111111111111111111111111111111111111111111111111111111111111111111111111111111111111111111111111111111111111111111 
  94 11111111111111111111111111111111111111111111111111111111111111111111111111111111111111111111111111111111111111111111111111111111111111 
  95 11111111111111111111111111111111111111111111111111111111111111111111111111111111111111111111111111111111111111111111111111111111111111 
  96 11111111111111111111111111111111111111111111111111111111111111111111111111111111111111111111111111111111111111111111111111111111111111 
  97 11111111111111111111111111111111111111111111111111111111111111111111111111111111111111111111111111111111111111111111111111111111111111 
  98 11111111111111111111111111111111111111111111111111111111111111111111111111111111111111111111111111111111111111111111111111111111111111 
  99 11111111111111111111111111111111111111111111111111111111111111111111111111111111111111111111111111111111111111111111111111111111111111 
  100 11111111111111111111111111111111111111111111111111111111111111111111111111111111111111111111111111111111111111111111111111111111111111 
  101 11111111111111111111111111111111111111111111111111111111111111111111111111111111111111111111111111111111111111111111111111111111111111 
  102 11111111111111111111111111111111111111111111111111111111111111111111111111111111111111111111111111111111111111111111111111111111111111 
  103 11111111111111111111111111111111111111111111111111111111111111111111111111111111111111111111111111111111111111111111111111111111111111 
  104 11111111111111111111111111111111111111111111111111111111111111111111111111111111111111111111111111111111111111111111111111111111111111 
  105 11111111111111111111111111111111111111111111111111111111111111111111111111111111111111111111111111111111111111111111111111111111111111 
  106 11111111111111111111111111111111111111111111111111111111111111111111111111111111111111111111111111111111111111111111111111111111111111 
  107 11111111111111111111111111111111111111111111111111111111111111111111111111111111111111111111111111111111111111111111111111111111111111 
  108 11111111111111111111111111111111111111111111111111111111111111111111111111111111111111111111111111111111111111111111111111111111111111 
  109 11111111111111111111111111111111111111111111111111111111111111111111111111111111111111111111111111111111111111111111111111111111111111 
  110 11111111111111111111111111111111111111111111111111111111111111111111111111111111111111111111111111111111111111111111111111111111111111 
  111 11111111111111111111111111111111111111111111111111111111111111111111111111111111111111111111111111111111111111111111111111111111111111 
  112 11111111111111111111111111111111111111111111111111111111111111111111111111111111111111111111111111111111111111111111111111111111111111 
  113 11111111111111111111111111111111111111111111111111111111111111111111111111111111111111111111111111111111111111111111111111111111111111 
  114 11111111111111111111111111111111111111111111111111111111111111111111111111111111111111111111111111111111111111111111111111111111111111 
  115 11111111111111111111111111111111111111111111111111111111111111111111111111111111111111111111111111111111111111111111111111111111111111 
  116 11111111111111111111111111111111111111111111111111111111111111111111111111111111111111111111111111111111111111111111111111111111111111 
  117 11111111111111111111111111111111111111111111111111111111111111111111111111111111111111111111111111111111111111111111111111111111111111 
  118 11111111111111111111111111111111111111111111111111111111111111111111111111111111111111111111111111111111111111111111111111111111111111 
  119 11111111111111111111111111111111111111111111111111111111111111111111111111111111111111111111111111111111111111111111111111111111111111 
  120 11111111111111111111111111111111111111111111111111111111111111111111111111111111111111111111111111111111111111111111111111111111111111 
  121 11111111111111111111111111111111111111111111111111111111111111111111111111111111111111111111111111111111111111111111111111111111111111 
  122 11111111111111111111111111111111111111111111111111111111111111111111111111111111111111111111111111111111111111111111111111111111111111 
  123 11111111111111111111111111111111111111111111111111111111111111111111111111111111111111111111111111111111111111111111111111111111111111 
  :::
 } 
} 
