# Supplementary material for: Cut-off Scale and Complex Formation in Density Functional Theory Computations of Epoxy-Amine Reactivity
Source: ACS Omega. 2021 Oct 25;6(44):29424–31. doi: 10.1021/acsomega.1c03229 (PMC8587129; doi:10.1021/acsomega.1c03229)
Supplement: Supplementary file 1 — ao1c03229_si_001.zip [file ao1c03229_si_001.zip › Final_structures/Primary/A1_E4_B3LYP-D3_CC-PVTZ-F_ canonical/Epoxy_frag4_reactant-5_isomer12.vib]

{ 
 s_m_m2io_version
 :::
 2.0.0 
} 

f_m_table { 
 i_j_atom_total
 :::
 43
 m_column[134] { 
  s_m_data_name
  s_m_column_name
  i_m_width
  b_m_visible
  s_m_units
  :::
  1 r_j_Frequency  "Frequency"  10 1 "" 
  2 s_j_Symmetry  "Symmetry"  10 0 "" 
  3 r_j_Intensity  "Intensity"  10 1 "" 
  4 r_j_Raman_Act  "Raman Act"  10 0 "" 
  5 r_j_Raman_Int  "Raman Int"  10 0 "" 
  6 r_j_x1  "x1"  10 0 "" 
  7 r_j_y1  "y1"  10 0 "" 
  8 r_j_z1  "z1"  10 0 "" 
  9 r_j_x2  "x2"  10 0 "" 
  10 r_j_y2  "y2"  10 0 "" 
  11 r_j_z2  "z2"  10 0 "" 
  12 r_j_x3  "x3"  10 0 "" 
  13 r_j_y3  "y3"  10 0 "" 
  14 r_j_z3  "z3"  10 0 "" 
  15 r_j_x4  "x4"  10 0 "" 
  16 r_j_y4  "y4"  10 0 "" 
  17 r_j_z4  "z4"  10 0 "" 
  18 r_j_x5  "x5"  10 0 "" 
  19 r_j_y5  "y5"  10 0 "" 
  20 r_j_z5  "z5"  10 0 "" 
  21 r_j_x6  "x6"  10 0 "" 
  22 r_j_y6  "y6"  10 0 "" 
  23 r_j_z6  "z6"  10 0 "" 
  24 r_j_x7  "x7"  10 0 "" 
  25 r_j_y7  "y7"  10 0 "" 
  26 r_j_z7  "z7"  10 0 "" 
  27 r_j_x8  "x8"  10 0 "" 
  28 r_j_y8  "y8"  10 0 "" 
  29 r_j_z8  "z8"  10 0 "" 
  30 r_j_x9  "x9"  10 0 "" 
  31 r_j_y9  "y9"  10 0 "" 
  32 r_j_z9  "z9"  10 0 "" 
  33 r_j_x10  "x10"  10 0 "" 
  34 r_j_y10  "y10"  10 0 "" 
  35 r_j_z10  "z10"  10 0 "" 
  36 r_j_x11  "x11"  10 0 "" 
  37 r_j_y11  "y11"  10 0 "" 
  38 r_j_z11  "z11"  10 0 "" 
  39 r_j_x12  "x12"  10 0 "" 
  40 r_j_y12  "y12"  10 0 "" 
  41 r_j_z12  "z12"  10 0 "" 
  42 r_j_x13  "x13"  10 0 "" 
  43 r_j_y13  "y13"  10 0 "" 
  44 r_j_z13  "z13"  10 0 "" 
  45 r_j_x14  "x14"  10 0 "" 
  46 r_j_y14  "y14"  10 0 "" 
  47 r_j_z14  "z14"  10 0 "" 
  48 r_j_x15  "x15"  10 0 "" 
  49 r_j_y15  "y15"  10 0 "" 
  50 r_j_z15  "z15"  10 0 "" 
  51 r_j_x16  "x16"  10 0 "" 
  52 r_j_y16  "y16"  10 0 "" 
  53 r_j_z16  "z16"  10 0 "" 
  54 r_j_x17  "x17"  10 0 "" 
  55 r_j_y17  "y17"  10 0 "" 
  56 r_j_z17  "z17"  10 0 "" 
  57 r_j_x18  "x18"  10 0 "" 
  58 r_j_y18  "y18"  10 0 "" 
  59 r_j_z18  "z18"  10 0 "" 
  60 r_j_x19  "x19"  10 0 "" 
  61 r_j_y19  "y19"  10 0 "" 
  62 r_j_z19  "z19"  10 0 "" 
  63 r_j_x20  "x20"  10 0 "" 
  64 r_j_y20  "y20"  10 0 "" 
  65 r_j_z20  "z20"  10 0 "" 
  66 r_j_x21  "x21"  10 0 "" 
  67 r_j_y21  "y21"  10 0 "" 
  68 r_j_z21  "z21"  10 0 "" 
  69 r_j_x22  "x22"  10 0 "" 
  70 r_j_y22  "y22"  10 0 "" 
  71 r_j_z22  "z22"  10 0 "" 
  72 r_j_x23  "x23"  10 0 "" 
  73 r_j_y23  "y23"  10 0 "" 
  74 r_j_z23  "z23"  10 0 "" 
  75 r_j_x24  "x24"  10 0 "" 
  76 r_j_y24  "y24"  10 0 "" 
  77 r_j_z24  "z24"  10 0 "" 
  78 r_j_x25  "x25"  10 0 "" 
  79 r_j_y25  "y25"  10 0 "" 
  80 r_j_z25  "z25"  10 0 "" 
  81 r_j_x26  "x26"  10 0 "" 
  82 r_j_y26  "y26"  10 0 "" 
  83 r_j_z26  "z26"  10 0 "" 
  84 r_j_x27  "x27"  10 0 "" 
  85 r_j_y27  "y27"  10 0 "" 
  86 r_j_z27  "z27"  10 0 "" 
  87 r_j_x28  "x28"  10 0 "" 
  88 r_j_y28  "y28"  10 0 "" 
  89 r_j_z28  "z28"  10 0 "" 
  90 r_j_x29  "x29"  10 0 "" 
  91 r_j_y29  "y29"  10 0 "" 
  92 r_j_z29  "z29"  10 0 "" 
  93 r_j_x30  "x30"  10 0 "" 
  94 r_j_y30  "y30"  10 0 "" 
  95 r_j_z30  "z30"  10 0 "" 
  96 r_j_x31  "x31"  10 0 "" 
  97 r_j_y31  "y31"  10 0 "" 
  98 r_j_z31  "z31"  10 0 "" 
  99 r_j_x32  "x32"  10 0 "" 
  100 r_j_y32  "y32"  10 0 "" 
  101 r_j_z32  "z32"  10 0 "" 
  102 r_j_x33  "x33"  10 0 "" 
  103 r_j_y33  "y33"  10 0 "" 
  104 r_j_z33  "z33"  10 0 "" 
  105 r_j_x34  "x34"  10 0 "" 
  106 r_j_y34  "y34"  10 0 "" 
  107 r_j_z34  "z34"  10 0 "" 
  108 r_j_x35  "x35"  10 0 "" 
  109 r_j_y35  "y35"  10 0 "" 
  110 r_j_z35  "z35"  10 0 "" 
  111 r_j_x36  "x36"  10 0 "" 
  112 r_j_y36  "y36"  10 0 "" 
  113 r_j_z36  "z36"  10 0 "" 
  114 r_j_x37  "x37"  10 0 "" 
  115 r_j_y37  "y37"  10 0 "" 
  116 r_j_z37  "z37"  10 0 "" 
  117 r_j_x38  "x38"  10 0 "" 
  118 r_j_y38  "y38"  10 0 "" 
  119 r_j_z38  "z38"  10 0 "" 
  120 r_j_x39  "x39"  10 0 "" 
  121 r_j_y39  "y39"  10 0 "" 
  122 r_j_z39  "z39"  10 0 "" 
  123 r_j_x40  "x40"  10 0 "" 
  124 r_j_y40  "y40"  10 0 "" 
  125 r_j_z40  "z40"  10 0 "" 
  126 r_j_x41  "x41"  10 0 "" 
  127 r_j_y41  "y41"  10 0 "" 
  128 r_j_z41  "z41"  10 0 "" 
  129 r_j_x42  "x42"  10 0 "" 
  130 r_j_y42  "y42"  10 0 "" 
  131 r_j_z42  "z42"  10 0 "" 
  132 r_j_x43  "x43"  10 0 "" 
  133 r_j_y43  "y43"  10 0 "" 
  134 r_j_z43  "z43"  10 0 "" 
  :::
 } 
 m_row[123] { 
  r_j_Frequency
  s_j_Symmetry
  r_j_Intensity
  r_j_Raman_Act
  r_j_Raman_Int
  r_j_x1
  r_j_y1
  r_j_z1
  r_j_x2
  r_j_y2
  r_j_z2
  r_j_x3
  r_j_y3
  r_j_z3
  r_j_x4
  r_j_y4
  r_j_z4
  r_j_x5
  r_j_y5
  r_j_z5
  r_j_x6
  r_j_y6
  r_j_z6
  r_j_x7
  r_j_y7
  r_j_z7
  r_j_x8
  r_j_y8
  r_j_z8
  r_j_x9
  r_j_y9
  r_j_z9
  r_j_x10
  r_j_y10
  r_j_z10
  r_j_x11
  r_j_y11
  r_j_z11
  r_j_x12
  r_j_y12
  r_j_z12
  r_j_x13
  r_j_y13
  r_j_z13
  r_j_x14
  r_j_y14
  r_j_z14
  r_j_x15
  r_j_y15
  r_j_z15
  r_j_x16
  r_j_y16
  r_j_z16
  r_j_x17
  r_j_y17
  r_j_z17
  r_j_x18
  r_j_y18
  r_j_z18
  r_j_x19
  r_j_y19
  r_j_z19
  r_j_x20
  r_j_y20
  r_j_z20
  r_j_x21
  r_j_y21
  r_j_z21
  r_j_x22
  r_j_y22
  r_j_z22
  r_j_x23
  r_j_y23
  r_j_z23
  r_j_x24
  r_j_y24
  r_j_z24
  r_j_x25
  r_j_y25
  r_j_z25
  r_j_x26
  r_j_y26
  r_j_z26
  r_j_x27
  r_j_y27
  r_j_z27
  r_j_x28
  r_j_y28
  r_j_z28
  r_j_x29
  r_j_y29
  r_j_z29
  r_j_x30
  r_j_y30
  r_j_z30
  r_j_x31
  r_j_y31
  r_j_z31
  r_j_x32
  r_j_y32
  r_j_z32
  r_j_x33
  r_j_y33
  r_j_z33
  r_j_x34
  r_j_y34
  r_j_z34
  r_j_x35
  r_j_y35
  r_j_z35
  r_j_x36
  r_j_y36
  r_j_z36
  r_j_x37
  r_j_y37
  r_j_z37
  r_j_x38
  r_j_y38
  r_j_z38
  r_j_x39
  r_j_y39
  r_j_z39
  r_j_x40
  r_j_y40
  r_j_z40
  r_j_x41
  r_j_y41
  r_j_z41
  r_j_x42
  r_j_y42
  r_j_z42
  r_j_x43
  r_j_y43
  r_j_z43
  :::
  1 30.2873245177126 ""  0.0183827454001636 0 0 -0.026264385247617 -0.00869699017609754 0.000877037769674907 -0.059282546071527 0.00736697974510232 0.0158771302294605 -0.0470768818627146 0.0018736142020341 0.00618082967464168 -0.0503912913573312 0.000929122195857206 0.00304251915494841 -0.031340650299258 -0.010110332512917 -0.00984488672166962 -0.00886605100865401 -0.0199313307764908 -0.0197189879769084 -0.0105475861105842 -0.015183134334017 -0.0136287902101958 -0.0297462215746092 -0.00399511327852714 -0.000722573608197087 0.0167755418829167 -0.0357581147972361 -0.0373558618942743 0.0390569448205404 -0.0253143740623943 -0.0288584546966649 0.035084649799692 -0.041285197575986 -0.0441019912206222 0.00234827030558453 -0.0575822341394738 -0.0577300755086214 -0.0139361840374715 0.0115079351281698 -0.00403306319355645 -0.0319734657897654 -0.0366128811906874 0.00157246598437733 -0.0648730552771314 0.00698933526407907 0.00921566498773228 -0.0322570826524921 -0.0123152189042779 -0.013228605822992 0.0035604609459717 -0.0204180038581932 -0.0192917675368623 -0.0295800769237198 -0.00156742495663916 0.00266638027211427 0.0324723137862096 -0.0198789430177075 -0.0253644497061759 0.0547187889159394 -0.0364118101560218 -0.0360493000847795 0.0463221326316508 -0.0120047599860271 -0.019143658307108 0.0246325212730117 -0.0472907292946872 -0.0515080293881483 0.0452667300945921 -0.0312448400971812 -0.0317174620440179 0.0490330791035086 -0.049742075930201 -0.0542860240902076 -0.0115500727153116 -0.0644279046150979 -0.0617991157492017 0.018454965054377 -0.0667322406836526 -0.0714690838100694 -0.0103911528912637 -0.057681024474501 -0.0547920698191372 0.0272131106396995 0.0123883140811396 -0.0129419424047523 0.029369233881565 -0.0156922782436923 -0.0233935122692087 0.000671100203562487 -0.013441961608669 -0.0111250176604437 0.0419277732712817 0.0134289352127716 -0.0181204549784918 0.0255757854722448 0.0333689272515565 -0.00383724979852273 -0.00381207783506452 -0.0298993156956533 -0.015064878897421 0.0296204213240315 0.0752820997498941 0.0808204824036289 0.0194245520733067 0.0673517026480013 0.0739287305513757 0.0401595062450754 0.0679283530925009 0.064861418385037 0.0407842034697016 0.0839309684883386 0.0880291604830059 0.0190045843989789 0.0776851650199759 0.0902825261243519 0.0165320374520076 0.063810401826824 0.0752007816109622 0.0156956011660862 0.0624766293921537 0.0782507670534364 0.0452963363300323 0.0754136356267653 0.0709866091385548 0.0278107066314957 0.0554208930713641 0.0564074019454478 0.0545423501131647 0.0664901512762376 0.0546710972217655
  2 54.2267634661259 ""  0.0312448037852929 0 0 -0.00328544661358538 0.00124712884805129 -0.00593466100014534 0.00641357941468918 0.000280056789180636 -0.00249669868454377 0.0108433883883328 -0.00340706465467765 -0.00399028887703268 -0.0168846837264517 0.0134248710297231 0.00519802966496489 -0.0193035592576881 0.0166467463616829 0.00280777157234153 0.00817740274949231 0.00218689145630477 -0.0092804833383377 0.0381669704883157 -0.0162638344484815 -0.018880329436952 0.039062015704028 -0.019263645303804 -0.0161830766439882 -0.00624901496541114 0.01566508611322 -0.00841755845738216 -0.0617081204744092 -0.00812003202794747 0.0752767542353422 0.0646908652779742 -0.0281444121420848 -0.0390320796993243 -0.0421843115174954 0.101621433698909 -0.0585634576439216 -0.00661822559410758 -0.0146575127726055 -0.018307304030437 0.00776635118265825 0.0061565289583554 0.00204706910405006 -0.037824169904326 0.0241244437773268 0.0141250693604073 -0.0435174805514653 0.0315844988095271 0.0109628591765703 0.0590949532761509 -0.0274267703577286 -0.0277396619449003 0.0595969022485508 -0.0318374987632115 -0.0225224839996161 -0.107656810625519 0.0204721773033422 0.0967866182053238 -0.0773071357735842 0.00356872727277261 0.0812826149136728 -0.0410465819343999 -0.0676760389492752 0.107001864880807 0.0868838631013117 -0.0214706733903815 -0.0953998412533134 0.0947337915804741 -0.0690781373930586 -0.00157075167728402 0.0635478209013622 -0.0256232831000333 -0.0423571589200113 -0.00360492628153736 0.120172210926821 -0.113976741025 -0.0573071860832188 0.115724861665501 -0.0572162834239676 -0.0891680358821133 0.132246077769773 -0.0401517617029925 -0.0457215984155944 0.0160567986646084 -0.0255098923581779 -0.042769500162563 0.0150471501269561 -0.023641497810212 -0.026573383003748 0.0188322002812707 -0.00751011113973189 -0.0578355775489714 0.0307594933460481 -0.0262919890652584 -0.0441945162752174 -0.00117799567103588 -0.033058020149215 -0.0254882550183929 0.0363080638705771 0.00450219888954613 0.0401900066392471 -0.0460368443799667 0.0532311150609449 0.00969967707735543 -0.067970552390062 0.0335453587374343 0.0533529978551087 -0.00591259057642169 0.0392370453817916 0.0376854870716435 -0.0483377022491565 0.0520071257199053 0.0550571923363666 -0.0567072113426813 0.0798043112475471 0.0130003623285798 -0.0716283240790419 0.0399528649130491 -0.000821762018643026 -0.0929562248474377 0.0404489646313761 0.0754758121760699 0.00560344468715495 0.0518545713950076 0.0554607091921267 0.000542508695562003 0.036989300044641 0.0384641215421302 0.00552787893812659 0.0185471486333316
  3 72.3244115594022 ""  0.536566905438215 0 0 -0.00223669947852309 0.0289040574266411 -0.0321931599338217 -0.0179341377218007 0.0347072853634779 -0.0301044640195183 -0.0209832215355955 0.0330197605651912 -0.0227122694882717 0.00201194387267357 0.0279218961947877 -0.0177290962453598 0.00942557443719804 0.0158409978575661 -0.0067163384697583 -0.00243825653130636 0.00476301638002143 -0.00281665604872469 -0.0317149959309042 0.0144605682343861 -0.00628907628594054 -0.0420670617945989 0.0305040834564839 -0.0150846318628779 0.00998377829125351 -0.014988516379935 0.0126172953718335 0.00241131181289827 -0.0173100339865656 0.083541184065865 0.0483056933852877 -0.0720756779168787 -0.0103906642704749 -0.0104903158652294 0.0260058850783323 -0.0157991088212794 0.00114486077611342 0.0561730139101656 -0.00664156126886913 -0.0274201059121486 0.0162924419349521 -0.0500587731836471 0.0165925897081028 0.0318634362147735 -0.022959217265773 0.0262685587142859 0.0131834452416474 -0.00213529082105958 -0.0446950271785308 0.0083579647402016 -0.00279622751420101 -0.0621121769385972 0.0368666801602501 -0.0170779054012059 -0.0246242715248878 0.0154462125854668 0.100590494764273 0.00711835628298601 -0.0263372215470702 0.0932631601428976 0.0175697814960896 -0.0455505203624017 0.106192020323947 0.0401232573750899 -0.080383802297845 -0.0589045839039147 0.0686782293299622 -0.086655333574548 0.0147291544694906 0.0649110564988565 -0.0904610424527441 -0.00352908917470277 -0.00324636297298967 0.0292576809297007 -0.0595362559504639 -0.00831364787378522 0.0184403656650423 -0.00487197683682578 -0.0317413025819479 0.06085730076964 -0.00231254525890133 0.0770197792227428 -0.0334831400967979 0.0375597056576194 0.032424669121127 0.0101163173208621 0.0221092456059283 0.0465548869617216 -0.00196131859581873 -0.0339030509351583 0.115638521790524 -0.070137171957131 0.0367214928990175 0.0698050887482104 -0.0263126101876804 0.0792472934974126 0.0639286507837621 -0.0181527000981815 -0.0841640919768897 -0.0418776057636188 -0.0281938283287517 -0.0152029759571095 -0.0042767601558177 0.0502932425742948 0.0393034237095952 -0.0600672672575996 -0.0985487024972333 0.0020398361866637 -0.0452710281791377 -0.0518042884204778 0.00425123587722275 -0.050801048090589 -0.0117497428803578 -0.0876628357140632 0.0104038136348153 0.086293843927981 0.0148494597290832 0.00942625544433827 0.0820289750711903 0.029817774782976 -0.0859744774491494 -0.137833853859755 -0.0300927248584266 -0.0595473554609106 -0.0867527374433256 -0.00682122281591268 -0.0459710648943382 -0.119346630285978 0.0536309545707951
  4 79.1235068905733 ""  0.956722727366357 0 0 -0.0272169010834747 0.0150281647644512 0.00528130561942092 0.0151005188069754 -0.015237916898568 -0.0331547398672402 0.0204785425941851 -0.0187916032250674 -0.0351457222804636 0.0625301507278715 -0.0424545340390673 -0.0465231756028866 0.0640382297827878 -0.0475454344311474 -0.0394661383727648 0.023756562912039 -0.0303526841068305 -0.0219735202780072 -0.00916731351455993 -0.0126244231971442 -0.0160387910414562 -0.0109693433030683 -0.00606119091070406 -0.0221766741600902 -0.005426285380674 -0.0164121903265468 0.00409572076703326 -0.0519881219731977 -0.0372452027782936 0.0292023057252671 -0.00621344495630225 -0.034690943793833 0.00073575334017635 0.00169484905553448 0.0434835144220269 0.0151861156771734 -0.0424132291572938 0.00260091954643507 0.0269884768481286 -0.0278662264193059 0.0623635828625276 -0.0042754695250102 0.0893153378098559 -0.0522708705476554 -0.0574211978649432 0.0904699091903083 -0.0610687801690933 -0.044668411815489 -0.0364702645220458 -0.00170395482187097 -0.0050964778781489 -0.0365860484096705 0.00881152519159273 -0.015767435037784 -0.0600021906941214 -0.0314958796277731 0.0330218259975924 -0.0776508027636844 -0.0202522336842797 0.0436245793352525 -0.0542473141984024 -0.0780055438953388 0.0277352212477332 0.0041114200137111 -0.0306748018832637 -0.0137333160452729 -0.00732067189183257 -0.0544068812031058 -0.000510904148053797 -0.0161159382587542 -0.0315754871828925 0.0145083192892496 0.031287053620057 0.0578673576872392 -0.00283639827168854 -0.0238201111927757 0.0569059572337513 0.0388346499404734 0.00566419892421368 0.0606455328663218 0.0185086355183772 -0.0462996021079206 -0.0293775569911962 0.0568605739701174 -0.0382269447605671 0.000984893511924466 0.0762404205140974 -0.0416101223444645 -0.00813903083288761 0.0357378330571413 -0.0516432601831628 -0.0586137340816039 0.0684397271508412 -0.0443613571439369 -0.0208454936885146 0.0476919168455186 -0.0451084485642997 -0.020617070910747 0.0333248809832606 0.0187045692145316 0.0880850993378561 0.000139763861896058 0.015914353383964 0.0753992896322077 -0.0081654518785915 0.0331977878586801 0.0463331462257912 -0.0249950599079322 0.0471008699808016 0.113900264784796 0.0144758844736469 -0.0175950278611315 0.100729557729113 0.00997753201883685 -0.00778920708713552 0.0603342766844047 -0.0124199660397099 0.0141352313079453 0.092863199954149 0.0036951113902276 0.0325757435517076 0.0429620265191145 -0.0275418995291894 0.0101602058675026 0.0276698353274677 -0.0443425857736792 0.0663457594951791 0.0331801357122041 -0.0191080878850155
  5 81.7549481430071 ""  0.298539463209178 0 0 0.0223211259721 -0.0235076011120386 -0.0153427296736879 0.0240877920231958 -0.0127392873901437 0.00530945951182957 0.0376174484376457 -0.021943645119827 -0.000917219734594967 0.0474966347585551 -0.0321439945870346 -0.0106696961652235 0.0458529440323579 -0.0285506999370799 -0.0156050342486027 0.0344385355525535 -0.0129511906761568 -0.00983245424698973 0.0382882603406979 -0.0119984767194277 -0.0053735205370754 0.0401260889846603 -0.0172500000032084 -0.00136962626748122 0.00452105456408469 0.0140679160744392 -0.00554061980061738 -0.0303061264947802 -0.00193940322189594 -0.0287235558559879 -0.0114433337390518 0.0391747792090066 0.00423077242431164 0.0180573631989024 0.0384214497613839 0.013817863711512 0.0206834559163289 -0.0328359151544407 -0.0243497092510358 0.0213866594085435 -0.0366123471949556 -0.0137336780842594 0.0516620581290524 -0.040071228542725 -0.0128925085996046 0.0486267560160756 -0.0341446912783934 -0.0216756343639884 0.0351890276728492 -0.00391405086383212 -0.00302845712269964 0.0387852175876164 -0.0148880920444895 0.00172593609399366 -0.0231089340509743 -0.0183132564716946 -0.0354545543413232 -0.0533598233857015 0.0181676848281116 -0.025888913949835 -0.0396178044635281 -0.0173938165929948 -0.0412720150144348 0.00578397559003003 0.0494861508261744 0.0221373911413377 -0.0219303847667235 0.0303360381503379 -0.00855295176403244 -0.0307908278923873 0.0561371633848239 0.00638357222523362 0.0401719438091916 0.049346285917501 0.0255948396160626 -0.0039006120023412 0.0565262068970166 0.0208663849328273 0.0279575193606055 0.0281043152140032 0.00901088422225836 0.006197398204571 -0.00172107869710398 -0.0441823913737149 -0.0203674837416063 -0.00310055206949091 -0.0651871073637734 0.0177025475366697 0.00382559119150667 -0.0382365856950498 0.013430086641668 0.024567517158487 -0.0551971121197887 0.00330129987430368 -0.0284806635198069 -0.0269575969757276 0.0320809183045838 0.0336494600987772 -0.0445646631664739 -0.092222205774548 0.0423507947308174 0.066349246578278 -0.0435103165471756 0.0264824239847038 0.0694181138948719 -0.100274200837502 -0.0140460582872074 0.0705064394418853 -0.0706069565312551 0.0797736946313255 0.0591058133562783 -0.137381239633317 0.059921917447892 0.0657744099840236 -0.0203324387298778 0.0179187802045172 0.0948539807259216 -0.0243984664077856 0.0269771445511101 0.0345648210761683 -0.126134073730443 -0.00530297032215139 0.070488679146893 -0.120040414555926 -0.0517309805381955 0.0695710530749716 -0.0551336074321127 -0.0278797794253321 0.0679952347355468
  6 93.152223969918 ""  0.261737399853431 0 0 0.0149057837071277 0.0171337108557503 -0.0357371595789439 0.0211821412543039 0.00737292228822952 -0.0524997997731224 0.00736799828188139 0.015524214574798 -0.0424163433892868 -0.00976504102715699 0.0373657749221658 -0.0209066151757018 -0.0152657307520989 0.0353397214617099 -0.00551045850417957 -0.00600563463259413 0.0122450516147531 -0.0109664272034145 0.00438483010491935 -0.00470590216354221 -0.0310020401104789 0.0116714942842086 -0.00181472150723665 -0.0460064220795905 0.00054220455526211 -0.00333620363762866 0.00737331114687778 0.0213037105759182 0.0059981871336771 0.0157377052594973 -0.0156686197455589 -0.0220979745647923 0.00890507319588317 0.00792748374804817 -0.0138783899212977 0.0178496271198145 0.00927651831668266 0.0254374631175112 -0.0123096187294597 0.00553798925662836 0.0329652824012869 -0.0462404481458763 -0.015304530700303 0.0563729055259085 -0.0167599034104076 -0.0251366166124042 0.0502440837701194 0.00947989900874739 0.00758826462821649 -0.0211317235671608 -0.0346891604003237 0.019577548902094 -0.012785616849655 -0.0572733497097811 0.0312287730234939 0.019619228273215 0.0167723170219874 0.0300355664202834 -0.00731227736393388 0.02616914100105 0.0181927140381951 0.0134263979713856 0.0110352390118314 -0.022082833071866 -0.0257093117030534 0.0041726052678588 -0.022259639416811 -0.0235859952783231 0.000842847604193962 -0.0137779639593404 -0.0300766697333936 0.0231015868965797 -0.00303409639069438 -0.0192533903514986 0.0179400435362137 0.0134383113320641 -0.0230394569985256 0.0257347376146786 0.0172294083077284 -0.00812592873224894 0.01692883377056 0.0306849570257974 -0.0638898924844324 0.0421490137499253 0.0240170504067224 -0.00464159597637711 0.0630607294908918 0.0289656699983192 -0.0207171510310978 -0.0106658975179069 0.0311621224085393 -0.112086155269767 0.0576110916710706 0.0303335158548961 -0.0560099383549409 0.0428947890496278 0.0317741654857187 -0.0412734792974356 -0.0334312002661685 -0.0389038802061227 0.0144984804339521 0.0475361836382279 -0.0531996942488702 -0.100310358167091 -0.0215072444968777 -0.0306599328345063 0.109193361282133 0.0470708838460591 -0.0417517711663845 0.0544047347211495 0.00232730094841969 -0.0290937315470407 -0.00677889594120964 0.143547207792813 -0.047378371468169 -0.15007300885653 0.0325753676866777 -0.0567698430384025 -0.149388769319175 -0.0389514412752113 -0.00565314505646639 0.158494681672824 0.0856468331914476 -0.0213233175336613 0.0971046472436037 0.0679320720786697 -0.0567312410892614 0.137548949130748 -0.016308105791003
  7 96.3626680278227 ""  0.506469228558076 0 0 0.0415306121845158 -0.0130251209246459 -0.0345253775584374 0.0276027327833931 -0.00709101159088587 -0.0280000027940542 0.0125381104185402 -0.000732861365605788 -0.0171476981828633 -0.0498107912900794 0.0462193811176619 0.0167330786354196 -0.0623512060540148 0.0527407339736567 0.027358528306397 -0.0143041826620092 0.0131501300634522 0.00502000103595768 0.0447155996495997 -0.0320246703210935 -0.0273611790446951 0.0585343058927525 -0.0388117808062025 -0.0380595045797762 -0.00509980328864712 0.00290056880335497 0.00799611415360965 0.0277569692247133 0.0174070387162305 -0.00675695838299127 -0.0242943144195841 0.00683218097822207 0.0148486284298984 0.000700004752998908 -0.0334672791572911 0.015730613152942 0.0505287862538676 -0.0210688589946145 -0.0673079792658345 0.066072902317831 -0.0191185592360341 -0.0133700486686241 -0.0834545428398356 0.0740456749928648 0.0320530120644169 -0.104601646802523 0.0854951150492598 0.0505418093714535 0.0806985157336538 -0.0627633333179061 -0.0444065330490291 0.104230659518503 -0.0730413701309979 -0.0611754707433337 0.0446651118473296 0.0225172250752462 -0.00998047535654132 0.0421758606282382 0.00220095721184028 -0.0035764201706155 0.0227007148523137 0.0416966506037511 -0.0149394974204904 -0.0234035427201226 0.00832667874299107 0.0253805057263304 -0.0344925794810563 0.00739587926217478 0.00246777713914516 -0.0287999933572741 0.00795089229570285 0.0217959944233022 -0.0186684459070991 -0.0428721553817295 0.0308700791513276 0.0135765992399961 -0.0424938446163138 0.00869324886481713 0.0071303279668503 -0.0440592931472963 0.0114072794946469 -0.0508325444564678 -0.0778446288546212 0.018198313381686 -0.090634895758138 0.0088586237243674 0.0248941724356414 -0.000228033574151688 0.000405685393998602 -0.0205116381719286 -0.0568630401643716 -0.0925597302236213 0.0252576221851292 -0.0516270332631114 -0.132008159987321 0.0293194714289196 0.0254823132867769 0.0455257353312144 -0.0381533730828145 0.0195787932235109 0.01900128343173 -0.0113685881828892 0.0628196329831551 0.0721280954640312 0.0297812232269053 -0.00503203966440595 -0.0362890309640074 0.0178101078296689 0.0124970231819737 0.00531722536607318 -0.00762875670953607 0.0121448327757958 0.032240850495625 -0.0676925168826679 0.0796776524376409 0.0955751467610648 0.0193024566579385 0.0789012683785678 0.0967618994563185 0.0126250537365847 -0.0349052094594195 -0.0754235362446198 -0.0151745558281985 0.0045399557911809 -0.0194130201836278 0.0178466293351643 -0.00211085878280359 -0.0548456068007416 0.072787637217894
  8 111.268594321509 ""  0.0679046816191421 0 0 0.057248551620146 -0.0341327192243247 -0.00908535394273979 0.072981034370549 -0.0428754595557567 -0.0202003600702234 0.0177078630571466 -0.00685309791860522 0.00490268010108601 0.0074987225394978 -0.000731975772826139 0.00754355670217274 -0.0137842295181774 0.0155006595395795 0.0145688150591319 -0.0224639183452452 0.0258483732607039 0.0190442063069787 -0.0341703158395698 0.035264263405567 0.0266698438711437 -0.0149020246265687 0.0193508164677312 0.0200447953956215 0.00458040060840006 0.00988513702061147 0.00154465989533047 0.033432916273112 0.0231542984186263 0.0200484595301241 0.0361864443524475 -0.00424309895097903 -0.0110205444747007 -0.0160358861813816 -0.0130134355692451 -0.0287728278779179 0.0538562011150154 -0.0521842095684415 -0.0240326037382834 0.0743002544108842 -0.0163521419242274 0.00128041886137942 0.0235051352403847 -0.013932246802332 0.000129458975639437 -0.0150130685947306 0.0144340655963539 0.0125451569656579 -0.0473896547166738 0.0470970513269557 0.0330937725302329 -0.0120585374537677 0.0179783208778886 0.0198862204483569 0.0157699797551384 0.0299155358049852 0.0269657411799171 0.0573303022293836 0.00843671176019118 0.00467083990058953 0.0485804421352857 0.0406145312370559 0.0407670354867037 0.0199453892277696 -0.0140166822431672 -0.028116771063617 0.0540372233706498 0.00858337602440804 0.010798240597158 0.0583227048975008 -0.0183955273731248 -0.0254739439880977 -0.036186076714128 -0.0229545183195205 -0.043733361531912 0.00705584465285194 -0.0296199406551229 -0.0413618237664472 -0.0331189169676631 -0.0030496808905325 -0.0222096607700175 -0.0325404186620211 -0.0346550535349685 -0.0269951828909816 -0.00833589929531644 -0.0231897226469365 -0.00373480590534263 0.0115883675127821 -0.0203870151450902 0.00475617266701441 -0.06938185842536 -0.0229241400426551 -0.0187558869135293 -0.0278256530903524 -0.0524157278899404 -0.0570739259879837 0.00536477469765638 5.43203011763814e-05 0.0345777290398799 -0.0181390608653702 -6.99469199751669e-05 0.0311932250121192 -0.13768528205179 0.0523149308151886 0.0332393871250637 0.0529080660821886 0.00911801640328177 -0.0696814816892321 0.00711047228585778 -0.0400460347165577 0.108997921799363 -0.00240803968217818 -0.00595804391060563 0.0292212644404333 -0.147320008482227 0.0964346622494291 -0.0206067501847979 -0.178823276081974 0.0301780243795458 0.0974363385893071 0.135009682509258 -0.0202906977317407 -0.0714667229379579 0.0243619562248338 0.0450941516120885 -0.140930957446835 0.0491109014690093 0.00875598737904949 -0.0652676576494039
  9 117.695869552526 ""  0.413468189267441 0 0 0.0316386015821146 -0.0293427585135138 -0.0116498227208651 0.0281609449188348 -0.0197797438199917 0.00818669726102111 -0.000205080663245996 -0.0019478297737808 0.0221129481194825 0.0298940383790529 -0.0269059305129086 0.00271358389946456 0.0173960010375274 -0.0161056204496476 0.00220655129932062 -0.0235846190228858 0.0200953417010914 0.0212682035754852 -0.0738267377724404 0.0591274384825425 0.0507606513033812 -0.0621945563036975 0.0461256107652823 0.0498476846546531 0.00230695448018462 0.00922915597880477 -0.00473226786391993 0.0202812021020918 0.0177230344945414 0.0100798982615847 0.0426914386361214 0.00215756664031432 -0.0189236967925024 -0.0216111519589287 -0.00750194774304506 -0.0397367948609225 0.0324511500121812 -0.0317408505056731 -0.0143960433581795 0.026448103717036 -0.0486407413929744 -0.0120475147527303 0.0656186468684142 -0.0567595838856422 -0.0135830507373254 0.0448465974944447 -0.0392418739906486 -0.0152214389464369 -0.111423310237763 0.0923362552399788 0.0689030767456437 -0.0933160910652433 0.0683637189077157 0.0649313363833164 -0.00494978039111118 0.0152838845037767 0.0164633894371083 0.0398897660240678 0.0107665967968397 -0.0127274620511234 0.0381454385233769 0.0312939491978441 0.034814824686472 0.0222754757362905 -0.0097706857365244 -0.0348604045381985 0.0657483104574768 0.0223705083790461 0.00913794115860211 0.0698837632342655 -0.0128439916976389 -0.0420776002499195 -0.0376249782385667 -0.0154347806655703 -0.0574623515087329 -0.000635606805843717 -0.0217914519996704 -0.0530246411895292 -0.0408053231090135 0.00384628587624893 -0.0321357906960738 -0.00982736495987014 -0.0626327967166635 0.00189385550459707 -0.0866966064155687 -0.000219211637324823 -0.0286029829515748 0.0244768614084268 -0.000341736419029757 -0.035248496458476 0.00766646104779036 -0.0459086250366391 -0.00919917919939015 -0.0148937187259266 -0.132497421484284 0.0395225133418626 0.0664965069047029 0.0625727159564967 -0.0735514290438121 0.00984799263269856 0.0342998318496655 -0.0126977792910649 0.0844704553782396 -0.0410386334435875 -0.0384494695468355 -0.0278410932495325 0.0313365542620609 0.0417882169866238 0.00825705503254309 0.0872322338550109 -0.0696623967306002 -0.0184796562230527 0.0394744187390624 0.0214550588420434 0.0719226341101107 -0.0944725737634152 0.00617704978463886 0.110266000021324 -0.021620570130571 -0.075658013481809 -0.0766259410487619 0.0613312601837418 0.0511801500216084 -0.0173942116225148 -0.00517739594182514 0.0856556078154955 -0.0155145925577339 0.031858116545165 0.0268493534383787
  10 131.169044304539 ""  3.32591236032992 0 0 -0.0339840689238156 -0.0016020318421229 -0.00516192662179067 -0.0442087319403853 0.0237759034082114 0.0407023065367497 -0.0122434534709685 -0.00309458083969804 0.0343536574012886 -0.00728140920289577 -0.0102108694432138 0.0273399676977145 0.0128203059383203 -0.0223091001683409 0.0105412980485369 0.0277008327328099 -0.0228373536923541 0.00404183311538175 0.0363146163447707 -0.0240729004533032 0.00880824942135757 0.0150892164491491 -0.0151117608816818 0.0235768973508764 0.00751673473904625 0.00282990183298419 -0.00753366732863383 -0.0306946934112309 -0.0142741575070096 -0.0276360104597105 0.00954562049119343 0.0336569396320072 -0.00247341661061962 0.00949441255387826 0.0271754120227637 -0.00460986672832457 -0.038560401782543 0.0190372369851591 0.0314594850136684 -0.0836254715092832 -0.0449180129559097 -0.0367273683236001 -0.0241133646154841 -0.00507452758220223 0.0343111359390626 0.0108917250441482 -0.0258968413788488 0.00507971563140193 0.051459519774353 -0.0264246451367022 0.00355446268091079 0.0144272279905314 -0.0129305836069128 0.0269823632667325 -0.0288436349784484 -0.0307351662415169 -0.0326716773306661 -0.0538349132966969 0.00751240389569469 -0.0280881316356655 -0.0371769354848183 -0.0320320204944987 -0.0361148115228761 0.0289876706090835 0.0448250365611613 0.0127718473307105 0.00666541392044431 0.0252982399865834 -0.00587816363869586 -0.00716318066561812 0.0527306385528167 -0.0106575000434396 0.0358105374826662 0.04013346726364 0.00638843585392634 -0.0109705440519781 0.050020654729368 -0.0103089644322289 0.00549931945941262 0.0104859567640918 -0.00770860733212384 0.0794470215825872 -0.0661865648849514 0.0619319803890484 -0.0775987279114547 0.0158602845904429 -0.018991765542687 0.0458080775653206 0.00747676551065507 -0.0630881642944952 0.169852474411988 -0.0762862845780599 0.0354193229375448 0.0614689967432661 -0.114859997768352 0.173951417493781 0.117091340769191 0.0527581350440474 -0.178108854199379 0.0186799531746479 -0.0359969027933408 -0.0259458877863881 -0.0599611618158596 0.0236709949659472 -0.0105616143126702 0.032424454217253 0.0583598422262118 -0.0342703012130849 -0.0266781589986671 -0.118715358705995 -0.00635498227908645 0.107568584209496 -0.0669193475515686 -0.047658719242428 -0.0542273762500117 0.0702342672994315 -0.0523776942483131 -0.0866996443273957 0.00472870816779483 0.02933014125673 0.0846905582878876 0.0301417787739426 -0.0415578621231826 0.0684112537918225 0.13393110535967 -0.0420355653057258 -0.0526628950665216 0.0813442082167001 -0.01932208598689
  11 144.206111487529 ""  3.03906915803847 0 0 0.0752091536043632 -0.0237749098305639 -0.0164958702194114 -0.0353656509978045 0.0191472621571431 0.0105927317566794 -0.0168996234537689 0.0154698389473259 -0.0081454918554192 0.0121896107002696 -0.00189886533301326 -0.0185947375991688 0.029800424039474 -0.0137871380067682 -0.0233162430739057 0.0116841373118352 -0.00439412824528043 -0.0153206233687472 -0.015892545256519 0.0124823740048863 -0.00677053704644129 -0.0260149670892983 0.0226244972030089 -0.00390070965165708 0.00204471586335405 -0.0032592506355504 0.0011035638017174 -0.0130181258654927 -0.0101490035972675 0.00351008516768779 -0.0147075963382878 -0.010450614065581 0.00512682695454841 0.0151605029288768 0.0179255675073267 0.0204106369702925 0.131343466156592 0.00485016562120251 -0.118602546611083 0.140534944961748 -0.0896032174410473 0.0487764783432862 0.0217360712492429 -0.00231324828231295 -0.0219791194656053 0.0516547558620728 -0.0276449976013881 -0.0314162270304329 -0.0294996832852637 0.018375444014854 -0.00138691167718385 -0.0414458063930831 0.0326781242923095 0.00153181484076208 -0.00571879426789189 -0.00842597427523838 0.0017850417201316 -0.0256278858216767 -0.00431141714271174 0.0157436829064983 -0.0202111155249503 -0.0244455936401235 -0.00608446930897914 -0.0148207636989023 -0.0104801592661281 0.00585857881640439 -0.0219532461015162 -0.0140020587775417 -0.0038830791327456 -0.0192433867073804 -0.0113094094217688 0.0166437635357386 0.0274524934231764 0.0239308795109181 0.0213007177154133 0.000540005833339838 0.0244985088477344 0.0363200356844103 0.0283184391015504 0.0221684954821026 0.0183047821398769 -0.0579487953412642 -0.0215057262272006 -0.0460301099195085 0.0237692582846577 -0.0146636976894297 0.0169570054073806 0.00659040948529461 -0.0139314227073263 0.0163489302955504 -0.130719292747103 -0.0240340704444254 -0.0214823254900779 -0.0463209978680815 -0.0262410428564563 -0.117378557377116 -0.0245533012261515 -0.0104856685801585 0.0851388713665062 0.0263436464483944 -0.0911163517738063 -0.039202940661266 0.000709393547569899 0.0452508319051841 0.0335119080134173 -0.0282370937637379 0.0721699325293101 0.0568823148120561 -0.108989528878213 -0.255919532196074 -0.0650683564951886 0.211954148501724 -0.146634282499409 -0.136686502623416 0.109526254595111 0.155845936497299 0.00951999232208092 -0.00437894017287997 -0.0260314050883316 0.007532866883765 -0.0151421024687514 0.0391885374444668 0.0377400956576393 0.0736273060780593 0.182893769858558 0.113947264460635 -0.188935336316193 0.115712753162201 0.0867709929607095
  12 169.127026169115 ""  1.91907362157754 0 0 0.0737915940683516 -0.0219601816390005 -0.0231206957799527 -0.0951698271987519 0.0578190404566716 0.0481107713468282 -0.0435298305837599 0.0364377164729987 0.0164957772529238 -0.019229411697509 0.019562010975537 0.00517768715981485 0.0188339623121411 -0.00337011802507338 -0.0118103089699694 0.0291327809728232 -0.00705148863571589 -0.0156633666117684 0.0141204458508852 0.00238933988794731 -0.00967277965446966 -0.019900353847983 0.0264790666474917 0.00701715770449474 0.0177220673280581 -0.00111125631932518 0.00022649202527799 -0.00592859765633856 -0.0117488178517852 -0.00408477691242499 -0.00574133481717847 0.00049675492468452 0.00845838386188631 0.0368379460888489 0.0294542275193795 0.0280974268262988 0.148082967785353 0.0312206717862496 -0.137681414689348 0.135547845246019 -0.148966695872366 0.0510330736518506 -0.0255909052789924 0.0224702635003068 0.00758022620057957 0.0348014863901 -0.0157600962274882 -0.0209942271121176 0.0224363750485478 -0.00411110744521599 -0.0136586807527014 -0.0316185793127848 0.0361974577979756 0.0145200353695907 0.0106612009922194 -0.010559657125003 -0.00855824355638646 -0.0267909535258861 -0.00210540051044523 0.015995170418321 -0.0199446595324023 -0.0315828702345087 -0.023158796986851 0.00214539199203957 0.00516654168567789 0.016355930699178 -0.0177025960414955 -0.00776915755949071 -0.00631281102454821 -0.0186278493005588 0.00671365413623077 0.0214862105250263 0.0623218908912498 0.0419901039524545 0.0388236401218666 0.0100572958471165 0.0480645301374443 0.0438894651132137 0.0527073766386323 0.0234270509441342 0.022697160365458 -0.0428955534505861 -0.0606538900859872 -0.033682126827192 -0.00108891047331437 -0.00425601301459158 0.0211907405283014 0.0312352654503191 -0.00986041019085641 -0.00998918733049902 -0.106401149442607 -0.0727152267235081 -0.00912266436491382 -0.0336326766835393 -0.0968381853787453 -0.0887796970589643 0.0215147231333893 0.011764904454058 0.0275542936523 -0.00608375552784249 0.0517394622865627 0.0310241411038912 -0.01202738672048 -0.0403784233421392 -0.0227958966733589 0.0407418512507933 -0.0517539392256255 -0.0467468824829365 0.0889636423865728 0.160277870395397 0.0569146742546881 -0.128359685099687 0.0860646282507298 0.105129116909898 -0.0454163704619801 -0.0929674439407236 0.00353491646461825 -0.0153914306093377 -0.0368630485644247 -0.0148351366210087 0.0375104943288667 -0.0198685074782569 -0.0261452651171646 -0.0343101847898061 -0.132082038499934 -0.0871056681005334 0.153657547797134 -0.0788907752282649 -0.0784450937589193
  13 211.611495244965 ""  2.50326639540125 0 0 -0.01363774991915 0.0371937297905653 -0.0800663644274183 0.00417904850159544 0.0418657321928317 -0.0520743540118227 0.00185359218810458 0.00668815756419573 0.00598063143151596 0.023685222539557 0.0138682139248907 0.0352733184738102 0.0224571685724423 -0.0149266383620991 0.065815664852635 0.0066160919317845 -0.038876024182517 0.0673745871572802 -0.0088381185593113 -0.0438355552447295 0.0516262046998817 -0.0179842245398719 -0.0263253977037186 0.0143955887824641 0.000802277930294513 -0.00792750057119636 0.00894237620699308 -0.0476070657246789 -0.0296511494491463 -0.04639693571376 0.0624766509127469 0.0829431963779285 0.00607293224880948 -0.0353302509607276 -0.0293061189253477 -0.0445969090658817 -0.0177408883680089 0.0304096048062374 -0.0792091616333295 -0.0121793569852856 0.0341552622819888 -0.0776207428260866 0.040052687971915 0.0362129364794171 0.0315560029784829 0.0389346459514088 -0.00928407005346575 0.0838802168966011 -0.017874644443935 -0.059374441462155 0.0549224773672361 -0.0356708609935733 -0.0357754270268266 -0.00717156385885725 -0.0758606127727351 -0.0825463975316604 -0.0523460267616934 -0.068241278041533 0.0119118401617262 -0.0920266372473548 -0.0377944921463526 -0.0336078150268261 -0.0322533911876989 0.0850139446740245 0.0967751932412798 0.0384601632961781 0.0862260204560069 0.0978057715836788 0.0356503648377544 0.0575388826192027 0.116769338607278 -0.0601394070076785 -0.0243860721982898 -0.0238565621927118 -0.0209768418169659 -0.0290208860012355 -0.0059285683549411 -0.105658167520233 -0.0761742692604801 -0.0772199747465815 -0.0456132057347064 -0.0337650057375385 -0.0243777942844472 -0.0268337074220865 0.0560030455847434 0.0214536148892859 0.0571129859169201 -0.0218954097442714 0.000389884470583873 -0.0407424390139066 -0.0842670566742766 -0.105439734335685 0.0159568601145924 -0.0237214870762234 0.025466218806216 -0.0907175419865471 -0.0630538758745424 -0.0668301012867359 -0.00814837706744121 -0.0013004759011868 0.000626156675744548 0.00140260054746236 0.00613341128236371 0.00107456829542687 0.00342257811153362 -0.00397605561138619 -0.00596337309280717 0.00422936331073654 -0.000554728706737342 0.0031874254870685 -0.000167218729449788 -0.00457910194884057 0.0024560895441582 -0.00151010104256041 0.0179350101636992 0.0026743070744341 0.0111778067125562 0.00871692356555309 -0.00890575565927221 -0.00646838963866741 -0.00719106538768565 -0.00874518164603376 0.00156578779142646 -0.00390784136946346 -0.0059322647143795 0.00402217688285372 -0.00142325137894289 -0.00787483031121709 0.00768493192115576
  14 231.735862400541 ""  2.24268644782812 0 0 0.111862187384121 0.0197955061493376 0.0331419597703718 0.0328201039249658 0.0140992479518679 0.010968727056548 0.0169292484590511 0.0170380372840133 -0.00305020837994487 0.00425209453896596 0.00800978443026566 -0.0133421613928324 -0.00146544323478498 -0.00378155002539732 -0.00509089110898071 -0.0189157026898794 -0.0282471229251976 -0.00362937563163773 -0.00884358783292608 -0.0185958388313262 0.00509363287233583 -0.00147392901540369 -0.00729350091145916 -0.00305512515240636 -0.0340717304174238 -0.0406395493794212 -0.0142454316293643 -0.0718654999134475 -0.060682205123572 -0.025991256133935 -0.032507410012301 -0.0348859869847235 -0.0163920793027057 -0.048742055955993 -0.0711583865422062 -0.0317721690263924 0.146174780053624 0.0296433747213028 -0.0374077225874491 0.164406835615711 -0.00686662418939255 0.081091705583339 0.00263285929231391 -0.000620650685384472 -0.0132696252719284 0.0105725536370347 0.00140176460829324 0.00958888361779504 -0.00694981615322321 -0.0142818565275844 0.00421631070874462 -0.0102288225051031 -0.012880978421343 -0.0174425385946747 -0.0727563709264222 -0.0726364258186192 -0.0285797208761602 -0.103938522750977 -0.0340046191571534 -0.0195251835604717 -0.080434502990415 -0.0932729611868314 -0.036483995535693 -0.0305736729131621 -0.0337873949071321 -0.0150855910457323 -0.0324040286303413 -0.0354827678427452 -0.0162686756017932 -0.0339899094498921 -0.0330709696951887 -0.0176675352309359 -0.0749384597597938 -0.0841620043981468 -0.027948975950563 -0.0234259125121711 -0.0856862902138265 -0.0531568598272119 -0.0582628298840028 -0.0791343792367748 -0.0309241370917584 0.028637612820587 0.0559279311837962 0.0288179220976152 -0.0221264822505591 0.0783985857206748 0.00702670541285351 0.064090614177054 0.0762665514505477 0.0359235683950314 0.0292144739683959 0.0916794415921943 0.017525159560072 0.0255046548867468 -0.00138038884237282 0.0484805227310993 0.0956146690036803 0.152772666390751 0.0306635711540092 -0.0071960298442068 0.00221905891324789 0.00677668689289341 -0.0116787186866404 -0.00785530982279475 0.000819276894896856 0.00241139012614607 0.00023327179623654 -0.00756386300541272 0.00192411825593916 0.0117290092327545 0.0104163118351258 -0.0155820274118254 0.00311059891000852 0.0184101983211239 0.0186411552683699 -0.000483509739929211 0.0170103227140104 -0.0112640729992544 -0.039336114729255 -0.0156582798654505 0.0106561936785863 0.00619822576200537 -0.00182434287443861 -0.00657838392378479 -0.00697951945035631 -0.0149944642383893 0.011605602954121 0.000203509640243485 -0.0169434325578987
  15 250.165940140494 ""  2.7110881988272 0 0 0.00351883120646787 -0.00206669643687477 0.00826408296982002 0.0833308065775858 -0.0472316630724228 -0.0417243889335006 -0.0386815915360642 0.0285613087066946 0.0163796128117553 -0.0815889674110455 0.0594493389692694 0.0370422577341621 -0.0256929745811166 0.0189825029930719 0.0131676160567354 0.0412120187540706 -0.0297372690026858 -0.0172280377359611 -0.0171044512569494 0.0102483624302852 0.00738801036273388 -0.0636932309052023 0.0425682278068177 0.0265851943411423 0.0412640852353762 -0.0284950110131974 -0.0180336322514891 -0.0418033004341285 -0.0690609792042085 -0.0494598016791967 0.0192741129228083 -0.0104065367723646 -0.00769323628702836 0.07938734273776 0.0468298358920499 0.0330421217955819 -0.0303559622631816 -0.0284368880291546 0.0601898182338542 -0.0175695815701313 0.0683740558566101 -0.022316969054823 -0.110102563081268 0.0804337592146186 0.0497208393767941 -0.0294681441345815 0.0222659804859199 0.0158459849811107 -0.0146435733153099 0.00713820441951466 0.00616634684897593 -0.0734011104594262 0.0486657377531061 0.029736641823118 0.0544112642604598 -0.0608487160366271 -0.0747710275991538 -0.136829820070498 -0.0296858214382545 0.0508281607086109 -0.117025063109056 -0.149648772054519 -0.152917186896074 0.0181563675250162 -0.00992537496185262 0.00807044926115374 0.0110947952714573 -0.00337747734149987 -0.0181377835628463 0.0152816668744812 -0.00705740173166447 -0.0068694485322726 0.192438907113927 0.102556101302492 0.119821713640426 -0.0213174784072855 0.15150491618636 0.0212069998210423 0.0991969807115245 -0.0468125158561151 0.00559379813108292 -0.000679723738550898 0.00756250925693142 0.000513685531586704 -0.00767692295492614 -0.0117567361306561 -0.0132276826889345 -0.00262107469821286 -0.00561226260882163 0.0133026898913856 0.00473877210451071 0.0283887333484603 -0.00794334609681401 -0.00155838267972405 0.00116132696857142 0.00677396778375026 9.0333247834058e-05 0.00151352134686798 0.0136281884107015 -0.000548987783949655 0.000460846001507012 -0.00260973465435629 0.0100438087134682 -0.00501060131942524 -0.00367927184785979 -0.00694455942784286 -0.00130690026198661 0.00701847227615391 -0.00205902254383006 0.00373904599490441 -0.00843013352040077 -0.00312508911338632 0.0020245716758145 -0.00348389476328334 -0.0395349520604331 -0.0265860865765459 -0.0210788116603608 0.0120487570042688 0.0458816602935729 0.0182708592665545 -0.00692069501573091 -0.0191543094289869 -0.00489323389716439 0.00350194345117453 0.0176148875162796 0.00593776810815216 -0.0196764828699389 -0.00331517550736479 0.0264548011201057
  16 313.221482930406 ""  0.4960815488278 0 0 0.0049744899065608 -0.000637654864863472 0.00696507170409472 0.0181026550473335 -0.0123249643443164 -0.0140909837763629 -0.0227176775667033 0.0178545572731357 0.00142009161397113 -0.0267067994645117 0.0242730976718855 0.00736645157276426 0.00768153724077376 -0.00219486370311669 -0.00217081090033664 0.0190603277845508 -0.013694288077543 -0.00679083547304182 0.00474401267861725 -0.00654092590237057 -0.0057745593028268 -0.0222731810682052 0.0151590862113197 0.000653516030633855 0.0117142768947821 -0.00760943415069488 -0.00178735879109183 -0.0133884474854816 -0.0215234375041104 -0.012856239920878 -0.0047624691719731 0.0201824708977966 0.00969081588899921 0.023657155337866 0.00377112408477506 0.0118605950314903 -0.000791305375176905 -0.00219513231823422 0.0200206790367828 0.00176010710085288 0.0191640548837342 0.000335985980899015 -0.0316167226657773 0.0345736710463362 0.0101832365393269 0.0226251197775806 -0.0107052394513778 -0.00613960532994198 0.0152469190633056 -0.0181005570349156 -0.0107634096355705 -0.0246159505352804 0.0150807596729133 -0.000895088491162795 -0.355375480323962 -0.181928114609673 0.0430785586379843 0.0965832693476925 0.0468378629789962 -0.360280756262684 0.194499219057695 0.0632525119348535 0.279074256810814 0.15794534071094 0.102440004982173 0.00384589868898679 -0.0381330914224712 -0.146016844264887 -0.0302836507609802 -0.155415959604043 0.134382321254093 0.0675202232671784 -0.162730725838841 -0.0885987218888277 -0.258958574066882 0.158420078715079 -0.232426224588253 0.224782254833686 0.0777054747009777 0.342291918567996 0.0784307873090842 0.000594356097684378 0.00149700935354906 0.000953970353107806 -0.00574457411903383 -0.00934747379411107 -0.00870575743549269 0.00249518844286348 -0.0044585612781141 0.0100805815093962 0.00330948373210197 0.0174754940229721 -0.00512508201917396 2.15856457612363e-05 -0.00787262135881164 0.0052332829821477 0.00537240200335255 0.00272744280585574 0.0099738727531658 0.00236531049062323 0.000392096733170499 0.000795498566522395 0.00299455348720794 -0.00491552057288508 -0.00288035921822542 -0.000139869828906872 -0.00147500880362939 0.00546565578748632 0.00311162790423143 0.00301483428949469 -0.00102053488454512 -0.000878116801271649 0.00173867812131475 0.00243585948435145 -0.052155243705157 -0.0246038161034716 -0.0265205493406623 0.00105538370336723 0.0503754052974332 0.0287219426627065 0.00358342618145043 -0.0247115184431157 -0.00918811322610148 0.00922766333002925 0.022709222549616 -0.000754240276644333 -0.0152555580873782 -0.00426448041492621 0.0300555570551362
  17 317.727012640401 ""  4.82051990080596 0 0 -0.0168011963888214 0.0163420877924822 -0.0480130886260155 0.0402424435424087 0.0139438573793486 0.0142805371126465 0.0200618811141257 -0.0152744453886986 0.0671822869944749 -0.004955657389218 -0.0275758200338983 0.0471582058965593 -0.00753437180324444 -0.0139823251798342 0.00144752237614103 -0.00216897763726165 -0.00188266111892165 -0.00878364666971583 0.0131926124398339 0.0117898448923801 0.0290423940369101 0.0172305358801416 -0.0129248606148568 0.0689275072190006 -0.0111203762669658 -0.00324952410846272 -0.0289564750860003 0.0254891286715596 0.0133163175501603 -0.0448488668936514 -0.0819349821817362 -0.0930438700077128 -0.0337620751805351 -0.00455198219645979 0.0483175784508664 -0.020949467117031 -0.0458684979193274 -0.0193541780667564 -0.0205961735708964 -0.0476973559842916 0.00178667276485425 -0.0684408967339628 -0.029738004011524 -0.0649450331009402 0.0530553893101874 -0.0157006235205464 -0.0225191530098396 -0.013535344716688 0.0239516501534706 0.0354050568679367 0.0258341379674977 0.0296648064420374 -0.0103796028989519 0.0801134296441869 0.132114023247729 0.0402155377332099 -0.0690033392169578 0.0190649939594416 -0.0176927171185574 0.0307750213943998 -0.0320350845052872 0.0346324946715438 -0.127871133297159 -0.0976261598940147 -0.104783540228646 -0.0805954624552089 -0.121220901755086 -0.136358575142618 -0.0820826720993684 -0.093225480207184 -0.127680315709061 0.0670306553821095 -0.0566651280063454 0.0223623978977821 -0.17999982822543 0.0331581450122384 -0.0456742458812378 0.0963193568515986 0.00566227002710468 0.231370614970168 0.0193196425156169 -0.017543280320115 -0.0172161749459034 -0.0249215778721732 0.0398903014252627 0.0550909100287827 0.0471500272942817 -0.00245711249289408 0.0272534479314369 -0.0583321689672065 -0.0616202391956337 -0.0980578053671163 0.0155768298061931 -0.0099679393241764 0.0100303176792959 -0.073422904460487 -0.0231678386785683 -0.0129040336675597 -0.0482039214151266 0.00289169418177558 -0.000674027908400118 -0.0012223011495645 0.00211694322798547 0.000394413855342317 -0.00200482675333899 -0.00185514049712943 -0.00187261034875005 0.00627053836718416 0.0008534303283164 -0.00249376115583355 -0.00248290055903861 0.00343315871702474 1.99853879198494e-05 -0.00423905443730919 -0.0456148950505234 -0.0144548018537643 -0.0248424335344556 -0.000750961090419714 0.0477586149609617 0.0271621782483255 -0.00689380747166514 -0.00757060741687289 0.00150195450498409 0.00397873339832002 0.00423716439885911 0.00982381205825111 -0.00729362699641892 -0.0025230238953185 0.01421002017778
  18 331.897606244717 ""  24.1210232955253 0 0 0.0125217636466347 -0.0042659600780648 -0.00815085201394905 0.00200100154402213 -0.0126830668502067 -0.0206578710879671 -0.0135473642970349 -0.0176646360751501 -0.00661675148538179 -0.0149138769561403 -0.0101371809934196 0.00812737508541745 -0.0160854824805798 -0.0148678534580517 0.0177857583056926 -0.00659545437441468 -0.0167415898073711 0.0133673002327275 -0.0219446229357239 -0.0207462926449223 0.00921695091554737 -0.0230795700500616 -0.0196237779420929 -0.000621324938371625 0.00411980451738354 -0.00269770465303728 -0.000221709465261184 0.0368881129271651 0.012508504014426 -0.0266245464925438 -0.000433985421435112 -0.0077630431226104 -0.000748437636544516 0.0121551773817094 0.0541780556726863 0.00787569571125044 0.0253799668742089 -0.00361298659711544 -0.040635488530959 0.0351029767269916 0.000816403445101109 0.00931125170599325 -0.00847396762672952 -0.00596592269561544 0.00598788814883324 -0.0160098612851228 -0.0128781083314274 0.0203414101449704 -0.0291696589422717 -0.0293380703819449 0.0110375189923108 -0.0264546448178144 -0.0204356049180713 -0.00372251944384612 -0.0102797729334088 -0.0300278698666481 -0.0249279171468242 0.087679940856467 0.00624817586670996 -0.110199409072065 0.0753618379599105 0.0815545111129696 0.0246496351606313 0.013297649234822 -0.00178880935353294 -0.0112120844006319 -0.00663570710466066 -0.0317778183875637 -0.00819847108219184 -0.0155392482519171 -0.00140945636775007 0.0168010075680172 0.0667035052667444 0.0810735722504342 -0.00565608945188155 -0.0317637441703868 0.0877525551274875 0.027575071799846 0.00765866269361583 0.0629156239146576 0.0105924598045444 0.0147269049202868 0.0185202285756915 0.0221078820214452 -0.0105555721871154 0.0137425142946313 0.0066172548834099 -0.00740548704252662 0.00936057736091342 0.002412588652465 0.0418579548940187 0.00863249704628944 0.017033470485995 0.0102188335975907 0.0449338802448478 0.0472118995977517 -0.000156301999806445 0.0171215200616369 -0.00630240020326092 -0.0147480585903863 -0.0146076208059463 -0.00136028851218177 -0.00952588359503766 0.0265342453227571 0.031353850598788 0.0047249901913086 0.0023972320523784 -0.0396269669757328 -0.0186981403710664 -0.0320316818949206 0.012314667656511 0.00830642207485893 -0.0241861781259446 -0.0146434414601397 0.413475765650546 0.172966691544703 0.217761189319418 0.00907386728338231 -0.404100745545611 -0.221660067215412 -0.0385808076864421 0.245766561172909 0.113218044291225 -0.0846390484808655 -0.246726498437138 0.0333722154427991 0.160680356700106 0.0318246468182196 -0.296215255811417
  19 335.184713735394 ""  6.41777011860583 0 0 0.0124952572921635 -0.00234479354056601 -0.00192869207120506 -0.00868112839361605 -0.00411493070775112 -0.00968532758103338 -0.00772210279279615 -0.0134605944353953 -0.00765791450016509 -0.00448535966647767 -0.00878446177921806 0.00373964414527522 -0.0018416554428399 -0.0162641228996103 0.0109600632170923 -0.00469234573131968 -0.0133289446938582 0.0113039856265005 -0.0167189255134144 -0.0166105952802177 0.00696072549408437 -0.0124462505409502 -0.0174909247300471 -0.00460183852109728 -0.000686646783909441 -0.00102451138319265 0.00179552284009796 0.0298059114907269 0.0137724222195555 -0.0138842570141216 -0.00433697233535055 -0.00670842443372885 0.000807557190631132 -0.00131168033317038 0.0371904732214031 -0.000400993950245913 0.0256903037530485 0.00228182697376322 -0.0290394094192157 0.0328615869072332 -0.00713838813322613 0.0156662943332158 -0.0060905696415446 0.00640791722250947 0.00607514161650567 0.000957857210355011 -0.0157682410188831 0.0129978697989069 -0.0280575956348529 -0.020876108711036 0.0106692160950174 -0.0171730994141016 -0.0171827495688811 -0.00686097343168255 0.012748958300611 -0.00581904255972194 -0.0146085093272205 0.0662028954241742 0.00104300464155947 -0.0570054751155383 0.0486973468955046 0.0638294402177971 0.0104737276538877 -0.0119226736785023 -0.0110290284489791 -0.00376585915427766 -0.00750065893302691 -0.00599181742633526 -0.00303381737946361 -0.000620680491491372 -0.0136853617342952 0.00896469288661087 0.0497950028152958 0.0624271971316936 0.00617821182340447 -0.0389583291624353 0.077721249681586 -0.00770636108395932 -0.0153351590352058 0.0187712042528921 -0.00160320394475602 0.00807434686613672 0.0180632870242643 0.00844217633435267 1.95718512562609e-07 0.00651073626826707 -0.00106622069346392 -0.00198546472303053 0.00654438160307445 0.00657425625441942 0.0214906017139677 0.0191739958197182 0.00379484405942968 0.00543350742114062 0.0269888511611033 0.0223484892276197 -0.000234344403638939 0.0115929230494567 0.00732083183271919 -0.0321829395097049 0.0326464425635641 0.021233831424609 0.0138997762688787 -0.020230015577364 0.00649297750700306 0.00188858589072995 0.00438057355209348 -0.0281342261859066 -0.00678119397760184 0.0737093581965685 0.0156026602732462 -0.0684768430508752 0.0417527276098205 0.0447157616188157 0.217523791474745 -0.00376165526123462 0.150177371395869 0.0433391913478665 -0.230473649046594 -0.15443325252824 0.179250457759144 -0.398524709506709 -0.261413765514924 0.0932598114760569 0.414088338111522 -0.232935840979184 -0.221068714944073 -0.04389521751103 0.356739562264828
  20 342.597688183252 ""  5.59576823287212 0 0 -0.0222522952880032 -0.00108317431488431 0.00888153130294063 -0.00112897432682019 0.00439160076138939 0.00934902997527075 0.00765015686184972 0.0116642669954312 -0.00193957391750756 0.00731280016533162 0.0184076476603027 -0.00113278925550651 0.00809843821922472 0.0235929589116336 -0.00288493949568068 0.010511688421737 0.0187296360393424 -0.00336058073910705 0.0115284119741763 0.0243097399012144 -0.00269171357735583 0.0117192794589892 0.0237818178257762 -0.00122762545873565 0.00776222924113176 0.0058684304308605 0.00403234242686925 -0.0461239101188301 -0.0199643241997829 0.00755362034878375 0.0259526397934053 0.0260447409570487 0.00533914698586199 0.00222670715468471 -0.0453090608848501 -0.00337514715229206 -0.0290024410581579 0.00249309070144444 0.0282890014033601 -0.0390187028566018 0.0111200943436486 -0.00723606541908508 0.00542779995337132 0.0220609289160284 -0.000240651076614619 0.00518155507612208 0.0250967675067173 -0.00220502916104978 0.0131849547849151 0.0285641104650274 -0.00241616278147487 0.0103370993119396 0.0270499288158509 0.00298964186289258 0.216855282608647 0.0933925722235504 -0.0374496987853932 -0.195367728262983 -0.0248305874480611 0.301356343772417 -0.223338815427794 -0.159427951079582 -0.237795875077329 0.0408197252642274 0.0341071649367192 0.0138691060683959 0.0366631374568807 0.0250499468945726 0.0187730555615247 0.0200499335405653 0.0412057653653218 -0.0182008136750754 -0.225887167481773 -0.158351469300807 -0.245128850535031 0.176292467443963 -0.298705320062011 0.166679175513104 0.0462480064605894 0.260106526272869 0.0584785709984368 -0.00292320987171575 -0.014148161176816 -0.000436972017387235 -0.00611204350145395 -0.0345335893835929 -0.014460819421389 -0.0101331112481615 -0.0230560777200315 0.00502127640063676 0.00716032992786188 -0.000831791061366966 -0.00845008835192317 -0.00429291170308132 -0.00603675316036978 0.0076245402700696 -0.0126056286260376 -0.0335617878671635 0.00217297045344122 -0.0136139073414521 0.00352723343920328 0.00410947179024978 0.00192706228854682 0.00619256419934868 0.0134448199465829 0.00233326487403231 0.00165792564930954 -0.02295766232066 -0.00896116062306935 0.00695195398587741 0.00774254828572997 -0.0141354602981256 0.00262385859499538 0.00320822841719744 0.216995300316616 0.0651244715916806 0.123761148711841 0.017099118368556 -0.216165121406468 -0.127571408968351 0.0347002175528097 -0.0201619222983586 -0.0314024268535457 -0.00486505958578901 0.0232306754547411 -0.0516531278103992 -0.00198052811203497 -0.00102131972597014 -0.0105103289313896
  21 348.393618664905 ""  6.09715596055752 0 0 0.0414530113445935 -0.00510656985842964 0.0180928513273965 -0.0280312108160947 -0.00898348882159259 -0.0338947093037255 -0.0261708689836121 -0.00101788308325929 -0.0430578341480949 0.00723122157663012 0.00576054652248441 -0.00983069302641936 0.0105657572257292 -0.0233121439583554 0.043336487758211 -0.00351139676320587 -0.0388805389027245 0.0449216991869121 -0.0268578309555252 -0.0658731538802396 0.00886289571513164 -0.0382278270209375 -0.0322159238108617 -0.0406208973627164 0.00231291688445512 -0.00513426804116747 0.020328108033264 0.0659180806591032 0.0256518243181775 -0.0409432639813864 0.0109312609291912 0.015133209256486 0.0225285676558906 -0.0257062081528777 0.0752196681024895 -0.0204956062825799 0.0748324879652737 0.0206224194393535 -0.0304639858912312 0.0918230920535011 -0.0035675104613632 0.0572835586339465 0.0390973791490392 0.0458468050302003 -0.0177511001644372 0.028798370253366 -0.0136060215037075 0.0664229440606167 -0.0459242090070278 -0.107575945457906 0.0113284337240801 -0.0560169591934052 -0.0414841700359578 -0.0638894027832162 0.284994785746359 0.0736166677111269 -0.0920561499604321 0.0508430603739392 -0.0330016000244693 0.10731974564337 -0.0511397963631938 0.0759535544689035 -0.210195088053 0.00167509636441855 0.0107467465599294 0.0317634585663845 0.0085030780944421 0.0249134729500015 0.0202166591615937 0.0157702353265491 0.0128616672949998 0.0163076132253872 -0.0488928175213038 0.0634693970895812 -0.216937685036746 0.00623851581511074 -0.00346490270092318 0.0770580684596437 -0.0635009781061693 0.271569900198762 0.0347232322506445 0.0162315718918837 0.0292358383240274 0.0231534039135072 -0.0212238930317409 -0.00768994577168406 -0.0160609157641457 0.00983650658075615 0.00201801216792353 0.042408501441209 0.0413545000952519 0.0745369811082902 0.000878436513626197 0.0118710610392958 0.00499610162062672 0.0518110205599371 0.0252518174023659 0.0391200107170349 0.0406272235574656 0.0113019517407983 -0.00297788971256924 -0.00357920927864342 -0.00312602354955131 -0.0074980035555098 -0.0129894022557505 -0.00241305316351529 -0.00144551574044865 0.0199645837859551 0.00852727963425506 -0.00403540931169235 -0.00682307245637645 0.010007959850851 -0.00197378387177181 -0.000276095101593282 -0.196402730657696 -0.0597217414376187 -0.11275797902338 -0.0166971610679686 0.194067996315643 0.114668881970027 -0.0325769365282701 0.0230682835547935 0.0306313146627819 0.00163560361296257 -0.0261920039962898 0.046670389134102 0.00526275355262762 0.00123214258104598 0.00384181418412741
  22 381.957498446543 ""  0.0876001626982204 0 0 -0.00392306872672897 0.00875807159513703 0.0073289613037591 0.0310863524715188 -0.00487662465791037 -0.0120613907063705 -0.0305991009565514 0.0349642263612741 0.0197318280397142 -0.0197291668798323 0.031141734909039 0.0175621969663601 0.0495296602369353 -0.0208223108277073 -0.0119196436933105 0.060132501879076 -0.0370744961875701 -0.0198279860039937 0.0431932707255226 -0.0229006910943764 -0.0110089803689702 -0.02917356699487 0.0300973921709282 0.0186283433548662 0.0270500412485645 -0.0195901973049935 -0.0127383543906699 0.0419855431797288 -0.0130360316587223 0.0752831355181413 -0.102408753608332 0.0486961980153668 0.0389301503788607 -0.0345452362488996 -0.00473216576867936 -0.102835990013001 -0.0188822293330235 0.00888585627765356 0.0447302250574501 -0.0268634113474521 0.0390282506537183 -0.0171028369317898 -0.031724465395023 0.0421619682382208 0.0231606821051779 0.0629510102116826 -0.0273239183238423 -0.0136480542272628 0.0567304626190764 -0.0355874376675314 -0.0180646507573336 -0.0455729853564174 0.039805167745783 0.023263700122825 0.0214777066395947 0.076548185639253 0.106824631906585 0.0685669614485966 -0.060703265142995 0.122222346457202 0.0620112578999194 -0.0437173901132792 0.104945175015587 -0.169325028667237 0.0282625581115665 0.195710520396057 -0.192725410462189 0.162655716746894 -0.0725742684399539 -0.104678313966373 0.0414756528196744 0.0600154233084002 -0.00597713891466924 0.00906207224310809 -0.130578863592641 -0.0204470205032962 0.031115124237356 -0.205554946464589 -0.152471876573242 -0.0429454264173735 -0.0839005718572571 -0.00546511853120053 -0.0107787724724236 -0.00525198075062429 -0.00393654277397399 -0.0198820376397571 -0.0106579725977858 0.00513388548642577 -0.0107201990812071 0.00900775065619247 -0.011587256094665 0.00956643932757639 -0.0102235995009545 -0.00477850947990138 -0.0224148796151887 -0.00872375575100339 0.00466464159814923 -0.0109158038292356 0.00983493644588893 -0.0035773966671463 -0.000813903655795281 0.000114870325080362 0.00329955660000306 0.00149001889676769 0.00429863256282217 -0.000153970745101713 0.000419134572844858 -0.0064289185909052 -0.00314201934235951 -0.00062931661354463 0.000596724102351031 -0.00273727093546171 -0.0011120649715849 -0.00156637729115138 0.0539701637952001 0.0145189689830864 0.0312724317658912 0.00819147623317533 -0.0515952980136307 -0.0318461271250982 0.00382967765852607 0.0119943715333631 0.00196559537313059 -0.00584314705430575 -0.0101835965673213 -0.00624640613041253 0.00799843602868542 0.00225515734031712 -0.0210261003064551
  23 389.396265733796 ""  1.20439397680791 0 0 0.0206364673772695 -0.0239394697526113 -0.0296656386397285 0.00270912182054171 -0.0344367067363558 -0.0105087829906271 -0.0247887739023007 -0.0403324212293709 0.0110290571052786 -0.0580763318038533 -0.0405330609285964 0.00297056167122059 -0.0245904837071337 -0.0435336244397242 -0.0424901815094792 -0.0057322733975632 -0.0137290945267551 -0.0380969029524769 -0.0201454397473752 -9.21162188968609e-05 -0.0197013319197967 -0.00548212414129028 -0.0348234645021145 0.00504624873289583 0.00586842693075297 5.42586164249956e-05 -0.0135937982818846 0.00459621514699506 9.72448969350455e-05 0.0577159826677144 0.0244742156517102 0.0729816573895427 -0.000234300344877919 0.039560109965464 0.00210899775987503 0.0295567729148137 0.0290585015585593 -0.0497358391513471 -0.0807823711623218 0.0547478103302139 -0.0516177096309575 0.0042001222969444 -0.090765203332809 -0.0563576895589863 0.013498598171203 -0.0283245254797398 -0.0594049866403259 -0.0678044998829555 -0.0281926171872886 0.0376396712201917 -0.0100359018688518 0.0195185940389693 -0.0351586034572934 0.0179280343011285 -0.0341124295964446 0.0545686041849145 0.0841338366961338 0.0145124198412514 -0.0187591950553681 0.0786235813195694 0.0292561537069164 -0.0388400357148316 0.0943963670303827 -0.221065333392187 -0.0421127808821364 0.123158134323113 0.0745541308364469 0.406538283320839 0.0584041422869536 0.251825476876824 -0.0609390561480792 -0.174176865199125 -0.0326856257552738 -0.033902419506703 -0.0451529396211502 0.0784644594801088 -0.0883386623101702 0.136244479133218 0.103036309031351 0.123780751737102 0.0426130180832777 0.011921948616217 0.0287601025940994 0.00828868758130002 0.0151697377101553 0.0680411615203876 0.0360728434472725 -0.00817833130725803 0.0361176491520567 -0.0314988747602397 0.0164448202495114 -0.0351213756955207 0.0286666307359707 0.0114149081594144 0.0623507618161532 0.00845253641692115 -0.0074966101698006 0.039276550350431 -0.0308317500253187 0.00132281220692832 0.000110738466058188 7.50189124066441e-05 -0.000603562303927543 -0.00250846262264113 -0.00239954461127231 -0.000919427084658127 -0.000168466527967907 0.00419103018480424 0.00135002663918865 0.0012074722188516 -0.00102658498384845 -0.000240076370423371 0.00046726490179865 0.0019386685176665 -0.0375292377155701 -0.013236392682462 -0.0207836065864848 -0.00292330804011374 0.0371688409291875 0.022115361411795 -0.0035137122381287 -0.00321975106861275 0.00176754433012745 0.00218672606813195 0.00333828471152888 0.00542878078415383 -0.00417349691768143 -0.000316193152120026 0.0082810528558377
  24 392.269578506709 ""  0.600441698210758 0 0 -0.0142844361952655 0.016626207390841 0.0202481692277653 -0.00493939736403429 0.0261559873955233 0.00872479911661187 0.0232576847655784 0.0249392496426679 -0.0104949080198723 0.0205381129544229 0.0431093557196122 0.00692973827759886 0.0247499160522769 0.0255304150083385 0.0268380718887244 0.0101297363152006 0.00526244795497498 0.0242960602747454 0.0041461646495185 0.00729093872507471 0.0185600503421971 0.0297853693540207 0.00714632412455357 -0.0152586138566212 -0.00250210251868281 -0.00202976017560243 0.00908719506411305 -0.0277369251085469 -0.0168831752589577 -0.0559879810001262 -0.0199177756197633 -0.0512769809245546 0.00114607701581757 -0.0109775113789044 0.020283329484569 -0.00307257886049294 -0.0188240417326743 0.0343062111254493 0.0518892338391283 -0.034934828278039 0.0344191175173984 -0.000568600869922171 0.0203788335572198 0.0703177005074514 0.00982620577905591 0.0357606475344956 0.0307828434882905 0.0409073538906237 -0.0305225657698104 0.00852002044860301 0.029718303939085 0.0227467735330471 -5.08357220492021e-05 -0.0290646768547421 -0.141114825008679 -0.136277280158421 -0.0558230616972182 -0.00357698059438966 0.0401747923837382 -0.216960597646863 0.0371742029012292 0.0351573936314028 0.0334534899535437 -0.413016230452411 -0.248828328380269 0.0410515075519202 0.0252631491353055 0.345637635322636 0.0528430018548526 0.322866604953917 -0.322609696644404 -0.103978528187662 -0.02759311899354 0.0117020792206814 -0.0740709988740312 0.00508792750166374 -0.0140454116625112 0.0335868400780661 -0.0199747556995284 0.0920968094300853 0.0161676067780902 -0.00673769202287212 -0.0198441201317471 -0.00483827411571428 -0.00992957473754294 -0.0488316908435057 -0.0257202622653206 0.00525115066727243 -0.0260684961322399 0.0221143440108108 -0.00780510323770742 0.0247296676688063 -0.0197243122719654 -0.00660635935903227 -0.0420382248681058 -0.00350396568797577 0.00468548964928618 -0.0292084641944623 0.0211833748150782 5.62804315586053e-05 0.0003158465504528 -0.00033591624303331 3.04454697207372e-05 0.00238273661675151 0.0010958976945243 0.00116237522186693 -0.000522632521223907 -0.00249514007713255 0.000623247490456291 -0.000159197286571448 0.000981585457179413 0.000283791650111987 0.000400401771869313 -0.00151657272111003 0.0196273508508644 0.00875069558466725 0.0100784185301319 0.000806881171499288 -0.0186872105241557 -0.0110716138851791 -0.00022659612924569 0.00675616373115878 0.00199983077251421 -0.00223490483121294 -0.00826117991729407 -0.000486284367731699 0.00707951412691686 -0.000203257668526856 -0.00982675138281529
  25 436.852945508964 ""  0.103018076645538 0 0 0.00557353505214072 -0.000705179535807758 -0.0111670343593151 0.00632362356653938 0.00197561161927809 -0.013032058062115 -0.0207554820256818 0.0164183064556242 0.0120964180439701 -0.0919980100856167 0.0694801177970032 0.0480126526739867 0.111960155849593 -0.0734651923372458 -0.0458304739906837 0.0117688838858095 -0.00119583811397757 2.57484136873857e-05 -0.0641872323727157 0.0538763863581504 0.0338737237761262 0.0854357769339863 -0.0530060395463393 -0.0335044630980349 -0.0162826418906858 0.0163179970033552 0.0100718673121084 -0.00340595688740081 0.0297671999310951 -0.0029775143645088 0.00799225978252555 -0.0151274398238775 -0.00393181702255651 -0.0265100718583402 -0.0139062288918666 0.00654687992491791 0.0107982741018519 -0.0115474395867431 -0.0380552953886782 0.0347390030500295 0.00985357011108829 0.00988961048229732 -0.167112690381834 0.121412321831133 0.0813506721269025 0.224759282580962 -0.154730094731644 -0.0994021082053849 -0.153078234504061 0.114425827502597 0.0733648710931499 0.187020349655145 -0.120846251703385 -0.0734241973901676 0.0260687781375732 0.0217476844725356 -0.0145430223959553 -0.00207365504623472 0.0219717330391392 0.010698192702484 -0.0198834234654408 0.0460486334024234 -0.0268405258056552 0.0552822052575888 0.00433497346883755 -0.060738064208183 0.0201930761831082 -0.0893523495788995 0.011830882780793 -0.0263586958368115 0.00511525650102792 0.0223364772276172 -0.0351487036029018 -0.0178202236222598 0.0414546626274271 -0.0189425970897999 -0.00672635468544962 -0.0238674525458499 -0.0218548589122057 -0.0488835669129414 -0.00212557941093782 0.00701571884850029 0.00762214035200937 0.0129214398751292 -0.00590199126007716 -0.0146564332062295 -0.00673105412865693 -0.0173736311491672 -0.00871626574771655 0.00436719016938034 0.0362835503157414 0.00675318586318814 0.0040094161347236 0.00354611986961288 0.0283169887550258 0.0344387901967462 -0.0189010952478744 -0.0153339013910298 0.00375235982805969 0.00788152361388611 0.00427477851357926 -0.00201482963788763 -0.00911294950770589 0.0019261922140372 -0.00816634378796543 0.00205796694266314 -0.00684017226301317 0.00835758018980113 0.011199164166614 0.00627002607058873 0.000889720388730945 0.00385740652368929 0.00487362621101545 0.0025742554460424 0.0012123871840978 0.0086430461707548 -0.00698950811220598 -0.0178450441417428 -0.0221364076445802 -0.00440770792234778 -0.0216040100413965 -0.000500876607590158 0.00757123434540877 0.00367026677865433 -0.020984839662407 0.0233404405984639 0.0139494387525196 -0.0116386147996611 0.0112775515583922
  26 439.486746656311 ""  9.95787328237155 0 0 -0.00126585644154083 0.00282784506253335 0.00570577325089158 -0.00148418788572948 5.40905885112845e-05 0.00128923797016619 -0.00658361352433733 0.00438670971098355 0.00252866016138114 -0.0100168480187973 0.00527245411318383 0.00286897355743416 0.0117067036478834 -0.0102260397269486 -0.00687102796343851 0.000339642320964402 -0.00208363317105608 -0.00112323796218757 -0.00142983358875319 -0.000587484190822444 -0.000294567345897226 0.00503394219199615 -0.00475443192917128 -0.00324126316671137 -0.00659330781394768 0.00320741217806115 0.00328678685628374 7.56829523693173e-05 0.0081432348191538 -0.00189657566157156 0.00614144299943877 -0.00199826832691039 -0.00124757538811648 -0.00733293547673241 -0.00182967168539626 0.0062466576302245 -0.00509272949135875 0.00486465369582055 0.0182087249426918 -0.0107132503172517 0.00334805795034523 -0.00187902078410198 -0.0148007362937507 0.00819437785214046 0.00495933263363914 0.0246574321888944 -0.019187910421044 -0.0125646282358619 -0.00515433652340513 0.00224799913699071 0.00145836855951737 0.0140017734770149 -0.0107618478213725 -0.00690372240115103 0.00788223777324725 0.00587159032074837 -0.00496641255598227 0.004234218145751 0.0040505351744411 -0.00143913050723558 -0.00297118924693906 0.0177176357519759 -0.00663670938547203 0.00923090889834376 -0.00151359959164013 -0.0140616069086318 0.0152952383861347 -0.00815276087939476 0.010066064033952 0.00932790551751974 -0.00294200909773342 -0.00580402959963636 -0.0105530293872885 -0.00337303659873682 0.0115848900550531 -0.00560075438543636 -0.00291277857773984 0.00495364805413871 -0.00305431978400994 -0.00528753446829368 0.00452173975706454 -0.00562380422944432 -0.00615238202586639 -0.0061007095093217 0.000501339654368469 0.00300801570226162 0.0018677128869757 0.00770113330646201 0.00166424221395669 0.00232833153041498 -0.0209248439555242 -0.00148720224649595 -0.0026903374252643 -0.00274440290228172 -0.0282563563261772 -0.0168773102391973 0.00854345806336309 0.00527619932486576 0.00282833255658705 -0.0923014605067932 -0.0521483331791618 0.0239373035962327 0.0988402894524705 -0.0301817693436495 0.094813823873141 -0.018613018230162 0.0518206724130413 -0.107354059637653 -0.097351401232636 -0.0439640986615325 0.00669204478604971 -0.0876947434215121 -0.0467118247137318 -0.00892765587504279 -0.0489856679070133 -0.10117466612135 0.0504619400009315 0.197590531563611 0.297210829154803 0.0814256085256798 0.208329520286593 0.120219667401523 -0.0129864720824849 -0.0739639758296865 0.0893708369471006 -0.219912931959696 -0.0531305903276782 0.117374568867039 -0.281839928320501
  27 454.117585900945 ""  1.01967610052918 0 0 -0.0139204229793058 0.032102643348046 0.0398804648536726 0.0385846099792446 -0.0164478024493977 -0.0113541481964413 -0.0675823782293126 0.0408032029382456 0.0292141103474067 -0.0225806849809151 -0.00219319254537623 -0.00396748528566886 0.0312211900641003 -0.0412672564783515 -0.0314401695536926 0.0086728849891918 -0.0266786562007427 -0.0178221040677904 0.0679240299770046 -0.0659393780908319 -0.0400541561259332 -0.0488567386207122 0.0155635973027579 0.0173561255430158 -0.0599713206053125 0.0270226300696085 0.0219233621259714 -0.00310472756944738 0.0718629254287099 -0.0107598835359724 0.0429477941510152 -0.010197731029302 -0.015849460285042 -0.0592875016355386 -0.0155180284726096 0.0600065602122729 -0.0552364338800834 0.0525470442064462 0.167579236214563 -0.115371839636144 0.0802900498350959 -0.0497062262892495 0.00893043415508087 -0.0372294453833215 -0.0193194376122667 0.0666254606138307 -0.064639918893395 -0.0456209877439206 0.134987522321111 -0.104163185224617 -0.068526567659981 -0.0500905082354308 0.0168884829406458 0.0172807861837642 0.0472885128690902 0.0648711951146634 -0.0283579468507076 0.0453347379932013 0.0291573656340855 -0.0157831861769508 -0.0156033217655468 0.156052839367423 -0.0322965421847761 0.0245827790173036 -0.027376567455243 -0.106417984634382 0.125103206857445 -0.0071864887743694 0.0850941998523582 0.113729783088857 -0.0484288044687579 -0.0779060900764056 -0.099308213450173 -0.0349549925800359 0.099015807055348 -0.0379560541211803 -0.0379186818926882 0.0631553729475215 -0.0148145743467182 -0.0332633253360072 0.0458070854531852 -0.0212681070897247 -0.0324747900445825 -0.037961745081669 0.00892969487480406 0.0138727133983115 0.00039463461475589 0.066788123341047 0.0141739609506355 0.0120949800408017 -0.113567666582752 0.0192752336752362 -0.0263135797559332 -0.0111594533439291 -0.121038048608157 -0.100983123135715 0.075828903800811 0.0378346055344675 0.00801094375081515 0.00716626354053759 0.0049137404739531 -0.00257893070276307 -0.00621379581294761 0.00565114047984123 -0.00618030213296044 0.00133973974964653 -0.00408708317870868 0.00727473136963382 0.00561870528535782 0.00155480708595405 -0.00132138962350141 0.010437516421625 0.00360786086440877 -0.00355365459239911 0.0450351066047123 0.0195580979796347 0.0201780783855056 -0.0124312816438546 -0.0701903323214888 -0.0338742165390919 -0.017251309378999 -0.0100562775180904 -0.000937314439610099 0.00575898502713026 -0.00903878156473105 0.0170409692496802 0.00535174777697317 -0.0100887014649468 0.0223107911895586
  28 459.547176450831 ""  2.2401898984175 0 0 0.0408691095475218 -0.0200794218922916 -0.0648362353458044 0.00188796214207133 0.0107429473529385 -0.0468133843208614 -0.0368266323846519 0.0192752438251265 0.0302749751633174 0.0260221933176294 -0.00533324660293104 0.0327389752455392 0.0231120373151438 -0.00444699172494756 0.0270828674239792 0.0248269703212961 0.00204568270456457 0.0135080742440027 0.0623467887002231 -0.034060249824816 -0.00206819924551645 -0.0356035867654057 0.0220928766915662 0.0390350094111747 -0.0141942356534096 0.0534652592162511 -0.0265022619192941 -0.0374135077363691 0.0674695949844735 0.0132460707630305 -0.0192416134255228 -0.0236137602109387 -0.061484040622452 0.0162059387947155 -0.0307112805807719 0.011039861721881 0.0908125410351241 -0.0387291599033256 -0.207838349221907 0.177060645267977 -0.029607186699111 0.044349830215253 0.0702845902973508 -0.0237764972396875 0.0143396693100956 0.0292932490161173 -0.00949879617653309 0.0230541063126431 0.109661760231796 -0.0800136761769232 -0.0257949774439779 -0.0346625858228737 0.028191176053235 0.0491839512319961 -0.0623142731779829 0.0994087397471978 0.0293271825502732 -0.0387365503994839 0.0603416030279866 0.0302340756154064 -0.0239985512126295 0.0316633334364733 0.0340570512725685 -0.0684482527776867 -0.0550474514867993 -0.137840474293131 -0.0111853453558201 -0.0331685209550625 -0.0518656293845862 0.027932671952543 -0.0881338425243096 -0.0149236967302296 -0.0556071471249989 -0.0657890806043611 0.0872540177033387 0.0534627518952341 -0.0677557710452229 0.0120683764373676 0.0850302585538118 -0.0714388914385741 -0.0146333660174295 0.0287638709923282 0.0466082414465733 0.0568765799241796 -0.022018875387239 -0.0410223633154093 -0.0141805959023406 -0.084932702883484 -0.0279978586961984 0.00689907702180289 0.161880813639878 0.00925398293250561 0.0278573223678676 0.013537111057744 0.155644127555424 0.152174102234212 -0.0961039087006203 -0.0533338938975354 0.0163522120781555 -0.00300807145295002 -0.00158667525037062 0.00117487159267657 0.00310255752545084 -0.00687746675622633 0.000379959961778454 -0.00119932460872735 0.00195932353831131 -0.00161749697919702 -0.000566330615389172 0.00374030071422682 -0.000672671809959311 -0.00720352413816184 -0.000905243808539358 0.00655150600264619 -0.0278094063642381 -0.0157255050684246 -0.0145110206678361 0.00523303446384927 0.0338982263290636 0.0174965166432691 0.00592185650835271 0.0034286365134546 0.00103952251235447 -0.00196146700475245 0.00441149310499229 -0.00498540914077423 -0.00281369635401737 0.00407949983093546 -0.00692980910076982
  29 474.398704644991 ""  0.397672250512299 0 0 0.00551907722379406 -0.0557380859339015 -0.0350565239627323 0.0153866395075556 -0.0282119504863556 0.0237192620203077 -0.0170517388895998 0.0137687853628899 0.0167827028568257 -0.00725897287367769 0.00144203718586294 -0.012890577953525 0.0056911294539625 0.0195061867810843 -0.0478263377893711 0.019121038339285 0.025229327836746 -0.0345674148965136 0.045735938074559 0.0292232361860893 -0.0472966827012887 -0.00422412128444904 0.0507916987000582 0.00988716619441788 -0.00177981555047537 -0.0225507475959351 0.0790968121822253 0.0133850052254246 -0.0319217832022752 -0.0492739048987153 0.0417102688688762 -0.0241809374507873 0.10643915974099 -0.0842598898635108 0.00692134634113413 0.00376982577025447 0.013902294640277 -0.110690360908713 -0.122680524477053 0.06822574610844 -0.0937183332720812 0.0220655607020583 -0.00472765357231685 -0.0276064295451568 -0.0173073189062753 -0.0131704829131076 0.00380150765491389 -0.0777872059004034 0.0883570393497372 0.0329491050031313 -0.0622321328235141 0.00875340784324821 0.0589290845322191 0.0293213810703186 0.0623315811328062 -0.157812242434566 -0.0991576092131654 0.00870895035703617 0.0090191018411649 -0.123949449873674 -0.0159292795159854 0.0611800929173494 -0.0952998696800794 0.0466967766658838 -0.0223045397166056 0.0996590983333025 0.0714681030221284 -0.0108856800670951 0.142945575806836 0.059123566932557 -0.0191023221602696 0.0598320613498114 -0.0537950685312451 0.0216848985657464 -0.0628888899455545 -0.0678507239969677 0.0324063861977259 -0.0820231102849197 -0.210597992541055 0.00465703259618098 0.033506881985406 0.0161899439271726 0.0256654215514974 0.024051150862886 0.00338619276425593 0.0147181836391445 0.0149881120983937 -0.0650546374437916 -0.00250706644564378 -0.039617584473018 0.0886877253776426 -0.0618061511820563 0.0304788034183383 0.008759799700814 0.125755583402439 0.068427543906218 -0.0763737786753413 -0.0278780253003912 -0.0329959377867839 -0.000898768926678202 -0.000469514467442697 0.000331890508920601 0.00156029110507543 -0.00255733723745142 0.000101858462939551 -0.000124785190655474 0.000535824845596786 -0.000984406531024787 1.60416928878977e-05 0.00157692192288777 -0.000405454355635855 -0.00275908640449414 -0.00025320649111262 0.00244001229068608 -0.00671520239936067 -0.00571097600208333 -0.00289466813971444 0.00222448557095961 0.006613317454966 0.00351308032434743 0.00361919931204097 -0.00213916035797203 -0.00191899382096141 0.000696562356651779 0.00469076719126621 -0.00309353198342018 -0.00276840251124416 0.00107096476985318 4.1983810302794e-05
  30 520.527254066045 ""  5.19626173695729 0 0 0.0295979749120298 0.0955704211953519 -0.0355011440511437 0.00189015851352783 0.0813449471925969 -0.0673380556190175 0.0119825428958082 -0.0127780947976555 0.0612523039102582 -0.00110465793112811 -0.0502701733880185 0.0268192156594209 -0.0348424199290683 0.0042578985234811 -0.0543555568857109 -0.0371996782131948 0.0100720195219718 -0.0458299346445503 0.00376361944201005 0.0252703751824632 -0.0119262663036446 0.0185209634347328 -0.0372187370606363 0.0670354562328863 -0.0210944973630402 -0.0454718879966817 0.00350363650139725 0.0299643792290234 -0.0470913275850699 0.000483030288280868 0.0153387847110472 0.0162408803362436 0.0162399094933781 -0.0249773850840637 0.0130050293436879 0.0229555582387578 0.0589775636850936 0.153699321193778 -0.0325629907913539 0.0663380786798587 0.146600845945507 -0.0160091507646854 -0.0325484721449485 -0.144844145494593 0.0293938972305082 -0.053600003978676 -0.0162972821445011 -0.0908013157259446 0.0589794680495497 0.0865126751368681 -0.0228658712929915 0.0643218624651663 -0.0273831822924254 0.101948696253587 0.0513874542225028 -0.0418624083288046 -0.00452007842548519 0.0575476597762362 -0.071730082853448 -0.00224486309980667 0.026451165550898 -0.00435442697693994 -0.00649980847192086 0.0539207503668299 0.0405808499101602 0.0695388709537375 0.0428796367146644 0.0451294800197274 0.0496947635780447 0.00329391608467334 0.0639546149020188 -0.0667023335962107 0.0258294722006251 0.0378782743504343 -0.00902560740954462 -0.0658358731001553 0.0374741553873204 0.0547371874149335 -0.0284838886148415 0.0432502471476555 0.0306925386020519 -0.00229639609492337 -0.00153492728794808 0.0161807035802602 -0.0208377038388709 -0.0664431572874882 -0.0354387860388178 0.0103790208232875 -0.0209748578201334 0.0550133225168412 0.0208162577475582 0.0839162475271294 -0.0197803905219803 -0.00530170213713198 -0.0364686243963182 0.0393443690423604 0.00652663767691813 -0.0304354267233002 0.0572892331466084 -0.000634795779385622 -0.000189036329948093 0.00068277148381885 -0.000370512709126909 -0.00185117319409175 -0.000169871419364978 -0.000342614030807434 0.00137866027428804 0.000679982910143463 -0.00037899734847123 0.00092412174378499 -1.20684325734236e-05 -0.000773075139589264 -0.000331872989427446 0.00249893129239944 -0.00895745888258404 -0.00258978313663654 -0.00623504575835309 -2.08207671118881e-06 0.0130024669958625 0.00702911799438018 0.000524730431398302 0.00217613084766907 0.00144807537895857 -0.000439691416096732 0.0008904255382215 0.000107723083879822 -0.00054657778213139 0.00169734266665857 -0.000274653366692099
  31 555.199470263978 ""  5.02396264053599 0 0 0.00411929687143473 0.0220962914766904 0.00627462291691771 -0.0400810098524056 -0.0218740556242781 -0.0738742615491223 -0.0553918889394394 -0.0532734849952883 0.00297648437251575 -0.00862653335170287 -0.0614802619793085 0.0451022888542002 -0.0163197620240284 -0.023464929653365 0.0140954622133689 0.0218153150711581 0.0595621495761746 0.012197112427121 -0.00137637825498868 0.02868394829417 -0.0372361318064363 -0.00155171269528345 -0.018673408781472 -0.00533786991011061 0.0753161097123307 0.0687836434346016 0.0403075655592992 -0.0422232189241028 0.0400123439488892 -0.012560248578462 0.0083765293266125 -0.0355020374681901 0.0793328664123031 0.0473139765561321 -0.0109098585765385 -0.0540517364437884 0.0178482290678335 0.0804846368048192 0.0464834461929244 -0.0157014387329192 0.0542946396387137 -0.0151625749435697 0.0253104019827368 -0.0714295991694352 0.0309230301510203 -0.0470343880355211 -0.0647554823449148 -0.0583360497729149 0.00192716503330797 -0.00405141503438146 -0.0428361620647424 0.0704789406926582 -0.00741770810437363 0.0468791981501418 -0.068590171378484 -0.0634173411018707 -0.0345580355939582 -0.148240603237844 0.154483072384765 -0.0436344130841088 -0.0618770226441207 -0.0444103308649551 -0.0364529068670448 -0.0469900908585846 -0.0681461564579457 0.0282103510329055 -0.0465568442186708 -0.0656631564043121 0.0121956691987973 0.0168434120741851 -0.0963339548966006 0.202026295948882 -0.0193049186214896 -0.0437166785786038 -0.0548208930123572 0.130407028924564 -0.0371310156705737 -0.167342012425826 -0.0451899911989198 -0.0573003317165266 -0.0435296396524452 -0.00188058154253695 0.0024053001203238 -0.0124754942777948 -0.00336522002308891 0.0190733200208469 0.00288759574475919 0.048445749868594 0.0100491651817461 0.0284550039183735 -0.0576109271790922 0.0582097287648121 -0.0127011605735252 0.00240140752586755 -0.0715033848418077 -0.041152421311377 0.0664205010076317 0.047554827093636 0.0169018152007274 0.000265616995720977 0.000236828295463306 7.05254449295464e-05 -0.000656482282131701 -6.32995481398941e-05 -0.000403771135931807 -0.000437874651338747 0.000331160491855183 0.00161354250706571 -0.000482777848322979 -0.000232928438265109 -0.000578929816175052 0.00114428233079957 -6.15878634043053e-05 0.000193449327974213 -0.000262451210412978 0.00120754213405142 -0.00132698586426401 -0.000733835643539876 0.00172818124440497 0.000799366056101947 -0.0019509320976485 0.000205505937991939 0.00119386081701013 -0.000409907660565101 -0.000866576871852798 0.00148985898761142 -8.33172071114642e-05 5.16515730313214e-06 0.0023216428761816
  32 581.289797448717 ""  19.6307299388688 0 0 0.00359186413706143 0.0139342562310494 -0.00597429306234303 -0.0249323031526819 0.0183000185847333 -0.00573854262623983 0.112324886675341 -0.0854672728514066 -0.0457457071679989 -0.0282002895865669 0.00456576796297097 0.0201167869850617 -0.00759510856535448 -0.00310475098032785 -0.00233511060185265 0.112411916740167 -0.0740693038457086 -0.0551067923381961 -0.00350913498354497 0.00468270799973619 -0.00347986522035216 -0.0298971523957501 0.0130751361442095 0.020145088371598 -0.0118087401077083 0.0212514205384708 0.0140830571555788 -0.0115735425749726 0.0496522843682001 -0.0016970955989177 0.00738756669768011 -0.00686648889273229 0.00951429745075775 -0.03384166465991 -0.0122842110560281 0.0164825824303954 0.0195413484231556 0.043565961821032 -0.0085780028023108 0.00739830029200976 0.00361850154256643 -0.000615478814765568 -0.259747596530717 0.149559216846191 0.121819757836951 -0.207013414016086 0.127139273609368 0.0745276244051252 -0.177771950436696 0.134467404074906 0.0759610927767246 -0.239610803758999 0.166493603825287 0.120289608561954 0.00160587109587138 0.052591438842144 -0.00449857027915291 0.0184165593470911 0.0279639611947215 -0.0142795843400883 -0.00676693875167589 0.0903568375239271 0.00307646240994876 0.0118951005344562 -0.00899779888809484 -0.0421075697739078 0.0285171643277925 -0.0350387740048265 0.0356993466647353 0.0151637304438943 -0.0169530099746296 0.0164153374062244 -0.0846898797449187 -0.037397813621588 0.0243603002689533 0.0146633873508158 -0.0397498868445965 -0.0250754781538567 -0.0564735187022 -0.0361422108441086 0.0157628670205273 -0.000476211127501552 0.00261887700171845 0.000615449497945563 -0.00299924441266041 -0.00413514387471363 -0.00186283222814202 0.00692751412405153 -0.000829151526449263 0.00938306962589905 -0.00419102259811139 0.0178237775706492 -0.00312838208730068 -0.000398866659664107 -0.00914418587504086 4.22290507705993e-06 0.00805526050533377 0.00245778901038968 0.00901014397165104 0.000593328130844417 -0.000256505164062999 -0.000262127168806359 -0.00173576599352166 0.00098324121712991 -1.09710468341102e-06 0.000250105974373449 -0.0012376491732527 0.000445295402894024 0.00163899821108264 -0.000492304430663162 0.0014636036052187 -0.00138352729118884 0.000466813994296882 -0.000717042373276131 -0.0077304886176737 0.000636358836493719 -0.00479300691010111 -0.0025341222885361 0.0126137172151137 0.00766135337332615 -0.00269923610739562 0.00537601032715143 0.00431925048988073 -7.20528259726793e-05 -0.00405943170857518 0.00287967433143923 0.00343731549596253 -0.000530868740739837 -0.00523748974312069
  33 652.568863888043 ""  0.690764624467662 0 0 0.00632460972168241 0.0262006349921455 -0.0174269388116271 -0.000391956448666395 0.00924272145277355 -0.0177016968348961 0.000754327134858107 0.0204123908382574 -0.032883495651087 -0.0743254039250318 -0.044379018340287 -0.102117093893877 -0.073495469386043 -0.118604183620842 0.0233640835382142 0.000597009625310972 -0.0191409667533614 0.0344024539007014 0.0742879585359805 0.0317764571391106 0.110655469601028 0.0649339790755979 0.108289864257104 -0.014958778433525 0.00306476632407442 0.00466649424624681 -0.000931786079726527 0.00252652243494469 -0.000570861249245271 0.00287841372242769 -0.000475622025147028 -0.00929836359078655 0.0137705684744664 0.000951216688257299 0.000828583215707712 0.0033529604783719 0.0118553452041938 0.0371227008965648 -0.0159413857709181 0.0159614897933283 0.0364046745455899 -0.0113777113298449 -0.0535820017138388 -0.0198393413559808 -0.106885162246301 -0.0509672993853192 -0.106706246958861 0.049714238384579 0.0535661765512922 -0.00557315754225058 0.111794182274663 0.037490419750443 0.0928225129272194 -0.0484308837302608 0.00607971361334565 -0.00718058379880982 -0.000539447165446697 -0.00317401501436934 0.00352274383940414 0.0055794294576512 -0.00120104204236765 -0.00465726766758674 -0.00225959500897603 -0.00113052480009813 -0.00972365998335485 0.0115556465394929 -0.0020743938240626 -0.00788794069820224 0.0116733961455591 0.000503363742634202 -0.0134780334409681 0.0207486000370479 -0.0041394689701417 -0.00166748322831816 -0.000750137638762991 0.00624265075222145 -0.00310888443820106 0.000982684803267402 -0.00655862005040673 0.00261068486562018 0.00509940720917691 -0.000873240243252382 -0.000892770709338328 0.00268625365661352 -0.00131203704185491 -0.00747429281428566 -0.00448087014552488 -0.0023100857055123 -0.0010166115965372 0.00291491185117247 0.00779947064848914 0.00274747569940485 -0.00152318677695001 -0.00165817355062898 0.00137929851575421 0.0084360441016288 -0.00607565458139352 -0.00951046594542561 0.00398722828626864 -1.96288394532768e-05 2.70976763676852e-06 0.00028602353870721 6.14595705477901e-05 -0.000126593629451515 -0.000259996636960832 -0.000164990156474062 0.000771513366448236 0.000342326059920231 -0.00183213226831258 -0.00142520964847795 -0.000836267513622869 0.00235144313265364 -0.00071059421433438 -0.000565909740743146 -0.00274130396470381 -0.00221812698530657 -0.000212790221849999 -0.000192317084998726 0.00228315603602863 0.00140290966643632 0.000415471619125543 -0.00113018174846256 -0.000811116916512667 -0.00081296646424719 0.000482406856170444 -0.00104727584812778 -0.00108188222401147 0.000494852974669987 0.00230226072201838
  34 681.001128112077 ""  5.10679732945369 0 0 -0.011381010491463 -0.0349582592585296 0.00740355465919204 -0.0609170813567098 -0.0504865503652285 -0.0734946915933437 -0.0387379991543854 -0.044840361459942 -0.0207908538832927 0.0277032948559891 -0.0108276364476765 0.075771348080426 0.0285956101330459 0.00462574935953111 0.0584261351565853 0.0463061697433061 0.0436449463477374 0.016841044396856 0.0419319078486007 0.0691242149572231 -0.0112650721870398 0.0346551207856565 0.0617378147431924 -0.0173682776561868 -0.0253409103167665 -0.0261804594440255 -0.0131610586894426 0.0333576050619197 -0.0739901391174051 0.00125291990032615 -0.023712437509159 0.0145544457298935 -0.0756143955844413 -0.067863594556523 -0.00121197543416407 0.0473251511700653 0.00776420224838628 0.0165423029346883 0.0238988455293769 -0.0231531125693517 -0.0237560511493783 -0.00486873170064759 0.0657134211486505 0.0653754853974053 0.0693839563346361 -0.00984148525293739 -0.00765660784592525 0.0245926303007159 0.0219100656456943 0.054168135814549 -0.00778787993422435 0.0879871626445957 0.0951913668083605 0.0571400455252595 0.0430661178859518 -0.0420933747473271 0.00865750499892041 0.0731286946988349 -0.115910419818797 0.00920715905482818 0.0425952314013112 -0.0445225536330493 0.0122674362079294 -0.00125466460270312 0.0285151052815308 -0.0560432144090797 -0.00454720091743619 0.0298767958165382 -0.0533413377011855 -0.0283944128621005 0.0392835567074188 -0.124898216237182 -0.0404529498853411 0.0127347677788967 0.0490435384227561 -0.103000595379682 0.0123438146709246 0.0885071049760815 -0.0403088626047272 0.0152188154927119 0.0458320935654324 0.00812901112684081 0.0150004648254027 -0.0143266022540038 -0.00623802246539126 0.0305665253705887 0.0158344723917261 0.0267287121793921 -0.00542062229208186 0.0133811192064385 -0.0389800646195104 0.0397256098921223 -0.00581416941909623 0.00986415378705283 -0.0328735137468722 -0.0322673131834988 0.0504968394874505 0.040487695571047 -0.00451698453700345 0.000184084565545411 0.000100347413629536 -0.000133719644301465 -0.000218510863284951 0.000350988292190325 -3.13366537201016e-05 -0.000317928064744855 -0.0003641854261559 0.000807261386150835 0.000303257688027084 8.09734970131742e-05 -6.0152148583404e-06 0.000281240486463806 0.000197368639536277 -0.000337288655199226 0.00130196542124812 0.00156778890643354 5.30747476146851e-05 -0.000489534625484182 -0.00206687443166215 -0.000755770948172621 -0.00111459846842721 0.000120416914835609 0.000931395257233646 -0.000800307077263443 -0.00153591280893666 0.000583013403784358 0.00138594557413134 -0.000653970293109006 -0.000111841750782008
  35 757.629354570349 ""  1.16145583927848 0 0 -0.000707806231336001 1.36595402185191e-05 -0.00414573519588643 -0.013012219739455 0.00621119317398084 0.0020218126717136 0.108247328512055 -0.073844476185565 -0.0476162053410647 -0.057788813502099 0.0382289114795061 0.0300842571976114 0.0581940906580156 -0.0404860032534038 -0.0266194698319504 -0.12035709343705 0.0875898341656271 0.0551569812929542 0.0529807065054036 -0.0369642204158071 -0.0247609380203607 -0.0571956132233846 0.0386885731262394 0.026213294857896 -0.000167254466298374 0.000460482867456009 0.000131613674912415 0.00779388358895608 -0.0214693219514427 0.00151397827461963 -0.000634883474482342 0.000379712274761586 -0.000151486430903024 0.0180989791253573 0.00246593224082304 -0.0130788343689338 0.00398259224710121 0.0136856545236774 -2.89150292993684e-05 -0.00508211555386954 -0.0078852702616678 -0.00589563277575776 -0.150601826307043 0.0977448210040189 0.0709570880168927 0.170375186693688 -0.123613175493048 -0.0830335983123164 0.177492290392787 -0.124527171620055 -0.0807933154314414 -0.137751902738463 0.0939312060350946 0.0598486095991495 -7.41599319901046e-05 -0.0481418428327717 -0.00418867354390924 -0.0252489807639188 0.00851393891282683 0.00213091884843292 -0.00282535735505983 -0.0501495091119582 -0.0117744084125431 -0.00471267831028591 -0.000546973457290221 0.0122413301560765 -0.00732263233156224 0.00853645502599085 -0.00834221423445237 0.00053167608894712 -0.000739087437793102 -7.55906915962658e-05 0.0471945656810599 0.0171057098907357 -0.00840251602310659 -0.0118962807358544 0.018759028067594 0.0151368575936409 0.0424440955534651 0.0170405004146071 -0.0149365747813126 0.000881508734019715 0.00504440872344494 -0.00160442657449349 -0.00279364903756118 -0.000287679071141388 0.00334335134102651 0.00418499058974984 -0.00272570125368091 0.00251877217736803 -0.00389938576740545 0.0121618562058066 -0.00204392508612616 0.000748456178823573 -0.00187664647661454 -0.00240288741639152 0.00652824472551534 0.0011672535033362 4.58223755166737e-05 0.000185977496139688 -0.000244990592838801 -0.000165580142676323 -0.000760312358659619 0.000618218864736412 -7.33699118226987e-05 5.93640899163553e-05 -0.000632616604999009 0.000397503688885423 0.0013338388102546 0.000270083447908403 0.00100805503711758 -0.00136598011098023 0.000503906865471476 -0.000509871315315297 -0.00202022496876733 0.000785475168884752 -0.00140743018367497 -0.00117656920971884 0.00428040791995207 0.00269944214772314 -0.000716970692985153 0.00220072215564093 0.00214556213077072 0.000656986454004343 -0.000179896891292493 0.00111200099193939 0.000800875056447169 -3.58211466702976e-06 -0.00230256362112526
  36 804.496377504905 ""  17.3519809925863 0 0 0.0132255962648234 0.0625719299875695 0.0403253019954443 0.0338972756175142 0.0143697117244347 0.039812668322949 -0.00471676006754952 -0.0156726281566558 -0.0107543009058977 -0.0102249739072856 -0.0349717363770152 0.0342231378105003 -0.0135650050282473 -0.0500261768998431 0.0411802077658689 0.0224216276938029 0.0249494248069913 0.0145308724794472 -0.0248060149846981 0.00793683348375739 -0.0672593632138254 -0.0210141363445946 0.015101591770839 -0.0500303287906193 0.0281560787311675 0.0304763595726456 0.0118331498726963 0.0231232255847575 -0.0330636694605372 0.00384786251323658 -0.00419951582828981 0.016562511734415 -0.0358811404455198 -0.0295601107281618 0.0052171275065092 0.0278673137287867 0.0235708224948186 -0.000446416266748946 -0.0604865093750989 0.116938518579443 0.0935042420631772 0.119334615475 0.00174170100238875 -0.00568800552031544 0.0347966311652464 -0.0528506926518634 -0.0704064524203117 -0.00473883718248662 -0.0475641660567146 -0.0562758014270664 -0.0689805172497013 0.0180223756847752 0.0133964602725679 -0.037507230184215 0.0135662924350391 -0.0677907763524927 -0.00274445606130996 -0.0164465877761942 0.0062237476372359 -0.00125106092289591 0.0160516167441233 -0.0727256867958711 -0.00512357520376995 -0.0330842740384954 -0.000265171417179495 -0.0657977250409561 -0.03008586745977 -0.0022390567376046 -0.06822666713936 0.000135396252607059 -0.0109749271195705 0.0172555784396413 -0.0659625231369155 -0.0121895520271868 0.0324381151084816 0.00602010993705077 -0.0108010307523507 -0.0113702803518666 -0.0602980069822574 -0.013410455480546 0.031168450776561 -0.0345339313619356 -0.0950088294285463 0.0577338082426068 0.0630433612739493 -0.000606294442478861 -0.0816392719617515 -0.0562098332661983 0.0805293425407081 -0.0157441828043637 0.0503840067628588 -0.169618313169974 0.0459160236670754 -0.028705876767337 -0.00511941833487915 0.0568471939972926 -0.111383442494326 -0.00403107435612317 0.0429799611243399 0.000116887777372724 -0.000398061327369411 -0.000889292701572592 -0.00141152633252806 -0.00163415791892656 -4.72604479960648e-05 0.000947027419819375 -0.00017753693317466 -0.000470537304744022 0.00519368737252996 0.00482957660288834 0.00116635901097139 -0.00588394764127137 0.00116060685824891 0.0035991917444102 0.00291183376334787 0.00501946775026107 -0.00320406453564443 0.000740309823157242 0.00861135248394849 0.00204411513636387 -0.0010355248901182 0.00545636655978396 0.00286789323182909 0.00300832127640812 -0.000853428423879677 0.00319198055030364 -0.00413913382587154 0.00189296072859102 -0.00114376231184638
  37 833.770548944759 ""  10.1251870201293 0 0 0.0126181145376182 0.00564328878582694 -0.0456217482182948 0.0314256635185308 0.0256057121860216 0.0450873787379101 0.00258681395686045 0.0129869250222185 0.0078623722056213 -0.0242786304235485 -0.00879564748877193 -0.00443763811033175 -0.0228990204490938 -0.0219719099324613 0.0119969807423977 0.0122161490083452 0.015712843973702 0.0111265873098154 -0.0123942213926363 -0.0176767830334665 -0.0365899508018848 -2.34865250257948e-05 -0.0247529435220865 -0.0300322205708011 0.0513358179424838 0.0582699711782951 0.0213543623997479 0.0376123251701572 -0.0446879209396759 0.00643403835578435 -0.00199284739740566 0.0254812791353212 -0.0455234442094258 -0.0385670832570744 0.0120637967057268 0.0392414783066813 -0.0208789230581735 0.0100197234780534 0.0417093341624189 -0.0721803027896849 -0.0298503864040756 -0.107191752629011 0.0532427935811498 -0.0758929159076803 -0.0394920659449949 0.0150264014306049 -0.0730902058466875 -0.0391129758095743 -0.118442654132182 0.00340625989175573 0.00401297185769311 -0.143446867087644 0.0577040442067663 0.00595244275705367 0.0136978809115879 -0.114634876052986 -0.00576886944047915 -0.0460811678232207 0.0397525842330876 -0.0064455934712776 0.021808902897811 -0.124538721229245 -0.0132971028473019 -0.0586805129193866 -0.00800805607539999 -0.107395464060395 -0.0537962983424229 -0.013782362506015 -0.109485434007991 0.00424261284458771 -0.0313156788145697 0.0705567040178417 -0.111105507911008 -0.022853340799115 0.0491865160030595 0.0347483317602052 -0.01923609875623 -0.0442061072497508 -0.0951177305218378 -0.028473966220714 0.0436101232775429 0.00542059537576648 0.0616885461550143 -0.0201489452413164 -0.0369127616651698 -0.0382869593625167 0.0492125933193459 0.0312708392546141 -0.0322943727032824 -0.0128683847688705 -0.0082081365556201 0.105802654651657 -0.0255258286230602 0.00162336517817692 0.0477806885650465 -0.0137717219959354 0.0477475759054781 -0.0151170111607611 -0.0345537876873894 -0.0118433122038242 0.0291846571142554 0.0244512636091381 0.00902222898014365 0.00451447042663625 -0.0143088289074707 -0.00512232627318287 0.0140472464321882 0.0101695317332042 -0.206652061389477 -0.169055067900638 -0.0579226177361719 0.250171463823762 -0.0618556230174001 -0.0510545980334894 -0.0593029887470268 -0.103345690288278 0.0352243025489063 0.00264885135872983 -0.0254739790980848 -0.0219620859929608 0.0287623552337439 -0.0756713645076742 -0.0423501929809316 -0.152447822251261 -0.0723101856118142 -0.1401276978001 0.206418482220633 -0.0723030361630428 0.0568118072840025
  38 834.270798784707 ""  12.4093129642843 0 0 -0.00610894548252542 -0.00246636323834989 0.0312722473671871 -0.0236879801464988 -0.0189101502846519 -0.0310156605650194 0.00109605047864212 -0.00863673539552363 -0.00585365558435608 0.00404059386141131 0.0149742282233262 0.0105485910579865 0.00868040759955313 0.0206462139117666 -0.00487383762207885 -0.00785563141309134 -0.0105553222178218 -0.00794149753569464 0.0161395821344403 0.0068712855522756 0.0210578713032895 0.0109834745970883 0.00828148603332714 0.0158145709853221 -0.0352773905355864 -0.0392954227964069 -0.0142697302766818 -0.0251777863356002 0.030111605322175 -0.00380513296924898 0.00139221229137392 -0.0173116628310799 0.0307559801261157 0.0259385170345423 -0.00812143518449097 -0.0270966077322527 0.0148422915907568 -0.00908082063835318 -0.0258070239887992 0.0580373417739484 0.0170282042766723 0.0795513351313693 0.0416384022413752 -0.00336654476559207 -0.00584575086061162 0.041747282014506 0.0128728714076774 0.00161805160059032 0.0286058659662129 0.0355123399671192 0.0204485711897271 0.0164391847581181 0.0173162319277023 0.0326128458281912 -0.0088469903444024 0.0755251524767433 0.00387133358135917 0.0310936671984969 -0.0268466873176955 0.00530603429568784 -0.0152631959392251 0.0842949743300454 0.00852319021208765 0.0403839235551921 0.00572933234278142 0.0723661489029059 0.0363930300848939 0.00851751896993755 0.0741100734820953 -0.00484629698869837 0.0227255859678709 -0.0470775564608952 0.0749830182352602 0.0155469161727338 -0.0327951348552158 -0.0240597775819517 0.0135517722505855 0.0293105862740581 0.0657427647179897 0.0193845517056598 -0.0303694347351846 -0.00442732199338274 -0.0459970009520737 0.0161798025734201 0.0275102447117591 0.0277446288686915 -0.0371459652375981 -0.024494880645486 0.024365228461756 0.00929887748169167 0.012398194106857 -0.0806936160237729 0.0189506363033941 -0.00146831462533344 -0.0326168141639673 0.0118956542765499 -0.0380525612757796 0.0115724667959879 0.0285141005086271 -0.0183367754745788 0.044379993034697 0.0363118721930746 0.0120882596347578 0.00590541137334809 -0.0213005933133426 -0.00685631228272184 0.0219827926405058 0.0156390214439525 -0.310577193270311 -0.25387475565566 -0.0869891573939151 0.378307312453053 -0.0938278338725396 -0.0738067923581312 -0.0808259648431833 -0.14681345055775 0.0519526663747526 0.00531628148687213 -0.0432683890879996 -0.0394135517179975 0.0449715981183825 -0.112793538684765 -0.0633763320317263 -0.231803741541365 -0.115921605389183 -0.210317658415797 0.313778830807403 -0.109826982154679 0.0895027080101773
  39 845.829132667778 ""  12.6792787933697 0 0 0.00727595962232556 -0.00293987309330521 0.00805699842263969 0.00362731406326015 -0.00736082820729276 -0.00807104037903707 -0.0322749415432292 0.017531551604837 0.010151060769602 -0.0227032048592909 0.0167387756052097 0.0203996212714585 -0.0166816705976712 0.0136117601181494 0.0137926457417277 -0.0275510191877435 0.0189454823316526 0.0095163883048948 0.0548897424253411 -0.0308242765504298 -0.0241547333540542 0.0774131130237764 -0.0445723703219439 -0.032723256172545 -0.0218683554322422 -0.0111850414842297 -0.00277319539093872 -0.00457693195867368 -0.000114989880629961 0.000977051616810519 -0.000861205534743393 -0.00613822035512463 0.0121298259385106 0.0183701408264524 -0.00299463081204594 -0.0193905220040506 0.0118321172072566 0.0183664232723704 0.0250968140389443 -0.00526034606935341 -0.00136617589403652 -0.00171838662144995 0.197359453878138 -0.120965418956029 -0.0760658448375256 0.150612383381382 -0.10544199776455 -0.0634209061393759 -0.32378172473629 0.243452751092202 0.147036800210985 -0.494281804873162 0.360030418197111 0.221997764644247 0.00274544502222573 0.00594174166828979 0.000302021317557026 0.00945299042056552 -0.0152201907312151 0.00407524149143559 -0.00631938600718796 0.0191050228155833 -0.00155754653956213 0.0201711278969004 0.00578627516742912 0.0194367126448408 0.0195689637856518 -0.00270447094183111 0.0383814044864412 -0.0131541917394127 0.0188650391032174 -0.0188776165149489 0.0458498434409869 0.0107521634299107 -0.0141992186726978 -0.0121953851585961 0.0107695909403615 0.0148701917613656 0.0481230909610677 0.0128154967731614 -0.0227759132510333 -0.00461702233006886 -0.0137599828383977 0.00614525284196565 0.00840765729922553 0.0068991704645142 -0.012940868612457 -0.0119856496271979 0.00842695778888231 -0.00076084228636822 0.018748285349102 -0.0502720447809987 0.00962386253455231 -0.0052434643994424 0.020234549106403 0.015178022999383 -0.0261101772792972 0.00550716304468216 0.0278627568914696 0.00295835655926349 -0.00900755836923571 -0.00534374802665209 -0.00119089853594718 0.00189787473395807 0.0022215255413074 0.00099532168049281 -0.00379763826440665 -0.00328261103395249 0.0563277637666841 0.044385285890468 0.018039542696959 -0.0677126032216614 0.017493211646857 0.00879706731039847 0.00740644259015552 0.0150285789612825 -0.00393967543054968 -0.00406141542262799 0.000901481608599632 0.00677282300396297 -0.00753699603340853 0.0211203144110174 0.0114185149141432 0.0424940579081821 0.0206464234023948 0.0389621324408006 -0.0631330325731485 0.0220201053057609 -0.0162446449705297
  40 856.621481223168 ""  9.14187274970383 0 0 -0.0132450149750186 -0.0179665395106182 0.0382570099811233 -0.0335923614186144 -0.0245172445887638 -0.0522339836836013 -0.00107149645690382 0.00906562949911632 0.00511690996254858 -0.00571082916643817 0.0311110201698162 -0.0721018407132775 0.0125758594784114 0.0558276294563266 -0.0696348073643249 -0.0138708469234827 -0.00204539894369605 -0.000613063735548266 0.0250505180716958 -0.031696761908479 0.085349242714067 0.000885151404028681 -0.0597211792547874 0.0716075000966249 0.0567838037366553 0.0663990770233974 0.0211808865073736 0.0403644208754641 -0.0428459218662856 0.0047743430494142 -3.3791740839132e-05 0.0240412356201051 -0.0378938048006685 -0.0357663587690287 0.015936333134876 0.0384516872646077 0.0189939302872512 -0.00421060324019691 -0.0216386446158378 0.0504602241523641 0.00954549515251733 0.0850343401878798 -0.0673918759025328 -0.00234116648619534 -0.0566387534616144 0.0219760742832419 0.086293297303638 -0.0291810815111764 0.0223432842324367 0.0353120782296606 0.099118081492998 -0.0744355495558152 -0.0407664385486118 0.0658998044708519 0.00531039569507102 -0.119760548388366 -0.00600763668838405 -0.0621651934885335 0.0619401531007683 -0.0133420621777236 0.0226057925517451 -0.140232008611287 -0.0168145098668628 -0.0670356278215832 -0.0160407972618963 -0.113450913498977 -0.0611209758419136 -0.0205761108236457 -0.113068868977447 0.0112108349312954 -0.0503891417062285 0.108073448242086 -0.12282395318688 -0.0262005917900168 0.050805104254983 0.0534748154596615 -0.0216775265887538 -0.0636182564251149 -0.0981793662752605 -0.0370951132155263 0.0413616776470669 0.0162279730551808 -0.0446124167420083 -0.00958051319494592 0.0155629881546056 0.0550761131612286 -0.0320183949542707 -0.0284473143264776 -0.00737986849184435 0.0303441009222542 0.0186929201351753 -0.104597276274017 0.00784844097594589 0.0152012726796823 -0.0504498125374619 0.00464737825931162 -0.03981231029863 -0.00411141478981597 0.0520590407418243 0.0001616156055667 -0.000721813717550844 -0.000787289286961201 -0.000602523307009262 0.000202226545108317 0.0005874711768797 0.000306477529776057 0.000343140011110666 -0.000262910518433883 0.00572672968260083 0.00438370871563646 0.00183474596817319 -0.00563810376869747 0.00131799587989103 0.00169210328146154 0.00439089413646383 0.0044439356370886 0.000595466751978474 0.000453423966297341 -0.00343659836921388 -0.00308525328231453 -0.00042702803693765 0.000540810583377456 -0.000459547633735528 0.00364723987081242 -0.000887450690948282 0.00481060550657034 -0.00641811683140018 0.0019864706299715 0.00172888445303978
  41 867.504781232656 ""  39.7122152149707 0 0 0.00655423322061862 0.00043872014337919 -0.00104936839055896 0.0184421301441601 -0.00417306807877584 -0.000361089770700375 -0.070409111077726 0.0457700537751218 0.0315028290116804 0.071460317186259 -0.0513533909290308 -0.0275960066833315 0.0571982916565476 -0.0468387065646052 -0.0216111277095329 -0.0569985528644845 0.0425631660011449 0.0293536940984486 0.0160908097133347 -0.00970640729611852 -0.0155906209892369 0.0255434400968015 -0.0136033276749108 -0.019382595691818 -0.0171215387827674 0.00556995104061503 0.00548302775645559 0.00541862024450138 -0.0215601874512893 4.09730179762882e-05 -0.00469234786784073 0.00199996581185221 0.0032480256935158 0.0241222962888694 0.00128911126219416 -0.0161225686265872 0.00270403404889487 0.0055471114442013 0.0160639770237038 -0.00893143247961368 -0.00205241385629157 -0.0128904856777199 -0.451327704051806 0.307782876847832 0.205527571038733 -0.355376644324918 0.242467767899913 0.164634967426 -0.087312999074356 0.0535961581547068 0.0293329324076967 -0.124649150640569 0.0938566351594676 0.0484670318779414 0.00816837413444297 -0.0213285121335582 -0.000765508331803403 -0.000988417011779066 -0.0131485405986123 -0.00645910014260389 0.00254473224855754 -0.0193935964684832 -0.00353603620237953 0.00168300837043018 0.00335125148636534 -0.0256813779524135 0.0173035435576655 -0.0100098642090718 0.0311916261140211 0.00268371786631728 0.000519759593741534 -0.00903631316145168 0.0365593120305984 0.00776923150984956 -0.0134761631705729 0.00666421145196265 0.00681947131080281 0.00923700091018637 0.0314765007338976 0.00671403015316836 -0.0165788140473703 0.00020527555004944 0.00246383033757897 -0.00309321355789491 -0.00328154565500853 -0.00246622468542404 0.0024917269550307 -0.00147712203517092 -0.00292058860816557 -0.00377933732500868 0.0114887226611739 -0.0151501577262497 -0.000467247498082862 -0.000989010048938337 0.021880343011297 0.00399074115848339 -0.00625825516208872 -0.00171920325879626 0.00747728847279516 -0.00413585708125463 0.00391558108428865 0.00340584559070969 0.00175387487642766 0.00160058735221424 -0.00338201878712053 0.00102150960822583 -0.000554624929198549 0.0032809460346458 -0.031179285097932 -0.0246091729589254 -0.00749599251364758 0.0292104694084504 -0.00750365143738915 -0.00971088980808682 -0.00773970553994553 -0.0158326325477346 0.00578276260281328 0.00146646974654379 -0.00610000625636136 -0.00769809910069633 0.0118653448825004 -0.00580341762920213 0.00203973244619865 -0.0168056111302459 -0.00711031577247767 -0.0174755335414313 0.0343157842403794 -0.011051913783697 0.000643048390914933
  42 874.081924897976 ""  21.8174681175647 0 0 -0.0141707695589122 -0.0390609059300274 -0.0205959471406535 -0.0211171916381422 -0.0219203597977735 -0.0235543992209586 -0.00758306591511637 -0.00281457478719653 -0.000941908380676585 0.00231655549580967 0.0123321098550971 -0.0193590110957445 0.00998792341329501 0.0249409761409547 -0.0221432760127342 -0.00524600889146267 -0.000482766881452827 -0.00105292120652053 0.0153257880996571 -0.00508540623716061 0.033944723829372 0.00454393742497832 -0.0129081383103132 0.0226663614661145 0.00504928422057088 0.00739303787307913 0.0017834131207607 0.00440677091935396 -0.0053391350663166 -4.39129286536384e-05 -0.000389343564194092 0.00172147433967746 -0.00280549253081655 -0.00331255700433148 0.00194227955384502 0.00300429239236797 -0.0236705830287905 -0.0633949786232924 -0.0344629049398841 -0.0407406935677684 -0.0733347045378763 -0.0391056770743523 -0.0149602880838341 0.0144202841947246 -0.0143392253517528 0.0120154499979352 0.0393044927797947 -0.00333949169821104 0.0144115589042121 0.024371456092128 0.0393586771919776 -0.0211528939442767 -0.0067002231783709 0.0224750473575523 -0.000401004325631784 -0.0122667620740576 -0.000458167742276062 -0.00689633959550293 0.00635953479609556 -0.00244194283789235 0.00276778947923622 -0.0159710355754735 -0.00193431522710353 -0.00683738511297284 -0.00229931012374457 -0.0124484197217638 -0.00612147491655634 -0.00298226651010006 -0.00980735940300398 0.00110537637806743 -0.00714412811965233 0.0141670878079846 -0.0124457181339127 -0.00244865748106546 0.00542013309838237 0.00579450028159262 -0.00187947238930845 -0.00743109214910804 -0.00771784545971681 -0.00441355326358353 0.00267694600003005 -0.0844890772965385 0.0239449655716844 0.118083061441121 0.0483415565098296 -0.0962977007234489 -0.0028502876420281 0.054383546667492 0.127255226276017 -0.063992227012414 -0.146666284782993 0.276145955375262 0.0485896418436135 -0.0603081764621708 -0.0151667203198257 -0.0187936068031696 0.103980977792393 0.129887845611546 -0.145133635021182 -0.00173508012357206 -0.00119946217502108 0.00181066470038223 0.00108941235162979 0.00181634990268538 -0.00207386565640357 0.000968767581924517 -0.000826327490866702 0.000625980874738859 -0.00170514493017061 -0.000987434671546263 0.00158882364500007 -0.0027513166188916 0.000552719243689378 -0.00300071206654082 -0.00434472081785661 -0.0049608949902704 -4.18657288143463e-05 -0.000934966348940405 -0.0037864205754435 -0.00200794426005055 0.00580457423819016 0.0043201618134517 0.00507502938312453 0.00275774515679064 0.00266922392884462 0.000797862778286912 -0.000728443526059725 0.00119528714683638 -0.00458172156548711
  43 889.888419722231 ""  7.40772010209945 0 0 0.000655078688229747 0.00184574644205904 -5.78710303003017e-05 -0.000511710208414246 -0.00040076322542384 0.000629620528328018 0.00163005277413373 -0.000647799874659261 -0.000408717124094778 -0.000766161783177809 0.000453065152863157 0.000203674594517005 -0.00186084552735403 0.000819859134168622 0.00108106870501517 0.00172920929615246 -0.00123218288454621 -0.000870236412421708 -0.00148720549952622 0.000942344274230048 5.63826268671542e-05 -0.00086544505268241 0.000405389051625545 0.000309930456189257 0.000911387834255556 -0.000251618584176013 -0.00030511214389328 -0.000247681078302882 0.000846265470463299 -6.31560944811368e-05 0.000249707138913621 -5.36175193933991e-05 -0.000205146094955199 -0.00089349364257577 -8.38967764648158e-05 0.000622752419764569 -4.62494947194777e-05 0.000514756269779228 0.0017374974605941 0.00380551412060855 0.000631694279997777 0.0028746558062491 0.00642571363935912 -0.00291238721494008 -0.0028327316860168 0.00892159889322806 -0.0070258726823653 -0.00405175026902356 0.00687145161669957 -0.00492542205950386 -0.00371840157728337 0.00556210339071646 -0.00346731483774236 -0.00160693341575173 -0.00041322065208516 0.000935419587534448 1.11901593311476e-05 -0.000174945240920283 0.000684615649272021 0.000163279221904679 -8.09902854963989e-05 0.000514024539668816 0.00018632010156069 1.99111515661007e-05 -7.78543172938003e-05 0.0011578374710598 -0.000751255159070675 0.000620070565494849 -0.00144971385887753 -1.81769394802908e-05 1.39177044517678e-05 0.000194345803164646 -0.000929326612259964 -5.91828407182057e-05 -7.58464442246873e-05 -0.000933627950189928 0.000140553545856159 0.000193714682334054 -0.00120280297422211 -0.000226513887287715 0.000691684124080531 0.00144865543419297 -0.000623210446106465 -0.00155168654688956 -0.00113703834845353 0.00137083403594886 3.27895395843982e-05 -0.00113273155205663 -0.00216575112843007 0.00119363728595129 0.00458650175572132 -0.00641724049675767 -0.000464216655606203 0.00182747904955187 0.0012799127256379 -0.00288157560443922 -0.00109157797446842 -0.00138508295405856 0.00160288331308574 -0.113887448891421 -0.050419535594153 0.0305706703814391 0.018294180597999 0.0734549451893294 -0.103021171198881 0.0778702047893193 -0.0456124006950472 0.104835923879529 -0.0964227073582865 -0.000846892702330268 -0.000905190578542462 -0.173798138812218 0.00531769727826153 -0.0798875992889454 -0.036104555125673 -0.0493680374516405 -0.0344072876262016 0.0157414368740107 -0.0128847893801377 -0.160044499114906 0.421772114081592 0.0428831188862046 0.237150106919485 0.0592649988863087 0.0849494297991644 -0.0329412287751334 -0.0145039839067347 0.0555113413746045 -0.112126084783682
  44 931.427003091325 ""  1.34446196562603 0 0 0.00367335357017626 -0.00132827261355553 0.000614021999562211 0.00128715291474905 -0.00102419739597418 -0.00144251981262991 -0.00929942297719307 0.0056641863535512 0.00375502916603712 0.0129050175363513 -0.00868250548301767 -0.00481983011812066 -0.00045820223793846 0.000569366513149307 0.000457457080259193 -0.0108295133521838 0.00743557916495214 0.00474578943654278 -0.00668141114493493 0.005457009484181 0.00347385763386159 0.0152020374926065 -0.0103883886805674 -0.00690091951343158 0.0974605377971171 -0.0703343828347899 -0.0483672674560267 -0.00191235983058986 0.0996236961812563 -0.0186437669346902 0.0460547736762953 -0.0329265942652784 -0.0166229440134149 -0.0779890496611722 -0.0430933978828755 0.0515316693377336 0.00133627161582174 0.00639237305915091 0.0159433299710591 -0.00990701406811841 -0.00221038130052059 -0.00996840341424653 -0.0749616133902487 0.0513797971111613 0.0342940973911124 0.0141996833741435 -0.00948254751558123 -0.005830922033743 0.0528378653606102 -0.0359655246833338 -0.0232772278212659 -0.0865637980282821 0.0606183514167736 0.0371068393416436 -0.142895988350555 0.0874815422215451 0.0182119999769617 -0.17232642313598 0.232815636360179 0.0322405823050366 0.00558114937300367 -0.162419304137533 0.00398506555360317 0.015980521345484 -0.02250237611129 0.292671997149391 -0.131513451965494 0.102729639583929 -0.236545497922338 -0.0744355364635218 0.0529139918582765 0.0420466541413316 0.13038681327744 0.058929507802651 -0.0572943224150788 -0.245703349398361 0.0661475674208165 0.167349291931127 -0.0857973529117233 0.0932942877202601 0.0866897825227943 -0.00202583455156893 6.43415810103086e-06 0.000318756539977313 -0.000257026465597101 -0.00100518022760829 -0.000545344316915555 0.000125714552142251 0.0015679949986492 -0.00180017709407103 0.00837787686703534 -0.0157086290635068 0.00220511411740366 -0.00253249410375466 0.0174370663683938 0.00439244840697409 -0.00471225256225716 0.004697649191665 0.0116160380655981 0.00179968224414463 0.000109327073765568 0.00169496669688513 0.00172978270781074 0.00195388885464176 -0.000135464339583357 -0.00230668455759908 -0.000566319960751472 -0.00181510747342771 0.0011726768603644 -0.00300083681258034 0.00394983500294365 0.00223235441071703 0.00108200172177819 -0.00388578464478695 -0.010486134029239 -0.0116298347117696 0.0026021048196908 -0.00600811141090119 -0.0137577920343951 0.00462865576436249 -0.00267618679499082 0.0018540215323313 -0.00035698940159266 -0.000174700942031633 0.00154888815084149 -0.000165941733329257 -0.00429443672004837 0.000681342563870528 -0.00365287939352331
  45 937.487697953354 ""  64.3681418033023 0 0 0.0044454171601722 0.00448905653234776 -0.0012964607127153 -0.00387727484680256 -0.00285321137557994 -0.000606460018886927 0.00387392022691982 0.00172902129765456 0.000643617647400128 0.00111311270405134 -0.000724980698297774 0.000575604785838914 -0.000453800079322329 -0.000900555462496622 0.000220288870052229 0.00116967518169512 -0.00158751052427687 -0.000910413739083399 -0.00405603101064515 0.00270017010685788 0.000359365783467204 4.31426695413624e-05 -0.000477536882191547 -0.000507884283884449 -0.00226102409093006 0.00233123823707541 0.00218096697834476 -0.000261904253223686 -0.00282245855977747 0.000879451284003958 -0.0018152125622223 0.00151596274671294 -9.14970386022883e-05 0.00282228897992032 0.0015518748100394 -0.000911694791091596 -0.00370170674809079 -0.00575781883445186 0.0105636333593326 0.0125960767413378 -0.000914082579244235 0.00670348894580583 -0.00393689047085847 0.00276112941319089 0.00308398537500165 -0.0020608137480005 -0.000758007574237065 -0.00014715169115443 0.0205905452479408 -0.014060200643562 -0.0107154092546214 0.00492886215596123 -0.00238504831469956 -0.000254890493703661 0.00551323996590055 -0.00343302013701974 -0.000952026734665782 0.0058774544382211 -0.00722270442774595 -0.00163325902217992 -0.00078603343863588 0.00732275023665146 -0.000268104770101239 -0.00086015062759693 0.00100622280329027 -0.0117768653889643 0.00424325669290045 -0.00325655197084561 0.00743273136598248 0.00339397667350275 -0.00233700631689325 -0.0022368017213227 -0.00549281620315357 -0.00232131894561683 -3.17067395956248e-05 0.00891031812462867 -0.00115662407117144 -0.00767112981496858 -0.000818683934210623 -0.00418456553424397 -0.00141496427004831 0.000386042410938461 -0.00183369893173545 0.000141566149284268 -0.00174696679553859 -0.000421516046128645 -0.000973651390019505 1.091807704855e-05 0.000119029495969534 0.000187878272320979 0.00698703706924274 -0.0161666352861865 0.00295885258890272 0.00357250404450499 0.0193433537583129 -0.0101116135543431 0.000329891247121559 0.00621619328639341 0.00534054819981605 0.0532751147759229 -0.0132943895219342 0.0635233884242881 0.0621020967281311 0.0774905887315002 -0.0193637333818016 -0.0691376380195079 -0.0208402349966916 -0.048663504157658 0.078860107491194 -0.0545297386609355 0.144579314707064 0.00964356605089444 0.0436510903312565 -0.112726526068726 -0.342334628094486 -0.357267259550559 0.0538526126008198 -0.211366447284072 -0.482578021422574 0.146422046908179 -0.0227192913672714 0.0615071499594161 0.0138852415223778 0.00748823525280191 0.0682007568902563 -0.00441539090300895 -0.223323897463068 0.0575380332852018 -0.130789137623594
  46 947.186413762252 ""  0.525787061922719 0 0 0.000870204122535927 -0.00134646989651911 0.00194528361658863 0.000400679805928953 0.00106110186363574 0.000336864844336029 0.000250124304557404 0.000859183361564166 -0.000997989173530404 0.00634413139911866 0.00200723586561543 0.0110788006779155 0.00164498966413076 -0.00350954958639277 0.00840848733866733 -0.00550909889088711 -0.00282106825659424 -0.00837440030017098 -0.000886374379353628 -0.00131451206915615 -0.000592938937995866 -0.00219149252866798 0.000337287983296025 -0.00362228802853248 -0.0140966633032378 0.0577514685471804 -0.112628780081979 0.0178088927366342 -0.0461026783558345 -0.0556880369852181 0.0502471832632445 0.00787385566069853 0.103283146308917 -0.0656749223645868 0.0215240031439638 -0.0189394940212085 -0.000557255011677509 -0.00125305271295025 0.00532917041580166 -0.00297688983496618 -0.00154376171074 -0.00119145526141715 0.01271560040358 0.0125918323303213 0.0104319123168402 0.0135762645848163 0.0047515452110797 0.0255149714895011 -0.00694354379674823 -0.00550642930441592 -0.000463692386221199 0.000700246916754315 -0.00345867666625963 -0.00749556833520556 -0.100667920762312 0.252491679023434 0.0639808889634071 0.0775090948189254 -0.180954949917394 0.10688112691235 0.120433823752425 -0.188178992111791 0.0953579448504343 -0.0593168620062532 -0.0576317687101594 0.00177107568200563 -0.0302172937477933 -0.0783090881054954 0.00650572477218657 0.0710066176264071 -0.105449928822061 0.316519879163024 -0.135355082070489 -0.0110813916962907 0.212398059843705 -0.0920238201489715 -0.0494288540751633 0.181592653640403 0.266785272054095 -0.0186618039247678 -0.106798288897153 -0.000346176736973637 0.000330842896274122 -0.000590338013675129 -0.000405542235869939 -0.000774545237246445 0.000574116115135939 0.000171103453514348 0.000191166998961147 -0.00120401106441352 0.00312207975145832 -0.00689604472999967 0.000728590143073104 -0.000513510336889081 0.00708193909068203 0.000607730814713736 -0.000864967836848346 0.0017149884236677 0.00245018884789346 0.000281886187385228 -4.18536271385913e-05 0.000350481390185965 0.00036166648424281 0.000399957237589551 -0.000152466262955547 -0.000509095082212401 -0.000176663035516981 -0.00022768569705403 0.000305386688409354 -0.000321318457210649 0.000674419220908192 0.000320167989627489 0.000113237062890985 -0.000377057917131428 -0.00171905183942809 -0.00166210029802138 4.81929317990312e-05 -0.00109690932105575 -0.00262822274983261 0.000716914946921636 -3.52214104979631e-05 0.000199564822680954 9.91554515597947e-05 -0.000355274963647293 0.000372730814059153 -0.000356954692207739 -0.000715554276516895 0.000110245665507849 -0.000916642769677599
  47 960.285074122746 ""  8.26878608789963 0 0 0.0724414968596973 -0.0142148673761878 0.017866098911085 -0.0243970468701062 -0.00189324286967738 -0.0144900580146779 -0.00525535845522382 -0.00818433344189567 -0.0085751391782844 0.00387747808040299 -0.00200340805570078 -0.00147396920254053 -0.00216842128523413 0.0130650547985028 -0.00460048604302611 0.00937956496406526 -0.00735938531942717 -0.00637552481449325 -0.0218981676809517 0.0185734533954943 0.0263180190785894 0.0137779129307209 -0.0145855918062417 0.00397789360163693 -0.00431552465522365 0.00324758809423974 0.00337411900700281 -0.00306346909501014 -0.00498728077566495 0.00210452769726971 -0.0039408752691638 0.00153727957562164 0.000145264951967749 0.00361320034472892 0.0052828919154723 -0.000775250159445679 0.00576239054422858 0.11639689924579 0.33627391532041 -0.219196827474676 -0.00263481055760712 -0.217120133386704 -0.0260781466152646 0.0190048260500129 0.0112099888604509 0.0386237244193519 -0.015715180849664 -0.0237393569019837 0.173348008228135 -0.105363694881858 -0.059084424056071 -0.0429814673736731 0.0366178123908868 0.0451251597215557 0.0150390022568957 -0.00398706217165206 -0.002825269073475 0.0197274982615887 -0.0225176984582386 -0.0048008016720813 -0.00339526463214781 0.0280063247250958 -0.000190428615692444 0.000190320239873951 0.00193612984297167 -0.0160356897944726 0.00789961297527736 -0.00430224758311599 0.0142176250000208 0.00875899065628995 -0.00649725799387605 -0.00832643126803431 -0.0236055470214893 -0.00829435784699415 0.00829690243266519 0.0286781888460811 -0.00905867293258612 -0.022806192141355 -0.00156365246403757 -0.0133115467823959 -0.00401196170634614 -0.0425800476067076 0.0102450249738472 -0.0120161480575111 -0.0149458293444421 -0.0317293749580324 -0.00122499003673862 0.0282938126117698 0.0332605686804576 -0.0401331040448661 0.217434587477111 -0.406315398853328 0.0436448002891355 -0.0589133386552857 0.42362600591758 0.102878084897764 -0.0875113185025356 0.115817464205945 0.287570603843669 -0.000463848796618855 0.000411811322840296 -0.00187637811077526 -0.000720053230217745 -0.00389825923520182 0.000603947284370453 7.81584184867274e-06 0.000532407880944345 0.00229419635709806 -0.00323211802868901 0.00507386288076849 -0.0104180556574562 -0.00024441642012891 -0.0017953551745286 0.00764031154000164 0.00703509960250565 0.0148606741845296 -0.0103411879237265 0.00338677180628318 0.0171414850952258 0.00543295674013858 0.00466856112629117 -0.00350216165595881 0.000642261946345578 -0.00695524687878818 -3.20488373833321e-05 -0.00772364561446415 0.00950722063595774 -0.0019850943730607 0.000619539327241206
  48 974.091515452699 ""  0.85975831513895 0 0 0.0185880771152769 0.0016791026007898 0.00854274932168697 -0.0114820051901632 -8.62725651382159e-05 -0.00240532425478226 0.0100719565994352 -0.00994745979432619 -0.00804169155988561 -0.0218076551583363 0.015005042464183 0.00882495359513402 0.0258604701612186 -0.0141493725532048 -0.0132134759222466 -0.0256056588203193 0.0173074313481522 0.0102876025334391 0.0787517290108329 -0.0571200862039465 -0.0313199045468999 -0.057568155299376 0.0396266368702808 0.0295249160629202 0.00691666796542523 -0.00457751251588842 -0.00240640019593141 0.0117241988895132 0.00889669395694135 -0.00635144109619075 0.00242531969107443 -0.00150815863052737 -0.00150571993530704 -0.00199957335585973 -0.0156403895316619 0.00261695930092368 -0.00160804096779692 0.0238887221389607 0.0837389873014042 -0.0495346148977899 0.0110003208283065 -0.0479340669896915 0.140076118943515 -0.0934994824118661 -0.0632626820781635 -0.159741461133575 0.118480186843623 0.0735345211317365 -0.469056884233871 0.33095235730315 0.215677682607392 0.345684123233098 -0.233335280564673 -0.133140345788983 -0.0433503008284835 0.00881683326568346 0.00977768292777682 -0.0550805190930865 0.060415328457019 0.0134340459895945 0.01395020414633 -0.0870301000267035 0.00228880970599194 0.00155372395194853 -0.000659631973895686 0.00299646137284597 -0.00153980383908718 0.000246326668030511 -0.00506205649902864 -0.0156302667314398 0.0112442972230541 0.00752283906236709 0.0739377398448453 0.0221988987168232 -0.0438096032432818 -0.0638239620000757 0.0287401046849011 0.0385183882123454 -0.0221322777210502 0.036093445902172 0.0196607703043762 -0.0110484341067456 0.00502264597238172 -0.00777518437025461 -0.00682968645873392 -0.0124945132590754 0.00314279307729452 0.0113996534837101 0.00955522837007745 -0.0140019138522762 0.0648343994515054 -0.126257726036977 0.0117765825232095 -0.0154995857498559 0.128617503356528 0.0237758111033465 -0.0183454525434193 0.0347605855143394 0.07392447347525 0.00167756479098465 -0.00114046100496553 0.00223579590962401 0.00210677860978781 0.00120338803846341 -0.00157793603173052 -0.00287770026817689 -0.000533758384540342 0.000392518907642654 0.00224178582331448 0.00353143973708773 -0.00141208469203791 -0.00210615718183278 0.000356017578716136 0.00252571109655159 -0.00576167822148593 0.000647486055947767 -0.00789649840778627 -0.00730340263219284 -0.011467449079876 0.00820745957127297 0.00802984731019435 -0.000812296419665039 0.00245940928540426 -0.00595361214883837 0.00305215949274213 -0.00734711397132243 -0.00626068164568914 0.00255780315757855 -0.00551961674978248
  49 986.943147884203 ""  0.132858372503844 0 0 -0.00126199662569333 -0.000788335910003298 -0.00200263064650441 0.000219360300683374 0.000447432430093425 0.000451154070469597 0.00180140327342034 -0.000763879683061903 -0.00059271955994029 -0.0128120221561071 0.00896358800758207 0.00543786135854556 0.0131039706968515 -0.00981061137435924 -0.00577969727649445 0.0013531386737642 -0.000596718879221541 -0.000582617965699022 -0.0145879114662989 0.0107008458847483 0.00593397564042901 0.00978564605262776 -0.00713111435055439 -0.00435809349790525 -0.000591320642592783 0.000556060704378148 0.000104418703167142 0.0242541433841305 0.010351033689868 -0.0603093041556208 -0.0521492284402959 0.0380665210867647 0.023885357340512 0.0259759770916353 -0.0474036313200914 0.0371597386965041 -0.000384625263684961 -0.000782285830546584 -0.00410581804628975 0.000617130776198717 -0.00225249001651873 -0.000155116030868491 0.0735888557533543 -0.0485649597830495 -0.0328509359609908 -0.0629751073609588 0.0442121489429534 0.0293774274781959 0.0905093089304171 -0.0626596219841647 -0.0412867025307348 -0.0580362490298661 0.0393913050266627 0.0238885403764793 -0.196147991140575 0.2679190906869 0.0792236847462851 -0.0511826530250239 -0.0184441524273858 0.140872391529153 0.128223322957233 -0.3043939362454 0.104416722377477 -0.00543502972379237 0.0279517429644645 -0.349115156127131 0.157210166420137 -0.139414453262642 0.279353829094848 0.112767296213187 -0.082357101872351 -0.0496831934868055 0.220294553129821 0.0486416484025743 -0.262729756024127 -0.0663413651213011 0.103826882172635 -0.0867613782433998 -0.293360838450421 0.092575515866226 0.143970773090729 0.000576637782794292 -0.00070979553786796 0.00139154539441166 0.00075694021338829 0.00180516938181153 -0.000925235000328139 -0.00107215431727234 -0.000694790032997952 0.00192536083147766 -0.0048652779106217 0.0114413572497951 -0.000930880153587715 0.000754704962443015 -0.0117287110814632 -1.58770039574118e-05 5.24090690578268e-05 -0.00290334434756229 -0.00252764094525629 -0.00031280032034187 -0.000366200646009654 -0.000284878642517907 -0.00042261074255001 -0.000353613675843986 0.000500877318504055 0.00108735227897589 6.03013174546721e-06 0.00024724099653261 0.000644546357247175 0.000306241151651207 0.000410804646422967 -0.0010586662302873 -9.51697872978103e-05 3.54057826736145e-05 0.00133746661298245 0.000492516818985695 0.00121926615050052 0.00138185461003942 0.00268294132991631 -0.00105474395458247 -0.000351435155880699 -0.000442922933952394 -0.000310669127557739 0.00159326296666291 -0.000880248796788373 0.00166295232633221 -0.000720162551730495 0.000128105435420465 0.00175672644643413
  50 1001.12265090418 ""  0.265715998475609 0 0 0.000473901234565623 0.00509908478531024 0.00966398824508274 0.00227064030831632 -0.00206860182294007 -0.0028037028956008 -0.00805255369841462 0.00412395255988701 0.00266145316979089 0.0648771623186457 -0.0463357236585649 -0.0267183364852457 -0.0791623587836483 0.0588500356953273 0.0342528056418034 0.010959696748519 -0.0087661646164097 -0.00507633925334908 0.0302479207353742 -0.0230838387672292 -0.0107826561523827 -0.0207491025553906 0.0168648856270703 0.00708427857842901 -0.00383295402220894 0.00280533391876103 0.00234188979375694 0.00594469030652061 0.00237266370409424 -0.00915228673093202 -0.013183948223842 0.00999905761226766 0.0057114389245993 0.00386756317703013 -0.00934613093345162 0.00502927497590944 0.00469874255766204 0.0013583664131544 -0.00471594672635637 0.0140190827247377 0.00916794505847224 0.0195118486453245 -0.383634592988493 0.24805540833007 0.171648200878536 0.477950653770575 -0.337410669699362 -0.224324057660325 -0.173243837431013 0.113297357159297 0.0798599887025971 0.111935317332854 -0.0756084756411999 -0.0503157163287682 -0.0344393169613957 0.0371365600245579 0.0131216776331229 -0.00484582942221403 -0.00901665892080384 0.0345745290382978 0.0231264774087471 -0.0537327851786635 0.0185556070291173 -0.00292847856835909 0.00696802468842576 -0.0888265734193952 0.039027445714931 -0.0342922159880711 0.0699222856608803 0.0225901642045759 -0.0165249095837605 -0.00936520593459613 0.0391098184260105 0.00822393857474184 -0.0483066160752503 -0.0102410993834391 0.0207663657971648 -0.0284486499616855 -0.0443255688293741 0.0196333470469438 0.0227330921600508 0.000527887877194478 0.00250037451744333 -0.0053299226671968 -0.00280054922335861 -0.00604780881706144 0.00461108757642747 0.00082967793739216 0.00111768273730871 -0.00797214463549185 0.00549773480272595 -0.0250670397108866 0.00225600342578877 0.00102346836368181 0.0240854007782117 -0.00832287211036437 0.00720557014757247 0.00581642850111072 -0.0178510968069156 0.000810835741577956 0.00126054439560043 0.000108468012350777 0.000463610226259537 -0.000621263583058271 0.000455569097920285 -0.00158474400943508 -0.000546187144711419 1.3533286501282e-05 -0.0036755340283064 -0.00257774193189027 -0.00256452290807984 0.0047771254224743 -0.000330533228691769 -0.000488241888543428 -0.00110746974620283 0.000914658118935978 -0.00236218540304531 -0.00202023751620272 -0.00367909104527727 0.00343834204563187 0.000776611941892317 0.000282324461120103 0.000946553976283939 -0.00331044720062978 0.00176872207627421 -0.00422264524194381 0.00957075472864171 -0.00320014469085431 -0.00332246747266488
  51 1009.75111215147 ""  27.5648469314878 0 0 0.0127184755687592 -0.0633916858955665 -0.126249245300416 -0.0030391232791408 0.00976163608303641 0.0258805212280386 0.00456298487115857 0.00409083735958428 0.0105924197976357 0.00567375558713239 -0.00419607696788004 -0.000939157362272553 -0.00476686064567168 0.00356664674915918 0.0013178194268429 0.0011122770190403 -0.000995060222793763 0.00221572289140849 0.0013256205416578 -0.00432291988837009 -0.00622214659921519 -0.00450179033332676 0.0124355990174092 -0.0114749614639347 -0.000543542736006646 -0.000423286685119535 0.000757955501517211 -0.000199708021617801 0.000178482451816807 -0.000285381266848349 0.000551838553467303 0.00168684162722926 -8.22109781445245e-05 7.17705887431415e-06 -0.00119068169019581 -0.00081138627347071 -0.0921074875384554 -0.0524480844848979 0.133839215732075 -0.228631035912454 -0.0693420554885152 -0.316681830911329 -0.0348953363633175 0.00724093003219798 0.0158436924654113 0.0248067566513914 -0.0181120112067369 -0.0132468719049012 -0.0413987218477069 0.0036584856886847 0.0095012813646727 0.0133597111139518 -0.0311374119176856 -0.0611916795600244 -0.000877022588181114 0.00191862648195929 0.000452539330941088 0.000857591810026995 -0.00168531078926846 0.00161994417484871 0.000554492463518409 -0.000208322176924544 0.000858686701928521 -0.0034354191941444 -0.000864108353213748 -0.00626356057302242 -0.000866251170481123 -0.00286294924151819 -0.00167400078194209 0.00134064458684013 -0.00166179010046191 0.00571500667723937 0.00530502012861532 0.00146328031881767 -0.00210441101646987 -0.00484213762040127 0.00160479885524159 0.00350085498253958 0.00255890563271432 0.00270318134197247 -0.00048139869851912 -0.0172979862145058 -0.0305049560515145 0.0608482407456248 0.0270289639683675 0.0663983235620017 -0.0568380980255646 0.0117919777783545 -0.00436749871101962 0.093382137093646 0.00304467604467454 0.215056887505061 -0.0264820463127305 -0.028958626236966 -0.179133225690884 0.137105392230296 -0.122321565707481 -0.0523523945257784 0.347498123305249 -0.0029756017558681 0.000897604697602087 -0.000286813711583407 -0.000465503868912296 0.00196890453466167 -1.24246532477841e-05 0.00397467717856203 -3.05544222092106e-05 -0.00287260806286735 -0.0004433366925057 -0.0106246288881549 0.0148487676141765 0.00198843784219843 0.000958491795815863 -0.00973792472841926 -0.00592846272641205 -0.0193554931868946 0.0158062594176038 0.0053851411164957 -0.00401992139222712 -0.014716185488692 -0.0133006858624856 0.00734282645451714 -0.00141727094741482 0.0137478374927304 -0.00351926578564974 0.0155165604857114 -0.00534571075275348 4.39572092461598e-05 0.00655129819916087
  52 1026.74458413873 ""  0.84248851884139 0 0 -0.00118064997022687 -0.012713853068199 -0.00310904373795598 -0.00178034134407031 0.00316322704109555 -0.0034506183110304 0.0026946415874546 0.00245505459747489 -0.00102562912755344 -0.0117170427948618 0.0521740002376294 -0.113851650235344 -0.00816929389385015 -0.0682368311456123 0.0948142933561766 0.0147307164459575 0.0190956522831749 0.00301299697713012 -0.00912225849257009 0.0474877755235199 -0.0973692504085209 -0.00856035869849223 -0.0758988186453922 0.104248898955194 -0.00148148652622706 0.00239858398101474 -0.00623441910169421 0.00189905017561252 -0.00120265459151365 -0.00337953996960903 -0.00846375653140241 -0.0132991125819527 0.00356533723511372 -0.00300710926763054 0.0019489697926208 -0.00145214184157232 -0.000623079911840333 0.00255912108340599 0.0133797317267339 -0.0129705895522566 -0.00404998951642845 -0.014830764433629 0.0910022764196844 0.254561355893578 -0.132605374666775 0.101376032863005 -0.0248472114330112 0.209464979271118 0.0794300595992093 0.19138269552557 -0.109662460185305 0.107021070768372 -0.0144883218785086 0.251370698158399 -0.00629305599650943 0.0086418466432951 0.00197133270710356 -0.00168930940860144 -0.0017534500179652 0.00336598315449598 0.00537500150345564 -0.0165659183393182 0.00204091624115821 0.0304276058220755 0.00975153827006648 0.0345537235430435 0.0228105830539115 0.0149760519856164 0.0409860953314668 -0.0130994349684295 0.0212923872239256 -0.0643396055527513 -0.0114415138701231 -0.00197833213038833 0.00977566057351145 -0.00107558649741952 -0.00257841759691892 0.00281498252020535 0.0101925899050533 -0.00142755417212309 -0.00523296320651068 -0.00178070471150864 -0.00133038432176591 0.00435275615389904 0.00209387253164871 0.00380635902736944 -0.00290226497076588 0.000597310869526332 0.000438373333371361 0.00298308585854687 -0.00359466142542411 0.00783369237957973 0.00195837362284799 -0.00166646821905165 -0.0021473637688494 0.00390224041360893 -0.00224025410021348 0.00579803299788625 0.0138706748771253 0.000699425479957314 -0.000316527270143747 0.000721627810237713 8.95696045239868e-05 1.32319507917529e-05 -0.000283683212937466 -0.000850754933813534 0.000191497002445966 -0.000254618132705938 3.30203433730646e-05 0.000306325528368512 -0.00103336831118345 0.000718910825947229 -0.000438280983991344 0.00173582909309716 0.000635720010002301 0.00215339077594832 -0.00131939994243116 -0.000125877533437768 4.20413929199134e-06 0.000224092040884654 0.000710201881538985 -0.00108260353023604 -0.000955957152715129 -0.00223212250932128 -0.000542040719372708 -0.00132785502062729 0.00250464055005761 -0.0008192864187158 -0.000822660253584742
  53 1034.75749691646 ""  2.10474953386089 0 0 -0.004189733517965 -0.00569527653731573 -0.00421049890260193 0.00353687130746188 0.002643294894612 0.00169417466574057 -0.00207304025047566 -0.000581338617942263 0.000494428847013204 -0.000460098394008909 -0.000471652497329294 0.0005383204881075 6.65096760003055e-05 0.000330892783058044 -0.000523250171462381 -4.9935918297235e-06 0.000114233610403566 -0.000350732407631134 -0.000984836296295831 -0.000375442193654595 0.00103095072206712 0.00185027756454335 0.000379272766509679 -0.00152161922193337 -5.34071445914528e-05 -1.06457807515247e-05 -0.000193435356583125 0.000120020931556122 3.68381062953696e-05 -4.20718900979174e-05 -5.00259267668013e-05 -0.000157026985745403 5.31055386939047e-05 -4.87290526418064e-05 0.000233980725042942 3.11194676162356e-05 0.00200703951304053 0.00504307416652304 -0.00869792719312266 -0.015364890883398 -0.00513053149805556 -0.0133927374184995 -0.000568409164715096 0.00170306891395796 0.000848150899920462 -0.00116421459422065 -0.00010481687275122 -0.00174412632670415 0.00340324653088294 -0.00616275083640865 -0.00129305263316594 -0.0128022659869136 0.00639894821149917 -0.0012715990878753 -0.000343965836193071 7.98542539647349e-06 8.72364228650831e-05 -0.000255037743152168 0.000309591683808748 0.000107984859316358 0.000184127695610783 -0.000715447808035605 6.87265703259099e-05 0.000621005546093661 0.000192217811194163 0.000422314010791147 0.00064574589064848 5.23556765417109e-05 0.000863161853149059 0.000163004147113787 0.00024981263535785 -0.00127912721377283 -0.000664368066286624 -0.00014321031186156 0.000208438155757865 0.00118220079866838 -0.000497240128438579 -0.000982288697964498 -0.000568671654848259 -0.000259687827045725 3.62600436920989e-05 0.000158369636165314 -0.00413341814356935 0.00448845156305629 0.00136698886260909 0.0049346807124683 -0.00325714008799206 0.000960803940268366 -0.00134281109128284 0.00569650726808777 -0.0120745636644852 0.0268341459739543 -0.00182080354618797 0.000574457185126338 -0.00663400564992336 0.000102783977531053 -0.00350211406479787 -0.00833840065410507 0.00918473682850609 0.0744646954282069 -0.033894066523109 0.0301673335559806 0.0136730095832774 -0.00444716568374552 -0.02143829055788 -0.093257286232728 0.00327662563442476 0.0350557960508902 0.0542681959823458 0.210715540635033 -0.24870094796473 -0.0430292110976476 -0.0175494707408892 0.198445057624538 0.110034417527664 0.348855737785126 -0.28817276779433 -0.146696715538281 -0.0867352243330712 0.238993861693307 0.299700742031673 -0.0765974818847988 0.0585359915408205 -0.296847925938479 0.0505240853051143 -0.316012596914467 0.0731207830262688 0.00304202733112421 -0.143844528452233
  54 1044.71534582101 ""  102.35651307105 0 0 0.0258620644586151 0.151154566486093 -0.082444285561691 -0.0230160856913344 -0.121666097449319 0.0782896427970027 -0.0433683556523062 -0.0553611466154915 -0.0111880384746914 -0.00973077724210128 0.0116501931006763 -0.038377126305292 0.0273109911573587 0.0497571862163736 -0.0158571849830133 0.022811935789416 0.0148413797845131 0.0258574381051491 0.0131503783054735 0.00688596379920224 0.0205453710091814 -0.00326545231436824 -0.0129606387081068 0.00905266269626696 -0.00179423186962802 -0.010612738263318 0.0134630270017013 -0.0196017365744316 -0.00489413013901202 -0.00199249936018475 0.006540846446756 0.0135765629198242 -0.00736943017262106 -0.00236241665571778 -0.0176346884684041 -0.0101291285089668 0.0250709384334855 0.138092142298783 -0.0735187629374638 0.0512362325592029 0.0918814293150893 -0.0356342912225996 0.0161986312180975 0.0571961203438841 -0.0486407748164289 0.0544845404885078 0.065197450605655 0.0129772510254084 0.00720927444934204 -0.0145377601951452 0.0212536827984569 0.0229933882759557 0.0134289891954579 0.0623609841395018 0.0199247060820963 0.0384993193726248 -0.000370650116459154 0.0520932619387903 -0.0713802660375982 -0.00095690949337732 -0.00663203243785412 0.0751773811757117 0.0119939813157417 -0.036921243982923 -0.0118805952944987 -0.0444618980723656 -0.027575889340542 -0.01855010021043 -0.0488592053815906 0.0117992705155207 -0.0257683220025997 0.066996742381351 0.0703848578966461 0.0186001350452517 -0.0226634005270176 -0.0685204944202269 0.0166848385993263 0.0548667626782817 0.0304983410438855 0.0316485867853735 -0.00531386514344574 -0.00511638760297917 0.00326796789413656 -0.00932487361802341 -0.0066671753147431 -0.0122493211585985 0.00293093148261869 0.0103567970192384 0.00207529649847305 0.000920724127116415 0.0592420737491133 0.0259901357049734 -0.0389188122304521 -0.0156791497340404 -0.0233084641072956 0.0518198491828347 -0.033698170700256 -0.0865521606701652 0.0198813699345603 0.00148666156487329 -0.000931837385503197 0.00205133201555239 -0.0010908338825424 -0.00101734944198811 -0.00110411646303305 -0.000926391452447698 -0.000145775716360084 -0.000609378508352694 0.00094928114810594 0.00222890642224184 -0.00185165244825017 0.000442664295594008 -0.000843488426922075 0.0047496954521378 0.00635317240363417 0.00808896672826699 -0.00377751925261583 0.000619242322328736 0.0124397821575375 0.00377248839377866 -0.00261304988496166 0.00270586568871673 0.000933841131900974 -0.00411332984246392 7.71316200400084e-05 -0.00490235065300785 -0.00175272675923878 0.000374273144945878 -0.000428729440584994
  55 1060.54779196119 ""  3.78294312396844 0 0 -0.00725009068372271 -0.0401316974812668 0.0214680790912839 0.00518783411385422 0.0327395173334406 -0.0236791980170203 0.0122509892958559 0.00566823371006331 0.0161784604151085 -0.0102894337916533 -0.0010968115634583 -0.0198219422107321 -0.00867107277002895 -0.00622982596174563 -0.00739804596890842 0.00683712960402614 -0.00884151762450805 0.0235518328306124 -0.00539679338281737 0.0145385978407041 -0.0337548120186749 0.00710099924012392 0.00517276330750581 0.00822639595883654 0.00245703361713437 -0.0247687562693232 0.0506671294264778 -0.0564126969860674 -0.0110067167688802 0.0178407621219621 0.0461489592150833 0.0807263380650983 -0.0249297644648177 0.00659116840478852 -0.0612959412830711 -0.0162505025877735 -0.00200155114223958 -0.0261904486634727 0.0203706723601762 -0.00963357216964109 -0.0196283857032386 0.0115818012484601 -0.0386225107015771 -0.0529653524565966 -0.0154761646118689 -0.00131635605649799 -0.0040110883015618 -0.00109850981466533 -0.0136026760419245 -0.000472529016236452 -0.0348572280356288 0.0452347113582218 0.0300027741492126 0.0591988303567568 0.10199559695459 0.0248580839762404 -0.0180672172478016 0.13534049895241 -0.163050976256642 -0.0292184697722112 -0.0523918086999868 0.267715913509398 0.00885929068238553 -0.196098831406505 -0.0624630231471961 -0.228221002488461 -0.138023982535803 -0.10430113990531 -0.246566086732473 0.077931888904668 -0.13836459845753 0.391191236081991 0.249111100438441 0.0588716416683457 -0.120637437475947 -0.188711694102636 0.0641667648889769 0.128917634837449 0.0163057311272002 0.108651694437195 0.0222375820071659 0.00131395543813842 -0.000455121810862003 0.00289688882003595 0.00169824051838273 0.0027429260977074 -0.00107161149771911 -0.00271967754412511 -0.000654138965741216 -5.03734245653582e-05 -0.0200343831015826 -0.0154032541890059 0.0151535623155303 0.00510340861025063 0.0143570541669509 -0.0190536315873977 0.0147089605360837 0.0298664928799483 -0.0118614896569974 -0.000260245348472603 0.000129293145295986 -0.000874703115820089 0.000330344219191799 6.16894479643765e-05 0.000583377815244671 5.98446900382722e-05 0.000310175308023294 0.000453655379746479 -0.000693628949766686 0.000834692742703935 -0.00229111947996979 -0.00124305788277929 0.000365210531437489 -0.000619350507566038 -0.00136519872903172 -0.000158679695339631 -0.000398545367491443 -0.000875539173946551 -0.00385771494047734 0.000524991234312952 0.00225799050681828 -0.00163955173526684 -0.000405953518828324 -0.00018120077975919 -0.000306562413403558 0.000127312246718936 0.00104063106443954 -0.000110941773002815 0.000439651873663261
  56 1068.93769365437 ""  0.0504777292728889 0 0 -6.07660111486013e-05 -0.00107978112563904 0.00024309323216028 0.000239505452260863 0.00069610620056388 -0.000628905955831293 -0.000414945946113129 0.000325266361739696 0.000829241804547626 9.4148681803542e-05 -0.000565602399769852 -0.00135152168614473 0.00534925452582639 -0.00378998901731131 -0.00254652789613221 -0.0301692886294919 0.020993205609148 0.0148221540662352 0.00998917834587447 -0.00683440890949837 -0.00636797758374139 -0.00067860901133684 0.00139305971814257 0.00106102697472492 0.0427063502311812 -0.0323560932039297 -0.0179441396873342 -0.0753940265969258 -0.0106205413451216 -0.0534134068827189 0.033852591852082 -0.0210698718320259 -0.0154753282977007 0.0263008275607565 0.0435961964181614 0.075231908376971 -0.000567986247133488 -0.00135329595144793 0.000909664347687013 -0.000521799935495912 0.000415392235741097 -0.000504413681082885 -0.0129105362486326 0.00536037474060013 0.00405344488974876 0.0010077792087137 0.000756929682053827 0.00143246120079825 -0.0555017367234287 0.0384465837274479 0.0228928580648188 0.0114465410596995 -0.00372970331064146 0.000246466111884357 -0.01331802828656 0.34928557363032 0.0321625529579886 0.214389774974138 -0.333359969924736 0.0679010679143379 0.0484281686008346 0.177320007996257 0.111680172789281 0.00559387618959739 -0.0199644459480731 0.156861235433589 -0.0727974155269764 0.0560882687204671 -0.145705963139322 -0.0401003632361749 0.0266289522790009 0.0313343550284637 -0.185335669175676 -0.0622855773730571 -0.0499679617110685 0.265339087784799 -0.0231145023699324 -0.285103750808201 -0.311763300837775 -0.103612330160233 0.118472002445991 4.46263139771215e-05 -7.96320552826165e-05 0.000113135493450853 8.3869427877104e-05 7.03258696982289e-05 -8.57027167017805e-05 0.000116034521801094 -1.59117212796266e-05 5.56419073974778e-05 -0.000212373030881586 -0.000263306835051098 0.000276424471428461 0.000112262057295912 0.000580012002254672 -0.000230165764615057 0.000134446786131741 0.000670456105852155 0.000627742866021759 2.77670280531669e-05 0.000315872859120817 -0.000379926156677576 2.18583772076007e-05 -0.000120663430846424 0.000300128315677296 8.50946339255581e-05 -0.00012912399486406 0.00016399687419214 -0.000354592471544278 0.000126062573461752 -0.000728026910345509 7.91757399473772e-06 0.000371814296968017 -0.00102022135498311 -0.000443496088514154 -0.000356269446298744 0.000153618530728815 -0.000381590971812249 -0.000888581057395637 0.000623208952009561 0.000865289255047279 0.000120430627550729 0.000481607705277919 0.00011671942156078 0.000340756912304403 -0.000197562350959786 0.000256189774028357 1.33163589017701e-05 -0.000437996219514064
  57 1090.80639463822 ""  7.96734715178825 0 0 -0.00102396679905243 -0.00273172661992866 0.00430248634401024 0.00164137851957114 0.00273137612588722 -0.00171941999027795 -0.000922852693916964 9.62892976363145e-05 -0.000432330257942507 0.000325857571890088 -0.000615948824214454 8.96208256094956e-05 -0.000320996905233913 -0.000127781364876514 -0.000342826435897213 0.000816413985182869 0.00109955604142835 0.000501787067210034 0.000206274867313271 5.91508727353181e-05 0.00047814406102212 -0.000748832447826832 -0.000185233432418658 -0.000153429753748296 0.000161147594182391 -0.000257097701009496 0.000243880052758831 -0.000634252860744423 -0.000106729062744604 -0.000287580304847143 -3.81715217504383e-05 2.35264734598875e-05 -0.000189406417186245 -8.81214925332253e-05 -0.000298483580838814 4.17005037769636e-05 0.00374777112905131 0.00397103923650527 0.000334414400041093 -0.00359934592913343 -0.00361063397475633 0.00201963649084634 -0.00609071956836598 0.000880703021203196 0.00286611762637414 -0.00207448040757732 -0.00191419626010024 -0.00357427850172412 -0.000156656629467272 -0.00170419813930635 0.000444590861331001 -0.000632825942925359 -0.000885217608109246 -0.00107351418915344 0.000280124953060417 0.00197993884877922 9.81869794034667e-05 0.0017912384500117 -0.00274586107207293 0.000511929395898044 0.000258652029979412 0.00158236934872946 0.000843596487463251 -8.02594198250931e-05 -2.38590388094838e-05 4.35296094209678e-05 -6.44555223713822e-05 -0.000127502623723124 -0.000270083283788616 4.95530161078147e-05 -0.000146447518166072 -8.72293868549787e-05 0.00158730620803704 0.000391980719078334 -0.000670120420129011 -0.000162596744389565 -0.000479997546179238 0.000508402770197209 -0.000504170340697174 0.000508859447675661 0.000411947185818677 -0.00197157392155182 0.00199378581570157 -0.00322309184485992 0.000843409242042735 -0.00063596581657962 0.00244870840088114 -0.000339868669975099 0.000753602624482031 -0.00305310641711565 0.018233473588524 0.00138497704201716 -0.00978066977548224 -0.00604779556977921 -0.0169007843848129 0.0170742450910341 -0.00559357874616985 -0.00451805084315847 0.00383428953666191 0.0120449303715751 -0.0761254225431482 0.145967284071598 0.00936906245548916 0.0406982349788915 -0.101109051177497 -0.034767738571725 0.0230744260180587 -0.0534703127173488 0.099768898417704 -0.0849679135863115 0.277231307807873 0.0661341232596151 -0.118992719830305 0.300974059421999 0.138346023355997 0.113239920170109 -0.0640153039514275 0.135943724063925 0.247005127503999 -0.219999880916477 -0.224155585029553 -0.0131429571022081 -0.112462149692311 -0.0228468808476189 -0.0625349317479859 0.0431860873786909 -0.0386666803508407 -0.0217743379492405 0.0775767714587387
  58 1119.16953553387 ""  1.17604733059409 0 0 0.0429090244880582 -0.00158663485714553 -0.0449431646004928 -0.00948379772370694 -0.00310981827541253 0.022191932999746 -0.00331859574687055 -0.00595824361854476 0.00297525141306348 -0.00377805202934849 -0.00143833592757626 -0.00771823735322507 0.00417795650896793 0.00751311178802772 -0.00279300383925631 0.0091078588936882 0.00650205970888928 0.00944133079709241 -0.00103449480221996 -0.00175948665169534 0.000362549913966737 -0.00208768596109958 -0.000153597361928958 -0.00228615488832697 0.000614503489888744 0.000101668214527152 0.00129811435229028 -0.000531392653449072 -0.000410204868410262 -0.00291449503171074 -0.00311729301263245 -0.004097041515936 -0.000325976004575851 -0.00181669121513862 0.000571130968703125 -0.00237669647881218 -0.0231317479621756 0.0176583940983923 0.143586936004281 -0.0508231469667101 0.127837568053686 -0.142836970551082 -0.0156635099880786 -0.0150782726737373 -0.00566772315657137 0.00579556564811621 0.0105140607312066 0.000524849652001613 -0.0184249550054675 -0.0253916760384713 0.0036462511969758 0.00889844745362843 -0.0026942273774904 -0.000734858699085153 -0.00456598659344198 0.010939789801104 0.00184358880773209 0.00283092781172016 -0.00715114186210392 0.00451084390091888 0.00444360845694262 -0.00518804548390426 0.00429173999629315 0.00901346474520779 0.00316498355808327 0.00885760405612614 0.00596803821639622 0.00535035136951284 0.010341989856022 -0.00489218356201368 0.00796308201150469 -0.02353731245763 -0.00273548030479218 0.000183068873281831 0.00757193708836079 -0.00400493882430227 -0.00213020908949226 0.00768983230901427 0.01067885465249 -0.000199109243505334 -0.00516917209718415 0.0205036407175119 0.0130807191264036 0.0566920760953738 0.00826449515934251 0.0127601877763438 -0.0497850379064029 -0.0521923224564214 -0.0519565089406969 0.0612345601694486 -0.361713575331991 -0.241087199791382 0.271992961281708 0.0826797204662324 0.186085616628242 -0.305254362530075 0.262142608056948 0.251697545306349 -0.370809161581358 0.00200303672463227 0.000910032766762007 0.00489553121064191 -0.00158288210317109 -0.0008248353726625 -0.00296978465652756 -0.001865987256943 -0.002143632814238 -0.000703484831906124 0.000609087064636183 -0.00815973516553655 0.0120265836859199 0.0110183017732627 -0.00354409739407959 0.00870281595688451 0.0123507976441804 0.00776234886785225 0.00109743410989782 0.0114255806028309 0.0227640839968373 -0.0127956718976179 -0.00387348166867642 -0.00216618113291051 -0.00111385198572238 0.000115550244912271 0.00244110308140236 -0.000801273865123255 -0.0107873038709807 0.00282593553902381 -0.00605116213499833
  59 1130.75292792276 ""  0.266970914469737 0 0 0.0085108313643022 0.0224130295830416 -0.0174202146670232 -0.0172673747081003 -0.0351278142349602 0.00482379909087962 0.000278089547452691 0.00617367486734154 -0.00540775663876788 0.0281708506243552 0.00863377097814112 0.0482520392452331 0.0055886066461855 -0.0111641604994654 0.027768327865833 -0.122288126811791 -0.115353869271078 -0.0856868730188514 -0.0221337332623134 -0.0141802148566239 -0.0265028640470898 0.0519314555104707 0.0692938243040566 0.00540136452896948 -0.0128046296867714 -0.0125148791766872 -0.00871626231485694 0.0294982538877832 0.0152509271525593 0.0205458610714682 0.0279216068856802 0.0371133598037075 0.00263205478719344 0.0188377831203493 0.0227545495381114 0.0249305232907622 0.00597142707427724 0.0356368294415677 0.0101357452024375 0.00111630872503628 0.0206420591975436 -0.0198818894789598 0.086789792930522 0.108520720789767 0.0418202199940322 0.122768115969889 0.0527292875625436 0.186192877964561 0.0631881771288872 0.114138145472574 -0.0465818869552797 0.122870691224856 0.121755452128988 0.105968948616356 -0.0104756965775399 -0.104411738365957 -0.00502371167752976 -0.095677045196816 0.155134481862951 -0.0312419227402293 -0.0249401329645972 -0.0531119917941833 -0.0502615849266434 -0.0789911248391525 -0.0272413929616651 -0.0724855441360895 -0.0476274473419411 -0.0498881805803082 -0.0848101240602875 0.0431615612695399 -0.0655607731516809 0.199180805906581 -0.0662139634209999 -0.0215621893609943 -0.0301652832795146 0.126743564453902 -0.00957894743980539 -0.131436085671472 -0.0869177955672488 -0.0462898249963914 0.0303246712941474 -0.00343988540550195 0.000657300805328029 0.0046064318437238 0.00234230820157159 0.00164990273989244 -0.0032459465081149 -0.00397444838953471 -0.00508253207648901 0.00165287938611277 -0.0109054059442622 0.0034596774113605 0.00607150641591698 -0.00285137843925071 0.00870011404892396 -0.00184505676128174 0.0168086142376906 0.00443354200705744 -0.0366257451299601 -0.000679414135661459 -0.00189496480802517 0.000716349770694416 -0.000143772867202165 0.000238850163882316 -0.000523431611347236 0.000148622581042128 0.00104831546909587 -0.000379322676840645 0.00341409241555844 0.00259816879442704 0.0021677629061822 -0.000980262265777242 -0.00256118560528336 0.00680144253100291 0.00414955494306684 0.00613719059503548 -0.0033931550447421 0.00243220714377398 0.00355105100340607 -0.00327631628707134 -0.00405563633216178 -0.000926708251946811 -0.00244158899461126 -0.00177603071551149 -0.00229430630702028 0.00016107881274551 0.00459530804565158 -0.00163023933761158 0.00345665381551003
  60 1153.64220046012 ""  9.61503801049957 0 0 0.00847130968482072 0.00901705999356891 -0.00317119047862516 0.00357713973247356 -0.00248177702656244 0.0165418410853269 -0.0116753771598534 0.00223904090169919 -0.0285447064585539 0.0458251386576489 0.0314707141317277 0.0496253034530441 -0.0424144209051608 -0.0532257595956502 -0.0106327251456327 -0.0130103121083527 0.0142119648104843 -0.0499480377896276 0.0458956994055265 0.0298780750809602 0.0532130461892129 -0.0409116103562037 -0.0522264059906537 -0.00747371411851948 -0.00332601292434426 0.0132300098735344 -0.0273751359677178 -0.00987860744500543 -0.00675660334677039 0.0209041247880602 0.0101994318939114 0.00847771468459365 0.00763674516825085 0.00713888785190851 -0.0189381191748966 0.0139197205967015 -0.0112298831197177 -0.0204580398863521 0.00872861560207448 -0.00906260476662968 0.014236884751979 -0.0172574220729746 0.286024254354604 0.421584403175293 0.00799098752898007 -0.215302260555971 -0.157998616582583 -0.233482341967881 0.185896878163454 0.24871322156187 0.0365889782487425 -0.206776156650898 -0.164030293504184 -0.235645554210944 0.0558543383675797 -0.062572817760458 -0.0165111608395148 0.0263072230933845 -0.0142485209562666 -0.0323618772821244 -0.032464242629112 0.0753922847047902 -0.0171063806542031 -0.0192188736957053 -0.00928584796215208 -0.0156496925526775 -0.0140891380145949 -0.0123705621220956 -0.0208255954667521 0.0155598022630962 -0.0304720221651095 0.085003115953128 0.0593764504652655 0.00790221971968411 -0.0608148032795057 -0.0312307016967722 0.0298851966702813 -0.0088814614080726 -0.0715335991663796 0.0294744249902196 0.0416525053182758 0.00400463845636799 0.00190182395745546 0.00174403721391352 -0.000799174787267168 -0.00113239223500683 -0.00187359222260934 -0.00491311964728102 -0.00217249434107322 0.00252236557901954 -0.0197697919175485 -0.0106651316856626 0.0140278231146115 0.00739328071072654 -0.00906971789655094 -0.0170075788695208 0.00284199934956043 -0.000532597753118769 -0.0130022520069369 0.00872004233166193 0.0106942620413073 0.00340156657408302 -0.00570866622487329 -0.00505021881186903 -0.00206340683233824 -0.00631253595092879 -0.0103082480254077 0.000916698857545313 -0.0013676595212783 -0.0180282932945409 0.0178102255051592 0.0276730449818174 0.00823371836883133 -0.0215349042768739 0.0169289798229094 0.000157524738072645 0.0138656416575627 0.0137753714036716 0.0304902730597772 -0.0151329783960721 0.0208351877240994 0.0104674309833964 0.0194370804518958 0.00299657812165281 0.019764348427798 -0.00820869463811391 -0.0281501615382982 0.00894610491190747 -0.0341742898971461
  61 1159.38140772471 ""  6.84499447474264 0 0 -0.0160917045457555 -0.00222047026352946 -0.00212661394546999 0.00540907911852829 0.00219546328447086 -0.0026333437046788 -0.0019249070666307 -0.00406493498327015 0.00313507773191765 -0.00487825269308464 -0.00248836693588085 -0.00546931258395269 0.00446422515814844 0.00635707317066629 0.000396722358530047 -0.000566079216463638 -0.00420850871104413 0.00491134716215007 -0.00454805992349335 -0.00256075264839832 -0.00566578303279045 0.00533927064178668 0.00702689768567051 0.000117587663130675 -0.00110289533988056 -0.00278379839569801 0.00370157823648111 0.00199562858064833 0.0013623188451353 -0.0022951390284267 -0.000314345596166014 6.41738683231242e-05 -0.00107440889525449 -0.000302507529337719 0.00282767352511155 -0.0013836132740506 0.00546168851371723 0.00591215610361443 -0.0476072896437507 0.00158912390497564 -0.0418756064555127 0.0190773455794893 -0.0225377190098784 -0.0404915940540812 -0.00383655929226808 0.0282721522538928 0.0194847874369975 0.0293192323417598 -0.0185563165689288 -0.0256827122491855 -0.004290283353633 0.0238965298686715 0.0220042214494493 0.0291440060787739 -0.00820329029497251 0.0059074982292086 0.00219354582633394 -0.00572599050421888 0.00535880168768874 0.00402726386465476 0.00361982155407892 -0.0113884543192688 0.000952823283375907 -0.000651816629476667 -1.03212849305396e-05 0.000236514682239631 -0.000199217947301556 -0.000236021130425315 -0.000981979520092371 -0.00092945003276337 0.00180635068015261 -0.00405464449320187 -0.00773157490926023 -0.00122337277428961 0.00744962449670559 0.00759123122497989 -0.00449981629048353 -0.0023927196617423 0.00699225641518218 -0.00373234561577362 -0.00453349708355247 0.00716602915231782 0.00704313976595096 0.000654038055163968 -0.00587726271089312 -0.00476877208121315 -0.00174043143053139 0.0125970496829179 0.00943808187005993 0.00296234760979627 -0.0195512173006566 -0.0530781980073687 0.029954576469373 0.011937491347297 -0.0182441568143788 -0.0237336557696451 -0.025313165944367 -0.0135891243632089 0.0676961112464275 0.0739942084974865 0.0996436348132915 0.0356641221394682 -0.0465991770294665 -0.0462289532995119 -0.0173479438421815 -0.0542267006864597 -0.0881931069307875 0.00582233863893706 -0.036651957392988 -0.173213394051132 0.151964898556961 0.244320710847372 0.0753386081602343 -0.194521588557295 0.149539202637156 0.0243603267730414 0.0917083856804655 0.116702183808144 0.240090774411278 -0.131995537126425 0.202809742068654 0.0908833411306308 0.172017674436292 0.0381254300251063 0.164018102197092 -0.0635480618348377 -0.297109066266655 0.0908833120394679 -0.282329940477948
  62 1162.39534727138 ""  12.4647949436164 0 0 0.106288308650233 -0.0138963342458179 0.0430954824244556 -0.0194822946867769 0.0187961233869096 0.00387587062522113 -0.0160876826113349 -0.0143791886038518 -0.0195807756022921 -0.00214080069449818 -0.00396465167696878 3.21763293562595e-05 0.00260901361586186 0.00770453920595282 -0.00686950737251684 0.00425041959697097 0.00390260719199431 0.00260457418276762 0.000234558515626655 -0.00597574145882147 0.00991200414325038 -0.000465695344271158 -0.00306505690091414 0.00726524461451932 -0.000444134822193085 -0.000788960608400304 4.80762502862951e-05 -0.000680028558431594 -0.000151946343987091 -0.000679674842739422 -0.000517605105163464 -0.000722049869270069 1.92784184544429e-05 -0.000548144963345408 -0.000283727859194608 -0.00101900974669432 -0.0139906720857496 -0.0194712308496902 0.332315300267326 -0.0243907420206777 0.298199121904877 -0.122460788423093 0.00437654208911153 0.0116492498962084 -0.00195379534977206 -0.0114238023672398 0.00213964230408768 -0.0231000890460322 -0.0132703692680179 -0.0249416390113569 0.0132985593385257 0.0600681162499393 0.020921936878961 0.071228949641406 -0.000880676897286389 0.00269493172134505 0.000303815527701399 0.00214336322353289 -0.00357319212702617 0.001333489074117 0.000753989119685966 0.000417341811333003 0.00131951648640168 0.00149479113863431 0.000437837990367917 0.00121378473662988 0.00129597804994511 0.000522584254717047 0.0021649152256548 -0.000668430714546718 0.00175019725079913 -0.0050112915279721 0.00089512009440768 0.000408530774076376 0.00145465779282737 -0.00279351505912995 -0.000198789747112642 0.00377536621067335 0.00283252821591653 0.000409859157849396 -0.00153718027108929 -0.0287127651084055 -0.0322367648666916 -0.00920924278591488 0.0320248894803938 0.0231153143988793 0.0248083026025577 -0.0894781798426871 -0.0429957873608626 -0.057434162764662 0.142547160281711 0.38844918859212 -0.211472675557318 -0.0672910255447218 -0.0619090931332141 0.174235495110171 0.0258626980971257 -0.019019717999812 -0.301701648905028 0.0111549137887139 0.0146963321931419 0.00397937329230931 -0.00651739219031423 -0.00652664504630166 -0.00170463152703471 -0.00852799979625318 -0.0124507180316628 0.000566977184014946 -0.00613362458006549 -0.0226650512658647 0.0167818479369846 0.0318646293119253 0.0136613530663871 -0.0340129367422113 0.0183946855323998 0.00207957531781108 0.0125735554346983 0.012815677645335 0.0259677956698425 -0.015416080057131 0.0352928952722703 0.016009260518446 0.0275867597408357 0.00544858843834439 0.0255287029113451 -0.00937059562859545 -0.039108256533897 0.011593141452874 -0.040413298968611
  63 1185.45324523979 ""  3.557866144178 0 0 0.0146255020685162 -0.00887603083435828 -0.0127904770659021 -0.00772701222588522 0.000731482445840215 0.000453764829011385 0.00223021921593157 0.00360482549989928 0.00118935348566194 -0.000954317812829193 -0.00179181744918946 -0.000519926986712558 0.00137064007191951 0.000121397480693645 0.00268333441904748 -0.000280254144454354 0.000654295487926643 -0.00124205384709536 -0.000532902863398569 5.29927012380353e-05 -0.0014211539695616 0.000944816996678745 0.000240927140263341 0.000838697332623995 0.000648667893207079 0.000622752845013591 -0.000335068998775961 -0.000450248249004458 -0.000339746660949146 0.00031560511161887 -0.000103390961171234 -8.03707382299704e-05 8.67747868492979e-05 -0.000258828879945967 -0.000333176420049579 6.79657471771695e-05 -0.0443134134910277 -0.0786853110294349 0.0348114992258423 -0.033011450805619 0.0482140815294284 -0.0627109301424531 -0.0117486184373768 -0.0124057689423677 0.00249036053963608 0.00691743171202256 0.00388536830984923 0.010762743669613 0.00216889215507129 0.00412423024403197 -0.00194980931302564 -0.00755960488229715 -0.00188726399902078 -0.00614382491729624 0.0011271584859682 -0.0003519533629202 -0.000150327938540819 0.000766456862706955 -0.000808528311486021 -0.000977649192555117 -0.000609390856797296 0.00195063032545161 -7.5231624968721e-05 0.000591803581663228 0.000261158875395929 -0.000265342450484394 0.000478016433431855 0.000156063300235589 0.000780150492037877 0.000133761276908213 -2.09260174943616e-05 -0.000465598596591736 0.000942146816071653 0.000336827697578724 -0.00108071763836787 -0.00153696734052051 0.000842800949823047 0.000261870721364399 -0.000457664661696486 0.000622003373525634 0.000369140641323304 -0.0127435172220226 0.0969939594495246 -0.0452683766805419 0.0330202522579021 -0.0383005472155688 0.0104767582026962 -0.0425847677076661 0.0318943511066308 0.0264627351551668 0.139393466731504 -0.405703264119896 0.0662202301836621 -0.0632637923000468 -0.655764846693318 0.249957451229438 0.0752611190485137 0.212449676224177 -0.0900050625791864 0.00148036178602945 -0.000878350473074345 -0.0015471541423286 -0.0008371513600096 0.00119747496304101 0.0010715973862598 -0.00106890242967079 0.00119691969751645 -0.000190820690197038 0.00140362073582425 0.0111060922461195 -0.014663328215767 -0.00481626501918839 0.00351341060501974 -0.00669228074373148 0.000319760813600058 0.0043703328892846 -0.00253634617362616 -0.00991074871251075 -0.020634231200039 0.00589437033568289 0.0116849927443863 0.00543605337942307 0.0049189532031138 -0.00781009721153839 -0.00534986815647392 -0.00530447827103824 0.00267164474279064 -0.00157393106812352 0.00528568327407356
  64 1194.362149334 ""  8.68002082872552 0 0 -0.05197511907796 0.0072662039101927 -0.0238551448070759 0.00774243074638969 -0.0144709554862892 -0.00371222068341451 0.0222071479723956 0.0226989285872302 0.018587694307155 0.00111801936832526 0.00165970469658476 0.000586272162651993 -0.00270396190404779 -0.00899558352294026 0.00860543070527455 0.000477900704991976 0.00161332451692373 -0.0014352345152994 -9.52271682833532e-05 0.00552952573499835 -0.00941525635962025 -0.00270683206311264 -0.00134488532800771 -0.00500715127470429 0.00282017338937872 0.00498739967936939 -0.000841273554595177 -0.00171171942880961 -0.00171762968546623 0.00067296429385611 -0.000753107439766039 -0.00161272804868922 4.54040614920449e-05 -0.000562562604399327 -0.00247093966036947 0.000252271698252363 0.0335426387091638 0.0803895240110813 -0.137517175724676 0.00336329483608482 -0.186772566333422 0.062887481312889 -0.0257824959733962 -0.0448201679427147 0.00711444584106259 0.00729248626916367 -0.00467415025635793 0.0210873889527701 0.0172682360062587 0.0334342047650836 -0.0126365758592091 -0.0661507309935488 -0.0403702868186472 -0.0918131665988878 0.00567420900003939 -3.04240761448914e-05 -0.00100496680773475 0.0051403690162263 -0.00654817852011021 -0.00239746250712141 -0.00088116651033857 0.00718150027428121 0.000979874947454696 0.00416823260390456 0.00136807430215329 0.00322217347146255 0.0017485444410136 0.00334160993239378 0.00287856119476394 -0.00153305007077171 0.00129495890116183 -0.00448967323206543 0.00721522594196471 0.00167439452238407 -0.003359897102388 -0.00733915957776392 0.00306426872973796 0.00268332892310755 -0.0019839052708432 0.00538613029554049 0.00243517282862026 -0.0994077951363638 -0.0282158380912368 -0.0265021591663253 0.0371530360036627 0.0266757517044718 -0.00717365197773562 0.0368679686927856 -0.042640111602778 0.0803012729459118 0.305074366757723 -0.0119443057445782 -0.169296992095892 -0.164642368993683 0.274134965047525 0.308234863816914 0.314917225278367 0.208784253240204 -0.306412804899219 0.00255090309431264 0.00580484497464353 0.00189427241506937 -0.00183726259354613 -0.00385792425923498 -0.000942482814989912 -0.00224193700038684 -0.00439586558801322 -0.00103084458947232 -0.00424032366333667 -0.00847973308840323 0.00670043865576017 0.0119408612939244 0.005544764689257 -0.0142079348854249 0.00630225258276766 0.00226250239203873 0.000349917888012079 0.00444969558117291 0.012352676415327 -0.00215984202473795 0.0122842871133092 0.0103554521747875 0.011562153632418 0.00522905524365412 0.00773272104937903 0.000357600153625232 -0.0156153317206436 0.00334828716355894 -0.00964406001246124
  65 1217.45311629546 ""  78.4137072835217 0 0 -0.0243411977880845 -0.0211510575884652 -0.00549846628598206 0.028096145657289 0.0343770669568846 0.00839106084772233 -0.0357194659639643 -0.0617371217220715 0.00914215528234664 0.0195231630398826 0.0336421049594262 -0.00775503601443457 -0.0307196207022723 -0.000696053362488391 -0.0648832922025008 0.00720688353858816 -0.0240484154958762 0.050462375969304 -0.000347906478951947 -0.00234180223915211 0.00270298216399307 0.00710363498746902 0.0135372899652282 -0.00510987696665288 -0.0222928921512042 -0.0701069840148028 0.0729869238030121 0.0219555724500431 0.0269620102952018 -0.0343439278737377 0.00491634096799178 0.0156300574420018 -0.0187993939475655 0.00287966506038803 0.0404570155656786 -0.0250523770908208 0.0227615670521336 0.0474440375267388 -0.042415892049895 0.0169400415739795 -0.01943995344872 0.0223428455456887 0.208235145440474 0.333213797482918 -0.0479335880080058 -0.177770135229723 -0.0872923447057783 -0.260375438711665 -0.118880649102644 -0.182202562052552 0.0205872262617186 0.191730636497277 0.130562058277659 0.246867295199245 -0.115275393410222 0.084640606378409 0.0252299195852559 -0.0644393281768758 0.0443080684675244 0.0917006039669424 0.0579429459918596 -0.138817406558144 0.0328233628630804 -0.0486037814734569 -0.0142799754227765 -0.0447852351955921 -0.0319384025271424 -0.024109841208939 -0.0627294346074532 0.00175412393815106 -0.00149310345790665 0.016079837386754 -0.10274979449848 -0.0162939711914924 0.103999351439963 0.092796430501538 -0.0694944632396643 0.0171173675764203 0.0988949972134543 -0.0708685641029004 -0.0714414676483661 -0.0111845176335654 0.00139918670948547 -0.0046572725232071 0.00381571567105058 0.000902272198597979 -0.00163256660077043 0.011104308581163 -0.00192666454038821 0.0159653957244071 0.0344851171336316 -0.0363390235246762 -0.00699686139562603 -0.0195266381880121 0.0174192224373435 0.040940946678406 0.0427130553630398 0.0489696601717331 -0.00805916305676156 -0.00239468279543114 -0.00168120239261409 -0.000841167997005524 0.00189039213801471 0.00136940901322012 3.29634439765473e-05 0.00176583477662937 0.00103865090859505 -0.000499811789904976 -0.00182772210261809 0.00109194799727978 -0.00253166515187986 -0.00525488934577272 -0.0015947898740791 0.00246483090306612 -0.00911803093430253 -0.00764444831867345 -1.30402557286876e-05 -0.00588052681357794 -0.00768460346525761 0.00823200721550484 -0.0104467971193837 0.00159611209013795 -0.0026390199376545 0.00234282272708556 0.000313299936332275 0.0020597878266108 0.0102142660821193 -0.00341757535054042 0.00441710121055305
  66 1225.55472814575 ""  3.94060531665334 0 0 -0.0032568949954361 -0.00149541989690131 -0.00152349631052611 0.00247164977795252 0.00217029432037044 0.000978582020869712 -0.00313100283346371 -0.000594871557186883 -0.00340818033837616 0.00111820628145044 3.87269104930295e-05 -0.000316443478721107 0.00279211409506627 -0.00117648558010826 -0.00307460942349649 -0.0191185942529467 0.0181676822134822 0.00489093260987107 -0.00115818366136166 -0.0138767515049426 5.30091185727453e-05 0.00650712233584121 0.00359993109849499 0.00515616213018774 0.147598278016199 -0.0950579948831814 -0.0812296713927317 -0.0411394493556996 0.0212985639322177 0.0432257005245488 -0.0670872643412086 0.0460243644623638 0.0347115081074137 -0.0454717676279315 0.0299147321178222 0.00555213207154911 0.000772009493585197 0.00238606839851533 -0.0072051639656082 0.0013766612176078 -0.00554685793863962 0.00260577151157586 0.0227073598113625 0.0366769830122616 -0.00445522701287544 -0.033789856643903 0.00131226741901149 -0.0185980533142346 -0.0668820113483027 -0.0375438149875952 0.0203375857598787 0.0367917274739424 0.0216155764696549 0.0451794853478938 0.111533198499308 -0.0554986083902404 -0.0297709459925607 0.0368001723125617 0.0264080541729651 -0.103886654456168 -0.0878193391573112 0.210323959331051 -0.0400237874758531 0.0215256159264733 0.0538038788948711 -0.284536404056677 0.11800196674926 -0.140941696169186 0.249038892423368 0.136150915470487 -0.095730739690816 -0.0689902190751784 -0.136976755987065 -0.018159283155209 0.122902366561898 0.00879372516132097 -0.0574795136412417 0.0649129295249789 0.0389232650825524 -0.0617399858817343 -0.0310414050886443 -0.00152984048899532 0.000234362008354573 -0.000120335926650268 0.000282964911761793 0.000356356880355763 -0.000580513963999531 0.00222638963197211 -0.000488583396869523 0.00227121510764875 0.00292385572412863 -0.00502816245992462 0.000236776250224204 -0.00234122409188512 0.00431256857799916 0.00412879825087013 0.00496102104417057 0.00271484347014942 -0.000460134015445968 9.7705333895455e-06 0.000293564005530752 1.87789409606985e-05 -3.3847296273591e-05 -0.000200855255952155 1.22612293665883e-05 -2.92953421749575e-05 -0.000189418808486278 -3.20525586381451e-05 -0.000192292525165216 -0.00068438595925584 0.000729901172214997 0.000554322922211702 0.000348338747350587 -0.000898814938792808 0.000171540697809475 4.04378784683189e-05 2.66029866162496e-05 0.000221281889431722 0.000435691189430724 -4.62300558840911e-05 -0.000221752642343413 0.000384206111451815 0.000270095444762709 0.000492991212250312 0.000673638896754477 0.000114845820375603 0.000300037057683632 -7.77727633141062e-05 -0.000579492349599031
  67 1227.0385523515 ""  9.32041100060715 0 0 -0.0153740773041408 -0.00579244165874731 -0.0072663174475443 0.0116590645541907 0.00795022525217108 0.00442405381285355 -0.00921578090705631 0.00364010308333696 -0.0258202707015903 -0.000737798706516558 -0.00162965006289041 0.000408144753506601 0.00374185264410998 0.00598077463206625 -0.000574142625980498 0.0102450500258421 0.0297710062466891 -0.0359411729543167 -0.041461391546001 -0.0657026605546274 0.0157253853764463 0.0341188294516105 0.0242685459581478 0.0374889958978457 -0.0163558744677522 0.0911255422676805 -0.0922444455843697 -0.0122677731661046 -0.0289415096335582 0.0362584119497211 0.0118758354099658 -0.0241567013467177 0.0239722218441261 0.0111587647342864 -0.0468841885592532 0.0319664766993406 0.0108634507368284 0.0273839926053111 -0.0329503653332338 0.00032554025763129 -0.0463551686135394 0.0117111631183377 0.109634023973556 0.18018871000009 -0.0210118916071161 -0.0915059275949571 -0.0511356881967284 -0.128916858819917 -0.223883996990034 -0.36319196248097 0.0412733374955191 0.198141362999186 0.126936544552013 0.261431822105893 0.108640735601182 -0.116918865614626 -0.0274105293761751 0.0600531952554507 -0.0393433426211164 -0.0803141744175256 -0.0528797511496787 0.09772466648687 -0.0355548525514717 0.0428711543802706 0.00138532963705408 0.11473742944703 0.0186247084076131 0.0388544289370002 0.0335327568086798 -0.0233544209026811 0.0357139506872738 -0.0252242980137281 0.12043317346431 0.0130058618747111 -0.137771098805491 -0.0904280872958429 0.0882309421963536 -0.0375731567688793 -0.146292223565332 0.0798343394983753 0.0941558475976835 -0.00798416630635383 0.00342160884079653 0.00121709909766766 0.00186354486093061 0.00240931183945618 -0.00379824084284303 0.0093076365991009 -0.00374048389790695 0.00957182010350321 0.00837893251064883 -0.026640327587392 0.00625425915873891 -0.0120130293326793 0.00870851121248651 0.0216777142501295 0.0207652127344024 0.00646597428031699 -0.00458302308805176 -0.00121190087787284 0.000357920397832519 6.85536015326407e-05 0.000756613662618875 -9.15753755888487e-05 7.24987991059066e-05 0.00058750553161018 -0.00011423929467393 -0.00056364388730177 -0.00200079445985965 -0.00239242623970768 0.00183288123191568 0.000203377536839432 -8.55525310356638e-05 -0.000807454182269389 -0.00219758293280981 -0.000366764950485105 -0.00226360580605115 -0.00153441728235354 -0.0034180678635525 0.00220302069850872 -0.00358608453524825 0.00158920799140232 -0.000338636329352691 0.00293298594686837 0.00116199223349786 0.00233485888397207 0.00336529469578122 -0.00143480790529118 0.00089589081303666
  68 1260.05735573286 ""  55.1629071575444 0 0 -0.0281309478967017 -0.0325483538784418 -0.0360834076708054 0.015545365436167 0.0453823256632418 0.0237850073425611 -0.0523711321789118 -0.0745607633936356 -0.00368064535364442 -0.00600630422455366 -0.000623157982485705 -0.0119385062626505 0.00958807224433619 0.0211593572478676 -0.0118129528609132 -0.00151201337505086 -0.0127100546320791 0.0165772370691561 0.0244612065106714 0.0249260206995497 0.0147128392187509 -0.0192291664062471 -0.00883450374255453 -0.0310806831977253 -0.0154669804536532 0.00782232239529241 -0.0432982639790498 0.0041409975652607 -0.00309606994783149 0.0169930056480287 0.00414150959774381 -0.000546986523754414 0.00894539094845913 0.00602753519775267 -0.00463540091294463 0.0161654805667139 -0.148301772088293 -0.29923315372168 -0.0815600507126593 0.124369450366576 0.331844785479185 0.00567066297488644 -0.00863217959729267 -0.00355595057621181 -0.0159259890068643 0.120519644055165 0.0869291571368607 0.129321214268292 0.0405206296218283 0.0480674068200339 0.0127889018826172 0.000179230632953823 0.0274015201907359 0.0311643666377252 0.0230340396699306 -0.0526470443912272 -0.00510105780954149 -0.00439717032481997 0.0315854453835193 -0.0407683579704774 -0.0297516921929223 0.016201575927098 -0.0338711322570249 -0.000794305996926158 -0.00347134436568135 0.0150249412090454 0.00418353372648405 -0.00635898644827312 0.0104765015506847 0.00502831782176031 -0.00996435884982107 0.0295015729197793 0.00238791854333085 -0.00544989623681287 -0.0486460410173527 0.0053074147006133 0.0245200961532399 -0.0456375301943683 -0.0502227070418543 0.00242123101771959 0.0286101440768398 0.0431961726047777 -0.0563874774194692 -0.0536445609921441 -0.0100210912218326 -0.0319903787454157 0.0317990211485176 -0.00497957494960111 0.0597951724871816 0.0512267507007854 0.125500995379355 0.0557308382070471 -0.122292918295 0.0552755995791536 0.13777996791826 -0.0820428832112478 0.0717797727709781 0.362929298540124 0.127871470716543 0.00181839294283028 -0.00275134740307675 -0.00175207302964221 -0.000186438759653017 0.0016192552288269 -0.000418361353429759 -0.000995230526365227 0.00139489503599944 0.00216162053930374 0.0068171017991958 -0.000605062245540467 0.00339609571135878 -0.00793830526071081 -0.00129298752075905 0.00567335304055212 -0.00363716011422336 -0.0112136890792366 0.0107736646353355 0.00359094486982525 0.00799542930039515 -0.00429486702498513 -0.00494553999510116 -0.00646082419931465 -0.00388022948672754 -0.00498761660659376 0.00420392182640349 -0.00648945601211473 0.0105490460972278 -0.000842054954459865 -0.00419987172830072
  69 1268.51355949895 ""  174.370070825355 0 0 -0.00692321739127809 -0.0204419241109778 0.0280323756399515 0.0545164871632093 0.0575141152286606 0.0119127944056066 -0.0690029903273524 -0.105996166454588 -0.00324204779079866 -0.00316906218277043 0.00740567317334879 -0.0145933412015348 0.00597255265391448 0.0253725047794612 -0.0243417935415662 0.00250062095582591 -0.024337135054804 0.042580308702065 0.0421662471664484 0.0467953979597991 0.0194688922898304 -0.0417835898868503 -0.0222869850480427 -0.0546289922589342 -0.0258671648627417 0.00676894154732436 -0.0683181250223605 0.00799819117820331 -0.00245976947902245 0.0259145414777598 0.00583093781956932 -0.000122284513066502 0.0133129950117189 0.0102243508890622 -0.00414836274021908 0.0248453289460757 0.135393348063729 0.260136814964618 0.0172128351097171 -0.0449365804367117 -0.156272667316229 0.0180398817926212 -0.0341286528841866 -0.051326136047805 -0.0157407830650799 0.159768412496492 0.11348059506969 0.167339891156107 0.0767427980871289 0.105746786344933 0.0161975004772182 0.0440703190226155 0.0113094650625475 0.037643456805815 0.0304937066419839 -0.0811039227113739 -0.0069504333686034 -0.00937249101070703 0.0528926828382479 -0.0600554350205847 -0.0452919776346623 0.0169127548801355 -0.0533260840641243 -0.00294059159830096 -0.00569151579223597 0.0204344204478757 0.0067168220654112 -0.0127600249505839 0.0168434141780943 0.00906073724119041 -0.0183979269876895 0.0486973136320309 -0.00684541233610397 -0.0111913618255605 -0.0705181392315617 0.0144156985505293 0.0350070579663107 -0.0706723477237887 -0.0757464124355272 -0.00251735115099557 0.0416419887450587 -0.0365944698694042 0.0393351716585302 0.0314610181027382 0.00784291627489862 0.0216466593685451 -0.022160822056854 0.015733876777088 -0.0432169294319683 -0.0228030477823373 -0.0647926758742972 -0.0687551196390285 0.0807557182301123 -0.0513186201091465 -0.0713533259468282 0.0867129183615593 -0.0165532668900202 -0.211481431588518 -0.0818004361567294 -0.00985347288342993 0.0051482629024583 0.00876187355794521 0.00715807749343879 -0.000912976781023764 -0.00244046511570283 0.00870575191526128 -0.00495638216286374 -0.00773752813454162 -0.0476736805800401 -0.00346041341333353 -0.0357079127367878 0.0102882868446762 -0.00304462318862726 0.00295717437480955 -0.00651246771506286 0.0149336979785753 -0.028988134863465 -0.0277547010222177 -0.025619899564706 0.0468954334046549 -0.0325039673013436 0.0235090570706345 0.00339882120107233 0.0301264939974711 0.00364675037325552 0.0183486085652417 -0.0198775183568824 -0.00162447861357828 0.0125231846243475
  70 1285.94375525301 ""  3.92248705365428 0 0 -0.011236975814412 0.00996806707440363 0.0021053050740775 0.0185549752103537 -0.0131729626769375 -0.0037624270227238 0.00590647944589859 -0.00567109499943149 0.0169092103732419 0.0081470917433499 0.0110716524755105 0.00328712245855525 -0.00908760290520544 -0.00510460764990593 -0.0107912022061908 -0.0139812055387859 -0.0233690479893015 0.00549100882688478 0.000285695341233069 0.00400793157043618 -0.00558216763045888 -0.00169223213892346 0.00637144415165952 -0.0106988025380157 0.026340621251214 0.0289102292415638 0.0111568721882506 -0.00871047125226784 -0.00733357018363778 -0.00369105162690856 -0.0093046414696452 -0.010827615578474 -0.00281760173062859 -0.00678323480919472 -0.00861878545611482 -0.00440422450568717 0.187936793059511 0.437381392648591 0.0276799898569186 -0.135874615375398 -0.326073076616403 -0.0200147387554921 0.0165584070235287 0.0167059223057703 0.00136757676371218 0.0107841870878084 0.00389767863029278 0.0119308059591446 0.00723470232190712 0.0188215700576455 -0.00684229359038334 0.0211280577123417 -0.00476600442636181 -0.0176339751219423 0.0197416327151722 0.027206008637599 -0.0015333082779263 0.0190775192577854 -0.0320714265594017 -1.97686162318455e-05 0.00936140320151787 0.0237410637963097 0.0187014731424003 0.0318307204439843 0.0127520339817964 0.0132133817809478 0.0126277445474592 0.0263521376131294 0.0220805946129181 -0.0111480166856418 0.0121917115906721 -0.0446382892886416 0.0280945046206653 0.00975146791646398 0.0100238925771812 -0.0290047631874517 0.00354783586534546 0.0216607774597882 0.0192066813090365 0.0273305498809465 -0.00134044571797681 0.0564738412950934 -0.0387213668790297 -0.0153583232385204 0.00909284264848141 -0.0214237885208942 0.02488396117636 -0.094791913880911 0.0143887675497322 -0.0155657213171128 -0.00768818329928234 0.188786110986505 -0.0748544858866638 0.0741690784074939 -0.0824104865297458 -0.09317140087643 -0.0121634530254325 0.484304368196359 0.145128159886041 -0.0156639942785524 0.0137234239691362 0.01831568986275 0.0090071700892029 -0.00448433355776569 -0.00256611984051227 0.0140861889618866 -0.0135524322645908 -0.0147925600432642 -0.0923331973127266 0.00163618207413325 -0.0784899488890314 0.0431419379418973 -0.0115459594454385 0.0228482966139997 0.0126760718361282 0.0580886075055977 -0.0608426735809103 -0.0336826111612589 -0.0311175802475442 0.0614948450166476 -0.0408802669217013 0.0337931052675771 0.00616481954429148 0.0613173037185935 0.00295151683740414 0.0443411713381508 -0.0614945288176229 0.00490513598151255 0.00796027151584373
  71 1287.00291308323 ""  2.12495647057642 0 0 -0.00386951141028484 -0.0136702728796619 -0.000869588615074677 0.00917057045442824 0.0222372863784229 0.00663945520243601 -0.0257115779767105 -0.0352292842057595 -0.00455383406879633 0.00850394241077881 -0.000325820753706716 0.0196834332101646 -0.00903753087825147 0.00147499860944513 -0.0222601800444683 -0.0603310746383705 -0.0670393564013546 -0.0267878171722039 -0.001668909956626 -0.00718423350225302 0.00702817384409321 0.00739789605177876 0.0221559923441868 -0.0186933654914042 0.110032637188501 0.101290258476102 0.0851779002129179 -0.0364848074310693 -0.0284170791655084 -0.0285854774545542 -0.0365655139296949 -0.0394174350774082 -0.0193463954067445 -0.0324037013932352 -0.0311287288613804 -0.0300300240604948 -0.0389870749897257 -0.0943347072939052 -0.0138411576997386 0.0470503886330732 0.105251158202736 0.0107772159803651 0.0750691872882555 0.105884923784837 0.0067809211670033 0.0810173220671655 0.0529481605417404 0.0932072964143933 0.078952170014546 0.114518350201441 -0.00464048328268802 0.0553140837294828 0.0608969792910581 0.0564313344763116 0.0532822789565247 0.152647311929433 0.00134687908725437 0.071146931112128 -0.142896050508406 0.027742508961695 0.0576102204611261 0.0861386239717701 0.0952616567568598 0.118938759394647 0.0498355659150232 0.0338209621800088 0.039364149187434 0.108148190394384 0.0655446706656527 -0.045844708874254 0.049012757744896 -0.176263030730824 0.116025943278881 0.0452424467896083 0.0667273376254672 -0.115220905809218 -0.00447579196504811 0.111194650970844 0.120623137793447 0.103404776720537 -0.0295785435505388 -0.0163984978963781 0.0114283712755153 0.00372835361285467 -0.00221883776732446 0.00618021872894428 -0.00709188010088864 0.0281813420782294 -0.00459368318776803 0.00586046822219266 0.00211716840780209 -0.0574634677766341 0.0220903447037645 -0.0225615991902575 0.0223230698923431 0.0318562831272783 0.00706301917913765 -0.126732516822496 -0.0352065057573296 -0.00910439485655334 0.00763982035947734 0.0110321816806728 0.00576813803388749 -0.00203079407933049 -0.00203178136637972 0.00834301089370243 -0.00886152760953766 -0.00931520490310016 -0.0580607275725968 0.00257354105221905 -0.0537705192824394 0.0257984293301992 -0.00900352441235298 0.0209890492659523 0.00625199677273223 0.032696692402147 -0.034482659460267 -0.0201986130900294 -0.0176684445391897 0.0370339240774082 -0.0285433918373749 0.0246115593237397 0.00571732882166872 0.0385709046599179 0.00696740129412674 0.0248030423474111 -0.0322920338266618 0.00065850454155059 0.00444220068872316
  72 1288.22642010553 ""  1.27611296305735 0 0 -0.00177368723782271 0.00150929516068446 0.00368397377217557 0.00798770698642345 0.00186090955885264 -0.00131997560172545 -0.00351603160063057 -0.0170566739069346 0.0158744828154535 0.00787774548959786 0.0107967619430451 0.00133704356575965 -0.00854514910209223 -0.00162760228667266 -0.0157598830348801 -0.0129940474578786 -0.0268228641602519 0.0131205211538084 0.00597254712963458 0.0102183554449015 -0.00317959754705839 -0.00647272001203307 0.00280366240195931 -0.0173734950425236 0.0219881099521242 0.0285153918628843 0.00370431492761994 -0.00703530066424099 -0.00723598933409043 -0.00097581142240445 -0.0081855873394736 -0.0106889375666739 -0.00149766136862438 -0.00508561781739168 -0.00847739634193928 -0.00167760237513939 0.0549575898393116 0.128353760520076 0.0196550114770219 -0.0269531174904026 -0.0987291218421082 0.00545271316427759 0.00972412177064572 0.0118053939360097 0.000571943284241848 0.0287408005193614 0.0192339164935421 0.0310231177367713 0.0125239715523784 0.0237464965632249 -0.00432637579403313 0.0284565917509432 0.0146461183633615 0.0145845210693251 0.0211501904418314 0.0183071908050337 -0.00174366669071683 0.016538700061163 -0.0242338511255983 -0.00601984387514781 0.00462561206742436 0.0229250420287034 0.0122300530885589 0.0303558511667513 0.011473554048677 0.0154837340639782 0.0127594018162994 0.0245296314481915 0.0226109592332116 -0.0103044022398929 0.0101554571073677 -0.0379566887871407 0.0246556727002984 0.00757241329185195 0.0016558471792792 -0.0264613790171521 0.00778257642653501 0.0132882420875443 0.0111963225595048 0.0250265719601293 0.00264526907869675 0.0044532438107185 -0.00150095108237573 0.00263165815674629 0.00334637508304425 -0.00102925408112826 0.00157940491812785 -0.0168714863292566 -0.0040162303218615 -0.00787203235489286 -0.0070684495894315 0.027592918556586 -0.00337550550797439 0.00621052910389324 -0.0271632412752347 -0.00653529268078416 -0.0045291487225309 0.0667846077710227 0.0152356720763809 0.0549194464267237 -0.0496316388146564 -0.0689179836556198 -0.0322252635166553 0.0145138380713576 0.010629192293971 -0.0517827940277439 0.0547819181329622 0.0567945021472666 0.354143550261805 -0.0259811744028811 0.333999033919742 -0.173256232098998 0.0563228756793652 -0.12742329012355 -0.0534278584746228 -0.220429573273326 0.220146231554852 0.116437236305309 0.102571056280623 -0.215586363404311 0.152768581523131 -0.139686115603008 -0.0332202782978731 -0.230794247145018 -0.0206718729822919 -0.158559152661794 0.237514640212346 -0.0173165876537522 -0.0262215491451178
  73 1306.04561240324 ""  103.09020492735 0 0 -0.0162693865588923 -0.01016632780979 0.00153832244496234 0.0487935728292219 0.0465005169991182 0.0251223901141223 -0.0645915327993218 -0.00916894790634627 -0.131006688329925 -0.0507748683952811 -0.0821637971804813 0.0130699826396181 0.0519889887566166 0.036285032398676 0.0561997772400972 0.00602750930463183 0.0753719736343359 -0.103612629378181 -0.0121175479850681 -0.0501810086785148 0.053332836788207 0.015592136527759 -0.00727753438697691 0.0479919872636369 -0.00343291541525262 -0.0398966983001624 0.0545496774670027 -0.00109428357789265 0.00401548150034796 -0.0184230171020208 0.00534215798392133 0.0131943417375565 -0.00894352658782633 -0.00623494521870924 0.00800671142241411 -0.0162329490998152 0.0410443650299244 0.0804336857594669 -0.0413713444813172 -0.0409903774674265 -0.112109441701222 -0.00257763462877865 0.017760092457942 0.0341380757480283 -0.0023069867893397 0.0617134073721205 0.0447539712870595 0.0700156263190502 0.0833116974056215 0.0836660801707021 0.0447153422667246 -0.00461815133798824 -0.0352140382728565 0.0135204578635624 -0.0439634852348982 0.0508185648778835 0.0101801852108252 -0.012432448315549 -0.0124411987845756 0.0395361788006905 0.0225964569167836 -0.0119312374069746 0.0210996104066067 -0.0307549937143095 -0.00806698354446453 -0.0418726877855123 -0.0236079637778582 -0.0135477277795425 -0.0443258249812693 0.00727858528445575 -0.00629752269447554 0.0245493760192219 -0.00333831691304339 0.00621425235554684 0.0338949016230291 0.0120828655898206 -0.0310374206780149 0.0300133519384789 0.0533757086866883 -0.0223658450184799 -0.0346804248804743 0.0011861310444065 -0.00208566085604193 0.000303441263082715 0.00265735079093007 -0.000451726366976355 -0.00121111818703722 -0.00700084507120437 -0.00708245712085874 0.00782383918965768 -0.00284156408506625 0.00715478400334722 -0.000828083523971578 8.42859936797601e-05 -0.00344297646461063 0.00707829333040271 0.0185762001889608 0.0692694312483014 0.0117877512089379 0.00269125825067489 -0.00486647961357035 -0.00664527702164491 -0.000285140245375733 0.00113278446519921 -0.00015253878583984 -0.00354581720828653 0.00683149343627716 0.0056982851180017 0.0332454220680422 -0.0143883888261227 0.0475523463799364 -0.0270627880787069 0.0103744022152693 -0.0270576530812861 -0.0118328254274029 -0.0269573435871418 0.0175738984407947 0.00179116029714456 0.00148195835970022 -0.00474499891133067 0.00221337077261181 -0.01093067372778 -0.00509824096301236 -0.0207680252708528 0.00209775108491417 -0.0175090736965893 0.0336813430350567 -0.00447860726130214 0.00162437984447866
  74 1352.78788439299 ""  1.19969503358843 0 0 -0.00927271788475003 -0.000225364071781634 -0.0132068550787018 0.00684513559759401 -0.0045988557301918 0.0185014194038829 -0.0107663536927956 0.0453659477753165 -0.0910127033557376 0.0182230924297455 0.0202542783483449 0.00901198436391308 0.0188339299958632 0.0134131135675501 0.0199366344805331 -0.0018110356692508 -0.0470470136206428 0.0690111436737137 -0.0177792427898233 -0.0248283342227381 0.000107418066107863 -0.0140073997752909 -0.0140386218957261 -0.0102141556027791 0.000638739454713656 0.0157586220322266 -0.0229747705514832 -0.00141655642957242 0.00547771910896563 0.00408007335856558 -0.00854561307073455 -0.00660551655964923 -0.0082661911706272 0.00682263010904253 -0.000895392015480975 0.000380626358779756 -0.0148697068202221 -0.0116887350657471 -0.0161413315508824 0.00705520118839064 -0.0145321450597918 0.00154911959686501 -0.180272615134893 -0.294177009879522 0.0476977632834836 -0.259851374229033 -0.147302269967191 -0.337588655406141 0.261335142524189 0.396527935761773 -0.0397464207929659 0.215306804508343 0.125926804647223 0.296345375920616 0.0146047068869292 -0.0389380242484344 -0.0123977959853036 0.020936991971156 -0.0183447737845701 0.00742736741133809 0.000162497590582745 -0.0187901787152521 0.00498498641405194 0.0362684040867833 0.018200514623446 0.0440622499487783 0.0325127254730225 0.0207857858634948 0.0454874247173811 -0.00200633671956689 -0.0346433660177046 0.0508636292416434 -0.0125935348805537 -0.00879905394250363 0.0102863735916261 -0.0144859202338646 0.00821396401558496 0.022038933447983 -0.039866843269424 0.00272456781718468 0.0129321419312555 0.00089756998356959 -0.0016015383677598 -0.00147231554935688 -0.000256043851583189 -0.00121323461811027 -0.00032011553443373 0.00282731255249173 0.00129269481336941 0.00784001818219412 0.00230650279251921 -0.00282236167927315 -0.00145616723639866 0.000970390337246886 0.00741576901892283 0.000463337375166014 0.0103633594596918 0.024895728406603 0.0112832060636064 0.00266056549275477 -0.00129660955822138 -0.00178969476224116 -0.00210753549511074 0.0029834451568019 0.00124919783429199 0.000888969121771763 -0.0018942605413767 0.000714286898784075 -0.0033959434847548 0.0130479832750457 -0.0258902518153787 0.00767295405181722 -0.00931903259976837 0.0280002615775791 -0.00567161709813171 -0.0146128550490142 0.0156493807777515 0.00595871231841783 0.00656033297348569 -0.0121003090964611 -0.000682003645470502 -0.000118175840188695 0.0014480004369925 -0.00228643207087552 -0.00136110620191688 -0.00527284979674524 -0.0141895655944935 0.00467366427491995 -0.00510599400658399
  75 1361.16603586775 ""  5.43216508672551 0 0 -0.00212446988196355 -0.00456962124214273 -0.00151636290401268 -0.00198852972917664 -0.00272783365104683 0.00142165608500018 0.00174303314754723 0.00378364536348298 -6.14148502639663e-05 0.00213722146473558 0.00386318223866192 -0.000531172095559911 0.00039167571099436 -0.000391875117612036 0.00128437926623741 -0.000237776768529716 -0.00405178676909891 0.00565824483405736 -0.00224005829811296 -0.00173497639177451 -0.00253996929434713 0.00116912497754153 0.00104798174773945 0.000303422134851575 4.32767728921993e-05 0.00130806059807623 -0.00171383168880816 -5.81875954851576e-05 0.000547233175576448 0.000370123819498069 -0.000520883960394802 -0.00051841276828007 -0.000559053012427042 0.000575974053592528 6.20480709558457e-05 0.000128983605223614 0.00480896181744236 0.0016388578479339 -0.0123706546487116 0.00277996104039394 0.0436666031790655 -0.00793476303552945 -0.00996678151432789 -0.0158305275289602 0.00184494125194992 -0.022027911113346 -0.0132463830276372 -0.0272576688311324 0.0119510234945529 0.0195174366083706 -0.00490528829272342 0.00163748389379674 0.00520845499705765 0.00531219926990323 0.00125030915802992 -0.00355174071297687 -0.0010962176192497 0.00173501028444889 -0.00156076266479429 0.000922379137976463 0.000249530844870233 -0.00229812983439132 0.000726315570592707 0.00257685889999028 0.00124260493969306 0.00369403774749204 0.00248326112282971 0.00117180321803834 0.00338101116724194 -6.46422721479033e-05 -0.00231589261260185 0.00321005880021479 -0.00166545023193146 -0.000861546713871006 4.66210125703983e-05 -0.00118247930237449 0.000856008609148891 0.00172662908819049 -0.00260067901002493 -0.000759295984091302 0.000718563718942226 0.0011835935089521 -0.000346349875255502 -0.000394244937259562 -0.000948780919102926 -0.000260399043347595 0.000305313574705067 0.00197885208853346 0.00230047158109055 0.001022472117799 0.00174377113240954 -0.00324348646810511 0.000748819431095562 0.00133982897892102 0.00466488139819883 -0.00885590175025072 -0.000738286256450894 -0.0041525863202722 0.00258193290507766 -0.0240805997987974 0.00562186041999489 0.0603432799001465 0.0245329885245982 -0.0550775713109313 -0.0269898816599194 0.0146378049861829 0.0445430842164469 -0.00421273078001887 0.0123393222510572 -0.159178650007976 0.294763292443013 -0.214644502736042 0.220706827665132 -0.635631350809563 0.13882931747607 0.258004995536975 -0.229763452610711 -0.102649403785925 -0.0515315974767017 0.222660915954433 -0.0660586130171526 -0.00942780513670939 -0.0548506483793103 -0.0632346223927887 -0.0764896707176266 -0.00986949606425835 0.071169824810039 -0.0123174332199142 0.112175821378583
  76 1398.86349752593 ""  29.6644883595784 0 0 0.0610827590471148 0.0665642660862048 0.0260472213140744 0.00269707384456709 0.0142474502456868 -0.0225767156259677 -0.0110644743542794 -0.014993318631673 -0.00729799241992138 -0.00230345863049859 -0.00505361313986801 0.003500267897887 -0.0041054780539383 0.00282690736568083 -0.0128704465483738 -0.000867566957757975 -0.00662343996225757 0.00830270980852061 0.0107752580310617 0.0112988659340804 0.00634276684906289 -0.0107213563813051 -0.00819256905173816 -0.0102494617178964 -5.66172654534928e-05 0.00079794327981995 -0.00148720223381037 0.0011237463956922 -0.00178128487256789 0.00084258100472573 -0.000167565295175581 -0.000761496124132613 0.000802928658399265 -0.00122991349585013 -4.38475604688627e-05 0.00192784482592281 -0.142942374875569 -0.350421493184687 -0.0035803318361478 -0.272282172700137 -0.531665890280305 -0.119911664090945 0.0168478084785768 0.02589711347446 -0.000885402501559978 0.0346783925001795 0.0242810550358574 0.0351079172119478 -0.00132266165337379 -0.00698814100122736 0.00883735683642357 0.059216540289499 0.0303386101514552 0.0806780074083452 -0.00153876665218748 0.00696356088879112 0.00358509333590476 -0.00526123677490831 0.00757561703131933 -0.00575728009134558 -0.00270020090398119 0.00613767830579586 -0.00474736171196554 0.00158398832417786 1.43933052994455e-05 -0.00311290679728619 -0.00185571006611327 0.00245293622021732 -0.0015988533394917 -0.000516012796438236 0.00108628503621463 -0.00313359516428064 0.00316540877186146 0.00194100134896526 -0.00767885596634967 0.00427540613137458 0.000551282733164643 -0.0100909879690646 0.00813783657452256 -0.000237792862325658 -0.000835668632446176 0.026394489331919 -0.0268415040513829 -0.0265979100301108 -0.0135711813941378 -0.0178405941536131 0.008587585038766 -0.0409074512039351 0.0700288628589444 0.0697972757221884 0.101572438746607 0.00199549200844911 -0.069381195415139 0.0513164165244096 0.0285546161608835 -0.138615330543829 -0.00849831368608113 -0.228449114074268 -0.24169863831343 0.00355208073314209 -0.0036247350677599 0.00720344792782005 -0.0023082456482859 -0.000935179733605386 -0.000681721201104343 0.00882703093311318 0.00172366613321391 0.0038118049762424 -0.0108770049276365 0.0114141433812904 -0.0286079135361601 -0.0195137442948062 0.0143931178018627 -0.0375081305599316 0.0060631445651472 0.00364863558225714 0.00229174229409732 0.00211134448710212 0.00751528155715058 -0.00340879150346543 -0.0416701900505395 -0.00581425077073424 -0.0132565595622459 -0.0248114059643582 -0.0143624492833354 -0.0316184192923571 -0.0307474352019989 0.0172512040150159 -0.00796347756521654
  77 1417.09622444299 ""  3.06668422443069 0 0 0.00699749264771528 0.00344838858492663 0.00505979835380722 -6.2518103499836e-05 0.0031605203274044 -0.00449094284352602 -0.00120988069487582 -0.0108114992644091 0.0120675340054357 -0.0129220922080533 -0.0129955180152367 -0.00730184446017131 0.00851942420817966 0.0124508431153163 -0.000155282990560392 0.00168295414980358 -0.00477786786708764 0.0107421353726973 -0.00954295183104848 -0.00878978971070303 -0.00756565192770886 0.0107225863513704 0.0120093474750644 0.00433872423182594 0.000156265135779938 0.000632671372597618 -0.00027386094120156 -0.00648334351631259 0.0154821360553865 -0.000799090555137768 -0.0121844059723815 0.00723810377041392 -0.0391285532899441 0.0191187438125398 0.000546322649745518 -0.0136986142373546 -0.000130753051729976 -0.0240441517640872 -0.0159616837544222 -0.040774765063343 -0.0330476104432977 -0.0269338773603466 0.031161581567481 0.048619365716557 -0.0192363686662275 0.000602595121615147 0.00849005022794483 -0.0128211034955996 0.0171201536757763 0.0320491558497472 -0.0127284688271991 -0.0279193822883745 -0.00847041031510491 -0.0453704333355933 0.0206705500207114 -0.0654566854146348 -0.0287836324665354 0.0510814639183777 -0.0499929011749455 0.0145769373294658 0.00799852428868159 -0.0696809846453062 0.0185839744796827 0.020084066774833 0.0343092240118929 0.17048185675503 0.115701197409406 -0.0334268086131562 0.128389223111944 0.00630235067222436 -0.0858070585438538 0.15541502550454 -0.0711670389674395 -0.0389803335040648 0.0626597499020188 -0.0604494255116092 0.0287700842770141 0.0767854632004083 -0.100460543237441 0.00801469890786858 0.0202435972517027 0.00520793577936038 -0.00376985728629004 -0.0057417798546376 -0.00227976744895612 -0.00309263590815849 0.00171472469192503 -0.0050615111641062 0.0126453509058704 0.00957074386014607 0.00290585344347474 -0.00273369415695902 -0.00637640384824966 0.0076514296098407 0.00585422325966979 -0.0104896980924524 -0.00372916634013539 -0.0391344426290947 -0.0346146793968111 -0.0454157475058135 0.0341024798704958 -0.050903546573105 0.027264163951251 -0.00982915508488902 -0.00282534988386798 -0.0698629970825828 -0.00696227138557941 -0.0398264963242866 0.105714688344565 -0.1212447958952 0.326035750326616 0.144764762951121 -0.0882386581653814 0.199164861508764 0.0209273940092443 0.0877108296639059 -0.103896172008868 -0.061456580582528 -0.0705505840353316 0.127186905576791 0.350065482013558 0.0999210779654619 0.136076730306173 0.190418180017614 0.0738381058875142 0.262877092011543 0.244328941284438 -0.161961046294387 0.173924330265278
  78 1418.52189993488 ""  6.59125326521924 0 0 -0.000511312892704953 0.00127032791232031 -0.00256421914366236 -0.000391122368512721 -0.00432806789947619 0.00497918816928023 0.000679745481966262 0.0139117073074618 -0.0195127250041592 0.0161438178545484 0.0178805868736092 0.00889597236046419 -0.00956265047181633 -0.0141979491232414 0.000244077290692133 -0.00123229981611412 0.00204903810190928 -0.00485781438395261 0.012396674129059 0.0109358884690955 0.0100552560282861 -0.0160250941247038 -0.0175634939621391 -0.00932061201957629 -0.00136033295629168 0.000516680921895853 -0.00590739817514174 0.00970506797480711 -0.0226035450152612 0.00357167674075496 0.023758757350976 -0.0160683231348643 0.0804386482604269 -0.047125067846688 -0.000584667827568325 0.0349232207374428 -0.00385360160013958 -0.00775465152702414 -0.00704019332553478 -0.00623949460809133 -0.00548130172206582 -0.00609988417946273 -0.0429446626348161 -0.0823717404000205 0.0216173424772151 -0.0214528904794152 -0.0185673109082884 -0.00749866835323254 -0.00027770533493418 -0.0072684197001193 0.0138715601785621 0.0520357330184259 0.0243529271095858 0.0845002872134888 -0.0276493971236393 0.0957638784119815 0.0435238281826902 -0.0703971966271479 0.0751436620506861 -0.0315179295130368 -0.0175795574434866 0.098016578006772 -0.0334804156651444 -0.0328089921791503 -0.0667662468341334 -0.348477135162405 -0.236041770390317 0.0738124651777153 -0.259806398209284 -0.0115289465238122 0.170926679941889 -0.314612509414445 0.176568839571828 0.0975166238098283 -0.158365418526178 0.152592819402053 -0.072971896387861 -0.190273761017761 0.243659648421992 -0.023788159024083 -0.0490763326776374 0.0018446313573237 -0.00112232415425565 -0.00184164360464038 -0.000553830536175405 -0.0010103481439466 0.000288185852237694 -0.000303378981076532 0.00286596703566631 0.00326605598708149 -0.0045064067821869 -0.000795666719800944 7.22008294610169e-05 0.00184540763497766 0.00355026840790403 0.0016471479809224 0.000808049616515986 -0.00226953994452455 -0.00305023641548998 -0.0215817719897462 0.0162513763235478 -0.023627890082623 0.012960698534732 -0.00512158471459631 -0.00165612950125049 -0.0354072512094955 -0.00289022769213863 -0.0212237577391062 0.0507551668281466 -0.0566538796646214 0.155110560368007 0.0694334085053602 -0.0409179114988458 0.0906447853552506 0.0127664360886529 0.0442655332634704 -0.0499056974419539 -0.0304258382385189 -0.0323704562615471 0.0636120032977795 0.180738848021681 0.0520894485937738 0.06946434714016 0.0952953401645139 0.0323697982589624 0.135191949507075 0.120699227281759 -0.082628613003256 0.0937913090583961
  79 1419.27939604868 ""  6.6484153012219 0 0 -0.000416684346931799 0.000124807682057395 -0.000811878074494732 -0.000103922070921617 -0.00110187487672936 0.00127020034831018 0.00050375105292039 0.00343462593495083 -0.00482214406802367 0.00423097091474246 0.00446658124149565 0.00236798288504466 -0.00349119250893745 -0.00320005544509448 0.000268024433142755 0.00102388806425574 -0.000453965471785406 -0.00233660734925872 0.00250735739356866 0.00314266420187584 0.00286335567433642 -0.00422760955401728 -0.00423724669549456 -0.00228275057275873 -0.00300097783771405 0.00232374836237929 5.76519932482599e-05 0.0400044958522181 -0.0828659248062824 -0.00250344697982715 0.00818427105862527 -0.00564757493474437 0.0171947485287294 0.0630794875090931 -0.00351984132306265 -0.0398052581966217 -0.000961231889282509 -0.000759909390553698 -0.000624108946133084 0.000575432712563416 0.000153932996902422 -5.46169128467698e-05 -0.01173588119989 -0.0187577601348505 0.00627368184546482 0.00892448725754124 -0.0132931693059746 -0.00618209700202957 0.00298698019248274 -0.00573631610454673 0.00193715843227111 0.0130206001947257 0.00602803077886158 0.0210058236504632 -0.143361773196823 0.320724381798703 0.150709048049446 -0.300808598151987 0.265806149060207 -0.0200570317143168 -0.0254039537194185 0.401148135967183 -0.0907243161522027 -0.0173056707393392 -0.0238811694814778 -0.0807916652188274 -0.0478986194255441 0.0277502295447566 -0.0569484248024563 -0.018723463627858 0.0509555265650712 -0.0648436642110901 -0.242213182441605 -0.138626042750189 0.186760861315759 -0.213056992275249 0.125194596823927 0.215562957110619 -0.296126318018473 0.049078563634863 0.0690501680179662 0.000179630333383643 -8.95087931541659e-05 -0.000138011935478435 -3.46024884854064e-05 -8.23457870581383e-05 -8.57230443261183e-06 0.000153318331493185 8.32314389070692e-05 0.000301444637477214 -0.0009958358815114 -2.47663733171099e-05 0.000256563065432461 0.000102146048443076 0.000594536595221297 0.000610079347049801 0.000335593304743522 0.00118891019790291 0.000838887202203998 -0.00264524981060201 0.00191576392901609 -0.00248624062172419 0.00152872425799463 -0.000767956889708834 -0.000243820049673597 -0.00443328317644885 -0.000316701573598911 -0.00286886931855571 0.00619927082040231 -0.00601129708581192 0.0183662048523131 0.0089336572194557 -0.0048327803822026 0.00966163669279453 0.00196446245329718 0.0065670248345028 -0.00694815621670738 -0.00339871438522584 -0.00352410856102772 0.00743990293893756 0.0229204887312047 0.00692445592958595 0.00885757017248246 0.0119585784102228 0.00347793850468424 0.0173188358896797 0.0146713799812928 -0.0105122334611972 0.0126522764542994
  80 1440.17524584564 ""  15.8084273541971 0 0 0.00106929922768271 -0.00766485198920454 0.00264307060314242 -0.000149989499388505 0.00199543688824861 -0.00329838675427555 -0.000670316782458815 -0.010601388280794 0.0152861590849014 -0.0166447703271149 -0.0161172906189636 -0.0119683432425894 0.0147734013264114 0.0186544154756459 0.00380666027316901 0.00316059165809914 -0.00998480860196897 0.0224315979279801 -0.0177494346807138 -0.015877037199434 -0.0148352161148943 0.0190634862286052 0.0197770801959218 0.0108766193636284 -0.00149324364722814 0.00413583546069651 -0.00961485980565951 0.00234001113353785 -0.00316676127067831 0.00232743801622899 0.00146743407681982 -0.00446676576090445 0.0102230843282602 -0.00165257974669527 -0.0002751662765902 0.00378088231905676 0.0257123017874473 0.0285003003361344 -0.0171972381390331 -0.0201835258701893 0.0284241917326955 -0.022760347310887 0.0271169723923397 0.056402353375457 -0.0232278564434483 -0.031460093287556 -0.00650164618201109 -0.0585428414908654 0.0397759274092531 0.0722089496325696 -0.0253744404406244 -0.0468952273161224 -0.0169325088459463 -0.0763404780988039 -0.00708870786549769 0.00850778233975518 0.00759112839731114 -0.00677720244769395 0.0106239242170486 -0.00740697379224676 -0.0079284734959588 0.0137423699339616 -0.0123198408954465 0.00777709886238476 -0.00417829609222506 -0.0421386707392372 -0.0265469399686727 0.0208408961284083 -0.0265475644330341 -0.00271235481005176 0.017120535244686 -0.0334634260004034 0.00651895875477465 0.0032196586304063 -0.0157379921202961 0.00603136755492383 0.000989363179140686 -0.0131789021337275 0.0101381231069268 -0.00295191737147307 -0.000352142618889184 0.000660349317520526 -0.00115562760127201 -0.00367670178790541 -0.000937813589941373 -0.001686379326266 0.00173957897178349 -0.00226631439110767 0.0107601028399022 0.0062626687984934 0.0170402276566048 -0.00494990843735467 -0.00965364824459063 0.00222807361671676 -0.00799553116598746 -0.00722322873196186 -0.00291351031573622 -0.0364303127808629 -0.029960260398573 -0.0630828585232768 0.0388829609888693 -0.0708594163190449 0.0332470503379301 -0.00871265817924667 2.74762960189785e-05 0.0584604092708277 -0.015802111149161 0.0668449089971152 0.12973202579353 -0.132833318579392 0.390031729040018 0.160290329604803 -0.114969186086121 0.252693154428433 -0.00108596487808711 0.10026055960138 -0.139255253582019 -0.0653371610487878 -0.10836966679364 0.121348703379943 -0.290353240526721 -0.0851831351561512 -0.0666449820541656 -0.156823410306036 0.0406468208526365 -0.287277208568876 -0.180402043665946 0.151437829091269 -0.231922503542599
  81 1444.3324281707 ""  1.79922081311122 0 0 0.00535934166164186 -0.00399236480679143 0.00846796128617252 0.00145135234445587 0.0133361592418774 -0.0150834000851309 -0.0044899637627174 -0.0396631230258838 0.0488077211416296 -0.0620716618846507 -0.0645333457787596 -0.0384310487564246 0.0517475467053372 0.0670868661406297 0.0100867536658039 0.011473890928291 -0.0315018059095746 0.073710179765816 -0.0588360801432974 -0.0538307859180532 -0.046615715044221 0.0606419963314526 0.0663127204130575 0.0334062371768578 -0.00569864002791563 0.0123975422180077 -0.030972729037787 0.00800797940052275 -0.00929273693299467 0.00750351016251025 0.0025435865841352 -0.0134372411927576 0.0270576918059825 -0.0044229088164852 7.0537065681045e-05 0.0130713584269315 0.019039683652042 0.0159011406501979 -0.00145551554191287 -0.0192902819503411 -0.00116988780583245 -0.0127420899393613 0.112813151176605 0.218687418436186 -0.0827531715089881 -0.087356837505159 -0.00721296042550567 -0.178142965325084 0.133800810314136 0.2411119183656 -0.0817471554063781 -0.14173689865681 -0.0545334041351306 -0.245454133325026 -0.0250983462157734 0.0241329635688421 0.0242480679205895 -0.0194091655190071 0.0326431274339223 -0.024156148494021 -0.0270401452521004 0.0396656430748435 -0.0423632381153425 0.0328337617549748 -0.00597850404756945 -0.113309028449878 -0.0695606228424713 0.0683676584603794 -0.0676379195078379 -0.00747413869615995 0.039349880481542 -0.0797155046652107 0.0129367593926125 0.00709009676403771 -0.0608531851331072 0.0149344468136311 0.0071996266358886 -0.0392847508413509 0.0350485163514149 -0.0207922782813648 -0.00357167484588562 0.00121730232824008 -0.00130519796392072 -0.0017092865627351 -0.00159727119896836 -0.000999721535863123 0.00119375260586465 -0.00349789268634868 0.00840778084715192 0.00333343703680765 0.0173731186359147 -0.00407472737779546 -0.00694429831851731 0.00485411885638705 0.000508829533289431 -0.0213240325730229 -0.00591236470562157 -0.0385975629610914 -0.0283526574869308 0.0240610504420696 -0.0143911971187717 0.0245937411186382 -0.0123075198504548 0.00454042893693979 0.00086307580173632 -0.013755139333776 0.00463509555322083 -0.0164628615448657 -0.0533593391298625 0.0409467743329328 -0.145316872913093 -0.067675677613816 0.0419818866938338 -0.0808949877476274 -0.00827545461219271 -0.0452295175294065 0.0532357281543211 0.0278496958614809 0.0368219461850798 -0.0543965444385654 0.0558450463066737 0.0142485682047451 0.00678622434625918 0.0412689679296745 -0.00487131903435744 0.0697247325176544 0.0506913145418637 -0.0354297463584751 0.0454982342452027
  82 1451.34957083122 ""  4.48029804097264 0 0 0.000126639908262628 0.00245375823251764 0.001094716343778 -0.000826858214765713 -0.000396380177063399 -0.000914763540891782 0.00283100623619003 0.0039195426568454 0.000502654101650464 -0.00471769473118507 -0.00514475984219054 -0.00271877000492841 0.0022355620764029 0.00251028726118522 0.00107458431354484 0.00653338107450522 0.00414340847056049 0.00761960420594647 -0.000966800079758779 0.000362430566841033 -0.00267959617831939 0.000273597636486972 -0.00139916262658844 0.00277580998301912 -0.000959462184405791 -0.000224085712003757 -0.0018524425096526 0.0296395170381932 -0.0645975793099457 -0.00232349163627315 -0.0203190012432436 0.0127314617457241 -0.0656136823732521 -0.0588209699667888 0.000896204135889975 0.0376189149263256 -0.00558359392255282 -0.0116637012751497 -0.00164801437207987 0.00215368072531713 -0.00136121326220174 0.00377747881849307 0.0050201827553436 0.0107752086960959 -0.00495446360164296 -0.0251000843974776 -0.0129161287893242 -0.0339428053541682 -0.0118321322412728 -0.0157513071483285 -0.00143678681664276 -0.00496103702103937 -0.00421410870824541 -0.00390700479673708 -0.102166058412661 0.241412483119553 0.114205720080036 -0.235673750965368 0.200596905803382 -0.0136520751610333 -0.0131774529697568 0.312032480813329 -0.0631086010085243 0.0285415536482887 0.0580771843588288 0.286256399069512 0.195012702551106 -0.0610100164553869 0.212849304168321 0.00907253462497897 -0.145381474819352 0.257693737794193 0.226937408357043 0.129663061002324 -0.169460595866949 0.192044241710351 -0.114151735988059 -0.207450235327623 0.272975095755218 -0.0339473410217519 -0.0574514515464499 -0.000904730006821417 0.000894312454377569 0.00146253139095384 0.000860093092762794 0.000921014756624197 -0.000610348085456205 0.000934781194455574 -0.00514875675324924 -0.00363800827810108 -0.0076932790360179 0.00269886884890306 0.00359805930631284 -0.00236815154712929 -0.000796706776846108 0.0083447403686414 0.0010466878844245 0.0159701923035093 0.0123694700108092 -0.000523250668270963 0.000460381482183803 -0.000758728139114754 0.000377929663203582 -8.19808969043734e-05 -3.99399482986328e-05 0.000587134804332109 -0.000111817236674186 0.000731506636959969 0.000596813186557334 -0.00251200122592632 0.0039500446009105 0.000367772014714912 -0.000629228323714285 0.00254822381811863 0.000456555838556826 0.000997815244396227 -0.00108132733084827 -0.00109023443266825 -0.00141500280204229 0.00189211587498062 -0.00298036524270225 -0.00126925997316758 -0.00101433035997184 -0.00145329240642467 0.00055931488369568 -0.00276250067167281 -0.00142510163170969 0.00160502144216671 -0.00289085101097465
  83 1462.83937155814 ""  1.02067016048898 0 0 0.0206840929729742 0.0898594469671443 0.0361512727407086 -0.00248668655973069 0.0110243654418938 -0.0142795238849839 -0.00370699137545284 -0.00763782776503464 0.000970715682389788 -0.0122941214929205 -0.0181942388397485 0.000911367247984577 0.00127365524643271 0.00998250238181747 -0.0122953811799754 0.00299371423604966 -0.00734957157633016 0.0181925197360514 -0.000306365133684252 0.000534123704273533 -0.00207879581928184 -0.000705867297341509 0.000590092192516748 -0.00383591130693618 -0.00111860731110172 0.00150160356000713 -0.00430579785243776 3.08013349197315e-06 0.00204460518657286 0.00182883691336806 -1.4078203853322e-05 -0.00233310984123002 0.00368609814580922 0.00262909339172725 5.4927965338487e-05 0.00057526328583956 -0.19699982973899 -0.425923427812286 -0.0598585709717428 -0.0238165757474281 -0.202645637538613 0.0621419260308763 0.0363253962158766 0.0595903714885744 -0.00986602516187533 0.0241075861085112 0.0238425248228221 0.0147461670066499 0.0197379505279371 0.0304104454679429 -0.0052166557151409 0.0142069631856402 0.0228909816832451 0.0325604205082366 -0.000751921595957883 -0.00625940799049526 -0.000477842545363409 0.0124167729601299 -0.00530366442415878 -0.00861603016503368 -0.00726247952729055 -0.0137416825865032 -0.00863398925608237 0.00711712693643459 0.000125157054592724 -0.0174435187702138 -0.0101159808516126 0.0129146154961699 -0.00966229572957785 -0.0014344066403538 0.00492957521892666 -0.0103233030364599 -0.0144520359666249 -0.00780252447452459 -0.00497857649340435 -0.0106785598032879 0.011468770121896 0.0021839382779832 -0.00550019846988566 -0.00276475147281151 0.00167066314472949 -0.0164274014916075 0.0167870500926331 0.0309167284849174 0.0184476361527003 0.0180070862532633 -0.0147053807661192 0.015698575570666 -0.119649180927533 -0.0754142039914246 -0.18763477102494 0.0689736618676364 0.082515915369684 -0.0506774707898892 -0.0027382521628216 0.194347605801603 0.0304189359007076 0.367535593395959 0.265738683481351 -0.00631216990990755 0.0030596682524023 -0.00443233847566979 0.00369903297712409 -0.00251714643306149 -0.0011357555507386 0.00271926534820593 -0.00219596935644211 0.00218473217910006 0.0141082610858944 -0.0119421815916589 0.0408540460548823 0.0122106099129569 -0.00634012139484227 0.00726445915767584 0.0108144980220674 0.0246533098608657 -0.021142302774783 -0.0090186211841111 -0.00927044207156494 0.0191968426881912 -0.0195679757982788 0.0203266883254486 0.012070422372465 -0.00869567054764421 0.0154618171561426 -0.0277336610305397 -0.000478959115046639 -0.00188658507897173 0.00714540352603034
  84 1497.31478561073 ""  0.0143724778272489 0 0 1.82034422068324e-05 3.87745666616415e-05 1.63786302064213e-05 1.45754693170608e-05 0.000101322116763757 -1.29361377378254e-06 -0.00021057238362067 -0.000182791012090361 8.79523974190966e-05 -0.000115948151377127 3.69107469855795e-05 -0.000165254665285884 0.000373722678888728 7.31868585060158e-05 0.000268174567841245 8.11914617219215e-05 -0.000185809604578307 -0.000307372434871347 0.000210180047418869 -6.95444035679836e-05 -8.10516498973009e-05 9.77204457040454e-05 6.01459061173483e-05 7.54584614669006e-05 0.00122552833764887 -0.00109555671461072 -0.000388845514819129 -0.00997923379384277 0.000430889473713854 -0.0378655054693532 -0.015074521776339 0.0115374281802073 0.00670780477777538 0.0179696064326185 -0.00672732336578764 0.0342088026119667 -0.000179440609901963 -0.000276789663868558 0.000159441174539521 0.000152934580902915 -0.000188205419496163 0.000151011864341986 0.000624589265935589 -0.00105570913341253 -0.000594060749792603 -0.00864087763425938 0.00581906504410496 0.00366359966858309 -0.00532247988311334 0.00319756270473655 0.00230674228868036 -0.000439464108252228 -0.000185780113163806 -0.00052574178544309 0.124112569982922 -0.213260278207621 -0.118804869446354 -0.221315584829023 0.0252181443087812 0.337747123788932 0.236369813471079 0.189065982412791 0.311061618127999 0.106002366737078 0.0721719470819739 0.0694622876075544 -0.0789455978591853 -0.100030819908088 -0.0795442394164977 0.168715935525202 -0.121740267787006 -0.0777829275193432 -0.28894642647491 -0.1534811768194 -0.283861439231051 -0.229947368708642 0.308473386112371 -0.138385494859566 0.262075761879275 -0.0618236143120747 -0.0550806241947926 2.09992218303754e-05 -7.53439959546404e-06 3.35414652855705e-06 -1.27854070836802e-05 2.86275180229646e-06 7.02563862577549e-06 7.51378723250215e-06 -4.62921076570022e-05 -3.28702792186087e-05 -0.000140300592765377 0.000104282155472099 2.36242783465023e-05 8.8889348604433e-06 0.000205055471662561 -1.53651759086121e-05 4.04792132680336e-06 0.000128867614557694 0.000124060939890082 -0.000306846408692673 2.95765912302428e-05 -9.40427743906621e-05 -4.40626504926129e-05 -0.000118800698007048 7.45699135632553e-05 7.05916370340659e-05 -0.000379726234256758 3.77312558130548e-05 0.00147125957994673 0.00164871003757405 0.000660859501635072 0.00280561861280866 -0.000985695457007203 0.00031469565471819 7.20489269219046e-05 0.00092488272980091 -0.000795469521438735 0.000531120624611722 0.000292409027460587 -0.000708850560577746 -0.00167076399351037 0.00229836676901184 0.00143095991900361 -0.000132833745790062 0.00213959252136468 -0.002270590140899 0.000137510122046218 -0.000483513081081892 0.000718206839843761
  85 1501.11773405652 ""  0.0079975643261171 0 0 0.000201742717005445 0.000231148990154701 0.000470715207247449 7.96766370503601e-05 0.000160502055337659 -1.44939085670531e-05 -0.000789307801493336 -0.000640882134756508 -4.0408659269434e-05 0.000251475710361609 0.000242325712407858 -0.000566517494360599 0.00128805307963136 -4.70457639215826e-05 0.000465350652525455 -0.00133124242684144 0.000119774855276339 0.000495616509088394 0.000288046181961515 0.000134229613160331 -0.000431970436981406 0.000667704531766829 0.000252539053952029 0.000628520704135306 0.00250519985261122 -0.00222078974622173 -0.00139763566911633 0.03062973898599 0.015897240526445 -0.00319463207689872 -0.0181506922802266 0.0156024845479287 0.0087454084689918 -0.00775719962153232 -0.0358993169013684 -0.00862301832541159 0.000689138945175759 -0.00111735616381461 -0.0027670503383113 -0.00228717464464543 0.000297167009422395 -0.00165914970480111 -0.00107585358426018 -0.00196736423704383 -0.00045675216194693 -0.0139052564306993 0.00704054745815311 0.00250164921059614 -0.00817641833637056 0.00507884009356787 0.00315500620624003 -0.00139533921484688 -0.00156767537245155 -0.00281622178465226 -0.386304513293076 -0.16608869066496 0.0662598478414908 0.0932092710845169 -0.166465076635037 0.207049198650957 -0.147485819577474 0.109213013110524 -0.239898640348989 0.13567975067988 0.09072002914618 0.108976592003095 -0.109677172305108 -0.149392395987742 -0.117528910614258 0.232422524082363 -0.162989059817585 -0.11575022077377 0.0139618497907114 -0.00920558071406776 0.332651410075337 0.050550508847596 0.0679254736413727 -0.292842525693077 0.0498253535652198 0.452558799118682 0.0949161148012671 -6.62792127736583e-05 3.41790172757279e-05 6.98757631632991e-05 5.20194380648263e-05 3.476506306623e-05 -4.4918734577126e-05 -1.33491372727753e-05 -0.000227426702899947 -9.25322427901159e-05 -6.10344563961909e-05 2.75972956192871e-05 9.08946355187446e-05 -7.77706124269297e-05 -0.000207821082753645 0.000215765904414204 7.08346503438624e-05 0.000483677656537444 0.000224614952011121 0.000750964427869395 6.6106119733618e-06 -3.54996919918867e-05 6.47099800373713e-05 0.000202356626606605 -0.000140504340261044 -8.62161375002312e-05 0.00027070196319786 -6.03259135841564e-05 -0.00352745819290171 -0.00493692340280415 -0.000732654849046683 -0.00634905883375651 0.0018362295017017 0.00194484336154855 -0.000136192545531338 -0.00110905558505026 0.000909841073209067 -0.000394396833726082 -0.000132929222245561 0.000496526744111605 0.000658533529986845 -0.00079945056155822 -0.000625692178890749 0.000167423131097332 -0.000646088436899227 0.00101891449350361 0.000746969227560829 -0.000117617363880987 3.40281975490029e-05
  86 1504.19287900743 ""  2.31068171834973 0 0 -0.00192286342605803 -0.00437901167641303 -0.00493347241535462 0.00039961526719755 0.000317271173673629 -0.000290093025769738 -0.00129530239541084 -0.00127355795704792 -2.45392772875684e-05 0.000584259596390237 0.00189335624266518 -0.00147291990916509 0.00127436530922866 0.000479575631820404 0.00183773158523026 -0.000730686893997757 -0.00156173626462941 0.000768317237692811 -0.000903642655048893 0.000177203169181663 -0.00225392558595444 0.00322266376493187 0.00199003545466784 0.004201772797405 -0.000146374950662228 0.000216179732039031 -0.000694492274225109 -0.00186793697229118 -0.00100768670081301 -0.000187791039086436 0.0019211012529711 0.00234229496646942 1.68337340485282e-05 -0.000909664942527762 -0.00180237176650498 -0.00106095318480469 -0.00398828876595008 0.019817994890772 0.0333367973063246 0.0240177608627952 -0.00233623252326965 0.0172067461925824 -0.00364276697842214 -0.00603011790100777 -0.00094440208422084 -0.00736130901019274 -0.00432928607386914 -0.00903366832434925 -0.0028139650695316 -0.00250706507654169 -0.00235007892642057 -0.010700716805255 -0.00739894699686715 -0.0153427364559464 0.0246860941179522 0.00858411567547814 -0.00519344615980143 -0.00830870766773088 0.0109495825057055 -0.00942416911969918 0.0115823621311901 -0.00454802572791388 0.0177087038901231 -0.0290814171622979 -0.0128839210100427 0.0154498078097051 0.00305540951845598 -0.0338084610970175 0.00285492645817941 -0.00182331182425355 0.0115324460105711 -0.0174655187163314 0.00693529245228555 0.00297052330300366 0.0237931124766694 0.00796642496506096 -0.0025524638736093 -0.0142309215334161 -0.00154299020057148 0.0263172530689318 0.00599838035731354 0.00494859136990396 -0.00251816075810272 -0.00504024094355585 -0.00114399806807832 -0.00181654590391001 0.00117933912712348 -0.00130327693327207 0.00721442878209156 0.00305282396498317 -0.0231173736283595 0.00197107811991306 0.00285402550572509 0.0015854625291539 0.0137903703074601 0.0161724107290521 -0.00310533545358461 -0.0135188811821174 -0.00923346963842274 -0.00237756410245674 -0.021188795167383 -0.00848065223645326 -0.00538503190061699 0.00152062243415605 0.00756432826131366 0.019790114208867 -0.0347136295848487 -0.021722102197878 0.126912020971093 0.122902240686569 0.0142735132326543 0.0805041175793039 -0.0357015351833155 -0.0777676382337816 -0.0271257857362405 -0.0116903272639077 -0.000812299448251843 0.0293086090385694 0.00287279704915522 -0.0586178230000844 -0.153970355906457 0.545034023067771 0.332670204718136 -0.152803627840197 0.170941551970378 -0.415660988527107 -0.042047707532781 -0.153173222827819 0.463113869097704
  87 1505.00836694389 ""  3.20786562993825 0 0 -0.00269801503115188 -0.00322898322749178 -0.00649550911233009 -0.00179922823832639 -0.00304490401642829 0.000124403211120746 0.00906600391675139 0.0119413988964748 0.00278577601412493 0.00107845717792432 -0.00375769337811776 0.00784833100858411 -0.0114217491094992 -0.00863750415630423 -0.0118494974310852 0.00587731075547695 0.0124537858922673 -0.00625755104053789 -0.000895073082578094 -0.00521800496349408 0.00626778904841395 -0.00826784937217404 -0.00538641380344362 -0.0104165714509556 0.00473186902434409 0.00135299608692338 0.00732652882311819 0.0256810078400926 0.0117829739582817 0.00343656302231382 -0.0241605253996646 -0.0298450197728622 -0.00128345871130576 0.00737855198445254 0.0211038460047948 0.011371379025379 -0.00862633083925366 0.0174684036004109 0.0377649797771459 0.0300108802549921 -0.0036052450732202 0.0220066474307361 0.0180945500509592 0.0230869495609239 0.00694593625990578 0.0407864902570625 0.0229865857538911 0.0564939250221646 -0.00321212234196725 -0.00883660183360773 0.00839358886092008 0.0301186064383364 0.0179182940110484 0.0399107689370062 -0.339795418521282 -0.104922939366662 0.0756457214068061 0.115422330376516 -0.147984449573054 0.121012487512001 -0.162821086700637 0.0671400487353967 -0.248490800080532 0.358830744922062 0.159100821445594 -0.183798028313149 -0.0301398881994527 0.418405809972296 -0.0265643413102833 0.018785013404428 -0.139955880919777 0.216527764649714 -0.0533590144730176 -0.0201423042565395 -0.271721685530857 -0.0761793824234621 0.00696545787504619 0.175457337592527 0.0119770579528619 -0.310204551583857 -0.0703633412396363 0.00109102910224858 -0.000575324393045118 -0.00144875142963679 -0.00043999957514674 -0.000632551759324707 0.000529335757480136 -5.44412921069189e-05 0.00372852254548618 0.0015727218760218 -0.00167871861362011 -0.00103589627807851 -0.000615027346809983 0.000695510732813392 0.00164882435064679 0.00100184612874331 -0.0013004767894158 -0.00756624513196027 -0.00421327015554437 -0.00288844344493812 -0.00148487658205035 -0.000577704607103876 -0.000469782226329105 -0.000464779738136297 0.000947789439161077 0.00241001000186703 -0.00199012946465411 -0.00199433007259886 0.0224349248374131 0.0265311220733273 0.0044010032803355 0.0275471791161871 -0.00915845387640382 -0.0136718819641695 -0.00106259191147311 0.00323921285165497 -0.00348903208076138 0.00269297880041328 -0.000325316875471939 -0.00503465304546049 -0.00325041413249574 0.0382508829917577 0.0246395702717645 -0.0185257033998433 -0.00290137956494857 -0.0290377350714364 -0.017871842268616 -0.00794766426127765 0.0398520296088074
  88 1514.65407661584 ""  0.459748897392981 0 0 0.00258635406370935 0.00165597397916126 0.00696155626776564 -0.000888597906307239 -0.00208965499946179 3.89586906381923e-05 -0.00257296299317654 -0.00293839599894793 -0.00186879684569159 0.00635704750558756 0.0116697481991222 -0.00156069493283984 -0.00023673944655175 -0.00354745972007115 0.00502215041618718 -0.00389228735133613 -0.00323896332385829 -0.00377963487930041 0.00293665358115566 0.00538205933674847 -0.00190317641353268 0.00243985825981639 -2.23611426782688e-05 0.00536812333132754 0.000503745900116115 0.00146270506175111 -0.00132000435370541 0.00138285092903966 0.00102840666959894 -0.00292346868682091 -0.000867532500415727 -0.00180708807887563 0.000727278389698208 -0.000682387548154007 0.00285436086557082 -0.00183881005721179 0.0190491939753055 -0.00848346720325134 -0.0517663771492957 -0.0413097331551258 0.0157402161897964 -0.0331891733458538 -0.0159973084168452 -0.0421124574361053 -1.84137934904013e-05 -0.0148549649140272 -0.0120601110514391 -0.0123593048960519 -0.0183514260636044 -0.0262020313036093 0.000841830584699728 -0.011685520579222 -0.0083553900467799 -0.0120574513555938 -0.0179267285946499 -0.0314051386993762 -0.0051203714175866 -0.0114297444232743 -0.0105560128514781 0.0436220627011086 0.0080444815195333 0.0256029669477944 0.00784664824765616 0.019667141730778 0.00825501187281159 -0.0128636500119269 -0.00194584343902537 0.0256152666824778 -0.00170756101437293 -0.000261137450507525 -0.00569981549265124 0.0121609053886729 0.023219339847645 0.0129978269375262 -0.00169406041966226 0.0144346491672268 -0.0298176425609212 0.0329893311134353 -0.0266431048007844 -0.0277536291030752 -0.00170690098357121 -0.000702160249929482 0.000166410446996896 0.00113220152840672 0.00043623587978867 0.000794937196481546 -0.00063472682118903 -0.00110451968574987 -0.00126836653309591 0.000604061094945262 0.00964590564482398 -0.00323458463203276 -0.00132411652573741 0.000577447833936003 -0.00893907072369026 -0.00876793575150381 0.000236401087811618 0.00141542336401947 -0.000970237120402355 0.0414710980781438 0.00228677840651012 -0.0021563002170949 0.00319394828852246 0.00358294730985957 -0.0042623725470938 -0.0188200541427342 -0.0290816725397539 0.0169478480526341 -0.235734688826278 -0.336474326226262 -0.0229422698880936 -0.380639104373926 0.117041024922769 0.161604448764735 0.00994434143204211 0.00119953098213631 0.00171614706940021 -0.0027536190320026 -0.00189185794124416 0.00594368578614602 -0.288835068371519 0.0974261550630668 0.0225405333113718 0.191908637129395 0.489721151712932 -0.115050645823714 0.391537595045475 -0.0879239200495909 -0.170188273513228
  89 1517.86949407162 ""  18.0546579441363 0 0 0.00503493568305966 0.00431671358356125 0.0138861404733673 0.00240401730764188 0.00429120833072229 -0.000205498020926689 -0.0133792780473488 -0.0254378606630981 0.00778923211757381 0.00635390678363501 0.0185194070154575 -0.0139790559869612 0.0139892382973652 0.00552401700752505 0.022010675875291 -0.0121441022155382 -0.01110798642265 -0.00926747040157404 0.00559367488278986 0.0103011856987252 -0.00395921858755314 0.00608198866735404 0.00462888390562113 0.00670383841598367 -0.00436374483980559 0.0134578106806053 -0.0293700048619846 0.0046951366266765 0.00377144631037393 -0.0321001935530674 0.00280468043340882 -0.00170989011182797 0.0119224170195465 -0.0140471284594239 0.0180020580708096 -0.0236503520013227 0.0274872073323792 -0.0263749449205682 -0.0882546707787448 -0.067100402747602 0.0220895855430423 -0.0526553706428245 -0.038625461578422 -0.0503598126855306 -0.00797274232698088 -0.034279219185783 -0.0229868911090716 -0.0404626929849293 -0.0319553109400125 -0.04448075236994 -0.000185322073551085 -0.0352776611099681 -0.0203907860269187 -0.0463112457455175 -0.0462583422987311 -0.297852368859874 -0.0866613337070513 -0.179143559620747 -0.0436347165279369 0.415583691808796 0.155820923062575 0.25501808762113 0.188702199929355 0.0110465783819496 0.000480854221352508 -0.0205746260045202 -0.022855002356499 0.00565931783787677 -0.0219830341550507 0.012847021318133 0.00596929503417812 -0.0218951498522974 0.292295689742829 0.157526704823496 0.124956014316141 0.207072399554724 -0.328550652425744 0.244704101229315 -0.291601829898175 -0.124286619066791 0.0238002070603544 -0.00203486880458206 0.00100743483128472 0.00292300160490241 0.000534469883413985 0.00118625079515566 -0.000670755325691589 0.000223803595419999 -0.00651569714187571 -0.00290497803520709 0.00672779173882843 0.00262715220000713 -0.000355226817662822 5.43450689456771e-05 -0.00124197259029003 -0.00793446383860446 0.00213367922897295 0.0125080954439584 0.00713479120383039 -0.00302216689571935 -0.000470340097706037 -0.000381863713764565 -0.000566430874084412 0.00031901354396847 0.00024191080744425 0.00239886925562536 0.00377725647986303 -0.00259553695046168 0.0227574205658798 0.0326024617505295 -0.000288289644788983 0.0351188334734985 -0.0111560203962234 -0.0145214991752328 -0.00370372319901479 -0.00823008992193024 0.00648509149075273 -0.000139268001213 0.00171213252011129 -0.000186558867493716 0.0379718639149409 -0.00733619092639693 0.000456219718965844 -0.0267548600275284 -0.0633242609234946 0.0116376632014623 -0.0507932982124596 0.00942189870134286 0.0280726542455276
  90 1524.20050909521 ""  35.738876778221 0 0 0.0156290898051508 0.000740603182475257 0.0696973824639512 0.00107135972166788 -0.00334775916487365 0.00697700994980543 -0.0139619944275386 -0.0124351949986479 -0.0126586269636584 0.0139242352376737 0.0223087044218119 -0.0032190997725109 0.0017537991849271 -0.00438505721958731 0.0102624327803272 -0.0115687833897418 -0.011893727575354 -0.00489339413830974 0.00671228640612623 0.0147759843004898 -0.00810899958841163 0.0110439516679318 0.00277511048901638 0.0204785489955411 0.0104095239121662 -0.00464505152192803 0.00546698073500536 0.00205254263765797 0.00376703628892997 0.00258428297885815 0.00532884163498183 -0.00964347588247147 -0.00650866934811427 0.00222514908971095 -0.00722625657321685 0.00721699336166849 0.222586369837122 -0.050018507043063 -0.555275558610947 -0.393747860570246 0.235537745566586 -0.335617556753567 -0.0427249677246329 -0.0666463917271695 0.0067482141775338 -0.0442428013784755 -0.0287176749688251 -0.0429627418032323 -0.0443065211137127 -0.0693893062710736 -0.0029161629703702 -0.0380643794347638 -0.0251432692250945 -0.0377746384539601 -0.0463676688738473 0.00505046286525669 0.0157825065767572 0.035188458399736 -0.0226774553971513 -0.00948131540156093 -0.0350800091262929 -0.00975080302934903 -0.0486212101093933 -0.0414482154489046 -0.0332874526594437 -0.0750776725410746 0.0645850998418697 0.114522078653081 0.0709944376321282 -0.122620928171617 0.0727614466779525 0.0827443231185902 -0.0857853806258193 -0.0470987349988313 -0.020138388301768 -0.059510205571112 0.100553043939807 -0.0887637120391248 0.0944865648476862 0.0610257171240734 -0.00339840034467612 -0.0158378019629847 0.00684268175100194 0.0209197455772803 0.00126660535375902 0.0078065304581046 -0.00274286929828904 0.00300792327642968 -0.027207369017973 -0.00847518873593917 0.115052643656399 0.000307337288496982 -0.0228014299173203 0.0120066756826169 -0.0267179480044141 -0.128831492967117 0.0115973626948125 0.0416784335806032 0.025497333416703 0.00627218219383239 -0.000298630930129573 -0.00338137380579512 -0.00164313687399227 0.0025458675512243 -0.000168768233172203 0.00476607437858655 0.00295456503630318 -0.00554557105361605 -0.00691834802552571 -0.0109099511421652 -0.0115578548208001 -0.0164713681021331 0.00386324686138102 0.0150896896137125 -0.0126747859524527 -0.0318556618652882 0.0250015032007299 0.00235367769305398 0.00735964258204519 -0.00548008481769459 0.0434898269356828 0.0292219880604054 0.0241933544894493 -0.0486213905950524 -0.0769867382095159 -0.013557996595954 -0.0742304112693917 0.00182652355029666 0.0731366310920806
  91 1524.49009614419 ""  8.47262166768048 0 0 0.00439794216830956 1.54057574271915e-05 0.0199885580102993 0.00016444856920539 -0.0012334124871387 0.0020221109556442 -0.00328424618450914 -0.00240899291844791 -0.00378215014128468 0.00350060440916627 0.00569258789606955 -0.000141371725303079 -0.000458332581625097 -0.00136971707019052 0.00181875951657772 -0.000882469084472685 -0.00440701362752231 -0.00154700278166554 0.00188620949042278 0.00333967137741354 -0.00236233472125838 0.00265603310533485 0.000774059183795865 0.00547083303089441 -0.021178387679696 0.0169270252573522 0.0133939641428817 -0.00812997521186388 -0.0132992798454149 0.0143348198741613 -0.0312457830912067 0.0217670204266215 0.0125356767749243 0.0048072540869942 0.0159828542774983 -0.00771417176592855 0.0645425026261743 -0.0137908456621241 -0.160270948223434 -0.113321433464347 0.068895679871619 -0.0968427191965021 -0.0114184307282601 -0.0155801378507063 0.00284683057979223 -0.000329186216948143 -0.0141834470966108 -0.0148091856446406 -0.022848772098983 -0.00835235112277451 0.00448952067965817 -0.008140828533032 -0.00653895352012925 -0.00875339254768513 0.141033026692089 0.195019818578333 0.0217757043534249 0.0358891479293124 0.0797498392377584 -0.251876433752025 -0.018951447039382 -0.143396160937186 -0.00714339435585141 0.289969051289973 0.184794015727262 0.207229377195168 -0.214220251766052 -0.225012743925805 -0.234768374060063 0.423910089989647 -0.311510984669641 -0.186933488086196 0.0764442229586383 0.0441748303216696 -0.076196680125862 0.0338883801893562 -0.10817468979287 0.180408571158451 -0.108876440271299 -0.186741059969986 -0.0238637783923986 -0.00464600256855146 0.00200458485984835 0.00611672378326017 0.000352625125923392 0.00227932741502918 -0.000786753315655719 0.000893779113678436 -0.00780246279215931 -0.00239814359061033 0.0341530555754938 -8.30716696037674e-05 -0.00681014131777791 0.00357598257991219 -0.00802177449997969 -0.0381920155409637 0.0033490230218337 0.0118538673260495 0.00731032705914487 0.00118970172166517 -0.000420999104743237 -0.000642012102829841 -0.000510263171317106 0.000709379477540612 -6.44327494416002e-05 0.00106704934213653 0.000484464994688072 -0.00129288427689625 0.000611378892966817 0.00142479829451781 -0.00371961784146013 -0.000703829635397733 -0.000111171926967021 0.00121053884445607 -0.00337136593504618 -0.00924999840376115 0.00748980693401738 0.00041553450552727 0.00218201966025236 -0.0011578422014837 0.00874435354955541 0.00836263577614447 0.00648340219400298 -0.0109249624009854 -0.0157708654300874 -0.00443688158723933 -0.0160210291639359 -0.000272195316390143 0.0174795592851344
  92 1528.32396668827 ""  2.39694869270264 0 0 0.00184985551663061 0.000928801308741569 0.00856436456136622 -0.000149993295657181 -0.000866374140785795 0.00079202524291449 -0.000518482984292472 0.00032230778379297 -0.00237169955226039 0.00102138718250179 0.0015235312823055 0.000319557280131779 -0.000492150914700217 -0.000687025048054871 -0.000438196277579858 -0.000281807167168937 -0.00118458932765968 0.00106567647064606 0.000468252352862945 0.00126269258691518 -0.000790147990726687 0.000518829888606303 -0.000214654963915814 0.00161641548652387 0.000960566263285811 0.000646127343074708 2.63379721260056e-05 0.000661364742741007 0.000302562024662011 -2.95904699669421e-05 0.000700088134309912 0.000327166707627067 -0.000244814938130024 -0.000246605144216843 -0.000174590481778119 0.000216271505762454 0.0257065460082129 -0.00764943313877784 -0.0668175100464787 -0.0469069293686807 0.0266193977042336 -0.0389538740652096 -0.00282979025689613 -0.0128639683618076 -0.000134861601465619 -0.00194706329708431 -0.000112234159878317 -3.00331374612285e-05 -0.00211575178823542 -0.00297173112893211 -0.000487012142849576 -0.000811289027782938 -0.00118164910138214 -2.01133554639892e-06 -0.00993733673792483 -0.00371665518496178 0.0019223969194642 0.00306082031273402 -0.00475652491220481 0.005001431846885 -0.00411389843751526 0.0032610913135954 -0.00650685763348681 -0.0111494995900065 -0.00542775731733898 0.00309211456879609 0.00342235605556622 -0.00763221546539603 0.00365129662773192 -0.00485741162030404 0.00668378606379044 -0.00391056743727434 -0.000162091492518221 -5.68724382856546e-05 -0.0014248826534765 -0.00079590273650663 0.00106574429956511 -0.000840717187081552 0.00226853633516095 0.000181567505689567 -0.000320578404993473 -0.00668114713162161 0.00293360727551612 0.00881303193854952 0.000257152390060946 0.00286212377265242 -0.00108986469294277 0.000680017463987783 -0.0071553623278017 -0.0017229772177751 0.0605293625687362 -0.00507713895119403 -0.012136634728746 0.00582965897845453 -0.0198121060970889 -0.0662382557360662 0.00280524931016058 0.00879096861925094 0.00636341983362586 -0.0548309223444988 -0.0285114679116276 0.0357843205496256 -0.00370198956476015 -0.00315470550704583 0.00363417633908138 -0.0217659609352951 -0.015476230064166 0.017488985101628 0.2497920047798 0.441144354912461 -0.0389735898472668 0.39548010708813 -0.121439944527353 -0.296917382601992 -0.0187698355144382 0.0146341536439252 -0.0256074204106196 0.0113873721418087 -0.0017617690362128 -0.0288463150236828 -0.198187751230327 -0.0699989778137546 -0.0687014491729946 0.200883678493155 0.344944972891649 0.0305538204047447 0.319372157369785 -0.033030333832331 -0.252709159734646
  93 1536.24505666303 ""  2.65667015853511 0 0 -0.00043824737468348 -0.00238457596737684 0.00380737902390783 -0.00188341483866221 -0.00358986813003977 0.000603241978388793 0.00926952618773967 0.0155941501445022 -0.00230234264381932 -0.00411716268472586 -0.0137041672238888 0.0116526926657513 -0.0110311902730693 -0.0021476294400394 -0.0208301850775729 0.00371632164041852 -0.0017747756352056 0.011232433704758 -0.0075888870718951 -0.0125067701142184 0.00280873089691283 -0.00349304028310317 0.000105444872410425 -0.0083478227112798 0.0264496661897313 0.0317321791914288 0.00587513694499957 0.0191220044354131 0.00493901204437151 0.00194975149366268 0.0188274536597521 0.0262283218059062 -0.00240853478003515 0.00219359111976225 0.0164459007816388 0.00984644728019411 0.021675046072547 0.0061681786268895 -0.0434269499956921 -0.0275230218949456 0.0281738688821906 -0.0260206397662766 0.0332630465942327 0.0451541419250648 0.00664053739712099 0.0436355588132846 0.03088859335888 0.0484006018275299 0.051314490582099 0.075510347548808 -0.00512720819655605 0.0305662611820042 0.0220895370608916 0.0361160717223534 -0.290526976830338 -0.0820134457653129 0.0667750211809893 0.109979985842879 -0.142640918117833 0.10621887327775 -0.137325066881807 0.0747357315560782 -0.213072168049435 -0.365553300043688 -0.158541004216081 0.215111717428803 0.042755456145713 -0.442561989416238 0.0415454815955068 -0.0180861938325858 0.153299205358319 -0.259214521833388 -0.0313528797702943 -0.00744778136971896 -0.258404825750372 -0.0809139402851239 0.0022611715380068 0.183249436395388 0.0137201868263045 -0.291816020225895 -0.0675265653874905 -0.00255147268658087 0.00111704127604175 0.0032109729832077 -9.17060396742114e-05 0.00101091058295811 -0.00014187138241581 0.000668849663979108 -0.00193424215097215 -0.000326682286648726 0.0242601959318234 -0.00167732054990738 -0.00556772785460738 0.00305761834489319 -0.00620645315740921 -0.0273941606020063 0.00111243408654978 0.00169184067700271 0.00184417607590144 0.00226608778477527 0.00081599834608922 -0.00102016399605523 -8.02790277846384e-05 8.66143770289227e-05 6.35007681496191e-05 0.000687114261807702 -0.000266024464736241 -0.000548439720239262 -0.00998580726891106 -0.0159853554066702 -0.000182668009451146 -0.0153963446461522 0.00502751791898693 0.0105475737148461 0.000118792630305522 -0.000336428126205191 0.000313827495375487 0.000673497728602823 0.00020578514653527 -0.00108777487714638 0.00151066268305907 0.0070189843474624 0.00460166814008115 -0.00490122875827001 -0.00375374878367015 -0.00502356610760361 -0.00635437662705935 -0.000835489729333164 0.00864695962227426
  94 1544.9392575841 ""  108.641319502379 0 0 0.00413016180936913 0.00879048053220983 -0.00788432889481886 0.0113029155093418 0.0169759977358048 0.00159637424085492 -0.0561830046665025 -0.0730059749065641 -0.0175707859075836 0.0314290362983936 0.0695667052318188 -0.03590788030784 0.0390365292261523 0.0075198699156545 0.0734644554666989 -0.0513260753847822 -0.0481690091649275 -0.0373219463457416 0.0270104912875582 0.0518334559224813 -0.0216714396031944 0.0344080875532891 0.0137431550895827 0.0573376900427116 0.0180481535013042 0.0147969325816489 0.0165259386100509 0.00411625755453163 0.00216644554394093 0.00577697952591653 0.000127268254894183 0.00214586745706508 -0.00294086311324615 0.00437676713065314 0.00231009487428745 0.00544775708075723 -0.0593474187260089 -0.0291115260650153 0.108011959358033 0.0581799661965767 -0.0936456190627875 0.0595584662304732 -0.147789486580679 -0.21284690156061 -0.0105569913649437 -0.192057044306259 -0.12879702055705 -0.218854684792454 -0.148636517518788 -0.208956261408609 -0.00191237020164703 -0.155571300077813 -0.107619695395175 -0.190971537316373 -0.0831333867136593 0.0375360583562027 0.0376062336176977 0.0732472365079017 -0.0415450846990707 -0.0422388368297245 -0.071819474825742 -0.0266393119791142 -0.0993027799252603 -0.0290870595768009 -0.0100691423212271 0.0311242607925137 0.0112162772769957 -0.0412639047324962 0.0111873960307006 -0.000791763463078945 0.0161355467382382 -0.0314085679739804 -0.0625344426408374 -0.0320478003762497 -0.102727272795026 -0.0667997250886203 0.059905622156871 0.0245747705241025 0.0606021058379412 -0.0721794569090907 -0.0290997038935695 0.0202653220438249 -0.00957350848376949 -0.025688759570098 0.000388117094703091 -0.00740683226209848 0.00114433228873544 -0.00446888911271402 0.0154759789665395 0.00510684079504804 -0.188879414052795 0.0131297892168943 0.0426855545489127 -0.0232883684160387 0.0554344710754816 0.214846053690975 -0.00649399191336278 -0.0166850710514649 -0.0175654029332318 -0.00372890226961471 -0.000910985588975113 0.00136109226008517 0.000428373519219578 0.000217368546886656 -0.00118442339425062 -0.00128011614929739 0.00230518757050503 0.00101072132442406 0.0163967862884648 0.0266130441783043 0.000411716193548396 0.0276136806297566 -0.00900911807558715 -0.0157675515377489 -1.68480493210156e-05 -0.00619486140010944 0.00691929410276263 -0.00391434771307908 0.00278769534255588 0.008213015644889 0.0101190678119216 -0.0271040136452277 -0.0156107761102614 0.00555266498320795 -0.0129085270365252 0.0209509957398051 0.000348297295554716 0.00775156110076155 -0.0200709561772882
  95 1553.86833221309 ""  10.7492922134182 0 0 -0.00530454040085634 0.0146268055281527 -0.0176797455048158 0.00491630663881431 0.00980434517172413 -0.00100856090004326 -0.0169478393784389 -0.0237258059317272 -0.00209929489424154 0.00644051755429643 0.0177875183627685 -0.0127963878459685 0.0148587181790717 0.00479393280934039 0.025043497536311 -0.0158850655862243 -0.0137056465894651 -0.0133030426342382 0.00924640349634144 0.0156615368651689 -0.00428825059543759 0.00759501177567919 0.00274311714569613 0.0126123251538972 0.00434822235790873 0.00338902072701417 0.00434719408000234 0.000584342579671619 0.000557372108900374 0.00117415886488749 -0.000138176698337452 0.000247635752834493 -0.000565462899606826 0.00100672789840731 0.000344249193893993 0.000915881199025802 -0.107864577995463 -0.0390999368173969 0.183082755789227 0.148392539313373 -0.092150294549798 0.137548343396696 -0.0406532345653974 -0.0554703896916778 -0.00685991827955027 -0.059124089732957 -0.0386952719531132 -0.0687785008808694 -0.0411156639856831 -0.0589326398627177 0.00144185883705109 -0.0426744843884864 -0.0269598881257238 -0.050245501537995 -0.0150059232485496 0.00967719767418486 0.00750410302463449 0.0154118634099594 -0.00796653823649405 -0.01050609749397 -0.0142337182295118 -0.00719633909943772 -0.01921690357391 -0.00210438604711913 -0.000292189848532846 0.0042496760069974 0.0017934254292757 -0.00397967119264126 0.0017358757572217 0.000248021076540195 0.00199455442194809 -0.00430481577043708 -0.013472013753546 -0.00706464642554129 -0.0192835949207186 -0.0140943997655228 0.0132182506465885 0.00396933438574976 0.0134108915028156 -0.0125402308462443 -0.00584844114777148 -0.0574482279717533 0.0287607381005274 0.0730534194355943 -0.000348719098259403 0.018114925392697 -0.00462266269040932 0.0106716242145783 -0.0507119107730342 -0.0191264335912839 0.511743539541903 -0.0336303925147597 -0.111976768656178 0.0613230610585955 -0.161654507944159 -0.585952076986224 0.0200148307721003 0.0678525318491092 0.0583701615101516 0.000536439703939073 0.00332570011452237 -0.00560938418697838 0.000680367985572194 -0.00114177778473808 0.0012571008400217 0.000885774269372303 -2.98630818976327e-05 -0.00227725355429268 -0.00860481676304644 -0.0301430593301116 0.0168580572424096 -0.014777317415014 0.00162910226438768 0.0299275838973986 0.00927384217030819 0.0165819485139026 -0.00923100456968717 -0.00323494435695866 -0.00500362652711459 0.00728418485859711 0.0186367613357885 0.0188166803433141 0.0157071705656302 -0.0136402424726631 -0.019791485492042 -0.006099866225831 -0.0206772786829172 -0.00482809972282354 0.033385807051522
  96 1592.72138129343 ""  14.6139954554718 0 0 -0.00691758378389637 -0.00536848554540161 -0.01033547125349 0.00687814637687055 -0.00162590964864064 0.0157914440906236 -0.0195225653100902 0.0617100386123302 -0.135506060475216 -0.00497870355666296 -0.0484543800244223 0.0619322606180427 -0.0345934632992864 0.004288060151731 -0.0822393651937483 -0.000741196671178346 -0.0650080434640578 0.0988338919333518 0.0249145974566429 0.0723428143345358 -0.0578732148335473 0.0364512922107322 -0.0148261583919085 0.105887799284733 -0.000318099156804579 0.00954439889354471 -0.0155521879881314 0.000867230638932138 0.00123014500753315 0.000611153088367489 -0.00311050542592301 -0.00533881455401649 0.00172727509222301 0.00124482988104794 0.00082143082515543 0.000468166433022567 -0.00886144582786234 0.0210379938096577 0.0285652687753714 0.0290340023741318 -0.00511653506805062 0.0198828665080937 0.0505860627132489 0.0387229472566825 0.0580136784646252 0.0986940323267772 0.0824251514715154 0.088549303083902 -0.121503099651222 -0.144469624066887 -0.0413816686798906 -0.119226133995829 -0.118432643384582 -0.0967283431360825 0.0102085776164949 -0.0262066128766088 -0.00936133280356894 -0.0117554379257404 0.00442883832331641 0.0183763421583224 0.0112079624104591 0.00961713574111867 0.0138393249401539 0.0207339736195276 0.00722772811884758 -0.00412725039966741 0.000523373610181812 0.0215701287999113 0.00472013764965356 -0.00262925090915186 -0.000727062038149383 -0.00520955126911985 0.0131685682786435 0.0074343790138198 0.0122647120904036 0.0143257164987043 -0.0143129413068325 0.00556146556046339 -0.0274567484042951 0.00276512963452898 0.0082018528240724 -0.000557626346535087 0.000101894579420892 7.20158380898238e-05 -0.000483718092608182 -0.000581180993527286 -0.000119935773064449 0.00115821083142008 0.00244477249754327 0.00391502164490551 0.00980789377141581 -0.00392233656307937 -0.00225322439187898 0.00134254498624558 -0.00155696412810122 -0.00965697446271094 0.00243384019790867 -0.00535331388620862 -0.00245928086945516 -0.000777722684832156 0.000106578407066029 -0.000526152858433087 0.000427092908374512 3.71258052169286e-05 -0.0020989916424548 -0.000116157884912819 0.000577967983116252 -0.000307859288762069 -0.000465001316129241 -0.00148682269024668 0.0018466107213736 -3.49845336990008e-05 -0.000917350229203692 0.00252167717219903 0.00987330551007171 -0.00320150049863919 0.0112776992469494 -0.00818070407249584 0.00508826384366198 0.017843487525558 0.00461358213411579 -0.00399034994906866 -0.00190642771968635 0.00117089108319712 -0.00573724494735686 0.00639352495217808 -0.00171232180333219 0.000879709393910913 -0.000307220404958272
  97 1636.589331108 ""  43.5445513015929 0 0 -0.00341401367108837 -0.00928038044223259 0.00109099444732047 -0.00430225370148636 -0.00538533477844085 -0.00162853948838667 0.0503357326984286 0.0612679630570171 0.020783998964219 -0.0791658351177652 -0.103762280131566 -0.0167824564514456 0.0786822879415302 0.0699252856200605 0.0643513080362768 -0.0526450947348044 -0.0655321010824986 -0.012881790127178 0.0722015432192018 0.0982990345244536 0.00661604354137188 -0.0655452475500301 -0.0592786906705745 -0.0549780908465306 0.00608303133435281 0.00757708889887847 0.00139149730700246 4.41522792530506e-05 0.00278343731481034 0.000615989296653399 -0.000304409293981697 -0.00123221206031055 0.00131249621147482 0.00266172979252845 0.00084516044980294 -0.000628186542957351 0.0264444796278149 0.0278998415429906 -0.0232277763959891 -0.0113422885616072 0.0398407167918941 -0.0139259281852258 0.079495834644066 0.151906878092719 -0.0506560832502907 -0.0907686934548077 -0.0257161509981307 -0.155230320335753 -0.0977791434916777 -0.156159836083103 0.0299135976877103 0.0712664627719354 0.023112858317137 0.125949694197595 -0.00518594462853639 -0.00436271564927349 -0.000137815648987087 0.0107176586173384 -0.00676208065220742 -0.00116041347349359 -0.00533151424612962 -0.00805677405203574 -0.0057563214103177 0.000698805849299268 -0.00075044226078314 -0.00154010816440293 -0.00168493486693595 0.000804008530262698 -0.000673765224880665 -0.000684973858864557 0.00535526640233246 -0.0104786281332503 -0.00860362066099243 -0.00516216878326534 -0.00353965490627862 -0.00752501366251553 0.00660181240199602 0.00712609036395951 -0.00319829160391492 -0.00557408627985654 -0.00101661327859231 0.000888795207982881 -0.00052719610539677 -0.00107651793169641 1.44589074247356e-05 0.000429353619524911 0.000416716695697452 5.88409804708744e-05 0.00193088007775917 0.000141230385548769 -0.00465387517706093 0.000244019003705557 0.000247096384674352 -0.000361817603396403 0.00171727448332709 0.00518328039582561 -0.00142548395113201 -0.00366307359192128 -0.000844862293030426 0.000963600029541749 0.000885883996476263 0.000784086618155574 -8.75385311176811e-05 -0.000811742431780809 0.00340159618061814 0.000183261078774737 -0.0010469770840431 0.000157966625025286 -0.00348556737293258 -0.00479023178112199 0.000273330566361254 -0.0039816535850457 0.00377310118729768 -0.000659192412678121 -0.0152270649879327 0.0135502501159019 -0.0261973482541705 0.012788721374381 -0.0103660453624675 -0.0276743328867142 -0.0054661712280913 0.00519828636425075 0.00214123110482786 0.000770539426129682 0.00847695853908845 -0.00553669145838612 0.00247729441542897 -0.00117677702853062 -0.000376327013785163
  98 1671.5950646646 ""  11.485069387676 0 0 0.000377556991218246 0.00147838995841296 6.61512355541813e-05 0.00148945122871327 0.00158589049118255 0.00180645337884742 -0.00538133632460303 -0.00484014087334569 -0.00689486127519367 0.00406957466824069 0.00500806570363467 0.00225308505626355 -0.00426854420772477 -0.00313408469232712 -0.00429320179957885 0.00186651870517346 0.000928173827965944 0.00259006172556403 -0.0012745303153538 -0.00129767438356408 -0.00109751944995089 0.00392318846706692 0.00127845085554424 0.00502315514636069 -0.000285346708181549 -0.000146405223635966 -0.000261348666743823 7.50341676881875e-05 -5.46561799561664e-05 4.53921532972847e-05 -9.76670214911654e-05 1.86818982113656e-05 -8.28137226792274e-05 -0.00017822800637898 5.67565052685285e-05 8.64697042882042e-05 0.00139121019131084 -0.00255872891396412 -0.00747747291416139 -0.00289606847410392 -0.00218088399679674 -0.00320233223478969 -0.00416539123306487 -0.0103623414871828 0.00358543779360168 0.00495818754605568 0.00167404862747944 0.00741716028173852 0.000373409354100091 0.00266180997012543 -0.00132672410244328 -0.00967179943913958 -0.0028421334448032 -0.0071908955632135 0.000271416932332655 -0.000188744058159556 -8.88934990155122e-05 -0.000564990461405058 0.000481001559546134 8.41185493984827e-05 0.0002205183493615 0.000147352223479847 0.000236148478472606 0.000729340063161438 0.000610011730499979 0.000613703115859398 -3.62821706182401e-05 -4.97511577394103e-05 -4.32240103925695e-06 0.000598390058984218 -0.000848797051151993 0.000519036146902644 0.0013801711301571 0.000971470028108431 0.000345509215480898 0.00138960381994042 -0.00119123228234718 -0.000319907582953912 -0.000265784915974157 -1.30346612249207e-05 5.98717118937671e-05 1.02594540462038e-05 8.78660399969371e-06 -0.000229004634637957 -7.22287557162915e-05 -0.000235303908502802 -6.45252184824307e-05 0.000329568622937715 -0.000237873641700522 0.000168196817020292 -0.00248268670197098 -0.000178682788503343 0.00101815382562737 4.15471579515687e-05 0.00219353114567193 0.00348007564491693 0.000613684530102552 0.000478464961206664 0.000458096622151167 0.0128597558653454 0.0164981844563245 0.0105186651364557 0.00396216120549809 -0.0109701380491928 0.0695903898729543 -0.00555305720623679 -3.22648597106396e-05 -0.00105568072295176 -0.0242003157213589 -0.0442644067572473 0.0190588052456277 -0.0166114322694026 0.0416799261966613 -0.023894425478761 -0.397118997216144 0.210587336857952 -0.513287579185894 0.258574483951307 -0.219530431007561 -0.568500875753072 0.0373070746478462 -0.0199359872270697 -0.00617293970129267 0.00394291266236463 -0.015563023124823 0.0304497638045422 -0.00839209796386045 0.00426986979303793 -0.0118224000571625
  99 2911.16048817005 ""  57.2008203346503 0 0 0.000266914151588289 -1.09946417166414e-05 -0.000136226625687809 -8.78651608164789e-05 -0.000169948726267427 -8.44853924537633e-05 0.000202965605282626 0.000221474044695215 5.54394507260951e-05 1.52853496091897e-05 1.83189549744395e-05 0.000146618466714064 -0.000128927450077194 -0.00011616977706942 8.10483519641931e-05 -3.99047272732439e-05 -1.92112783062089e-05 -2.72163418769482e-05 5.10243649303802e-05 4.55934392145455e-05 1.52517536024821e-05 -3.06377303376776e-05 -0.000141139850358382 -2.28441530061977e-06 2.77723925981895e-05 1.02391038915408e-05 1.59301101759014e-06 -5.61882017524896e-05 4.98776277496248e-06 4.80000461691571e-05 -5.39324569569702e-05 -2.23126446268839e-05 6.17796511239164e-05 -7.15028662584747e-05 0.000165543219450554 0.000163645870642018 -0.00215838680583384 0.000831857806926004 -0.000263509823774796 -0.00124829185752087 0.000108235163128721 0.00199467166900005 0.00017711067012999 6.56157161117834e-05 -0.000731715250212618 0.000619703366304529 0.000755032882748069 -0.000876355861196424 5.62138279285215e-06 -3.17740049703237e-05 0.000114410821071804 0.000122204894215701 0.000753491945061983 -0.000211098861242511 3.48117749358613e-05 -2.77014089939545e-05 1.96147139984921e-05 -0.000114873696814088 -0.000171658046282241 -6.61483210797874e-05 0.000605853652549465 4.30081046609308e-05 -0.000429551003491798 -0.000175931263652385 0.000395450583067324 -5.15983039268876e-05 0.000781972383255359 -1.51926610335283e-05 -0.000557743840558042 -0.00010203271357107 -0.000124119209933832 -5.4719670666631e-05 0.00120052942398189 -0.00265881413113581 -0.000216666248171052 -4.84004952150136e-05 0.000206675213402257 0.000230181683953767 -0.000476298210240406 0.000260299302311682 -0.00209419446629826 -0.000435392962364497 8.72324045833133e-05 0.00014203604520054 4.46482473386015e-05 1.24670039685426e-05 -2.8776701842696e-05 4.70208542904399e-05 -2.75834637563817e-05 3.43158790116547e-05 -0.000501407308821404 -0.000881850096103025 -0.0022970950747238 0.00428176426797179 -0.00070913444389259 0.000917389447886739 -0.000446037507253772 0.000146541585284162 -0.000334354705857612 0.0335672310109477 0.0657037174389655 0.0118775825921174 0.0002361069585914 0.000626329831251612 -0.00200790423154277 -0.00136433724231237 -0.00642749957265413 0.00162146425799503 -0.0695824744119732 0.0755478718422779 0.0616208275337556 -0.33230733649239 -0.873047148796344 -0.178884488743521 -0.00897252668188141 0.00382279451022765 -0.00166265164113657 0.00851852008839508 -0.00191740025379072 -0.00234493009187732 0.0149626055344993 0.026212295527997 -0.0393053793784928 -0.0133808099834952 0.00455319073842199 0.0104325112923195 0.0146219988083389 0.051315959687248 0.0170642306405313
  100 2963.44974095659 ""  37.1959497028996 0 0 0.0157338253364621 -0.000159690764812635 -0.0651089396016698 0.000816442419789536 0.00277582289275384 -0.000429351837599742 -0.000948519732249979 -0.000895072194823881 -0.00103789878877961 0.000318182987498646 0.000298198655360893 0.000166987745340959 -1.47379107637197e-05 5.41367158247074e-05 -0.000108005900038525 3.49614046326946e-05 3.45497864827428e-05 7.97035906335728e-06 2.6412270567498e-05 -8.77179754382061e-05 0.000132766494252931 -0.000356093922738308 -0.00112363870387198 0.00101637620440013 -2.3497689475438e-05 -1.89668734034863e-05 -5.36786189226123e-06 4.95611852710985e-05 0.0002025399510126 0.000101832172388279 3.47481672330241e-05 -2.54099922419852e-05 0.000157291557356325 0.000175850070224282 0.000108105889848866 3.76158997831668e-05 0.355203460681881 -0.181011539769509 0.121232543154076 -0.553855741859203 0.143755819268869 0.660733509668706 -0.000677589379905791 -0.00055744410703498 -0.000822475021963291 -0.0004166583523456 -0.00125462549297736 0.00115141750103561 0.000405166822929011 0.000124421431615307 0.000634521269829479 0.00707065709061903 0.0156111666348416 -0.0100423699069528 0.000292448120388517 -0.000275122392963861 0.00100045284983203 -0.00206121340801598 -0.00197802699812922 -0.00106303894441364 0.00141355710051878 -3.07907783769607e-05 -0.000984496770705591 -0.000866658042678164 0.00168622821392745 -0.00012598640983641 0.00168106792406615 -1.67455942983372e-05 -0.00133225948797383 -0.00112135658161049 -0.00126053586436331 -0.000440643659402476 -0.000438653849102129 0.000866542664521286 -7.82957916246898e-06 -0.00169258480965294 -0.00181429993504266 -0.000984675943392498 0.000157068288221043 -0.000163570862005277 0.000694464440854987 5.67207448063492e-05 0.000715301896698508 0.000440421714574108 -0.00018595885963926 -0.00062341531061226 0.000100690000289418 -0.000765682586213045 0.00104547525915991 -0.000599807430601351 -0.000867995448372328 -0.00146710245857798 -0.00179134799235475 -0.000551234399109725 -0.000304104720450036 -0.000161389870086956 0.0173599008937836 -0.00754156187890098 0.00815808258044063 0.000169705846110237 -0.000256964541407607 -0.000186846907096007 -9.34912708740382e-05 2.38621135403668e-05 0.000112753362131489 -0.000325036461296177 0.000204100527304128 -0.000224034990208393 -0.00266995642083301 0.00189808291083387 0.00198503802241473 0.000514161080815032 0.00129072527709143 0.000240245828420108 -7.65435840440392e-06 -0.000815490137563925 -0.000789793395473062 5.76130690458373e-05 6.25660094107121e-05 -0.000148149818134462 -0.000784610768574509 -0.00300117378044106 0.00424280806293289 0.00359181755432763 -0.00240516901181253 -0.00220663208364226 0.000880863459124579 0.00297940727557077 0.00091747677993045
  101 2986.87116252922 ""  27.3335883315008 0 0 -8.75063512942165e-05 2.35584862397106e-05 -4.82566877424891e-06 1.77767732837713e-05 2.44930821805727e-05 1.80166940646542e-05 4.41412575212153e-06 -2.2664638689923e-05 -4.24038853040897e-05 1.49555913248424e-05 4.79457996471354e-05 5.11201186453248e-06 -0.000310641360514963 -0.000353486262586946 0.000299918620067089 5.95469789742731e-05 -8.97141158866255e-05 -0.000226306891330417 0.00024952509224642 2.49412818504398e-06 0.000418363834882587 -2.91025768639534e-06 3.20518613813899e-05 -3.20875055511983e-07 -0.000376790983765109 0.000312284394792843 0.000568820942106742 0.00361484547938966 -0.0198888447911077 -0.00398157201035001 -0.00454934208929063 0.00343602636341707 -0.0130081626159476 0.0394893053685877 0.00445579692134092 -0.0136478250336399 0.000863986316901064 -0.000420903058874744 0.000305167351108476 0.000140626481082729 -1.63285025252112e-05 -0.000225861828531535 2.64915356255212e-05 -3.30862596720621e-05 0.000279490437322238 0.000513280835967173 0.00442566819317066 -0.00275863600607017 -0.00162477886360727 0.000395638696646259 -0.00441723730523697 -0.000253508825812512 -0.000497463976170261 0.000448215388010609 -0.0511016694196936 0.04389048149367 -0.180219486588197 0.190375452847333 0.193239534548121 0.098604858614804 -0.180604771460716 -0.00253061102921734 0.128079252330055 0.0804357288573127 -0.158756498546618 0.00888395478385071 -0.131197194593035 0.00204478053148972 0.0989182145892644 0.104012382911307 0.115145787051488 0.0448356888662014 -0.194919858443324 0.427189064742373 -0.00911227172324347 -0.373643222761519 -0.393814956168692 -0.200002784946732 0.102947422890074 -0.0872315100957558 0.368794983880104 4.50317575041255e-06 6.08051712893053e-06 1.6028492491456e-05 -1.60818708851419e-06 2.31381559916257e-06 2.66153689930587e-06 6.48606678383235e-06 -6.92839924273125e-06 1.71845349914468e-07 -7.82736570069623e-05 -5.82980734512475e-05 -0.00020612780398327 5.96905804344528e-05 1.08994404047718e-05 8.10353805202766e-06 -8.96195934168062e-05 4.63869262717125e-05 -2.79705019057418e-05 1.9012275816782e-05 0.00027084404719811 8.69921342558796e-05 -8.27402655908801e-07 -1.84898362956016e-05 -1.45663898077996e-05 -5.59254046992875e-05 -8.45060351344686e-05 -2.82427233967192e-05 0.000803624224552371 -0.000534321748453603 -0.000519551766259563 -0.000970153812764419 -0.00263193854588814 -0.000480412862859174 -5.80705531438205e-05 0.000193972888457622 0.000140106409390594 7.74367149586542e-05 3.04846495011488e-05 8.65125363906267e-06 -3.16018014291308e-05 -0.000138184269885079 0.000186890571103545 0.000307179373246749 -0.00021119784472947 -0.000252001262952084 0.000358491784848683 0.00129787459785639 0.000381321640235184
  102 2987.66261228603 ""  26.7905220207796 0 0 -4.48760320681068e-05 4.31288459846096e-05 -3.24836614605145e-05 -2.95063427256729e-05 -2.37574260574861e-05 -2.71477115280519e-05 3.27617519640274e-05 -8.23311828466846e-06 4.53549293360824e-05 -4.63597192367883e-05 -7.48713347396452e-05 2.46960184206421e-05 0.00037220434752954 0.00096796923555222 -0.000478006639628178 0.000157398054061362 -0.000117116938715658 0.000280414311218502 -0.000485938574863604 -6.12333151875382e-05 -0.00103361292289386 -1.84311873685881e-05 -2.41580216145178e-05 2.63825227997891e-05 -0.000505927079111267 0.000237756850955287 -0.000602815960012019 0.00707299161239936 -0.0334211223746314 -0.00680442814155348 0.00914275784539329 -0.00699203849796507 0.0312667320134675 -0.00484873521654085 3.1174988619164e-05 0.00186388734703694 0.000655106615573137 -0.000345497279188624 0.000294532690531461 -3.98485591346698e-05 -1.9781866528094e-05 6.83762580074925e-05 -0.000252739483524301 0.000181388663188271 -0.000760845497502748 -0.00314659638332642 -0.00783661733504297 0.0066263456618196 0.0039995947646069 -0.00108631278861169 0.0105743593003405 0.000416748877291315 0.00124291322801608 -0.000915396981402872 -0.0859719113948966 0.0729189353752391 -0.305924207298473 0.317503539796621 0.323248976790443 0.164456603512602 -0.313653625449668 -0.00195087825689576 0.222551125111035 -0.180628923172436 0.358997958811047 -0.017846895676931 0.318527881924674 -0.00494094401608316 -0.244413064889004 -0.24360981126548 -0.269888816746427 -0.105305391211592 0.0275505293784136 -0.0578272771115267 0.000929478335149145 0.043927507717914 0.0460904367172971 0.0231655861583168 -0.0137034819000725 0.0109489100831616 -0.0455018021818532 7.20009220370026e-06 -9.23052701719465e-06 -2.2354517831997e-05 -1.55674455020608e-06 -4.02558866137102e-06 -6.69011424590041e-07 -1.51608720202647e-05 1.28306587148973e-05 -3.09411050889648e-06 0.000111475093599754 9.50496047323303e-05 0.000306297387953557 -0.000198591085311094 1.86030130782618e-08 -3.86769089303733e-05 0.000192593881478204 -8.26880032749315e-05 7.69227379315067e-05 9.28491223839e-05 -0.000131465632135558 -7.6396363667731e-05 -8.63466334246652e-06 1.01455895166573e-05 2.26991586512884e-06 -8.50712993376096e-05 5.19981605494629e-05 -0.000118495585130876 -0.00130936386687582 0.000948684123353369 0.000886437296654034 0.00023021647245559 0.00058194999904222 0.00010160285470715 9.04552523180933e-05 -0.000108815414520245 -8.71666313423801e-05 7.05120203758608e-06 1.65056661838385e-05 1.31773658909264e-05 -0.000411826775455842 -0.00121071882578078 0.00177014909061001 0.00103896882032025 -0.000598541147731286 -0.000727392550090453 0.000364889759088107 0.00118069873387446 0.000347824328673113
  103 2994.83457367063 ""  29.5692131896948 0 0 -0.000312395283696933 1.73263162027721e-05 0.000392325643321371 9.28596427978563e-05 0.000109159167768161 4.6667514600446e-05 -9.8156932715012e-05 -8.65367452715332e-05 -9.51092047606086e-05 7.4209584113775e-05 4.07502837616016e-05 0.000121930506661544 -0.000367264805112749 -0.00109594174258743 0.000866489432609843 -0.00066546862405123 -0.000635884968360968 -0.000431140197122333 -0.000451634124629975 0.000143387716397841 -0.00121428806288404 8.84285319741667e-05 0.000153270593688065 -3.53260349392962e-05 0.000128795551144699 9.3687031673325e-06 9.1080884618749e-05 -0.0059200969251424 0.0271239075259294 0.00517221603610788 0.00752310812570793 -0.00905330251167264 0.0298887046249169 0.0234309640541711 0.00237436209465616 -0.00860363902930068 -6.94573860155049e-05 9.6089324163581e-05 7.00634955955531e-07 0.00359282808563788 -0.000852805930959868 -0.00445044661101141 1.46856990111273e-05 0.000193872385709841 -0.000326559576090834 0.00393261856500006 0.0119945469821285 -0.0101015192417964 0.00517107990284706 -0.00187645581832338 0.0144882524307536 0.000182679634452385 0.000120873668194737 0.000200541108185562 0.0700521630701509 -0.061504588545503 0.244993217863689 -0.25019073670636 -0.25602082187395 -0.129982882492023 0.248348941496199 -0.000218997509434175 -0.175957562545715 -0.177347710490987 0.349383155996892 -0.0208221696333601 0.3042987884929 -0.00466629345623478 -0.236733790957642 -0.213920193652211 -0.2362905301343 -0.0934998669553391 -0.116566853446538 0.250437251069079 -0.00427321006742018 -0.216517456396682 -0.227075656203448 -0.11478134167236 0.0585197760914208 -0.0516345583505618 0.219169501167706 -1.40553782366612e-05 1.36859302469922e-05 5.12668246312443e-05 6.59571848556687e-06 1.84024645749481e-05 2.08099949791899e-07 5.61036057515014e-05 -4.00843326008923e-05 2.15863843181316e-05 -0.000244247800483519 -0.000209490717046638 -0.000681752463920289 0.000423849214674818 -1.64126117874438e-05 8.96949152850208e-05 -0.000794093571421814 0.000328708632217129 -0.000327891814866738 -0.00161040749254539 0.00149934392389485 0.00122847266600341 6.74440371795925e-05 -5.66060420411455e-05 -3.71847764583031e-05 0.00018143665418295 -0.000241007980837285 -0.000222240156282113 0.0205566741761222 -0.0150398162316225 -0.0142851678705194 -0.00151391904770817 -0.00279557260946263 -0.000438197714613086 -0.000465450630153636 0.000709873707110059 0.000648901929836745 -0.000276573179445459 -8.97712027960453e-05 2.37123852255836e-05 -0.000162769323058677 -0.000372659383691833 0.000320377211018778 -0.00260834732407816 0.00144856365280882 0.00177405314608281 0.000599234295052603 0.00192593640101973 0.00047542333723606
  104 2995.67960341848 ""  26.146502086861 0 0 7.11834095637965e-05 -0.000127976711670903 0.000194913866314517 -6.97613100783246e-05 1.74363072234879e-05 7.35789330487484e-05 5.95488267133131e-05 9.97998179217172e-05 8.19685183269684e-05 4.01149171179236e-05 -1.05678272377529e-05 0.00021293490116186 -6.63826006174859e-06 3.16963444455079e-06 -9.52351985562235e-06 3.53631117376679e-06 5.90903291316991e-06 -6.69720680390021e-06 1.5120760323935e-05 -1.46401227068924e-06 3.45388256626554e-05 -9.72924254083749e-06 -2.79666303124934e-05 -2.21638868162495e-05 -2.50846741027048e-06 -4.27366222272172e-06 9.8790981066269e-07 0.000141217895488935 -0.000431879449750817 -5.36301904403912e-05 -0.000105607413663736 0.000165798628899307 -0.000594285886981116 -0.000491602249318674 -8.04882988152241e-05 0.00023172217690079 -0.00238914199358753 0.00131218593852845 -0.000889460094865012 0.00153863158269175 -0.000138115605638769 -0.00164965717545044 -0.000628059774391401 0.000863811581963992 -0.00194979639749251 -4.29320685047412e-05 -0.000164675938284122 6.97556224588553e-05 -0.000160336507165071 3.86622263351822e-05 -0.000332695422362917 -4.34353560344533e-06 4.77440586596897e-05 1.17328621454297e-05 -0.0012568461618283 0.00110387732066487 -0.0043806226213881 0.00385258438348087 0.00394151420998105 0.00201458492738653 -0.00422771935320237 7.2333654346896e-06 0.00300748648057952 0.00332042121931501 -0.0065510993994837 0.000387011072983753 -0.0061947821781103 8.270757022979e-05 0.00482683664476542 0.0040829157057859 0.00450074164799113 0.00178089561714861 0.00240732378408296 -0.00523338568470977 0.000119817949966359 0.00476818487237999 0.00498461876542142 0.00255288536143014 -0.0014463009905049 0.00124389144956711 -0.00535843057576562 -0.00124690709465425 0.000334906876403613 0.000759318699309652 -2.74102592355076e-05 1.20889002767125e-05 4.69317133209637e-05 2.46547278167788e-05 -0.00012158597232308 -8.97999525556099e-05 -0.00392540834776878 -0.00350091846455641 -0.0113700763511345 0.0173575175950293 -2.68630450087043e-05 0.0035343369574352 0.000536131581845144 -0.00014472771046259 0.000172889673829954 -0.0309816429064837 0.0292269063848628 0.0248455483829419 0.00095574025047592 -0.000747428812148688 -0.000286537701168886 -0.0194954690654689 -0.00299761328293389 -0.0364295158685351 0.404615526937625 -0.296959671593895 -0.283807335995744 -0.0326863599297182 -0.0518087221953888 -0.00916610925776816 -0.00591554802850397 0.00986020656901986 0.00614676468862816 -0.00533586631800735 -0.00106197771054795 -0.0013404047569286 -0.104599180510489 -0.302390233398274 0.436420027214528 0.193345739545709 -0.113106986761629 -0.141696587242043 0.140223890741993 0.453050038248766 0.132078693139818
  105 2999.49538752691 ""  39.496389331803 0 0 -0.000273555065657339 0.000310440967018665 -0.000533688629620665 9.78058585970946e-05 -4.47815278659502e-05 -0.000122396451267625 -1.63880437068424e-05 -0.000107003577249523 -0.000113546922465432 -6.85981476731813e-05 3.35712483595472e-05 -0.000240839064255714 -3.35567423733917e-06 6.08302900875192e-05 -5.2029941033565e-05 1.17580431863192e-05 6.35498185901917e-06 1.97592184213432e-05 2.04959323068909e-05 -9.90992820330616e-06 6.15704657547365e-05 -1.67983555287646e-05 -8.59272055728754e-06 4.7469303055388e-05 -1.12796058835529e-05 -3.99995419845404e-06 -1.15705449519202e-05 0.000283220562888238 -0.000721118783807356 -8.9063637649186e-05 -7.51525985908961e-05 0.000333274877111349 -0.000611766576164017 -0.000524497189037577 0.000179762656412605 0.000368605148165658 0.00704646299153419 -0.00360742164847013 0.00256856983186402 -0.00345976330280331 0.000536917313164491 0.0038042735326417 0.00108623754098083 -0.00126627335167677 0.00243749587635544 -0.000223431536648155 -0.000811621227064886 0.000599619032941727 -0.000232124915306368 7.72731945905922e-05 -0.000740937687350751 0.00023343580645476 0.000379687745119376 -0.000359416616519978 -0.00214878151915601 0.0018629400596142 -0.00755642629741243 0.00644058577626706 0.00660217106131072 0.00335506404238903 -0.00751070442661638 -1.04093209542051e-05 0.00533746284842898 0.00400456520199283 -0.00791722347816946 0.000468947265307264 -0.00663378068302139 9.89139186518594e-05 0.00516902343893538 0.00351259516215483 0.0039110838371186 0.00151918961852841 0.00373093050989152 -0.0080958867879181 0.00012547382073614 0.00418285287719126 0.0044683298728873 0.00227152771577035 -0.0018033248101098 0.00155878255971186 -0.00665245032519266 0.00121833523278496 -0.000381180972014437 -0.000820876788906759 4.78478186669228e-06 -4.21903683135199e-05 -2.93368102080631e-05 -4.15843047287967e-05 0.000154441904086959 7.0916043326344e-05 0.00421972248747293 0.00393261732007769 0.0122639147485684 -0.0173902984465906 0.000235945346622467 -0.00337123072797662 -7.62588932824259e-05 -2.60773006238221e-05 -1.01868407868663e-06 -0.0417199958488617 0.0367046323934064 0.0305880743302066 0.00133332756603978 -0.00108725255093097 -0.000489974951855546 0.0238615731236143 -0.00904986573532758 0.0173813871988038 0.520466723047217 -0.381538259413927 -0.361043541888144 -0.0324142941040975 -0.0555326706902064 -0.00682539676792646 -0.00721357776611766 0.0123892048240855 0.00906686145769577 -0.00744400268929844 -0.000559467889732878 0.00154982742395586 0.0742175495844754 0.216732814569381 -0.322150485017699 -0.276432714610045 0.159604060226546 0.199239427686101 -0.079659712913533 -0.263995743865972 -0.0803406882779713
  106 3011.72096775834 ""  12.725175701857 0 0 -0.0796745101565392 0.0344001011744023 0.000719640487653406 0.000421842604570473 0.000461343204864911 -2.36748925569254e-05 2.07870586477976e-05 -0.000263270967976225 -0.000552632716499609 5.59231307541528e-05 0.000108409176386325 9.64557851850107e-05 1.993801507165e-05 6.54380940528496e-05 -2.79181503773728e-05 -1.13911795401752e-05 6.95596605181561e-05 -2.77547396916033e-05 -6.53076380419278e-05 -2.48434675203817e-06 7.45766642297605e-06 -0.000426081841540155 -0.00151316166701821 0.00106472200872008 1.28819316016344e-05 -2.04954487354086e-05 -7.38707170273321e-06 0.000110549295693843 1.65899862949242e-05 2.05347118724839e-05 -1.51469777873496e-05 -5.84579577471775e-05 -0.000105594825334018 -9.44621610113738e-05 -5.26869157672553e-05 3.71500464159427e-05 0.715241384641306 -0.358635478501016 0.287940078296004 0.229322766477628 -0.0617961809750997 -0.30164399487621 -0.000257177539008936 -0.000145189530150416 -1.10760581454142e-05 -0.000174298220047684 -0.000677977153797193 0.000608701604750165 0.000542155039675007 -0.000217740394448686 0.00114643124596759 0.00676263549005757 0.0156924668960744 -0.0125732304447837 -0.000150963445398551 0.000158463488200868 -0.000598135321754989 -0.000352019938218761 -0.000378979837323578 -0.000194694862628351 -0.000775218288459164 1.33738610329108e-05 0.000551866790177007 0.000174045111407645 -0.000347209190725168 1.2603669802286e-05 -0.00103303522378208 1.75461894786492e-07 0.000793551369383841 0.000991223263954708 0.00105680600892667 0.000455591968441711 0.000299326035001124 -0.00066859675697522 3.5686618619047e-05 0.00114084749612056 0.00114382205188192 0.000544358821518486 -0.000250986749945771 0.000214291217681935 -0.000914001338656994 0.00161845014007551 -0.000909019175898859 -0.00139853190782579 0.000222708783406469 -0.000352723433846666 -2.92729563774155e-05 0.0113509660563767 -0.0031726868320624 0.00611481398321662 0.010349184576723 0.00743864694211041 0.0240171338582333 -0.0286958202367962 -0.0014367379731872 -0.00668508849998911 -0.142647264384011 0.0554181315993079 -0.065288122863104 0.0002226973517492 0.000103292261222338 -0.000142323142513952 -0.000252362933287817 9.94165966925413e-07 0.0001537412559066 -0.00044335554388282 -0.000124420265821049 5.79586533650005e-05 -0.0023097921003285 0.00153376869527361 0.00190641236719616 -0.000907469806350765 -0.00248175853022751 -0.000202567395960594 0.00190889700901771 1.89973539550915e-05 -0.000764992868640982 0.000292396031826339 -0.000213933216980941 0.000600138782700687 -0.000202891024203624 -0.000588598413834209 0.000939926860115333 0.00421261063521926 -0.00227981267814428 -0.00300993257121854 0.00134102365028377 0.00435013174861332 0.00130411757494484
  107 3030.79487791681 ""  20.5034259811204 0 0 0.00422097672256054 -0.00173482582050159 -8.97764871184839e-05 -9.83775118036507e-05 -0.000132587572509514 -1.40307523250916e-05 4.74766973155074e-05 6.30134420852873e-05 5.39711271487529e-05 8.9484975087274e-06 -1.31981348506375e-05 3.80428836534118e-05 -1.3612766490598e-05 -3.52032974518892e-05 2.19955836722936e-05 2.65546842399184e-07 -6.02839510396714e-06 3.00228288885783e-06 1.06509551593064e-05 1.3777402085191e-05 -9.78604991599544e-06 9.11826573515935e-06 4.56664293140483e-05 -6.24793330142005e-05 8.48408072777261e-08 -3.107641857386e-06 3.06584034950596e-06 -0.000109497920381145 -9.49464215709605e-08 -1.59941245407754e-05 -5.69659827597238e-05 -0.000136024978040952 4.61850018236731e-06 -1.38449393473545e-06 -0.000169950464623188 -8.71896310104188e-05 -0.0378606815270237 0.0183749605176755 -0.0155663502979707 -0.0142315482534168 0.003875918436035 0.0182919897574959 -0.000170683389438232 8.421418201498e-05 -0.000606857327551974 0.000104832541947362 0.000317108232557862 -0.000266910466638897 1.65457259556533e-05 -1.4326778695831e-06 0.000111920043579522 -0.000319838520374333 -0.000642698725587683 0.000634947142385142 0.00018688589678015 -0.000179092762753097 0.000705645874242049 0.000189950844280868 0.000209909807703004 0.000103596355193605 0.000910069099733677 -5.65551074912175e-06 -0.000660901798715991 -0.000454511477933354 0.000873315588800883 -5.92407443343989e-05 0.000403111472935382 -2.21145538114261e-05 -0.000322838057595635 0.000723599244750623 0.000767806438161282 0.00033867572821052 -0.000769942414533655 0.00161729599210798 -3.64551257538921e-05 0.000601429441341866 0.000588141916424218 0.000303824048978706 0.000201257346753604 -0.00021271184896377 0.000733098434179037 0.0369069735717291 -0.0199066381986089 -0.0430323529436832 0.000442649772816945 -0.00102509810949234 -0.000517163537576113 0.00320020685489762 0.00232213790664304 0.00319280671248116 0.225206631172616 0.20976868722152 0.633670936188922 -0.652684530410869 -0.00583073258165006 -0.126985640957756 -0.056345665099273 0.0213968965495168 -0.025693306659989 0.000384774897147727 0.000654797075761113 -0.000185846589987248 0.000225495849348104 8.16439154701013e-05 0.000203292140241545 7.04279646437561e-05 0.0041750901899077 -0.00206644732908811 -0.00121672891449294 0.000849366164441048 0.00117077261835468 -0.00283388811393346 -0.00801618602677097 -0.000443686573547464 -0.000258375500124077 -0.000912435582209006 -0.000624803973212449 -0.000600817371555001 -0.00020229355221775 -0.000485227581992334 -0.00841033608634872 -0.0257108829355213 0.0399483831025126 0.0136028598591829 -0.00705161913243986 -0.0100003340317294 -0.00656516893890343 -0.0173022376411834 -0.00580181977157303
  108 3041.83892548237 ""  5.4190117728464 0 0 5.70174036842595e-05 -1.45672048190791e-05 -3.76523869128523e-05 -5.30623942302689e-06 -5.50536093038572e-06 1.6103837329501e-06 1.96324711720595e-05 -7.07690098182308e-06 1.9784043408099e-05 -1.08976047950937e-05 3.74361065510096e-05 -2.2261059805407e-05 -0.000170022215435876 -0.000103183693103074 0.000216735597290342 3.12874367366714e-05 8.90837217795047e-06 -0.00010204775152137 0.000130216086889011 6.69817676745995e-05 0.000404286052726955 -1.0042032841584e-05 3.22136679839745e-06 -4.44485775580115e-05 0.000252846245024978 -0.000458159225309666 -0.000270115138460767 0.0396196876225413 0.0142394992741768 0.0119753816343364 -0.00243862824715085 0.0204079532377744 0.00510837294991003 -0.0182403598401714 -0.0609798262569206 -0.035768462956705 -0.00020105019844131 0.000113934406274 -0.000106201752263093 -0.000430535750187832 0.000108836344720209 0.000520674903770701 0.000160181638769311 -7.41992373822738e-05 0.000490005941545878 0.000867913313095585 0.00171071533863216 -0.00145807068197345 -0.0017304659908145 0.000169418350038125 -0.00455051404268712 -6.9972154561559e-05 -0.000598058044413757 0.000326575911197564 -0.0457849530732795 0.0543240210906416 -0.18970666091123 -0.217810987133486 -0.230153014129879 -0.11407225494684 -0.210705826804746 0.00687330200720945 0.161121447745247 0.0787961554031744 -0.154069986034198 0.0110984053528015 0.0426209997937139 0.00575437682014863 -0.0317322836771031 -0.0925306374069917 -0.094317010798218 -0.0392253978129828 -0.216482411211801 0.429192841689133 -0.0164318981635025 0.371721147239346 0.378479980278284 0.188411201040039 0.062578582416703 -0.0783264506245419 0.255800831438404 1.50607186380437e-06 1.3010254628989e-05 2.89788097763342e-05 -5.06043864798693e-06 -9.02662584759133e-07 4.23077209135487e-06 -8.41725452030887e-05 2.66992643878852e-05 -4.0992797832211e-05 -0.00015443633224047 -0.00012158143238217 -0.000409781542368689 0.000199460391672569 2.68339861178237e-05 3.10369140916043e-05 0.00100322073531635 -0.000368201111865929 0.000470260895708469 1.74420065819905e-05 0.000169074084667553 5.15042859661449e-05 -1.18272792661739e-05 -2.05764842225125e-05 -1.89654921425041e-05 -9.77781815151301e-05 -0.000470478236916169 0.000159371814465052 0.000408489377730102 -0.000303373757415015 -0.000280465658155192 -0.000584043863372271 -0.00164955546070065 -0.000221064160006092 2.40753876113395e-05 0.000191208383964825 0.000115488643181862 0.000135010224816944 9.08199762243453e-05 6.00957302704619e-05 0.000763971790721374 0.00219787186498851 -0.00333972109171802 -0.000561265787231845 0.000192177851747689 0.000397646677964554 0.000940918566879514 0.00314751946778382 0.00101319446927376
  109 3043.20031148263 ""  6.63899258206459 0 0 -7.61015039658475e-05 6.19097666585215e-05 -7.7293436301265e-05 -1.54591676301012e-05 -2.80669883965098e-05 1.05069162483573e-06 3.30876843515844e-05 1.15367047313207e-05 7.79450588347524e-05 1.61926875392776e-05 9.5889500335998e-05 -0.00014530390723438 -0.000405575516775022 -0.00126835161752529 0.000908159930398508 -8.37402598583159e-05 0.000116540625834404 -0.000286011285889119 0.000662407926338285 5.11854601227694e-05 0.00128859751483777 -5.06039552721132e-05 1.26716778637383e-05 -0.000145947128011049 -0.000558526394883714 -0.000181385901225232 -0.000326713620436481 -0.0582550147288517 -0.0206496687474798 -0.0141322214083045 0.0313627117266114 0.0442438942441526 -5.0908332573809e-05 -0.00451149715887447 -0.0249351259490608 -0.0100891050995287 0.00125530850031774 -0.000626163455367796 0.00048039364940478 -0.000306123758828448 7.45514274414501e-05 0.000343468629421376 0.000897109416382706 -0.000331981676142364 0.00251946387246899 0.00475326074871708 0.0129876260379923 -0.00949814160096373 -0.00641509490158054 0.000818721786670447 -0.0153728341075139 -0.000711753549526447 -0.00178859451710494 0.00136568122830529 0.0575607415752868 -0.0733887323669956 0.249359223462496 0.311424384323175 0.331086702192459 0.166434416678249 0.327226580706555 -0.00942515981467585 -0.246185827070008 0.112549838367729 -0.194215566071847 0.0133946305394473 -0.166645536677481 0.0130930323929986 0.13673353594969 -0.317949147783219 -0.346463278024705 -0.146347489406745 -0.0912664349522012 0.185158553368454 -0.0050841156619487 0.134303198041434 0.133840035504321 0.0684041058851402 0.0130020789124955 -0.0213288021438457 0.0569801910709135 -2.11932742218189e-05 9.34205348324067e-06 1.53824972264264e-05 -2.05160430206474e-06 -5.54026459803074e-06 1.02859839127179e-06 4.56508203004917e-05 -1.30702683457673e-05 2.14368118078611e-05 -7.55689273203023e-05 -7.55304310657596e-05 -0.000224012701042348 0.000318958886809141 1.73185612198993e-05 5.45306629852286e-05 -0.000494459213966475 0.000186912832627358 -0.000235634756072989 -1.50339129924439e-05 6.88453601618107e-05 2.91533961135126e-05 -7.03472410035384e-06 -5.20501050645782e-07 5.85912917061531e-06 -2.11002170452602e-05 -0.000268308976931882 2.72750871711523e-05 0.000384479783945739 -0.000295888171993162 -0.000273359944145068 -0.000210676592773562 -0.000512886026436032 -5.72555541636541e-05 5.26771429406335e-05 -1.07885581766753e-05 -8.48753639552543e-05 3.23086284520474e-05 3.30755578119211e-05 -9.94369446948578e-06 0.000323809790302454 0.000914844554265523 -0.00141429758420392 -0.000682863219826435 0.000340351970760329 0.000485458535709924 0.000618462754454912 0.00193504748643811 0.000612648544960124
  110 3049.04481346028 ""  22.4982332033441 0 0 3.96458980091303e-05 -2.01909573896712e-06 -2.71206374023438e-05 -8.63503865649414e-06 -1.33673023807541e-05 -6.05783852361473e-06 4.53811387982571e-05 -1.62303045691392e-05 6.69288853949801e-06 -1.65879952973975e-05 2.07686358424887e-05 -2.40193313710432e-05 -0.000118100887102305 -6.50399638769343e-05 0.00016818732834035 2.80598254633599e-05 4.83666429969389e-05 2.00765199714828e-05 -0.000212861507033948 0.000180734951539445 -0.000132631273201921 -4.27252837784331e-05 -7.48656232169406e-06 1.01463063193165e-05 0.000832528529203021 -0.00114061821899488 -0.000647035260827762 -0.00352566223686253 -0.00247710673860093 0.0180636473321545 0.0590552950974671 -0.0498740542820681 -0.0284344981103828 -0.0126495367511148 -0.00325053240131315 -0.0220122781244032 -0.000137856397954663 8.29598312427038e-05 -5.55789528618895e-05 -0.000288071632324715 5.48509714751586e-05 0.00034764671289339 0.00012646387310502 -6.6061902486138e-05 0.000344971799400199 0.0003656683425837 0.00137121531436707 -0.00100637997005747 0.00119621604282676 -0.000534092693086787 0.00213636385831568 2.90680861019462e-05 0.000319878086896189 -0.000175018334189697 -0.0461133020066174 0.0403400194112655 -0.152149775469053 -0.0071606363593478 -0.00594659587298673 0.00044749451972811 0.0919675108365823 -0.00025775353864941 -0.0629543495409628 -0.283447796242682 0.576001830591948 -0.0463721361026887 -0.472604856437537 -0.00670836179646053 0.376723212525941 0.0505645463774898 0.0276791911862508 0.0101915613319981 -0.00214133596391849 -0.00517087446234049 -0.00341438493578031 0.0954854546601982 0.101095269410841 0.0465468938765703 0.055108401414604 -0.0543069218911408 0.222474920731938 8.21116819572322e-06 7.6831384846489e-06 1.60702087287263e-05 -4.7173097797251e-06 -6.47655560872967e-07 4.02455590009295e-06 -0.000153043082871163 5.27845252187443e-05 -7.13364423889824e-05 -9.84348947427035e-05 -6.92846645747141e-05 -0.000257447730838178 8.38541937771782e-05 1.22223430325508e-05 1.10499785631321e-05 0.00179317676644325 -0.000657953610194624 0.00083365594313263 -7.55537614760551e-06 1.93638114363595e-05 1.72710770685785e-05 -6.48312006567653e-06 -8.03419238696475e-06 -1.29676317893047e-05 -0.000182265987580928 -0.000596893152667336 0.000220035815872394 0.00011874117091916 -8.49867638511651e-05 -8.67167708097147e-05 -5.01155761131231e-05 -0.000198631256015426 1.02651527300971e-05 4.83421249810892e-05 7.54473333520383e-05 7.30949389890175e-05 5.60581907447305e-05 7.0711478128978e-05 6.58073124711943e-05 0.000942547188357435 0.00276570292547869 -0.00422468174053897 -0.000118051142505209 -0.000104402423587848 0.00010432496157495 0.00138276360130398 0.00445391949305258 0.00146063746255218
  111 3051.19360905046 ""  97.3172316795631 0 0 -2.50893276055504e-05 9.27222594613038e-05 -7.1277700057372e-05 -6.97133430599284e-05 -8.80726768886594e-05 -4.47201619914814e-05 7.80177351473837e-05 6.70381115403797e-05 9.07775024107075e-05 -4.54749704488977e-05 -1.91807858818702e-05 -0.000112487209422363 6.66911652325462e-05 -0.000212106101132848 0.000363618146530762 0.000286080052217355 0.000297345546272928 0.000230374877892866 -0.000362090845494686 0.000305958004165256 -0.00134644848813718 -8.33363727160486e-05 -0.000155282913657077 3.95865504589923e-05 -0.00179681141232391 -0.0020944448837904 -0.000515986969471558 -0.0359356689264363 -0.0132051319989892 -0.0136932462518447 -0.045756922113751 -0.0495767853884143 0.0037448404926174 -0.00491580630371006 -0.0363838688582428 -0.00998966547149624 0.000756100501635492 -0.000403025205873456 0.000383336992311246 -0.000233707572686198 -4.13196202164491e-05 0.000325169726873321 0.000311271014038506 -0.000179204073571679 0.000927736259046284 0.000601907090154776 0.00195520441793442 -0.00189083035135088 0.00618499871624231 -0.000967442776155091 0.0153917814660583 0.000855152661253974 0.00227235633491743 -0.00169740593687366 0.0472787011177314 -0.0538050360356255 0.188130119705027 0.209039974743242 0.225971945788196 0.110443174365956 0.175274304379973 -0.00641956453226633 -0.133463306943559 -0.107586280516212 0.180437891167453 -0.0133804124084158 0.26338692328582 -0.013810133639766 -0.216363967154181 0.393801283248365 0.429121198084092 0.186163918365226 -0.131957802107725 0.265537434326789 -0.00608521534345761 0.190334075334006 0.188491885011348 0.0942810505189649 0.00678675352952572 -0.0156066401270475 0.0305567521617726 -7.23980780613261e-05 3.84910566175021e-05 6.91112142110985e-05 -7.18712248700484e-06 -1.10594217243559e-05 6.21725551630198e-06 -0.000331026707170466 0.000125235946719399 -0.000147643767759073 -0.000424442347620429 -0.000386421033357385 -0.00120207514766052 0.00137499805411754 2.00444260519512e-05 0.000254148581088412 0.00395275857103 -0.00146779338576298 0.00180517438209506 -9.17865300885192e-05 8.36623439349339e-05 8.27063081200636e-05 -2.34671620050718e-05 1.50497405833563e-05 6.51002744494347e-06 0.000133108670869374 -0.000566755765624634 -8.90411981224855e-05 0.00118813861265953 -0.000912680778181895 -0.000885496446660315 -0.000144386381515919 -0.000157864988335539 4.40553906976901e-05 0.000256346887712361 -0.000174850434265724 -0.00024257545662058 4.10380012046101e-05 9.74175884803347e-05 6.98388635033304e-05 0.000548758801877303 0.00146628902108162 -0.00236116463761475 -0.00331736502979311 0.00181799373722914 0.00237761871959383 0.00118868853025721 0.00351452355126717 0.00108785294807415
  112 3052.39832628796 ""  36.7820894781304 0 0 -0.000315723142597745 0.000232336017133292 2.1677515232902e-05 -3.91611495578998e-05 -0.000128996623244842 -7.59622982756324e-05 0.000121471245638188 0.000118530628008385 4.07042372457571e-05 -6.92612259276523e-05 -1.34811538429792e-05 -0.000119590210466584 -3.20098276909172e-05 -5.63372929622336e-05 5.30086971743718e-05 -8.3966978896189e-06 -7.20736357237106e-06 5.6197852403191e-07 1.5583782604246e-05 2.29419870795909e-05 -2.81210111308197e-07 -5.49611033861395e-05 -0.000109391174103469 3.65074974631866e-05 9.55340684665212e-06 -2.78952696042936e-05 1.41403192016302e-05 -0.000214803729244274 -0.000128885957163167 0.000699322862967464 0.000320098630533995 -0.000350895216515843 -0.00019954189341835 8.99426840279573e-05 -0.000888100356463423 4.59855444958083e-05 0.00282138932695086 -0.0015279324025233 0.00136457416231883 0.0012479213208497 -0.000649770497904528 -0.00164719724463306 0.00080993984839226 -0.000475695111250698 0.000912087912817443 0.000234113439656236 0.000501456964745222 -0.000551740137634026 4.98041287688912e-05 -4.04913824755971e-05 0.000162854398615193 0.000365952332875152 0.000931674590196092 -0.000531605110480527 -0.00176321683593931 0.00153983735910162 -0.00578226613438257 8.23859680466843e-05 0.000114575796643028 0.000237528714482018 0.00415995487443506 -6.51794819234015e-05 -0.00283371057247284 -0.00175095026046984 0.00356182963858397 -0.000322141559913956 -0.00295278808143331 -2.74897000975818e-05 0.00234269483149027 0.000826223428240408 0.000729183382691807 0.000301912287412583 -0.00364744332290359 0.00745151013513626 -0.000149933163084396 0.00301255501730109 0.00292257141809771 0.00162006297429395 -0.00048367128479413 0.000206207540546507 -0.00208420530850187 -0.00117032016506336 0.00110307219783257 0.0024463503207958 4.07067692206973e-05 6.61647217890565e-05 -6.24074803212712e-05 0.000440774615600088 -0.000256582573503383 0.000241521724504381 -0.0126548607144632 -0.0120966313542461 -0.0350833187321264 0.0261184288576467 7.61843489887784e-05 0.00557615286252738 -0.00494048049631309 0.00162697302004759 -0.00244596209081306 0.00194296111512447 0.00719830433615488 0.00137253003977561 -0.000132420670463336 -0.000278662770076507 0.000177203058721551 0.0322883607353638 0.0749435543142783 -0.0311120699498696 0.0118021739511408 -0.00868834855891632 -0.00750641191777124 -0.027426557800879 -0.0665179587474734 -0.0148990472348126 -0.000592840834271007 0.00111202826742685 0.000441209754778951 -0.000325924251450973 -0.00153555094857447 -0.000488781351682467 -0.115994984430003 -0.345051173310334 0.527755476877967 -0.0802559917423019 0.0694465788174108 0.0536875617197881 -0.194176507469071 -0.622415374506498 -0.205297054098448
  113 3055.28795896889 ""  22.1250812827329 0 0 1.58879972359059e-05 -1.72676288925693e-05 1.15452820755287e-05 4.000697775788e-06 2.0078745289358e-05 3.82874795804802e-06 -2.11360369830648e-05 1.92912761062709e-06 -2.09219853499218e-05 5.19684671749074e-05 -9.5057441929864e-05 9.20679055929619e-05 0.000541255168877083 0.000914392738301464 -0.000777400726419564 -0.000202514441812775 0.000159881592280982 6.80979656592512e-05 -0.000111346082259344 -1.26615650797595e-06 7.57161019483664e-06 2.87432203357675e-05 2.32124323685566e-05 2.22541176474327e-05 0.0016124999445928 -0.000910034199446219 -0.000121490134424627 0.0173143449010679 0.00927797180211633 -0.0412879099458961 0.0232839442208919 -0.0103681007727242 -0.00938708965797893 0.0299833671688392 -0.039214624597455 0.0495910252839109 -0.000174005511652741 0.000107992507637745 -8.7341885744414e-05 -3.39715950488168e-05 1.12081542833813e-05 1.57911250227156e-05 -0.000499808585642564 0.00012064667248619 -0.00189317747410533 -0.00354270922915984 -0.0113664656671249 0.00801567031481203 0.000355267989820431 -0.000186329747783922 0.000278056515404776 5.05991653614677e-06 5.68941808602643e-05 -2.08673255394742e-05 0.097702300512224 -0.084528596182326 0.321309689945717 -0.0225764421089533 -0.0251125723922608 -0.0232968329151287 -0.28630353057956 0.00663419111483498 0.195526704333645 -0.0785280874135041 0.163771833487085 -0.0148549277237199 -0.176478205928012 -0.000963086388369278 0.142688733191085 -0.0256494088900439 -0.0376331364888229 -0.0173805301617434 -0.183676775655111 0.391320539348598 0.00624146667288092 -0.0388941994360078 -0.0562807753881073 -0.0114946338814546 -0.145048600264257 0.132763791299633 -0.58364735324128 3.59719018539403e-05 8.59205528053085e-07 1.12024677900356e-05 -1.09823455372664e-06 4.50571691477953e-06 2.90048778770993e-06 -0.000126890880456873 3.86600190833809e-05 -6.01302810431481e-05 -5.34244100628001e-05 -2.53353773582077e-05 -0.000119798820927031 -0.000287044439811595 -2.73588265633736e-06 -5.27489621598212e-05 0.00144241833205378 -0.000520262828663325 0.000687921668969528 1.82135275150945e-05 -2.52935668930494e-06 -3.22756071265085e-07 1.04319936002894e-06 -1.3116392438337e-05 -2.65701381974482e-05 -0.000126250617319234 -0.000125436559297514 0.000174295257403591 -0.000204853874398146 0.000182689266616855 0.000169691545476518 -9.06869011883411e-06 -0.00022227805956484 3.6129364099709e-06 -2.78761187107733e-05 0.000188422824669155 0.000199285187737342 7.7955177624931e-05 5.93375143212365e-05 7.2235260131573e-05 0.000386523800566722 0.00120171199614474 -0.00180234821851099 0.000897748963104829 -0.000584886963249466 -0.000629022129768959 0.00021958296152627 0.000851764934791858 0.000303300706144085
  114 3057.79191364146 ""  39.9029830890609 0 0 -1.36336155172848e-05 3.58634135020444e-05 -5.72181661065932e-05 -9.21476929935872e-06 -3.10946884291919e-05 1.13924722707041e-05 7.4133285394128e-06 -5.59839798102136e-06 3.077158877169e-05 -3.25638436561523e-05 0.000277032719470793 -0.000534309664661521 -0.00200908438876213 -0.00515445212777787 0.00345480412159801 -0.000203647675408818 -0.00017863302288824 4.43036676325958e-06 0.0002123405156801 9.88094922522791e-05 0.000369238669956628 -6.22690343422784e-05 -6.06984636052954e-05 -6.22499362128731e-05 -0.000117055764443071 0.000437937175912609 -0.00204393046454257 0.0133581563851135 0.00907459232749025 -0.0712193418867587 0.00345592262216116 -0.00227944418410869 -0.00110741099024909 -0.0218299320449398 0.0232920345570919 -0.035696307243067 0.000489205052507094 -0.000244131248583237 0.000205763133951988 -0.000306405066486486 4.28166492234494e-05 0.000365192890913429 0.003250387767724 -0.00112511929684009 0.00892937401782284 0.0206836312805265 0.0558800822182051 -0.0414789464120543 -0.00198451211667126 0.000114303003549367 -0.00474575690769477 -0.000236064115332583 -0.000582843442279018 0.000406752791232763 0.178891258632229 -0.1601293224721 0.591097704437418 0.0455932068386034 0.046821891518371 0.00526067028972984 -0.381518241862303 0.00710351872029056 0.257443285049559 -0.0135946420184349 0.0261615891592886 -0.00107650614580423 -0.0275350367524287 -0.0015590798198097 0.0235609624313888 0.00234864862750451 0.000329768720399029 0.00111517418960253 0.112433105792 -0.241615581055042 -0.00372139163028704 0.0465748146797644 0.0595220805584919 0.0182255414140155 0.101230721890771 -0.0943334930939448 0.41653799079613 -6.54608923573436e-07 1.06840761747669e-05 1.64394872177487e-05 -2.82111193539862e-06 -5.37116711253029e-06 1.45054636836158e-06 -4.97316971243993e-05 2.2118659416622e-05 -2.02239628035739e-05 -9.10617565633517e-05 -8.58940367159173e-05 -0.000264725281435011 0.000122896227629566 9.72193399325771e-06 2.1355933646639e-05 0.000604267881903646 -0.000220930438480678 0.00026389380166226 3.79486121738424e-05 0.000100627693170091 7.76361107443768e-06 -1.03995915201525e-05 8.50187190976723e-07 2.27894339110971e-05 0.000501301614877384 0.000532729566785097 -0.000556598204673549 7.62578722025974e-05 -8.56957513487502e-05 -7.32395428983798e-05 -0.000436294764735797 -0.000951674710540758 -0.000200415608074795 6.88058755836129e-05 -8.94231887437627e-05 -0.000145872006000177 -9.22961280984435e-06 -1.22757836914727e-05 -3.66924468231777e-05 -0.00129868494333855 -0.00399878868253198 0.00602754862813523 -0.0033667343733009 0.00218689290063207 0.00230896764098158 -0.00133739830402396 -0.00457330318221513 -0.00158530875731668
  115 3062.56246578613 ""  30.1661020950949 0 0 0.0134890330708598 -0.00743669196610728 -0.00241650200609067 3.60614626356371e-05 0.000387100437222429 6.83007117810215e-05 -6.87063245734869e-05 0.000174983906348425 -6.01837251255177e-05 -3.01668812487878e-05 7.27123102902004e-06 -0.000109704819432554 1.38352944653411e-05 3.50697325037266e-05 -4.31675065783651e-05 7.68437064637663e-06 -1.08588118419525e-05 1.46108652828781e-05 2.69731613249494e-05 -1.11282427358309e-05 3.13643180053554e-05 0.00013585714948144 0.000433715844014917 -0.00031897703480249 -9.56935202067104e-06 -1.41211697248763e-05 -9.84816287715117e-06 -5.06204697052649e-05 -4.23386876750483e-05 -0.000137688621283754 -6.4508524523846e-05 -0.000345425656358603 -5.17189321586421e-05 -3.62049602708021e-05 -0.000270508458768329 -5.78758589304419e-05 -0.116114776944149 0.0546740739288077 -0.0475944128759174 -0.048469924848742 0.0168017143030998 0.0663928512741751 0.000734824439031858 -0.000132653164715205 0.00167646314841253 -6.6085243093819e-05 -0.000230028897922502 0.000211346724802152 -0.000313548870033244 0.000121918997423594 -0.000835031047338523 -0.00216013904031058 -0.00513814697026338 0.00372080734477433 0.000296169651914592 -0.00029942786455205 0.00102044904433219 0.000802071501112198 0.000885864125160875 0.000402066700141101 -0.000421576592451556 -1.14048170902654e-05 0.000267417326308077 -0.00118828040460917 0.00219360015582252 -0.000180035502884222 5.32758586201559e-05 -9.43444121044618e-05 -7.05070579731568e-05 0.00194628222589626 0.00205651764314243 0.000881014737544769 -0.000976488725859305 0.00191480165241822 -4.53815737585385e-05 0.00143724377442677 0.00142610887293635 0.000726856580954366 -4.17283882159131e-06 -8.94692010821848e-05 5.65462069331526e-05 -0.0123786156160576 0.000502938958608931 -0.000718625928586757 -0.000139462489172451 -0.000695721864847861 -0.00107891160016178 0.070244932238551 -0.0237413312329873 0.0316615788079445 0.00547794674980677 -0.000373138396129145 0.0138074442061399 0.114272737822182 0.00712537455799521 0.0223327518634443 -0.802388349739238 0.290060102320155 -0.377228377459412 -6.40555036312969e-05 -0.000205581676660126 5.13715877924375e-05 3.28920904783524e-05 -9.10384667737516e-06 -7.88041890091304e-05 0.000156649082897226 -0.000917946204076628 -7.35888759946353e-05 -4.67501727929658e-05 4.60580099799704e-05 -0.000223117122351283 0.000832316034822301 0.00225609271866266 0.000139841975154729 -0.000647727434957176 -3.31283386402414e-05 0.000347101566826653 5.65886971981334e-05 9.55517660086972e-05 -0.000116730476368749 0.00105668294568055 0.00287706747629063 -0.0045827574869295 -0.00468102561991918 0.0024990240886196 0.00359613054162762 0.00187641231459874 0.00552908211663343 0.00188532626303061
  116 3071.77221179461 ""  22.3844656786882 0 0 -0.000258499006584732 0.000160098263915791 1.23590665812529e-06 0.000268180059082585 -9.04288317595583e-05 -0.000383098732256217 -5.6259609993948e-05 -0.000185415080919784 -0.000108879227030161 -0.000612115611082575 0.000103245084452444 -0.00189116335800759 -3.49719040102967e-06 -0.000146848642836817 0.000193711482992581 -6.58008694900868e-07 9.12550887912521e-06 2.02848424271047e-05 -1.86079608515771e-05 -6.67197367151697e-06 -3.47071857425175e-05 2.74728720063571e-05 7.97950596216818e-05 4.59233266057312e-05 1.76254922613773e-05 1.64249204086591e-05 1.54433184462325e-05 0.000159970049210835 6.58421224806447e-05 0.000336410818398674 0.000153820295002237 0.000175752818046243 8.1753958813367e-06 0.000210696273966833 7.94561246174513e-05 0.000326255034157965 0.00253905537786607 -0.00141540536182331 0.00113118622898012 9.63426688298092e-05 -0.000304122051159307 -0.000229525605284409 0.00736248241557246 -0.00349321773215731 0.0200699576098263 0.00094785022925574 0.00258943226448012 -0.00194854746857913 0.000144062288518226 -4.78387059947518e-05 0.000196670622388783 -0.000212094111185806 -0.000447385474903465 0.000254338736505012 -0.000851507945125105 0.000886823627385453 -0.00303461026928892 -0.00162955991683604 -0.00175363641864596 -0.000810978565563336 0.000477885389134714 2.89178708062873e-05 -0.000233475117596043 0.000345931174680894 -0.000512420172439366 4.88821126638197e-05 -0.000661103034307621 6.72308401090696e-05 0.000565840388968007 -0.00158881617283678 -0.00172345796937087 -0.000761392754649836 3.36747807183064e-05 0.000137063140232389 7.65547326532796e-05 -0.00187877262679851 -0.0019691603054931 -0.000920432562171393 -0.000719892044168485 0.000814538740964308 -0.00312635731054108 0.000416479622440527 -0.000330117643927604 -0.000592224759560271 6.83268125312519e-06 3.20698132845864e-05 -6.58185354045856e-06 -0.00048230389860613 0.000230763425404863 -0.000124895688209216 0.0032101712627127 0.00269952857398906 0.00823244599836018 -0.00733657673713042 -0.000652309843567617 -0.00152448159762048 0.00467516472708762 -0.00168921730293089 0.00229878046434316 0.00804997298292884 -0.00963405122163003 -0.00719907246239736 -0.00051333005806469 0.000489897533834395 0.000346878402552945 0.0454752728983739 -0.0442673989147404 -0.0581564565905248 -0.107708453950043 0.0780851154367521 0.0697836644168401 0.0155406536494666 0.034032773942419 0.00827750164922432 0.0034677882684688 -0.00462722368862161 8.14472727649763e-05 0.00185640423914953 -0.000213107122990596 0.00113712583484537 -0.0374672086627776 -0.141680524768211 0.186248367193401 -0.625052670035283 0.351195560747158 0.425240553363809 0.115169968886959 0.322912794485838 0.0899734762919015
  117 3126.3108363767 ""  10.3780926156634 0 0 -0.00171439735772536 0.00100125086582389 0.00052980743369873 -7.87191173630452e-05 -0.00018853994902757 -6.19323522453106e-05 0.000107689978048862 6.59517495132297e-05 7.10692920064196e-05 -0.000304848348014356 0.000128961667216796 -0.000863483298741409 -0.000754974500043504 -0.00208542535930902 0.00158376281559732 -4.67997079502301e-05 -2.42573726054661e-05 -6.45799310246948e-05 -6.34491021589456e-05 7.24512879897068e-05 -0.000249612275796529 -0.00016675505641829 -0.000416899641385563 0.000291595606408949 4.71045169442908e-06 -9.48705146218882e-06 1.79382701737048e-05 3.43540171407139e-05 -1.59790322420686e-05 0.000167487183197219 2.16309636444347e-05 1.82695399007224e-05 -9.0368473663841e-06 6.82185783681907e-05 -5.37851488640552e-05 0.00013671538741479 0.0149784430679855 -0.00538093246467353 0.00735433986345499 0.004935260281927 -0.00155372527192835 -0.00479186153115349 0.00380677272546423 -0.00123827127835654 0.0103692619927061 0.00898471329247009 0.0243901508589792 -0.0180370227517744 0.00104224824937818 -0.000473152992743597 0.00300671879974169 0.00191289870478295 0.00492038606787732 -0.00356694816365181 -0.000502866041734684 0.000490753328919259 -0.0017878933261179 -0.000329646795496502 -0.000339591982105306 -0.000156018730534231 0.000338977797576888 6.45878024247898e-06 -0.000202817106522851 4.99527324970189e-05 -6.64485222590927e-05 -9.32790189239422e-06 -0.000140459250798483 1.34187026289709e-05 0.000112169503233631 -0.000120728096368693 -0.000144412003984444 -4.82510558709708e-05 -0.000239553154977283 0.000526851254975833 -3.15334402205005e-06 -0.000266966863871691 -0.000285310438456595 -0.000133113931180325 -0.000412844345502078 0.000406766886215751 -0.00168644522573723 -0.0739230668516495 -0.0165962855869051 -0.0588769166811409 0.00144179527969055 0.00040878985122041 0.000525926873793584 -0.00728428781654383 0.00223939799859534 -0.00334566584056182 0.199735650430151 0.198534949978527 0.580039389992577 0.665267189622433 -0.00545256204723156 0.112852454674303 0.0835530622001785 -0.0300871539777713 0.0307662375063764 -6.11730731736098e-05 6.44982559500772e-06 8.98838241132832e-05 -0.000353595422245622 -0.00014573237080085 -0.000146054734051436 0.000387372802047724 0.000651657294493944 0.000156006994274827 0.000396896936192084 -0.000350611928441998 -0.000388893919362722 0.000267511650417183 0.000874276649233701 -0.000283178257064352 0.000772900115190726 0.00139192435337971 0.000543037918181653 0.00055590646952391 -0.000264915688907998 0.000626492264363283 -0.000781472126503477 -0.00082425396760327 0.00109070149402936 -0.00110927104435656 0.00132502957999348 0.000720746568602151 -0.00286335095288643 -0.00907676705023772 -0.0029651717311831
  118 3127.42157167266 ""  13.5897294668299 0 0 0.00013537727331746 9.30995623856042e-05 -0.000111934993287083 -3.84520277806451e-05 -5.11991759682912e-05 -1.87138342133114e-05 -0.000421015645220584 -0.00052436835005999 -0.000178425362323231 -0.0092624595520128 0.004822734244546 -0.0281466451828638 -0.0208632605622102 -0.0578047208464448 0.0436177280722266 -0.00109226120467446 -0.000547789664783766 -0.00153245537357061 0.000109492066823879 0.000844335681648321 -0.00108249537381821 -0.000702311209339127 -0.00207022885850837 0.00176257162570903 -7.76168567660858e-05 -0.000405894322125102 0.000464643989710296 0.000413843744730841 -0.000910846913588725 0.00461002585761392 -0.000281744383424319 -0.00032396336502706 -8.41027475842952e-05 0.00149017127599365 -0.0016329927557811 0.00384695452848147 -0.000212294255069289 -0.000355693903208303 -1.33989195220434e-05 -0.000906142716558025 -8.46361657597953e-05 0.00107209191515372 0.123327937410896 -0.0398209899631129 0.338553764087117 0.250057202468845 0.678267905650117 -0.500675886960597 0.0035448158065853 -0.00258312107973578 0.0118579190199648 0.00945305985352221 0.0257191890484842 -0.0195738933361374 -0.0142117717606903 0.0132741697107579 -0.0498914730035151 -0.00330773132606472 -0.00260024693444218 -0.00107822953463906 0.0118099696975017 -0.000322707882262377 -0.00757649508528792 -0.00108961236424507 0.00157354165847242 -0.000327885347485108 0.00139925513167692 -0.000167114607366564 -0.00148160126679882 0.00407979780895562 0.00422688694283568 0.0022470529935307 -0.00555483089841099 0.0117934901030563 0.000405156725792079 -0.00208304391852993 -0.00312456775841051 -0.00147058519039497 -0.0120078089490633 0.0114241026130967 -0.047492250125674 0.00260986160568242 0.000598620928256333 0.00209575735608236 -5.63357666798239e-05 -2.78431115674686e-05 -1.77363262394516e-05 0.000264307100774622 -6.35355578405327e-05 0.000112858019486494 -0.00710801391003023 -0.00708420473787676 -0.0206772618167987 -0.0234799092516521 0.000226409434592215 -0.00398994990039119 -0.00291500678359175 0.0010374109758832 -0.00110799279173792 -0.000145989208140275 1.76512379423019e-05 6.21235416585335e-05 3.44117293294123e-05 7.09386673282932e-07 6.74203095632654e-06 -0.000679846871343536 0.000348437417435194 0.000717157120718732 0.00134041824154328 -0.000939123004054961 -0.000809011487402228 0.000159059749610061 0.000658692899322593 0.000156665406166156 -0.000196276391191004 6.80165378441023e-05 -0.000147870965840121 -0.000102023090658424 1.27345744894617e-06 -8.51823829299296e-05 0.000608574522682446 0.00202509744431835 -0.00281117254192571 0.00832698732482051 -0.00454758790445953 -0.00540537082925407 -0.000520664985725381 -0.00207094254781637 -0.000600676917892535
  119 3148.15574026407 ""  10.4786580074235 0 0 -0.000921379826619871 0.000677387679268632 -0.000622329255507088 -3.90431383956284e-05 1.4818577007549e-05 -0.000107364484295016 0.0010449523276776 0.000880064875782645 0.00096419540822807 0.00533719331987719 -0.0016810000805782 0.014532908480523 -0.00329800704843138 -0.00754845067822264 0.00444534494022077 0.000639457870551966 0.00130826687015334 -0.000635612966208075 0.0194227041961027 -0.00976405101689693 0.0584706525718851 0.0129233999971492 0.0368371731482128 -0.029704280911682 0.000122291496411203 -0.000130912586049359 0.000461057427899941 4.72689797057018e-05 -6.11665337786579e-05 0.000678776099716187 -0.000570480930057763 -0.00141618228675342 0.000663168381305658 0.000290774066703507 -0.000237423327575403 0.000557180189056732 0.0160316103885164 -0.00678731858009231 0.00640849802678023 -0.0031593519090868 0.00169400715417174 0.00397844138202111 -0.0609748673165727 0.018468402183245 -0.165451165881299 0.0306624226917214 0.0810454396023625 -0.0582247218931322 -0.240761417570885 0.0960516911031924 -0.685346371866483 -0.165223251713421 -0.442223183985874 0.331412593625518 -0.00190075590891377 0.00197417609511257 -0.00681675035994252 -0.00145906185569764 -0.00157977190441531 -0.000753093141216175 0.00216554943735465 -0.000101892249191435 -0.00132320681582778 -0.0077358966787964 0.0169565484561436 -0.000748073852488197 0.0135410593941249 0.000338926953227222 -0.00989233255215836 0.00618530094401093 0.00742162853282199 0.00171826182775105 -0.00107635951184383 0.00224445785964795 0.00016208048258671 -0.00147126980924037 -0.00150743668410347 -0.000709770901721453 -0.00158108186692035 0.00173504238188753 -0.0068232681980802 -0.000307298210909866 -8.02595166586522e-05 -0.000266876728264686 7.94010611999928e-06 -7.03675434540041e-07 -8.10828361843597e-06 -0.00020518993241712 -3.781643285294e-05 -2.54760705050215e-05 0.000931516647847319 0.00104216662284569 0.00278452495969499 0.00290362118311693 -9.1296880909177e-05 0.000428448516081656 0.00241002073023879 -0.000462609927556508 0.00129830811465106 2.92886421733129e-05 -2.58949689733399e-06 -1.53749393629885e-05 -2.59928853925753e-05 -5.59449277078556e-07 2.16178345728631e-05 0.00021485031526741 -8.60991856438842e-05 -0.000203755464633616 -0.000347435949708055 0.000213330506861413 0.000255524010585 -5.3577051019999e-05 -0.000174494914128778 3.02386156801945e-05 0.000418736069664595 8.05720177679343e-05 -0.000438052674995491 -3.23163976242671e-07 3.20345104924569e-05 3.49000525253613e-05 -0.000188549595267393 -0.000588288686642962 0.000787620014233707 -0.00256478804215243 0.00150692136443224 0.00169333298786284 0.000104579604703468 0.000349702519762333 6.4686884004103e-05
  120 3151.28842697881 ""  5.38216400761113 0 0 0.000120779220326244 -0.000279553831055466 3.26701120571797e-05 -0.000210020310086433 -0.000448931587377061 0.000137036685749494 0.00138137091603976 0.00289299192412208 -0.00129961468639886 0.0268021359375184 -0.00708753602088765 0.0707635213735354 -0.0103594493990915 -0.0249694465640447 0.0158474413452085 -0.000729216106744994 -0.000186046437079488 -0.00131492161521275 -0.00339345059350141 0.00213715306124603 -0.0108575020406011 -0.00400191315990077 -0.0104592663134919 0.00766212655888055 -8.15379459044141e-05 -0.000205361019830708 0.000151152750600683 9.77846871030206e-05 -0.000329139347627496 0.0010980811937496 5.43316502030413e-05 0.000244232562635789 -0.000208980214230604 0.000259736999910428 -0.000430871263622201 0.000952598598786753 -0.00437221293410668 0.00227610150846206 -0.00183121182032547 0.00108721605682405 -0.00032256402849983 -0.00127456495447859 -0.29871411827797 0.0871593683889668 -0.805086968994541 0.100335198793048 0.266961206560021 -0.193129067519421 0.0438081058499888 -0.0181641747681472 0.125807253959553 0.0462104934110154 0.122188158984037 -0.0903851446371691 -0.00365210544765742 0.00322866619609372 -0.0130288606047188 0.00027676431814954 0.000775680481472106 0.00035103225527737 0.00230302576332472 -0.000108290447071593 -0.00145308224085315 0.00138219098717146 -0.00323963762001511 8.54104052841718e-05 -0.00261790312364563 -0.000125622983455933 0.00180152380866884 0.000432363218634316 0.000151197631091411 0.000714345531993152 -0.00110534028684413 0.00223174011529679 9.66653719966337e-05 0.000852039425153042 0.000468925340884937 0.000136723758777944 -0.00332328832260602 0.00293222728523483 -0.0122496754321924 0.000170143659650954 5.43046418823437e-05 0.000193274941799215 -6.6493996836245e-06 -1.07816123366431e-05 -1.66332350127576e-05 0.000195202757475996 -3.62182374742658e-05 0.000124830119739212 -0.00067401510863792 -0.000771728321964478 -0.00201832272596207 -0.0014643288184224 3.89996784018829e-06 -0.000192463634120284 -0.00219419415906392 0.000613408549394496 -0.0010964815523675 7.20505875491508e-05 -0.000261838610117301 -5.62616836623475e-05 -5.45489482326076e-05 8.76494256018848e-05 3.41139041860771e-05 0.00102817253332313 -0.000735361683914844 -0.000984645167022513 -0.00135093936356078 0.00101558506529406 0.000712170502793015 0.000809866196562133 0.00173120714144452 0.000364559965641917 0.000748914132474637 -0.000888188502492611 -0.00065847751865594 -1.6081199356979e-05 6.19792226632842e-05 1.13098048097196e-05 -0.000389641922781933 -0.00168517481361526 0.00193161292951721 -0.0136114259573369 0.00731544041652682 0.00902003720953375 0.00112463477091565 0.00439779956032573 0.00139125281637611
  121 3164.58729063835 ""  7.11772375998153 0 0 0.000946390995343782 -0.000927273171016349 0.000799097537730281 0.000161138500069994 2.92297624197713e-05 0.000350286975127644 -0.00143293049982656 -0.000263514259326712 -0.00276615748025671 -0.000704466025514963 0.000669455008531564 -0.00264391874186441 0.000656737268665226 0.0022250804468114 -0.00198972482116933 0.000825854838263527 0.00172092693681524 -0.000851429668813127 0.0178864712394606 -0.00592861844435583 0.0490875562513183 -0.0191164310096503 -0.0502253505773218 0.0370532650389467 0.00016215655201469 -4.34054197170287e-05 0.000405923199312705 -5.56639646958428e-05 0.000112239479302843 2.38354097853124e-05 -0.000244673830645219 -0.000791628951232824 0.000497949782410392 0.000114262530841432 -1.32556502387238e-05 -4.44553971931077e-05 -0.018612270689295 0.00783313489391273 -0.0076733442607148 0.00413154335754177 -0.00205366486059885 -0.00553241631308574 0.0101743490211057 -0.00373018992563979 0.0285491668569091 -0.00897857109976237 -0.0247982183613943 0.0187505240920391 -0.198032839497858 0.0747700167470674 -0.556987352362654 0.215873430340646 0.570819243222638 -0.421742556611768 0.000215027400534031 -2.45116904811858e-05 0.000688992569935871 -0.00137782995857102 -0.00194805757831241 -0.000788878620831659 0.000876825056016647 3.11504168810731e-05 -0.000543240550860415 -0.0047824984742128 0.0113156471726931 -0.000408449410423113 0.00902502843955554 0.000505679809468222 -0.00633881425050076 0.00249624868644277 0.00329839823528655 0.000200032547142493 -0.000367086101261052 0.00094678479370369 4.1469908052087e-05 -0.00183046394108497 -0.00159425858861327 -0.000562520674533388 0.000272638479078243 -5.680305240315e-05 0.000518903694365713 0.000106584036510496 2.41332493632126e-05 9.59149280335639e-05 2.3861994588322e-06 2.31376185661726e-05 7.94649360129378e-06 0.000164376445154598 4.57255014008859e-05 -2.77756148199017e-06 -0.000361826489484818 -0.000462375757481156 -0.00109469831927121 -0.00110186105867391 4.27417899353327e-05 -0.000103809110283995 -0.00207964982175047 0.00030445896870707 -0.00114678553807692 8.86632770029838e-06 -8.68458130722729e-05 -2.31947555477798e-05 6.66890216537405e-05 -4.76078731186096e-05 -0.000121534078974051 -2.74365973440394e-05 -5.38550606791581e-05 4.63450422527661e-06 -0.000337166178677178 0.000303477244761633 0.000196093397524178 0.000297510130481263 0.000582535648969125 2.97160867572363e-05 -0.0010822362988781 0.000702450557802417 0.00152406997282386 0.000190435981372208 -0.0001399703034045 0.000226490581524106 3.39698111776098e-05 0.000148697468117868 -0.000233828645458786 0.000123914875936194 -0.000168713296290146 -0.000143103321717453 0.000164199604587392 0.00064892232503989 0.0002401024032706
  122 3444.60361697864 ""  6.95544574959206 0 0 6.36301529472789e-05 7.47316780306756e-05 -7.74204723714427e-05 6.61390740183364e-05 -7.74712757472956e-05 -9.70879408740975e-06 0.000224276852312284 -4.25409959666902e-05 5.56995448757162e-05 -3.90612065118521e-05 -0.000143334420034468 9.24059151267664e-05 4.77950845550533e-05 1.744357685767e-05 7.10699088340879e-05 8.56878863905284e-06 4.10232145284828e-05 -6.81756356586183e-05 -6.25975092451265e-05 -6.4037591673312e-05 -6.10686392805855e-05 6.45045656428693e-05 3.1139259154982e-05 -0.000247998254820323 -1.95062633667364e-05 -1.08119123847823e-05 -1.29413296096941e-05 -6.98955960001019e-07 -6.74229512014463e-06 -3.30124036738767e-06 -1.20356202008826e-05 7.63582058574846e-06 -1.98936244691369e-06 -1.92894372729159e-05 2.89764424833716e-05 4.04475150472082e-06 0.00117326294202794 0.000274671400704832 8.76896038329556e-05 -0.000225956309929229 -0.000116623610967744 0.000217395913708274 -0.000291141105552838 0.000205520619203456 -0.000796521039398747 0.000104332065309506 0.000402499509503222 -0.000199107819238248 0.000253568059461247 1.41570021622152e-05 0.000836794660456889 -0.000220249570095316 -0.000854753558757021 0.000664260529379875 -4.99722619802829e-06 -6.4232495195874e-05 4.48447254235308e-05 0.000168835737475478 0.000261896482891367 0.000108926919982903 4.07081558778524e-05 -4.73432054616886e-05 -4.90649229078707e-05 1.61834806691293e-05 -9.11404192756095e-05 2.36228775132586e-05 6.43485471391364e-05 -3.24034372755575e-05 -8.49061672592712e-05 0.000143817800277323 0.000130615134491494 8.66599475126846e-05 0.000164173251700074 -0.000257938687519209 5.91842120606848e-05 0.000225713210938033 0.000100312457763126 1.54681617807006e-05 -4.30110425618082e-05 6.54486027586626e-06 2.46492331946948e-05 9.8763521711931e-05 1.02027264432546e-05 1.67868491451948e-05 1.38355822702944e-05 -1.20353091293732e-05 -1.0620532872663e-05 -2.0699462141679e-05 3.08359500853631e-05 1.72682225146914e-05 0.000152353509256362 -5.093945200206e-05 9.75363258443184e-06 -0.00180448015405833 -0.000323217496252002 -0.000321817737490562 7.83218082004466e-05 -9.23698119147352e-05 -4.32196850951385e-05 -0.00107089304958988 -0.00287789610023597 -0.000504013465995045 -0.0165455476854833 -0.0130545233243002 -0.0508859333701439 0.000296833825415529 0.000169561385942439 -0.000134580388134592 -0.00471698607289168 0.00453581803285608 0.00446818869060965 0.00164814532584514 0.00775755681307631 0.00560270178373595 -0.363856190631873 0.40288160187555 0.400253606036733 0.601297590711844 -0.198766957002489 0.306307521800574 -0.00122459281999097 -0.000367642932780372 6.9809190579427e-05 0.000275999758570066 -0.000231317087171159 -0.000259442435694666 0.000444500777617376 8.13852915110777e-05 0.000393600051007381
  123 3510.54398230043 ""  14.5144732995144 0 0 -1.90717497277047e-05 0.000111257313040539 -8.52263162440061e-05 2.28628325166274e-05 -0.000120090532962511 -5.15171492736797e-05 0.00029570863343147 5.31608953735102e-05 0.00012188590212951 -4.41653326426197e-05 -0.000151777703580146 9.64727097093256e-05 5.20955754488682e-05 2.48172492984167e-05 7.48474052640242e-05 -3.02540317421112e-06 3.33905871049902e-05 -7.70659179156892e-05 -7.46494096854256e-05 -6.7128792670067e-05 -5.34658114779858e-05 3.68757264249373e-05 3.19950805624614e-05 -0.000228915045119842 -1.81083723968686e-05 -1.10322827304183e-05 -1.53921630484809e-05 1.88687286153397e-06 -6.71768365232533e-06 -2.87368856041808e-06 -8.93361876823443e-06 2.5569815824391e-06 -2.33932582044201e-06 -1.10128260849492e-05 9.80631525876775e-06 3.59617988092709e-06 0.00171142432901933 -0.000185340755811038 0.000653835598917982 0.00011596775818116 -0.000243835364799298 3.43703571750284e-05 -0.0003109323953025 0.000277102403586188 -0.000822424631148913 8.21632940652688e-05 0.000312551619898048 -0.000155946667325578 0.000191506570760592 -9.45590364757804e-06 0.000604122808642684 -2.89504035946537e-05 -0.00063990975854727 0.00052157695830192 -5.76469082583923e-06 -6.42183640955508e-05 3.29228058577793e-05 0.00016811760199286 0.000264078337809948 0.000108890955943747 6.22557801164575e-06 -4.17285011716835e-05 -2.64270561700001e-05 -2.34728802457407e-05 -4.73068438153565e-05 -1.96140403687193e-07 3.27641831953449e-05 -3.4036984632099e-05 -6.1066712784133e-05 0.000157652079649451 0.00016172023854145 9.06672952160148e-05 1.40277163785243e-05 -0.000112554560559575 1.59446156482122e-05 0.000243859317310832 0.000181200360495223 5.6496238084425e-05 -4.03923981451315e-05 -2.44304201746675e-05 3.78459988022136e-05 -6.8929688385034e-05 -8.43020514682505e-06 -4.08983420013752e-06 2.22143118776829e-05 8.40871287757551e-07 -1.85353354013471e-05 -4.27697181444927e-05 2.24721314269664e-05 1.42239646668404e-05 0.000240405324645923 -1.36987998465777e-05 9.75984181794816e-05 8.77155767449865e-06 -0.000506813567390873 -1.89141386018335e-05 0.000163419406546376 -9.18247130132012e-05 -7.766981077522e-06 0.0019287372187974 -0.00102162187457238 -0.00121476608980855 0.0640624159372722 -0.0413493449081329 -0.00829881536021533 -0.000280800095014791 -0.000149528099724633 -0.000103257464849327 -0.0149505989796822 0.00973761395484248 0.0105874900462446 0.000318780163019357 0.0018706400079846 0.00117725504081107 -0.33708267221324 0.421067976114969 0.429459854754598 -0.561361662392842 0.155801230640092 -0.308567069979092 0.000447114206594082 0.000403909477566155 0.000568895361530767 -0.00198017850582112 0.00103887826644689 -0.000479093406869706 0.000297794542754084 0.00072949083073951 8.84006937176214e-05
  :::
 } 
 m_exists[123] { 
  s_m_exists
  :::
  1 11111111111111111111111111111111111111111111111111111111111111111111111111111111111111111111111111111111111111111111111111111111111111 
  2 11111111111111111111111111111111111111111111111111111111111111111111111111111111111111111111111111111111111111111111111111111111111111 
  3 11111111111111111111111111111111111111111111111111111111111111111111111111111111111111111111111111111111111111111111111111111111111111 
  4 11111111111111111111111111111111111111111111111111111111111111111111111111111111111111111111111111111111111111111111111111111111111111 
  5 11111111111111111111111111111111111111111111111111111111111111111111111111111111111111111111111111111111111111111111111111111111111111 
  6 11111111111111111111111111111111111111111111111111111111111111111111111111111111111111111111111111111111111111111111111111111111111111 
  7 11111111111111111111111111111111111111111111111111111111111111111111111111111111111111111111111111111111111111111111111111111111111111 
  8 11111111111111111111111111111111111111111111111111111111111111111111111111111111111111111111111111111111111111111111111111111111111111 
  9 11111111111111111111111111111111111111111111111111111111111111111111111111111111111111111111111111111111111111111111111111111111111111 
  10 11111111111111111111111111111111111111111111111111111111111111111111111111111111111111111111111111111111111111111111111111111111111111 
  11 11111111111111111111111111111111111111111111111111111111111111111111111111111111111111111111111111111111111111111111111111111111111111 
  12 11111111111111111111111111111111111111111111111111111111111111111111111111111111111111111111111111111111111111111111111111111111111111 
  13 11111111111111111111111111111111111111111111111111111111111111111111111111111111111111111111111111111111111111111111111111111111111111 
  14 11111111111111111111111111111111111111111111111111111111111111111111111111111111111111111111111111111111111111111111111111111111111111 
  15 11111111111111111111111111111111111111111111111111111111111111111111111111111111111111111111111111111111111111111111111111111111111111 
  16 11111111111111111111111111111111111111111111111111111111111111111111111111111111111111111111111111111111111111111111111111111111111111 
  17 11111111111111111111111111111111111111111111111111111111111111111111111111111111111111111111111111111111111111111111111111111111111111 
  18 11111111111111111111111111111111111111111111111111111111111111111111111111111111111111111111111111111111111111111111111111111111111111 
  19 11111111111111111111111111111111111111111111111111111111111111111111111111111111111111111111111111111111111111111111111111111111111111 
  20 11111111111111111111111111111111111111111111111111111111111111111111111111111111111111111111111111111111111111111111111111111111111111 
  21 11111111111111111111111111111111111111111111111111111111111111111111111111111111111111111111111111111111111111111111111111111111111111 
  22 11111111111111111111111111111111111111111111111111111111111111111111111111111111111111111111111111111111111111111111111111111111111111 
  23 11111111111111111111111111111111111111111111111111111111111111111111111111111111111111111111111111111111111111111111111111111111111111 
  24 11111111111111111111111111111111111111111111111111111111111111111111111111111111111111111111111111111111111111111111111111111111111111 
  25 11111111111111111111111111111111111111111111111111111111111111111111111111111111111111111111111111111111111111111111111111111111111111 
  26 11111111111111111111111111111111111111111111111111111111111111111111111111111111111111111111111111111111111111111111111111111111111111 
  27 11111111111111111111111111111111111111111111111111111111111111111111111111111111111111111111111111111111111111111111111111111111111111 
  28 11111111111111111111111111111111111111111111111111111111111111111111111111111111111111111111111111111111111111111111111111111111111111 
  29 11111111111111111111111111111111111111111111111111111111111111111111111111111111111111111111111111111111111111111111111111111111111111 
  30 11111111111111111111111111111111111111111111111111111111111111111111111111111111111111111111111111111111111111111111111111111111111111 
  31 11111111111111111111111111111111111111111111111111111111111111111111111111111111111111111111111111111111111111111111111111111111111111 
  32 11111111111111111111111111111111111111111111111111111111111111111111111111111111111111111111111111111111111111111111111111111111111111 
  33 11111111111111111111111111111111111111111111111111111111111111111111111111111111111111111111111111111111111111111111111111111111111111 
  34 11111111111111111111111111111111111111111111111111111111111111111111111111111111111111111111111111111111111111111111111111111111111111 
  35 11111111111111111111111111111111111111111111111111111111111111111111111111111111111111111111111111111111111111111111111111111111111111 
  36 11111111111111111111111111111111111111111111111111111111111111111111111111111111111111111111111111111111111111111111111111111111111111 
  37 11111111111111111111111111111111111111111111111111111111111111111111111111111111111111111111111111111111111111111111111111111111111111 
  38 11111111111111111111111111111111111111111111111111111111111111111111111111111111111111111111111111111111111111111111111111111111111111 
  39 11111111111111111111111111111111111111111111111111111111111111111111111111111111111111111111111111111111111111111111111111111111111111 
  40 11111111111111111111111111111111111111111111111111111111111111111111111111111111111111111111111111111111111111111111111111111111111111 
  41 11111111111111111111111111111111111111111111111111111111111111111111111111111111111111111111111111111111111111111111111111111111111111 
  42 11111111111111111111111111111111111111111111111111111111111111111111111111111111111111111111111111111111111111111111111111111111111111 
  43 11111111111111111111111111111111111111111111111111111111111111111111111111111111111111111111111111111111111111111111111111111111111111 
  44 11111111111111111111111111111111111111111111111111111111111111111111111111111111111111111111111111111111111111111111111111111111111111 
  45 11111111111111111111111111111111111111111111111111111111111111111111111111111111111111111111111111111111111111111111111111111111111111 
  46 11111111111111111111111111111111111111111111111111111111111111111111111111111111111111111111111111111111111111111111111111111111111111 
  47 11111111111111111111111111111111111111111111111111111111111111111111111111111111111111111111111111111111111111111111111111111111111111 
  48 11111111111111111111111111111111111111111111111111111111111111111111111111111111111111111111111111111111111111111111111111111111111111 
  49 11111111111111111111111111111111111111111111111111111111111111111111111111111111111111111111111111111111111111111111111111111111111111 
  50 11111111111111111111111111111111111111111111111111111111111111111111111111111111111111111111111111111111111111111111111111111111111111 
  51 11111111111111111111111111111111111111111111111111111111111111111111111111111111111111111111111111111111111111111111111111111111111111 
  52 11111111111111111111111111111111111111111111111111111111111111111111111111111111111111111111111111111111111111111111111111111111111111 
  53 11111111111111111111111111111111111111111111111111111111111111111111111111111111111111111111111111111111111111111111111111111111111111 
  54 11111111111111111111111111111111111111111111111111111111111111111111111111111111111111111111111111111111111111111111111111111111111111 
  55 11111111111111111111111111111111111111111111111111111111111111111111111111111111111111111111111111111111111111111111111111111111111111 
  56 11111111111111111111111111111111111111111111111111111111111111111111111111111111111111111111111111111111111111111111111111111111111111 
  57 11111111111111111111111111111111111111111111111111111111111111111111111111111111111111111111111111111111111111111111111111111111111111 
  58 11111111111111111111111111111111111111111111111111111111111111111111111111111111111111111111111111111111111111111111111111111111111111 
  59 11111111111111111111111111111111111111111111111111111111111111111111111111111111111111111111111111111111111111111111111111111111111111 
  60 11111111111111111111111111111111111111111111111111111111111111111111111111111111111111111111111111111111111111111111111111111111111111 
  61 11111111111111111111111111111111111111111111111111111111111111111111111111111111111111111111111111111111111111111111111111111111111111 
  62 11111111111111111111111111111111111111111111111111111111111111111111111111111111111111111111111111111111111111111111111111111111111111 
  63 11111111111111111111111111111111111111111111111111111111111111111111111111111111111111111111111111111111111111111111111111111111111111 
  64 11111111111111111111111111111111111111111111111111111111111111111111111111111111111111111111111111111111111111111111111111111111111111 
  65 11111111111111111111111111111111111111111111111111111111111111111111111111111111111111111111111111111111111111111111111111111111111111 
  66 11111111111111111111111111111111111111111111111111111111111111111111111111111111111111111111111111111111111111111111111111111111111111 
  67 11111111111111111111111111111111111111111111111111111111111111111111111111111111111111111111111111111111111111111111111111111111111111 
  68 11111111111111111111111111111111111111111111111111111111111111111111111111111111111111111111111111111111111111111111111111111111111111 
  69 11111111111111111111111111111111111111111111111111111111111111111111111111111111111111111111111111111111111111111111111111111111111111 
  70 11111111111111111111111111111111111111111111111111111111111111111111111111111111111111111111111111111111111111111111111111111111111111 
  71 11111111111111111111111111111111111111111111111111111111111111111111111111111111111111111111111111111111111111111111111111111111111111 
  72 11111111111111111111111111111111111111111111111111111111111111111111111111111111111111111111111111111111111111111111111111111111111111 
  73 11111111111111111111111111111111111111111111111111111111111111111111111111111111111111111111111111111111111111111111111111111111111111 
  74 11111111111111111111111111111111111111111111111111111111111111111111111111111111111111111111111111111111111111111111111111111111111111 
  75 11111111111111111111111111111111111111111111111111111111111111111111111111111111111111111111111111111111111111111111111111111111111111 
  76 11111111111111111111111111111111111111111111111111111111111111111111111111111111111111111111111111111111111111111111111111111111111111 
  77 11111111111111111111111111111111111111111111111111111111111111111111111111111111111111111111111111111111111111111111111111111111111111 
  78 11111111111111111111111111111111111111111111111111111111111111111111111111111111111111111111111111111111111111111111111111111111111111 
  79 11111111111111111111111111111111111111111111111111111111111111111111111111111111111111111111111111111111111111111111111111111111111111 
  80 11111111111111111111111111111111111111111111111111111111111111111111111111111111111111111111111111111111111111111111111111111111111111 
  81 11111111111111111111111111111111111111111111111111111111111111111111111111111111111111111111111111111111111111111111111111111111111111 
  82 11111111111111111111111111111111111111111111111111111111111111111111111111111111111111111111111111111111111111111111111111111111111111 
  83 11111111111111111111111111111111111111111111111111111111111111111111111111111111111111111111111111111111111111111111111111111111111111 
  84 11111111111111111111111111111111111111111111111111111111111111111111111111111111111111111111111111111111111111111111111111111111111111 
  85 11111111111111111111111111111111111111111111111111111111111111111111111111111111111111111111111111111111111111111111111111111111111111 
  86 11111111111111111111111111111111111111111111111111111111111111111111111111111111111111111111111111111111111111111111111111111111111111 
  87 11111111111111111111111111111111111111111111111111111111111111111111111111111111111111111111111111111111111111111111111111111111111111 
  88 11111111111111111111111111111111111111111111111111111111111111111111111111111111111111111111111111111111111111111111111111111111111111 
  89 11111111111111111111111111111111111111111111111111111111111111111111111111111111111111111111111111111111111111111111111111111111111111 
  90 11111111111111111111111111111111111111111111111111111111111111111111111111111111111111111111111111111111111111111111111111111111111111 
  91 11111111111111111111111111111111111111111111111111111111111111111111111111111111111111111111111111111111111111111111111111111111111111 
  92 11111111111111111111111111111111111111111111111111111111111111111111111111111111111111111111111111111111111111111111111111111111111111 
  93 11111111111111111111111111111111111111111111111111111111111111111111111111111111111111111111111111111111111111111111111111111111111111 
  94 11111111111111111111111111111111111111111111111111111111111111111111111111111111111111111111111111111111111111111111111111111111111111 
  95 11111111111111111111111111111111111111111111111111111111111111111111111111111111111111111111111111111111111111111111111111111111111111 
  96 11111111111111111111111111111111111111111111111111111111111111111111111111111111111111111111111111111111111111111111111111111111111111 
  97 11111111111111111111111111111111111111111111111111111111111111111111111111111111111111111111111111111111111111111111111111111111111111 
  98 11111111111111111111111111111111111111111111111111111111111111111111111111111111111111111111111111111111111111111111111111111111111111 
  99 11111111111111111111111111111111111111111111111111111111111111111111111111111111111111111111111111111111111111111111111111111111111111 
  100 11111111111111111111111111111111111111111111111111111111111111111111111111111111111111111111111111111111111111111111111111111111111111 
  101 11111111111111111111111111111111111111111111111111111111111111111111111111111111111111111111111111111111111111111111111111111111111111 
  102 11111111111111111111111111111111111111111111111111111111111111111111111111111111111111111111111111111111111111111111111111111111111111 
  103 11111111111111111111111111111111111111111111111111111111111111111111111111111111111111111111111111111111111111111111111111111111111111 
  104 11111111111111111111111111111111111111111111111111111111111111111111111111111111111111111111111111111111111111111111111111111111111111 
  105 11111111111111111111111111111111111111111111111111111111111111111111111111111111111111111111111111111111111111111111111111111111111111 
  106 11111111111111111111111111111111111111111111111111111111111111111111111111111111111111111111111111111111111111111111111111111111111111 
  107 11111111111111111111111111111111111111111111111111111111111111111111111111111111111111111111111111111111111111111111111111111111111111 
  108 11111111111111111111111111111111111111111111111111111111111111111111111111111111111111111111111111111111111111111111111111111111111111 
  109 11111111111111111111111111111111111111111111111111111111111111111111111111111111111111111111111111111111111111111111111111111111111111 
  110 11111111111111111111111111111111111111111111111111111111111111111111111111111111111111111111111111111111111111111111111111111111111111 
  111 11111111111111111111111111111111111111111111111111111111111111111111111111111111111111111111111111111111111111111111111111111111111111 
  112 11111111111111111111111111111111111111111111111111111111111111111111111111111111111111111111111111111111111111111111111111111111111111 
  113 11111111111111111111111111111111111111111111111111111111111111111111111111111111111111111111111111111111111111111111111111111111111111 
  114 11111111111111111111111111111111111111111111111111111111111111111111111111111111111111111111111111111111111111111111111111111111111111 
  115 11111111111111111111111111111111111111111111111111111111111111111111111111111111111111111111111111111111111111111111111111111111111111 
  116 11111111111111111111111111111111111111111111111111111111111111111111111111111111111111111111111111111111111111111111111111111111111111 
  117 11111111111111111111111111111111111111111111111111111111111111111111111111111111111111111111111111111111111111111111111111111111111111 
  118 11111111111111111111111111111111111111111111111111111111111111111111111111111111111111111111111111111111111111111111111111111111111111 
  119 11111111111111111111111111111111111111111111111111111111111111111111111111111111111111111111111111111111111111111111111111111111111111 
  120 11111111111111111111111111111111111111111111111111111111111111111111111111111111111111111111111111111111111111111111111111111111111111 
  121 11111111111111111111111111111111111111111111111111111111111111111111111111111111111111111111111111111111111111111111111111111111111111 
  122 11111111111111111111111111111111111111111111111111111111111111111111111111111111111111111111111111111111111111111111111111111111111111 
  123 11111111111111111111111111111111111111111111111111111111111111111111111111111111111111111111111111111111111111111111111111111111111111 
  :::
 } 
} 
