# Supplementary material for: Cut-off Scale and Complex Formation in Density Functional Theory Computations of Epoxy-Amine Reactivity
Source: ACS Omega. 2021 Oct 25;6(44):29424–31. doi: 10.1021/acsomega.1c03229 (PMC8587129; doi:10.1021/acsomega.1c03229)
Supplement: Supplementary file 1 — ao1c03229_si_001.zip [file ao1c03229_si_001.zip › Final_structures/Primary/A1_E4_B3LYP-D3_CC-PVTZ-F_ canonical/Epoxy_frag4_reactant-6_isomer5.vib]

{ 
 s_m_m2io_version
 :::
 2.0.0 
} 

f_m_table { 
 i_j_atom_total
 :::
 43
 m_column[134] { 
  s_m_data_name
  s_m_column_name
  i_m_width
  b_m_visible
  s_m_units
  :::
  1 r_j_Frequency  "Frequency"  10 1 "" 
  2 s_j_Symmetry  "Symmetry"  10 0 "" 
  3 r_j_Intensity  "Intensity"  10 1 "" 
  4 r_j_Raman_Act  "Raman Act"  10 0 "" 
  5 r_j_Raman_Int  "Raman Int"  10 0 "" 
  6 r_j_x1  "x1"  10 0 "" 
  7 r_j_y1  "y1"  10 0 "" 
  8 r_j_z1  "z1"  10 0 "" 
  9 r_j_x2  "x2"  10 0 "" 
  10 r_j_y2  "y2"  10 0 "" 
  11 r_j_z2  "z2"  10 0 "" 
  12 r_j_x3  "x3"  10 0 "" 
  13 r_j_y3  "y3"  10 0 "" 
  14 r_j_z3  "z3"  10 0 "" 
  15 r_j_x4  "x4"  10 0 "" 
  16 r_j_y4  "y4"  10 0 "" 
  17 r_j_z4  "z4"  10 0 "" 
  18 r_j_x5  "x5"  10 0 "" 
  19 r_j_y5  "y5"  10 0 "" 
  20 r_j_z5  "z5"  10 0 "" 
  21 r_j_x6  "x6"  10 0 "" 
  22 r_j_y6  "y6"  10 0 "" 
  23 r_j_z6  "z6"  10 0 "" 
  24 r_j_x7  "x7"  10 0 "" 
  25 r_j_y7  "y7"  10 0 "" 
  26 r_j_z7  "z7"  10 0 "" 
  27 r_j_x8  "x8"  10 0 "" 
  28 r_j_y8  "y8"  10 0 "" 
  29 r_j_z8  "z8"  10 0 "" 
  30 r_j_x9  "x9"  10 0 "" 
  31 r_j_y9  "y9"  10 0 "" 
  32 r_j_z9  "z9"  10 0 "" 
  33 r_j_x10  "x10"  10 0 "" 
  34 r_j_y10  "y10"  10 0 "" 
  35 r_j_z10  "z10"  10 0 "" 
  36 r_j_x11  "x11"  10 0 "" 
  37 r_j_y11  "y11"  10 0 "" 
  38 r_j_z11  "z11"  10 0 "" 
  39 r_j_x12  "x12"  10 0 "" 
  40 r_j_y12  "y12"  10 0 "" 
  41 r_j_z12  "z12"  10 0 "" 
  42 r_j_x13  "x13"  10 0 "" 
  43 r_j_y13  "y13"  10 0 "" 
  44 r_j_z13  "z13"  10 0 "" 
  45 r_j_x14  "x14"  10 0 "" 
  46 r_j_y14  "y14"  10 0 "" 
  47 r_j_z14  "z14"  10 0 "" 
  48 r_j_x15  "x15"  10 0 "" 
  49 r_j_y15  "y15"  10 0 "" 
  50 r_j_z15  "z15"  10 0 "" 
  51 r_j_x16  "x16"  10 0 "" 
  52 r_j_y16  "y16"  10 0 "" 
  53 r_j_z16  "z16"  10 0 "" 
  54 r_j_x17  "x17"  10 0 "" 
  55 r_j_y17  "y17"  10 0 "" 
  56 r_j_z17  "z17"  10 0 "" 
  57 r_j_x18  "x18"  10 0 "" 
  58 r_j_y18  "y18"  10 0 "" 
  59 r_j_z18  "z18"  10 0 "" 
  60 r_j_x19  "x19"  10 0 "" 
  61 r_j_y19  "y19"  10 0 "" 
  62 r_j_z19  "z19"  10 0 "" 
  63 r_j_x20  "x20"  10 0 "" 
  64 r_j_y20  "y20"  10 0 "" 
  65 r_j_z20  "z20"  10 0 "" 
  66 r_j_x21  "x21"  10 0 "" 
  67 r_j_y21  "y21"  10 0 "" 
  68 r_j_z21  "z21"  10 0 "" 
  69 r_j_x22  "x22"  10 0 "" 
  70 r_j_y22  "y22"  10 0 "" 
  71 r_j_z22  "z22"  10 0 "" 
  72 r_j_x23  "x23"  10 0 "" 
  73 r_j_y23  "y23"  10 0 "" 
  74 r_j_z23  "z23"  10 0 "" 
  75 r_j_x24  "x24"  10 0 "" 
  76 r_j_y24  "y24"  10 0 "" 
  77 r_j_z24  "z24"  10 0 "" 
  78 r_j_x25  "x25"  10 0 "" 
  79 r_j_y25  "y25"  10 0 "" 
  80 r_j_z25  "z25"  10 0 "" 
  81 r_j_x26  "x26"  10 0 "" 
  82 r_j_y26  "y26"  10 0 "" 
  83 r_j_z26  "z26"  10 0 "" 
  84 r_j_x27  "x27"  10 0 "" 
  85 r_j_y27  "y27"  10 0 "" 
  86 r_j_z27  "z27"  10 0 "" 
  87 r_j_x28  "x28"  10 0 "" 
  88 r_j_y28  "y28"  10 0 "" 
  89 r_j_z28  "z28"  10 0 "" 
  90 r_j_x29  "x29"  10 0 "" 
  91 r_j_y29  "y29"  10 0 "" 
  92 r_j_z29  "z29"  10 0 "" 
  93 r_j_x30  "x30"  10 0 "" 
  94 r_j_y30  "y30"  10 0 "" 
  95 r_j_z30  "z30"  10 0 "" 
  96 r_j_x31  "x31"  10 0 "" 
  97 r_j_y31  "y31"  10 0 "" 
  98 r_j_z31  "z31"  10 0 "" 
  99 r_j_x32  "x32"  10 0 "" 
  100 r_j_y32  "y32"  10 0 "" 
  101 r_j_z32  "z32"  10 0 "" 
  102 r_j_x33  "x33"  10 0 "" 
  103 r_j_y33  "y33"  10 0 "" 
  104 r_j_z33  "z33"  10 0 "" 
  105 r_j_x34  "x34"  10 0 "" 
  106 r_j_y34  "y34"  10 0 "" 
  107 r_j_z34  "z34"  10 0 "" 
  108 r_j_x35  "x35"  10 0 "" 
  109 r_j_y35  "y35"  10 0 "" 
  110 r_j_z35  "z35"  10 0 "" 
  111 r_j_x36  "x36"  10 0 "" 
  112 r_j_y36  "y36"  10 0 "" 
  113 r_j_z36  "z36"  10 0 "" 
  114 r_j_x37  "x37"  10 0 "" 
  115 r_j_y37  "y37"  10 0 "" 
  116 r_j_z37  "z37"  10 0 "" 
  117 r_j_x38  "x38"  10 0 "" 
  118 r_j_y38  "y38"  10 0 "" 
  119 r_j_z38  "z38"  10 0 "" 
  120 r_j_x39  "x39"  10 0 "" 
  121 r_j_y39  "y39"  10 0 "" 
  122 r_j_z39  "z39"  10 0 "" 
  123 r_j_x40  "x40"  10 0 "" 
  124 r_j_y40  "y40"  10 0 "" 
  125 r_j_z40  "z40"  10 0 "" 
  126 r_j_x41  "x41"  10 0 "" 
  127 r_j_y41  "y41"  10 0 "" 
  128 r_j_z41  "z41"  10 0 "" 
  129 r_j_x42  "x42"  10 0 "" 
  130 r_j_y42  "y42"  10 0 "" 
  131 r_j_z42  "z42"  10 0 "" 
  132 r_j_x43  "x43"  10 0 "" 
  133 r_j_y43  "y43"  10 0 "" 
  134 r_j_z43  "z43"  10 0 "" 
  :::
 } 
 m_row[123] { 
  r_j_Frequency
  s_j_Symmetry
  r_j_Intensity
  r_j_Raman_Act
  r_j_Raman_Int
  r_j_x1
  r_j_y1
  r_j_z1
  r_j_x2
  r_j_y2
  r_j_z2
  r_j_x3
  r_j_y3
  r_j_z3
  r_j_x4
  r_j_y4
  r_j_z4
  r_j_x5
  r_j_y5
  r_j_z5
  r_j_x6
  r_j_y6
  r_j_z6
  r_j_x7
  r_j_y7
  r_j_z7
  r_j_x8
  r_j_y8
  r_j_z8
  r_j_x9
  r_j_y9
  r_j_z9
  r_j_x10
  r_j_y10
  r_j_z10
  r_j_x11
  r_j_y11
  r_j_z11
  r_j_x12
  r_j_y12
  r_j_z12
  r_j_x13
  r_j_y13
  r_j_z13
  r_j_x14
  r_j_y14
  r_j_z14
  r_j_x15
  r_j_y15
  r_j_z15
  r_j_x16
  r_j_y16
  r_j_z16
  r_j_x17
  r_j_y17
  r_j_z17
  r_j_x18
  r_j_y18
  r_j_z18
  r_j_x19
  r_j_y19
  r_j_z19
  r_j_x20
  r_j_y20
  r_j_z20
  r_j_x21
  r_j_y21
  r_j_z21
  r_j_x22
  r_j_y22
  r_j_z22
  r_j_x23
  r_j_y23
  r_j_z23
  r_j_x24
  r_j_y24
  r_j_z24
  r_j_x25
  r_j_y25
  r_j_z25
  r_j_x26
  r_j_y26
  r_j_z26
  r_j_x27
  r_j_y27
  r_j_z27
  r_j_x28
  r_j_y28
  r_j_z28
  r_j_x29
  r_j_y29
  r_j_z29
  r_j_x30
  r_j_y30
  r_j_z30
  r_j_x31
  r_j_y31
  r_j_z31
  r_j_x32
  r_j_y32
  r_j_z32
  r_j_x33
  r_j_y33
  r_j_z33
  r_j_x34
  r_j_y34
  r_j_z34
  r_j_x35
  r_j_y35
  r_j_z35
  r_j_x36
  r_j_y36
  r_j_z36
  r_j_x37
  r_j_y37
  r_j_z37
  r_j_x38
  r_j_y38
  r_j_z38
  r_j_x39
  r_j_y39
  r_j_z39
  r_j_x40
  r_j_y40
  r_j_z40
  r_j_x41
  r_j_y41
  r_j_z41
  r_j_x42
  r_j_y42
  r_j_z42
  r_j_x43
  r_j_y43
  r_j_z43
  :::
  1 34.2429772285247 ""  0.00875643901663507 0 0 0.0329429269752556 0.00898360586113576 -0.00537753531687521 0.067527409860936 -0.00872970545156803 -0.00588131970645255 0.0529258015059308 -0.00314250033072794 0.00120001050494496 0.0560299247757532 -0.000509275448039443 0.0068590251688494 0.0342550811632753 0.00913792122175888 0.0167665176370777 0.00887697378198379 0.0162817013692395 0.0212018719734108 0.0102554501158625 0.0110571960066486 0.014595802188242 0.0320643815290798 0.00162906014948363 0.00477860892909888 -0.0202543901967534 0.0295810944402434 0.0338358337527093 -0.0116426466909308 0.0533933896367764 0.0554779641751528 -0.0382347784066165 0.0173476068585944 0.0232225549267259 -0.0408448829021284 0.0320479808090158 0.0363654161287594 0.0142000329358606 -0.00988953234466119 0.0026003908083073 0.0376750657886792 0.0304226644420872 -0.0114919117815887 0.0729913780255314 -0.00489307415631719 0.00381557027208799 0.0353847932621525 0.012135190244674 0.021241612724305 -0.00615967777720058 0.0145838071900171 0.0171064853542497 0.0317463472270149 -0.00152187466414035 0.000516476775378018 -0.00044473945371591 0.0611111891951524 0.0609816127726064 -0.0303318098007829 0.0609490371658035 0.0659709220917111 0.00204399533369311 0.0554939262631727 0.0552038178901507 -0.0424305329479927 0.00312256021416138 0.0132308384777672 -0.0302136664338776 0.0133711954844313 0.0217071513610494 -0.0553154396296376 0.0265239404360812 0.0271417568210045 -0.0478040126876836 0.020448877863131 0.022748854577697 -0.0567172071871504 0.0390676096018472 0.0440108403558387 -0.0333462613851938 0.0388558814753085 0.0444010313478161 -0.0181608134167863 -0.000460909034427143 0.00725056884768238 -0.0284413713301459 0.035201239859673 0.00429524899115504 0.0135753738956668 0.0244141346380896 -0.00464222592277027 -0.0242387479563848 0.00315691448094242 0.00826263189816188 -0.024219882836375 -0.0294577683621967 0.0122932983965486 0.0296615818234582 0.0451375063517103 -0.011518522534588 -0.0461169202982222 -0.0709434971142026 -0.0633594960481726 -0.0214158956815222 -0.0724456962163115 -0.0700619074913246 -0.0567353099084965 -0.0697779888153482 -0.0601260819706944 -0.0474350154582928 -0.0709792745931418 -0.0477715324183287 -0.0554738882572337 -0.070139068069644 -0.0756758296977853 -0.00547801819411674 -0.0650591000919088 -0.0595729947021011 -0.0161467961209594 -0.0807969143959137 -0.0877702044431425 -0.0736001912937523 -0.067448967510339 -0.0556251735271223 -0.0555368433817939 -0.0702332252727118 -0.0748499698270206 -0.0479757715054494 -0.0704715364769999 -0.0467027704349529
  2 52.2155223742925 ""  0.0591217698501633 0 0 0.00914900224720221 0.00251630401328159 -0.025189712989027 0.0212006864887973 -0.00119146307932756 -0.0219487783517975 0.019633685889628 -0.00239664304528619 -0.0180745236621127 -0.010864786800675 0.0183997829241073 -0.00962601009899931 -0.0157293422235617 0.0193372890553003 -0.00566327550565986 0.0102976920539926 -0.000623383046107464 -0.00986743625318385 0.0419289745956861 -0.0218934557552023 -0.018490520741827 0.0467092678539585 -0.0229886951090549 -0.0226836303504398 -0.00614460997479859 0.00724658764113422 -0.00363933257399972 -0.0320888745664153 0.0797604296712104 -0.0545910054560404 -0.0663286076807514 -0.011677067270678 0.065553511250733 0.0579717817406338 -0.0351227617501609 -0.0146276915591953 0.00317123867085011 -0.0146638561935076 -0.0359568971581445 0.0220209504256845 0.00873652018413058 -0.0167529873099837 -0.0305299328665547 0.0339155840200301 -0.00622760501758956 -0.0410326109070044 0.0363344703442166 0.000911206305244602 0.0617633073255381 -0.037004496487659 -0.0219430650643634 0.0696415497462207 -0.0387297417822917 -0.0293183038479817 0.00951975279041467 0.0954083004460891 -0.0988810962638562 -0.0481270784636045 0.0895434640016778 -0.0521156230709813 -0.0747578408288346 0.107703530136477 -0.0487860980732782 -0.0508777121141234 -0.0620541395825816 0.0988428240263497 -0.109317761424995 0.0159959568120675 0.0746435664960358 -0.082549902839864 -0.0044894054551274 0.0723514927416066 0.0782488777197429 -0.0694498537792443 0.0224756292897133 0.0552929532679656 -0.0346846137482311 -0.0117308501064639 0.0865254992909073 -0.0318124386743223 -0.0624482783243795 -0.0426850904381959 0.0111753634987342 -0.0350660163648531 -0.0390892836073623 0.0253205935242634 -0.029986278258382 -0.0145727085861797 0.0223378967008889 -0.0253838975964763 -0.0564612431963011 0.0225821570662205 -0.0340923531526294 -0.0451043511892155 -0.0115111029221988 -0.0413907913204061 -0.00806877319489163 0.0417657016106143 -0.0178119270085543 0.00990814149148779 -0.0224496285771352 0.0587910089982681 0.0292251360848521 -0.059181451372409 0.052986508482392 -0.00905392378191962 -0.00523708584004403 0.0986833963189226 0.0117591781262703 -0.0259798876814413 0.0581903241801029 0.00667968172301913 -0.0030475698470746 0.032801394083988 0.0478326195771125 -0.0551148545987853 0.069595979257235 0.036792086995961 -0.0765410812945898 0.0464364710706576 -0.0173146202661554 0.0202245247227695 0.0999432711425982 -0.0135199136799781 0.00298114255104021 0.103970494712465 -0.0114866104857228 -0.0278101279641238 0.121976997319123
  3 60.0258927282475 ""  0.0908052114776282 0 0 0.0185606938512652 -0.00223571530731923 -0.0314820936636561 0.0236680323103434 -0.00284504426561716 -0.0288688278745554 0.0156328929933005 -0.000531408613923407 -0.022836613765315 0.0289290227032347 -0.00387038743083044 -0.0187479423816118 0.0229908735271923 -0.00384128622684157 -0.0116906397011024 0.001684146375832 0.000825583180778372 -0.00813158489267248 -0.0111479091134983 0.00412700867792146 -0.0123758163047751 -0.00382061088113945 0.00328990792468166 -0.0196699418213641 -0.00024151679674424 -0.00203302981514585 -0.000444117833139015 0.0222707086207452 -0.0402520826732975 0.0461990367953334 0.0349921986477963 0.00758206266438189 -0.0479073113733081 -0.0562741742231565 0.0214942866347088 0.00784530692639123 0.01514238896168 0.00229626269036226 -0.0203560307713357 0.00913323030707192 -0.00189746568555781 -0.0401077181402369 0.0445356870049368 -0.00548873879647306 -0.0209603555093729 0.0347996393013019 -0.00740515916735246 -0.00918298916133472 -0.026586929263111 0.00707778395885192 -0.0100450843643781 -0.0134684469660843 0.0057632780635683 -0.0222453836308489 -0.00193985230257923 -0.0482364061136339 0.0775613397322445 0.0248480647985277 -0.0448268651384939 0.0517104573300731 0.0586618377474486 -0.0562172741239867 0.0423326121719351 0.0218417613559934 0.0350657187977138 -0.0767682662761625 0.0699288915227408 -0.0078562543095937 -0.0540419791040852 0.0389029130585226 0.00409740603663838 -0.0462004665742777 -0.0743750619628378 0.0366364462480168 -0.0258329419261981 -0.0630767678512104 0.0231568233353578 0.0140013984177717 -0.0720146246866769 0.0218101326555522 0.041574659066366 0.0295119124444349 -0.0254466846992764 -0.00638157069194374 0.0144234371421663 -0.00156604194680377 -0.0155552255760104 0.0299991286829329 -0.0102649288909774 -0.0330959761853344 0.0382886293609758 -0.0375493547047947 -0.00515993842057797 0.0257976195046492 -0.0301574740134325 0.0089183386268798 0.0398318803630133 -0.0122059565778654 -0.0509144686109935 -0.0513196036331348 0.0247313256218486 0.0493822076841689 0.0272201458417981 -0.017940228527663 0.0271356006337428 -0.137536601012442 0.0482211572093844 0.107583123353419 -0.0395401569322862 -0.00579853577089675 0.0822822359396472 -0.0585307188422277 0.0706331762424187 -0.0117918108859472 0.054779125001787 -0.0299057896356556 0.0730270579164525 0.0319973490017364 -0.0184813510155294 -0.0143273001458544 -0.171724053398588 0.0759168299581878 0.115841184118562 -0.157138147336194 0.0894951041738501 0.0928959079025646 -0.148809763325379 -0.00616633372227098 0.156683758413489
  4 64.1176224933991 ""  0.709364835664616 0 0 0.00588040197975844 0.0253891630238707 -0.0363497307194233 -0.03369072112519 0.0493797423033659 -0.0305555198223835 -0.0356186964387572 0.0445718682032174 -0.0206946856373332 -0.0368996905391946 0.0559503138298396 -0.00624981547688224 -0.0269655831987082 0.0423067975271429 0.00689070254416716 -0.0138638940962631 0.0154346124199959 0.00543036506778598 -0.0224693091889067 0.0102083527484817 -0.00847700041263688 -0.033751799898116 0.0258061425498188 -0.0209045931281355 0.0141366144222237 -0.0119715055021977 0.021570808646976 0.00521457299494449 -0.0190456524125422 0.000865832587999587 0.0308360385233916 0.00643896575724418 0.0667219605076556 0.037827169040404 -0.0525280416705855 0.0153880068707101 0.0268271041211747 0.0551707748955236 -0.0349462486570344 -0.0103394544238508 -0.00269340560587639 -0.0372270040501154 -0.040553590269531 0.0719700026652514 -0.00610297738642951 -0.0249415112509478 0.0497198188393475 0.0174904887290801 -0.0177570596765367 -0.00774750307668811 -0.0099299866809413 -0.037323983615996 0.0207189806616779 -0.0299627633962294 -0.00362776508512144 -0.0290225990405459 -0.0227750369003979 0.0217372712149426 -0.0335479296074868 0.00675492979555408 -0.00843107610528805 -1.74136058702786e-05 0.00414140359322682 0.0373236078467065 0.0109159521213364 0.0816018659843256 0.0170501282698106 0.0330359896413705 0.072657291263202 0.0500908259554239 -0.0119095852687334 0.0780886508044197 0.0462351940666147 -0.0500471428705528 0.0313646461097964 0.0566883188497278 -0.0700677382039764 0.0261206108723201 0.0287653967178559 -0.0668350145112785 -0.0155259922100389 0.0606375109842349 -0.0182797886971287 0.012168582836251 0.0479231656992189 0.00428247154296649 0.00447549921262998 0.0386925807474245 -0.0062310949635987 -0.0320704228759903 0.0766221729781943 -0.0509871767023527 0.0182619659416136 0.0599652197917393 0.000180358933231801 0.0315766011798727 0.0400279895568056 -0.0305083719766893 -0.0569477811789343 -0.00619605487442871 -0.0686959520933177 0.0316289515711147 0.0149881937311515 0.0244962046894079 0.0283259995025654 -0.0639742065110866 -0.104245121963087 -0.0422129760314032 0.00859187901015846 -0.106293203853356 0.0690453961515707 0.0082138516300752 -0.0758049968622731 0.0574938119258268 0.0097081028905044 0.0430000273038603 -0.000145099923369958 0.00884009116807094 0.0496678620048191 -0.00637702951359709 -0.0851871726532703 -0.166721340321994 -0.0339145775979368 -0.0774081711662554 -0.0712997756307758 -0.0877473229661039 -0.0714094572720585 -0.0993166600850796 -0.0577166054815706
  5 82.4540738965895 ""  1.1307380500011 0 0 0.037498015920107 -0.0060702128884058 -0.0154936505968846 0.0141699808752189 0.00466543881808809 -0.0178360959427268 -0.0117779003827972 0.0199969259286052 -0.0123453879304505 -0.073938872830369 0.0616930933440968 0.0035739314655848 -0.083240306944622 0.0647201934448567 0.0107109833059896 -0.0342090442497208 0.0287488410389182 0.00303615574765572 0.010737352562756 -0.00208765371477546 -0.0105152447213875 0.0227788709581754 -0.00579815427519017 -0.0179184653105215 -0.000855184183352436 0.00433511051079884 0.00692112390362435 0.00308780314008404 -0.0535594733382562 0.00925078374100947 0.0548808418088588 0.0347648323658409 0.00702898220058538 -0.0114737611155946 -0.00160811808263302 0.00768221504197211 0.0506358438791851 0.000434789783361983 -0.0288348570584846 0.0454526011163094 -0.016735229620804 -0.00329601453401568 -0.105483989624376 0.0866559198940018 0.00873797454305623 -0.120702913993159 0.0901749754786375 0.0207086796340092 0.0416060879314589 -0.0265463870429678 -0.01597446966306 0.061552337890028 -0.0308529736760441 -0.0274818302084583 -0.032007973915717 -0.0729092421704503 0.0160635474941589 0.033830334802221 -0.0719214906323472 0.00381718290831226 0.0072660850190328 -0.0607627702266428 0.00786809001008351 0.0522972283072948 0.0736028224841344 0.00250788264358258 0.0673890570003316 0.0455332430763251 0.00778823252670604 0.0867293369236655 0.0108736497022936 0.0127902980518963 -0.0150699207903461 0.0113025387072777 0.00155987777920428 -0.000387494710083395 -0.0110674771342934 0.0121612659860343 -0.025874523750212 -0.00943810481748386 0.0099268769428575 -0.00120611823608033 -0.0436863794314696 0.0269486815766037 -0.00315832040046721 0.00537994423208611 0.0337570999636971 0.0261544644077069 -0.0121234159127962 -0.0012748419817625 -0.0107649609081371 -0.0585359102291797 0.036011125826478 -0.00483413265748799 -0.0613536083063149 0.0275604431168207 0.0354824418144282 -0.00602565035113767 -0.0109547561357074 -0.0213506739073317 -0.00182599440371859 -0.039509869592312 -0.028568349123265 -0.104956959039857 -0.039270612852616 0.0724922924399358 0.0363904771657457 0.0390466535547018 -0.0502937110366297 0.0645635321928114 -0.0669677079433279 -0.0591131381293988 -0.0144025282433501 -0.0711972880862585 0.00822402463013853 -0.0913839575978858 -0.0113665181104545 -0.00744144002094832 -0.163920813403006 -0.0185374504770853 0.0786993725167074 0.111754572669312 0.0343888354295623 0.101912441347883 -0.0273033262757986 0.0738588263362668 0.107168208302292 0.0520067990064864 0.0677160583358295
  6 83.8225978639083 ""  0.0964475274951349 0 0 -0.0310281029200322 0.0377327432157334 -0.0194456636078993 -0.00618742772910415 0.0129442757067341 -0.038379361182388 -0.00107822270707317 0.00916716818778742 -0.0368036687949277 0.0572677534419195 -0.017524539723035 -0.0350056179593925 0.0630722208445229 -0.0271879599685349 -0.023651959894508 0.0134767248094334 -0.0135628203301863 -0.0151319144533775 -0.0431276881157264 0.0121309334000233 -0.0183089787468423 -0.0514391007076689 0.0252474034624049 -0.0283566900816008 -0.000529915462463917 -0.0161157302185909 0.00650212037973688 -0.00815467260515186 0.037912955956074 -0.00427604629001715 -0.0392256200864985 -0.028672854937505 0.0496230343259752 0.0214812754089424 -0.0553877187693717 0.000631489211441029 -0.0469189187878037 0.0624115394944601 0.0359285625752974 -0.0631495487586148 0.0641511566066484 -0.0605492309101371 0.0949523047447201 -0.0265738806071711 -0.0410078131074084 0.102342202737677 -0.0435271903973373 -0.0211082563809544 -0.0818055341123635 0.0225252162382174 -0.0124604615541175 -0.0951199997548463 0.0462541093943549 -0.0278051396962311 0.0171750907058751 0.0470665428712412 -0.0330696265870185 -0.0264211675756244 0.040904945923219 0.0141685664072158 -0.0173609900389641 0.0672147936230503 0.000439719077735175 -0.0323666145057069 -0.064594196752968 0.0639710058998401 -0.0602856963898141 -0.0117378579034984 0.0544100879595389 -0.0548448633017949 -0.0231472042890316 0.0591433083802494 0.0296662270347192 -0.0676518744975606 0.0153970771514331 0.0257555460581645 -0.0642709271164003 0.0136058546769923 0.0254551427365292 -0.0622039363332456 -0.0309362197067651 0.0413918233090216 -0.0566208769810063 0.09948575080033 -0.00380227743216337 0.0135367404131886 0.0740096906397518 0.014114956559046 -0.0161002980257629 -0.00321073061387015 0.081131996548793 -0.116752846482613 0.106892968294042 0.0340452744261889 -0.0411533271526156 0.149337602373314 0.0336463881579091 -0.0489132576643943 -0.0655545538718433 -0.0223843518670151 0.0373962737366561 -0.0238989808217055 -0.0239345022529151 -0.0187413125881838 -0.0247579377030149 0.0292504272516995 0.0575016062901394 0.0162920702587885 -0.0388754516006241 0.074081629549939 -0.035659196351021 -0.0446938389673023 0.029748647493586 -0.0425047002081873 -0.0131072644768745 -0.0240652386325844 -0.00581609526813126 -0.0175640389431348 -0.0380553303257725 -0.0125180252239849 0.0397147342749658 0.0959484466172039 0.0119031328929119 0.0439091228425382 0.0249622006515138 0.0405840957859396 0.0427825589557777 0.0651956368217868 0.0250802669537472
  7 97.668904884706 ""  0.133470143116297 0 0 0.00744376355452673 0.0169053007822056 -0.0210808506979873 -0.0220493798907682 0.0227103890697819 -0.0356274759469701 0.0205022451761667 -0.00243930271400197 -0.0412441411004909 -0.0111325678573653 0.0237359972629764 -0.0261700005641141 -0.00452690647697172 0.014065231009188 -0.0150656507370335 0.0288524362700995 -0.0223918171262783 -0.0199263418328097 0.0872913968103989 -0.0649911566728316 -0.0418597510945948 0.0856475769734445 -0.0554270516587177 -0.0525814685307245 -0.0119952038235981 -0.0105863474474814 0.00879313833376428 0.0101185380481852 0.0102527648693632 0.0621941747971211 -0.0228840201183663 -0.0220104318964356 -0.0175145928645487 -0.0726438771975224 -0.00528161240882022 0.0161943320897896 0.0259238703559313 0.0241811886434627 -0.0430940786431294 0.0275707714734061 0.0139587187018542 -0.00167620490113994 -0.0464885924996315 0.0560766309374637 -0.0205287631364357 -0.033318598215421 0.0386060749188015 -0.0010869401829124 0.122837403710481 -0.0985944936819333 -0.0485479371099251 0.120072819132539 -0.0808496157631652 -0.0658104624382347 0.0185865644090977 0.0202353600795127 0.087166172404103 -0.0180192622342981 0.0225813931758054 0.076422321409379 0.0429223377551622 0.000826540259070013 0.0591015937239991 -0.0377307118077821 -0.0373881552832656 -0.0517160342349267 0.0113607325868425 -0.0194582855771729 -0.0202573889382837 -0.0499944673999568 -0.0149457184013292 0.00311715154765116 -0.0938985049013682 -0.0311502314169062 -0.024961052885434 -0.110925681272006 0.00995467941817271 0.0382217710933476 -0.057999658943729 0.010862328576271 0.0413937565980065 -0.0268745807650195 -0.0197167947773846 0.0346283072111119 -0.00276620324825153 0.0138445422160071 0.0605196102554116 -0.0136536976995687 -0.000308028388047091 0.0125666078751284 -0.0459674746801088 -0.0506194151278907 0.0534558199029581 -0.0216875255884136 -0.00805731583521591 0.0193182153776217 -0.0251443427055466 -0.0144735991559599 0.0182752773864412 -0.0104426679216328 0.0163163716050629 0.0357427013876127 -0.0323724870306854 0.0754361019932254 0.0425293482172771 0.0214098222398572 -0.0121172613499333 -0.0300216067004382 -0.0166024534973732 0.0276656300622153 0.0433370257457678 -0.0125960537251409 -0.019368529019495 0.0737784164143624 -0.0455295831779291 0.0893814838375068 0.00839545774680162 -0.0359957489886553 0.0839734531694259 0.0438982903335864 0.0315677784471527 -0.0546078640166212 -0.0311402457149112 0.0295467260570876 -0.0268811681499297 -0.041858808995779 0.0279149193849685 0.025247255438775 -0.0659189719118949
  8 110.408273209645 ""  2.39547381914843 0 0 -0.0566050334191221 0.046328889402974 0.0232401870450046 0.00513058371219559 -0.0111717626968272 -0.0151358786263202 -0.00209460643090494 -0.00319263931812682 -0.0202465892381629 -0.0185099274937856 0.00869811385187 -0.0142846559026249 -0.0227131996666275 0.00875984569706849 -0.00784410966754591 -0.0121177167178849 -0.00510089755853782 -0.00924399352821624 0.00186666054769294 -0.0157839659512128 -0.0163931117555438 0.00653790628565869 -0.013594539345256 -0.0215959531144009 -0.00867667775072137 -0.015072628543118 0.00257382510431643 -0.00433901055552488 -0.026785686532189 0.0117893712045102 0.00562412857601343 -0.00664056292093065 0.00723500361281687 -0.0205810285376314 -0.0264699503093623 0.00301736208762965 -0.0910824158232881 0.0334074551556917 0.0640072682260246 -0.0533027476028876 0.11146097080412 -0.00477779576394511 -0.0264543632167415 0.0182228266027815 -0.0130149384643336 -0.0334316097353893 0.0186983260704367 -0.00168117574843448 0.00941550315658589 -0.0256755422883544 -0.0180807768296101 0.017518063211742 -0.0208148213523434 -0.0252418232056568 -0.0146780151394597 -0.0327592577572646 0.0124887935737466 0.00156631003333806 -0.0334550098381548 0.016887064824902 0.00227660597357554 -0.0243038558768411 0.011767276703046 0.00342161748474533 -0.00023222263450606 0.00250381617792048 0.0123003189273848 0.00158936956372693 0.00800632222630403 0.0112731173549818 -0.0143702047687486 0.0150895448040197 -0.0243970326028601 -0.0269753271319181 -0.00421927342806604 -0.0207759616507813 -0.0307726796702907 0.0125332290739207 -0.0247181150101625 -0.0293483976136592 0.00135888994389532 -0.0254387766913629 0.0581938308368266 0.0307706938184989 0.0199943306394654 0.00814159571666528 0.0606943552167286 -0.0637663060867242 0.0219017904308998 0.0550872120147411 -0.03779918693437 0.0428525135423966 0.0414050429690905 -0.0102494512707577 0.103952320301175 -0.00220168820390403 -0.103772490636306 -0.0190810582854908 0.0826873858047873 0.0921152594857967 -0.00937305855022315 -0.0456025789789146 0.128876893079089 -0.025141689271143 -0.0553826499567178 -0.044277877181997 0.00850194887551268 0.00272432670480774 0.128500601729952 -0.0897867470210461 -0.0373964045530212 0.132191454638044 0.0656883069944382 -0.0823066004385902 0.113424247421529 -0.0639814955063773 -0.0246926407641952 0.114786940477651 0.0144399896236645 -0.0682574231305392 -0.0701959207903097 0.0188725363971043 0.00939386574935244 -0.0830792976112687 0.0879723430788453 -0.00877544126966548 -0.0825514430034475 -0.0697981746479027 0.0443677817872364
  9 121.027956061176 ""  0.947691221318743 0 0 -0.036352467640043 0.000483762092528167 -0.00152749753355615 0.0334140645312473 -0.02639408589074 0.0148274703083737 0.0117798345221129 -0.0187387713851038 0.0227211138878775 -0.0269837662672034 -0.00104309192839073 0.0226208656020664 -0.0386800443244418 0.00798312120780711 0.0173116315791435 -0.0104827210490954 -0.00082061132162561 0.0121716867032615 0.0223928415605169 -0.0154903239881505 0.014908980082108 0.0304484821265073 -0.0256033148191775 0.0193401071866488 -0.000886577015860569 0.00285679763475296 -0.00748902855095453 -0.00841522170422345 -0.0151585857875561 -0.0272612036447022 0.0062749976821458 0.00571500076124658 -0.0134753275255098 0.0159994146513329 0.0184769550559789 -0.00834488628106788 -0.0839730832546112 -0.00581692020546952 0.0684797508135998 -0.087122052727056 0.0281474663215326 -0.0594015896819129 -0.0467013912747077 0.00212996688999581 0.0258650230080742 -0.0657865915529387 0.020367060801685 0.0171807862040416 0.0423713032055926 -0.0191380867310817 0.0120864846899033 0.0509205908596712 -0.0371831128709087 0.0174368393406032 -0.0139842709786273 -0.0181623885009396 -0.0259076643992008 0.00446216866312208 -0.016035746459942 -0.0427865699443945 -0.0221783560888017 -0.0253946176367194 -0.0280938386275917 0.0092357231075904 0.016492419228589 -0.00639994805866507 0.000409803962571222 -0.000175222303330764 -0.0137544031912575 0.0153954591989173 0.00482698909655062 -0.0235795997837793 0.0208535560787257 0.0214443089545844 0.00115806027892753 0.0191924438984932 0.022681287910125 -0.0219554680510787 0.019721575466563 0.0216354337758136 -0.0051709730063945 0.0448268072506338 -0.0654682378313868 0.0849984261098758 -0.123276874847471 0.0419451701994158 -0.0355226596013889 0.0313732832477904 0.00422314640647976 -0.0567818399859229 0.157381702478889 -0.0854957408043108 0.0502564282876685 0.00747065524372373 -0.118693319119049 0.233490464559181 0.133114342610852 0.0412690276422851 -0.187829461008947 0.0383278184661438 0.0170887252005674 -0.00734216882023845 0.0410707222311441 0.049336125873656 -0.00766024105268379 -0.0241937603718302 0.00733897711304904 -0.0265845658423926 0.0578402935615205 -0.0265490881234686 0.000717420463783349 0.0642354618315736 0.0398171353736586 -0.00194852553264002 0.00890205172854957 0.0190995619566661 -0.00936651940413891 0.0223123164853081 0.0980451035715979 -0.0103959523400075 -0.0301977966464262 -0.0185587295436444 -0.0240092984513398 -0.0431743595240543 0.0474773694410264 -0.040699941467329 -0.0451472030822173 -0.0139350860118652 -0.0294677556167716
  10 133.023815812697 ""  0.369084382579889 0 0 -0.0940332977694581 0.0455012127020477 0.0144433196926128 -0.0747949348666965 0.0430363186594917 0.0260330567546684 -0.0248437848982629 0.00905058237423297 0.0225075733523081 -0.024907714875337 0.00703952362707773 0.0198940525940567 0.00834056006721554 -0.011710687649023 0.00985990846363288 0.0404001347920434 -0.0248721974013742 0.00431909644733193 0.0632563554403069 -0.0358996991684883 0.00515866085736748 0.0282167714512705 -0.0188588871632754 0.0140854194741831 0.0114663295733989 -0.000200543436759866 -0.00431064460874797 0.0174968530584975 0.0312308869489526 0.0130072592683741 -0.0234302600118784 -0.0252483007539878 -0.036273218835578 -0.00818440301646753 0.0315053908553684 0.000494528869370379 -0.112119700904055 0.0688025988593665 0.0717258576296929 -0.14636792922324 0.0460797783149522 -0.0316081959896494 -0.0568584279398077 0.0217147915487703 0.0251440922552182 -0.000193814259492862 -0.00928196105950765 0.0080037378570895 0.0935158307977424 -0.04912086001678 0.000504831463800756 0.0311117069441098 -0.0200492379415534 0.0148856705186496 0.0430817476664151 0.050848946941789 0.0356473161391748 -0.0121990314052733 0.055791705745744 0.00543247644044995 0.025264864346209 0.0107202298990157 0.00961879532637264 -0.0313259145108501 -0.0494384169061846 -0.0550856748998633 -0.00842752957117603 -0.0396415343668313 -0.0399847500959361 -0.056137456413896 -0.00427909193981922 -0.0355599244030588 -0.0160829976051052 0.0147152345530131 -0.0150684972750212 -0.0357961435822014 0.0526011558478598 -0.00529746537674301 0.0112473723249564 0.0501873782750261 0.0252329974836193 0.102351135260758 0.0451952939905467 0.00921303883495029 0.0428804579611406 -0.00768249006620299 -0.0502500351283176 0.00235979114192464 0.00811844903014281 -0.0259098625053583 0.176753279430553 0.0349970265583614 -0.0153599974467495 0.0974816763556828 0.0898614573168679 0.0677363808988898 0.00957680435958078 -0.0332679294341525 -0.0762704173930075 -0.0146276098783989 -0.0269194192166332 -0.0224644655786668 -0.0331559141065599 -0.0725198412997471 -0.0174501411055215 0.00187851598527376 -0.00501287495983521 0.0270510067362336 -0.0153191092196596 -0.0190318360121106 -0.0513414576038338 -0.00937048904323515 -0.0124521967722252 -0.0323299683731535 -0.0290277918728975 -0.0734335686722938 -0.00955220610527713 -0.0299611919084913 -0.0857247585971908 0.00231133513048689 0.0110831740285451 0.0345274463617827 0.0230481233896451 0.00466983269070102 -0.0141859521747866 0.0534108851740155 0.0017029656156932 -0.0187456066141598 0.0434061596337147
  11 148.608928616093 ""  0.646966339317891 0 0 0.0469039258240068 -0.0264070783847101 -0.0090385705632823 -0.051588030156701 0.0356379029676761 0.00788034681725743 -0.0182951374117088 0.0180030598792383 0.00249804849693441 0.000566785603020436 0.00802837721711432 0.000214402456105863 0.019466506642891 -0.00234215324922398 -0.00243672753344034 0.0193950073876653 -0.000735220029808868 -0.00210097420397486 0.00885710277654579 0.00434644023944624 -0.0017078939819551 -0.00848538953050193 0.0142290697909598 0.000965170375197077 0.011930147025466 0.00374462400515073 0.00220006476477813 0.0161860165298913 0.0195814061486002 0.0136598414824616 0.0014021122602043 -0.00280444647989848 -0.00278148934124185 0.00218704954078389 0.00625822443353599 0.00376364997649211 0.104986586773747 -0.00550385167027487 -0.0782157701332996 0.0696520411476142 -0.0977413101299409 0.0450775534295855 0.00144768951339974 0.00842387148397759 -9.80202839198625e-05 0.0311867487590505 -0.00970307736835068 -0.00498598768571719 0.0102022012108264 0.00240537145038869 -0.00196096937301513 -0.0170792574263954 0.0198458457282012 0.00322366700150814 0.0262913749465249 0.0266952863400589 0.0194333517002753 0.00248552142920722 0.0272329991326196 0.0172269602624841 0.0231482766909126 0.0177854558511608 0.0130328880668465 -0.00163637698912884 -0.0121853811203668 -0.0100439506838157 0.0074249680523142 -0.00380053717397376 -0.00356364451299328 -0.00938089114392293 0.00210438774771384 0.00146161564910801 -0.00104203218993133 0.00211140388906889 -0.00259957318844771 -0.00473336849122281 0.00964813672142702 0.00639972719024638 0.00507905852771825 0.00933776783222529 0.00857735055245224 -0.031461775842099 -0.0453149867281987 -0.00443327576442116 -0.0213702630827531 -0.000234728338280577 0.0122046339685799 0.0215211075711428 -0.0141831359323638 -0.00325091724781345 -0.0586566597595466 -0.0388998781049816 0.00326577855320446 -0.0356832722692038 -0.0825352602894407 -0.0172672442030292 0.0312868841534284 0.0119764206412769 0.00466183334089465 0.120242641565835 -0.0148897566297833 -0.0515691829420414 -0.0726840522238545 -0.0177023058940115 0.00233485510734749 -0.0412140162346188 0.0148860637360853 0.0242754298845441 0.210188788235741 -0.181411049127817 -0.210513041149812 0.306540572229055 0.131336616117671 0.00938624013094273 -0.183179959574784 -0.0641911324999433 -0.0701978033476963 -0.115077946922435 0.0537369522431118 0.135948677755038 0.0672117809602488 0.0309022398638155 -0.0059645887388723 -0.125112210505864 0.167265821036545 0.148186327090344 -0.192412002036669 -0.13119475874574 -0.00753794364859192
  12 168.830128790724 ""  4.36775756774894 0 0 0.0469966580596573 -0.0321601719953613 -0.0182650241180836 -0.0921625462710309 0.0581106141665447 0.0154214590827301 -0.0502415156702162 0.0269351143356264 0.0188647653888522 -0.0196764046984736 0.011621391940207 0.0174793704335012 0.0260555973013406 -0.0167216497019099 0.00967876419384224 0.0358356169780994 -0.0199625952734138 0.00789737223757509 0.0135007693704079 -0.00775070020848045 0.0110322173293577 -0.0291479306690772 0.0155810426915125 0.0166599932528062 0.017237816849541 -0.0016760498999953 0.000230043726867699 0.0228658690126311 0.0346260153650349 0.016465310658959 -0.0199478262523916 -0.0273217484226493 -0.0283412802623297 0.00345390973262067 0.0261469053545994 0.00415360019917177 0.127560052518633 -0.00436052850455911 -0.115029666312456 0.0751620133415242 -0.140350748672075 0.0590007840500407 -0.0290418207935048 0.0190974194129913 0.018996979325154 0.0465226122717044 -0.0298899869135881 0.00524419824736306 0.0209177019626903 -0.0122992538112889 0.0101626007312052 -0.0457786110920596 0.0253858728237878 0.0198310198338423 0.0527075760032438 0.0567170858275631 0.0389555306287637 -0.0109056115197573 0.0613753762533571 0.00999705463705233 0.0316734181269749 0.0155194645622714 0.0133204142181185 -0.0277953712231181 -0.0549588631788007 -0.0471962556218916 -0.00589369041953785 -0.0419924319553498 -0.032084866031997 -0.0548805980723902 -0.00519564104880241 -0.0268689117363671 -0.00170538191587286 0.0179112863172723 -0.0060207269615149 -0.0146640790412827 0.0416455574713775 -0.00314718023608647 0.0153383215753274 0.0388443776528519 0.0241455968588037 -0.0480126313222635 -0.0560085175554132 -0.00485107540120751 -0.0401926790501188 0.00596929931942156 0.0127842514152908 0.0163109869128927 -0.0139474485502486 -0.0133888257101008 -0.0770227528443793 -0.0593168203210239 0.00735427171384171 -0.0521323878904563 -0.0987117787005935 -0.0150785962756875 0.0314348337415867 0.0186573811169672 -0.00807788858367763 -0.0150607088570312 0.00405491008586314 -0.003846001734139 0.11994792982738 -0.0137656276841107 -0.0399638673339178 0.0102106952701388 0.00132893325299825 -0.010833294071293 -0.0501008821913555 0.0619429793619427 0.0944778075783578 -0.105251837082545 -0.0403061449008422 -0.0632379479971787 0.190250345941723 0.00924528183410077 0.0164725437560832 0.142866565897632 -0.0476422362794678 -0.126735804048466 -0.0791305094702954 0.00768687383597012 0.0134133689744779 0.0423812026064695 -0.0522001777872262 -0.0963518123254285 0.0878601906596921 0.0453720615691624 0.0429901002123101
  13 211.76567666956 ""  1.79441736826416 0 0 -0.00498214248122581 0.036835165560266 -0.078375815110735 0.0205012546127063 0.0336623590126426 -0.053171616726815 0.0152851052296248 -0.000852536808133357 0.00364420414393382 0.0262790244623875 0.0108401247131112 0.0345518274386441 0.00532285143894604 -0.00718176283657741 0.069484664836648 -0.0172478331471265 -0.0296825404953437 0.071327154252271 -0.017699379205019 -0.0421314265927064 0.0529619863241542 -0.00635740183639382 -0.035500395862814 0.0110450573466298 -0.0104003539655413 -0.00756397967227439 0.00875296656916217 -0.0375045238500898 -0.0535067528093417 -0.0595821922054358 -0.0337644464510585 -0.0304103400768923 -0.0460502723954723 0.0504030419838649 0.0840949710477805 0.00836900830344185 -0.017306362780723 0.0285571695902052 -0.0683058149493559 -0.00717191045298554 0.0429987433568757 -0.082666291062757 0.0436494529246257 0.0313518929945902 0.0316452854205871 0.0124212539624663 0.0050529446150983 0.0918365599761685 -0.0282032606290148 -0.0559032090699139 0.056174099715395 -0.0153192729104655 -0.0506944888516859 -0.014087352003633 -0.0465382443301082 -0.0562588260435088 -0.0464548484910575 -0.00300713512114308 -0.0467729944187786 -0.11917462250986 -0.0798865512761064 -0.096660537551172 -0.0628406005576101 -0.0215008558217303 -0.0207760464444649 -0.017690297688465 -0.0669147419923804 -0.0865562700306073 -0.0515291513133061 -0.0338226220629217 0.000198114987654638 -0.106174682064972 0.0686950722864828 0.103533630048166 0.0446245140371316 0.0593127868814124 0.110443424166536 -0.0606927616333241 0.0645669222674982 0.100850061340664 0.0385471806988316 -0.0253090275719735 -0.0143982776327248 -0.0111053637897259 0.0519443885740773 0.0285957749216635 0.058620413859143 -0.015179545443272 0.00880219210884354 -0.0405678659930644 -0.0791784365881677 -0.0800227221875546 0.033513238661896 -0.00743316363763077 0.02639274829246 -0.0670088724253012 -0.059524544440505 -0.0422793742984387 -0.0159476875276727 0.00721662454169309 -0.000348664649910319 -0.00163658676565357 -0.0121165918269035 0.00365139010549765 0.00364954761268494 -0.000719094168517558 0.000495193648232135 0.000523777998575311 0.0131262354199763 -0.0115440786504707 -0.0154226490601914 0.021958199650687 0.00780638890243648 0.00715689441675688 -0.0116410961354508 0.0143005072963802 -0.00899782739988543 -0.00942230496974402 -0.00626652900868638 0.01401485904715 0.0105784068816882 9.70650920665586e-06 -0.00254543973797808 -0.00638749203256794 0.0104300057817606 0.0118637493107039 -0.0126020758556184 -0.00839848775909039 -0.00495769558081251
  14 225.329227741952 ""  2.2100050906792 0 0 0.0977964974996658 0.011423613781531 0.0494509253418881 0.00209083979394776 0.0257355020965103 0.0216124474360588 0.000888701427599572 0.0186546317480743 0.00232180282312649 -0.00456997904825042 0.00422043882833543 -0.0121954182631867 -0.00229785927506601 -0.00918780467362738 -0.00987447261866251 -0.0157759302768925 -0.030125755270789 -0.0097859563032573 -0.0151454706541035 -0.0143084996575923 0.00254654460955891 -0.0131862988135146 -0.00232475652389121 0.000646700114076599 -0.0265969126639289 -0.0449445155735475 -0.0185804322827695 -0.0326741999906733 -0.0698064553675141 -0.0297257468816037 -0.0566608248611834 -0.0667429153440337 -0.0319599249717483 -0.0295271340462434 -0.0452992203916168 -0.0207657482563563 0.147776315757348 0.0185586618401582 -0.0216614625719274 0.136836107644136 -0.0306270274739942 0.104252660889485 -0.00903072337732165 -0.00571842365952711 -0.0110777500508103 0.00929035465920994 -0.00634955094318795 0.00219612467393656 -0.013740598258213 -0.0076371547905785 0.00167840149487026 -0.0185632955401517 -0.00608465746052609 -0.00997155139215068 -0.0528025776386884 -0.0818356811371206 -0.0295808959218889 -0.00957030583011119 -0.0805589619695187 -0.040063262043405 -0.0379251876199658 -0.0762150147695154 -0.0299979531944255 -0.06118473194664 -0.0993073872682404 -0.043010263017157 -0.0531273961624602 -0.0753320791150815 -0.0333767205022579 -0.0898539795613681 -0.0459306986951346 -0.0302831733561497 -0.0306520442010256 -0.0452616205839895 -0.0229981867628907 -0.029953389618402 -0.0464660593009448 -0.017892701663054 -0.0306839505028345 -0.0460930934222526 -0.0211510127644566 0.0447378711729869 0.0737413925856216 0.0257214203427307 -0.00762572628364075 0.0833017152394352 -0.00982670274965588 0.0695245303880234 0.0743846121832851 0.0390170007005029 0.0639952307811223 0.113147044261824 0.00445535102790259 0.0291306751337692 0.024509752556997 0.0593330796145413 0.115132261164963 0.142274799091086 0.0272960429593547 -0.00422477295868249 -0.00411559715618004 -0.000944285748822355 -0.00830727714450958 -0.00695702411816222 0.000612581336309393 0.000139894084876743 -0.00137872353914882 0.00588765761281275 -0.00416043429766395 -0.00242727036154631 -0.0061916157493074 -0.00263684832264975 -0.00317541663118622 0.000146055831348146 -0.0014137183313333 0.00365991355558156 -0.00416084029496049 -0.00478627666302886 -0.0158297957056005 0.000951530918039938 0.00602367597736326 0.00477945320049214 0.00410145476407974 -9.28002793782459e-05 -0.00208653019250032 0.0144518882838847 -0.00271887962866993 -0.00397339987689859 0.0051065381639099
  15 253.576870560056 ""  2.3855982353199 0 0 0.00348197481458357 0.00134005220933754 -0.00576250707199861 0.100748424287419 -0.0558725641593089 -0.0193005029447005 -0.0344098301821819 0.0240994080330047 0.00385932728850399 -0.0850816799934017 0.0554466623366104 0.0142656894823443 -0.0299786252467092 0.0199644155914576 0.00884054163464236 0.0423499010473836 -0.0272795227352395 -0.00297401333346152 -0.0209432939571149 0.00946224616201338 0.00561808606000358 -0.0661006768686539 0.0386289625004925 0.00917473434333939 0.0440756182676433 -0.0277484581751634 -0.00589136111786684 0.063479609239081 0.047842524750028 0.0406249364876701 -0.0301786082563871 -0.0806225001677682 -0.0517540722005205 0.0242157703648464 -0.00707984947273273 -0.0018094569879869 -0.0511208283590129 -0.023507237921344 0.0532123410023192 -0.011300812132918 0.0704971001336644 -0.0526424359542041 -0.114619287752578 0.0755890029328061 0.0189744787981087 -0.0362458063588863 0.0256405197577591 0.0125503464231748 -0.0204059489946535 0.00685780288031466 0.0055809422001281 -0.0761734780632216 0.0425040076548375 0.00810799499665376 0.14954299607186 0.119756028131468 0.147177727461042 -0.0376269858772792 0.142260679060598 -0.00634084267887698 0.094050222813136 -0.0521597322606205 0.0250388513064782 -0.0763306204704525 -0.177825301647317 -0.16025449257889 0.0674389420988947 -0.0674439998132139 -0.0589300007441875 -0.149134281666823 -0.0408482725734141 0.0225963907917847 0.0196943949720963 0.00134405115360439 -0.0104185850362083 0.0227509435102883 -0.00379818171781928 -0.00675072328037367 0.0194973692386267 -0.0056592894594439 0.0138763804047417 -0.00849123852291038 0.000684694639634508 -0.00526119254193611 0.00677623931203135 -0.00149425411551081 0.00639742374091253 -0.00347068887194637 -0.000184441980484522 0.00116261196284429 -0.0204206824011649 0.00104601470647792 -0.000885287893220532 -0.00518987395664787 0.00469686231383251 -0.0190108884167798 -0.0119124683687918 -0.0060178634357465 0.00965029926304359 0.00179225335155635 0.00195279658884142 0.00240737373505656 -0.0163212661066492 0.00839512991346225 0.00659281861152851 -0.00255949917592392 -0.000317409791527355 -0.0034637688459045 0.00637953153428723 -0.00631900609911252 -0.00971636138636746 0.0134475803329195 0.0062249441690995 0.011529150122238 -0.0226138215263658 0.00755427324803308 -0.000194274259878967 -0.0169143602291076 0.00686716745109656 0.0164490051292182 0.008176319493626 -0.00640535723264129 -0.00625989347108237 -0.00676243401292406 0.0071500208315984 0.00442603448960244 -0.0115861057876201 -0.00323578027420565 -0.012189021380773
  16 313.863240850315 ""  0.0801837044333426 0 0 0.00168770114960727 1.08202836556764e-05 0.000946755082729517 0.0276989088729739 -0.0155489809047964 -0.00408967130865841 -0.0211526825329586 0.0151207623239495 0.00191105631493911 -0.0307634003693569 0.0212059718897493 0.00363345544686908 0.00555175781546378 -0.00104950370076011 -0.00104275835555627 0.0207815899816833 -0.0117264150167647 -0.00336428722307338 0.00579187192569721 -0.00266448142169915 -0.00150502599132641 -0.0222549805437855 0.015152811728102 0.00195129418116115 0.0126861571177202 -0.00803818004135002 -0.00152695947414343 0.0216325918326179 0.00932912641197084 0.0152100320833212 -0.00836986547321337 -0.0255632219547525 -0.017455180856718 -0.0125597463027794 0.0105393322962124 0.00318777737232085 -0.0130776063996282 -0.00501390504142015 0.0189788132833688 -0.00405547204765135 0.0191418783090306 -0.0135742116100976 -0.0392945408821071 0.0272507472520204 0.00498548436641263 0.0198017960951926 -0.00881505441098331 -0.00241233002606535 0.0183249078569512 -0.0106643471538104 -0.00359834456921803 -0.0235055038616044 0.0152568964402766 0.00128403091641783 -0.10217518467278 -0.125218125477922 -0.294827167251793 0.132565755501638 -0.208053325376413 0.286527867637101 0.0346845395972498 0.376708953352531 0.0642773347478198 0.122932474727798 0.0943096116467411 0.286138280446243 -0.325850763169212 -0.208586486206041 -0.0149512306666984 0.154794129731461 0.0273331591478652 -0.329619805534898 -0.0261774138359563 -0.166474959831208 -0.0309018667908385 -0.183839920674891 0.112793940320159 0.0285327588013013 0.142723894205384 0.106539188245445 0.0170757189432358 -0.00239093414557286 -0.00114043890443608 -0.0015923616652758 -0.000825901379310584 -0.00179434347331072 -0.000670290422160127 0.00108543293144967 -0.000862537493226854 0.00162128805052806 -0.00487920463171041 0.00269296517574632 -0.00210704178356348 -0.00242392662846548 -0.00383069534089255 -0.00384383704087642 0.000896584476199635 5.55913023962396e-06 0.00275553386332182 0.00201708077830346 -0.000388938160569242 0.000984847827563455 -0.00232293813540967 0.000607198767975448 0.00198323140329406 0.00101020125429734 -0.0009227328922123 -0.000478907392247628 0.00300417106853936 -0.0021410865029175 -0.00193316680217863 0.00457119555709297 0.000548895550612889 0.00295993424752432 -0.00290493495032449 0.00108846321967628 0.000765412928743029 -0.00192478462108352 -0.00112313312795233 0.00429949704555263 -0.00166722070737033 -0.00209249507251628 0.000267897729384955 0.00123979607966044 -0.000987186188679675 -0.00347383487602045 0.00263319585673987 -0.000112974609074135 0.000841462704167314
  17 316.86087743635 ""  4.39901453444224 0 0 -0.012022212990265 0.0127398394002727 -0.0520858887768338 0.0216893263436762 0.0217877770448744 0.0233124723082048 0.0056113273430667 -0.0122293140049641 0.0709092860925694 -0.0114125361569878 -0.0297174062242173 0.0474814377306061 -0.0111829484314355 -0.015970602694596 0.00136821181124949 -0.0024328921854795 -0.00275004243858 -0.00889426346193717 0.0113161140444674 0.00986869108401162 0.0284881573879236 0.00525639909509052 -0.00992871690900845 0.071788564888701 -0.00683333249227318 -0.00425421473332759 -0.0298667815660574 -0.00693566328474155 0.048690294820937 -0.0265131750748839 0.0379956416994365 0.0199881200746695 -0.0356994388549174 -0.0663611585677314 -0.101196456354673 -0.0403945584596054 -0.0386904284350193 -0.0135352282190421 -0.03911119789003 -0.039310444860687 -0.0143097063505076 -0.0613088478579985 -0.0357737782642239 -0.0683266059241642 0.0520378336348802 -0.0205418803559306 -0.0241295059822984 -0.0143094917653504 0.0243413201140675 0.0320613624173431 0.0247467922429035 0.010069701128554 -0.00241108234204663 0.0860870005049424 -0.00866682485847349 0.0218111276896262 -0.158104518084234 0.000451398817428227 -0.00940243425616652 0.0762415419067856 -0.0215603212067953 0.196966982969677 -0.00608552748220203 -0.010761342668527 0.0279582617966675 -0.147168128560475 0.164412237112314 0.0698744804061019 -0.0407855340119731 0.0151432490324505 -0.0138806724810202 0.0601651939886969 -0.0907821259915305 -0.131383850776449 -0.0884522342500007 -0.0764393626685583 -0.139941326696394 0.0557504123119108 -0.0886452253541021 -0.127903481256512 -0.0879551185978267 -0.0173351257084146 -0.0181956979448605 -0.0192733856845637 0.0483736140795443 0.0570221910376206 0.0463719136929259 0.00593535860206928 0.0230498877265426 -0.065391510412924 -0.075742177437213 -0.0893987847701662 0.0289499963298487 -0.0035287595840897 0.00623570212410008 -0.0691638415483923 -0.0201587119195452 -0.0113682009132079 -0.0559505322730007 0.000235530519102586 -2.89205932996059e-05 -0.000649196612320536 -0.000187194596841049 -0.000244695143899145 -0.000580499353171888 -0.000358474631788323 8.74633193566224e-05 -0.000563736324531263 0.000618649230435815 -0.00141146000051675 -0.00203238191722969 0.0018111706067902 0.000740177370820112 0.000497171026767343 0.0135955771480438 0.0141717910746713 -0.00148677473557009 0.00758593535384492 -0.019668706415529 -0.00293869025832155 0.023860065709821 -0.00211255766999604 -0.00708931879477843 -0.00664890499217706 0.00971129081044808 0.0220111315462847 -0.0180845675154688 -0.0069936286963979 -0.0163904332682312
  18 326.023125163745 ""  0.978019012649574 0 0 -0.00285968954988552 0.00264675546492628 -0.000761354286843613 0.00388251653322978 0.00152732426907057 0.00159395144966038 0.00524371965572845 0.00120451083568691 0.00162912397028882 0.00368416157746142 0.00191240582384372 0.00164568761390516 0.0046598446651089 0.00134774154914477 -0.000445826366133766 0.000622612620209423 0.00167405509261683 -0.00079054409726859 -0.00169155363401338 0.00466827699344506 0.00116979841036582 0.00244147186831622 0.00224121429231213 0.00171906088505455 -0.0013725926159987 -0.000327849175752766 -0.00160071523367723 -0.00192659863999808 -0.00378242114397704 -0.00280292428465105 -0.00292271472581755 -0.00150533557154788 -0.00287229572937395 -0.00532298081917979 -0.00622572484864416 -0.00234886816642336 -0.00701450124115411 0.00303944140838308 0.00638250594098771 -0.00813262012343114 0.00509382309662433 -0.00672545496138161 -0.00201752336398887 0.00781033682408292 0.00327250718305713 0.00503832221922067 0.000986536728228902 -0.00051004659247416 -0.00569600623121387 0.0080240576967807 0.00165244250689351 0.0011540858255309 0.00289122285384645 0.00184500906656652 -0.00974441607188383 -0.010937117985451 -0.0155715370526331 0.00615116234722079 -0.0140176161590926 0.00613476036548068 -0.00290868354299754 0.00999991249615752 -0.000832364803778123 -0.0106237199776147 -0.0107117035010261 -0.0207086738527903 0.0150046226520567 0.00650530483097575 -0.00336198422684765 -0.015038865992345 -0.00200634960051575 0.0136176728342201 -0.00676199153469336 -0.00383826287534242 -0.00498513472130838 -0.00237664369082487 -0.0107236703851237 0.0029343221597302 -0.0103679994694031 -0.0099667277431435 -0.00497496604871673 -0.0022149238158776 -0.00390390633147024 -0.00354792611401171 0.00295108831940365 1.37347410485043e-05 0.00063838609932171 0.00188866494587475 -0.000738084042924983 -0.0027453351423201 -0.00768524312107994 -0.00264035815447112 -0.00206710644854664 -0.00235579273986084 -0.00840430321797794 -0.00782303748200424 0.000375095800960684 -0.003022941674228 -0.00252386117244283 0.0479776538683885 -0.00368028568728989 -0.0128992617296253 -0.0352658511090596 -0.000284231106114868 0.0101057737486352 -0.00271490899997297 0.00325488796072257 0.00851512734664509 0.0719002664724791 -0.047473465989577 -0.0587941566406222 0.0993516766893349 0.0346526897883582 0.00576913258064906 -0.119755124100502 -0.0539916495069283 -0.0241943451250217 -0.0732876080116756 0.0771909993661792 0.0846541890181293 -0.544967524334322 0.0559526698244823 0.154645469908045 0.108874111223337 -0.157528676341811 -0.483821286593504 0.360759308301855 0.117059347915311 0.372275566249622
  19 339.519397415162 ""  0.320202282795426 0 0 -0.0319027158651982 0.00959615686214268 0.00380256978675194 0.0110359214743616 0.016364281206284 0.0315017278819285 0.0191166163557732 0.0286296473113432 0.0199666270587421 0.0156670415979725 0.0224112390114803 -0.00148504660636421 0.0182582906388604 0.0359190166986731 -0.0250028512029883 0.0180429589317044 0.0347733797804761 -0.0239234722158063 0.0362002081578594 0.0506788400907779 -0.0073939391143427 0.03138308671615 0.0459155051015176 0.0164896865351432 0.00167384137349368 0.00652244927521381 -0.00378091937046959 0.00477255800040596 -0.0936372410309168 -0.000879356192295617 -0.0805228753069986 -0.0359027063368242 0.0211276096760461 0.00663691511155119 0.0175592056624413 -0.00140109994531694 -0.0575878503939009 0.01382101294796 0.0498844113000246 -0.0707402894985311 0.015991072450515 -0.0332701752186013 0.00607336474511437 0.00440054047069085 8.60582096679523e-05 0.0127378945352461 0.0326985281611563 -0.0323749810917513 0.0507632665768131 0.0701501956294981 -0.00967337057973677 0.0328019801033122 0.0525562805952075 0.0271576681289843 -0.164719137112291 -0.225924792276518 -0.160530256854868 0.158516183305141 -0.270605081328829 0.13542029865268 0.0242362245657556 0.0926068833893265 0.024138267700277 -0.160790783855148 -0.228296686713455 -0.167144503700166 0.0914283143248888 0.0853424246059454 0.0242484476820626 -0.273293112073609 -0.0182283073373749 0.233593628644715 0.0112292015405875 0.0302277922404447 0.00785589865768259 0.0119916158855712 0.0230887913640429 -0.0218235833647642 0.00747464623108337 0.0218502109595499 0.0115217383664544 -0.0235296010007935 -0.0398965687280101 -0.0193016727746367 0.000442277804522178 -0.0326820531459433 -0.00482485826413694 -0.00306227691325946 -0.0252395621746398 -0.0115352507289354 -0.0460254469562949 -0.032633431483761 -0.0144905354526563 -0.0211085766588931 -0.0519114115772194 -0.040954070205433 -0.0152282120316948 -0.0436415666503826 -0.00914904729035607 -0.00210943594293303 0.00147813707300401 0.00106476076982993 0.00680073362963333 -0.000993577358200162 -0.00157512371735108 -9.09646366689923e-05 0.000192455747824612 -0.002947120165803 -0.00418989589277589 0.00461072393128645 0.00723398944904279 -0.00763965727552796 -0.0014014751224996 -0.00258011960988609 0.00426258154132728 -0.0102485371530868 0.00737900617085654 0.00415524252815884 0.00698278376061901 -0.00576464439675889 0.0295739739439655 -0.00590553051288216 -0.0108600591473927 -0.00618879288045864 0.0092774686688143 0.0221487793455501 -0.0198141953050154 -0.00453024370391217 -0.0244346920616429
  20 346.562048776537 ""  2.21626303865208 0 0 0.0240125625854349 -0.00763204510401026 0.0185521242347947 -0.0145923209730622 -0.014716572312156 -0.0363253412511441 -0.0114292497398231 -0.0076740350557208 -0.0432573828085196 0.00428737395916285 0.0110971930984426 -0.00575625866680653 0.00066162539206627 -0.00932911825816309 0.0426117246130139 -0.00903713709208685 -0.0242347341215591 0.0428653134184682 -0.0307121184113199 -0.0465857232591958 0.0100706272911306 -0.0232087197254153 -0.0286261442123473 -0.0392265127971092 0.00352648707864084 -0.000608504028797064 0.0202391812833616 -0.0150934840611293 0.0568286124559256 -0.0201024985992493 0.0490804636348641 0.01476219661123 -0.035249373163021 0.0205823061613885 0.0233975731440962 0.0222199087602118 0.0527336295346228 0.00501851483818529 -0.0132784222731622 0.0621241810416457 0.00634827840652972 0.0442016893586743 0.0287637078162121 0.0514650596619932 -0.0101904421472265 0.0126720475945378 0.00103608190922556 0.0639895209416851 -0.051976743131984 -0.0802003876855247 0.013698728807071 -0.0293761498825117 -0.0407613446329943 -0.0601569841180268 -0.0591804990648165 -0.0262045871931394 -0.309014636035476 0.053743203178029 -0.0943072057495329 0.180410381460747 -0.0624936123653417 0.36934069722238 0.0246595433842911 -0.0721983013381965 -0.0255097169551887 -0.313812657031398 0.350727711108118 0.117646242255705 -0.0491105182600021 -0.0674661021284342 -0.0252408051969834 0.192827701335901 0.0240094949474803 0.0238358576035995 0.0297272765591215 0.0219327241942752 0.0278859850652499 0.00922918455875136 0.0225450653852033 0.0250274054594377 0.0258148519389047 0.0200591255941464 0.028942819587956 0.022443668834502 -0.0253211262776429 -0.018185525040321 -0.0191571680072512 -0.0056596415160719 -0.00191618705324006 0.0421066807540382 0.0644598708841915 0.0606366830357518 -0.00540311504995941 0.0124272935540323 0.0271344495906294 0.0599425089642693 0.010656884950745 0.0211604038653999 0.0379623122689142 -0.00176178662684649 -0.00160411171127177 0.000302903239418802 -0.00211698911711537 0.000943529755522542 0.000573655895912802 -0.000463179869576588 -0.00124681726562199 0.00168900538157766 -0.00184079310118126 -0.00086978229058605 5.33267338314287e-05 -0.00176795572545527 -0.00225328328474702 0.00110320179594836 -0.00167448591068298 0.00420697289457144 -0.00333690003981631 -0.00172227037727768 0.000340172206404683 -0.000752765743762516 0.00191554225768369 0.000803010901496172 0.000975982436369917 -0.000465688893950825 -0.00160808214395538 0.00487683745994737 -0.0014999154797773 -0.00219283401274924 0.00145912876043275
  21 382.075784293413 ""  0.923945915334009 0 0 0.000917683950583506 0.0098712668949121 0.0121721154026495 0.0356436165032272 -0.00996504917318183 -0.00394889774339475 -0.0328980060510573 0.0390066985046197 0.000785475846564673 -0.0189298237424916 0.0378839545526736 0.00613514944101269 0.0538152140078068 -0.0150321817233999 0.00824535243637036 0.0631377366879502 -0.036997340180182 0.00409028518011685 0.0426348011065548 -0.0276665576921181 0.00212164579797558 -0.0341869218642946 0.0289867274899676 0.000554974023482633 0.0283511086115592 -0.0211982372734473 -0.000374548348346937 -0.0202386830715342 -0.00610394249687693 -0.111036200929413 0.0357058001917859 -0.00471445317639439 0.0716542246501659 -0.111789520327631 0.0354540517083149 0.0186662699479842 -0.018088320578534 0.0185753184520261 0.0531610081823373 -0.0183541675176107 0.0419132852243533 -0.020872810818671 -0.0258815349087678 0.056803868841508 0.00718520345066025 0.0694140091879528 -0.0169247243338606 0.0160318405268761 0.0542509788868306 -0.0479400451884622 -0.000710228108457982 -0.0542414872091717 0.0335709419056854 -0.00594126568867231 0.0274005367821748 0.0163155729189302 -0.139767734084353 0.00314672762802074 0.0320124546281464 -0.216745937395773 -0.147941552154747 -0.053022863585051 -0.111604310559525 0.0506545518552585 -0.0108565820522982 0.105144213721642 0.00728894797246708 0.0692678952709606 0.0873256392630072 0.0664962197951044 -0.0461292229779616 0.113658519494929 -0.186156165246324 0.133777535635358 -0.117008032953772 -0.113066154280278 0.0252947163217978 0.0422021470884585 -0.210888550320231 0.0165543113184404 0.155949830219143 -0.00859912274608458 -0.0108645639462861 -0.00595640459629096 -0.00783087795051882 -0.0205289533476925 -0.00936657439899401 0.00874424055216339 -0.0105083020642778 0.0150946430582966 -0.0152842325589096 0.0179889854664831 -0.0145900767423781 -0.0112859037958071 -0.0328786775099989 -0.0114655332819536 0.0102353477183704 -0.00621965139151471 0.0165270175617593 0.000825605108476874 0.00184013927120678 0.00113971794623417 -0.000670055212465811 -0.000391624471030066 0.00128660131864546 -0.000871231628488719 0.00055660635300127 -0.00304579415777419 0.00130071832629235 0.000903698408900236 -0.000367396909890904 0.00159675461076326 0.00225967820077403 0.00145572886391994 0.00126583056038192 -0.000463476758656796 0.00392191365546185 0.00100625947974077 -0.00514311452733698 0.00252593545346297 0.0037761400769767 -0.00495499498838966 -0.00416427442659315 -0.00267164755111587 0.00396983762583038 -0.00111841875357657 -0.00488154866741867 0.000473478975964006 -0.00835969893987512
  22 386.828212766762 ""  2.18107071651886 0 0 0.015551371523519 -0.0351459714905858 -0.0328489613485472 -0.00495986579378696 -0.0375399351906988 -0.0056022304300004 -0.0376124487665725 -0.0455489494558655 0.013236507688579 -0.0547384345575262 -0.06001792795443 -0.00676516680844705 -0.0200796658118634 -0.0538328801987526 -0.0509650487089558 0.0071362492828982 -0.0185344028791471 -0.0461185184208939 -0.0031728304078088 -0.00850595446296463 -0.0313432640560038 -0.025490715604809 -0.0258668464451261 0.0123471155093296 0.0137344258862446 0.00035712712617826 -0.0141770317918891 0.0348742697037605 -0.00722018615506083 0.0266270380219453 0.000424721684387473 0.0141144419270543 0.0876804072013179 0.0158738730989827 0.0974195948200357 0.000446003735934138 0.0221924656912604 -0.0759242317254765 -0.0905037813359859 0.0478673755802867 -0.0688913781782956 0.0128478993143121 -0.0832449443802943 -0.0869621545010337 -0.00196822599872341 -0.027284567014721 -0.0710383151610178 -0.0799156462233034 0.0110778675453643 0.0206732595050816 -0.0306873026336368 -0.0134995895763661 -0.0128617763244469 0.0373218361125855 -0.0124481208270431 -0.0432565559045933 -0.0129558154847109 0.0575770479158129 -0.0613272121848856 0.10099748473555 0.0769810625431073 0.0639810662404534 0.0338387671451893 -0.00422613115973582 -0.0579726532754857 0.0750169079820276 0.0121557491368897 0.135507631824973 0.106488628836289 -0.0256287412200222 -0.0253065546275358 0.198843361547637 0.0175200175014126 0.185812121597014 0.00775110485586988 0.0460254256834036 0.1195215100524 -0.0897488729176525 -0.0129395968573992 0.107659337927772 0.0952321697168009 0.020667486311084 0.0346860094444813 0.0109553711295414 0.0295493852020411 0.0758925303941493 0.0345458607669758 -0.00820304353259544 0.0388830864534458 -0.0417565474534344 0.0190019520714773 -0.0410139459232222 0.0410740973960154 0.0290499183161222 0.0862278149798933 0.0113802298755023 -0.00943503110117267 0.0383874378162047 -0.0403656664911858 0.00267933518578285 -0.000619761063397408 -0.00115872052866359 -0.00770192477079166 0.00100427277516697 0.00176366834705578 -0.000684816814082742 0.000300159010333833 0.00190398455298502 0.00519490871081334 -0.00489284764617755 -0.00978341711948551 0.0100438345162578 0.00286608675274216 0.00418815225644042 0.0161303649626536 0.0323784381098601 -0.00879495617646693 0.00815025397418447 -0.0406252317622545 0.00350906289563182 -0.0183229781242137 0.00359769603765923 0.00664880460317721 0.00110480220260529 -0.00181303951588972 -0.0119196166837874 0.00856162206069247 0.000547365371181614 0.0141828767189826
  23 391.454520706089 ""  0.0183686789636512 0 0 -0.00139624268660186 0.00148798875195649 0.000933721311634524 -0.00268962999977006 0.00423759131929873 0.000524076424487066 0.00815376866390144 -0.000555208616636811 -0.00122434018122105 -0.0155239603666674 0.0153484237124533 0.00401129900949152 0.00871204913173157 -0.000570293653942392 0.00196451247300482 0.00495472854543846 -0.00125628408957073 0.00201491499418132 -0.010381675188811 0.00798041148842351 0.00402336957435529 0.0262154439863082 -0.0123306381850216 -0.00427733997015108 0.0010377524235724 -0.00055549052182203 0.000376171374282078 0.00835848917553927 0.0195817821954591 0.0145411515383683 -0.0176210368294901 -0.0172750867471073 -0.0204338788159504 -0.00203587512357833 -0.00544553996787012 -0.000188246451916915 -2.22456228847398e-05 0.00264551342786506 -0.000131463688620274 1.46843624223182e-05 0.0019233754405741 0.00197645594002079 -0.0363145366474701 0.0300708877844833 0.0073757054609346 0.0174702187129988 -0.0046386406140557 0.002161235349556 -0.0492855127531689 0.0291990003214849 0.0103725933306871 0.0361961668316863 -0.0192721438409997 -0.00732396573033223 -0.021982268476084 -0.0191028745761435 -0.0885867291696256 0.0304589518678421 -0.0479010044960754 0.114090157875881 0.0215072300214752 0.147250635825368 0.0312164099400623 0.028721066923901 0.0185978711314378 0.0857338816968371 -0.131054976670387 -0.101390848799949 -0.0226655334950379 0.0291092225009783 0.0158678207468681 -0.143848709538496 0.00780261536921298 0.512402196757759 0.0404991617534347 0.457554932714705 -0.2790555916388 -0.069843073006799 -0.454818913519028 -0.267617247791851 0.0252807795919449 0.000428884428099103 -0.00198116938732257 0.000532938843233498 -0.00151843813181006 -0.00632179311704394 -0.00247589348630391 -0.00134490319103044 -0.00334409376547364 0.00213593193295716 0.0034890043034937 0.000732776736056396 -0.0016827896813323 0.000111686902960325 -0.00192235075246859 0.00247951477868592 -0.00182419425156605 -0.00479159256685778 0.00169308380549449 -0.000206259609429134 -0.000526720166568937 -0.000488527744580853 0.0010418826024719 0.000969477757596296 -0.000796423044300578 0.000164704189655738 -0.000238092870100785 0.000558476262262423 -0.000331002845036857 -0.000395205019313358 0.000482770340722721 -0.000595202964153914 -0.000776298192523847 -0.000681223505654155 0.000580315735416693 0.000973999531910375 -0.00126558307522424 0.000470684165395098 0.00289465510927668 -0.00226939642742428 0.00448793320369959 0.00108595098711275 -0.000672318642936482 -0.000551469637255307 0.000605749763804995 0.00528943580788551 -0.00218938175104452 -0.00158914821487775 -0.000982293737499209
  24 414.995897050491 ""  31.6587949253333 0 0 -0.0024746960167664 0.00373031671411962 0.00559354979756596 -0.00187760463526383 -0.00270240025646258 0.00308754884603673 0.00260623763498176 -0.00292221884264976 -0.0023197777105 -0.00169780834921139 -0.00295929705655073 -0.00331115413561035 -0.00515700187239696 -0.00115789072074779 -0.00143434694871759 -0.000239262052517434 -0.00345362197364418 -0.00152739941262348 -0.00302905057986351 -0.00239410221197217 -0.00142326890516019 -0.00409339259181682 -0.000933544358888178 -0.00203670537876488 0.00259533312115778 -0.00332240743744258 -9.69812207894208e-05 0.0024559543322253 0.00287036128931175 -0.00100343854547725 0.00397406065458974 -0.00270815622812941 0.00409380609972122 -0.000728312015652555 0.006625021645737 0.00179628891189678 -0.00753620226104279 0.00790064281894253 0.0192413690321432 -0.01625853461007 0.00252908920808807 -0.00596915923149564 -0.00436650693623402 -0.00109288404628261 -0.00257827075948709 -0.00948447467426921 0.00181238380400763 -0.000280691654684543 -0.0041364708259112 -0.00172321471302975 -0.00113065958040683 -0.00832958801251205 0.00107417716677083 -0.00202116934435735 0.006909315715058 0.00447775567807609 -0.00632103703823947 -0.00071413241717927 0.00340957113667549 0.00216673430363368 7.36414985315429e-05 0.00831831301445314 -0.000224875818637438 0.00407578827924965 -0.00328599791194879 0.00429477585143744 0.00434240697894669 0.00300825286171832 0.00503401020418294 0.0050318551516141 -0.00555623638365803 0.00828138973495686 -0.00266467771459276 0.0100314185202006 -0.00164820982201817 -0.00399943436117556 0.0115407637740048 -0.0040987313877196 -0.000113131975567456 0.0101228819038692 0.0126471464589926 -0.00832702526008938 -0.0059874636312095 -0.0096208520325996 0.00793164099825252 0.0117650750404361 0.00333106588994423 0.0111621813086607 0.00533815872255504 -0.00267190780781687 -0.0293858008708914 -0.00246312436883942 -0.00318231210997833 -0.00990073961291898 -0.0346149291478878 -0.0211376284836585 0.0123405421587037 0.00765375446456077 -0.00303909289181095 -0.0399305371803085 -0.0722234724382984 -0.0363400077432357 0.0313860517893042 0.0703865562222803 -0.0588643721097888 0.0301618241363965 -0.0357428030237548 0.0891684709460763 -0.0543682781269107 -0.0499393307610637 0.0362613516582599 -0.0731119223804743 -0.0914942413190599 -0.0563227593662442 -0.241273717640232 -0.18671528081913 -0.0659255375516714 -0.156019536211674 0.57319665011416 -0.115155534083626 0.0899656402650008 0.161924000992443 0.0657341175943744 0.0614646826908385 -0.113681947368021 0.226308120820779 0.0567611867162897 -0.0660828925980847 0.1623066952845
  25 433.495095752324 ""  13.1362178854164 0 0 -0.0140785974799795 0.0244885580118927 0.0359734315713656 -0.010040810825535 -0.0028177072332098 0.0167937476802326 0.00396328405119477 -0.00564571959289955 -0.0114967985520363 0.055579522600253 -0.0456724189903103 -0.0286110457494969 -0.0783838379383214 0.0308976268140458 0.00163134511368435 -0.0130323693259236 -0.0109419227214929 -0.00480376353004599 0.0484283025506317 -0.0491203044624987 -0.0171467356574783 -0.0646997293436892 0.0249179392692373 -0.00317151313667985 -0.000515369811949731 -0.0146895405395091 0.00490307468267761 -7.41914675814965e-05 0.015757387121331 0.00971707289026279 0.0132202862548945 -0.0129875476094467 0.000274289667733583 0.0100420060257381 0.0183258400431913 0.0107568647867956 -0.036715488874723 0.0633852955283185 0.120157381519434 -0.0907103674213205 0.0302539666766949 -0.0333372516612522 0.113824652043613 -0.0835239054789923 -0.0379708652833508 -0.149079835997006 0.0770493732320965 0.0181409571727625 0.115820386135561 -0.0892822655920389 -0.0278782608672012 -0.138238421706356 0.0637862418402343 0.00251103670266287 0.0162712576128191 0.019321903291108 -0.0207375722592957 -0.0142236249228233 0.0114802660455747 0.0372079175705433 -0.00511254133938107 0.0504946527488817 0.0143168124888389 0.0144119319263788 0.00572104891781612 0.00324742428488872 0.0147513433761074 -0.0125974439804413 0.000414781267775036 0.0276907780547961 -0.0190432511789949 -0.00655137230791449 0.0153706147576217 0.0780847359301228 0.0235433241366746 0.0548357193774525 0.00667941390506813 -0.0281546331978803 -0.0245556325790231 0.00539327019045345 0.0379320893048788 -0.022508564329581 -0.0255774633646784 -0.0349901279421075 0.0211924652498681 0.0300417143284302 0.00730841841501329 0.0630507480367858 0.0109365764869733 0.00159034393057667 -0.105584685122406 0.0239258464061699 -0.0234641988357966 -0.0293312989588652 -0.124807558712588 -0.0901422732097009 0.0759291471777673 0.0301670447022522 -0.00508224647132086 0.000339969190482065 0.0430810795418777 0.0298226020174849 0.0246240520805205 -0.0622911292756595 0.0255098969757535 -0.00773526394480451 0.0212467141890345 -0.0513735308503571 -0.00808062300717078 0.0591436897467866 0.0486583982619669 -0.0319585742381118 0.0378320512146807 -0.00550232141436273 -0.144274715520275 -0.301873334768001 0.116480717639645 -0.081442379927102 0.196923702425507 0.0830551154857019 0.00779922420809107 -0.101201330769085 -0.0513561219374901 -0.0144768094868384 0.0418310624402853 -0.102545060022177 -0.0257911002875717 0.0664147436008545 -0.132115929411287
  26 438.640964421756 ""  10.3512481400886 0 0 0.0123447348820465 -0.016802010042753 -0.0238460499545532 -0.00480578174848451 0.00755279342996968 -0.011851795313462 0.0213881632108032 -0.0132393865901857 0.00281210697204145 0.0904357239927458 -0.0481280116360504 -0.00136813340802936 -0.0942230796126312 0.064693629947657 0.023234797277503 -0.00210453261248602 0.0126947140915055 0.00481412642553146 0.0649914402931008 -0.0273522652566576 -0.00539032278412856 -0.0690822685954507 0.047630730593273 0.0206344657206425 0.0230097753217008 -0.00268279003908279 -0.00861936712397224 0.0305352340201839 0.00474361492283173 -0.0108865448266143 -0.00815545591584411 -0.0225325941369112 0.00202490670036895 -0.0196419369839241 -0.00255472752385165 -0.00717666373049407 0.0375146240142378 -0.0305060665176114 -0.0816849505433764 0.0580895183846129 -0.0324684952431206 0.0230942924328971 0.159055893432103 -0.0852408859328611 -0.0125580765638795 -0.198633017088684 0.124148257129854 0.0366346143399437 0.143123726053264 -0.0747062983049564 -0.0188571992935977 -0.152606075683995 0.10099133128605 0.0403648208631317 0.0298762976062817 0.0009481724064711 -0.0270422537577284 0.0324156811001306 -0.0025427898883532 0.000954950235317698 0.0225332047572982 0.0186016767856657 -0.00910653449674284 0.00611247869306398 -0.0528845543004008 0.0333455169139492 -0.0484411827601018 -0.0231373618611909 0.00664468315385063 -0.0208699012234804 -0.00513456944748604 -0.0159977466717404 -0.0408055065135837 0.0447657710760984 -0.0454484383243769 0.00712051189606062 -0.0279167065392496 0.00894710606795156 -0.0720973343259312 -0.0258044503399613 0.0204097804184125 0.0146261672238795 0.0192140405270282 0.0232323136327949 -0.0155950936036712 -0.0195314402598676 -0.00445088204864356 -0.0406038087242622 -0.00712786245216347 0.00110310807144255 0.0697582911232373 -0.0125507009551856 0.0152326230701399 0.0193073825529155 0.0867212974344871 0.0598871485522265 -0.0487279908854583 -0.0166636298429322 0.00768815030803295 0.00114714764309409 -0.0322178008538018 -0.0227838871697531 -0.0210748259566784 0.0488472062546159 -0.0188131607696149 0.00579002680817561 -0.0156510532498341 0.0396540700556023 0.00819503693701442 -0.0454019243350848 -0.0402754090497311 0.0281159451169515 -0.0276195485710672 0.00654627886937429 0.124719414831828 0.250066929232996 -0.0913822318416005 0.071787482818254 -0.180319021066308 -0.0622374242405139 -0.0197324674196686 0.0791849352183073 0.043362022744882 0.0126301895527959 -0.0334419278599224 0.0672219383371491 0.0255052853802765 -0.0496012841258059 0.108609427913096
  27 453.476302204786 ""  5.34623998792363 0 0 0.0112873294581924 -0.01941530743659 -0.0316738920969951 -0.0322114668411578 0.0226338062162561 -0.0137888374708337 0.0692311091372254 -0.0404077558156573 -0.00449800607840537 0.016676688517981 5.11546705795926e-05 0.0152282906715461 -0.03849369287788 0.0343897743209604 0.0207061673290473 -0.0131358193222781 0.0231825973154169 0.0121562361122775 -0.0737738426766133 0.0577992193141572 0.0221876169449875 0.0462832430720134 -0.0193321599364955 0.00254822785324061 0.0615039584371085 -0.0180666760130911 -0.0171679162377458 0.0730795440516683 0.0135563457804321 -0.0423037478822288 0.00187113858147819 -0.0595050739330233 0.0230122660985164 -0.0460741600402383 0.00720674216570354 -0.00843296094347345 0.0532716361245523 -0.045993356751636 -0.130589418067109 0.0875533793687835 -0.0564129706232349 0.0522837300037096 -0.0190291613642568 0.0253791984681145 0.021052009325835 -0.0743670196692952 0.0536444813546701 0.0238401939358117 -0.14227882035947 0.0938391262511672 0.0330676685703152 0.0481864271407982 -0.016201276465413 0.00867609940484991 0.106963041006268 0.0295718784066361 -0.0623259780341807 0.0511209856965904 0.0286296794100558 -0.0420664393563222 0.0458009573784745 0.0258880916256214 -0.0398954434555343 0.018912415201623 -0.145769225719082 0.0592316108361229 -0.056059511087079 -0.0397389084534898 0.0329792836657946 -0.0469320541433552 -0.0291935880621825 0.0261106804021172 -0.103694074203647 -0.0126639456932061 -0.118378441451254 -0.127803594437707 0.0402071445125892 0.0373571562899036 -0.0469525137566533 0.0309933986003699 0.0752093377781071 0.0206445646165899 0.0255548439434357 0.026985373415938 -0.0101645718467215 -0.016783125222916 -0.00551782169314577 -0.0543935016933813 -0.00384130103360286 -0.00342571445559337 0.0896521200334607 -0.0200255219463247 0.0192419912784129 0.0228094320795285 0.088354517168189 0.0751860027357445 -0.0657630129951396 -0.0216976662244804 0.00152877168958642 -0.00270986977650053 0.0237725840719303 0.0173017583633642 0.0181290741400942 -0.0420301260098304 0.0145817076924699 -0.00386256081290494 0.0123528343668976 -0.0283840207219395 -0.00946256889446753 0.0369217132675571 0.0346491143546031 -0.0273386399419939 0.0193945709076149 -0.00891275462809896 -0.116586844029278 -0.21698778599613 0.0683845855645107 -0.069285851934028 0.175636215036497 0.0503607574160837 0.0148394928503995 -0.0602054265169069 -0.0309327107748835 -0.00738000464281221 0.022888955824397 -0.0516498033486337 -0.0167908335986157 0.0405686668988765 -0.0810817909039549
  28 462.161157252873 ""  9.90994110993434 0 0 -0.0324441804250757 0.028862690188017 0.0480724932469037 -0.0271767391697274 0.00975450044386398 0.039945114185215 0.0538372869951307 -0.0285543498062846 -0.016630454557903 -0.000699811838145089 -0.0100018864872064 -0.0303724726830626 -0.0363376721491995 0.0134131603392205 -0.0239341561382917 -0.0283981336302939 0.00200881411895735 -0.0151132764288028 -0.0689623947082302 0.0345378558961812 -0.00828532618689216 0.0426492850845951 -0.0256097712914093 -0.0214384876545752 0.0247240774182295 -0.0492861777375537 0.0220974866436366 0.00600382319345898 0.0292791431948803 -0.0206898189272645 0.0392723314881057 -0.0713901281451459 0.00693044032147324 -0.00485218638551303 0.0289765327465711 0.0482076184193931 -0.0620033690614726 0.0727469900413767 0.146098649678683 -0.129310971227671 0.0339696083143036 -0.0369559606249358 -0.0448565736456399 0.00392498992653662 -0.0231225087380949 -0.0600126744281271 0.0270726485611858 -0.0205036403325496 -0.121712561294196 0.0798175368829513 0.00150599110524696 0.0374357406272818 -0.0262629232098082 -0.026404318293997 0.0866479918252481 0.0653408293033503 -0.0798022878411153 -0.0378869539872564 0.0610745639949144 -0.0232922416171269 -0.0595207764999383 0.0669824878581767 -0.0129484619892649 0.0339571988076333 -0.0644650947306805 -0.00515763335775137 0.0495626614574183 -0.0893770192265691 0.00320209773132975 0.0322489134842456 -0.0604323907481875 -0.00551356223296351 -0.0227333250696545 0.0382903916410744 0.0151626920653083 -0.0545915318355847 0.0842540764323263 0.00121674641383173 0.0179158039218241 0.0691754278915184 0.140947736513569 -0.0271866551593833 -0.0390799151438879 -0.0382940682941248 0.0173189478938442 0.0252461295114921 0.00775285214630597 0.0713672708307057 0.00530340162306134 -0.00317354616516087 -0.122931564834117 0.0159506794894527 -0.0247063256363954 -0.0302942606150733 -0.126363893425505 -0.104728391433265 0.0862379690271158 0.0231197755814331 -0.0153505366069447 0.00404233533835488 -0.0186826941559479 -0.0144146152241481 -0.0167936011770203 0.0372112064235736 -0.0114181259056619 0.00220789735748094 -0.0100689058239263 0.0224166790064475 0.0103635440185857 -0.0309820886056672 -0.0324007307987011 0.027674570610398 -0.0152515033767491 0.0118575253219111 0.134714493969575 0.226708378548417 -0.0641083893270934 0.0824803536448022 -0.212091881248974 -0.0450116570746976 -0.0157708742534562 0.0484948917028804 0.0253062477178517 0.00291882230669754 -0.0146183439877949 0.0407950460430128 0.0107880822485004 -0.0363583768440728 0.0668606258425053
  29 472.674018377392 ""  1.29949196351712 0 0 -0.00378013812323931 -0.0602558047218185 -0.0244672932378396 0.00287263506364143 -0.0236614846672521 0.0353028525687179 -0.00822307131990837 0.00916163702003643 0.00605560492082027 -0.00199189757956133 0.000842856221772243 -0.0188811015921956 0.00918645691663255 0.0197277681449268 -0.0462157609689368 0.0170878893935171 0.0270882066010568 -0.0303527030874189 0.0352110105051396 0.0378355820471705 -0.0379473128468824 0.00820277337767126 0.0436815607311381 -0.00317129955958956 -0.00907872093004292 -0.0231860498914479 0.0807017198671012 -0.0779816920873397 0.00349874810216895 -0.018540298398809 0.0300138127316128 -0.0457780919627137 -0.0421500962431517 0.0185176835410949 -0.0098947382676469 0.118843965685487 0.00120360044273632 -0.129950709094058 -0.114454231091102 0.0493363445438411 -0.11154195679684 0.0461557165886105 -0.00124169538053412 -0.0222613106539664 -0.0193120224560022 -0.00221593383027213 0.00182201065923264 -0.0754656723542034 0.0627159972673539 0.0507241381228955 -0.0420351446204536 0.0178126825732326 0.0512172231794657 0.0140639497302929 -0.0240936933383116 0.0219934689222893 -0.0865199298167528 -0.0536550075010684 0.0294602997261669 -0.101716080899195 -0.216236570416844 -0.00395535188682212 -0.0130145610597062 0.00316648275450627 0.035734371856413 -0.101088271879183 0.096093722269002 -0.172189699452244 -0.070165628878404 0.0323011453393519 -0.00675365321388445 -0.121735560048291 0.0336944772260895 0.00648194732344012 0.148412633193946 0.0329070724344774 0.00130753845366286 0.0756320184705602 0.0277421957131735 -0.00230322342116825 0.126517609974108 0.0181255769382741 0.0200636991648142 0.0179041833560687 0.00993215865818461 0.0188632668829708 0.0139014677207414 -0.0577277638583965 0.00717815585484898 -0.0442895443635355 0.0646699131282243 -0.0767498164544768 0.0378813212192937 0.0293973719876954 0.115626736056313 0.047280003342617 -0.0733412506980553 -0.0136604354015457 -0.035643533140062 -0.000913419170680963 0.00489148311310231 0.00336636933810955 0.00479214729241334 -0.0113250729790515 0.00270578059342903 -0.000274300472233224 0.00295527236609705 -0.0056680033988856 -0.00275202858368892 0.00838141030003483 0.00820526457885622 -0.0073773465947231 0.00430726311781423 -0.00417724309459959 -0.0369730702278237 -0.063700932896456 0.0180534870027867 -0.0227881163814075 0.0577602497818364 0.0126544189307319 0.00286357791419675 -0.0123701683290674 -0.00597833789185868 -0.000182495190578876 0.00370313573340868 -0.0119431640843051 -0.00154416232331322 0.0102226130661831 -0.0165466815168118
  30 519.456537483028 ""  5.94686539330803 0 0 -0.0420956685209478 -0.0889719364908804 0.0416770806334763 -0.0250834023452531 -0.0670794776282145 0.0786383406023303 -0.0060203353758323 0.0128306121420536 -0.0632508786581942 0.0204215084110761 0.0407965619794774 -0.0350740520303289 0.0148372813357371 0.00935746252175515 0.0623574832451789 0.00835962901889076 0.00506484996519714 0.0564245249696762 -0.0126184565428322 -0.0228567746362476 0.015387163558234 0.00374706939680777 0.0227402070803158 -0.0756664597054017 0.0241881651607891 0.0402629440153792 -0.00736332801131927 0.0416600030016828 -0.00753213349771425 -0.0195804941825941 -0.0292676550790445 0.0309742364062668 -0.00698652390880694 -0.0134657440285438 -0.0157983288923178 -0.0212508493950478 -0.0703936632173393 -0.150310946988076 0.0130641042138739 -0.0679151736921503 -0.151134430115207 0.0487523751155277 0.0752785863845841 0.12150974713577 -0.0450297512883825 0.0375811423370313 0.0289570637099583 0.100664518356068 -0.0508473610168044 -0.0961346809129658 0.0188274410506528 -0.01268575644321 -0.00815943563747402 -0.124103009288878 -0.000306859022205144 -0.0281225985684108 0.00205651653232586 0.0761067264877854 -0.0244639210164982 -0.0326825571340835 0.0521837715334627 -0.0310198048768468 -0.0230583617893269 -0.0224374773765967 -0.0221115846373523 0.00705533322341436 -0.0565527659998034 0.0285896097810489 -0.004362628543373 -0.0656613763694506 0.0559646419886589 -0.00896773747139708 -0.0373975882591435 -0.0457545488037536 -0.0676193619289965 -0.0213204038895674 -0.0506340478895067 0.0645430908015316 -0.0402373667878311 -0.0438609033060989 -0.0629225195977589 0.00422323797910832 -0.00268127473977205 -0.0133893017995947 0.031837334703438 0.0637274832596915 0.0284693746668888 -0.00616903248512979 0.0167741241667628 -0.0588604904978817 -0.0312957616453181 -0.0803419070869006 0.0294515028855477 0.0149874612180919 0.0338693981115609 -0.0385080215492898 -0.000709515060998865 0.0247099955291781 -0.0615877262605735 0.00058797658428767 -0.00136620007098167 -0.00120235694580599 -0.0015006829633448 0.00364323036305038 -0.00141260061973238 6.65477436607197e-05 -0.00123373181032341 0.00100960415934496 0.000995218892921152 -0.0025052753577849 -0.00321147474006606 0.00312474055678692 -0.00142164050873284 0.00204605779194284 0.0187661623947708 0.0243689553724479 -0.00237062972705194 0.0132241679375206 -0.0345539370899132 -0.00383930261915458 -0.000359992010490553 0.00307139908196093 0.000973429419934064 -0.000615609092582324 -0.000368198330706982 0.00382673495606177 -0.000516700710917182 -0.00431799365169425 0.00426046850552425
  31 555.46025666186 ""  5.32352618590076 0 0 -0.00360977148839796 -0.0205899667049 -0.00392706413847387 0.0314679484774874 0.0293704084792196 0.0736781584482472 0.0354989176718806 0.0661500369448458 0.00640977702613062 0.0247376929414748 0.0514218404039046 -0.0485003312981417 0.0129353676430444 0.0263801053245044 -0.0129365411547269 -0.0349352194745895 -0.0507416569273832 -0.00843329015200867 -0.00683275762030734 -0.0236005935559933 0.0391792168198786 0.00704855479692968 0.0138205019511068 0.00376739952821594 -0.0564975456670583 -0.0830965956148537 -0.0494486338830195 -0.0511914044402208 0.013322333690052 0.0411603573816681 0.0449419037592388 -0.0447789799466794 0.025642784532138 0.00403868279236684 0.0302495950973285 -0.083425642014091 -0.0131384918832501 -0.0815395678207953 -0.060734695294617 0.0209850287454446 -0.0668125627364047 0.0388875672498445 0.0265474699883648 0.0364019311736517 -0.0482378297511868 0.0503931493389123 0.0605774641122699 0.055089206775538 0.0134479089976846 -0.00491842938719262 0.0366353342442799 -0.0152417028947666 -0.0273666188191218 -0.0636878006951244 0.0206983815341063 0.0579405356580064 0.0509337146463192 -0.168059265209566 0.0438880275963368 0.138447373196128 0.039859968806814 0.0727468699255388 0.0456134759196265 0.0526270522796152 0.0355006415791169 0.0453599741864592 0.0551998891361629 0.061490807767927 0.0429966087197897 0.145811608906351 -0.142385731607467 0.0871767601560573 0.0387205833739095 0.0761565102185986 -0.0159393828584588 0.0142842206661158 0.0830948337404313 -0.213449773902899 0.0422995316134191 0.0728485829585552 -0.0148774062509015 0.00104051965185337 -0.00460272751279304 0.0117928611512933 3.84956242239663e-05 -0.0204663501981774 -0.00244826728844522 -0.0465067804076081 -0.00387333645015779 -0.0287645936641599 0.0448930679730749 -0.068183817427348 0.0190694198078095 0.0103859059734705 0.068492240121631 0.0338041591567665 -0.0710282733299783 -0.0348430190674955 -0.0142464859464152 -4.18465302815006e-05 0.000257177827767389 -0.000197640716611527 0.00186027638030988 -0.00263389121454668 -0.000271392271350478 0.000120873680136297 0.000412355933743001 -0.00066857245246657 -0.000552553813435893 0.00109602712497431 0.00139574357753725 -0.0015985232408408 0.000256695850838386 -0.00211289571947702 -0.0048988027770211 -0.0114045215857991 0.00399767543190378 -0.00320642450792319 0.0103967693223234 0.000905058554818682 0.000205672480111426 -0.000887392194970848 -0.000627391404328794 0.000175122524098588 0.000424601624022585 -0.00152958438720042 -0.000106611335775709 0.000823261010130711 -0.00146421686586813
  32 578.433512694634 ""  15.6955171977098 0 0 0.00257495513735606 0.00281061358992677 -0.00162507996733208 0.0231548887302514 -0.0120509336078839 -0.00614205991710432 -0.128168822484157 0.0742296449604856 0.0225195967189006 0.0276299978378715 -0.020401327454135 -0.00209620117721917 -7.23593492437554e-05 -0.00214283841005808 -0.00133385645550599 -0.123481878811165 0.0748967713686746 0.0187487376324195 0.00176205077628593 8.14511268673904e-05 -0.00174430356598307 0.0336423167212229 -0.0213451445028646 -0.00385968985094904 0.0235526520102989 -0.0121685034747265 -0.00252679289484897 0.0423695200447555 0.0133043137812604 -0.0153494135711742 0.0101915212046418 -0.0441521350665671 0.00580661841509508 -0.00529483265475321 0.00285359389625443 0.00341420733419372 -0.011268617569353 -0.00785593896236621 0.00908649327113979 0.00681941063930479 0.0254943243328912 -0.00918909430463324 0.279380868536971 -0.17212325557708 -0.0433037734261705 0.209025228676179 -0.129649136367354 -0.0390530806563785 0.198786698980149 -0.115057652762843 -0.0347523904146523 0.278208497336389 -0.164465121185619 -0.0434780851504704 0.0845445726852309 0.0378854318072723 -0.0180887137047576 -0.00167012675687875 0.0358332998926503 0.000335629074136062 0.0483871741181217 0.0321686001759753 -0.0127438655133322 0.00847882231399514 -0.095016674278123 0.000695855816960715 -0.00366689999660329 -0.0632215880648403 0.00366789716308795 -0.0365606508912258 -0.0114870940258442 0.00156619371364933 -0.0266327705117134 0.0236144482612961 -0.0359771128527945 -0.0135210244510365 0.00720313609442302 0.00591886044393788 -0.0240869250204254 0.004625107557897 0.0481070662065416 -0.000470872394893321 -0.0011037020423596 0.000348757994879395 6.567343043195e-05 -0.000783053643243359 -0.0009527962454358 0.00156245373423734 0.000507306067617503 0.00171212761832166 -0.00122114592662215 0.00308787389404905 -0.00100952358126539 -0.000976006650952916 -0.00500862217445867 -0.000144140846872705 0.00233705229845836 0.00046719503599224 0.000652060254666448 -6.2570026410447e-05 -0.000702532647055926 -0.000783704812277141 -0.000394518252097492 0.000442319539367661 -0.000908909716986277 0.000520304772419152 -0.000164563909043856 0.00102323859583263 0.000120426467115632 -0.000826828449869282 -0.00137530843336714 0.00044116024537485 -8.16672802041329e-05 -0.000913721575401244 -0.00366655862717238 -0.00523184344550162 0.00314666563689495 -0.0022430021417833 0.00503251467837614 -0.000427521882132115 -0.00417386629278182 0.00360825181411503 0.00219095259947453 0.00211192800321063 -0.00270503670423443 -0.00235138616559071 0.00234909499909808 -0.000589976091784415 0.00387816569538296
  33 652.720959206592 ""  0.627109827964997 0 0 -0.0106137312832101 -0.0231391351152589 0.0184952939871957 -0.00158525842306321 -0.00789580814119553 0.0175757858127195 -0.00520127449172378 -0.0183232933480314 0.0339299119108325 0.0512319340476932 0.0565794899329959 0.109892501941154 0.0691929560360937 0.1212593524125 -0.0201591098002104 0.00398036138381396 0.0169688525084955 -0.0355641973167141 -0.0476751213169338 -0.0469485855725488 -0.119794910831443 -0.0635656656162415 -0.110115429980267 0.0133107184287166 -0.0025672684947585 -0.00461911183508298 0.000888200956624456 0.000406193354360258 -0.00110866000330417 -0.00366044730594022 -0.00200303125710798 0.000258376654015872 -0.00323397942637976 0.00261457535457156 0.0081893034493573 -0.0136434042067393 -0.0169477481972304 -0.0320860672243942 0.0172772751522876 -0.0218371586786272 -0.0339935979005249 0.0133920237944566 0.0345756407204009 0.0276601672711777 0.112089300889248 0.0554945240314119 0.103888483572279 -0.0498612884459225 -0.0255507996897451 -0.0100209546007947 -0.121007390076178 -0.0444301998025861 -0.0891462753672474 0.0505172131164379 0.00433400660081477 0.0021571409953566 0.00119130826602985 -0.00540806178684555 0.00249320330547743 -0.00301025573976236 0.00810334879342543 -0.00236380965168619 -0.00374220992085258 0.000144762536399641 0.00446707427968753 0.00183797629025724 -0.00660479190701297 0.00611344415137112 -0.00132713747059658 0.00378645489153017 -0.00296790158638406 -0.00450537235802135 0.0036684230370155 0.00780303638113417 -0.0114881077823154 0.00342520071958624 0.0112068338792204 -0.0208607039533592 0.00201545301893838 0.00845714863869482 -0.0111591808007609 0.00122976488217592 0.00123389837843516 -0.00228899744488073 0.00216862347680616 0.00734879517977145 0.00387295337557799 0.00216200406141699 0.000141400481820503 -0.0026654260926626 -0.00709259653980969 -0.0004940695087422 0.00174077714496547 0.00176747374744633 -0.000533913888213613 -0.00750280111529973 0.00732943803750435 0.008082338999448 -0.00367886128756842 -3.13477725765356e-05 2.14951627614112e-05 -0.000124691445175438 0.000517072540296282 -0.00056086829805762 0.000287559675880909 -0.000464918180698953 -7.04421107803583e-06 -0.000605863833658657 0.000167270685861243 -0.000557071861950574 5.3542363588037e-05 0.000113171437831721 0.000160073214978098 -0.000213968038104056 0.000307176979823202 0.000326931032348636 -0.000380476315315539 -8.02392622815632e-05 0.00156643843332147 -0.00101008594576884 0.00340793163987985 -0.00162842307454722 -0.00164885322129526 -0.000609984298388904 0.00011462171552572 0.00165510308795954 -0.000988227367177773 0.00111505656009067 -0.00241772327796863
  34 681.513090332423 ""  5.72395434453473 0 0 0.0171767583445722 0.0338743419618176 -0.00868511636664133 0.04857040021134 0.0605425074875757 0.0768147744000272 0.0334643259377696 0.0477756772133591 0.0228853209510512 -0.0114512249246177 0.00130195884696749 -0.0800268845404099 -0.017041486982962 -0.0117066100591086 -0.0617220349770439 -0.0336341323234388 -0.0520664435776399 -0.0225182935230289 -0.040267661219827 -0.0700978905634289 0.00962060221826481 -0.0359404912308032 -0.0606489499974796 0.0164492151480446 0.0195023161562235 0.0290456058763727 0.0151634029560749 0.0744132799552198 0.0040075123805865 -0.032740985102293 -0.0381914677907505 0.0706555501518402 -0.014283774768096 0.00903142451292532 -0.00678260445524173 0.0793520537091765 0.00633185572943293 -0.00995953914769697 -0.0410113559035672 0.0318716224447656 0.00125746891838316 0.0202341318580686 -0.0567992713637213 -0.0696896937758752 -0.0719970761161622 0.00129963083700271 0.0129474674307228 -0.0207383981137053 -0.0263144926505983 -0.0507304648459701 0.00954922690069305 -0.0677667292023784 -0.10486926756768 -0.0625984541234688 0.0483809827266937 -0.0131048792480422 -0.0387026057834172 0.11889396706543 -0.00931911646441579 -0.0650987105702394 0.0481165819044514 -0.0153942453731192 -0.0353350022702046 -0.0424065456407543 0.0412877608686348 -0.0237098958088207 -0.0432421951639511 0.0391219001386034 -0.0202354443611732 -0.0770924309535198 0.106420978546671 -0.0329493769436461 -0.00350276152362025 -0.0257412404358539 0.0563783174823129 0.00574045093602178 -0.0269490792437847 0.129825859838273 -0.00715188434995359 -0.0238261121034997 0.0566620470417177 -0.0111868707714396 -0.0132401505474309 0.0145181189631244 0.000618682910171904 -0.0333954740840884 -0.0130522136205874 -0.0244708136762399 0.00873208509647242 -0.014856116127737 0.0311908041973819 -0.0482481108041219 0.0102555748595229 -0.00412195297466616 0.035022271226855 0.0295745508834071 -0.057467319241788 -0.0300468130067512 0.00678415317598715 -4.29904908089847e-05 -6.40712105517747e-05 -0.000418164673748738 0.000882916658684439 -0.00148719214155697 -3.91069800269948e-05 0.000308933529935387 0.000454454377604318 0.000124680536794219 -4.2086288707683e-05 -0.000100474502865196 0.000363173133393243 -0.000303354336897353 0.000483893707239274 -0.00123821634654511 -0.00103185976599035 -0.00373999861118524 0.00124118823247506 -0.00208244835148166 0.00660651719098656 7.78475241906483e-06 -0.00212170810510944 0.000960116045430482 0.000817516527533405 0.000391698689862792 0.000367854603518588 -0.00165327996517213 0.000821966568890261 0.000429818223586073 0.000628207052157145
  35 756.981762402402 ""  1.37200432643746 0 0 0.00144673177680573 0.00109713428283733 -0.00035751072739916 0.0122503510024595 -0.00625020953527101 -0.000997869784402045 -0.116864231074342 0.0689073250597657 0.019116205781093 0.0634733236338579 -0.0392632364398803 -0.0086513943852732 -0.0647340852972038 0.0379199634500249 0.0109503759960511 0.136863982679472 -0.0806789523019384 -0.0224707086076632 -0.0592123270047239 0.035279874299859 0.00851017060496447 0.0621713165355718 -0.0372585760379889 -0.0111928340933062 0.00046955105925933 1.32378388208646e-05 -1.18584418665582e-05 -0.0208076328935031 -0.00312285134216752 0.00991327579132163 -0.00872531810260823 0.0204341247211104 -0.00480868827491213 0.000553849814497868 -0.000253665723439433 -0.000347137566562997 -0.00435684072547997 -0.00641648943066054 0.00117503130716623 0.00653101559329675 0.0105230850244038 -0.000932873127990163 0.161446423034854 -0.0967860306402532 -0.0246572735301159 -0.198698523866333 0.116328578015915 0.0308938707352281 -0.201228956487793 0.119132620381126 0.0323343768134245 0.150456366332235 -0.0891026795103388 -0.0257097279605605 -0.0478054456639092 -0.0212800706340347 0.000736638545208242 0.0163880961818482 -0.0187989861402926 -0.0106809591834422 -0.0442347673006032 -0.0201927287599835 0.00818838311654084 -0.00328873269676435 0.0506286349227608 0.00774465154482307 -0.00441224264387141 0.0483132172651256 -7.8024708093091e-05 0.0260948480914815 -0.00624544082162411 0.00381999734144519 0.00599897391143231 -0.00761095086908164 0.00945748619852802 -0.000807349384722981 0.000432288449348847 0.000115175131748949 0.00683076060031713 -0.000107155873227689 -0.0124792783296745 -0.000670967111244144 -0.00153346847235889 0.00101435224228254 0.000963442380762788 -0.000343512719224994 -0.0012794662516213 -0.000460035639074739 0.0013126706194054 5.99429359536751e-05 5.60517353770088e-05 -0.00130725197768761 0.000527119754594198 -0.000539708707940383 -0.0016305601694092 0.000938406728600857 -0.000820604476400293 0.00057344075759549 0.0002008851961284 -0.000235206059902911 -0.000184222295756568 -0.000362137494372506 -6.18754862254428e-05 6.6248855129195e-05 -0.000539899667677068 0.000260337088267993 -0.00013899322311424 0.000236044499628724 0.000437987821475643 -0.00135604609444719 -0.0014926517544954 0.00114657939224986 0.00094010842753048 -2.38220219483836e-05 -0.000584722296730586 -0.00365949671148475 0.00430477031630247 -0.000642287330595335 0.00142754398569802 -0.000472573654449179 -0.0014316837777452 0.001691019990116 0.000626428610953289 0.00104929315279313 -0.00158429093874976 -0.000763388410997255 0.000608341658570968 -0.000314302137111585 0.000843599753807552
  36 805.824931783121 ""  14.5113801070863 0 0 0.0232982265976304 0.0662609899288963 0.0309976054982807 0.0269860862583167 0.0272115062381872 0.0493254341624723 -0.00401387076334708 -0.0177976103366263 -0.0108758093844874 -0.0155981335610601 -0.0364014916842986 0.0372549059477656 -0.0212897045670825 -0.0522567110562459 0.0462923587314904 0.0220065133331026 0.0284826384621231 0.0173822859947969 -0.0153226277432872 0.00129588533392276 -0.078321074370677 -0.0157932850268463 0.0110855958275207 -0.0586932314955787 0.0257182204721912 0.0381102160700251 0.0162796515186448 -0.0391579871137152 0.00496010657560743 0.0238378348101582 0.0269696817419781 -0.0331242709983004 0.0122539072251458 0.0021505581941435 0.015127173423196 -0.0415233769009106 0.0346629780934124 0.00313130976678308 -0.0592603058437833 0.114408371234995 0.0713108718210895 0.110406453765203 -0.0114401854368486 -0.000588794876004063 0.0384526650901461 -0.057263258390026 -0.0787061139921212 -0.00827510260092302 -0.0247952383036768 -0.077261624621844 -0.0801867217571895 0.0467690086933046 0.000394629425177403 -0.0409994444041923 -0.0796612528629107 -0.018880802801378 0.0218965092085951 0.0120963224650341 -0.0127931473751514 -0.0109626423589104 -0.0733994619388913 -0.0196366800078927 0.0224549235103684 0.0249921020728138 -0.0781553663027376 0.00520337014533593 0.0210744372755496 -0.0728445355069556 0.00658719884089758 -0.0181979117634325 0.00560505428943351 -0.0060058131351783 -0.0174274226397442 -0.0112333824436062 -0.0807917808875116 -0.00193091520464727 -0.0114394031415424 0.0210512698336801 -0.0217872682631251 -0.00951861512128901 -0.0794052313280721 -0.0488804791613052 -0.0736000320591378 0.0564116970204638 0.0550425756034151 -0.022737913659586 -0.0700703410358295 -0.0361529299904295 0.0788755675247748 -0.0244453780456006 0.021244686372195 -0.162283243649424 0.0550523325428219 -0.0281758401976815 0.0104745007770774 0.05771233552068 -0.107054727955555 0.0154087728274267 0.0401284052306051 -0.00281350882810671 -0.000676704048746699 0.00032025311278852 0.000420963338874174 -0.000638146195262636 0.00106302299702886 -0.00111756697974859 0.00169717692643606 -0.000592682451784545 0.00703316720998928 -0.0201025883960647 -0.00450563959694618 0.0147435049188051 0.0158306964774861 0.00268728373984172 0.00635229999991769 0.0046424755454054 -3.3112510219934e-06 0.00206959522531669 -0.00233119675926317 -0.00595206629428055 0.00633688571841986 0.00229310163242114 -0.00267121816101477 0.00590885796591549 -0.0123689580934456 0.00224972511633751 0.00638374151120971 0.0154432199481419 -0.00686745347983138
  37 813.302274680009 ""  1.97860364279818 0 0 0.00071138670125074 0.00280224256714821 0.00366175905409869 0.000406197518476755 0.000293601853655106 0.00044423865419297 0.000838875085768166 -0.000683993710981784 -6.34836720132466e-05 -0.00193737478439919 -4.74178968035092e-05 0.00134181410281407 -0.00119254861087178 -0.000669521663289661 0.00127229412694215 0.00199314918453714 0.000124815757878792 0.000174201449596305 -0.000805232701625281 0.000225882820929551 -0.0019871770749179 -0.00126516925498229 -2.58865833981805e-06 -0.000614563483803656 0.00100786572831739 0.00131828496101715 0.000589822062682414 -0.00168302556206417 0.000134496543026054 0.000987316108568125 0.0007388698102842 -0.000751126117595426 0.000341688155886011 2.25006351197336e-05 0.000495858795596625 -0.0013595917179413 0.0023278538241212 0.00129995651566525 -0.00105460265603908 0.00617374573175087 0.0065279333647072 0.00671985430575646 0.00872957542463705 -0.00540595627648841 -0.000662820972608133 0.00248541102268262 -0.00432502441368278 -0.00117026831908693 0.000469390470694013 -0.00213611626998329 -0.00226479712103179 0.00488525297037 -0.00227807546293605 -8.92716192789918e-05 -0.00337379101688555 -0.000875125476275085 0.000875198613831202 0.000567483766163138 -0.000632746403196721 -0.000594298505824392 -0.00298448544175118 -0.000928723209531783 0.000921295626390971 0.000703891781484932 -0.00202626537841682 0.000173360096365473 0.000601560600685458 -0.00198751773413088 0.000171078161879694 -0.000499474163659489 0.000315447835002651 -0.000163078667620901 -0.000748295026452276 -0.000359383162549507 -0.00290353643876143 -0.000131223111091626 -0.000486101084463051 0.000948821757150819 -0.000849586785630362 -0.000359390958284455 -0.002555461553147 -0.000943581120002458 -0.00663550119646419 0.00078206165521468 0.00316988685501748 0.00253994880510069 -0.004822930869187 -0.00351419327321878 0.00261586018009131 0.00101678574433649 0.00362534511349829 -0.0167020485200227 0.00247775894655479 0.000520481773900269 0.00303708405155875 0.00220299296074784 -0.00882091019858798 0.000806635795656494 0.00776253773279703 0.0741120052619251 -0.0114420296070904 -0.0201164659459349 -0.0139287298021904 0.00337697655824218 0.000683291701450854 0.0303107560655455 -0.000711902099185998 -0.0101259872432526 -0.155897809294183 0.430693605133116 0.190196514608519 -0.310264637967805 -0.392133558385989 -0.0457238619069876 -0.0921081041130646 0.0180294217921484 -0.107337649419033 -0.0222980820242876 -0.0227759822703825 0.164626506179207 -0.158365699051828 0.0286369416483201 0.0403955950916986 -0.155073676524928 0.370207426792391 -0.0605769930553822 -0.154462494388386 -0.340546509792286 0.154573190453549
  38 836.816884348726 ""  18.965094343678 0 0 0.00915915912203644 -0.00818430775538267 -0.0537249762993806 0.026358941423741 0.0324658099760928 0.0492265896249295 -0.00214679951536418 0.0189795174283439 0.010019073797698 -0.0170938755522266 -0.0113964968688675 -0.0223147688884539 -0.0185016077418155 -0.0216900922809337 0.000139353455803887 0.00200540777261661 0.0208080499411468 0.0136647336338563 -0.00206853749377135 -0.0275330274727623 -0.0287292173048754 0.00789389066423307 -0.0356153051041853 -0.021657287534975 0.0494732530392466 0.0798945114052527 0.0317194150379993 -0.0535541108767346 0.0142180201478079 0.0352498812931699 0.0482490839458595 -0.0502234533400019 0.0213503006181418 0.00603011839846267 0.026608197496687 -0.056104983393609 -0.0203670411881729 0.0196222835890589 0.0264298879686114 -0.0912463323862691 -0.0559398815376505 -0.120321469107815 0.0175404289285856 -0.0557498867462722 -0.0274669637733647 0.00799368125013122 -0.0554800426478554 -0.0288943588450352 -0.130506339502802 -0.000540633929831677 -0.00804277097109288 -0.176829345127173 0.0482347123891183 -0.0247805634163499 -0.139693304770663 -0.0362623251196014 0.0333976092998893 0.0586060513224975 -0.0224582609354073 -0.044031336932415 -0.118854726937506 -0.0422396190167564 0.0311211605959207 0.0418865934238279 -0.152193826968608 0.00229380138987555 0.0286551023588831 -0.139807032772689 0.00882902103535819 -0.0594249394969622 0.0438277943669915 -0.0250802298328224 -0.0360930037280845 -0.0339491068201628 -0.139408133083591 -0.00856864809748495 -0.0331785677626438 0.0932166985335995 -0.0434316043497761 -0.0270164582286157 -0.143203762105433 0.0231435214615199 0.0745845721036932 -0.0311359001945034 -0.0552192655332027 -0.030959471552678 0.0660905869093986 0.0355888434987111 -0.0492452212934831 -0.0105694059020466 0.00263523497957545 0.14988866160647 -0.0457594589494425 0.0139147225676118 0.0444414387790433 -0.033265734762912 0.0700637394683921 -0.0340797672252627 -0.0536985784399313 0.000575077337992478 0.00010354428421184 -0.00127169546097539 0.000785722490540433 -0.00208223327163948 0.00137912218931137 0.000443483631699817 -0.000143499465681064 0.000222559389136438 -0.00367305703601438 0.00871385248271605 -0.000407823704666046 -0.00816787306441596 -0.00766820081466471 -0.00244439448439612 -0.00371071810502136 -0.00252369584961024 -0.00219687728040523 -0.00657875139249866 0.0182495608675932 0.000824403524353139 -0.00345544012919509 -0.0010454323433158 0.00147407660599158 -0.00276140054807497 0.00614033898709931 -0.00237772950706661 -0.00286814388106658 -0.00503773564169369 0.00163758241321774
  39 844.606563462961 ""  9.10570633307099 0 0 -0.00945645734596636 -0.00228829489522338 -0.00879095392705697 -0.00459344560476725 0.00700007879712317 0.00322161014566483 0.0301384969089808 -0.0116758165985403 -0.00166619594044186 0.0329919894918292 -0.019672554004876 -0.0206725612197974 0.0251575823601838 -0.0121538992775531 -0.0140120804655719 0.0257290103343475 -0.0127250822401539 -0.0025072798671687 -0.0571592295201612 0.026363775317095 0.0169748037321645 -0.0832861249006499 0.0359170588657168 0.0203650992454204 0.0228504962904196 0.0203853202336087 0.00822302267707652 -0.0250874704430144 0.00406194917546904 0.0173217646878735 0.00933967114418932 -0.00526319987601842 0.00171996578258532 0.00289422165241065 0.00717737425747649 -0.015786556829178 -0.0129085049077793 -0.0168779856375228 -0.0205946966889926 0.000210096369588542 -0.00294812473362387 -7.0071788524608e-05 -0.253733433782038 0.134585413206871 0.0260271289761514 -0.188308212268016 0.11680900523355 0.0218784648074592 0.35435488135068 -0.219923341486417 -0.0515781038766036 0.521968199000098 -0.333879087386227 -0.0974300332359463 -0.0568080823497461 -0.0166650129454449 0.00816957426735355 0.0215171487454172 -0.0119539266592914 -0.0148583262261118 -0.0583692764633598 -0.0191746333124994 0.0157774783357076 0.0114762431397011 -0.0329359146787801 0.00453767473568811 0.000422551959639176 -0.0191793147783961 0.000553566440024291 -0.0147746030694527 0.0169325830929654 -0.0101062275282474 -0.0138524979359882 -0.00483447053014726 -0.0495753817843776 0.0102774885954662 -0.0192296506760636 0.0304231592308625 -0.0182381291758218 -0.011249573438939 -0.0344030005024852 0.0133529360926095 0.0161188065233443 -0.014712255205146 -0.0149408231749727 0.000385334616761102 0.0187469243467835 0.0101373080977164 -0.0196069675419232 0.00374223748552585 -0.00998700258547012 0.0558102246931421 -0.0191090861532413 0.00603873369256655 -0.0218150601136962 -0.0195795433991945 0.0307546287449073 -0.017794581448948 -0.030238758238776 -7.38855437330865e-05 -0.00186987763104855 -0.00120304323793794 0.000930215423175064 -0.00272102353249545 0.00432519131137113 -9.55934133935719e-05 0.00201122648111882 -0.00169587398599133 -0.00116219511438286 0.000572236476085182 -0.000664097499542574 -0.0019171181488532 -0.00365590594799552 -0.00112971874713353 0.00213718710460369 0.0104250631555736 -0.00866496094670893 -0.00235064967942739 0.010447042634986 -0.00567948376432585 0.00169890834900624 0.00302233527075654 -0.00219554231433179 -0.00135489327466586 0.00398883391354203 0.00099137435298891 0.000572224278299628 0.00125611526457049 -1.80783960621083e-05
  40 858.01553456071 ""  16.7550000947052 0 0 -0.0106232306895479 -0.00786212252607212 0.0430517451730609 -0.0260237999283148 -0.0308349084493449 -0.055288848622135 0.00983811614061598 0.00244163660650144 0.00177531179187104 -0.00938550496166194 0.0323394556824547 -0.0656293937529451 0.00906850891076145 0.0563132383169049 -0.0649897553490577 -0.00027461577918375 -0.0120584455503297 -0.00627268975437874 0.00704261685845677 -0.0207129470724435 0.0869693035248068 -0.0124326194392508 -0.0480962333778589 0.0728765071328136 0.0433745058375635 0.0654967373707163 0.0232300681074562 -0.0430483887619279 0.013453453092369 0.0276884556728019 0.036462534178497 -0.030992228423218 0.0143976360138711 0.00575225466786768 0.0189000518436115 -0.0352270830510444 0.0157146571585341 -0.00636039575952145 0.00331860097145966 0.0516117203664013 0.0354484306746054 0.0785577257904582 0.059130313578934 -0.0776019172879563 -0.0801229616483639 0.100828465239304 0.0335103618919751 -0.0437972339948209 0.00297092606743809 0.0420975759012951 0.0926565514852472 -0.0621762384919737 -0.0445837004329179 0.0540331233812392 -0.122202681235904 -0.0332322056626557 0.0260931407164936 0.0623656093342129 -0.0203485737318616 -0.0480731961164218 -0.0960943589235431 -0.041205018023661 0.0231697273675925 0.0319585488471968 -0.119475656492162 0.000391871347624977 0.0134596784803288 -0.103647117297094 0.00504513772341977 -0.0561065114864748 0.0506177967496315 -0.0263792118903326 -0.0333074646811699 -0.0309842274304054 -0.112013897596306 -0.00692488776364973 -0.0371015626786827 0.103473567979798 -0.0379526273764873 -0.0276703364732858 -0.107959517954442 0.00820158106158825 -0.059102848417787 -0.00732798026075302 0.030912538747217 0.0571322003473215 -0.0455798014252458 -0.0404150506668727 0.00121010683130313 0.0362190087840606 0.0112194214889139 -0.150685940189124 0.0242689773259513 0.0066199399040076 -0.0454385504544333 0.0226509579715709 -0.0632487765123116 0.0111640972213041 0.077733723071727 -0.000191614921328456 0.00550942460128707 0.00386450741910152 -0.00208925807483573 0.00487358936986974 -0.00871098917546325 0.00036507735541823 -0.00554042643702726 0.00492991576368304 0.00473669842944258 -0.00412562914724848 -0.00213519290257739 0.00934160494841975 0.0162302505874273 0.00210850372940937 8.24231653217158e-05 -0.0115397112112043 0.0117261325161076 0.00791632616011769 -0.0276067231645483 0.00279938077699348 0.00106902047249499 -0.0171735264491793 0.00503563048581944 0.00431096899125296 -0.0123997452245244 -0.00111941279346613 0.00165615461050527 0.00250605879088178 -0.00360671476130238
  41 865.226965516562 ""  44.1639634449659 0 0 -0.00491810304304514 0.00132182550058819 -0.00736309519245434 -0.0125829865324021 0.0128240834507932 0.00936125535242713 0.0777144937683496 -0.0465831837280436 -0.0122524425509722 -0.077139965847793 0.0435533127483727 0.0179287968951767 -0.0640632979418818 0.0305101018550669 0.0163314272120413 0.0678120916356986 -0.0386465390886944 -0.0102733065753348 -0.0240869364762568 0.0158522040822835 -0.00542248554679672 -0.0330273935916407 0.0240336837753069 -0.0015975812502215 0.0122836721419003 -0.0137252157066518 -0.00409157088745489 -0.0208417280414329 -0.0045135539226715 0.00783356001829482 -0.01275260628604 0.0258175957367214 -0.00502437794971597 0.00438549982173368 -0.00410904479140673 0.00148323957218493 -0.00806800748690748 -0.00925534131252182 -0.015247076398854 -0.00412050071797821 -0.00801316455943506 -0.00231913819424711 0.483081028124837 -0.281152129771447 -0.0736544131927014 0.363638187299334 -0.228258800852608 -0.0576769824770408 0.113962505730165 -0.073075163764278 -0.0291091594235132 0.178120984048279 -0.0998474258284831 -0.0368150669516614 -0.0207818646591782 -0.00593651684328406 0.00277960241588129 -0.0125171576361479 -0.00540526363698253 -0.00296959416485805 -0.022416727027266 -0.00290580790872337 0.00803701887391173 -0.0097298255907469 0.0386736237888646 0.00145087190879651 -0.0110624599727568 0.0361127486126898 -0.0034730673626818 0.00792421600734647 0.0057215909254471 0.00914834559178813 -0.00685374423250154 0.0103539895596103 -0.0202424342703672 -0.00237469368101711 0.00459148137614101 -0.00753336890337187 -0.00172146271085957 0.00209880946416152 0.0378728818425047 -0.00171252227695694 0.0135559606529594 0.00343800877731409 -0.00522736537081638 -0.0132046466479911 0.0108144462259718 0.0114730374625595 0.00126172039894074 -0.00807348356029019 -0.0106483797546488 0.0531509368727571 -0.00797989481998398 -0.00352229597841585 -0.008716674082639 -0.00996597032504653 0.0234122014674843 -0.00436604033618899 -0.0316248416993177 0.00118864603500757 0.0107550082481935 0.00474949881233729 -0.00255373700795783 0.00527754116020052 -0.0134610734248469 0.00152724707735411 -0.0103741073682074 0.0102398343900719 0.00308951849944719 0.00691035700669201 -0.00217523465124008 0.00269386140497272 0.0163320757381847 -0.000454893428193959 -0.00568867285339677 -0.0204822535124223 0.010343826004884 0.00446811946015885 -0.022738583218017 0.00793305463792792 -0.00251480391011759 -0.0379524067253997 0.0124258227747449 0.00338277721726782 -0.0116940231892436 -0.00838087814437391 -0.00350402049397322 -0.00141307665119955 -0.00767521722560271
  42 872.80197677565 ""  22.8608957980189 0 0 -0.0209336804599484 -0.0354278512459455 -0.0100328200591343 -0.021489958136812 -0.0281040500878413 -0.0299644272497705 -0.00749474930100402 -0.00273314474940072 -0.00201565788440094 0.0078139647778143 0.0116948831588972 -0.0242246768307651 0.0159497604088717 0.0276249394486663 -0.0272897535431773 -0.00596757413530088 -0.00179790840309385 -0.00272412456946039 0.00825247579978609 -0.00174631226365654 0.0440340711558126 -0.00058076012417561 -0.0132996978682232 0.0301350246121688 0.00589627811076395 0.0112653265307544 0.00314124658604143 -0.00568478138261409 0.0026080246300292 0.00332602714651587 0.0065971306586112 -0.00656076408316419 0.00194314561405812 0.000238018784352653 0.00237329399578915 -0.00439098498197428 -0.0350738184878043 -0.0704682210103261 -0.0338057461302677 -0.0318658228778781 -0.0513032704042662 -0.0158073607145578 -0.0227312884778945 0.0158478166800298 -0.02097583107297 0.00562439104554073 0.050919339946846 -0.00549777128110116 0.0135021591337121 0.0281726021262968 0.0453594157891065 -0.0187368243488885 -0.0144605859719971 0.0227747045364275 -0.0188265778235289 -0.00489517272548167 0.00420810554826545 0.0110579402121121 -0.00282633610477328 -0.00853267936618538 -0.012088903558513 -0.00710467857149997 0.00244073017807938 0.00605228264299786 -0.0218063211927422 0.000139596761307368 0.00122164989777596 -0.0171825222115585 0.000852315482057927 -0.00956774966846748 0.00792934567980166 -0.00576621452549136 -0.00530986220178679 -0.00599526541331288 -0.0152912066361226 -0.00129618184217336 -0.00814248277113187 0.020365844315029 -0.00580800597523415 -0.00530044467245073 -0.0188523108371047 -0.0826280730558413 0.0402066000436481 0.114937064743542 0.0362760286257192 -0.0986845313305942 -0.00182349019081099 0.0724861068984397 0.113765998756643 -0.0712616806315622 -0.092973238039855 0.274558446380223 0.0228192904326313 -0.0642054926805331 -0.0155425696442852 -0.014175859659428 0.112429951184967 0.0936297968400492 -0.136145349723155 0.000478229357132393 -0.00573508062464554 -0.00140654206867114 0.000888627336567532 -0.0001974382140761 0.00434397147118076 -0.000104936225576195 0.00510783903206802 -0.00540087197489055 -0.00154444195168947 -0.00298394777119396 0.0052747602381268 -0.00500344938459299 -0.0139640729490619 0.00194743229578493 -4.7254263300797e-05 0.00113832545638462 0.00157046902768706 0.000319399351570566 0.00145527384022612 0.00442979295561099 -0.00246429843921583 0.0251463108616278 -0.00548535048363599 -0.00234734230569233 0.00838692649339501 0.0040967006730219 0.000331834975977888 -0.00466354343758941 0.00750748648837996
  43 874.804294988795 ""  10.3396748919553 0 0 -1.26310874087544e-05 -0.000375620569403644 0.00313943426808695 -0.00164136222465424 -6.52359977183955e-05 -0.00140182582580141 0.00747529813014763 -0.00505074990886115 -0.00147312041418955 -0.00852256342939057 0.00583823780728986 -0.00102733420209766 -0.00780229952471076 0.0062490156048318 -0.000894268602062826 0.00641289856135317 -0.00467758223343292 -0.00159349069398854 -0.00100034696072048 0.000129704853325165 0.0033273145192391 -0.00178446979689121 -0.000100401875333618 0.00267306439689109 0.00275208847754069 0.000548007927156271 0.000107245429173471 -0.00348246364917104 -3.60060046054719e-05 0.00159074823009319 -0.00015128277479513 0.00191670106492185 -7.73831812556619e-05 0.000784972635331979 8.78408703353647e-05 -0.000643928663484005 0.000608423549365759 0.00507809225684585 0.00745275260278151 -0.00332671569673244 0.0059687779863702 -0.0024554631862134 0.0583928712375653 -0.0324479440483171 -0.0121880826323422 0.0505637289155699 -0.0272557382871232 -0.00891781519649619 0.00465949256600351 -0.000958116182513405 0.00254750334228544 0.00449575672046438 -0.00473356501976541 0.000471822363613859 -0.00581521211660236 -0.00152056716042659 0.00116117212173889 0.000505145315471718 -0.00101760338098936 -0.00196362985824835 -0.00495418823789375 -0.0014332288082743 0.00145089023680742 -3.58285048669232e-05 -0.000222183179231653 2.3540852424754e-05 -0.00103138255446458 0.000275335547536155 -0.000272377281659056 -0.0015736023580007 0.00287000969899896 4.14054834167656e-05 -0.00195879851178264 0.00013560157642207 -0.00593990624807952 -0.000950750175788281 -0.000457068027904779 0.00304529109019266 -0.00140648658758748 -0.000645439156360643 0.00145062401198518 0.00330603799817437 -0.0035194497174002 -0.00590660677207732 -0.000310893970958772 0.00667259749390287 -0.00187900231799229 -0.00324382475967342 -0.00509132040108766 0.00452965700469666 0.00145217736654417 -0.0216566915223048 0.00157710587933722 0.00300208779739419 0.00571048323235389 0.00295285910380096 -0.0068488231843001 -0.0020283126213492 0.0122158730176488 -0.0244703258148529 -0.113063962682288 -0.043002259935796 0.0283069297850354 -0.0285583770145611 0.122879702279628 -0.0170552134122245 0.105198332041457 -0.100223843678349 -0.0113637844681617 -0.136261357218449 0.0158796004988162 0.00843426688675926 -0.130802494268518 0.026764360732322 0.0457724148230861 0.133153289694113 -0.0359573655677906 -0.00167200369833714 0.114671016145216 -0.0313218664031158 0.00528514558412278 0.453700078855292 -0.118595457961284 0.00758355551748208 0.0360260200604375 0.0762553955456716 0.045029469542124 0.0380419727634912 0.0697594859877149
  44 931.574730187241 ""  1.22322250947674 0 0 -0.00380937641607788 0.00170604466024289 -0.000500581421525885 -0.00123909866219447 0.00158926146035954 0.000837414345992322 0.00997616499026483 -0.0056489926010361 -0.00131809408007345 -0.0140476315223549 0.00833309024209507 0.00269407166654141 0.00135780228899585 -0.0016484370141446 0.000104359232918457 0.0115449925722157 -0.00699990982200879 -0.0019439474952343 0.0076997690284905 -0.00442675773275906 -0.00214214163184551 -0.0166512822059626 0.0102025668285221 0.00228509008363059 -0.110552892210265 0.0650884554418287 0.017932431464831 0.081533838916439 0.0465823006035812 -0.0402748695277833 0.00661007062328348 -0.0987006905640526 0.025632143354871 -0.0503348736920878 0.0297323733965651 0.00850322366707555 -0.00129337082586954 -0.00885303235554171 -0.0168022783846845 0.0113783274378885 0.0011428857991057 0.0130243648422596 0.0831047543510839 -0.0486001069694843 -0.0132076636663987 -0.0212208374282103 0.0115274869512931 0.00344992116665906 -0.0564862462077235 0.0336123831583364 0.00859617478666425 0.0945998074526861 -0.0558918118517346 -0.0171270478508361 -0.137064503626187 -0.0669595941894673 0.0400298937291031 0.273425961199851 -0.0544862384913344 -0.103850789169276 0.118293456746675 -0.0899030464645097 -0.0616872304873232 -0.0145894456685333 0.156306321048621 -0.0150795171397666 0.145072352879678 -0.0644049097716278 0.0182230434293895 0.196742166721927 -0.223220546911108 0.0275980537757604 0.0892625152744826 -0.0746555629910251 0.268812807227507 0.0857267436725694 -0.0504744257274914 -0.0138376734248393 0.0404922064205311 -0.00190300915801188 -0.289753532469054 0.00240864129148074 -0.000160914285337138 -0.000432890748908445 0.000169959041935476 0.000807386741452347 0.00093112420449543 -0.00056587260684396 -0.00158671197687507 0.00152673238233121 -0.00597229510931104 0.0182127429675417 -0.00425967019994074 -0.000518115901481497 -0.0194035959146942 -0.00387738989205864 0.00489571632750648 -0.0072601700792659 -0.0132010797623066 -0.000134945524724655 -0.00063670391374243 0.000184511861815363 0.000158767250496544 0.000944597381569098 -0.000227094119587514 -0.000143999431497606 0.000335703891688706 -0.000769978945014952 0.000447074340251558 -0.00192197101671136 0.00111302572403078 0.000579739850181076 -0.000849251645786992 0.00135351241641261 -0.000663408699771696 -0.00367486428225497 0.00371713226466673 0.00175648397399896 -0.00494335075790638 0.00326978940960619 -0.000294247206796574 0.00549895820697879 -0.000889126249744966 0.000769446042658288 -0.00173077986524372 0.00145297710058397 0.000634838940375347 -0.000453462190901939 0.0013285317816828
  45 946.953731359589 ""  0.434422317291858 0 0 0.000795555222328024 -0.00128916824948069 0.0023284446931189 0.00041806521119872 0.00110399380533017 0.000287476659938203 0.000389961267828891 0.000633298932106455 -0.00112441682357216 0.00380908870611835 0.00350835001245 0.011783732515555 -1.2319015779181e-05 -0.0026406845579376 0.00894994958676729 -0.00351936614970356 -0.00371495742215383 -0.00891348894059922 -0.00104329062519259 -0.00119432616121763 -0.000523282806790104 -0.00100459905324805 -0.000576547186212033 -0.00400095187131025 0.0078218983793313 0.0462601974125126 -0.11871789480905 -0.0648564503457211 0.0120150835710241 -0.0317230991406585 0.032365931300835 -0.0450001392974734 -0.0475483777861161 0.0292632698485085 0.0190757206475808 0.109655592294467 -0.000473173608553252 0.000757029803042651 0.00659218040956246 -0.00420307455574356 -0.00159582662933405 -0.00201058614146376 0.010999086387703 0.0138689108480115 0.0111114657027036 0.00823743598322019 0.0075853027115477 0.0270847110469685 -0.00344326340331098 -0.00774967424586818 -0.00171063596954 -0.00158733644902586 -0.0018357488491399 -0.00620578999733111 -0.169089527182893 -0.00677425561597508 0.180429891633544 -0.132002963555367 -0.0431160587090123 0.166536924293671 0.279260891485765 0.00290447578835885 -0.048175982603581 0.114341796866833 -0.174595145242796 0.133754282836562 -0.136474094018907 0.247065607466252 0.0196302149617991 0.0618172102156378 -0.156747345744067 0.134888896659482 -0.0277385641611172 -0.0784358397644931 -0.000606261760887139 0.0114086809287742 -0.0733251525283047 0.332861711538515 -0.054886835839845 -0.0625109182821182 0.00391529259120143 -0.000436110031353747 0.000493424219551802 -0.000795250082385924 -0.000789813404715829 -0.000853446020332323 0.000807751058578327 0.000464395332776603 6.66360956216146e-05 -0.00165345900692011 0.00233000271481872 -0.00914602620965733 0.00187324834000517 0.00114669539656632 0.00988477592559261 -0.000133744808495869 -0.000612708792585147 0.00272266092630615 0.00280452605023259 2.59779147012424e-05 0.0001596714206071 -0.000177398502237602 1.56794366173733e-05 -0.000463605346715909 0.000273788017652091 -2.8860842824002e-05 -0.000103667312840728 0.000374672749099243 -0.000233163811773745 0.000733035236410815 -0.000448823394500391 -0.000328684504134021 0.00037722308541724 -0.00086869991711576 0.000190574193260591 0.00206137381147351 -0.00217630816379437 -0.000676707451435063 0.00222453310295234 -0.00150447313165309 0.000240125471489056 -0.00253954235653838 0.00037287340377084 -0.000169335213281817 0.000368693596802914 -0.000891288833055271 -0.000416038090842979 0.000548509481232935 -0.000935043547111667
  46 955.634745094812 ""  23.3118096898318 0 0 -0.0674724555602486 0.018737520466359 -0.0271754691724513 0.0213939386901121 0.00389535135457175 0.0114711399973885 0.00314299254366681 0.00760122428021521 0.00645878537020007 -0.00344379671086406 0.00117306537806202 0.00168195097596651 0.00169966526052673 -0.0110877737312221 0.00505379228640571 -0.00975789613930751 0.00552641608918622 0.00265923013383341 0.0205704135292224 -0.0149151408772188 -0.0166583206342755 -0.00918020883086199 0.00882129744024973 -0.00637580242922558 0.00564633614991342 -0.00255560006371179 -0.00281006579847136 -0.00409637080740882 -0.00445908671381153 0.000704576419766625 0.00262504913888819 0.00477348143898348 -0.00202403582343674 0.00413866029751834 -0.000998484914412622 0.00126356414841176 -0.00739724490905392 -0.150087045798187 -0.320354006047753 0.193667029393307 -0.021100213956547 0.219781219089877 0.0177118221083133 -0.0140633883954703 -0.000964033425081785 -0.0370679593556783 0.0110024826263883 0.0105482154194351 -0.140574393390788 0.0711174789195265 0.00964858219385881 0.0250542274180186 -0.0178880286265397 -0.0216967727542546 0.0179685832746663 0.00825123419338857 -0.00194899401509898 -0.0293071145036198 0.00610152907104072 0.014757335730065 0.000471696452312734 0.0113037174438812 0.00273776710311196 0.00530924853049753 -0.024989270511975 0.00354765594435275 -0.014616928617473 0.00396362944886016 -0.00047294492641979 -0.0195671671214998 0.0182800870162967 -0.000535774597921729 -0.00572063429519895 0.00224608684262956 -0.0166817734155757 -0.00936320530265446 0.00479105856858085 0.00813724570510138 -0.00375420606863311 -0.00115918477929499 0.0161514562545211 0.0388657715081545 -0.0179718056211999 0.0179030465389072 0.0238664682140586 0.031659298478044 -0.00761090102088718 -0.0340186141947052 -0.0196649100385296 0.0502213465812299 -0.129347157900099 0.418393861292471 -0.0857461346432961 -0.0292372451165455 -0.453547132714014 -0.0449501608439926 0.0572853014280623 -0.14727320173277 -0.229117083201931 0.00147042089919281 -0.00462653163649748 0.00843471095774794 -0.000367853977482897 0.0196429721410634 -0.0145034765307891 -0.00537748677250624 -0.000851785826726674 -0.0161487813009061 0.00832294642227438 -0.0243275648958995 0.0342123437927406 0.00356826799377021 -0.0222279562514378 0.0305738389555125 -0.0174285106382207 -0.0941309175428725 0.0890836354705664 0.0300561702496721 -0.104141588159399 0.0813428549068879 0.00457384291512018 0.0942729033336949 -0.0218682201818904 0.00487641544298913 -0.0291934053403622 0.047915890304788 0.0184201476634374 -0.0196637771254057 0.0400476129867641
  47 969.117023982927 ""  78.6084161154817 0 0 0.0198875566295712 -0.0012722006409546 0.00494471069009047 -0.0056611733958931 -0.000320956918809937 -0.00275540608683811 0.000162418307172489 0.00278858069565268 0.000147591734068077 0.000697882207699313 -0.000672590628945207 0.00179946430662641 0.00340150818164566 -0.00272513958509508 -0.000128894131509272 0.00319208192978782 -0.00116216594275236 -0.000478936674372702 -0.0156047384494436 0.00996479762373391 0.00180573075989037 0.00808139005427125 -0.00626749178932072 -0.00118788899678645 -0.000779175758162762 0.00051631933175717 9.22248528680954e-05 0.000627628783940578 0.00142727723570608 0.000177256771058585 -0.00121907955149331 -0.0012639510467477 -0.000417347377854677 -0.00114985494443983 0.000662869285020426 0.000109065296096364 0.00631220438211285 0.0386997466694889 0.0772324398201049 -0.0405303888836338 -0.00453207305251185 -0.046630204808405 -0.0133607942001466 0.00254866130207304 0.00491641523984702 -0.0202658164100367 0.00905976367164747 0.000962450424565078 0.0941425685069712 -0.0546916593182771 -0.0166238664616133 -0.0406117454431764 0.0251883778674963 0.0108068334234313 -0.00587934595483535 -0.00244836628487173 0.000657446941024683 0.00796021644406831 -0.00211268003611545 -0.00310909708234043 -0.00122514723830099 -0.00362762249183649 -0.000369162794590273 -0.000710264128735874 0.00734409627140313 0.000812026820075091 0.00258006367809737 0.00400355498355816 0.000164474575360754 0.00732666722026581 -0.00789808133542712 0.00182124327390144 0.00148345443908107 -0.0010993982471729 0.00466255149220278 0.00471850728953887 -0.00275602394437636 -0.000992152107015241 0.000736085392618247 0.000119021848734783 -0.00485998424574284 -0.00714527332848542 0.0086043744188467 -0.00706310296610117 -0.00826623402890925 -0.00988783840092769 0.00501202346245098 0.00692860611306671 0.00315519135048633 -0.014569002064879 0.0398496400551452 -0.108673983277647 0.0208245124344058 0.00875647872924229 0.108888032724307 0.00916468003963956 -0.0110417893446558 0.0371609103012984 0.0497369281030253 0.00937282977592433 -0.00786872348400366 0.0311784638322354 0.00222211281111235 0.0640973512039665 -0.0614673287473785 -0.0268130855261565 -0.00753411526236989 -0.0528125724600936 0.0344335376186751 -0.0890976098230006 0.166504269462415 -0.00117270089091304 -0.0627825864501698 0.0802164858409753 -0.108351098710024 -0.380439604766197 0.29694091894838 0.0904314512755567 -0.35458172316585 0.372946552791963 0.034486997720669 0.316756916839466 -0.079020353643036 0.0287944640327274 -0.146460984371651 0.179567854270961 0.0755781933631128 -0.0375265737385387 0.125348277360925
  48 974.072222729691 ""  0.578857013837212 0 0 0.0136375272666435 0.00117162574935742 0.0127852740512441 -0.00924990559175605 0.00135419250115066 -0.00356768515011581 0.012246771561355 -0.00953619065347735 -0.00391290248603565 -0.0267761631628689 0.0162597105086877 0.00487569205130221 0.0329858788620968 -0.0183189098515146 -0.00676887863318113 -0.0290263025266677 0.0175748021327686 0.00448482127431472 0.087167881652837 -0.0503219668239889 -0.0114183412802461 -0.0644735097188283 0.0364833180750173 0.0129305259507713 0.00783845768630421 -0.00474595343257805 -0.00100784321791346 -0.00118154249356629 -0.0162384217057769 0.00401348620261972 0.0123566035940541 0.00978684865411227 -0.00548200546060523 0.00224808419381402 -0.00186137726286955 -0.000722927530290175 0.000865675393063233 0.0260029802276826 0.0631454289861064 -0.0262406777864498 0.0163068881974402 -0.0294559901595042 0.170931002589173 -0.0986471267937156 -0.0276790839404382 -0.210500430740847 0.126072758289829 0.0317243954643348 -0.512379385301467 0.311372579358261 0.0895298960333774 0.366234100857676 -0.216701467869846 -0.0581491187521027 0.0833485144694836 0.0273108020812587 -0.0325168375522425 -0.0754661649478078 0.0261984933327095 0.0235878076479898 -0.0315259922791019 0.0366330509887295 0.0126624147145659 0.0215990735833413 -0.0885760409766742 0.0142555518620015 -0.0478154949408065 0.00863104656981737 0.000494867224777864 -0.0631102894907412 0.0563488470537547 -0.0020735751849145 0.000337947623422836 -8.76708021573048e-05 -0.00257847065475299 -0.0171880856672326 0.0103188404741774 0.000901743618383206 0.00202351404833431 0.000193516028291972 0.00358605559382332 -0.00650536187839114 0.00684037794061234 -0.0101984528991657 -0.0101403972830527 -0.0112203778307611 0.0077712859700907 0.0107659599803175 0.00300792756988842 -0.0174043549033489 0.0296657897497586 -0.110155380534697 0.0211062773668888 0.0119343613770823 0.116665590404799 -0.00105857197518867 -0.00171712043112841 0.0340485360800849 0.0345456573701137 0.000413403812923423 -0.000688398148124716 0.00188175079220077 0.000592229683530367 0.00442430591314316 -0.00439653188237116 -0.00216772817221386 -0.000323376951742502 -0.0033545915475203 0.00265000102050019 -0.00777477370773911 0.0138451685693425 -0.000531521759655927 -0.00309954085920638 0.00364601507628735 -0.0108817062126396 -0.0296327221917066 0.0197160773738987 0.00621557703816589 -0.0254058613230412 0.0316820785729675 0.00224587635577793 0.0231037103625208 -0.00519747959736325 0.00377986931730651 -0.0140102784298505 0.0117119161540441 0.00529034105570332 -0.000102798271597388 0.00672741655260168
  49 986.995900230778 ""  0.149313686554262 0 0 -0.00142760788525504 -0.00063582916513057 -0.00259937816035873 0.000226841668884086 0.000349450421856112 0.000815006219832764 0.00169307170178183 -0.000782430958196353 -2.61403989869347e-05 -0.0153056795167385 0.00935664958967483 0.00227795723159313 0.0165050667676758 -0.0102068073027409 -0.00247759721787228 0.00117922684282183 -0.000858933450229855 -0.000354941557830472 -0.0187598922865193 0.0109936516332786 0.00253313150197433 0.0128625361824928 -0.00746314252078929 -0.0023448468954544 -0.000201961296170869 5.83542117247337e-05 -2.49866279429578e-05 0.0216067342483479 -0.0414581047989 0.0454984881530948 0.0344579458969992 0.0084849193434552 -0.0546614635091054 -0.0581921947885821 0.0343605522135 0.00961579004501643 -0.000618380988939848 -0.00170303499258082 -0.00531349353004282 -0.000177844798632064 -0.00308274365410663 -0.000268132680681438 0.087140022508902 -0.050227413874679 -0.0145497127335172 -0.0811860313752316 0.0482266373253835 0.013670034259838 0.113779152933159 -0.0681988463089801 -0.0197555974148473 -0.0730703145768281 0.0431798916258764 0.0120385039032705 0.26180175100429 0.0505255840198693 -0.216605568207421 -0.054036332187762 0.0896896002562202 -0.1063146125956 -0.322543145066693 0.0728551588200675 0.0749415128382797 0.12751929444278 -0.279472157868776 0.152641525742062 -0.226978054754332 0.250900281200292 0.0151083743234898 -0.0764929226285557 -0.0125384043250238 0.128118225794017 0.107897608125724 -0.102260525149299 0.313351715256247 0.125689204658115 -0.0740127289757044 -0.0206165567128016 0.0619832249398335 0.00201433902373686 -0.341338524947124 0.000312459296083417 -0.000878172371212748 0.00175715163587196 0.00138739168617705 0.00187339731820294 -0.00157205837882596 -0.00143098295319105 -0.000167143140227151 0.0026189280693863 -0.00284902164177392 0.0138305836353298 -0.0027100985554166 -0.00227479714203521 -0.0144720122181678 0.00216784443921855 -0.00140446537633683 -0.00367395993764754 -0.000945483774009317 -0.000372135469397315 -0.000445351238447718 -0.00052430376915506 -3.05405193258974e-05 -0.00146487449019976 0.00180800884231194 0.00139732209352407 0.000243973234845788 0.00130823619754608 -0.000670059349257573 0.00128375267923627 -0.00546984683508544 0.00120460034203079 0.00116658123202773 -0.00041058628473694 0.00346731024870574 0.00870390329844112 -0.00533374010707094 -0.0016803829262287 0.00786970993853467 -0.0105331092597792 -0.00164790996177092 -0.00674569653456266 0.00232133117748799 -0.000250029846456859 0.00429778349222112 -0.0052312722133988 -0.00221294556775304 -0.000251127135920281 -0.00297929421997195
  50 999.239822366209 ""  0.614134466349092 0 0 0.00110308195041523 0.00216079435484333 0.00648419332278104 0.00197468100175436 -0.00139253476931389 -0.00266961929098754 -0.00729842566400668 0.00430706624383722 0.0005236301813628 0.0694000737866133 -0.0421800688091585 -0.0103205913500537 -0.0873407992269697 0.0532854586654907 0.0136179947965289 0.0122942441536513 -0.00711641536765004 -0.00154838843974668 0.0370522658297049 -0.0219437064973681 -0.0047545415566867 -0.0260425254067856 0.0157015044242129 0.00390657902207067 -0.00462443645372962 0.00264446680925504 0.000686712395157225 0.00416771405663333 -0.0103223605494046 0.00747577115378145 0.00862644171376346 0.00242354991804976 -0.0098240699792064 -0.0166059552710239 0.00985259030237461 0.00275491054681757 0.00186390207735438 0.00017967005161778 0.00321526302064524 0.00678061773204219 0.00729355635905587 0.0087295649508962 -0.403533668274764 0.232346300519889 0.0673950615454521 0.526231788876557 -0.313388462814098 -0.0872358617949167 -0.208270934094591 0.123412271971233 0.0364559196423737 0.137828260756442 -0.081137942835794 -0.0239534796805708 0.056989649985906 0.0108714538680018 -0.046150507694586 -0.0104841335367515 0.0208138780425252 -0.0330879112065018 -0.0578955121997209 0.0201426122574347 0.0138843074077078 0.0276371328041893 -0.0596044831989967 0.0328190491247646 -0.046922819516532 0.042791785172899 0.00331762545859183 -0.0136521015375319 -0.00733880968054448 0.0377969411734198 0.0303337746904846 -0.0283198961031556 0.0893697533982937 0.0281593821154153 -0.0168022207587327 -0.00407634124704704 0.0165123968015528 0.000276283254301716 -0.0975865663989005 0.000317243271814824 0.00141095976503554 -0.00360896714528751 -0.00307075081918961 -0.0034018553447211 0.00339346164979215 0.00173223142911983 0.000260808392150265 -0.00560365480873326 0.00190430044572084 -0.0218984757551683 0.00475861223629137 0.0050734254700204 0.0226095162602453 -0.00791181770277368 0.00582111698655846 0.00502987654491469 -0.00765154884612353 0.00217127355422511 0.00146936411565436 0.00141189151856515 0.000210660996980382 0.00266444880216449 -0.00368334098266639 -0.00327979070828706 -0.00177448244552653 -0.00284826330903345 0.00212127328959786 -0.00171012190788016 0.0159374368771232 -0.00412301365029635 -0.00347926180211579 -0.000756571919104435 -0.00858975602788452 -0.0186169665007566 0.0095912488246679 0.00351464160555761 -0.0182416584759196 0.0277100153060325 0.00761137318488014 0.0134059687347278 -0.00617477970798979 0.00104213702229608 -0.0124672258053258 0.0152966218343726 0.00766767517275496 0.00169610627526444 0.00760578154624647
  51 1019.23691444088 ""  20.2373788679479 0 0 -0.0138803614890362 0.0674582298915908 0.12372484960221 0.0109843389081503 -0.00664009962726345 -0.0338448440509811 -0.00681492954158799 -0.00055295770185201 -0.0123390818309812 -0.00220128092093759 0.00077147250385744 0.00043078092519845 0.000888038394034915 -0.00394718624969096 0.00150043968497615 -0.00175272499482503 -0.00113984585288645 -0.00507537782318758 -0.0036933363114598 0.00352670920249663 0.00498617357537123 0.00477371286094659 -0.0129237870560948 0.0157984053106066 0.000974204254644145 0.00124505306399974 -0.00127608624052023 -0.000275429328511758 0.00217196701069531 0.00157759399521455 0.00133655781463263 0.000297567355079407 0.000585198240465422 -0.00102363256861289 -0.00196592017632619 0.000522266268823756 0.109812432717717 0.0114070153264806 -0.139226650620015 0.226220537133169 0.0652517384788063 0.332129409632814 0.0163559990822775 0.00432713239799594 -0.00292331657647315 -0.0117656419194996 0.00373219094099288 0.00393744458205811 0.0444260817220052 0.00118721917857126 -0.00183921531050306 -0.0369335069480551 0.0478450484175043 0.069663526595086 -0.00884845746621957 -0.00320603252293612 0.000418252493878106 0.0108315427065951 -0.00170748334910417 -0.00612821187473106 -0.00608336802223833 -0.00476828260646667 0.000806237534274351 0.000751041317079947 -0.004901814517465 -0.00088335821410968 -0.000312930301916608 -0.00406974552356471 -7.03352119988373e-05 -0.00419296444603915 0.00533290725664479 -0.00232941077127046 0.00149244481278985 0.00349904159096314 0.00537153030860025 0.000419663053688273 0.00138563315859048 -0.0084020168691649 0.00343886979671806 0.00242117587461118 0.00665549198639819 0.0306258811153162 0.0134200947722474 -0.0547133420549668 -0.0378798613962674 -0.0470203170557273 0.056644611017969 -0.0157377232941458 -0.00440381266255138 -0.0849844389932675 -0.077297887652145 -0.174315437937142 0.0562889764720222 0.0804369355896907 0.140478517688618 -0.192909861638542 0.157471462290342 -0.00146154157688471 -0.372860661807267 -0.000911647079792213 0.000984735450863021 -0.00468065569097544 0.00118438289004386 -0.00140081252548679 0.0045116432516332 0.000351236685673986 -0.000992629588761444 0.00166196447452922 -0.0023807048078859 0.00375087790517642 -0.00721557077757384 -0.00245212059585333 0.00176675622955791 -0.00702950402958388 0.000397201448404255 0.00707874419818743 -0.004513297478567 -0.00234733952353922 0.0113483151663197 -0.00323957880793747 8.31599511188462e-05 -0.00764021067202771 0.00199517979702911 -0.000251257749766427 0.000484800841427987 -0.00321418304433461 -0.00146276159182257 0.000428564485462021 -0.00278461441140275
  52 1027.5715773221 ""  1.45871444213055 0 0 -0.0029711910067378 -0.0148809244491564 -0.00278749128393602 -0.000867017761389205 0.00234946897675707 -0.00485868013146807 0.00261477879195978 0.00571595687760195 0.00146656501761532 0.0072393924204332 0.0419666149124646 -0.118254596239567 -0.0221443590652915 -0.0619586103388136 0.097137904531129 0.0128555881412483 0.0199970145314837 0.00369165564283231 0.0070052514331057 0.0389713970770908 -0.101319740197081 -0.0234870623768245 -0.0684226268839756 0.106656823125856 -6.96284700583542e-05 0.00194263565878144 -0.0067122776477955 -0.00288983390610631 0.0019940779797213 -0.00194335615342721 0.00264158062478026 -0.00123538177862656 -0.00279620069139457 -0.00791326247451008 -0.0140568183173143 0.00300824957420442 -0.00619447301805802 4.49852569312169e-05 0.0188560911047551 -0.0153330576291704 -0.00100016660542821 -0.0206136943224921 0.113538239271512 0.242982654911183 -0.137640844091455 0.0466214694068394 0.00653259500915522 0.228339287444533 0.0893949782010335 0.187774796555892 -0.11004142488247 0.0572913075499443 0.010224957704998 0.262797073174441 -0.0150015988044973 -0.00306015968941759 0.00787007922171204 0.000458914860332135 -0.00293584556896429 0.00207142575793387 0.0102796758305273 -0.00186312410435874 -0.00291633296267112 0.00616132491210464 -0.0156713098370369 0.00445038791202833 -0.00699901895888198 0.0081114658646996 -7.51679463066008e-05 -0.00229567319658007 -0.001361416230972 0.00273833669493688 0.012909480112889 0.0207963578790888 0.0428633385969825 -0.00187915948891569 0.015613676204617 -0.068436436521859 0.0223208707702247 0.0153059189664915 0.0403711895135958 -0.00265461153272114 -0.00047520852154437 0.00508334426288316 0.00356035561300794 0.00364246074709947 -0.00386477859601235 0.000592170510481381 0.000858346504145087 0.00366703842700305 -0.00109642573636718 0.00933629956071179 0.000828929519294272 -0.00346158176725271 -0.00323576446029553 0.00682553630495901 -0.00299417351244211 0.00830607699969641 0.0170318185254384 -0.000806878453431319 0.000112272787870587 0.00157771491036787 -0.000362971224455466 -0.000144860004471973 -0.000810939188370984 0.00105931960308591 0.000156764322074689 -0.000850227392415121 0.000358488789757767 -0.0012373636983821 -0.00445586100090509 0.00351791841478227 0.000991018264732833 0.00566127431855545 0.00278895226781747 -0.00204350126802948 0.00532795425499467 -0.000309499605998065 0.00141069758033119 -0.00682457886467422 -0.00158224593813916 0.00106704009410153 -0.000146763677825081 -0.000511437322679801 0.00329641644473587 -0.000678329815804705 -0.00123563247076423 -0.00529066338050501 0.00285397751937766
  53 1043.81068659261 ""  11.6653583195709 0 0 0.0171624751019191 0.0378610241576391 -0.0195507332386264 -0.0134206033994785 -0.0279942631103977 0.0204469342065542 -0.00850099167793361 -0.0138350634083449 -0.00336095000184091 0.000452459255029756 0.000428807624881797 -0.0091768782088131 0.00631824767068243 0.0140500460108487 -0.00388855028875763 0.00429357118585877 0.00490706713167863 0.00767486744696678 0.00235854997007987 0.00167544876945626 0.00540995928690886 -0.00183388787640263 -0.0022230450731074 0.00177158378342819 -0.000963731369247282 -0.00258262077839887 0.00390168426145226 0.000375209162462854 -0.00519940153796061 -0.00241160815485337 -0.00496556515354615 -0.00184779678935631 -0.00142786294415972 0.00188109822816676 0.00399023999013541 -0.00196442239521069 0.017238329587571 0.0324802741326052 -0.018342199228253 0.0241431262609608 0.0190539394250982 -0.000739328504685338 -0.00829860941769037 0.0104839113523977 -0.00896815143451513 0.018570308557809 0.0138201237213447 0.00185022825908836 -0.00332360680329663 -0.00386768591935035 0.00644124633779675 0.0079996380672863 0.00303500790245257 0.0155479497198726 0.0201499871920783 0.00660467892391089 -0.00269890147095113 -0.0220296179702097 0.00382588831920924 0.0106509427728504 0.00795768573906521 0.00956518745560562 -0.000477871931947394 -0.00403632715372626 0.0205116845721934 0.00104959796034625 0.00457477783306126 0.0108160318145113 -2.08811688094897e-06 0.0156795303716024 -0.0181852684290321 0.00455935406593835 -0.00433917040630405 -0.00713856489889014 -0.0141418225039046 0.000178156065548721 -0.00563916167162489 0.0201565345310124 -0.00743157336795078 -0.00527057929984595 -0.0146891371638884 -0.0013167935875091 0.00544949752677633 -0.00838034126828374 -0.00377665229743648 -0.00620746574488804 0.00532821371010618 0.00147261315427826 0.000294385607208767 -0.00505982344405233 0.0288035660815416 -0.0216465764975167 -0.00951147698655222 -0.010622791439244 -0.00931336768177507 0.0260250923012545 -0.00958050777023606 -0.0165410394847411 -0.00321318490992778 -0.0231108543930848 -0.0725054713226858 0.114594355358306 -0.0265823849020618 0.00900535717481753 -0.0784247884916115 0.055007838834944 0.0679986776586987 -0.0169514983878103 0.0122861519667562 -0.102732437083702 -0.15456726978236 0.148888457711309 -0.0918944234696363 0.340296720784641 0.0805993526775599 -0.119123807960926 0.184155861854059 -0.00837580461085156 0.0206431504077243 -0.34142790577167 -0.106661413587117 -0.0235144122675643 0.0294256273398145 -0.0673418487606618 0.324869523748695 -0.129517884424674 -0.071781821059653 -0.0911174180841959 0.0102720644222206
  54 1046.49130793644 ""  108.473678644692 0 0 0.0531776077789751 0.134116259689466 -0.0827436714350604 -0.0448715172892001 -0.103028417346872 0.0821432841924386 -0.0365279841184917 -0.0571950452717108 -0.0140219772866461 -0.00272047371001068 0.00742701051215857 -0.0414544526381318 0.0262050447335541 0.0474326138435684 -0.0136196224628427 0.0153898893269012 0.0184024546830697 0.0277136866376327 0.00870819028956424 0.00934981233214448 0.0195178497448151 -0.00515737726790665 -0.0127897522903606 0.0118273218489139 -0.00344896869890974 -0.00980852360256994 0.0143245040777399 0.00134769643882619 -0.0189271484892961 -0.00854082176096168 -0.0188518049635338 -0.00692461609586867 -0.00507290091010384 0.00732092736722691 0.0146366019997591 -0.00730290382994009 0.0563132409376351 0.108491193300121 -0.096239716431594 0.088767494019324 0.0870083990724806 -0.0151458234129963 0.0250792061875297 0.0542843428632468 -0.051137085890645 0.0448533164923474 0.0688557816778027 0.0198274915771095 0.00163507694965256 -0.00661619776924625 0.0215359850834551 0.0163682021786898 0.0178821048563388 0.0688409311550614 0.0742403705642685 0.0242499515507784 -0.0112867530072576 -0.0802327522747668 0.0144136968648944 0.0382626816686952 0.0266363845767738 0.0348857310772647 -0.00143544261852432 -0.0157786605567455 0.076974691222548 0.00327409508290194 0.0174816988415474 0.0397896699522164 -2.64391182533341e-05 0.0578893021143513 -0.0667514449245069 0.0155945423143418 -0.0165474691248046 -0.026361969187801 -0.0539814793156368 0.000303008763567094 -0.0207594018562888 0.0751699962774468 -0.0278443730908598 -0.0196003494389502 -0.0528882632949791 -0.00135101993960551 0.00369284245525139 -0.0137462150741594 -0.0100843443815409 -0.0128067007156487 0.00747780524233159 0.00731385737868336 -0.000607611463782453 -0.00330143065386245 0.0530144298169676 0.00381888131073105 -0.0356153830272838 -0.0161737412419426 -0.0141079894327953 0.0413120862496829 -0.0344015341853748 -0.0758080016684809 -0.00847745269803661 0.0037024398960371 0.0234275885056167 -0.0340054865448913 0.00691577851020758 -0.00282818804741857 0.0243031138815719 -0.0130540472555257 -0.0219726479750301 0.00357208900142622 -0.00417170024244113 0.0306394687403223 0.0306637750542856 -0.0355821062724193 0.0269146805668795 -0.0835891345832929 -0.0144749427720052 0.0300661677330292 -0.0402686794287185 0.00147166486891288 -0.00181459004920522 0.0881230042680983 0.0230921171447739 0.0130560822452441 -0.00707203117057622 0.0155767457370972 -0.0835191068159587 0.0381177370091192 0.0178546742677972 0.0107098415515702 0.00497944743406913
  55 1048.65315330735 ""  7.46374646617265 0 0 0.000373279128194144 0.00561406662697501 -0.00313036121160155 -0.00107234775806042 -0.00398415745494418 0.00468855432331231 -0.00270385098722062 -0.00212419248221594 -0.000761049269660764 -0.000362614318912384 0.00108155097910188 -0.00253003614447256 0.00112109358017436 0.000884666889168206 -4.69553458512131e-05 0.000307096183657825 0.000477052232899076 0.000392654033903799 0.000192666085292318 0.000588393350727971 0.000729180914160115 0.000350978181216595 -0.00138929459395663 0.0013681609486616 -2.07114881666857e-05 -0.000110377688851525 4.25734873635384e-05 -9.97503740567074e-05 -4.67130820776681e-05 -0.000114361163528737 -0.000148848410263512 -0.000103267948953113 -9.78133272739153e-05 -6.6878737147685e-05 -0.000228394331784186 -4.55452745003252e-05 0.00300366520228965 0.00312176808468987 -0.0106327796819557 0.00582186115862809 0.00614642050405375 0.001984518045154 0.00910807892564224 0.00597657072935594 -0.00415787014341405 -0.00167979652430228 0.00458829365279289 0.0028709626794871 0.00249017684895597 0.00136223333502581 0.000487732395746551 -0.00236495012696732 0.00208894920292259 0.00444705371258471 0.000212093645181661 0.000154266903615788 -2.44754396263458e-06 -0.000523978987052586 4.32184476094118e-05 0.000276992083958616 0.000289366454372396 0.000178059929831439 -8.03276436318485e-05 -6.43068159066531e-07 0.000235810170571955 0.00023109114725928 -0.000201976518078844 0.000724202134228708 6.23843942832137e-05 0.000340028976696185 -0.000540436517184644 0.000130096996959648 9.81258892873718e-05 0.000219278749697515 0.000264750120821363 -5.95077020502651e-05 9.86644609919438e-05 -0.000767390287004867 0.00028290501589261 0.000139864612225193 0.000501081419309785 0.0012122341857267 -0.00021990139397654 -0.000306975944301658 -0.000183260258641532 0.000354995348672821 -0.00031423077522074 -0.000377573272774229 -0.0019792159437195 0.00182059734275649 -0.0093152484710167 0.0103771945328887 -0.000181635141829675 0.00220770236053056 0.00194512610718894 -0.00380434971435849 0.00746368620212849 -0.00704968803925529 -0.0161466595511844 0.0580617453480312 -0.10106456721807 0.0766571184060177 -0.0117566841220392 0.00146480285407079 -0.0680754798447462 -0.0374779643682952 0.0941529085903973 0.0295600284392295 0.021718431120191 -0.0733523593692591 0.31021225092171 -0.111481105953949 -0.0769076440954977 -0.160633546837534 -0.137848547909613 0.10647385608635 -0.340161736781278 -0.023683539806858 -0.0479897816577338 0.178207924012797 0.0999874276254976 -0.150154224726998 -0.00199758824967838 0.053179422718927 -0.0629369604456546 -0.0945236761203781 0.0218014636056425 0.365493478792135 -0.222945849682862
  56 1060.80935663422 ""  4.83298763357125 0 0 0.0161125651727655 0.0395373520812573 -0.025365664981327 -0.012992107239313 -0.0306389694644126 0.0277389547998762 -0.00865300524538284 -0.01000224361844 -0.0179996989651635 0.00571490413370011 0.00371648953722448 0.0203810167311352 0.00644346372554394 0.00910745855597373 0.00790671280957735 -0.000720569713650456 0.00600540254523537 -0.0244099566685683 -0.000580241414635328 -0.0112770352546599 0.0358929905565363 -0.00530557272661818 -0.00634722619601239 -0.00884114920025239 0.00449309316304093 0.0214277686531759 -0.0518036745258777 -0.014754827354614 0.0596339546294488 0.00726075845151759 0.0588529416186776 0.0153559894135937 -0.00598613448654917 -0.0444006229323613 -0.0820756105099717 0.0225279407896787 0.0118420804255541 0.0251784964626747 -0.0289927315749386 0.0178845126154584 0.0159039595304554 -0.00850234917593513 0.0335328136975905 0.0559429932181772 0.0161853208424583 0.00495186064742816 0.0038995911102297 0.000496530851087418 0.00673865802770001 0.00222474927019991 0.0370680052737384 -0.0324325665949648 -0.0354020684785216 -0.0609126855729731 -0.257031813584944 -0.0716611762273203 0.075615617917573 0.205883821698402 -0.053599310746311 -0.0769871250722472 0.00558986763478343 -0.107257452832656 -0.0170351749858523 0.0740105128739345 -0.263857759692481 0.0231080681684177 -0.0992819958105236 -0.0409475657920833 0.000279785728920553 -0.155368240166304 0.156629429352565 -0.0153000549515555 0.0783229791019171 0.133712978411502 0.259926944072625 -0.00803481563424833 0.100704006013363 -0.408956940998852 0.141010828437088 0.0966647673753159 0.251578697677391 -0.00123680115528571 0.00112153756698144 -0.00463561279335853 -0.00253040904944168 -0.0031556217111238 0.0022596570879945 0.00297678590108298 0.00010637216357287 -0.000604044130039427 0.0259495333494672 0.00687143212143277 -0.0174858515828594 -0.00995782589006818 -0.0135906110931343 0.0247324346001964 -0.0204384144046862 -0.0273251659239162 0.0115073297567888 -0.000437791663281043 0.00122544151970359 -0.000643235025888814 -6.97300917323535e-05 -6.06049335852862e-05 0.000578799638174733 0.000230548013248069 -0.00104254334406487 -0.000434406009211373 -0.000108760813629195 0.00111457858559077 -0.00203599691910445 0.00100686948972463 4.96401059283288e-05 0.00265211842201662 0.00146435120279179 -0.000981516963916793 0.00199688340254335 -9.21892253416398e-05 0.000348184840514114 -0.000152715465132857 -0.000471299633099295 0.00195926854945911 -0.000276871634282573 -0.000635699365211122 0.000408800069662954 0.0016528545744265 -8.54976182839413e-05 -0.00338896379321188 0.00238986453446519
  57 1069.0454745224 ""  0.0446418948759118 0 0 -5.51889501485151e-05 0.000281405216708724 0.000123301891822011 -0.000128225169763349 2.05973157631981e-05 8.25163064689338e-05 0.000583821973609691 -0.000419008801541905 -0.000226259797945603 -0.000700108956440477 0.000332480705490775 0.000239142096491787 -0.00595765352069473 0.00366872947198076 0.00100024068850323 0.0338448708807567 -0.0200412676405014 -0.00566737993027875 -0.011661469581555 0.00679625888924878 0.00208318813587545 0.00144602983784815 -0.000807329850790812 -0.000260559105751396 -0.048012480668806 0.0286152639649975 0.00782425603331267 -0.0066893642211345 -0.0524400969377069 -0.074823834106384 0.0607455583828971 0.0212466271499211 0.0660937469834564 -0.0368352118355798 0.0208967704255521 0.00598270067523032 0.000840344993167056 0.000791902789297331 -0.000680514871518337 0.000152340157013524 -0.000696165184302057 0.000749580295443749 0.0119723225832936 -0.00706146226477584 -0.00184441589212887 0.000223640327765219 -7.98215469328468e-05 -0.00011370350938144 0.0605048174419751 -0.0364405153111305 -0.0100213106764382 -0.00922115491291504 0.00540156233923185 0.00142864556224115 0.172038416142815 0.0851495270470721 0.0777281059808634 -0.322904185758542 0.0186002771127395 0.225047844583107 0.319700699264957 0.127317767724671 -0.0630507282257276 -0.0123131878305938 -0.182181898565281 -0.103365725112999 0.0504669585159568 -0.347161844566048 0.00287545378036141 -0.219588721693796 0.302181136532097 -0.137927595059888 0.0447422253827717 -0.0414896013477691 0.155620861250489 0.0477549697162594 -0.0273081823892707 -0.0113681040003678 0.0210595761564623 0.00563993256520771 -0.162522575606372 1.88613475256204e-05 3.84368232150886e-05 -2.15371610273434e-05 -5.32374725990181e-05 6.58308980673796e-08 4.37543573268867e-05 -0.000216895287693211 5.28274781487293e-06 -8.6835407747655e-05 -0.000356525914190357 0.000264285410663279 2.43316078495773e-05 -2.34610280168568e-05 -0.000411241305523881 -0.000249455169412077 0.000150206826381611 -0.000222855577449818 -0.000941947326526634 -7.43218373897288e-05 -3.54892942850437e-05 -0.000164768722573356 -8.44027327346554e-06 -1.94032859975248e-05 0.000140402766349036 -1.66972143774707e-05 1.95874586220545e-05 9.57892932861167e-05 -0.000128223495778041 0.000108049191938384 -0.000182907949029078 -0.000142026429124669 8.69659887067226e-05 -0.000375754684976 -8.11607060252669e-06 0.000367615107758711 -0.000302830550252117 -2.14855634572579e-05 0.00012352854012323 -8.3771085713064e-05 -8.16096068216417e-05 -0.000264013337176851 0.000118209263779101 5.69078522642907e-05 -6.74720745623992e-05 -0.000300095638855454 -0.00017980503517408 0.000162435107883044 -0.000306551840812195
  58 1117.61854564779 ""  1.87826542020416 0 0 0.0399482216356588 -0.0130361970504113 -0.0494716846829169 -0.0128167778801563 -0.00126426717341862 0.0243776802348145 0.000630485309278854 -0.00307721492761667 0.00806987046951981 -0.00212862658943741 -0.00161266527850624 -0.00889858840382764 0.00374429384540885 0.00651262175412538 -0.00172458070734961 0.0066132203191217 0.00774320743831134 0.0116143240918717 -0.00127435192168282 -0.00164317247970415 -0.00279726020296448 -0.00157723643391033 0.00122533978829812 -0.00534004084081268 0.000398507635031267 0.000311531849399278 0.00143154350213409 -0.00144415258510195 0.000689505430667229 -0.00286795746434908 0.000533516090090017 -0.000487371207071891 -0.00320058231627961 -0.00299332832256622 -0.00487356352138447 -0.000549838517931069 -0.031288571816076 0.0322969539872522 0.124525570884958 -0.0274406312737819 0.0965654893466869 -0.157996254972273 -0.0161550712981145 -0.0230294948654748 -0.00726968844502944 0.00654457045965989 0.0111081059164781 0.00450073038530564 -0.0201078618005658 -0.0289763399213968 -0.000649961402123867 0.00548531969920542 -0.00818135196142622 -0.0144332255138054 -0.00627719671543786 -1.64198870516554e-05 0.00787792681215865 -0.00414921119314301 -0.00246393951431563 0.00688493323308311 0.0126986888023085 -0.000241257427764361 -0.00328871930391018 0.00470712642066167 -0.00648189229779704 0.00604366911259401 -0.0068274295379181 0.011225540448749 -0.000106843669028483 0.00147570578352819 -0.00579380579107217 0.00600601061054723 0.00382024936284841 0.00746261314470788 0.012257943119393 -0.000739434065292748 0.00653265917504788 -0.0277955903712738 0.00756830977607664 0.00522482464622437 0.0114938428877366 0.0277481882832746 -0.000599596271204368 0.069750324363252 0.00503071234261434 0.0104352103172228 -0.0550730537251645 -0.0550411046454532 -0.0317637572692434 0.0630669957085711 -0.416710521746612 -0.0791225451035402 0.274246411675963 0.156100477960231 0.18279654489044 -0.388681979071056 0.268014875745321 0.141874813540451 -0.309393878287935 -0.00432733196521915 -0.00100994390454402 -0.00151078727455506 0.0014108764620125 0.00121980109946334 -0.000443823286753675 0.00400426234073575 0.0011132804892738 0.000442969710295812 -0.000466356382776612 -0.00969017650817559 -0.00551994152030049 0.00740314494753708 0.00175806697791045 0.00992481619790163 -0.00193685369295358 -0.0148646147141739 0.0145704118629816 0.000265990942966256 0.000965284133025524 0.0044277159384273 -0.00641361119990436 -0.00600815005985712 0.0035746015962392 -0.00321438279444658 0.0158007543805841 -0.00709199346073477 -0.00502262801073473 -0.00891777046551591 0.000310224090099838
  59 1130.97834636175 ""  0.613797494643808 0 0 -0.0160632944911267 -0.0182372494396009 0.0200633370407032 0.0214963407954499 0.0338150446798858 -0.00688750285346861 -0.00294738634259832 -0.00590192542086581 0.00486793355356628 -0.0185902364622183 -0.0158378730969291 -0.0532779652785464 0.00150591410485016 0.0099752874083576 -0.0292970067226281 0.0943270558815347 0.132221887949309 0.0970672124598016 0.0140950087568957 0.0159886305827169 0.0288450194142593 -0.043814453129296 -0.0724577833006473 -0.00736710885045945 0.00999967043963894 0.0137847972055702 0.010088318354256 -0.0118106865914988 -0.0258823281911992 -0.0262963845169388 -0.0233245675435258 -0.0192136613677965 -0.024426753875019 -0.0241915598983066 -0.0394018443775926 -0.00462183739091395 -0.00381509917464598 -0.0257023321638532 -0.0134560724903575 -0.00985924750250848 -0.0303384210203653 0.0280399286806392 -0.0774877924858123 -0.122796961646173 -0.0480069982089992 -0.0771299930511159 -0.072652787172554 -0.197054075540519 -0.0648575212370591 -0.123709716710411 0.0437630413739473 -0.0970760300169575 -0.125778725476586 -0.102507733995465 0.0559521380180855 0.0300503959559068 0.0415192906435606 -0.150904443784397 0.00596465704117714 0.10309509016186 0.0890055864005535 0.0519484708965815 -0.0169287010824003 0.00997294744529539 0.0576230301108436 0.0488262231282374 0.000235057726495284 0.104385664055526 -0.00264952355480849 0.0990877127743322 -0.141494491451256 0.0625706808860291 0.0263893698483546 0.0598266551821171 0.089024977187268 -0.00668063903574249 0.0462783437955384 -0.209440558990796 0.0608485389955531 0.039796424460466 0.0823576006971199 0.00265118059028134 -0.0012281177822449 -0.00452012135240658 -0.00247361288137231 -0.000599918530226865 0.00303962399619311 0.00548633574267435 0.00374343345673757 -0.00143923378650562 0.0105996195183832 -0.0097056190694475 -0.00426878811752939 4.63625426227783e-05 -0.00740765020498337 0.00468602879325159 -0.0169287081964437 0.00253671322039815 0.0355379606603343 0.000133617485275262 -0.000594159075314784 -1.92328920081078e-05 0.000130048767103599 0.000192340892399244 -9.26057687812622e-05 -4.74784566450908e-05 0.00032464503825741 0.000333277382326207 -7.15055769204106e-05 -0.000400052462564863 0.000431780111636727 -0.000966769591578447 0.000530166072843298 -0.00273021895498925 7.79908906146593e-05 0.000565256450729679 -0.000209737243838458 -9.29579651433274e-05 3.52835881263917e-05 0.00197531315745815 -0.000993481441773966 0.000282493913922291 0.000543831002820058 0.000512623732098857 -0.000951129276064692 -0.000363635435037555 0.000342251652635822 0.00177234551427471 -0.00146215629911383
  60 1154.13463772512 ""  8.88026707495429 0 0 5.50730071105028e-05 0.0100548808849838 -0.00729208038074187 0.0033194138626617 -0.0015995523641589 0.0171345320224564 -0.00570365871063909 -0.00206240554940205 -0.027594408614539 0.0336471036477086 0.0408019580488214 0.053112927643133 -0.0374816042573924 -0.0575276067499298 -0.0162163544954496 -0.00153952081047704 0.0109810031531159 -0.0492461137148789 0.0319159249230571 0.0376703728607466 0.0585644170362805 -0.0353970269128011 -0.0567128632210365 -0.011550660757049 0.00194270782808095 0.0109894831412915 -0.0282340190123635 0.00522265849521848 -0.0173055725880664 0.0156424936305424 -0.0134962659665571 -0.00618227523016405 0.0189061493244504 0.00668985771949878 0.00915291982796757 0.00855357451601721 -0.00291851297635305 -0.00941454168295645 -0.0242225925673389 -0.0104079423655136 -0.0216903232256825 -0.000622409929320078 0.262327188138161 0.44443405175137 0.0205277123333433 -0.159149596194935 -0.197326390832889 -0.265248707210519 0.160087568447035 0.251857273332784 0.048452203971315 -0.158841723671337 -0.1893790002795 -0.251073888870552 0.0689518111768637 0.00979517254121514 -0.0457415782476418 -0.0343815929173165 0.0252635267115856 -0.0133610186753174 -0.0768751843991625 0.0258269421505027 0.023147493898769 -0.0342363811220196 0.0705259275319563 -0.029351599640289 0.0630356106346329 -0.0570485085654796 0.000267057289709981 0.0341156121939956 -0.0146701838603297 -0.0252343345557746 -0.00759601897209465 -0.0142376221076809 -0.0181319476720638 0.00100616492568046 -0.0215580873210133 0.0827745710314328 -0.01295259522247 -0.0109252345040877 -0.0177844067947816 0.0062302972618294 9.43820722550388e-05 0.00455324424297766 -0.00435812393710022 -0.00108101709575062 -0.00475691831307437 0.00332622507648961 0.000156856520540008 0.00760586679806188 -0.0395487767570202 -0.0199358636241407 0.0305089493526855 0.0185954177003967 0.0122566355825304 -0.0412180674694236 -0.000612973622337409 -0.00106177077896585 0.0139878783153883 0.00133713314571764 0.00316043504637862 0.00421124715714268 -0.000945755100923687 -0.00241986952688771 -0.00237595984514737 -0.00103179912726596 -0.00132574699262055 -0.00287402411746258 0.00178083491390092 0.0021568002621771 0.00400532625115344 0.00342776109677588 -0.00157348784819914 0.0123000790755015 0.00206849721331676 0.0033561355154754 -0.00541264633740483 -0.00347726978344082 0.00756349540609286 -0.00903267763301473 0.00424736488339137 0.00624383054155322 -0.00415379468675047 -0.000343441565379663 -0.00291914781990321 0.00687572817844163 0.00231960677862621 -0.00640651776861546 0.00922831732462001
  61 1161.00717262699 ""  5.61058947326637 0 0 -0.102803434738991 0.0278712773692637 -0.0417220217192376 0.0204411312385435 -0.0182971127287171 -0.00363664256439002 0.00543487871532845 0.00658198936327145 0.0112776669638747 -0.00189882520852748 -0.00109922466140068 -0.00355594188261076 0.00176007620009311 0.00170215507035558 0.00679656616083444 -0.00406048885858537 -0.0063455407146969 -0.00118084807435228 -0.00140889062200767 0.000505300155065013 -0.00996807888341805 0.00491532572533652 0.00714850268142959 -0.00202176831340594 -0.000601704263690669 -0.0012502412192931 0.00183586572706839 0.000135405943362841 0.00205856632825981 0.000145297631719898 0.00189676100515862 0.00109001298951739 -0.00037343861719538 0.000487773024300364 0.000979987972723607 -0.000529321471484065 0.0509748440506211 -0.00538750715426692 -0.334456840912198 -0.0157222620852431 -0.26249567563899 0.172715631920691 -0.0203859734859456 -0.038455735551567 -0.000239120927667146 0.0229201573226366 0.0212915808049258 0.0456547166615663 0.0012644406820751 0.00225615861253321 -0.0112989486664111 -0.0115688747566193 0.00128696997626147 -0.019736803414268 -0.00632951408032836 -0.00177434780635599 0.00108464294936676 0.00835557672195767 -0.00184054769503401 -0.00368760268069456 0.0018462208023522 -0.0036110958439065 -0.000700951160765923 0.00184513121882152 -0.00662423939964973 -0.000296634388011412 -0.00416574718128252 0.00015125480303984 0.000110034583628628 -0.00618476611876415 0.00658192496840946 -0.00113250747313528 -0.000824905664149581 -0.00128903757254218 -0.00294897977866346 -0.00010379221125714 -0.00064334430114282 0.00346267685909612 -0.00178827629824152 -0.000854365492140162 -0.00193612734006194 0.0274490411336342 -0.00571769644726817 0.015689941276711 -0.0424936054386124 -0.00596271397258645 -0.0212652543778876 0.107221783163874 0.024415503824125 0.0442372624309187 -0.161618834899826 -0.187500922412351 0.162628347455572 0.119983080313436 0.190591213916654 -0.228649246425598 -0.0943480526249601 -0.00730339819442301 0.362455331695932 -0.0143863367048088 -0.0205231066049184 -0.0234596776784368 0.00783275366921332 0.0157305469295773 0.0102949833509875 0.00960143794018532 0.0122243695782501 0.0144259326778942 -0.0137693530353216 -0.0185803662112264 -0.0457738703094315 -0.00126401619052006 -0.00396541149587023 -0.0267182003465448 -0.0132158330187971 -0.0533661304195038 0.0609469980086279 0.018393115228099 -0.0355006598458699 0.0510273489023947 -0.00859384085306489 -0.0722219049575119 0.0203432064565453 -0.00184313737323671 0.0397494369715201 -0.0504623978269387 -0.0244674089617217 0.0148844045065755 -0.0383103194744042
  62 1169.07551040812 ""  10.9878809331418 0 0 -0.028827350328839 0.00423094557748884 -0.0117278175080971 0.00700117835719867 -0.00203607581572728 0.000180837033750363 -0.000952646891808124 -0.00270900924396358 0.00341567508515954 -0.0030572024019258 -0.00152534417414091 -0.00354278459588065 0.00226839344669087 0.00352455205496349 0.000165654292040042 -0.000677287823887167 -0.00199583103011779 0.00196928185752212 -0.00173471778912864 -0.0019745316133481 -0.0031124254117807 0.00328322314552693 0.00466980189478082 -0.000289598596442534 -0.00041410723369663 -0.000956940690869955 0.00206031805094124 -0.000197318276637107 0.00122214766276711 -0.000790173010033951 0.00105012647399535 0.000537469777001283 -0.000990612992440351 -9.34364015608348e-05 -6.01210157230037e-05 -0.000577527985851504 0.0116479206309455 -0.00191899401815735 -0.0883117469619849 -0.00506942956695302 -0.0605419867694597 0.0397731361979366 0.00227853054135848 -0.0189047328000767 -0.0052420278329947 0.0091289269126147 0.014088165959403 0.0176420037219395 -0.00951209217135443 -0.0154450290260717 -0.00261387145389026 0.00458761700490752 0.0111361219851275 0.00855633445756845 -0.00434029415904527 -0.000685091656740064 0.00258062970029884 0.00334894209240003 -0.00165291285024318 -8.18773595013245e-05 0.00427832454953863 -0.00175271498023455 -0.00133159380350099 0.00204469532503718 -0.00472560571506626 0.00138518309689658 -0.00403250171952415 0.00292157148077207 1.87919377092391e-05 -0.00312737574119205 0.00219963215816529 0.000989392462935239 -1.0352220020697e-05 0.000191838586718595 -0.000430302935384945 -0.000128025956819367 0.000813595839932523 -0.00255861069483822 -5.84228675254501e-05 0.000161110895277123 1.23593961320886e-05 0.00421031343790663 0.00718988880617819 -0.000460509623070082 -0.00652548426344571 -0.00437610662188594 -0.00641892561525221 0.0242796514570329 0.0064462665818797 0.0189269422698618 -0.0458939546064903 -0.096985638207253 0.0597261948785355 0.0133956576758642 0.018914360594074 -0.0309401052627453 0.014538886309793 0.022162752372915 0.0531903762854917 0.0560280923597588 0.0847805800718925 0.105700804773732 -0.0304635442058496 -0.0695477908066176 -0.0507970775127108 -0.0344649549550307 -0.0482621442102709 -0.0624161606568023 0.0608510273132932 0.0586849987506003 0.203520005651075 0.026236978222759 0.018948865937854 0.147493403113631 0.0485221737439408 0.204430603003754 -0.25171815542512 -0.089727479818917 0.178895592725175 -0.207360977088407 0.0261324056018515 0.305767121056057 -0.0817134139766178 0.00703743009802777 -0.150344884851695 0.205576823494689 0.0971113360976025 -0.0745487599489095 0.161163706316051
  63 1179.12421024872 ""  2.47474114242345 0 0 -0.0196055466060007 -0.00301806807651705 -0.0309507849933955 -0.00158373159592579 -0.00685747668893185 -0.000166495776324496 0.00902468697540672 0.0124152005448629 0.0103438279104368 0.000115665045575122 -6.5320682913988e-05 -3.55596758316506e-05 -0.00118894179751828 -0.0033299694109271 0.00558756566831817 -0.000445427718774948 -0.000124946191299086 -0.0017816496111032 0.000337598717750194 0.00207922412328386 -0.00586090848042608 0.000354527232449649 0.000678797789944635 -0.00215552401739116 0.000990705718354024 0.00151742864654289 -6.95393510265949e-05 -0.000222204392450924 -0.000609152977264556 0.000218989694652326 -0.000558924000102843 -0.000508736947968165 0.00036997667635332 -0.000128714441931441 -0.000217052949683231 -2.99491852857405e-08 -0.0389372142145962 -0.052747836991569 -0.0645682294154453 -0.0335405381299151 -0.0532792535413337 -0.0187206583609268 -0.0152064237508575 -0.0221001362086006 0.00329559318508206 0.00458770517867734 0.00239633500235085 0.0173876127293681 0.00794480608020995 0.014742335467685 -0.00718628571023156 -0.0229424497111879 -0.0219625751012644 -0.0459659178384773 0.00210257813964788 0.000633958865915226 -0.00100553174991611 -0.00199645132832458 0.0008247163764015 -0.000241081555180503 -0.00121252770643861 0.00141434744855148 0.000549183305302902 -0.00080561110919709 0.0024213931208816 -0.000283070893825764 0.00192610545024738 -0.000356699852019237 0.000135136039617191 0.00137915850027274 -0.00121697418149064 -0.000784552925105213 0.000235111833447733 0.000656742275949841 0.00066052921400388 -7.44530843126544e-06 -0.000157680040240399 -0.000280447121524376 0.00080522025160296 0.000440520430847355 0.000207467438435747 -0.00233338102120581 0.0946231770751434 -0.0506077502284979 0.0221967067358988 -0.0415938997157513 0.0013901009132062 -0.00752085460228479 0.0337747970858342 0.0561807855553505 -0.0132173305376506 -0.525580124727625 0.184859775657573 -0.163171761977361 -0.453017407721313 0.260677271435944 0.207008520726193 0.227043100322121 -0.120451317995964 -0.00279544180221779 -0.00696794338578386 -0.0129802308186335 0.000801059074636606 0.0068922792090957 0.00776470158606292 0.00206460510718661 0.00319801688364565 0.00688615543671322 -0.00676547033830921 -0.000181981107533505 -0.0116269696826507 -0.00716474609280298 0.00320407590354292 -0.0309847076309169 -0.00081963581486165 -0.00445368917287941 0.0150430131963832 0.0108595570902245 -0.0249926029950483 0.0163321405552742 -0.000623844191672073 -0.0293323250093666 0.00746075085987539 0.000349483392248739 0.00897624859186791 -0.0185355538319922 -0.0081616318129191 0.0109081453084908 -0.0173387626265052
  64 1191.069082243 ""  5.17186897204162 0 0 0.0474128873645525 -0.0116795104105042 0.0241964941637925 -0.00971564856632712 0.0123702739858708 0.000542558648470224 -0.0125950152713845 -0.0169954727602408 -0.0127232527540023 -0.000432192802514568 -0.00138241454176145 -0.000914070203066538 0.00292592095757481 0.00601152825442222 -0.00565323096939363 -0.000910952874079921 -0.00173869273457911 0.00136260283231988 -0.000558151189391543 -0.00245953942989529 0.0061600547652303 0.0010961004345383 0.00120819653949947 0.00312372669205925 -0.00181891751669621 -0.00358717302631513 0.000904108982031203 0.000269584566758851 0.00192901817593954 -0.000316765704773238 0.00131178540598266 0.00131315831931216 -0.000490370160517348 0.000430485037832521 0.00111785162660151 -0.000176835506327933 -0.0600244612601259 -0.0623677130490036 0.13567647798765 0.01328616794332 0.142378280968134 -0.0832763420641876 0.0131818691928656 0.0269560419960436 -0.00421416361052612 0.000317221137012034 0.0050930638145319 -0.0094775379791093 -0.0102844986710982 -0.0189304228279362 0.00764917953306373 0.0297605060368177 0.0338051647448959 0.0638976863764687 -0.00584636547529599 -0.00157111731036059 0.00159653385289832 0.00617107695792854 -0.00192157352277859 -0.00087591707313552 0.00252016643952179 -0.00392613922940127 -0.00120586941295238 0.00144948865279606 -0.00561770541484935 0.000132846219688093 -0.00459056202602698 0.00025084894243508 -5.76673907099962e-05 -0.00470570451699441 0.00463831820923669 0.000630476157652497 -0.000714705733232521 -0.00242879771877696 -0.00230128191472041 0.00031873286484329 -0.000582310287711687 0.00335932870900691 -0.00233330766779961 -0.00137022703911755 -0.00264603212482329 0.104513657985986 0.0294772940994988 0.0156145723009352 -0.0396316680272241 -0.0270480344570624 0.0118718337068618 -0.0290251691076413 0.0507512800267005 -0.0801233594538428 -0.271390401104169 -0.0139705767035067 0.178229960146702 0.0755350393970173 -0.446205823285502 -0.219572711105198 -0.34428646673225 -0.074990720986272 0.316074520896612 0.00220009991314152 0.00118597678026727 0.00235383919488468 -0.00117114850884424 -0.000718424113835099 -0.00100796346104582 -0.0010697778372318 -0.00049803525958616 -0.00105248401511021 0.00100557336556683 0.00158715404953229 0.00919879138312488 0.000133383378323904 -0.000851193424688025 0.00197795920465673 0.0016606057233484 0.00913539834381461 -0.00922023735162727 -0.0010479594008928 0.0011277274955788 -0.00482678663905277 0.0017370472317396 0.00510564959115628 -0.00177733026554171 0.000659914184565245 -0.00410807360170783 0.00414197432120083 0.00253184113726617 0.000944040022295115 0.00223783199965956
  65 1216.20652688264 ""  110.629312000178 0 0 -0.0249678284677442 -0.0220181601634036 -0.00308455719406498 0.0308996240268468 0.0413060201566178 0.0108997600136233 -0.043698945611843 -0.0734516602110093 0.000657821799310781 0.0172877269030679 0.0308801944200866 -0.00931733982981686 -0.013025393228477 -0.00245557714830467 -0.0692044240039586 -0.00332847903886954 -0.0194746773113901 0.051892149510622 -9.92346983836623e-05 -0.00222010442225578 0.006365371344054 0.00730858941377505 0.0137800009971534 -0.00433893303343396 -0.0275948861849845 -0.0666485741603454 0.0690445039633878 0.00367680091422137 0.0385534103366069 -0.0263054855627438 0.0249578454266127 0.0259578346984263 -0.0298125534577254 0.00585601831464089 0.0151068846076667 -0.0176237854517237 0.0368820285582091 0.0516427573791026 -0.0263467623435723 0.00691461069670669 -0.00893160949905386 0.0138109057306898 0.190538208162054 0.336071965097746 -0.0409559208381375 -0.101652301636147 -0.102086758634693 -0.256798534259241 -0.108765873996738 -0.187902729662065 0.0180989712522896 0.152562035808622 0.169975685280139 0.287041407721749 -0.12078679596915 -0.0194779183008202 0.0805886380435351 0.0928263842522173 -0.0578260879177986 0.0383848438045883 0.114078021452864 -0.0665376350633084 -0.043194846270495 0.0574500331523663 -0.123838085453944 0.0513764881405643 -0.118918992200903 0.0709141110103691 -0.0048695944556185 -0.0827286465084551 0.0457402623040452 0.0672725122572902 -0.0148840978175014 -0.0331197115395592 -0.0578856378008546 0.00174868133284468 -0.0021537489323889 0.0165690442824229 -0.0352791220424382 -0.020918343434696 -0.0554763947474475 -0.00843656648728485 0.00540861890935367 -0.00273979676787286 0.0042316807898693 0.000312767884925049 -0.00247263343014196 0.00636207447644693 -0.00370474869713442 0.0131252170075048 0.0109506771556228 -0.0393467445049665 0.00728085104054088 -0.0156640440925775 0.010477699229417 0.0339700292013681 0.0435788263208556 0.0366082677141146 -0.00896165126123224 -0.00254621234532841 -0.0021725798381942 -0.00286937788251672 0.00122035982410725 0.00251133103762217 0.000185907177708266 0.00105920181075377 0.00182262303624789 0.0012786671672733 -0.00182506563276248 -0.00347186128124503 -0.00828091823402374 0.000681334007365213 -0.00462272697443978 0.00396031331593404 -0.000800336908519946 -0.0127755308587136 0.0123567703385465 0.0017477704799989 -0.00481305254066841 0.0131263172642638 0.00133327517720062 -0.0124021863734454 0.00156023223678883 -0.00087177139109852 0.00593532168114743 -0.00500947998751763 -0.00268718256469905 -0.000566424685541016 -0.000891642779720103
  66 1225.61899197615 ""  3.49751797895124 0 0 -0.000354158573622376 -0.000291640190603692 -2.43970436401664e-05 0.000683822713715001 0.000546516639385097 0.000271372281048937 0.000241828806511571 -0.00103765220913548 -0.00136928574058968 -0.000829816564771727 0.000404969781372726 0.000128040669792446 -0.00308020659753975 0.00234576635416112 0.000340303083090371 0.022957622299874 -0.0125490105048574 -0.00493383730485269 -0.00710668966313496 0.00102599131857965 0.0015701651183903 -0.000157961630855576 0.00176047521527542 0.00161148436560291 -0.16513530086825 0.101038982541457 0.0235737618646498 0.0485968586555027 -0.0339121991373293 0.0124807488032927 0.0460647329015365 -0.0253050842849582 -0.0255592110628307 0.075857912733602 -0.0456131427881902 -0.0114532010013206 0.00314429018569894 0.00454246068019522 -0.000221720562221275 -0.00189169054481543 -0.00360450747225241 0.000136666491103774 0.00420968732197697 0.00763877312342524 -0.000733818954958467 0.015296973760655 -0.0125747966251418 -0.0079202944887223 0.02541241990078 -0.0329690080085542 -0.00423438258512654 0.00416029802024163 0.00730294537529135 0.0115095442111467 0.183362267220407 0.0258607529161145 -0.11359152868835 -0.0187084781580464 0.0649835640152507 -0.0789839693516036 -0.0787474070161426 0.0733747661211243 0.0272891178734446 0.0833828601451966 -0.175376434254465 0.0645366345057851 -0.0946614060372998 0.0274457761983333 0.00327143543222161 -0.0383997342005592 -0.0310056654548621 0.0844084694440938 -0.0733289220119707 0.1176584282926 -0.266619451239547 -0.154857781350107 0.0921410532623421 0.0231878237826552 -0.0676362770656984 -0.0308252356333345 0.296478298983148 -0.000196629841545117 0.00054742560457608 0.000281412163267926 0.000224224023976009 0.000108738297393885 -0.000254100023142823 -0.000307047243009436 -0.000367983677835637 -3.64028628414205e-05 -0.00105064816573376 -0.000607575264849135 0.00107113621687127 -0.000827311811114111 -0.00178917100523259 0.00110206164865957 0.000164448947992247 -0.000137455940834809 -0.000658619223560829 -0.000149213095040753 -6.77655855783562e-05 -9.10670083309484e-05 4.18887978817431e-05 9.16921786620366e-05 1.51060656713312e-05 8.62615438591922e-05 4.74422464278403e-05 2.06569666351217e-05 -4.12533237574422e-05 -0.000349894495050356 -8.35237009369044e-05 -2.42545108970897e-05 0.000126569832144291 -0.000166865134107989 -0.00010593688377424 -0.000334857046615405 0.000224009226393374 0.000103064813048168 -0.000345840406250101 0.000707284334189748 -0.000113917774634721 -0.000426883581521408 7.86775237246312e-05 -6.79195297143628e-05 0.000298470030164878 -8.87186500796999e-05 -8.88379840467647e-05 -0.000134085248937663 2.52185575593133e-05
  67 1227.3493378194 ""  14.8837322371318 0 0 0.0121273955152598 0.00765940013430057 0.00717076707618448 -0.0117583231595446 -0.0126321779481721 -0.00687911543987008 0.0088994714076505 0.00676366391030294 0.031230494450995 0.00254443936134701 0.00402890970655225 0.000777973422284684 -0.00610345934809146 -0.00998497165432364 -0.00112261473146163 -0.0101377067060939 -0.0292648254203939 0.0368424312335835 0.0370154597382554 0.0672861470775209 -0.0152813696104499 -0.0240848013004348 -0.0296655514480589 -0.0400088869779584 -0.0283650048538617 -0.0645452247299314 0.111827288007953 0.00112112966667935 0.0380178584344649 -0.0374101355087994 0.0267337203762829 0.0232152884316074 -0.0431125095137459 0.00606193181822443 0.0123760989649627 -0.0314596225093 -0.0181156235328043 -0.0289564182402747 0.0173662796513086 0.0104084075585924 0.0313909603242566 -0.00405016470673209 -0.100746183494395 -0.175667559759807 0.018233200171022 0.0494943071331014 0.0515517844024513 0.115578716434342 0.21346350340996 0.361638866238115 -0.0349277873579104 -0.148677058198211 -0.160323689691301 -0.287190754701469 -0.11353178803297 -0.00981785341445298 0.0961481973433374 0.085787025583063 -0.0669590367405801 0.0514268418829311 0.162361917371458 -0.0595269248106394 -0.0540888796007422 0.0728995125975878 -0.129220465299031 0.0719060918917248 -0.145366376037151 0.119556759977925 -0.00463929130896982 -0.0876573603328921 0.0311871030346098 0.0863744139608065 -0.023335238422651 -0.019897513784044 -0.0871814055401672 -0.0100184430064165 -0.012794628220897 0.0344675812019807 -0.0325603366947749 -0.0200063426171571 -0.064526661185473 0.00547292192906712 -0.00620864062536924 -0.00197448118464453 -0.00265778446398267 -0.00152521634706564 0.00423262189725798 -0.00483046003399121 0.00506782487796175 -0.00772711091751561 0.00642224934262058 0.0233572719304205 -0.0141318054666886 0.00996257981561986 -0.00196249092922841 -0.0177946936700145 -0.0173997290621077 -0.00479507912803065 0.00246751279880098 0.00107500402266938 0.000970327436960608 0.00146847292979063 -0.000517799743789571 -0.00119556870080598 -0.000167472171757834 -0.00040750114329267 -0.000923692572774407 -0.000551668701352078 0.000817407009494351 0.00150534011977293 0.00345714667833038 -0.000324458593036999 0.00190756619376566 -0.00123116766475519 0.000318298649002901 0.00589965525808786 -0.00628832497339532 -0.00114560353373772 0.0031520662084472 -0.00571325496287683 -0.00128984068997339 0.00645769502975305 -0.000477998383941532 0.000120006990244937 -0.00220682956361682 0.00229465022399672 0.00115796210449442 0.000628145102500962 -0.000184034919974814
  68 1259.19880479089 ""  245.414463002433 0 0 0.0215205291469369 0.0258032609894808 -0.0166464525284666 -0.0591660362511197 -0.0707097313032976 -0.0233389711257011 0.0803678755018354 0.127674914185075 0.0314138190290469 0.00857723987608858 0.00932183836413599 0.0158711950800367 -0.0196937978961637 -0.0367161316648761 0.0137218880964911 0.00728882099718339 0.0194229987172222 -0.0258648972710107 -0.0367921583789716 -0.0520521931339931 -0.0346189133749087 0.0291772893200901 0.0321150469235879 0.05643612498416 0.00717096837674726 -0.00486548747871294 0.0644914181731393 -0.00323320523095371 0.00455131789854265 -0.0246449029939732 -0.000311051712013101 0.00287410176416674 -0.0251971057507917 -0.00178167836920351 0.000113281039136757 -0.0125219261048697 -0.150586439078379 -0.207633824212488 0.00586173056630631 0.0533289339270223 0.0882613861469616 -0.0122136400178642 0.0444617147554269 0.0743434407894866 0.0173472070313906 -0.154390548592267 -0.187589747489266 -0.257582420428185 -0.11331274489407 -0.181916328926075 -0.0286776368505986 -0.01869423391266 -0.00307189744288942 -0.0242423683030512 -0.0189108378378094 0.0117098274976849 0.0672441667158581 -0.0164707436666858 -0.031214068432631 0.0659968035761308 0.0755071169619384 -9.34298250881548e-05 -0.0254769936029509 0.0351420711291145 -0.0206581151721461 0.0588043913004855 -0.0409884975827406 0.0680862711686609 -0.00653802090208169 -0.00392420188933167 -0.0387383101875146 0.0644653041059275 -0.00397945501811508 0.00502683281093937 -0.0191753223978235 0.000270871265077017 0.0145928793382645 -0.0481160490832131 0.00119372452548913 0.00159638177686114 -0.0190324341693577 0.0085430815308861 -0.0172389216151469 -0.0105613054467855 -0.00815101325776878 -0.00536168412005041 0.00843592251712691 0.00990691132827478 0.0206743811250007 0.00634745770042528 0.0348225148900311 0.0060240097504719 -0.0312582672732427 0.0264896381372503 0.0356686228219754 -0.0408496974431916 -0.00476326740971922 0.00811218780784597 0.0197055061151554 0.00373152969716745 -5.11545473148392e-05 0.00128254447876581 -0.00136661227809202 -0.00142413904009685 0.00142672031661771 -0.00247496359855174 -7.76728538104712e-05 -0.000408515081383533 -0.00129240926358579 0.0122878242367002 -0.000694030924329635 -0.00118962785341528 0.0021321669982123 -0.00766555146616283 0.000351010357298807 0.00863929281734542 -0.00303604003895929 0.000508711195058225 0.00222457244543209 -0.0221348302216854 0.0060973777023928 0.00242578125536628 -0.00291478067772237 0.00387421557977258 -0.0113826254013857 0.00029995397454656 0.000279980108744446 0.00192461362775871 0.00101975547154243
  69 1260.84964464331 ""  17.5277372523384 0 0 -0.0148817234827076 -0.0223249988946333 -0.0359738090435077 -0.00757064615030955 0.0331129857307924 0.0145926748270807 -0.024979033832884 -0.0406165766721354 0.00287092176253382 -0.000207987080472069 0.00082354826780138 -0.00826002114765737 0.00496605249035396 0.00988890640629463 -0.00804236604094178 -0.00258309549730065 -0.0069381729741631 0.0106132636602475 0.00990962753513855 0.0145759070164765 0.00702448935889608 -0.00485138483938789 -0.00571841084859379 -0.0185212014861342 -0.00350669243513877 0.00360095699112548 -0.0262713954210498 0.00168900724621487 -0.00210288898595663 0.00983980234974539 0.000258695239484141 -0.0011487238781712 0.0100464125261597 0.00118204581482257 -0.000321571838869429 0.00553814867679888 -0.285923227169167 -0.399341893177011 -0.037997461326264 0.199243020942893 0.35312624323597 -0.0349050403980734 0.00261430758077782 0.0115833052281816 -0.011058871368397 0.0434309350093609 0.0555705595392998 0.072381219082567 0.0125050543750713 0.0133372948064944 0.00665179528149843 -0.0197736700409515 0.0235987087909892 0.0120980088433827 0.0083811761547418 -0.00445849789712432 -0.02623553590911 0.00535988986218919 0.0127969210865219 -0.0254122181338749 -0.0318470016862488 0.00107715893549005 0.0104006623207726 -0.0132420717400787 0.00669236107300276 -0.0221651603106971 0.0168612396991236 -0.028363659345004 0.00237327457445335 0.001742765560725 0.0145944984499913 -0.0243209054859338 0.00164614312299747 -0.00170430698724253 0.00736513545665825 -0.000450329290661696 -0.00292840447913919 0.0141398326914667 -0.00114760507674533 -0.000793455214194516 0.0102589516658868 0.0352247759180103 -0.0742762903022678 -0.0523057421613043 -0.0197851416008478 -0.0280507642444785 0.0390633984160578 0.00747125952736413 0.0740393107028601 0.048020453919566 0.164519403553067 0.0185692190162781 -0.142104993734516 0.0861022850395688 0.112964544500824 -0.0980092131169909 0.128940046495096 0.339810943392742 0.0919799456331879 0.000500658036868374 -0.00131267602800544 0.000224783267173483 0.000774294002422422 0.000344924944175477 -0.00109044178302773 -0.00181469126107707 0.000987140765623913 0.000385198585128891 -0.00216520239973349 0.00673015607122678 -0.0100166996129728 0.00180365720540945 -0.0099769321222842 0.0121069149133892 0.0011071461710696 -0.00673983679665295 0.00727968959204051 -0.00124706520215458 0.00384258154079604 0.00272714493673984 0.00287376005839516 -0.00149986665744876 -0.000646550764140182 0.000598088465670354 -0.00418122576895355 0.00056990293701797 0.0017155279322219 0.00595717678635596 -0.0012437518389063
  70 1284.18493387646 ""  4.74054441639468 0 0 -0.0175506059115071 0.00680919535762771 -0.0112762752200204 0.0141477707741936 -0.0190454971680679 0.00227374076984993 0.00633827414239063 0.00749382583710056 0.000294535616109973 0.000178524081584339 -0.000571171267235523 0.00768688974354295 -0.00243382440864371 -0.00338171198076288 -0.000200713851156082 -0.0117520611377767 -0.0152447647982876 -0.0174138051922176 -0.00655106169220089 -0.0102178438930843 -0.00211357434440751 0.00641298295313121 0.0115344571131407 0.00492681837663501 0.0250342226588879 0.0311326190454563 0.0351062197629091 -0.00727871606667354 -0.00973347076161519 -0.0124105786009658 -0.00843001125577217 -0.00913267663338848 -0.0122325996639652 -0.00849043003167573 -0.0116775451447053 -0.00766526977783436 0.237915971855708 0.370062479907323 -0.0161561083218874 -0.162700958057635 -0.254197654663681 -0.00179130985105318 0.0225426756693302 0.0314989978280471 0.00514698034073697 0.00104370704296861 -0.00199534268558007 0.00463227115275621 0.00732982944525821 0.016981047246119 -0.00354299238828772 0.0208565182297137 -0.00785430874136281 -0.0133475911829682 0.0248608713394428 0.0187590857041028 0.0321267623182206 -0.0408927621145678 -0.00624569245272106 0.0332451261118627 0.0414312190125789 0.0312346928377685 -0.00719122622301234 0.0119237787215937 0.0273835123809319 0.0338973955138566 0.00678284081863991 0.0521287408412918 -0.00163610886678762 0.0217084693397873 -0.0429984532506966 0.0228135316463228 0.00438313329711138 0.0317080555289111 0.0153743758968051 -0.00268087509195357 0.0101920055535793 -0.0573309016503959 0.0293514268431834 0.0175953291029123 0.00985064450977037 0.0493923863643457 -0.0584761642467549 -0.015086065867799 0.00279855115982619 -0.022963871579464 0.0320979830368525 -0.0855689620852425 0.0400371376418835 -0.0129093550857026 0.0682995754968356 0.176042536810811 -0.116665591248563 0.0635871073898933 -0.0901165608926547 -0.0867762000785152 0.0974276074021488 0.540345759381659 0.114354735678604 0.0145592821392743 -0.00237358690731344 -0.00443373497453811 -0.00392113882331746 0.00129668846599055 0.00225625692512091 -0.0141066172512833 0.00204800645237711 0.00402871337732011 -0.0100593027970155 0.0552934354105972 -0.0312685457381015 -0.00339742191641548 -0.0530895669819728 0.031593206128072 0.0139588273948051 -0.00886132275771266 0.0342036024673114 0.00121155731322573 0.00247364306442985 -0.0448073683473581 0.0278620498225616 -0.00580128880858583 -0.00721134827880493 0.00872530805636678 -0.0412130916185643 0.00109499025872544 0.0114062483659823 0.0383939950604153 -0.00714767959711136
  71 1286.1723783797 ""  2.90183635930765 0 0 0.00154117407734926 0.0104512740101903 -0.0020014629918005 -0.00670315467925603 -0.022043457138282 -0.00502056040652785 0.0210227533260463 0.032790624942754 0.00671888566882081 -0.00477085004013174 -0.00156806362471988 -0.0216600539063992 0.00458491347002303 0.00160788060440446 0.0225267573949745 0.049174679700492 0.0734377453451464 0.0331838074919124 0.0036307472007115 0.00807738844358658 -0.00656020120661186 -0.0103140742851151 -0.0215636864964098 0.0168610266096229 -0.086016711846503 -0.11733552869689 -0.0977052886062089 0.0242683401539601 0.0365476065836667 0.0340075989288674 0.0287481981205075 0.0337674729759185 0.0331854900204278 0.030082308866054 0.0442077540293408 0.0229001112340743 0.0617592636023287 0.0945116878329183 -0.0028733650106567 -0.0579369511817054 -0.0879840395660935 -0.00175372246864171 -0.0647212389615483 -0.107439899858202 -0.0122652929182283 -0.0538646696623111 -0.063901763698544 -0.098366997122875 -0.0714399857757485 -0.118871865653116 0.000867941821822256 -0.0412861224825287 -0.0659788971602382 -0.0579398965014968 -0.0957420105490935 -0.0618986120708473 -0.0878252573024154 0.138524479236468 0.00877411673360713 -0.0902829551105839 -0.1191979951951 -0.113745043629041 0.0150145446709392 -0.0299748111048043 -0.101114766133338 -0.0979638772252991 -0.0397919916512431 -0.16016286517901 0.00250212201260381 -0.0778131441178755 0.13610461841025 -0.0551820947499164 -0.0182637173539908 -0.116521536135322 -0.0654378090948643 0.0118692344798427 -0.0312473970312057 0.189682581769964 -0.107847072650926 -0.0643647964570131 -0.049676633208539 0.014114451134718 -0.0162879318200335 -0.00342080962466193 0.000636409947565495 -0.00628018376077633 0.00891606175933909 -0.0252914984927848 0.0111143420388571 -0.00606046692643869 0.0177620638068815 0.0538934705837531 -0.0331338167638765 0.0184768875365173 -0.0272638419067268 -0.0271581479549294 0.0207183874424633 0.141175776807748 0.028271627327316 0.000880230029427551 7.97092850644594e-05 0.00117397923345299 -0.000447288946695649 -0.000513712930591139 0.000448478430092916 -0.000116376437780821 -0.000630715430059664 -0.000243483246586173 6.15060647804647e-05 0.00241080782884508 0.00156992951843146 -0.000719885945229849 0.00414212271475549 -0.00531234607928261 -0.000789333228768142 0.00438382434349915 -0.00481567197501779 0.000144504708637513 0.000575970802346255 -0.0064445230149697 -0.00133997746241447 0.00526914797355514 -0.000104227474301528 0.000600193562753632 -0.00200334386360172 0.000348931122118867 -0.000346712293863613 0.000384039526617467 -0.0015815898582025
  72 1291.11170637904 ""  0.350508053975546 0 0 -0.00325002876563788 0.000450634194569308 -0.00110515579866983 0.00200099783294334 -0.00249912135010295 0.000693750670630982 0.000807634038440795 0.00277326032752411 -0.00266307835713083 -0.000144886732562699 -0.00107758243693679 0.00216214740026594 3.05167993841599e-05 -0.000220850698555014 0.00173677012539626 -0.00148178665665106 -0.000973958799908301 -0.0055231077971838 -0.00193352446086092 -0.00339749200612889 0.000447028574907781 0.00175054506966616 0.0022284028337038 0.0027531207221796 0.00371406088562673 0.00384947585015062 0.00696529173954387 -0.00112604540777664 -0.00134685677957874 -0.00249017748275157 -0.00120865809454912 -0.00122598975777792 -0.0024576194312033 -0.0011613331473319 -0.00140300998746285 -0.00142426998843011 0.0267272137553414 0.0400987659781559 -0.00712089857677538 -0.0220169700490732 -0.02668349653508 -0.00306812093751571 0.00341743166121875 0.00776176435765986 0.00123405753651354 -0.00253476535545022 -0.00464070795138436 -0.00536984422150038 0.00151111852372583 0.0030318556423271 0.000207974731370779 0.00169330360767261 -0.000678513719440578 -0.001100283649797 0.00341213494691316 0.00312617330367297 0.00664225064030643 -0.00586753745573598 -0.00202531781062003 0.00643767664261639 0.00789837123412347 0.00450763723826598 -0.00174314322718131 0.00254882383403562 0.00389026291062233 0.00622264633595931 -0.000115579243720754 0.00904240921031102 -0.000471518182884109 0.00292577809347076 -0.00708341610046109 0.00497080748649408 0.000410395824537574 0.00425594679172556 0.00126915339609683 -0.000187632934783706 0.00142821841876733 -0.00812535965450251 0.0039376012859886 0.00233688732093588 0.000173962264201443 0.00885253329335325 -0.0102727471584443 -0.00580705287418935 -0.000206861782203696 -0.00426320795983093 0.00681872356834572 -0.0122535253751334 0.00826116240159556 -0.00129909857108722 0.0135843433943389 0.0318491005902099 -0.025292407250429 0.0086107139156756 -0.0145556823535368 -0.00338088561141088 0.0150191159132531 0.083931573877143 0.018400789545086 -0.0939248641190443 0.0112773754814213 0.0406128818958598 0.0252821447153089 -0.00890348754378244 -0.0113246199180827 0.0920051556758388 -0.0145043508694986 -0.0316021678815416 0.0636049634019896 -0.349129043886649 0.197083327452426 0.0167847618245756 0.383828556831341 -0.25067163604118 -0.103565828288484 0.0859062510365645 -0.263345242749421 -0.00118964371053576 -0.0231091239344507 0.258390413734149 -0.179751566404177 0.0447547449566035 0.0410808569999255 -0.0590887939190287 0.271299672322135 0.00395494106555671 -0.0664992338639721 -0.255643073025319 0.0581026178847098
  73 1302.5249646444 ""  62.7094392120286 0 0 -0.00514922524460553 -0.00733970349863812 -0.00292626367991555 0.0261437706229216 0.0404426016498002 0.0235079515460531 -0.0244115468822055 -0.00450960573726902 -0.137417896683237 -0.0494820180327382 -0.0851717246353431 0.0113002602393481 0.036581610043284 0.0419998313024963 0.0704640009741619 0.0259502533116316 0.0753007664625945 -0.115205850704555 -0.0242227574838721 -0.054955299314266 0.0504568158944682 0.0114871533221021 0.0015164816800975 0.0634196274720863 -0.0158690518365568 -0.0435844955519546 0.0611975677961725 -0.00243454815342007 0.00868930404979374 -0.019509011377679 0.00396557795720176 0.00492058630002082 -0.0206348926521606 0.00791646185871666 0.0159635745886807 -0.00956426553871802 -0.0350341483592925 -0.0587240365693839 -0.0215527682022691 -0.0187322713748512 -0.0141549664906843 -0.0168331099643634 0.0210814607619145 0.034869235951183 -0.00155101636249564 0.0240738211858231 0.027441772437732 0.0424839860927693 0.0534377273937371 0.0789805407727247 0.0488098110856031 -0.0283778245366559 -0.0438228387044155 -0.00607176453716477 -0.0174665915558669 0.00677016410505126 0.0360484099805452 0.0138502120578117 -0.0315160613240248 0.0380776912630363 0.0651897984523106 -0.0255350933937236 -0.0243292414232362 0.022624751180632 -0.0168804398983377 0.0298077349948288 -0.0575988787192401 0.046334243863303 -0.00428344885769536 -0.02434023879614 -0.00920050401602223 0.0449016939737552 -0.0152840525874485 -0.0252523943461669 -0.0549882432180997 0.00285496261033304 -0.00391821565202883 0.0330235989704923 -0.0280006453655895 -0.0179831203340511 -0.0527679441290873 -0.00138961890140659 -0.00152360455274662 -0.00166773492460017 -4.91937435908719e-05 -0.000542205353572123 -0.00169764660663648 0.00205097920926269 -0.00123549336565469 0.0134331872938295 0.00331217803187664 -0.0110349265091677 0.000761516175067753 0.000560732836089905 0.0148509627636946 0.0039042390150206 0.0223355875069689 0.00984216266439641 -0.00745088177161173 0.000189405536619251 -2.27551590508883e-05 -0.00203590863357316 0.00050768370969652 0.000738134434858746 -0.000775236913410838 -0.00159726248050473 0.000872449981823286 0.00102399524754274 -0.00132108333780657 0.00335703020122269 -0.00668359224268523 0.00182294303003639 -0.0147185301778714 0.0171041897820141 0.00296089242357444 -0.00705644607410791 0.00805588683169062 -0.000489243624457417 0.000216419835894752 0.00728173704189624 0.00303158893399297 -0.0048611128252188 6.82504384729254e-05 0.000123059680702906 -0.00292038639228156 0.00018532275951679 0.00177371362030497 0.00579582771257193 -0.000889005145725155
  74 1353.65862177143 ""  1.59482199387824 0 0 0.00486303593599944 0.00110066817092171 0.0145315115582288 -0.00116091401978832 0.00235714473567233 -0.019885606939579 -0.0064070017452787 -0.0364965451360825 0.0957496701221328 -0.0145382507618965 -0.0221300018050951 -0.00956595651139744 -0.0140175943103294 -0.0169073079357173 -0.0236632219914208 0.0126022696670437 0.040572253047469 -0.0701095626894943 0.0166601188019675 0.0278057334964422 0.00118439199623301 0.0102847649857147 0.0144712743983801 0.00933366321667788 -0.00419697494918724 -0.0134780901239253 0.0232759051854066 -0.00688080268455557 -3.18707291121769e-05 -0.00144671706111113 0.00272059089717736 -0.00565558643073982 -0.00304307514639226 0.00613597146294738 0.00773677335872666 0.00937456691457091 0.0207735690056582 0.0152030011734399 0.00700555124697559 -0.0042128710094649 0.00862502750873223 0.0038222874463139 0.170283258888478 0.298865320267485 -0.0387624422798887 0.179530540691757 0.198444586071732 0.372012537297909 -0.24029704150891 -0.409987814682689 0.0259738809898032 -0.150212911377272 -0.161850317137126 -0.317431207444578 0.0147703896475786 0.00951289703564801 -0.00955908707985535 0.0200015871594154 -0.00784650291826607 -0.0200770571602892 0.0429685701997962 0.00112265539578865 -0.00430060767896468 -0.000751916589127147 0.0183722037688497 -0.00676252956930306 -0.0195018226546148 0.0377061140435816 0.00583943251358195 -0.020415817138096 0.0157760994875157 -0.0131037786356125 -0.0213987219568206 -0.0267228516211241 -0.0490607420242481 0.00952470973149221 0.0311834447941738 -0.0535670141860123 -0.0249528850462624 -0.0247194450450009 -0.0484479455653838 -0.000773337034692372 0.00150230433410418 0.000492607058590808 0.000147762571663711 0.000985984162707078 0.00041584516024176 -0.00166310553318765 -0.000212868593810488 -0.00672003792550935 0.000471933003680374 0.000782223757821456 6.46722087661143e-05 -0.00207577462685337 -0.0050893871577577 -0.00018611547776073 -0.0145406372400471 -0.0283207818874885 -0.0116845237539299 -0.00124181212556826 -5.5164563063771e-05 -0.000291179598120244 0.000512780620606506 0.000225530815803995 -0.000298079376619525 0.000229045056518458 0.00184428251200054 -0.000814134004888166 0.000398923856835755 -0.00404908211526197 0.000388888788105628 0.000559310937206956 -4.82103624531218e-05 0.00160874320638742 -0.00171635984950457 -0.00236224021734388 0.000910710536449123 0.000517242983580989 -0.00157819022532106 0.00429588870151422 0.00330064434496031 -0.0111792026335478 -0.000984890406053664 0.00178233825674066 -0.00165276994166547 0.00102391771127359 -0.000822676118134835 -0.00716237549113009 0.00822850825958275
  75 1393.98325533968 ""  8.06967842091106 0 0 0.00150908271633593 0.00178884829995469 0.00186308945008935 -0.000285700154683548 -0.0019512727972479 -0.00197302485872207 0.00128988070474556 0.00188738391719302 0.00165564036270772 0.000256887949096662 0.000802733783050439 -0.000669308169795129 -6.41874679197948e-05 -9.09029494031271e-05 -0.000179839778460257 -0.000234826526205169 -0.00123639361543132 0.00294522208191066 -0.000680784589950595 -0.000612794494327228 -0.0020574408760971 0.00102900074237473 0.00120211951828874 0.00136922898121355 0.000155619015927114 0.000416552837864215 -0.000773873146703659 0.000437243768087363 -2.63892124514264e-05 5.95224448572873e-06 -0.000126374642395648 0.000225798889936164 0.000148502192756481 -0.000146265052027618 -0.000221479845039741 -0.000300998714048528 -0.00307890104031878 -0.00766272323479937 -0.00303734615401176 -0.0126589503947437 -0.011245962069775 -0.00375988941179148 -0.00215350000774543 -0.00525743748851934 -0.000351733395295467 -0.00329686208968824 -0.00357053124308594 -0.00677838112456854 0.00127564495181065 0.00288030395488739 -0.00244728808442387 -0.00157146631054196 -0.00115923568710676 -0.00361618201021707 -0.00148136174655216 -0.000899384942698606 0.000614291433649595 -0.00154841944591292 0.000837070627014787 0.000856095076501933 -0.0021417300097633 0.000149232764132014 0.000161875685317181 1.91289128616351e-05 -0.00109188151566847 0.000245758047417538 0.000881078174246534 -0.00142299165484661 -0.000231033450333421 0.00108074142818411 -0.00068491425488759 0.000302520262366014 0.00101693735374366 0.000232764167854285 0.00206359762127347 -0.000233413970292126 -0.000730098198221611 0.00121127384351898 0.000255283059468636 0.000643549415242915 0.00210070547797282 0.0016435348982123 -0.00144296863394167 -0.00286138189917948 0.000198969426958585 -0.000741573072997317 0.00114907453068109 -0.00194383185120908 0.00244604331392167 0.000567893470698992 -0.00128969908957707 0.00566684857615619 -0.00558963653040971 -0.00161759613481039 -0.00500904458603521 0.0119018090663288 -0.000377993170993264 0.00206248021405259 -0.00357178456971913 -0.0315762531029199 0.0647270931006925 -0.094351883597396 0.00272987935560537 -0.0241700296425194 -0.0085702507651907 0.0140394667469736 0.0518166756481349 0.0201896097467358 0.115190710684241 -0.340111956331992 0.420606341251789 0.0807579571366782 -0.32126279217885 0.485777472528888 0.0355320497231964 0.0480674414230213 -0.0472578982037004 -0.0243261656656115 0.0410541780215442 0.0850448691191513 -0.0217276304102732 -0.232897763819456 0.0460984108997734 0.0898938890180028 -0.121171537160463 -0.0161243955833161 -0.113354238024955 -0.117701883624053 0.0305801322938857
  76 1401.32349204492 ""  31.4345227238246 0 0 -0.0690192072652028 -0.0623843410170203 -0.0231078198421239 -0.00666799456185327 -0.00985539415839054 0.0251671205988834 0.00956468551279534 0.0146223378446464 0.00653963303413799 0.00188853518332153 0.0040627746781787 -0.00326105685584004 0.001786486452984 -0.000985088445911674 0.0143129513474571 0.00256128640768301 0.00737119650924138 -0.0105464572599835 -0.0086144252482133 -0.0130398963763871 -0.00597885092353484 0.0075424216467684 0.00889391891776548 0.010463452977706 -0.00044254703175741 -0.00106103686721788 0.00199698205092855 0.00150500898341811 4.06986929564944e-05 -0.00171895294207204 -0.00101551667578534 0.00155688786855317 -0.00130030688058226 0.000382116198287804 0.000862704637545093 -0.000771470889827658 0.195387669901139 0.292903194431414 -0.0304599770343789 0.371410966301438 0.537371541849049 0.0712878532636816 -0.0146926223713743 -0.0250972813434808 0.000154730963455258 -0.0226602203656427 -0.0280505664099891 -0.0349877842353423 0.00382150144641352 0.00772798177581242 -0.00779083774639988 -0.0504374657698974 -0.0375048525396203 -0.0878423923217529 -0.00420643661425834 -0.00153027495205583 0.00687844363739345 -0.00594865424614155 -0.000498960881623849 0.00908134839431413 -0.00747642803716844 -0.000757842041472172 -0.000938170113723317 0.00224209886930644 -0.00541152872447404 0.0057215880169034 0.00238542001101673 -0.00672518838980851 -0.00256285709564598 0.00428970643695037 -0.00648361583561335 0.00737977326321772 0.00135467478727391 -0.00235754741124173 0.00132710254617547 6.26758509669742e-07 -0.000682113682273027 0.00336460222040313 -0.0024556999528605 -0.000221547592255506 0.00202954479891064 -0.0189665190857768 0.0313732192853522 0.0204265953154156 0.0147382219978699 0.0132469447774964 -0.00899209561634668 0.0307977923532168 -0.0773609160022431 -0.0570919697226063 -0.0998151516965658 0.0186573796251964 0.0646932925284204 -0.0513010987856002 0.00584292610093503 0.126322072863837 0.0403025578072018 0.226753205113158 0.211490552097309 -0.00045070534485559 0.000685880046036784 -0.000245516039067396 0.00093639589393053 -0.000113506042024064 -0.000849788626736742 -3.02024468659372e-07 0.00495647236946196 -0.00183425874859591 0.00300586240641537 -0.00881839459489848 -0.00237925716615799 -0.00480551719379015 -0.00694319985337077 0.00235120338400663 -0.0005688150828937 -0.00172415120891679 0.00384951619893546 4.46010753673953e-05 0.000598287164978963 0.0035422866230671 0.000688172071086487 -0.0233950319596072 -0.000264334209066961 0.00777832229235648 -0.0135487560199634 0.00808265907668047 -0.00362236959430592 -0.01498214225443 0.0153156472908495
  77 1413.18323291084 ""  0.290414433254383 0 0 0.000372477562583833 0.0015257449673742 -0.00193881821587321 0.000387655328142233 0.00220660682333584 0.000735577528113637 -0.000711940510663873 -0.00174055358903832 -0.00310134593915914 -0.000228751633917578 -0.000731180841801332 0.0011671266900775 -0.000123144561265888 -0.000161896259776685 -0.000401302427726864 0.000354042595630087 0.00119740325106393 -0.00213882470272107 0.00111287576275217 0.00123689452226496 0.00288082032504468 -0.00219246346280612 -0.00255900621283272 -0.00274075849675207 -0.000318845277481708 -0.000548380556732352 0.000452036217458563 -0.000769250640221413 2.40758477516455e-05 0.000467001187916576 0.000820168001168899 -0.00125941008087685 0.000190593678491029 0.000265065795822225 -8.7618382440022e-06 0.00203962891112226 -0.010333460052028 -0.00601696054226377 0.00955990274906349 0.00914778860130589 -0.006627709615042 0.00964443340300602 0.000901518689154612 0.0019006885955135 0.00120518689428399 0.00356910470169086 0.00363270044545426 0.00693809038331791 0.000519280137660812 0.000112634838403462 0.00323788148749174 0.00545639260123801 0.0052340947451864 0.0124841807649542 0.00234534938800897 0.00108845670641705 -0.00259003299358119 0.00269976137064354 -0.00073271466233358 -0.00251364031525897 0.0045753628529309 -0.000698117015309938 -2.19872045389529e-05 -0.000796745318182186 0.00596010390975556 -0.00253966351208552 -0.00345163728115857 0.00567141333774478 0.0015730430282729 -0.00507485875454922 0.00412963837331237 -0.00230501633101925 -0.00477957736474086 0.000915103066384128 -0.00811533924205999 0.000588430857249332 0.00356275152552376 -0.00715740705860854 0.00065544460217379 -0.00255183252393456 -0.0089687338267486 -1.48621250910912e-05 -0.000437503818575105 0.000522487125185 -0.000341983837453326 0.000388169101484758 -0.000260686345833807 0.000708842952506274 -0.00274488906134803 -0.00107053012851137 -0.00121314845459267 0.00542762376874922 -0.000847102161291166 0.00355759738535297 0.0131872832103985 -0.00208631469354041 0.00222718514325689 0.00897660381864525 0.00803800136962872 0.0588782397472162 -0.00646529074229805 -0.0262943388873216 -0.0734924188122121 0.0129584947998852 0.0225781290838497 0.0116240343480598 0.0102979995730325 -0.00252878109022003 0.105104800250324 -0.181407422141909 0.489380605638904 -0.125411727863997 0.120372263162776 -0.410566067797453 0.146281207205382 -0.0806083629035381 0.383984061209631 -0.0233025648401383 0.01003023285685 -0.414568425666881 0.064129716550828 -0.0523995624852231 -0.0138575102722627 0.0123924934963366 0.0259657067602674 -0.0557285316418301 -0.000199839896937043 -0.0780796608177 0.0714875507861311
  78 1418.1766365663 ""  11.1461876530596 0 0 0.00290941693499221 0.000470414026795755 0.00477637026254311 0.00162355608122152 0.0042333107662342 -0.00703599097471686 -0.00469354233791097 -0.0146415481209605 0.0245057950462793 -0.0168444361780098 -0.0246626835160432 -0.0127082200379389 0.0114907044103305 0.019319517387928 -5.0626278172947e-05 -0.000204355851800833 -0.00344578124485076 0.010769784301064 -0.0115827091913494 -0.0154254772567982 -0.0140851533117943 0.015480975247227 0.0229648925511673 0.011013032717192 0.000662031988751011 8.27608898963857e-06 0.00471246722669497 0.0425578030067008 0.00298527237653286 -0.0208568592467441 -0.0198935794668469 0.037769459799749 -0.00984250810763351 -0.0101289764756371 0.00868160175385467 -0.0931026565788844 0.00351659955134749 -0.00287009232175019 -0.000784007171155828 -0.0157759631544494 -0.0116539344834596 -0.00603030189558847 0.0533618132854144 0.096206794635478 -0.0264727217914668 0.0151521207094314 0.0238675755935515 0.00284040736146682 0.0096821971196346 0.0213336326300977 -0.0183692686728479 -0.0383263817989332 -0.0364800719419532 -0.102110914906395 -0.157128550707068 -0.080596947189763 0.106160368499691 -0.153543031204758 0.0526384410106697 0.12633326724801 -0.204616597530377 -0.00144387344634259 -0.002649031568814 0.026360839707603 -0.174048582528939 0.0708080731131202 0.0832426286377335 -0.163559847568578 -0.0474116477766058 0.132631993941305 -0.113846295599227 0.0734860692420782 0.202170328461767 -0.0365032344725864 0.336824491439704 -0.0379047108527213 -0.164261915139559 0.359448648870072 -0.0429196168910912 0.107891788630035 0.377021969139674 0.000549622318447125 -0.00115452486918889 -0.00106768263538463 -0.000913694962687171 -0.000485805918395293 0.000667615544503944 -0.00123628908861833 0.00501680647312182 0.00188105834300272 0.00788447578869287 -0.00372260493471765 -0.00336543681295404 0.00243811366246023 -0.00141227868972432 -0.00916056293378795 -0.00572278158645171 -0.0212822946416086 -0.0148656206269797 0.00238719172146824 -0.00752364807875513 0.00811469759391917 -0.000692494833406152 0.00182753188539649 0.00109110887990206 -0.00185270841318166 0.0241900893694211 -0.0152194782116966 -0.0103528909625168 0.0248501357213986 -0.028558495362467 -0.0054170708759193 0.0285548044114607 -0.0442053226701503 -0.00142982332946859 -0.00293224557274617 0.00551360902381369 0.00114939907994023 -0.000951910053047665 -0.00934147052499919 -0.00724334832495025 -0.113162087073634 -0.00450559918680836 0.0420840907076101 -0.0809466943222143 0.0641015926484389 -0.0152573105935466 -0.0800855094115816 0.0856969345730107
  79 1419.26868274352 ""  6.66852988738982 0 0 -7.3446602364908e-05 -4.40945914432688e-05 -7.32066768119368e-05 -2.23845756818e-05 -6.71764388317476e-05 0.000117004376721925 0.000281484402211109 5.59028954013469e-05 -0.000407559234575513 0.000367321114035194 0.000421718957643201 0.000190194740661827 -0.00111520856041431 0.000202173508091444 0.000166130367007952 0.00161223029988471 -0.000895799214093414 -0.000539060064510609 -0.000445095794512676 0.000679528451120576 0.000346683189374424 -0.000442543625633448 -0.000236194641961697 -0.00010794136839145 -0.00302499970541997 0.00186143497075563 0.000521996904949881 0.0786253107272188 0.000368111310494659 -0.0306975930021617 0.0433789638618403 -0.0732031666861045 0.0110414461857165 0.00317034098776662 -0.00194353168845684 0.00124854533336886 4.82492806541908e-05 0.000127056636813056 -2.38309154502226e-05 0.000436346151743012 0.000511400073260049 8.18096005464744e-05 -0.00226738616697931 -0.000650361465154091 0.000661290224178779 0.0138335379295109 -0.00874633547590509 -0.00219355256855057 0.00378551714824479 -0.00314385321406512 -0.00036642814302268 0.000494052116866054 0.000444413796051132 0.00140208539810534 -0.295332306444368 -0.16464074200656 0.169951554608399 -0.293594966457512 0.129297765262101 0.184008873970417 -0.348237601152123 0.0254272287195375 0.00460666404066782 -0.0348663925921015 0.364941797265861 -0.118436717628123 -0.184322202500973 0.292503871108838 0.0835273281014517 -0.292737486737285 0.216654635625265 -0.0903678580946159 0.000855709687723331 0.0122918013952343 -0.00351900637159819 -0.0171043052501548 0.0136359689011728 -0.00392741780495617 -0.00754565410355892 -0.0112565513587793 -0.00927648340516173 -1.74869353637252e-05 3.626248635282e-05 2.62555671707168e-05 2.25888932038537e-05 1.98589722840798e-05 -1.37944165038742e-05 2.41439245103527e-05 -0.000129270918751976 -6.89210012935773e-05 -0.000175996037950899 0.000101183076617044 6.69193006737255e-05 -7.68303919819868e-05 -9.12681876798294e-06 0.000245205335648663 0.000113600951156065 0.000485347832270685 0.000353266033630337 -0.000308696210229818 0.000576866553246131 -0.000528299399065077 0.000219376394067067 -0.000131840329007412 -0.000132329881187627 0.000110177721806203 -0.00220209138996192 0.00130688963612918 0.00051554459926345 -0.00136815387841733 0.00100445427025385 0.000675784452409825 -0.00225492866682805 0.00408640307723761 -0.000429133007508073 0.000134266849405232 -0.00118580182208219 5.47380911307083e-05 -0.000183857602958603 0.00158785306524464 0.000803955156881218 0.0102463059955054 0.000284510334623773 -0.00386365324027117 0.00727980007718459 -0.00563257118714745 0.00155577311673393 0.00724286133170949 -0.00748209638132599
  80 1419.67532626733 ""  3.60113606950579 0 0 0.00166939650010842 0.00123268638192136 -0.000353359255832767 -3.26807038045262e-05 -0.000328637111032225 0.00116837006729418 0.000871203238761252 0.00283177759205476 -0.00538332596973173 0.000983807227354873 0.00150671181917996 0.00186484354090654 -0.000529369851956748 -0.000865850357077693 1.94412741722785e-05 0.000105515936302516 -0.000532137928236166 0.00219726660261672 0.00139765572054363 0.00177652686527982 0.00218534951270531 -0.00305887331746525 -0.00412260008762432 -0.00349181200491337 -0.000430270132107635 0.000208983286187015 -0.00315787611602905 -0.0089966251318193 -0.000600682983368912 0.00511923546813482 0.00617231654785244 -0.0110063000702452 0.00324033568734869 0.00237018180739957 -0.00256254695050639 0.0232887278588788 -0.0033442554571366 -0.00527257836395883 -0.000542977045125163 -0.010562615805882 -0.013484718050007 -0.00423687203021322 -0.00938221499402248 -0.0210593138692894 0.00360522476237596 -0.00406599834592879 -0.00498865431637043 -0.00686251326426267 0.0076414788576346 0.0121538154605312 0.00190179830727006 0.0112178819679633 0.0108988653062 0.0249696120077142 0.0329950575548397 0.0162916966856821 -0.0248787618739371 0.0329156746534271 -0.00989282104603438 -0.0291808062589903 0.0435148901497685 0.000171115030426941 0.00116025771695058 -0.00830912779195549 0.0512461634218965 -0.0225681308205635 -0.0256030471450583 0.0465070500483592 0.0141342818922834 -0.0393400575908455 0.0340584562689676 -0.0216909405451358 -0.0504054730066181 0.0113441571557369 -0.0834040569440844 0.00880525285963085 0.0401856573824869 -0.0879886888321518 0.0124512907921292 -0.026234390402991 -0.093888727255214 6.69918134245365e-05 -0.000531466718117018 -1.88281672610604e-05 -0.000580121598215957 -0.000484517976370408 4.10979507340947e-05 -0.000500114652056871 0.00302723346233637 0.00256628387667832 0.00574633731859326 -0.00421344190169877 -0.000708534395223124 0.00181045636267259 -0.00136624625608344 -0.0090532816106437 -0.00105075531119295 -0.0106179800717763 -0.00913832624728174 0.0034570241820375 -0.0280777290578419 0.0338689484151786 0.00517689763252668 0.00477267899747709 0.0022767004943186 -0.00804590867322701 0.100572215867134 -0.0622234367745863 -0.0512466569294062 0.11600684690339 -0.159050228858911 -0.00576164591648381 0.0947028718570581 -0.122294406484707 -0.0212953236164644 0.00358919554499516 -0.027461760670951 0.00665704960791608 -0.00235369473109665 0.00428592630537249 -0.0497183795320696 -0.46559173391345 -0.0124670664944702 0.178514248063952 -0.348688055742663 0.278157893068566 -0.0711994557831733 -0.32522557552568 0.339685228101786
  81 1443.88853149042 ""  4.2989270523331 0 0 0.00101222174710627 -0.00955564740552822 0.00879674291339639 0.00408783052426217 0.0101783143234172 -0.0160904565308371 -0.0116577853497663 -0.0347313868710597 0.0550926332984394 -0.0510744139303733 -0.0731276454352189 -0.045117460226639 0.046286406357155 0.0736552022721214 0.0142317683179664 -0.00271206167386311 -0.0268349398985541 0.0806935574661593 -0.0466800031862277 -0.0629184667994818 -0.0548783272187477 0.0514810390365796 0.0756182705080558 0.0390313169664202 0.000521407839743359 0.0100418271398213 -0.0339036270565561 -0.00769139128964645 0.000595728636456555 0.0124755509192703 0.00687566234795377 -0.00796346118993197 0.0100273176507954 -0.0019809911264273 -0.0115936718087528 0.0297830777059363 0.0412252175666719 0.0341040087274332 -0.00863939284844341 -0.0207059856331821 0.0170658171799372 -0.0245398591917431 0.120188883249546 0.224842014788619 -0.0826137958404165 -0.0526888616739717 -0.0335419105227629 -0.202598475390652 0.135164173842301 0.249592644261906 -0.0805210188837557 -0.0969351065800689 -0.0872946060567555 -0.275333442490089 0.0270379677458335 0.00556074470378702 -0.0590052614158186 0.0251825817528754 0.00482141163530923 -0.0383329036298491 0.0385316364689037 -0.0172122018937544 0.00556467212285574 -0.0216403925710571 0.0339850071795211 -0.0507472467697897 -0.0306136076219024 0.0234762725239668 0.0168268035724597 -0.0160769694419166 0.0289176191042268 -0.0313359336504739 -0.0628919425257192 0.0580630684677042 -0.0901783635615654 0.00621276850114729 0.0350498671862473 -0.0892431813627382 0.0569832742906961 -0.0124781788999057 -0.109863075533199 0.00176679962501562 -0.00356774666759625 -0.00465033832775539 -0.0033983269857184 -0.00169423313523416 0.00277844442008242 -0.00109110329789287 0.0198376561438723 0.00766234807275636 0.0303047910449368 -0.0172832886177254 -0.0125467758727883 0.00784823106834917 -0.00582753825340802 -0.0306436871346455 -0.0193012674213873 -0.0722861159639668 -0.0454765644615871 0.000335595537338069 8.98723313661518e-05 -0.000806247864456037 -0.00113285929444444 0.000653652785897658 -7.36109770658816e-05 -0.000236664866500336 -0.00394948358774781 0.00203754125432654 0.00259354155787867 -0.00603528173675319 0.00797184393278253 -0.00286541852460912 0.0013060679262792 -0.00632523287507671 0.00289666741386913 -0.00528566980940979 0.0113732742015052 -0.0004131832236183 -0.0011114578739177 -0.00308139575248266 0.0127301998285516 0.014867879931572 -0.00287881302653228 -0.00958612792680798 0.0195060551302041 -0.0157626283153489 0.00837658341998571 0.0112449942299684 -0.00426082925737437
  82 1451.36714658013 ""  4.52136371395668 0 0 -0.000456389340019926 -0.00276427836261541 -0.00105541056022662 0.00049360863596339 0.000354560018937398 0.00104301078897221 -0.00244844345153446 -0.00391918624370378 -0.00080902123622956 0.00409863648929145 0.00598215945594464 0.00313816193448567 -0.00199270493285551 -0.00298755818538389 -0.00126201039780881 -0.00452392525965675 -0.00529516888556308 -0.00842920419635903 0.00054267683797633 0.000132884443580447 0.00282118753806119 0.000146188790296487 0.00106174496365014 -0.00272721999209651 0.00055059584621562 0.000439974443831534 0.00205286146852729 0.0655636951077918 0.00211923105473137 -0.0255381651248723 -0.0342319689349776 0.0610228983370583 -0.00922279110347295 0.00784410227875024 -0.00600742695582796 0.0690812612081114 0.00734533807677228 0.0106696790111002 0.0011736314659805 -0.00181009523485317 0.0017502450986196 -0.00468719446317699 -0.00606603016896243 -0.0115915722386272 0.0051211798904955 0.0164540198409496 0.0176293631884958 0.0370388769205719 0.00971047113332603 0.0157029900221936 0.00227049627873197 0.00402417308538106 0.00459980328193513 0.00447482625549413 -0.247157407874702 -0.139743881947116 0.134856471764724 -0.240547074674788 0.109598252504689 0.156495567878127 -0.282742299077913 0.0123995666573925 -0.000296317971433725 0.0253244758503117 -0.301299391156917 0.0912519268889816 0.140408731367879 -0.237187266600687 -0.0695328755806181 0.241331592139216 -0.173951582740094 0.0773007035908531 -0.152131874202129 0.027580357284939 -0.249897558053579 0.0298281522400553 0.125511866192609 -0.266572025899708 0.032879519450713 -0.0820149495815701 -0.280463363376497 0.000680244638165218 -0.00122126797461347 -0.00144229840251979 -0.00108797627752588 -0.000714178293222619 0.000734795206836883 -1.36828549279354e-05 0.00610623130707177 0.00342162176672836 0.00850528204593277 -0.00520025022129297 -0.00353001266296002 0.00260113623559025 -0.00112432607043394 -0.00893756175528003 -0.0039487882406539 -0.0185248199462339 -0.0121430360172686 0.000163068944970638 -0.000180952913529383 0.000119937985878396 -0.000147393324956229 7.70421743363053e-05 6.91383578715699e-05 1.80356211274454e-05 0.000235988120567884 -0.000183281779873314 -0.000225324374259967 0.000698634794430884 0.0005803580613726 0.000116959312309596 0.00103241738097537 -0.00126627289319514 -0.000118564053554142 -0.000529622397214881 0.00059624407911316 8.05153767232081e-05 -0.000214058107292542 -0.00117726922276753 -0.000426727602258564 -0.000778609189327903 3.57086987335984e-05 0.000543024564803539 -0.0010372783922147 0.000736878011648183 -0.000431193133257395 -0.000943060425427288 0.000599302051604034
  83 1460.71701595747 ""  0.823898692960037 0 0 -0.0310984077930533 -0.088173825380216 -0.0296156233285947 -0.00122245579644857 -0.00941091813246226 0.0168524772624005 0.0049965438081996 0.00896145040829013 -0.00485501896316411 0.0136957914120851 0.0225409247473466 0.00200178208987365 -0.00550808264526991 -0.0124763303390652 0.012046349750762 0.000497291876969278 0.0069816785115555 -0.0228604356049927 0.00227908057129819 0.00251729982434719 0.00562574461372908 -0.00304946903498745 -0.00465153293835398 0.000756430219360438 0.000200051501239354 -0.0015408470917803 0.00615669821703881 -0.00255325182773333 -0.000425710221431842 -0.00149271491631083 0.000442372430345984 -0.00221916296399286 -0.00197125409657232 0.000678294490349232 0.00252993703105963 -0.00501025865771784 0.24509824167632 0.352931176198205 0.0244558286741487 0.0548423933549224 0.192129492863282 -0.0931962568616061 -0.0407510357992861 -0.0728628323354162 0.0124441594510703 -0.0167726660730473 -0.025925050892581 -0.00808942836794295 -0.0227065773059344 -0.0398171043676457 0.00877856691586854 -0.00141159671226919 -0.0150463774744425 -0.0097005234067854 0.013169015183638 0.0103093330144344 0.00883577677224546 0.0123452669973356 -0.0115829675641425 0.0017481765657522 0.00571107932701077 0.00386556102247215 -0.00107041449619417 0.00496266164621872 0.0151246837559417 0.0101270736742894 0.000614333297820968 0.00716521626918775 -0.000196242954912045 -0.0149045499628161 0.00458395630668753 0.00602689613771219 0.0113814793223275 -0.0135235423901217 0.015914111776339 -0.000612351826710977 -0.00536630348622806 0.0144333826406128 -0.0128352193230219 0.000886556304050661 0.0198884905147077 0.0115741965192819 -0.0220003263831718 -0.0289456622327859 -0.0218912622954494 -0.0124588329991584 0.0160875035427374 0.00614675977491223 0.129462323853737 0.065889926033558 0.189449212830602 -0.119353156374896 -0.0738038108348399 0.0507600936583864 -0.0338073432014489 -0.193842909580057 -0.0905260257164968 -0.3936162085872 -0.24075607467364 0.00028647070686312 -0.000271142264561891 -0.00164673595583105 -0.00108140641277421 0.00023780394679013 0.000591617864303873 0.000271317156742055 -8.53568230164189e-05 0.000951832683545357 -9.71237618022503e-05 -0.0011171003829495 0.0178325533419591 0.00586140960529136 0.00447749698194422 -0.000143260806757453 -0.00175731713667453 -0.00440851765050778 0.00676875799482249 0.00152918840485559 -0.00368685980848383 -0.0112354944425893 0.00414660739838244 0.00400100070974449 -0.000587468828835554 0.000694170776494052 0.000465484925802843 -0.00856455709834611 -0.00274759062967749 -0.00200052193065512 -0.00171821567011457
  84 1497.43269779371 ""  0.00177889365131339 0 0 2.8055153546433e-05 4.3949817406998e-05 3.32758441472868e-05 4.55066518509994e-05 1.35509215648462e-05 -2.51738826817066e-05 -9.26520667883167e-06 -0.000214578141138555 -4.16035483484376e-05 4.08558386433344e-05 4.17847436473199e-05 -0.000118130616213141 -4.81064528712351e-05 0.00019849475607926 0.000200995219691057 -0.000272701245778376 1.02093556420757e-05 4.67755355768855e-05 -0.000198089248942765 0.000165505473138815 -4.86882307285562e-05 7.31323321186871e-05 0.00011411129167488 0.000172034806088637 -0.00152214973413547 0.000817793855524119 0.000284679693314042 -0.0110940160320378 0.00318038280242652 -0.0373795738746359 0.000840895884304541 0.00256063204765518 0.0388348888368126 0.0180997103467992 -0.0103445436701483 -0.00295468686290929 -6.56948522241356e-05 -0.000141434306247867 -6.61793820997563e-05 -0.000191416865543819 -0.000152156801459592 -4.9031507745626e-05 -0.0011951873034106 0.000263744447354008 5.08764492668793e-05 0.00931220720879706 -0.00613740284556987 -0.00225886803982486 0.0058772216725101 -0.00365257495011733 -0.00109243298488384 -0.000292405281848793 -0.000343923233229229 -0.00063085966655506 0.211790082249661 0.199311073236085 0.314510513405718 0.219312910270934 -0.274182221125037 0.210425104290303 -0.269791662206031 0.0327149818466359 -0.0039846937499003 -0.148014647103721 -0.237578004857366 -0.320064752696549 -0.145075647635473 0.217487087194478 0.0725057220759266 0.283261566459093 -0.0213416283568283 -0.29584417795834 0.0577557108305558 0.110232881837648 0.0903365846626173 -0.198841698180615 0.118193091056676 0.0308835405922732 -0.0953860599336416 -0.0938099397450337 -0.0828536932750926 3.25306165601201e-06 -5.27492206091098e-06 -3.63041349630704e-06 1.05604801036451e-05 -2.41250613123939e-06 -8.70576925379548e-06 -1.83206038444834e-05 -4.71290954042432e-06 -2.80718764204674e-06 -4.18056357214e-05 -1.37065317917298e-05 2.29105164872851e-05 -2.97683680264278e-05 -5.92548094496016e-05 0.000104014497411995 6.15459605571425e-07 5.89807095601603e-05 5.64688270995472e-06 0.000170013411605189 0.000241598607723408 -4.62525856683123e-05 -7.62356979122606e-05 1.787517132362e-05 4.1424143718621e-05 5.25131674596143e-05 -0.000166690591257546 -0.000247233099453863 0.00128305945084744 -0.00221950712177929 -0.00103008303319016 -0.00229679137222811 -0.00205370810194585 -0.000657974126272053 0.000506697582360189 -1.06595026708411e-05 0.000698434110222741 -0.000126472506681083 0.00026336131906442 -0.000174286357231753 -0.00194605689465632 -0.00174378158657074 0.000481496139229947 -0.00126112065432554 0.00199875700177138 0.00368184270627105 0.00244902543607258 0.00251367616206556 8.36338344218164e-05
  85 1500.64909781756 ""  2.04702543738323 0 0 0.000288557861784515 -0.000162480452254549 -0.000437488075713877 -0.000357438031984409 -0.000312128836791031 -0.000278568275902343 -0.000820147359817902 -0.00142613064710548 -0.000387188593173721 0.00121520439948462 0.00319068120448719 -0.000973793938305877 4.52222385315198e-05 -0.000553415037177983 0.00152062871412492 -0.000793864500260735 -0.00108880387417124 -0.000344827136833838 0.000210134255985519 0.000656407758859149 -0.00120911917557541 0.00124385287685926 0.00117606122658095 0.00287561156238009 0.000364402068316394 -0.000209417265707693 -0.000258946948568144 -0.000373996725383723 -0.00476934951896191 -0.00103668793320627 0.0028596755158138 0.00183572835213825 -0.000348625690676036 -0.00196785815747251 0.00251169314971026 0.000533941178105544 0.000318290336791038 0.00168161015933324 0.00191564493192224 -0.000943312769056224 -0.00261840691880232 -0.000150864994056059 0.000845620536460115 -0.00988909013734208 -0.0010964447566695 -0.00617508502421166 -0.004270029235735 -0.00679656910603947 -0.00454830795822901 -0.0048032714050924 -0.000882297055580487 -0.00404708354724556 -0.00506029695726515 -0.00822283128549001 -0.00634500529926278 0.00279337616986128 0.0446807778399724 0.0146220169694611 0.00563218590682638 -0.0362082558594958 -0.00220164548171764 0.0605717086000182 0.00818632124877507 -0.00809211160717537 0.0104208184494853 -0.0221401935727252 -0.0346246498940623 -0.0220435270088953 -0.00053652771015005 0.00219969135960633 -0.0132282747014268 0.0266576821438305 -0.00725024459060015 -0.0293731789382544 -0.0128942107500526 0.0316343072405234 -0.01491207108425 -0.0115372823442821 0.0037331605217661 0.00914623169349435 0.0176422085258822 0.000602590439757308 -0.00101167938671657 -0.000669144866518175 -0.000336733257198656 -7.37596844500855e-05 -6.09737991003013e-05 -0.000262013839339265 0.00230319509243099 0.00146970003205124 0.00114531393978949 -0.0031175707067502 -9.06349338741741e-06 0.00126560221086812 0.000312938276000234 -0.00229347472619761 -0.00204184607031194 -0.00607160172653041 -0.00270095394929177 0.0160187739849233 0.0324768470408416 0.000289137107099095 -0.00231936924809269 0.00282957021805048 0.00728558865982071 0.00731701425479288 -0.0180938661596103 -0.0368898232005614 0.158145128584207 -0.26958335478085 -0.168684241217813 -0.285335857559311 -0.253353550345318 -0.0682367262740935 0.00296840006872013 -0.00675193873361485 0.0233763526374408 0.00209056001101395 0.00318800223689231 -0.0336779507384233 -0.276438688584962 -0.234584374707574 0.0672514004031152 -0.153572270401327 0.24318292118311 0.503221495854692 0.306938147203991 0.30908296108137 0.0143540453884652
  86 1501.15137968181 ""  0.0215117244237951 0 0 5.76007548680911e-05 8.95630499206135e-06 1.5176768392327e-05 -1.00923675845871e-05 -4.65678426450385e-06 -3.00647153985727e-05 6.95395778991308e-05 -0.000399187092374747 -0.000140318375780477 -0.000142100008208888 0.000450186895448383 -0.000158578296590311 -0.000612401136871977 0.000517659543653306 0.000414610420792332 0.000939259647270663 -0.000903218840963981 -0.000111611502888203 -0.000231974332612305 0.000236666583316465 -0.000164010636333787 6.51314210291946e-05 0.000298259293927554 0.000462450697672652 -0.0030089911087961 0.00173909002684847 0.000589881688094384 0.00315121095689532 0.034618357151253 0.00738104251628502 -0.0309437329877529 -0.0194705986080637 -0.00292873621129535 0.0214171698619936 -0.0118550524659217 -0.00355711981409622 0.0001395072273974 -8.42701876223262e-05 -0.000186262593582642 -0.000342064782906313 -0.000167061697693742 -0.000297280628998544 -0.000222819627755075 -0.00105862658890216 -0.000183826006663768 0.0118288823406873 -0.00850896650235242 -0.00365038311665474 0.00823283907022654 -0.00526898534141159 -0.00163885998730417 -0.00127159719581055 -0.000394361970211273 -0.00122272960998378 0.0424585525037671 -0.0205955749426353 -0.316938238190872 -0.103844954878678 -0.0402071811532198 0.258167459970738 0.0150413729921165 -0.43223019216822 -0.0592503031042108 0.116132931446601 -0.0739484214796054 0.299736298692961 0.403601594376439 0.201068503360465 -0.00819922439269675 -0.0758092221713378 0.149606388826132 -0.238114116137696 0.0742381665350042 0.135679003536127 0.124312581282956 -0.254455812493795 0.152092007774678 0.0380486731379019 -0.125376294607779 -0.11890148289781 -0.11229681537358 6.56362213789061e-05 -0.000112865886429279 -6.61326525694422e-05 -5.18108111453342e-05 2.90156464334914e-06 -8.73225870908494e-06 -2.90834726762573e-05 0.000221147502271736 0.000152130366435726 9.68178739030947e-05 -0.000303564112724745 4.70243522871324e-06 0.000172473355424693 0.000145618492011751 -0.000311369815023901 -0.000204988050257957 -0.00064981971904056 -0.00026978240370269 0.00178387412577658 0.0038212301466235 0.000152191159376598 -0.000196733562704078 0.000313484541187784 0.000863140708489676 0.000819938155305168 -0.00203978740289355 -0.00425882692691036 0.0184617832832079 -0.031486714056065 -0.0200773849401634 -0.0332905267152668 -0.0293600703534338 -0.00790492498645355 -0.000152459774558174 -0.000753966056836874 0.00207458639682726 0.000363759014809446 0.000194769045399794 -0.00394798382720106 -0.0311963327568552 -0.0270450152250252 0.0075817661865211 -0.0175510047266306 0.0279045538585634 0.0574239324863862 0.0352375687810488 0.0350398943658514 0.00217001083959929
  87 1504.62873406967 ""  6.78595146557283 0 0 0.000185789481639954 2.78295200147081e-05 0.000305326914051862 -0.000957328109630308 -0.00179346816068603 0.000391291770934778 0.00308784369410945 0.00545085752994769 -0.00129180454760304 -0.000543670657229669 -0.000821789707269407 0.00269919158281408 -0.00241585466240598 -0.00297925654202664 -0.00419836911912043 0.0017523780941134 0.00262862306125646 0.000563626976368119 0.000140941485252816 -0.000199092919244879 0.00162591338198997 -0.00222287011862119 -0.00297493904131588 -0.0030140754633665 0.000128806900445777 -0.000101937130247579 0.00126261035757458 0.000618115624159134 0.00330906430421655 0.0017157490627851 0.00291795206035204 0.00190187624438484 0.00140893242599371 -0.00259539269619386 -0.00426772964823917 -0.000592724368614754 0.00312655003418479 -0.00069103105262313 -0.00625810214971914 -0.00564991474260223 0.00123416619324889 -0.00565240846437388 0.00436694519345552 -0.00632155629839861 0.00289461329400503 0.00684097885312766 0.00838623312270548 0.0162647298281721 0.000988867264797137 0.00128956302702991 0.00199393078447679 0.00758825465503976 0.00784913374880216 0.0167871481769998 -0.00116190133692806 -0.00770797877401206 -0.0410718668464166 -0.0172107672849745 0.00328712022176253 0.0213358134087315 0.00847906386206615 -0.045214711657978 -0.00570014036926591 -0.0159885280526498 0.000181980415768605 -0.0387305835070733 -0.0434531520635898 -0.0134220634784252 0.00312772300686717 0.0162391504409343 -0.0158254858884288 0.0147579481339204 -0.00673526290835525 0.0553034829564754 -0.00818089850421355 -0.003968432983542 -0.0151410376363436 0.0310528942584469 0.0484699179230503 0.0225990111948982 -0.0173212745642086 0.000969778615292838 -0.000957754985124391 -0.00119817856511846 -0.000148548316429092 -0.000285634729356302 6.14999328045955e-05 -0.000210594165618865 0.00182802547236725 0.00101083413885364 -0.00517145897901229 -0.000203697013177954 0.00103972855707561 -0.000323839888764944 0.000800631296385469 0.00613589977765115 -0.00123141975767788 -0.00321182165952732 -0.00183139385804913 -0.0205863455539425 0.0229813953894137 0.0150513617923464 0.0103725793279708 -0.00090682749776833 -0.00118171045924212 -0.0460940345626289 -0.00207279554939946 -5.63555411395921e-05 0.0819536520466453 -0.190510618799539 -0.144039002275496 -0.15416169570142 -0.0966638367263248 -0.0201660136296708 -0.0180818519329995 0.0218276584968511 -0.0587800898874731 0.00265295687690197 -0.00379625087789303 0.0671154763431473 0.588748531655134 -0.133338884877008 -0.161642775819153 -0.115082798795307 0.21894659576758 -0.303428856294698 0.264559085878166 -0.0468754230410521 0.457450777774139
  88 1505.13144209501 ""  2.66209921640075 0 0 0.00240374277636577 0.00297774228277952 0.00535681303397538 0.00159280514563589 0.00272050058763262 -0.000292542984904361 -0.00734668649517485 -0.0114420679780239 -0.00303511391677043 6.35675095741836e-05 0.00240402575589866 -0.00806220513460188 0.00817116627278355 0.0102250961352776 0.0123678572237173 -0.00606273046843244 -0.0119623337145885 0.00652894638431096 0.00171026644363849 0.00464799421812609 -0.00637913070148891 0.00564623749965332 0.00636349676827365 0.0109218343976341 -0.00274152599974745 -0.00264294597936223 -0.00781511319503192 -0.00314980566985691 -0.0248588264920309 -0.0102437894899415 -0.0214124871980453 -0.0130699534372718 -0.00761391713371142 0.019367741410177 0.0328533444617549 0.00326781411884954 0.00537078139618791 -0.0189093016310864 -0.0278279830188423 -0.0233117330500419 0.00373187147395492 -0.019529505881026 -0.0143539655392754 -0.0235608816981125 -0.00790557564772177 -0.0274096114469724 -0.0288248332213076 -0.0590248035002488 0.00415315720677046 0.00973986799813331 -0.0082725812240271 -0.020540253373794 -0.0223650558373003 -0.041534721017328 -0.0132859471291945 0.0402815285138848 0.288066718079818 0.11252971684195 -0.00180086413018303 -0.179825292416987 -0.0444908880933272 0.340804327909661 0.0436121511396132 0.108430389281962 -0.0254015245947261 0.263948393086262 0.312936165966692 0.114939656977226 -0.0181938405832656 -0.0980309212727798 0.116363555462996 -0.133628073055501 0.0508620627709011 -0.420535555921442 0.0606098591789966 0.0331390211925291 0.109408173285561 -0.229883578016795 -0.365104561314696 -0.168398412348219 0.133661445663465 -0.00035216469887096 0.000367458588420457 0.000646567584124383 0.000386581036690488 0.000250027561115881 -0.000390763971661537 -0.000604200984104753 -0.00273441689859109 -0.000936088812853993 -0.00182608343801287 0.0018080528728882 0.000945167831743591 -0.000699936631060071 0.000331549149714554 0.00213168052287529 0.00182008013172637 0.00601451006659977 0.00267167605169486 -0.00310524041888622 0.00169583436626382 0.00211226909744892 0.00115596728833974 -8.06861030840659e-05 -0.000546400597062853 -0.00668205154783872 0.000445511396470102 0.00113094395472631 0.00550264803597598 -0.0161181593925855 -0.0131654629408898 -0.0114701258672981 -0.00341880844963365 -0.00247403643637489 -0.000505151261250129 0.00239117946435646 -0.00574392423072485 -0.000371896826509133 0.000228860521285775 0.0106074370133753 0.0911173340902181 -0.0109962964676235 -0.0247930747352517 -0.0106993116629146 0.0218473930198888 -0.0587783707551111 0.0265802067818445 -0.0172644072149445 0.0636272392483304
  89 1517.99142266187 ""  14.9622188544511 0 0 0.00439381766593842 0.00488995937336746 0.010923056761308 0.00211941323228829 0.00380895210804601 -0.000723892015978912 -0.0129513781655469 -0.0236885511216859 0.00760076476067167 0.00794199760361897 0.0168058748029844 -0.0136368272118814 0.00845182558016694 0.00801574123234809 0.0224365155843409 -0.00907183971421677 -0.0125944489135589 -0.00946933931081803 0.00557480998996987 0.0104457451275991 -0.0038824975159162 0.0042551550500893 0.0051278253307227 0.00714275461207474 0.00143503659495393 0.0103048805321441 -0.0303643033668236 -0.0104531753081463 0.0144770332410496 -0.0267743572038801 0.0105185216241684 0.00201984381484727 -0.0303830932907373 0.0018801250292405 -0.000991283653725164 0.0118766895976725 0.0171699487074209 -0.0336253012989441 -0.0606727457479548 -0.0475757959324345 0.0148393818739212 -0.0436227439678569 -0.0328869453436499 -0.0502800006606915 -0.0100132887388694 -0.0228741909235925 -0.0269454414925966 -0.0414076579805725 -0.0275792646418351 -0.0459305347884131 -0.00241303653880259 -0.0240128559965625 -0.0261043345425291 -0.0487652630898801 0.241493764598221 0.189388013791776 0.162331327095554 0.175604463752488 -0.282725946690299 0.300417853383832 -0.271795879044001 -0.145527004938851 -0.0224086331616374 0.0921024800560654 0.279192623352084 0.188733576888605 -0.00419603425649245 -0.303474769230284 -0.0659646161045375 -0.25148073328544 -0.0307087657817773 0.371317086915137 -0.0121977280559156 0.00707303542820597 -0.0160856106211614 -0.000492818853148587 0.0165146107080836 -0.0187663310640658 0.00287840206781484 -0.00956536831920016 -0.0246158910665575 -0.00117142268736179 0.000962283531135393 0.00194626239968509 0.000655865925554837 0.000727501534267034 -0.000723990527482354 -0.0011641055840902 -0.00492060760054439 -0.00156521477749584 0.00393806568551974 0.000565501819118694 0.000433459479313154 -0.000248967147248978 -0.00197130349550711 -0.00489230827329458 0.00302637143655768 0.00986979888060667 0.00422669092463747 0.00530197299360583 0.0117085952222808 0.0124697335270093 -0.000296474311252598 0.000342519993107148 0.000119305356782218 0.00259022897166561 0.00438689430540024 0.00546862045218184 0.0515625603201006 -0.0782716114766207 -0.0846877612889923 -0.104185592398642 -0.0622129989520053 -0.0436275109108824 0.00466332931559602 0.00210272424619993 0.00361844673947161 -0.00198843603718321 0.00480602797001687 0.000550535649360616 -0.00250542858573249 0.0527632287474482 0.00268714562358503 0.0377886493533527 -0.0636512199033452 -0.0567634298833495 -0.0748791374026117 -0.0518992987895042 -0.0371270466119339
  90 1518.13800743858 ""  4.35026038814109 0 0 0.00131530833583755 0.00138950085249788 0.00584024045780695 0.000373451224667104 0.000437711072599606 2.67498042710509e-05 -0.00304533604936062 -0.00525419622827474 0.000770869683544583 0.00232812139798345 0.00546733000182271 -0.00316730368850402 0.0015273392522661 0.00110635342152877 0.00501709034910331 -0.0022582296300115 -0.00342315020943952 -0.00169674869770963 0.00159318522483107 0.00311241067253236 -0.00154744000072433 0.00135568543906808 0.00125687757452757 0.00314542418941644 0.00039726011541715 0.00251784132356086 -0.00740708692645577 -0.00251526952232771 0.00367637309658447 -0.00645519974708405 0.00264674691935187 0.000588450108859232 -0.00737245104346014 0.000451378324497086 -0.000373311894535464 0.00285124651033207 0.0144520038315721 -0.0152272921441907 -0.0385144428316561 -0.0244115123697474 0.01773462265624 -0.0271990798861302 -0.00632563010092662 -0.0202822100883365 -0.00217328254696866 -0.00642009018604948 -0.00701941757886185 -0.0100665662314971 -0.00847273305569577 -0.0138987403929859 -0.00103930179990445 -0.00708849536917727 -0.00755137998879398 -0.0127981758261066 0.0587743878546271 0.0459150891187987 0.0382103357485579 0.0422793101591206 -0.0688917974278515 0.0740489031131214 -0.0660843637869698 -0.0371308760040504 -0.00568080131657918 0.0221546510987712 0.0681310775449864 0.0452309725966035 -0.00202666350736503 -0.0746970042522656 -0.0160867858593057 -0.0610745312249909 -0.00790543309580408 0.0911968897622858 -0.00281642818311799 0.00352358799261757 -0.0035858208208142 -0.0010194152221492 0.00406451501894084 -0.00357582017310276 0.00152355985429544 -0.00208348892531953 -0.00669885603680403 -0.000790291857902554 0.00106542450931812 0.000681856796297233 0.000416797203754848 0.000255836286477783 -1.02742494693637e-05 6.76229084673387e-05 -0.00345299805440103 -0.0017110987622441 -0.000597033434693722 0.00470533398283395 -0.00108212681194917 -0.00114303005009555 0.000567476003706298 0.00352785329075679 0.00223634426725505 0.00706566224493213 0.00402055083000153 -0.021111775967123 -0.0480180187544604 -0.0485981981611788 1.24809765147617e-05 -0.000934141823642311 -0.00158092754197612 -0.0133786385871282 -0.016140939546742 -0.0215768984259617 -0.206767887504476 0.313202104079065 0.338415522493535 0.414115000992337 0.254651739163808 0.165060311350788 -0.00847570956208119 -0.0113852505429713 -0.00134804229163692 0.00419250641729789 -0.0141071149672341 0.00357517891985159 0.0497538270233114 -0.215551603693321 -0.0216389574715914 -0.152008645275831 0.256596820444092 0.199551868411696 0.306610917284182 0.194067904994063 0.177494619913536
  91 1524.35243849549 ""  5.93671950658598 0 0 0.000334753892801995 0.00021938248771991 0.00141480997784382 4.50477250519128e-05 4.54203076378314e-05 0.000119188438523249 -0.000470914687682157 -0.000735992263048825 -0.000248264759845035 0.000180093992376816 0.000915967471171957 -0.000290307807433323 -6.50350222689303e-05 0.000228722413152479 0.000748511044878658 0.00168681491316075 -0.00164369115788646 -0.000680018251115665 0.000685364355052496 0.000335874105334154 -0.00028977316758365 1.64031803765303e-05 0.000301169826484222 0.000699321281998875 -0.026710823691614 0.0156231275496048 0.00429396845546509 0.004270908019182 0.0169434200113191 -0.0110185895849804 -0.0100300961406938 -0.0136410056957625 0.0115294030881908 -0.0355967164474995 0.0207607571345586 0.00592610832195488 0.00412532375277191 -0.00357493778393513 -0.0100989880956635 -0.00653704958743015 0.00469502228044939 -0.00744082193336462 -0.00280992584747376 -0.00173863312631601 0.000111954128425275 0.00991469573745481 -0.00813818174402111 -0.00389523238150289 -0.0145173767689476 0.00513691660384235 0.00208810081616908 -0.000208645311512279 -0.00178103525769526 -0.00199721032175405 0.10983100233224 0.0654879050829534 -0.041124661884785 0.0251373508755836 -0.120182325422379 0.219851009212285 -0.116207425075355 -0.20628629606116 -0.0298455230179934 0.00582271922204382 -0.130014688707918 0.0274280216251257 0.134067111182762 0.1960625792294 0.026038590717192 0.0581754388126529 0.0693492755543339 -0.231659983318863 -0.152676034115629 -0.274523640795881 -0.263105754239364 0.494687449719736 -0.292301821130188 -0.0798559684698099 0.233456513717757 0.231424936281532 0.248027819700033 -0.000250920374171102 0.000201260989292282 0.000324731028423981 6.58196418803579e-05 0.000123241806824107 -7.2307851791757e-05 -6.33202180523366e-05 -0.000567394362875084 -0.000125940962001577 0.00165875273209112 -0.000287472519087431 -0.000254924209258746 6.77042014264982e-05 -0.000652285974602856 -0.00174266934790383 0.000378492995958551 0.000952099472710021 0.000481027654968991 2.60569114717487e-05 -2.94334664884436e-05 -3.05044432492905e-05 -4.31813111867164e-05 3.7051327949534e-06 -7.69778894930767e-06 1.55541098228658e-05 2.72728727390738e-06 -2.33554569977798e-05 -2.68659684349095e-05 5.13932951408736e-05 0.000304504048840051 8.70342411022234e-05 0.000117704026194541 -0.000125548741664448 0.000207401225416136 -7.61286326038826e-05 0.000373821564394397 -6.99038731254274e-05 0.000120984668348326 -0.000156232228087734 -0.000263009574863525 -0.000140669581743404 7.00351512380628e-05 -4.70733026834958e-05 9.82549560871618e-05 0.000318734374459878 0.000102589280154815 0.000119818473238818 -4.8864755370805e-05
  92 1525.33490760881 ""  37.3774082266712 0 0 -0.0150498482379299 -0.00758690473767269 -0.0755164043183737 0.000835526097565262 0.00203611286996653 -0.007121524195289 0.0113447602955641 0.01470305457647 0.0145209320972006 -0.0133771005293951 -0.023085425036435 0.00293112993224893 -1.42241668050665e-05 0.00305523325623789 -0.0110951035714672 0.00946752054551746 0.014196045133391 0.0056991865536101 -0.00786828983272398 -0.0154269044005246 0.00807526416346586 -0.00670547665001328 -0.00472455420425288 -0.0221784961005365 -0.00267206240108375 -0.00118023667877213 -0.00801997901793595 -0.00208817652872851 0.00183155830417701 -0.00469772629892904 0.00100723445447688 -0.000758355691932835 -0.00484128508711373 0.00185881095162819 0.00383536234990919 0.00265864264929078 -0.244463432931904 0.17098580236659 0.557435050640605 0.358778447738536 -0.267424174414446 0.413761374051107 0.0413640876902286 0.0702952396939552 -0.00441661556763306 0.0307985905628787 0.0375329436444765 0.0492955144199043 0.0434888232557394 0.0722791719171772 0.00420492180689561 0.0264389116997226 0.0302535692637192 0.0384237861506125 0.0417418358980534 0.0349480078791264 0.038405385052122 0.0370548753876316 -0.0503260625409254 0.0443557006304868 -0.0515215166184552 -0.0140374514154351 -0.00187771906649869 0.0204619683091747 0.0430146024416104 0.043101895021181 0.0162172748181308 -0.0436090824175004 -0.0111155008344115 -0.0473443797291165 0.00339214978653923 0.0499132219759484 -0.000616385168448707 -0.0490370755277931 -0.00321542124474556 0.0121736908799985 0.00815668325575427 -0.0272017474640871 -0.0345092535142436 -0.0162972978226939 0.0123502295224278 0.0163185915094954 -0.0130033126574567 -0.0209357809081102 -0.00350743118984883 -0.00757186064796242 0.0040090377358382 0.00320433614829398 0.0299661540813021 0.00566752668732257 -0.124733360868002 0.0270511619442335 0.0212257805157204 -0.0068524348002675 0.0506529348357697 0.131465699674087 -0.019542539052875 -0.0449860355933126 -0.0229419024845261 -0.00229327767110216 -0.00108608284689246 -0.00178339842917737 0.00125488677036531 -0.000819873070374799 1.43439821723809e-06 -0.000947060229662794 -0.000644835370274535 -0.000743903385681857 -0.00853442643929487 0.011434500917797 0.00559709201958547 0.0162343437833668 0.00657003193840224 0.0132638884863139 -0.00168581839377637 0.00768249259621562 -0.0135337078822223 -0.00029468291402571 0.00153655805980212 0.00921232577213411 0.00642955124685372 -0.010514542756663 -0.00201036799049697 -0.00668065717665268 0.0113025626870729 0.00583643319807858 0.0136088057861264 0.00731015398904199 0.0106818998958218
  93 1536.37430980182 ""  2.33684517845751 0 0 -0.000609941792503571 -0.00169158591002649 0.00384317706262613 -0.0018774416918975 -0.00313416588285827 0.000708178799543594 0.00887209742408235 0.0154323460765037 -0.0021477781018025 -0.00588459929248578 -0.0131228978913836 0.0119049548879732 -0.00631882126912756 -0.00450187476739545 -0.0220609360735438 0.00165300020890539 -0.000500255319138822 0.0116389184387666 -0.00728674379400213 -0.0129883815019388 0.00269358665875957 -0.00198854995938743 -0.000755765987870906 -0.00919481751506536 0.0216561800110424 0.0346143642460157 0.00831176992375637 -0.00104227820486108 0.0176458775147174 0.00850618179074523 0.0174801523505526 0.0065388707353461 0.00559218267081202 0.0161335846811957 0.0281261407991996 -0.00105217180052354 0.0227219528576991 -0.0042128724638629 -0.0403783504099485 -0.0206598805455982 0.027701673836902 -0.03017508054799 0.0294161042372213 0.0474210328215208 0.00846398412652206 0.0312645520637543 0.037725399493734 0.0523770607210384 0.0470423188371321 0.0796427092777104 -0.00195144614185234 0.023001579332918 0.0274903428218566 0.0400227350529858 0.0236200795957635 -0.0280951036838008 -0.26097768763195 -0.117711022570472 0.00582180605983288 0.168026030806316 0.0492586559241878 -0.298655862539569 -0.0386701585212007 -0.0973585033969649 0.0410113798172268 -0.240911326970243 -0.286046908256936 -0.0976740237701332 0.0174638172591934 0.0996046093560262 -0.120511877965802 0.129444565516147 0.0643449265350905 -0.438894274565077 0.0832948327300867 0.0328252428542853 0.125383555950832 -0.272608631375282 -0.383443636720286 -0.170880218083316 0.159730663962197 -0.00278674644531493 0.00224949350476367 0.00331634957983599 0.0002166309897434 0.00107635721554784 -0.000334631260291394 0.000246077568287766 -0.00242710817819849 -0.000135449011847429 0.0264802789730224 -0.0078000388438978 -0.00508582001459329 0.00184910407293462 -0.0112045962189112 -0.028135156839599 0.00160218564953945 0.00203864724623451 0.00193253255505295 0.000143117568691811 0.00036010213503446 -9.24965436461212e-05 0.000105643996348068 4.81648157327194e-05 0.00028692177796699 0.000451874828185572 -0.000254606364911873 -5.07789765127161e-05 0.0010959716176063 -0.00168130165119739 0.000190181126959919 -0.00109818926477654 -0.00153130354692254 0.000363709990368622 -0.00263898674015595 -0.000777585455673823 -0.00128648574065889 0.00106009675890711 -0.00168833317385643 -0.00308831052872929 -0.00531860079279532 0.000813302767108974 0.00148410930140628 -5.47515230553079e-05 0.000233340687980792 0.00368070982039421 -0.00079382181979473 0.00202044262778247 -0.00403048581316557
  94 1544.63942744568 ""  109.45423280838 0 0 0.00480505133337909 0.00535844171682094 -0.00675012195012449 0.00953417743983419 0.0148704533111796 0.00140845513062365 -0.0472233853591784 -0.073690992404292 -0.0198212911086043 0.0348762502854079 0.0679964472442046 -0.0352206198597408 0.0217006406593406 0.0153410099454593 0.0765208341285113 -0.0387431240442952 -0.0539693753678071 -0.0404815093341131 0.0270092584840855 0.0513913905665339 -0.0214474468640275 0.0223356010478983 0.0201077070737271 0.0621398540085475 0.0131486121231684 0.0170216821671821 0.0178435053074222 0.00282532207180119 0.00293759985704102 0.00615362816173863 0.00272749473922566 0.00312623238144775 0.00606752195811246 0.000608064468730402 0.00176595583830659 -0.00307473040336063 -0.0545732628955788 -0.000482467973246299 0.0890949125002474 0.0283321635642503 -0.081096646243626 0.0591709310461954 -0.132116156147038 -0.217672470413365 -0.0177424237459271 -0.132893654818978 -0.158588926493979 -0.233815215001562 -0.132227191855395 -0.21856856509094 -0.0116576770101135 -0.113035441041644 -0.132968565293867 -0.206150031736142 -0.0382032353165808 -0.0452443976584485 -0.109072270382733 -0.0744585047510512 0.0553965794391769 0.00335747049844809 0.0716866503845686 -0.065497138659671 -0.00984801064675338 -0.0473675647714033 -0.0390764788654746 -0.10719488072006 -0.0915648961853792 0.0292717788707953 0.0167130917879248 0.081622514127745 -0.0372350949301048 -0.0209533809928957 0.0124319878568364 -0.0365625270328189 0.0178661911376813 0.00217982864216265 0.0142161837218074 -0.0307397449907874 -0.0335447960519621 -0.0107406048994822 0.0242665955167403 0.0233380052148797 -0.0197928611146696 -0.0281320238889149 -0.00199393847510375 -0.00838855976361297 0.00262580359655147 -0.00174365094920597 0.0212241569368816 0.00446654399947125 -0.218989276101992 0.0641166249768182 0.0414521752385087 -0.0134661861594756 0.0984548974348409 0.233871172072918 -0.0122354907954472 -0.023143736442109 -0.0203439838117179 0.000443887173489029 -0.00161010201793612 0.00109241870597458 -0.000914970536053383 0.000122153502972639 -0.0013120062019108 -0.00127963711849169 0.00121983535010889 -0.000118028382442988 -0.00358360938175031 0.00793948204898885 -0.00412112930709078 0.000935656856177627 0.00625737453590818 -0.0064846244653216 0.0120350546166184 -0.000700503217999813 0.0110060995072432 -0.00472051606897702 0.00732327372122553 0.0096971352882286 0.0134624553998481 -0.00114510870982756 -0.0039636498766896 0.00251185665183491 -0.00544300961103788 -0.0101922842034045 -0.00107506403089015 -0.00906135687231317 0.0109164582420531
  95 1551.33799314948 ""  12.1361298866175 0 0 0.00204777641478833 -0.0144526640814351 0.0189896330163445 -0.00564387589526124 -0.00957357102494539 0.00129919578622911 0.0180194025226306 0.0285770384340664 0.00506832417540107 -0.0105892566230953 -0.0217868684292137 0.0147565171680282 -0.0100787022519783 -0.00843283645527917 -0.030758472344155 0.0144815621738471 0.0198480165694593 0.0161608636461609 -0.0107255640721821 -0.0197285736958168 0.00642617163209178 -0.00698483524263111 -0.00597629642665308 -0.0196819169967463 -0.00395636838734795 -0.0051118929002143 -0.00566086871475075 -0.000926628815918115 -0.000628524594480429 -0.00151110548396567 -0.000455681667231943 -0.000932917748826913 -0.00156672722730863 6.36454725764654e-05 -0.000130467081776648 0.00079131727557032 0.123143617509622 -0.00114822068734018 -0.177329368769009 -0.127163106505125 0.102121801171379 -0.162784503846831 0.0448323006985179 0.0733087531896902 0.00969784247900774 0.0494166353998076 0.0584107816732198 0.0889416210622889 0.0472025134767466 0.0784738596147004 0.00286737848806205 0.0418176763557039 0.0456000119406984 0.0729731294601453 0.011282727669958 0.0125697796068015 0.0272737853696891 0.0200363040675903 -0.0157469074917572 0.000671290237865333 -0.0199039544385203 0.0146948917651592 0.00243298684252016 0.0121238071114131 0.0120267614640762 0.0269485640529294 0.0221853250950019 -0.00991923565155719 -0.00444023921376008 -0.0223367556442362 0.00932251968526398 0.00744613290412676 -0.00248166752486591 0.00396974358419643 -0.00366211604077626 -0.000495219250687272 -0.00239820717513623 0.00530006068214136 0.00369642710778211 0.000363648022921942 -0.0046031734869029 0.0542085786849774 -0.0474627416182159 -0.0660793580523903 -0.00480360853522754 -0.0173361819832393 0.00683069944009905 -0.00180201786622048 0.0551766439691178 0.0143928604272197 -0.495889210389138 0.143198627431184 0.0911341687225426 -0.0273178796925236 0.229948338815883 0.531925300037334 -0.0331400405386195 -0.0724696105924032 -0.053627330022469 0.00182320572272293 3.78697468516982e-05 0.00067700460462862 -0.000207720665792846 0.000748928941412835 -0.00013522032731508 0.00051652003550519 -0.000546484365803893 -0.000159568945852053 -8.7707969528984e-05 0.00636087009997461 -0.00885284113300992 -0.00381001733245616 -0.000680387906458175 -0.00577572789005941 -0.00407597726388717 -0.0116459127041329 0.0114484753167329 0.00225721541910616 -0.00467885573791811 -0.00992376474483437 -0.0128445481351371 0.00625107760101753 0.0028943479435978 0.00288860142589287 -0.00663324290007721 0.00685514389985631 -0.00608890539172839 0.00197101959644056 -0.0115824859670791
  96 1596.63810912386 ""  15.5635210996227 0 0 0.00577705476731548 0.00698166921978466 0.0108199310420249 -0.00254764440926266 -7.71633609558934e-06 -0.0172111955425484 -0.00657332842842155 -0.0500765542811651 0.143708571555916 0.0157919412167228 0.0438858612410049 -0.0647762964015655 0.0174977528599741 0.00544514080934691 0.0872483534398096 0.0162322247598948 0.0552752876379524 -0.101902961947877 -0.0311633828110657 -0.0684456505508048 0.0576807419434655 -0.0160024478301534 0.00475154351001749 -0.111987377531128 -0.00208899984218434 -0.00785805988291413 0.0158401676302135 -0.000993212464240204 -0.00101332974189318 -0.000679417769608466 -0.000530791735462492 -0.00123804474940303 -0.000756886122420201 0.00289724810587741 0.00531296330226007 -0.00146068070421464 0.00523782055670465 -0.0235350717588817 -0.0258313418318726 -0.028139747479056 -0.000666649806422415 -0.0165467146609652 -0.0380682693316429 -0.0473845421983627 -0.0629531364561861 -0.0735983504079682 -0.0962100672747547 -0.0975725310282466 0.0993710953149088 0.153286597205625 0.0497348430775197 0.0955051562253772 0.130808458676189 0.101987848338778 -0.00926269848575346 -0.00920221207151079 -0.0134649645482197 -0.0139250182068026 0.0119896137634078 -0.0087649851343897 0.0276373166403522 -0.000664598857516712 -0.00236628620571529 -0.00690939598856513 -0.0105897490903911 -0.0139483718562974 -0.0139543348093289 0.0234430692480508 0.00437020232386426 0.0144641416330828 -0.00484501655320013 -0.0132161631860358 0.00182032865429914 -0.0210263194253614 -0.00300635503257523 0.00164561930263208 0.00122870441807741 0.00536194756625003 -0.0195498851764768 -0.00835733252780171 0.00058395754770097 1.4547359159994e-05 0.000196209489491857 0.000529512910110599 0.000656568843239849 0.000623550606376822 6.7958103263661e-06 -0.00136525184384343 -0.00335138293084331 -0.00397796950121634 -0.00515300985282553 0.00485060212605063 0.000836542560496087 -0.000926603369381544 0.000921733683300639 0.00499062399757382 -0.000897084853758367 0.00766446725679023 0.00308064330751245 -0.000283548969740957 0.000115550556168665 -0.00037567370146256 0.000267802203916633 -0.000223542068729386 -0.000223342575811973 -0.000421256940181292 -6.46814765180857e-05 -4.30860967446494e-05 -0.000117219540038658 -0.000247786000650841 -0.000429454818297007 0.000641191279873801 -0.00134348203502376 0.00233961524990351 -0.000154345196702222 0.00102285859370701 -0.000329203155077863 -0.000157576176023641 0.000265587567475778 0.00263944431767724 0.00268227775323515 -0.00252445519612608 -0.000670315292056462 -0.00150229682792276 0.002324458001174 0.000561738589725837 0.00402724127547453 0.00218561056216124 0.00314152114042306
  97 1636.01500854134 ""  41.3612951126814 0 0 0.00464853612055242 0.00819859372814868 -0.00121744339611736 0.00326582634866664 0.00468357922224855 0.00126745879889015 -0.0423267032936091 -0.0644933415431778 -0.0234994400111501 0.0688273898239184 0.109236923826284 0.0209730877582333 -0.0596669786566702 -0.0802858805824522 -0.0715682136310206 0.0446300957427399 0.0701091969047174 0.0176807885705055 -0.0641798047056628 -0.10425331662894 -0.0121373830158282 0.0512163220696686 0.0686264233219686 0.0621642034369666 -0.00513460279479723 -0.00809917156133322 -0.002065091867197 -0.00263426130352885 -0.00102496377122113 0.00018074434839402 0.000356425688283637 -0.00282888965966609 -0.000321322723362395 0.000454492266564032 0.00113665368033826 -0.00132122099280818 -0.0285853550309429 -0.0179394197192395 0.0206032280398811 0.00043617154053349 -0.0368486803537462 0.015862331426272 -0.0814673799391367 -0.149509395040163 0.0474966751017714 0.0546516184545265 0.046572835981929 0.166553066207933 0.0915480339458967 0.161117227101136 -0.026109047870293 -0.0460154838042438 -0.039189046624633 -0.136308054790567 0.00743514209753609 0.00641453959551071 0.00507036332207582 0.00979595364841593 -0.00654722127473848 -0.00508673062184811 0.00212615187407634 0.00610655057065424 0.00120962393403424 0.00340714217912988 0.00890403054625687 0.00587379531286004 0.00468092048056312 0.00474563922380907 0.000788780909690556 -0.0113816561170393 0.00592450532162093 -0.00163737576992756 0.00152847676339937 -0.000562293802243729 0.00102871731621997 -0.000968248872102221 -0.00453795376450925 0.0108183439037546 -0.000995837440588242 0.000848906917467104 0.00138155000427999 -0.000551831701620851 0.000544735310920643 0.000759729131998447 -5.71488865488986e-05 -0.000456935823159598 -0.000326379917007047 -0.000584526492282919 -0.0015904267476814 7.35868731260769e-05 0.00329902633543606 -0.000670305007045544 -7.28283183880457e-06 -6.21898147359941e-05 -0.00172295067032025 -0.00354206452375659 0.00196004915513341 0.00348765192109443 0.000161313330173955 0.000411117165471978 -0.00193947560459267 0.000913316270647935 -0.00182414826204536 -0.000834632047128429 -0.0029441093678625 -0.000126687485109927 0.000789216338165631 -0.000153383554703603 -0.00178493376580012 0.00315874666655362 -0.00239017128838223 -0.000987118572066795 0.00397054715132151 -0.00698619963234694 0.0307226148692484 0.0091725794038834 0.019986354242855 -0.011320593042902 0.0191631276291501 0.0259080368446403 0.00272251231329046 -1.58737495020521e-05 -0.000802840508541343 0.00147172385844528 -0.00304054023982695 -0.00302080403677718 -0.00229748849882148 -0.00454902236876495 0.00268711561661595
  98 1683.31709735527 ""  23.0838106233139 0 0 0.00051739334085786 0.00103381760469639 -0.00105656385371492 0.00128890950621644 0.0025676264399762 0.00131663858206968 -0.00559130362042727 -0.00699601897820943 -0.00189214782655535 0.00427833064085384 0.00651128949225751 -0.000462514770910503 -0.00194005655244493 -0.00299290007534874 -0.00171283066435388 0.0015243648558527 0.00264170832088326 8.00807461136606e-05 -0.00269309309344047 -0.00444815789571312 -0.00081498526759493 0.00344541344866712 0.0040569058403448 0.00463235869903614 -0.000110615622687421 -0.000166991824345189 5.49033721823286e-05 -0.00017851187513342 -0.000138984824336745 -4.64500505219274e-05 -1.24424285033539e-05 -0.000161067870356499 -1.79164465937802e-05 -5.13131539366275e-06 -1.66664478223218e-05 -8.37357128499001e-05 -0.00633855641842584 -0.00455281283096755 0.0033647754222724 0.00371604948975383 -0.00443018130560601 0.00296017923610301 -0.00844077669446637 -0.00979750934296627 0.00145982999663503 0.000317656727288177 1.16899229593904e-05 0.0037485226233139 0.00272183041814814 0.00504633365757817 -0.00141028322134648 -0.00587331815579555 -0.00409728966370927 -0.0109767487064094 0.000697633733412554 0.000638677580347496 0.00069384388494495 0.000733464938271229 -0.000348419498177056 -0.000382277309417677 0.000391777637049752 0.00090342852662662 0.000126812480830992 3.33756885812432e-06 0.000301149678640314 7.8894914482569e-05 3.42385969666448e-05 0.000637563008293479 0.000123046337596456 -0.000120123460970363 0.000142326901274281 -0.000187007459271878 8.84321401477952e-05 0.000152257197134835 0.000149305562224059 9.98142039968288e-05 -0.000256804048520248 0.000485813002362905 0.000235725946701464 0.000273620303092918 0.000343489471703641 -0.00044254353533187 0.000703277745484026 0.000270532587562411 -0.000385754950372314 -0.000311007306846119 0.000100985326732879 0.00105723449441593 -0.00139852687287661 -0.000740364772119508 -0.00258587216207291 0.000983412420301419 0.00196960306091399 0.00144062184952642 0.0072177485877216 0.00163593016561882 0.00147955428002193 0.00212158115716891 0.00262614202558698 -0.000662825805643522 0.025611678011603 -0.00455750721862108 0.0248769425972739 0.0259146795670425 0.0566972748296203 -0.000395199759735744 -0.00165252563281964 0.000551581468247932 0.0159353525159653 -0.0199334379436878 0.045550511859694 0.0102569330535647 -0.0193468445424566 0.059546556421706 -0.562345286327499 -0.242786884268061 -0.346696192465467 0.200471748597912 -0.354449748696183 -0.498848048197968 0.00596375671093942 0.0091581507454912 -0.00168887915465875 0.00727492837506372 -0.0156024563364232 -0.0101899841441075 -0.0117463968092476 -0.0168049633191283 0.00425238480671174
  99 2964.6105056255 ""  27.1243423648585 0 0 -0.00623581301133593 0.00169991411327043 0.0639505124367328 -0.0015018779067023 -0.00236444222476745 0.000749136505054085 0.000749095532931996 0.000807843684439483 0.0010931862204336 -0.00023630893633914 -0.000322824695143972 -0.00020870172965762 -1.60218832447656e-05 -5.3064790469428e-05 9.7506155066528e-05 -3.93357293167121e-05 -4.97420892898155e-05 1.30278099172092e-05 1.52654948812456e-05 8.45254913422164e-05 -0.000140424128053393 0.000663928910832514 0.00142435472239097 -0.00128684685754678 1.92362708811296e-05 2.23821617603407e-05 6.87446868591696e-06 -0.000155563041175599 -0.000114292766976421 -6.18579380622687e-05 -1.89981572040745e-05 -0.000206432281525477 -8.36660096578632e-05 -4.77286747964004e-07 2.98265434138383e-05 -0.000170788261981486 -0.411752595718772 0.297389258396595 -0.226071369339204 0.506345681743985 -0.280706768798056 -0.545601808764376 0.000473520565729493 0.000663236285534411 0.000643739516456143 0.000524784927958113 0.00122727667471346 -0.00119015067960568 -0.000271518357196629 -0.000220532692622647 -0.00101628018197048 -0.00903839737750332 -0.0196294109460001 0.0129963943039012 0.000537425437134724 -0.000898507641960983 0.000180244270606217 0.00125677892603595 0.00197210807881701 0.00109954827350977 -2.64118508311414e-05 9.63417102783206e-05 -0.000712899418193225 -0.00144028817936475 -3.06428536554596e-05 0.000627095999113022 -0.000106467261145466 0.000166895225668286 -0.00103052725003969 0.00158291599760819 0.00216580935618793 0.00122497526318752 -0.00203816709712834 -4.42771853252771e-05 0.00103920343541667 0.000893923266319438 0.00136862408952781 0.000513961329491506 0.00106666031728362 -0.00178706902323855 0.000488983601193332 -0.000219044807727634 -0.00070276621454007 -0.000432613055430617 0.000268592592552997 0.000597437624931492 -0.000176597001740546 -0.000108284725851762 -0.000867624385896677 9.83034681025167e-05 0.00111251846696179 0.00176751959562876 0.00248147614211942 0.000451535525257785 0.000751658032131247 0.000578429842735769 -0.00471579991850363 0.00343896573453082 -0.0031733945482378 -0.000218966864048841 0.000473480320514285 0.000329861668728047 0.000229894285603036 -0.000279745860357568 -0.000301423923205715 -7.98950661684457e-05 -0.000100480261551818 0.0001426006306794 -0.0025619618646933 -0.00116200350880245 -0.000217690185727326 0.00513421865232998 -0.004689739097121 -0.00398961140943273 -0.00260047622065078 0.00334912191433273 0.00339939759415079 0.00061959461699038 0.000153542253493363 0.000363022367719276 -0.000647863127432293 -1.42072144202436e-05 -0.00201487139810428 0.00190821496155587 0.000967546063989442 0.000165632962347174 -0.000302683237025954 0.000332591509199648 5.63928855564678e-05
  100 2979.76931141713 ""  22.9318129407939 0 0 -0.000457809204903428 0.000268102082233453 -0.000134538567727822 4.08549763835929e-05 8.93424714301898e-05 1.60726388665929e-05 -8.75482499604855e-05 -0.000142811229805878 -5.5895779157546e-05 -7.05148269743356e-05 -1.15495985602092e-05 -0.000751823476620778 1.63473682308556e-05 1.42582006024574e-05 3.09869477875557e-05 1.66536595867818e-06 8.6974613032817e-06 4.29682913396639e-06 -7.23672303632631e-06 -9.89401603124839e-06 -1.48214053994942e-06 1.97772249844186e-05 4.63050132472459e-05 9.83910508548297e-06 -6.07411020556117e-07 3.31952662059152e-07 -2.51049287757782e-06 4.4745919169005e-05 2.76244294989747e-05 -4.18257016616289e-05 -1.37660070321875e-05 7.051850479651e-05 -2.25179238097217e-05 -3.13183220067109e-06 2.9908774613374e-05 -9.40646588561172e-05 0.00460200122726179 -0.00323338822267315 0.0025675528620783 0.000741285832588659 -0.000358645318453916 -0.00102940567848489 0.000785854060457338 -0.000674044811279867 0.007541917428441 0.000109684765668052 0.000234807265309629 -0.000123304562192072 1.36757394206997e-05 7.27243613694299e-06 -6.58843105025309e-05 -9.5941726111806e-05 -0.000238263968946467 6.23664660802741e-05 -0.000205145238201485 0.000367881926299132 -8.53157956140681e-05 -0.000377407835203384 -0.000568993207025589 -0.000327212380575459 6.89234396862425e-05 -0.000109879574410172 0.000934325861834682 0.000583768005908848 2.68947505415196e-05 -0.00026992086396311 8.90117073093416e-05 -0.000127652419713134 0.000960691317328821 -0.000504157178154855 -0.00072097164176927 -0.000399504124264069 -0.00108500573965933 -1.91698298004556e-05 0.000529798994653637 0.00048303872085629 0.000738030379771383 0.000304423323303532 0.000643090743602431 -0.00108654112788077 0.000273790155887257 6.9473976478797e-05 7.24950488412195e-05 0.000155538594411583 -2.85719134546589e-05 8.47726859468435e-07 3.08986936441979e-05 -3.29917030743017e-05 -7.5918793166036e-07 -4.4517795982595e-05 -0.000780895875663068 -0.000668625034336711 -0.00211516248395049 0.000530315868281305 0.000213035447607223 -0.000146375923619708 0.000537883522861657 -0.000235654760853167 0.000414763200310631 0.00181688107113164 -0.00107976711178003 -0.00253615852716911 2.69519411393023e-05 -0.000233725700310051 0.000129483538953683 -0.0027715130517132 -0.0431186716173508 0.0212106625976443 0.00221079575820994 -0.00270069398022115 0.00098734875229436 -0.0260258608759322 0.0207741376726533 0.0222341007365749 -0.000458349123267205 0.00117449849852701 0.00184685391370638 0.00181578544760991 0.000552231823991461 0.00147262374619303 -0.15305660170675 -0.0355152385156125 -0.550614055586692 0.539378438969019 0.252433367208953 0.0408418055287268 -0.352996414447734 0.293370970790431 0.260598906242921
  101 2981.20586819184 ""  39.3320839560743 0 0 -0.000416001115854138 0.000428106453157359 -0.000483170815801027 -5.13571659802051e-05 2.26213670532521e-05 3.9856151354574e-05 -2.13238441792099e-05 -7.31394694677789e-05 -5.65214054896649e-05 -4.07649836155425e-06 2.10972178997509e-05 -2.7300810643341e-05 -6.38964395398333e-06 8.19629113910445e-07 -8.45002320102699e-06 -2.82485444237436e-06 -7.9283058880793e-06 4.40069848362031e-06 2.82209357776668e-06 4.65772583302102e-06 1.79816434014636e-05 -1.21480777693541e-05 -1.68175695633347e-05 2.24660126906633e-05 -4.39460801758037e-07 -5.18846519032528e-06 -1.08136515216123e-06 0.000122934406847837 9.06599904118634e-05 3.86742393992415e-05 -3.91934794575209e-05 0.000246756312346801 5.6532976441271e-05 1.89657586325668e-05 3.47925467398015e-05 7.30762192382357e-05 0.00730038069069396 -0.00523109987801686 0.00405418774830345 -0.00175404607727098 0.00064423725646917 0.00140998494165214 0.000108430598995317 -0.000239369307042584 0.000153998221259754 -5.62313212040035e-05 -0.000143109281144722 6.44648465863941e-05 -1.09501973421754e-05 -9.14723003722185e-07 -0.000125077955436051 0.000188073011118311 0.000261616278635844 -0.000196275313041168 -0.000389966089833234 0.000662415766761171 -0.000141860940711724 -0.00109252415332059 -0.00162091140060275 -0.000853682336899762 3.5668318862852e-05 -8.40601244206711e-05 0.000554955805587033 0.00220853294154474 8.84902901659468e-05 -0.000977362908729073 0.000164271375164932 -0.000253445117881612 0.00177921045346382 -0.00188021630419005 -0.00272339479873333 -0.00144186971511799 0.000668398938032849 8.53155446763825e-06 -0.000347284393662522 -0.000569679910869864 -0.000853020988603005 -0.000378438165502565 -0.000299078661010151 0.000479139266865401 -0.000145848553855812 0.000472556893216645 -0.000943582014922735 -0.00157957331732778 3.37725308942811e-06 -3.69116187377392e-05 -7.98118975680567e-05 3.75661893805765e-05 0.000179300487742104 0.000116556712815363 0.00907462900128411 0.00844399174999623 0.0202362643699846 -0.0126204471034555 0.00262152466174724 -0.00296881949873077 -0.000785328726548497 0.000314986586977751 -0.000434373085618925 0.0194773378690287 0.0545714620421164 0.0295669882271104 0.000138471154611203 -0.00146085142313674 0.000557988630373591 -0.00572734307198476 -0.00644599761847531 -0.0108868015583582 -0.652370567880976 -0.289862372113321 -0.041555954870957 0.413264105596385 -0.362148609224006 -0.320771823056996 -0.00942429022749323 0.0111512697217012 0.00881132202760357 0.0132346224410317 0.00622071318201737 0.00139602387579572 0.026696457940284 0.0107883750918916 0.0973787024887816 0.0828305979434798 0.0382834851238562 0.00203810944665806 -0.0412173418805061 0.0311760635201234 0.0246676431914087
  102 2986.88110689478 ""  28.8958566184737 0 0 0.000125369004810531 -8.13393964994038e-05 2.808808975421e-05 7.85720012579662e-07 -4.9392999882744e-06 -2.43931617706838e-06 -2.52784008180593e-05 1.772048930535e-05 8.23865886293547e-06 1.04592270602012e-05 -1.23306516666615e-05 -6.38708279329389e-07 0.000163855500128537 -3.47954062279948e-05 -5.38621605697451e-05 -0.000164886477148168 9.96523966491571e-05 4.48138552961184e-05 -5.55276834475033e-05 1.54456096599429e-05 -3.45484127601109e-05 1.86039393180448e-05 -1.06285552851299e-05 -2.46233324601518e-06 0.000627159276237759 -0.000362007123258415 -0.000138062810161892 -0.0345131658404795 -0.00691723065382079 0.00501314054151475 -0.00990550706432951 0.0322605820124324 0.00222618350049649 0.00077696662003035 -0.000517818944764219 0.00121286054612964 -0.00118236011076591 0.000840245313210805 -0.000702611197815096 -0.000305974094989783 0.000176705736750081 0.000375415551297435 4.78145853902974e-05 -2.49600756888446e-05 -6.48190016176595e-05 0.000766222138381616 -0.00101282793668173 0.000211973978592554 3.23149630486471e-05 3.38379119760031e-05 0.000419125007338253 8.36474451052989e-05 -1.81512161224525e-05 -3.82660580859751e-05 0.18460702042705 -0.336369416835205 0.0702556736114022 0.249184555580064 0.376256821797929 0.199823236050006 -0.0273706374262995 0.0431599264687601 -0.328457432230799 0.332933825680648 0.0169054546340019 -0.149003970525564 0.0281170735833976 -0.0413500836080479 0.3119506935227 -0.246014343523707 -0.356214309081958 -0.189457876898007 0.00951738459875633 0.000340857813699048 -0.00337100893427617 -0.0079964181782691 -0.011979361112069 -0.00505795230045227 -0.0111419135579717 0.0181315228774588 -0.00571089266562876 -2.57262835421249e-06 -1.08728569429441e-06 -2.60527868756413e-06 1.79115971885493e-06 -1.67097710441729e-07 -1.23864641840901e-06 -2.54092345698959e-06 6.04238853569849e-07 -2.28710028660823e-06 1.52571748388933e-05 1.03326099933591e-05 4.01280182514257e-05 -6.336700060361e-06 -4.83936228384223e-06 6.05269887057646e-06 3.56023372403846e-05 -2.59396972461285e-05 2.16080758573563e-05 1.97853322822651e-05 -9.54084841540472e-05 -6.5854584704571e-05 -5.0529554276862e-06 7.90597108389025e-06 5.48472515820939e-06 5.43617273541042e-05 2.08179228468951e-05 3.07703665863673e-05 0.000739560857438162 0.000318856481505709 5.30660865285749e-05 -0.000937502990298583 0.000830853067327437 0.000733379940695941 5.12208554128957e-05 -9.35128731732804e-05 -5.47718232159102e-05 -1.19520788286075e-05 -3.91775259798227e-06 -3.2596110592936e-05 -8.02452798375056e-05 -2.18677977525044e-05 -0.000346648841898285 -0.000555140248424688 -0.000271274250566505 -3.74628046455063e-05 -1.88709710309086e-05 4.18461996712821e-05 3.27787648770697e-05
  103 2987.46583169001 ""  26.3868050657189 0 0 -5.1445563957581e-05 4.34542777122944e-06 2.13288316485548e-05 2.65044426592508e-05 3.88292411120721e-05 3.57848845047036e-05 -1.75711222414679e-05 -9.82851640711471e-06 -6.29928036058274e-05 4.83166586746455e-05 8.58995733368604e-05 -1.63132534025038e-05 -0.000506721174462631 -0.00101465771956756 0.00055754601601413 -5.68732614531499e-05 2.27440223642994e-05 -0.000372924469695113 0.000300760094038447 0.000186452912257675 0.00115829288560445 1.68598649436788e-05 3.24111311833124e-05 -2.03417438272423e-05 0.00017081640800872 -9.31154641730144e-06 0.000826377041892964 0.0210670484232742 0.00355531503470632 -0.0031812123824861 -0.00776781688195103 0.0229365030179008 0.0015658397888321 -0.00343078282512248 0.00375046629253824 -0.0354586079774976 0.000253278735951986 -0.000156032411033257 0.000103181376823603 0.000242954716302513 -0.000110694509192346 -0.000319646224875857 8.93274341007683e-05 -8.83151303446108e-05 0.000827422051845954 0.00399495206103483 0.00860305121721206 -0.0073289041712316 -0.00201779828780441 -6.1714750079615e-05 -0.0117600919476095 -0.000551916898332655 -0.00121982591355828 0.000974931835854551 -0.116651405280076 0.209682566354092 -0.0436765176983681 -0.149758462317741 -0.225617032282886 -0.119566692077384 0.0176790641057792 -0.0262774232108155 0.199672656315149 0.245582261743063 0.0110032734405702 -0.109842242693181 0.0196631218497782 -0.0288057109650297 0.224453721001634 -0.174213560692485 -0.252901106307056 -0.134151697862489 -0.388126583675463 -0.00755299249339605 0.190284272076817 0.212601824909728 0.322768906173853 0.135713722233297 0.214390079532498 -0.361631831611533 0.0906272142610705 -1.75177633345947e-06 1.58553483917697e-05 2.99296995912309e-05 1.67230322235445e-06 4.35325805310148e-06 1.81934726668988e-06 1.89276528224598e-05 -1.97129291836195e-05 9.32280580119508e-06 -0.000163837135165117 -0.000135895651960086 -0.000390268249370747 0.000199185924689744 -3.34261787512243e-05 4.26545877348727e-05 -0.000265648420137479 0.000167927383853167 -0.000146924672059039 -0.000144985884224264 -0.000100840936761401 -3.41799126601769e-05 1.47582908908929e-05 -9.11080990114366e-06 -7.43832069708303e-06 1.80692382981333e-05 0.000149076078158591 5.09656423739842e-06 0.00206155347167759 0.000935927153498342 0.000135127883646107 -0.000342425165120808 0.000272823134735767 0.00026424204565275 -0.000124000192065704 0.000150826449629774 6.05695914126513e-05 -3.83372669647484e-05 -2.79164124182889e-05 -9.06337676126929e-06 0.000270641950606257 6.58119317501382e-05 0.00100334307255092 -0.00173706158831058 -0.000803934481422564 -0.000119416968958182 0.00125665044485504 -0.00104616900907717 -0.000929446697548394
  104 2994.77442932673 ""  30.2643471830626 0 0 0.000340536950321867 -0.000117393908962109 -0.00040866833350827 -7.2844506151595e-05 -0.000118160508293894 -5.39683033046432e-05 7.15983593858238e-05 0.000100126100521719 9.81118181945e-05 -5.13925901821446e-05 -4.97534948598829e-05 -0.000131640202813154 0.000470298400678875 0.00102493677110327 -0.000871325149001139 0.0005117676955863 0.000727397634346632 0.00048784954316 0.000207062072916729 -1.05095980857042e-05 0.00128544609413745 -8.37374010058438e-05 -0.000157282965356743 3.87353530675672e-05 -6.83544980365615e-05 -7.48686784541728e-05 -0.000110234279291213 -0.0256613720919651 -0.00460721598528329 0.00423030131359371 0.00832700333661651 -0.0251487151437309 -0.00133279634860358 -0.00168271781438876 0.00573010713164986 -0.0319786449901037 0.000242052051690735 -0.0002610813155569 0.000116086310946776 -0.00402264179875807 0.00218523779445027 0.00451361605490429 -5.30524948313228e-05 -0.00017258220369488 0.000384167498606891 -0.00510692092161888 -0.0113132469901642 0.0101415669517328 -0.00236924593461847 0.000349864585765524 -0.0153252623358497 -0.000113958609458592 -0.000100070066556997 -0.000255022947135548 0.138517430519203 -0.247027425416465 0.0510061476295708 0.1798089092191 0.269688108469457 0.142825796933603 -0.0178215307184798 0.0320555253587676 -0.242695594172873 -0.259375451949993 -0.0104149165814476 0.11555531066619 -0.0228589604685824 0.034336905346866 -0.242793350461533 0.185659352830951 0.27089176107218 0.143374534458393 -0.352881452286829 -0.00657116637781808 0.176526969953497 0.175479675285173 0.266037816569192 0.113233533914007 0.195902740004967 -0.328849405195774 0.0857627530503087 6.52424159122423e-06 -2.35686001494399e-05 -5.58393247553249e-05 -9.07967131803935e-06 -1.72603418200522e-05 5.14187255587802e-07 -4.48391037347333e-05 4.74036844038022e-05 -2.65328894669404e-05 0.000301732282522916 0.000255954443090703 0.000723002931035718 -0.000376717688818804 8.45790505692607e-05 -9.40283410296226e-05 0.000693042570999538 -0.000426393390453597 0.000385699459729984 0.000372434265891394 0.000186417987456568 4.10815799451107e-05 -3.50187786541291e-05 1.4972498830279e-05 2.19336199775211e-05 -8.75519451328591e-05 -9.94253028203867e-05 -0.000214270987313888 -0.00468177744253841 -0.00213002038329921 -0.000321171362650952 0.000255453883174117 -0.000127969897245727 -0.000177946009396838 0.000321145223298008 -0.000305243536874424 -0.000187587207269933 6.87612440560088e-05 0.000116839206870012 1.61393276458881e-06 0.000553169988959408 8.64617107975819e-05 0.00198788552471807 0.0011666594000404 0.000555899815935197 5.56167466546076e-05 -0.000667414458367191 0.000570116484584626 0.000483221661977321
  105 3001.68716380368 ""  15.8535581928345 0 0 -0.00103095843595231 0.000622845581260363 -0.000228361050114296 7.8450407839363e-05 7.9042874198302e-05 1.04706869648046e-05 -7.05822143529047e-05 -0.000116947116589138 -5.68158135547135e-05 -3.98144831324952e-05 -2.36285455488499e-06 -0.0003793965428568 2.36288478631027e-06 2.78483993014976e-06 1.03938550626688e-05 -9.82090209177389e-08 3.38424778146381e-06 6.62188602889195e-06 -9.03519283453372e-07 -7.45180850968546e-06 1.37827773818265e-05 2.09748385994262e-05 3.1611573558101e-05 1.86476680750873e-05 -1.15416532981433e-07 -1.89059174292811e-06 -5.28101239971094e-06 -0.000113106788368443 -2.9617746544593e-06 3.18298387762733e-05 6.23658256870252e-05 -7.52184344205865e-05 7.93795284937866e-07 2.76648131771013e-05 4.01464483259517e-05 -6.77612445492255e-05 0.00927092097097412 -0.00658057998726161 0.00557694370568913 0.00262756100096682 -0.00139933241595882 -0.00309997265903543 0.000566662560969024 -0.000211177713547324 0.00398305052756199 0.000117264262141114 0.000196635986818758 -0.000158359212479452 -1.74325748759305e-05 1.17658778726321e-05 -0.000187585496238184 -7.8794038863564e-05 -0.000132954768616613 1.31376024509856e-05 0.000678115129166728 -0.0012245073303097 0.000256080778761492 0.000754855159077818 0.0011234594381714 0.000592168254906272 -9.72655496311971e-05 0.000158198114811419 -0.0012097529130224 -0.00116984631917932 -4.94564097135091e-05 0.000523675611786275 -8.10132089406889e-05 0.00012682543953064 -0.000928032537328657 0.00055262077485064 0.000810936196372915 0.000422070930986042 -0.000943744313018314 -2.12875513304486e-05 0.000478390162823007 0.000192196143651844 0.00028597476711162 0.000114038272308245 0.000444433449662256 -0.000744413734164955 0.00019568252883567 -0.00057148871041945 0.00114471082962245 0.00189231705880861 -4.88453872931342e-05 3.64580277777792e-06 0.0001037948446245 6.59086486967467e-05 -0.000209811233925796 -9.07578166044993e-05 -0.0108205256335148 -0.00968989285438919 -0.0248343847082264 0.016139183836528 -0.00245105553536165 0.00359535848749965 0.000121657304796548 0.000102665594308996 2.35467300116964e-05 -0.0777234531144636 0.0122499636167542 0.0246507062633098 0.0020596713265769 -0.00030530675687853 -0.000673896416777759 0.0314992878508333 -0.00488681021361542 -0.0074725493875265 0.516361795103153 0.247032820234429 0.0420060694526834 0.41448783558621 -0.390600740352684 -0.336578142980845 -0.0101840812279821 0.0115524166152527 0.00430709507936922 -0.0161419702524887 -0.00794849587176929 0.00272269269087672 0.00100054172070316 -0.0020287152684081 -0.0291952898190178 -0.201128433321935 -0.100074387625594 -0.0175829581335404 -0.181737005334667 0.160000253117549 0.138331597344143
  106 3004.7136983703 ""  16.1635165652252 0 0 0.0750275055258277 -0.0480115667977718 -0.00249577192954268 -0.000502085227163243 -0.000214351268577743 5.91535565986532e-05 -0.000167436808326534 0.000281506812699561 0.000199274067101154 2.18758654898341e-05 -8.13479920745726e-05 -4.71779682313954e-05 -3.25669799079342e-07 -3.53806835328591e-05 3.17660042539674e-05 2.33464470494872e-05 -2.70519370111264e-05 -1.05491882530858e-05 4.83387608012255e-05 -1.55346341373392e-05 -3.18644692043212e-05 -6.02787371323385e-05 0.000116721906854423 -8.69949182427094e-05 -1.71058098852807e-05 1.62173497605555e-05 7.39584755955971e-06 0.000158086702664619 5.00814603318409e-05 -3.65485165695571e-05 -0.000105673748555567 5.70531567180544e-06 -2.47678899031175e-05 -5.10723927465724e-05 -1.21105992328627e-05 0.000100942776009757 -0.563119624544316 0.399358703587483 -0.34222234718663 -0.320590980145512 0.183178274850132 0.375518786833539 0.000150532065732046 8.92842220815217e-06 0.000114772948132622 0.00012820469970358 0.000412330071639296 -0.000346370605161544 -9.43848867617438e-05 1.77717251185401e-05 7.40715535579545e-05 -0.00139089391764614 -0.00134174578179192 0.000915763562817871 -0.000756258179612001 0.00137962266669074 -0.000303540314633822 -0.00126561288475194 -0.00183364951576224 -0.000954058622121942 0.000126525464956773 -0.00020622296470463 0.00159582710090156 0.00116973825737778 3.93554241161256e-05 -0.000514018772995673 6.09501483654829e-05 -0.000115216641885967 0.000799693752714489 -1.09741100972406e-06 3.40259151057592e-05 1.26084858290308e-05 0.0014849751673034 3.96586896490639e-05 -0.000741158924827782 -0.000419768809225765 -0.000611802903224325 -0.0002663925176747 -0.00041586262092966 0.000686442301494844 -0.000177640244919308 -0.000333181128105344 0.000642576156420627 0.000411686349820201 -0.000186921910734357 0.000274434602056427 -2.36919428546919e-05 -0.00966037378033518 0.0042568769083162 -0.00654135641198261 -0.0050057986620434 -0.00210377565102871 -0.00811675049916712 0.00916632564092123 -3.39203577910057e-05 0.0033405631669152 0.119557504430249 -0.0694075455111708 0.0720112546442886 -0.000854698791899455 0.000544391642782069 0.000574633411928731 4.90509903302986e-06 8.48892798927891e-05 -5.41233984057432e-05 0.000188252870806524 -0.000445985076031396 -0.00025384547537132 0.00231472041283663 0.00132511170972942 0.000253993001519904 0.00832418538781811 -0.00763343634918867 -0.0068636476174513 -0.000343926734400874 -0.00181359676837885 0.00123634588956708 -0.000369419148534271 -0.000325455374882707 -0.000178982768480773 -0.000224407951976142 6.036626225796e-05 -0.00102162706698726 0.00271932200213892 0.00121185506262936 0.000110265770241194 -0.00496196280825756 0.00413987220320245 0.00358563515540531
  107 3037.74454153357 ""  47.8516963110809 0 0 -0.000663803489892906 0.000320713501834106 0.000107957051348313 7.87833903230735e-05 5.28693093877744e-05 -1.20991873885648e-05 -4.73922378993216e-05 -6.21373366470341e-05 -6.87008363445016e-06 -3.31472730450025e-05 -1.790031309359e-05 -0.000460723247746148 3.22254524503154e-06 -2.6035652904237e-05 5.0883783255532e-05 2.22645697627309e-06 1.20564651404802e-05 -3.55206621787861e-06 -1.01087894358469e-05 -7.84242617834525e-06 -2.47208417513428e-05 2.77929422164645e-05 5.04574069428242e-05 -1.28186773960983e-05 -1.74887762183505e-06 -1.19316547775103e-05 -1.18782292368385e-05 -0.00012204576509008 -0.00100547441968162 -0.000689561343504035 1.09806930217808e-05 5.51110321418927e-05 -0.000105471047531483 6.13939613556321e-05 -3.73676560103923e-05 3.50591943056106e-05 0.0041603133132109 -0.00276486104280322 0.00268725218346149 0.00362006003907367 -0.00191587295491565 -0.0040662554337338 0.000295707250776412 7.86152788381848e-05 0.00515469002535383 0.000277341024031053 0.000688692870312497 -0.000442199712084175 3.17644022974738e-05 7.28141859646757e-06 0.000164515311504931 -0.000227979514347655 -0.000395457534167631 0.000233980265347425 -0.00366976775563144 0.00613232871973727 -0.00144741967357057 0.00481885454539583 0.00695725707200719 0.00359955078031305 0.000350355017906134 -0.0010387700571584 0.00609232121284253 -4.79632408809537e-05 2.67229772182216e-05 1.24077082866217e-05 0.000146641393282075 -0.000199434445786892 0.00146167331022958 -0.000293815638021001 -0.000401076310084125 -0.000247632639529967 -3.34123484511944e-06 2.91131458899619e-05 1.97588694704875e-05 -0.000263138462642412 -0.000410198864752549 -0.000148583894592065 -0.000468870239464908 0.000832040602940192 -0.000218583769580928 -0.00488966207683163 0.00631557474722372 0.00903906734399805 -6.05379828513428e-05 0.000232070509501198 0.000120567975351625 -0.00098704970313415 -0.000280904452079599 -0.000803984768916612 -0.0547026015167521 -0.0496380739031431 -0.133579161127889 0.112207465496496 -0.0186647508409158 0.0263546579964262 0.0131458302882926 -0.00729148438231807 0.00800935330888117 -0.0124226015590858 -0.00734275067439508 -0.00255267959308367 0.000493130563554012 0.000842651576361972 0.000375923409444482 -0.0452353588792462 -0.0293156663769931 -0.0653066336020511 0.152887939425796 0.0720881983492686 0.00931131683151972 -0.0114512241574343 0.00870593920767762 0.00792927172967496 0.00223079351291246 -0.00381699306289557 -0.00101015770862602 -0.00515741384865454 -0.00422635984229411 0.002891197858298 0.184439009430307 0.0287885513589405 0.695066074522468 0.484149518052699 0.231478473459487 0.0187185056989878 -0.127920745516697 0.092047692095969 0.06980011213283
  108 3040.83016394918 ""  36.7255279140026 0 0 -0.00252203635834704 0.00165196018750908 0.000145382873288423 9.34470977960698e-05 0.00010198198470214 4.22940157860995e-05 -3.84933569678171e-05 -8.77794867175982e-05 -5.5983979473371e-05 4.44898957637492e-05 3.19341256570591e-05 0.000292026606900643 2.30987465640571e-05 6.43726418018796e-05 -7.07144369130722e-05 1.32444082343847e-06 7.16475616302537e-07 4.35209027313789e-06 -2.66180779248398e-06 -8.22554453059808e-06 3.02012835818037e-05 2.10898502480289e-05 2.10407943436137e-05 1.37933227598377e-05 8.21497880048141e-06 1.08538939321974e-05 5.12696510653185e-06 2.07775174212108e-05 0.000529475137602868 0.00033267895076562 0.000501428680836167 0.00022519860682975 0.000243580558126176 8.38164734965575e-05 7.19522349009425e-05 -2.55609674033793e-05 0.0190118126780609 -0.0126690412209185 0.0119843913782595 0.0127231531709663 -0.00759884650964425 -0.0148638112035064 -0.000435549729203013 2.07244449387695e-05 -0.00312996820574409 -0.000414420973588517 -0.0008867005175711 0.000711614051894576 -4.62047735045614e-05 1.36236787004588e-05 -0.000331387537897216 -1.69647873505579e-05 -0.000125730906839422 3.29298737313015e-05 0.00212648054127716 -0.00360026461046216 0.000839056966317817 -0.002258495446626 -0.00323887620540695 -0.0016901333458519 -0.000196201464323062 0.000543629410588861 -0.00308514617740029 -0.00370905370359332 -7.08440152717259e-05 0.00175429132501607 -0.000183955025898791 0.000511187428543253 -0.00297746703081952 -0.00208013674560549 -0.0031869978735182 -0.00163929518868926 -0.000847735808802162 -3.30362492480954e-05 0.000437691889331494 -0.000339599393645341 -0.000519895774163661 -0.00026877823478522 0.000181239743291445 -0.000311237114363054 8.32718996065429e-05 -0.0249469325095213 0.0305362477449377 0.0429471810062024 -0.000363172715354447 0.00116231823569517 0.000472874333125527 -0.00798090394600337 0.000414650699972298 -0.00566549869784063 -0.26283919070027 -0.23779037283843 -0.642459909275602 0.560835081986382 -0.092284069110787 0.130516884679593 0.100592392335624 -0.0559536631365994 0.061550945016396 0.00226817721999648 0.0033583454149514 0.00192933559986404 -0.000396581372039821 -0.000368103949730049 -0.000119729657303155 -0.000181219024251502 0.00809136591876982 0.0179185919802076 -0.0448383951112836 -0.0197897923047525 -0.00421241422811822 0.0189473151876414 -0.0172064944553869 -0.0147576616360001 -0.00064571489765328 0.00115530245496897 -0.000181505221911211 0.00248582614570772 0.00104401129676151 9.89196611934985e-06 -0.0443478051326202 -0.00589030342843245 -0.157781873122797 -0.0421419530542024 -0.0187376130782737 0.00152859410509215 0.0875803210243001 -0.0731062820185437 -0.0597085785754993
  109 3041.94544142881 ""  4.73104004862673 0 0 6.27648237212899e-05 -3.31753344164555e-05 -2.26991289314432e-05 -3.75962270272999e-06 -2.19834967354072e-06 2.3663320842616e-06 1.25806526952504e-05 -6.23926288193621e-06 5.07249698663527e-06 -1.48012012619795e-05 2.25062449137832e-05 9.52026929756663e-06 -0.000187004144899531 -2.40039552491591e-05 0.000108981914879735 6.27382958451897e-05 -1.87266393479348e-05 -3.68031241147106e-05 -3.43633707449354e-05 6.37232875816364e-05 0.000138600384203743 4.4324843215403e-07 -4.34725671692957e-06 -1.34566101817877e-05 0.000422042657518841 -0.000343195415162022 -0.000120680819483313 -0.00600473543359637 -0.0566643589156082 -0.0329189885011316 0.0453147583848513 0.0240044922462946 0.022360204401719 -0.00918071760092009 0.0111848020717386 0.00205329320563959 -0.000299779954891395 0.000218210802466377 -0.000190077385275761 -0.000396956154518266 0.000214754731887347 0.000450947049482884 1.67508949464325e-06 -4.25941006795712e-06 3.29119119728985e-05 0.000728092749193863 0.000991362717017138 -0.000888339377769577 -0.000172531996621706 -0.000169210377856732 -0.00152484097813691 7.14000217502127e-05 -0.000225931367181796 8.7771155442219e-05 -0.209128678800842 0.34696241783397 -0.083774866352851 0.264333549153919 0.383668380862847 0.200698045890501 0.0159906648974961 -0.0528347898505877 0.276684877618535 -0.312128598525791 -0.00305446424617651 0.150980844420329 -0.0132044131546647 0.0449152137075525 -0.248503506721554 -0.217120138744493 -0.328071427718262 -0.169559807429762 0.0749182541314068 0.00557603089975943 -0.0377985052534085 -0.0269085390550223 -0.0325831746285052 -0.0150015335408946 0.0607908142897419 -0.105765403802294 0.0287612869408158 7.7909661721086e-05 -8.49611668281896e-05 -0.000117678169802068 -2.25665505229469e-06 -2.58469398440019e-06 9.97992897478866e-07 -4.58924892123809e-05 3.37933861759753e-05 -2.51508175560264e-05 0.0007113149684183 0.000659828054597481 0.0017531399808769 -0.00160407002844149 0.000277232323843389 -0.000382358503276535 0.000513650795796732 -0.000283583951210801 0.000304964732963957 -0.000267640201719191 0.000171148686827505 0.000179304409501654 1.36868249931546e-05 -2.11803041350484e-05 -1.89136294739043e-05 -0.000432127495580164 0.000533960776483151 0.00121040834469981 0.000680171083359626 0.000352761585825919 4.25547647133159e-05 0.00245642674822349 -0.00227896265840148 -0.00192933328424677 -0.000121632934659237 0.000208529655699865 5.15982752174304e-05 -1.32197047288591e-05 2.46180941369023e-05 5.91770272109987e-05 -0.00280527538314506 -0.000377133642127366 -0.00957073176433676 0.000400177505460504 0.000396011418037745 0.000339211121515467 0.0075566833980579 -0.00644377101850101 -0.00530307949568222
  110 3043.02918486959 ""  6.09457773634829 0 0 -3.01863143884581e-05 4.61818816350519e-05 -8.40388212297923e-05 -1.60186504020869e-05 -2.89316809846945e-05 1.28554124026587e-06 2.29611998055899e-05 1.71407197600232e-05 8.45640095399905e-05 3.02701223369539e-05 9.33625778384026e-05 -0.000171803757884898 -0.000561643565610177 -0.00124114853624142 0.000972281953700952 -1.9659177348899e-05 7.42801947004773e-05 -0.000328254619863916 0.000384843926144404 0.000225248078607392 0.00146201271964157 -3.0443605288385e-05 -5.15631782492354e-06 -0.000154086285229755 -0.000310782089642836 -0.000345020262839431 -0.000453363712494738 -0.00220023658455442 -0.0370502521398003 -0.017503466756265 -0.0442709291097519 -0.0225485522638243 -0.0171287251118219 0.0312870830946819 0.0477396945807813 0.00156142514601473 0.000844437408289389 -0.000594179605023036 0.000485825068122237 -0.000385897543688935 0.000216957215856948 0.000400409391388169 0.000460383897395492 -6.81182592089942e-05 0.00299513876994628 0.00608899423856144 0.012951631302319 -0.00998745989307953 -0.00347603403734281 -0.000969277418414625 -0.017242058366209 -0.000823035373209289 -0.00175599603200266 0.00136614479716089 -0.14241890635588 0.239353199674162 -0.0552784504241489 0.163087987034233 0.233539001741739 0.124226955222884 0.0074559965154015 -0.0299991560869188 0.14049716688704 0.320827220681934 0.0046085123200741 -0.152062209764064 0.00787404868938349 -0.0380841374942271 0.198147507321708 0.199733153997902 0.304678187001178 0.159280494678384 -0.22268932383727 0.00728020381386332 0.117069984412049 -0.266990848949277 -0.403758783049745 -0.18164720125518 0.117607209044475 -0.172225605174363 0.0495969055519653 -0.000187994688415589 0.000222248598121663 0.000305362909788091 -5.50034209545374e-06 4.09244800812624e-06 4.10183746767437e-06 -4.92280588896415e-05 2.57756334841439e-06 -3.42968428291953e-05 -0.00188065820482915 -0.00170293897071104 -0.00461178382570645 0.00415161736456701 -0.000671123113547978 0.000954066771347938 0.00065365304953509 -0.000361129659492493 0.000397633837512541 0.000599312327187108 -4.51815704926573e-07 -0.000125492643573561 -2.90461563764194e-05 -7.03111163345408e-06 5.32455007203164e-06 0.00139082826502209 -2.41092002798485e-05 -0.00011015675689032 -0.00465198353304409 -0.00221137581189703 -0.000320992810868473 -0.00232379497449095 0.00222102981368191 0.00184428139046934 0.000113174132226242 -5.22790117065196e-05 1.18069430950153e-05 0.000135968438438511 0.00013186192193335 -5.59556797381332e-05 -0.000399330274545267 -0.000139351722599968 -0.00261505974859582 -0.0101518499723688 -0.00507096587698311 -0.000730044895088028 -0.00604677976235204 0.00551118822085172 0.00465959601436822
  111 3044.23181769679 ""  54.1766602457932 0 0 0.000459505013274021 -0.000259697447797048 -0.000260362530044552 5.43110204168734e-07 1.36550773962963e-05 8.1813681475123e-05 -1.65649428258692e-05 -2.34514169981358e-05 -6.19053618480092e-05 0.00023868084964505 8.57148017859364e-05 0.00150324390868115 6.80235194881091e-05 0.000161050318914517 -0.000205541839503058 1.1431396652523e-05 5.84820717602565e-06 -2.64273318044354e-06 1.84141676237522e-05 7.79490042570075e-07 9.30121752923872e-05 2.30664297417423e-06 -1.84116131026802e-05 1.90936138936614e-05 8.23390938193944e-06 1.24671741391329e-05 5.34597162470287e-06 7.3902727252466e-05 0.000536038517782612 0.000527556771970902 -0.000819890487893836 -0.000431429132635944 -0.000156040997963453 0.00151173891228743 0.00123045220952609 -6.94919397198093e-05 -0.00209876079522187 0.00122428641478108 -0.00125503346529247 -0.00358035691922705 0.00201093784410284 0.00419331438725022 -0.00259823411657017 0.000232821410868178 -0.0164450831001119 -0.00137013534673327 -0.00272841978661767 0.00223498630140828 -0.000185690112506654 1.07051696515136e-05 -0.000974927383867997 3.69213438455182e-05 0.000133307026708333 -6.94460689701236e-05 0.00201208934018761 -0.00334947957457242 0.000882970495715038 -0.00262574647475385 -0.00385590271191247 -0.00192976897561675 -0.00035235104103704 0.000816755267827871 -0.00517003164565605 0.0062786092150624 7.58283792528242e-05 -0.00297728685305901 -7.18398682146065e-05 -0.000469275804390667 0.00194473881213521 0.00363851249656182 0.00551064397278872 0.00293958662643171 -0.0114486276482853 1.33305908984826e-06 0.00597013894177265 -0.00822814047729357 -0.01270621790441 -0.00576440967558124 0.00168894557392784 -0.00195315851765779 0.000602097419644421 0.00301781295854164 -0.00345871168409406 -0.00476236134006821 2.03301655223727e-05 -0.00018408798789862 -2.57267352059085e-05 0.00182001516370197 -0.000516676905871761 0.00112381482852611 0.0296545046800916 0.0268475497830477 0.0730951633458412 -0.0666574661524283 0.0111646835271002 -0.0155037160448847 -0.0214192431093939 0.011926096959032 -0.0132455827675464 -0.0309883273543318 0.00588408826062467 0.0106065790974752 0.00119512695609165 -0.000259055334733566 -0.000456732793023069 -0.0683457167724195 0.0173588742975507 0.0407433215583387 0.193301931348106 0.0932926478299992 0.0131957190582762 0.168945635519904 -0.159455180482014 -0.133505394459219 -0.00502723369481341 0.00553224698193295 -0.00186638104527689 -0.00538644586170263 -0.00327056373322912 0.00335379347405504 -0.0674141557400756 -0.00568143044312648 -0.180982582689965 0.411292021255837 0.211462769160815 0.0390252599305204 0.471304299042578 -0.415355656826799 -0.346960664972405
  112 3049.10920606263 ""  19.6761226686741 0 0 3.63054158228521e-05 -2.47874394238105e-05 -1.96907015011678e-06 4.53915185637946e-06 4.23561600046649e-06 2.27860233221119e-06 3.13155257796677e-05 -2.56570770827923e-05 -1.29221726108204e-05 -1.48973778091189e-05 9.95526318519474e-06 -5.00983122941527e-06 -0.000109014652036652 3.97052952212195e-05 1.62233783569144e-05 -2.05057787536356e-05 -1.20478936968198e-05 -8.11266515709887e-06 -0.000172522321795523 9.8891157509441e-05 0.000106322250815692 -2.36713467974437e-05 2.48165993900737e-05 2.52728018740509e-06 0.0013183368250082 -0.000623062119104707 -0.000180172277894572 -0.00703049677295828 0.00452141522658563 -0.0194758450746845 0.00179286128250985 0.00326128711973428 0.0217471614710088 0.0718345156516373 -0.0395322406362279 -0.011422064093229 -0.000241297224665305 0.000189537671947609 -0.000151724434188391 -0.000180543804700803 9.27428037990111e-05 0.000194024710639326 3.09035474640711e-05 -8.12518834499162e-06 0.000107284623921663 2.37082135317913e-06 0.000278264939013128 -0.000138680049370826 0.000226684242097185 -0.000244505371860994 -0.000911686860242946 -0.000126182831923019 -7.07089440149024e-05 0.000107495105534497 0.0390303935585258 -0.0724894190109388 0.0119436942387251 0.0289571629712089 0.046728963570747 0.0204125666208218 0.0113724605361191 -0.0264767619484143 0.201932070565905 0.0449429139648224 0.00362119892504519 -0.0161217576709158 -0.0205033903502193 0.0332946553246578 -0.209357583093004 -0.0499500259696117 -0.0733163307654837 -0.0346226385401457 -0.565270354632862 -0.0222135397977495 0.293465214229922 0.00470071090285091 -0.0280988633011049 -0.0111367461450623 -0.298465823481269 0.522789625166175 -0.145814712576895 2.76381835377617e-05 -2.08861239121386e-05 -2.53725008959851e-05 -1.24766265671004e-06 2.32680465208939e-06 1.21435550514378e-06 -8.62609999263036e-05 4.51509603678742e-05 -5.00361802566355e-05 0.000146031764365946 0.000147527749236504 0.000361608307508814 -0.000421437141467818 6.82909120168867e-05 -9.88923222490057e-05 0.000969818520387264 -0.000532283968620224 0.000587467866305278 0.000207757619083821 -2.11740745595887e-05 -5.56711185507216e-05 -3.43670561013553e-06 -4.85383893555741e-06 -4.32369601772084e-06 0.00046901711772344 -5.746922617407e-05 -0.000137415196791658 -0.00146061390085395 -0.000703640626771326 -0.000106578454262137 -0.000976001241120712 0.00093323018262969 0.000777456262164396 -2.06755032324605e-05 4.46716464925359e-05 6.90020117946627e-05 4.61211364276263e-05 1.64010331797587e-05 3.82245144313537e-06 0.000102070849427082 -1.23754013075142e-05 -2.41442894497484e-05 -0.00312144783578681 -0.00157560591996517 -0.000248730750741111 -0.00255896763266845 0.00228264267363682 0.00191972998598418
  113 3051.07188701006 ""  100.207113498117 0 0 6.66884530417255e-05 -0.000128069512432846 6.95463822137015e-05 5.9996643189413e-05 9.90070607678973e-05 4.65901246075689e-05 -6.61535462775037e-05 -7.87311880811497e-05 -0.000102782370833741 2.49389396930509e-05 1.38723504739265e-05 0.000101162236709154 9.6309644782903e-05 0.00029499019465798 -0.000494363609313535 -0.000228365516238263 -0.000321918009573569 -0.000245658089558169 0.000127430559241921 -0.00019554539442773 0.00139741540212165 8.89258140724548e-05 0.000154020629540966 -3.00747252102576e-05 0.00143323546353311 0.00236590209609068 0.000766776835392236 0.00338563196952368 0.0354957001355843 0.017887716998491 0.0337950957339596 0.0179825729495394 0.0122817828644863 0.0304530455898231 0.059287816067934 0.00234412394836841 -0.00101166767619531 0.00075413674213368 -0.000706103711796315 -9.67510069609786e-05 0.000136243114879909 7.74732393643336e-05 -0.00010879005218616 5.80850556245192e-05 -0.000945880478024276 -0.00149720659920701 -0.00333760520274459 0.00306224363147646 -0.00312214418334091 -0.000673679267491117 -0.016158586159657 -0.000991224522323804 -0.00215196463452383 0.00166065874748967 0.13000589354724 -0.215666406353155 0.0500100651312303 -0.169160596805417 -0.240335230415669 -0.125080422622508 -0.00762043436996847 0.0270830457851917 -0.139212580747624 -0.240047302066342 -0.00245114789204953 0.113220492491878 -0.00609920692671962 0.025531427375476 -0.13512846645391 -0.158600445154861 -0.246112066282578 -0.126165792479591 -0.214523182095096 0.00845653134966916 0.114526071821779 -0.314534807265673 -0.471198455270832 -0.216957833095511 0.162706605540004 -0.249416595165003 0.0725775397646352 9.7094945325305e-05 -0.000110093300966894 -0.000139554633211421 8.76033409776366e-06 8.05910095305254e-06 -6.85398969772337e-06 0.000277923835872142 -0.000153853613020662 0.000164229623802152 0.000924950676303754 0.000841406638411463 0.00227694142396348 -0.00215103527496951 0.000351461166231082 -0.000486929996706115 -0.00336302794333069 0.00187049813460168 -0.00199882917624381 0.00036395049075564 -0.000218817259382904 -0.000239235981292746 1.85638751603979e-05 -2.8369008553829e-06 -5.83815279200089e-07 0.000686583904789837 -0.000477926927136342 -0.00110149952656049 -0.00105667992725438 -0.000578157784123945 -7.61088559641933e-05 -0.00328816716067216 0.00306027127112527 0.00262374639601731 -0.000257569355029598 0.000156786533760034 0.000219395947678719 5.19289204789602e-05 -8.61772209648298e-05 -7.94499728858233e-05 0.00242318952905086 0.000328850133477851 0.00809702075961093 -0.00256036569148026 -0.00145758586628973 -0.000484774990160343 -0.00802104308118216 0.00687063365978648 0.00563549208567457
  114 3055.44187073906 ""  21.1520594151426 0 0 2.98336447369551e-06 3.2800680839793e-07 2.29011224400832e-06 -4.30077236844206e-06 6.81123583165941e-06 -4.41886871349768e-09 -1.06760930334741e-05 2.2713969722228e-06 -1.38437351135369e-06 4.73339039390855e-05 -5.07078504939913e-05 3.2967016155639e-05 0.000379810772286573 0.000363023759178289 -0.000355651749412269 -0.000217410493217946 0.000152745266386301 4.51595851553764e-05 -8.71972307299828e-05 3.07978165164032e-05 -9.20501258172777e-06 8.609640616696e-06 5.56824591548652e-06 2.65288022125882e-06 0.00156619160800578 -0.000929870773883666 -7.75900432648906e-05 0.0199910011543787 -0.0348634668675174 0.0498190668566798 0.0248854012735975 0.0069291856945219 -0.0475421110203447 0.022826372991443 -0.0134154630327647 -0.00375005057479789 -3.01295804144334e-06 2.86572040725235e-05 -3.35799985757803e-06 -2.91380406909874e-05 -5.49965468355835e-06 1.1455167274814e-05 4.6653879945606e-05 -8.4873896342661e-05 -0.000799787784165391 -0.00179168660270278 -0.00531721046857828 0.00380896041049653 0.000305415018335231 -0.00010187602288215 0.00025954477183821 -7.6492992386162e-06 2.02149424295346e-05 3.26041587054194e-07 -0.21323088561153 0.371304279570794 -0.0659621017161661 -0.00513876967902308 -0.0218012881828954 0.00467190348531401 -0.0298011763508847 0.06633091952793 -0.531562306018579 -0.352988348013086 -0.00846987092246976 0.147964846348825 0.0470223217457892 -0.0657869920885206 0.431517335479287 0.00401202407612231 -0.000136243636441128 -0.0121916784319399 -0.181319559862117 -0.00758392165869662 0.0954645859516594 0.00571474857227081 -0.00442939972818598 -0.00149380197346246 -0.0989791039072755 0.173383639920192 -0.0498353634247013 4.23432643198192e-05 -2.3673730755687e-05 -2.19733602696385e-05 -3.53657375672801e-07 2.97443766412282e-06 2.58780158938629e-06 -0.000186080702956167 9.68070523353464e-05 -0.000108370203842916 0.000124728160741408 0.000134948477798541 0.000309750535447563 -0.000537904371009686 7.64633730635833e-05 -0.00012320003209739 0.00211121177331383 -0.00115331368735525 0.00127982794741052 6.85332267448897e-05 -5.45195643566861e-06 -1.25239751806664e-05 1.25080449332141e-06 -3.21213704573268e-06 -7.64855204173403e-06 0.00013461330194871 -2.05543748563586e-05 -3.18272927077455e-05 -0.000509005720873124 -0.000239283818310876 -4.84353688057089e-05 -0.000292101857621031 0.000285596499134857 0.000233155025604896 -2.73671276579219e-05 5.05865353593841e-05 6.45795085614814e-05 1.95545671767536e-05 -9.97580822634779e-06 4.01036015488828e-05 -6.80756178373088e-06 -6.82456811912833e-06 -0.000138889693566095 -0.000822734093742546 -0.000425503143077591 -6.32057008172373e-05 -0.000765958094730065 0.000679736591869313 0.000576499884063236
  115 3057.80732628912 ""  40.2547003217599 0 0 -8.78360155770744e-07 2.76852475392811e-05 -5.87549817929607e-05 -1.46299344186477e-05 -2.84461852956437e-05 1.63650990355316e-05 1.77809488900649e-06 -3.7389589148059e-06 3.56602495773848e-05 5.8093770614957e-05 0.000235701380026885 -0.000544909237715677 -0.00241082602601041 -0.00503905809517015 0.00352416779561019 -0.000159483652320425 -0.000220429718912492 -2.23105146298491e-05 0.00014138984209784 0.000135957023965959 0.000401616580232522 -5.16782379548427e-05 -6.87558644515249e-05 -6.6361005542195e-05 7.01765364192941e-05 0.000413938993893869 -0.00206324430804656 -0.018703212376231 0.0247724201640343 -0.047383767740191 0.0231148825749371 0.00399419380792246 -0.0623171314265816 0.00155201033146008 -0.000632493969572473 0.000163986611229847 0.000374158057163595 -0.000278870131477436 0.00023539266749516 -0.000277104261763777 0.000139182144567459 0.000312102829774786 0.00146296077152197 -0.000149993900928219 0.00940925132974676 0.0256415554081479 0.054431657591698 -0.0423775187208493 -0.00108044071427837 -0.000396002278781326 -0.00516445131376732 -0.000257584269344372 -0.000540227468170285 0.00038145914913812 0.165316336539 -0.290329273566233 0.0509279382436039 0.0319923536447097 0.0597236557593218 0.0167420597263736 0.025649817262042 -0.063188921428038 0.502346892086214 -0.37920920170227 -0.0104997273073023 0.157758094864263 0.0634552085248384 -0.091063046384463 0.576645116948997 0.0419213302352868 0.0553260554929639 0.0134319160327888 -0.0137553171558639 -0.00163522633675949 0.00850700734388432 0.00108451744950574 0.000530587710025824 0.00139859662974727 -0.00510956689112234 0.00719841002523991 -0.000945229325540056 5.10397000423057e-06 1.34443811296304e-06 -1.55008275660851e-06 -4.36004682119569e-06 -5.6481003377554e-06 2.81183053515857e-06 -4.30313695239534e-05 2.85104961136064e-05 -2.45493139241347e-05 2.98828627577668e-06 2.48381371574183e-06 -5.54783307058506e-06 -3.90588514221501e-05 2.07621963494078e-05 -2.16894589374149e-05 0.000545048874180833 -0.000297881191453683 0.000312096551689467 -5.8777648304757e-05 6.6464121425148e-05 5.14148823235645e-05 -4.14347563656398e-06 -1.04498407601941e-05 4.79933429326502e-06 -0.000126319590137382 0.00016574866869442 0.00030367020000889 -5.87058294343574e-05 -2.18931986114042e-05 7.01085501086083e-06 0.000761563737884783 -0.000712490685375826 -0.000593700082632981 4.099516428451e-05 4.89821960547421e-05 -6.08860257034778e-05 1.39194543260955e-05 7.85196646405057e-05 -1.60130979757154e-05 -0.000617557306997201 -9.07880585948643e-05 -0.00211163559859527 -0.000157373712605622 1.20843684186028e-05 7.81863982675136e-05 0.00230315747152893 -0.00192690009829904 -0.00160543233175508
  116 3061.12233455374 ""  25.6957943336922 0 0 0.0113888555222246 -0.00926786959870697 -0.00158280713111496 4.90902316834782e-05 0.000414631327846046 3.89292625704173e-05 -1.95762867590266e-05 0.000150713140792278 -0.000132541750143683 -1.14101063287044e-05 3.75186186260124e-06 -0.000133454067526107 2.04974949123417e-05 3.71038415736749e-05 -3.53522697868389e-05 7.41720940728195e-06 -1.48293267853805e-06 6.31402617405175e-06 1.66324779346093e-05 -7.14264774985976e-06 1.60877300369073e-05 3.59740777090856e-05 0.000117330502025145 -8.76786173900596e-05 -4.41725377525949e-06 -1.52772997391383e-05 -9.41139513524236e-06 8.41471246805639e-06 -0.000270559966284879 -1.61063028254998e-05 2.16950835096525e-05 -3.89009182067588e-05 -0.000179356050469626 6.24297198911419e-06 -0.000340547844452702 -3.23354495232764e-05 -0.089023733487889 0.0594263677818682 -0.0536787166900705 -0.0515380052211197 0.0338983496961956 0.0640420646688901 0.000463534888888861 1.79532946655011e-05 0.00211317342468417 -6.5695945679136e-05 -0.000169781851289986 0.000196417940050997 -8.35939799964631e-05 1.09477815671123e-05 -0.000476599204823896 -0.00100422745999953 -0.00172888762679882 0.00100830024379849 -0.00111615824827256 0.00184645430054983 -0.00039964132149797 0.001039190017539 0.00145450499877016 0.000792469176236342 -1.96646094436498e-05 -5.08629670795341e-05 -0.000148862264879484 -0.00089199344855937 -3.97301136839261e-05 0.000369218324590727 0.000155670934315802 -0.000246438927869821 0.00144228844869338 0.000531834738177365 0.000830681394439544 0.000376834327436368 -0.000155748969191878 -9.58741573476657e-05 7.3416318470885e-05 0.00142730138612514 0.00206681762743919 0.000952455594213646 -0.00132273256629796 0.00212153967129555 -0.000616604295522665 -0.0122719143197857 0.00533636719736714 0.00342443156324531 -0.000333041060050532 -0.000708089666146518 -0.000979737718799732 0.0633456527188297 -0.0331133311469522 0.0367192644042604 -0.0205097598675893 -0.0231108382468036 -0.0481988187149677 0.142474242734564 -0.0172042619408305 0.0323650016206158 -0.719941923017013 0.391670447694097 -0.437314289274818 0.000821889774078242 0.000177918033998754 9.22191843674986e-06 -8.31668421669614e-05 6.78222499249132e-06 -2.75509441920293e-05 0.00120262891412055 -3.75300249547414e-05 5.55654273231339e-05 -0.00751263291192965 -0.00359720018428446 -0.000587553830439264 -0.0016764814406095 0.00159625008537851 0.00111454582802313 -9.09936278632298e-05 -0.000969238038422222 0.000479640931458611 0.000169811105485748 1.65252476415616e-05 -0.000241309805608005 -0.000966493552790947 -9.30113940244975e-05 -0.00463233764684457 -0.00844848973193008 -0.00414934497828774 -0.000500648638174564 -0.00503825884865121 0.00482284224531084 0.00406411085339331
  117 3126.42752789182 ""  13.8526358262595 0 0 -4.11128265462324e-05 -0.000142371628968758 8.57371279584125e-05 2.96950105106273e-05 5.54244699630025e-05 2.18087489144833e-05 0.000384238195007398 0.000574976868725793 0.000192254744079902 0.00380125178015323 -0.00188781078273148 0.0298144527777545 0.0258782631395041 0.0554155169213736 -0.0440477427613057 0.000721269479831414 0.000768322845342474 0.00165981325901507 -0.000286782877436145 -0.000743199331078298 0.000922926387172667 0.000688854197391663 0.00160134782864968 -0.00147694227632552 0.000141318464583996 0.000371962330895981 -0.000475361935350543 -0.000847021498955696 0.00127548808783864 -0.00436411449862568 0.00043405594132805 0.000500450133799825 -0.00452208666836664 0.000236266401524812 0.000368071062183295 0.000104974607992123 -0.000601045994943794 0.000806108087472609 -0.000570061489954851 0.000576642895733348 5.9180734385093e-05 -0.00057511526486725 -0.0568494529809704 0.0035193198789275 -0.359738304462798 -0.306303152784448 -0.65160477637322 0.505178608957321 -0.000944983810381021 0.00127549587465055 -0.0102252990342882 -0.00925476518525654 -0.0203048323534025 0.0161826906860822 0.00678851070470481 -0.0118043587562045 0.00178122994419477 0.00158708464522363 0.00359582691895711 0.00162892183250362 0.00317969702519692 -0.00718169101941587 0.0517888411157242 -0.0127468956607974 -0.000264983009371729 0.00501996236620007 0.0047649527888483 -0.00794813930685169 0.0508214704272287 0.00273991751017749 0.0029021378697014 0.00143771368487326 -0.00174217243733147 0.000147694225815745 0.00119252318348483 -0.00326642128343634 -0.00481145958526286 -0.00262195564084507 0.00119531314198834 -0.00156812833564015 0.000708959702231068 0.000266134883938438 3.70002278600772e-06 0.000170530221799987 1.32299391191817e-06 1.03829563773403e-05 -4.09048712392833e-06 2.91412619437817e-05 -3.05988445918643e-05 2.70491472289002e-05 -0.000584271920158569 -0.000559844912670781 -0.00146785964823399 -0.00252659554314759 0.000427953786021924 -0.000507783045867514 -0.00046106741525048 0.000253206709479799 -0.000218043592434096 0.000129121395876498 -7.55038597816386e-05 -0.000106202594242703 4.10643288261879e-05 1.20668404772545e-05 -1.41139424643795e-05 0.000620033759751897 -0.000388862699536411 -0.000500608789808515 -0.000447698631685475 -0.000271712303927115 -1.14897231375297e-06 -0.00108494874997395 0.00101468111753437 0.000941117263005055 -0.000324767463691655 4.04525197409028e-05 0.000439971280679669 -0.000135465767903542 -0.000169641990564671 -2.3028501596605e-05 0.000691138107331773 0.000117781721796518 0.00212608574755856 -0.00155165160742295 -0.000948741652971366 -0.000321048595809303 -0.00662519376254169 0.0060962683887735 0.00502252735868851
  118 3133.57719470328 ""  11.919494786405 0 0 0.00124505551652773 -0.00103516184190887 -0.00034759312957263 5.17592760049206e-05 0.000139966233138046 4.04417058323939e-05 -7.04940622205762e-05 -6.18060188735016e-05 -6.62396327327771e-05 -3.62980512554306e-05 2.09448142849023e-05 -0.000334863094430761 -4.60723674158564e-05 -0.000108590254323272 8.72007565345361e-05 2.02311718568847e-06 3.13354523035684e-06 1.00181752711288e-06 1.92695270541243e-05 -1.58400060570013e-05 0.000180926157558694 8.14980109931615e-05 0.00018653036837798 -0.000119802475912939 -5.09141655651494e-06 -6.3362399784362e-06 -1.24199080830911e-06 -6.43212462706316e-06 -2.31265101149425e-05 9.83445908169935e-06 -1.08774660863355e-05 -1.64273867684985e-05 5.24590655463556e-06 -2.10782424341041e-05 -3.15097912694081e-05 1.00014697250417e-06 -0.00998948645324158 0.00470455225660189 -0.00714756147587191 -0.00433761124215586 0.00240181590985228 0.00332201461772771 0.000647973405035342 -3.28149307911794e-06 0.00405257451421177 0.000667480493789566 0.00140754161682482 -0.00106902929269655 -0.000330685779818036 7.48183023476934e-05 -0.00219633910220028 -0.00099714261717797 -0.00214326238683014 0.00153310888660845 -5.29745076924398e-05 5.81383998663567e-05 -7.73323947874792e-06 0.000158514427484334 0.000205575340779097 0.00010984002987009 -1.67937007967971e-05 6.04426346685579e-06 -0.000134607234731482 6.49812335791992e-05 -1.11861702354432e-05 -3.32631172464068e-05 -1.30966480264386e-05 6.01521457035332e-06 -0.000132738918057475 0.000128392212735021 0.000218052583057334 0.000104984235124159 0.000139632868696132 -1.21988494540325e-05 -8.16614230621674e-05 0.00018936165650962 0.000291434328173195 0.000133502524185114 -0.000111047072786076 0.000143300627141639 -4.25134051152973e-05 0.0773577356451864 0.00554597009397799 0.0559426325522118 -0.00144021998826119 -0.00025528647605336 -0.000592566717541722 0.0055550014118648 -0.00230015243811013 0.00335162995212062 -0.20198964758195 -0.198491207226359 -0.511806717014437 -0.704025881844103 0.13018610226633 -0.146004077881351 -0.0640361630650624 0.0356926942412222 -0.0305914770202258 0.000755027339504043 0.0001718334392678 0.000126530969183901 0.000415749266699681 0.00029817558618545 -8.54173076095869e-05 0.000231828148694217 0.000114571317383813 0.000111577320572825 -0.00733195944466122 -0.00360047231078225 -0.00014295868637595 -0.000733089291887564 0.000739801919663116 0.000506155539336636 -0.000375431863166728 -0.001743667608387 0.000285079900996191 -0.00108068208049371 -0.000142446353250561 -0.00122919551722234 -0.000282575229006633 -4.33688126404762e-05 -0.00131241957844229 -0.00281498610922698 -0.00146365012454631 -0.00013257840312758 9.34139526135335e-05 0.000105430655436244 8.52248499181221e-05
  119 3149.42280677538 ""  14.5631710545876 0 0 -1.78371910504664e-05 -4.43599587800533e-05 0.000612428659349732 0.000143034533157188 0.000241642913332078 -8.34052599625109e-07 -0.00148180092217082 -0.00244822357751367 -1.09242729493096e-05 -0.0090902012865498 -0.00017340454614017 -0.0543280547457973 0.0095378211662057 0.0193413167202699 -0.0123059307044781 -0.000362897826996605 -0.00098647163293452 0.00134938218292784 -0.00652821937939891 0.00249718569209258 -0.0477021288306359 -0.00922870356403231 -0.0209503938077367 0.0184689682554006 2.51961798136421e-05 0.000178746908776556 -0.000510304823861413 -0.000223444295957422 0.000340415504953021 -0.00109395356807231 0.000127231834230786 0.000125722854520896 -0.0011414378322686 0.000548580839114143 0.00102687776300603 -0.000471435644388139 -0.00496525837023137 0.0026061830974089 -0.00262694638145937 0.00426400063196669 -0.00334099821050467 -0.00527139409050273 0.101119841170231 -0.000752257657011751 0.619031837211431 -0.0969165890835286 -0.204634002362892 0.154543221023467 0.0834118807484873 -0.0176561085437818 0.559433722148166 0.117908350792936 0.257324669861724 -0.201466807502235 0.00184117479173564 -0.00311389349582257 0.000411275862102201 0.000643068098978152 0.00120573151676474 0.000603042172116485 0.000819330565174345 -0.00189245636774475 0.0132004573800788 -0.00336498239671699 -1.5878654157951e-05 0.00125477379167563 0.00115207485339993 -0.00205885188185638 0.0130082437677671 0.000887189051480695 0.00106060068803359 0.000568204512181469 -0.0122269726594069 -0.000695870118419483 0.00578646876356844 -0.00454974070112616 -0.00707869459279366 -0.00229549834804565 0.00621833292337421 -0.0114141834948926 0.00267016299002516 8.40248935852686e-06 -1.188688194567e-06 -1.76054672028858e-06 3.72821585186145e-06 1.030311142864e-05 1.99060801674814e-05 5.80843533670695e-07 6.24214277556914e-05 -9.63239022662474e-05 -4.59860423153831e-05 -9.2978087074538e-05 -0.00014031799218985 -0.000108754406281298 8.33728123551837e-05 -2.68292617656907e-05 0.000182257916382604 -0.000244757910170213 6.8247136613838e-05 -0.000108127137686392 7.24046932060777e-05 9.28973425166178e-05 6.16880032121661e-06 -8.10619366959138e-05 -2.64705026131856e-05 -0.000593880138935734 0.000474765926978544 0.000514278726793268 0.000276179376143122 0.000140059687586044 -1.06874781208369e-05 0.000856043045085429 -0.000780068137837556 -0.000763163892935087 -0.000397580392569131 0.000692610355819151 7.80671777302313e-05 0.00032680382448242 0.000253863895196447 -1.89145613600245e-05 -0.000670171964477273 -8.23917562306227e-05 -0.00176971739881267 0.000387830255491181 0.000531487191671947 0.000318990314560594 0.00756431839116879 -0.00715234663034418 -0.00603235048364882
  120 3150.86288498199 ""  2.53981069809725 0 0 0.000142173289631044 0.00022815836513767 -0.000447112999746628 0.000196918172684322 0.000380260258354806 -0.000156525761826302 -0.000889535143122863 -0.00188109135958898 0.00147628993755791 -0.00915034291195801 -0.00047237781382822 -0.0536447984625778 0.00803280536320326 0.016500323270488 -0.0111326884566861 0.000811031204949561 0.00114215634357495 0.000765971624136626 0.00626667165684201 -0.00292015235064091 0.0476640163361941 0.0109090906200711 0.0242502487451238 -0.0201004014743299 9.98363391625823e-05 0.000125418501412882 0.000177242061608394 2.23275633222077e-05 0.000212665708138435 -0.000566925804091319 2.83212381174161e-05 0.000198517273849148 -0.000551888226428977 -0.000499547696855885 -0.000969054611326839 0.000599751686193461 0.00567634093894749 -0.00353859167467907 0.00321912887305623 -0.00506080450458643 0.00335788728193359 0.00604974663863004 0.100175955044622 1.25240613662794e-05 0.610532149490823 -0.0828923576627126 -0.175290366353688 0.133195216745409 -0.082558206943278 0.0182853123706295 -0.556500774211959 -0.134140575244777 -0.29210548284473 0.226670068572158 0.000464264288045682 -0.000745437040565527 0.000143604650156575 -0.00139927989116485 -0.00151515320702656 -0.000744698500967644 0.000731747221645539 -0.000941070472962481 0.00754358499474902 -0.000715517154253898 3.44701819601519e-06 0.000310380803852632 0.000645110291326744 -0.000866937858180799 0.00734779969911728 -0.000824856916932579 -0.00181444584758948 -0.000814862842429113 0.0122978362498562 0.000807167726279208 -0.00568945107702077 0.00276558782075966 0.0045276443282702 0.000606226491364935 -0.00609310835752453 0.0114419676840795 -0.00255685810369544 -0.0003155312532614 -4.91293858677812e-05 -0.000276496991221115 1.08955943372833e-05 7.50005892618028e-06 6.04854694791096e-06 -0.000226975066705164 3.61365507913732e-05 -9.93015801753055e-05 0.00109522710072795 0.00122644263878255 0.00282946424551979 0.00286078097452722 -0.00052444518791623 0.000507993788717608 0.00223456876733505 -0.000920060618403985 0.0013934643182066 -7.58554494119739e-05 6.17410477369781e-05 6.46743462051241e-05 2.14944666122467e-05 -0.00013602060310385 -4.83841588826364e-05 -0.000571748406637236 0.000476833414256557 0.000496359885279525 0.00010656860702171 3.72885744005729e-05 -6.23270368228862e-05 0.00058872141365907 -0.000563347079053373 -0.000513661732289562 -0.000752557736032573 0.00140229222285078 0.000315439632602658 0.000535068268700344 0.000341210655199256 5.42516708104195e-05 -0.000590283179296555 -0.000105913851134113 -0.00154031105159319 0.000124425459510089 0.000407341648707433 0.0003049952276285 0.00749457336878433 -0.0070263332146785 -0.0059510230745401
  121 3167.5591735786 ""  8.03778031934983 0 0 0.000233904834929463 0.000402937453525006 -0.0011379680444681 -8.4156332487642e-05 -4.0774938477747e-05 -0.000386725783641096 0.000882933760743959 0.000590313014565737 0.00312779399388693 2.65462584076367e-05 -0.000461559452987811 0.00180443930086453 -0.000740139127055491 -0.00171146776352826 0.00172913650895361 -0.000792243362508546 -0.00155078745661024 0.000813403982749211 -0.00748103077241167 0.000318881247747974 -0.0457375751498681 0.0239378966410003 0.052021143723866 -0.0400448461835551 -6.55361658071062e-05 -3.5322256175613e-06 -0.000395045501830081 -0.000110247862672777 3.71961414486139e-06 2.62706778101442e-05 5.77074305605717e-05 -9.66027803381551e-05 -3.36617471720228e-06 0.000295383263621013 0.000603359320859448 -0.00044970698518507 0.0106577750279003 -0.00609494213917065 0.00611749850251304 -0.00926057526873116 0.00674199496638874 0.0116204836357268 -0.00273006883057983 0.000734398480464448 -0.0192533153706129 0.00913890541087418 0.019585566401447 -0.0156557835649141 0.078743554783178 -0.0133731886394887 0.516334509115677 -0.273429635522948 -0.593168450953392 0.454790262911553 0.000379444780874914 -0.000800317706275361 0.000107615587897662 0.00142510671999655 0.00164947371326752 0.00069693613693632 -0.000151410808998329 7.00883605348615e-06 -0.000585251050224048 -0.000821137049860785 -7.78059262492861e-05 0.000303576724625604 -6.42771994820917e-05 -4.75113804978248e-05 -0.000572804945558786 0.00093756433111066 0.00194582365509282 0.0007787290041431 -0.0091082574942194 -0.000826637695593548 0.00410289928024751 -0.00175213712041591 -0.00290192154709613 -0.0002540063138416 0.00432056015895738 -0.00863831178679421 0.00183140590925336 -4.62217203477407e-05 -3.14792756199487e-06 -3.903867048922e-05 -1.02629528819109e-05 -2.62574220929035e-05 -1.3048606658193e-05 -0.000134347388192869 -4.03087648204861e-05 5.2293312198996e-05 0.00024631793607157 0.000389127940724788 0.000668084301422842 0.000544879953453044 -0.000114261990041166 2.79775394770622e-05 0.00121587353415657 -0.000279645980162612 0.000792932238418604 9.26085516016669e-06 2.15645810299772e-05 4.95916213203522e-06 -3.35931326209511e-05 8.20467114415968e-06 3.17433506315014e-05 -4.15537774970246e-06 2.26071571123029e-05 3.43313806672629e-05 -0.000217868388859429 -9.90677452440588e-05 -2.85773136474887e-05 0.000118109628097262 -0.000134587261713139 -9.54592288055504e-05 0.000387245167689194 -0.000140691116115031 -0.000397716054462554 9.64922938872149e-06 0.000107887839544079 5.77592356927676e-06 -4.73028763953257e-05 -4.89991128345855e-05 -0.000257797271266478 -0.000164084014013638 -6.53253874826035e-05 1.13524886178498e-05 0.000247726167560799 -0.000135720755398682 -8.03805115511574e-05
  122 3431.17578695505 ""  28.9991134974549 0 0 0.000385864257026029 0.00035501762603307 -0.000494574416475986 0.000162247762209067 0.000133946257658078 0.000100667338588898 -0.000329093154349714 -0.000891662276785899 -0.000562890927557461 0.000133167875647237 0.000136508907912287 0.000113004910946455 -3.31343919520249e-05 -5.58182785792239e-05 -8.27777460253826e-06 1.35831580253812e-05 1.76210792170586e-05 4.17559157857547e-05 -9.05713220136856e-06 -8.81798606130543e-06 -5.27280446220118e-05 6.75205814337204e-05 8.39421491250885e-05 0.000163252207991588 -1.52627092788934e-05 -1.51193446077919e-05 -1.77740544797406e-05 -1.32663729806033e-05 6.31650345623368e-06 1.05931398556229e-05 -5.04380770466369e-07 -9.89823742730252e-06 6.16831129283962e-06 -9.04136626646235e-06 -2.99392467071941e-06 -6.04025564151162e-06 0.000963051382010446 -0.00120694345153635 0.000802342329092984 -0.00245205383297036 0.000165173054887196 0.00266280338068952 -0.000528241100396299 -0.000113440033983998 -0.00130738110568228 0.000288432851871254 0.000613961606622722 -0.000340222482127885 0.000140048701989407 5.11813955296072e-05 0.000571336332723956 -8.47835492176962e-05 1.20869085844354e-05 -0.000223068346785728 3.25591844038253e-05 -0.000103433957604599 4.21983748583017e-05 0.000208942709848138 0.000199636458889114 6.43366905705983e-05 -4.03850781189246e-05 1.70872815509327e-05 -9.91245573147134e-05 3.62110603889506e-05 -4.19351540451637e-05 -2.64514439792864e-05 -1.69496853972294e-05 -2.69310886273622e-05 -5.59969943602009e-05 0.000123248589219091 0.000290056616322745 0.000104593453415405 4.64515436110177e-05 -3.15367677223897e-05 -5.34398302038872e-05 0.000129419365801401 0.000193947841264317 0.000106616789051358 -2.26591614864368e-05 -3.15397455452992e-05 -4.76961184815774e-06 9.58391655760162e-05 4.94344690755458e-05 5.50411171631899e-05 -8.49286517341935e-07 -5.34562240693471e-05 -2.55703247056652e-05 7.27697785049366e-05 4.80692962917866e-05 6.98800972524444e-05 -4.8803163284314e-05 -0.000405092058595982 -0.000389971489007939 -0.00174620349557196 -0.000154565129087561 7.40427370015622e-05 -0.000186526133925367 -5.22915189202246e-06 -0.000242840824443823 -0.00109914441977083 -0.00328864871306301 8.83021563601022e-05 -0.0177192142824319 -0.0416806508156048 -0.0306299861146337 5.7171917608166e-06 0.000352590921637222 0.000148166032560709 0.0166967370911129 0.00639703563205429 -0.00113266882848666 -0.00806668285005156 0.00660356114956019 0.00642563806272947 -0.424178531118751 0.381614904876572 0.351110244934565 0.669151471412517 0.220670372315366 0.0685577826327009 0.00165672581912783 -0.00104039950670456 0.0055852315384558 -0.000111567775816906 0.00184442300495161 -0.00132526424820487 0.000385657424015772 0.000716904450290191 -0.00120216249806562
  123 3500.94176022871 ""  39.3773550610597 0 0 -0.000343009910792855 -0.000412460056928723 0.000430348788650499 -0.000145045402561299 -4.63721253401607e-05 -7.25967881236754e-05 0.000246941305762138 0.000787748907158104 0.000515407515107048 -8.54386908746466e-05 -0.000142830217453328 -5.14852366509983e-05 4.76139667516811e-05 6.5917636556492e-05 1.68898371826153e-05 -1.07675200487415e-05 -4.34006775193178e-06 -5.07494445227548e-05 -6.98330268442825e-07 -6.2266253937781e-06 4.024579236519e-05 -4.56074553626807e-05 -8.27710496672633e-05 -0.000118416636868798 1.81192141929844e-05 2.10844904902836e-05 1.84968394484791e-05 1.24803005163744e-05 -6.22003060397031e-06 -8.90884797583095e-06 -2.70176368693466e-06 9.05028755264879e-06 -2.63698740957172e-06 8.81855792148168e-06 2.17560442211696e-06 5.57485987752454e-06 -0.000918990999897936 0.001217225241898 -0.00101794660882716 0.00207777998683817 0.000211058702009914 -0.00219657017778941 0.000148387324288487 0.000256738254183177 0.000364330726929095 -0.000260467487476269 -0.000550714413023288 0.000325161282366498 -0.000113884208683209 -4.18312373844538e-05 -0.000478013942863261 9.3222387647157e-05 0.000126079303742989 4.77347708198623e-05 -1.81130899395826e-05 0.000111869766618081 -4.89643172338676e-05 -0.000233089271740885 -0.000224885603445082 -7.9971222219376e-05 5.06810748561225e-05 -1.64304829429363e-06 6.61615181424609e-05 -3.12365802989617e-05 5.12837900822077e-05 2.56161256739502e-05 1.46212378403843e-05 4.54681268576188e-05 2.5202860869901e-05 -0.00013441037269898 -0.0003193117811069 -0.000117189421601665 -4.62571693649982e-05 3.76499133948433e-05 6.29289800168944e-05 -0.00014207894342581 -0.000216997543808064 -0.000121389242953831 3.59999241865951e-05 3.03289409546658e-05 1.14288135744507e-05 0.000187351627936137 -7.14818024719782e-05 -3.28429319417291e-05 -3.82068139569877e-05 3.35538172394279e-05 5.59770237712919e-05 3.83502623149336e-06 -8.86588765859977e-05 -8.2379402834984e-05 -0.000133768144678343 0.000438698790605867 0.000531215680665938 -0.00105119004832248 0.00116581333163529 -0.000759653407561475 -0.000120965994133273 0.000221915169713174 0.000155314085448176 -0.00253233083190941 0.000441844265583478 0.00124748620848294 -0.072798355948556 0.0136696468814247 0.0207580827002823 0.000246106414452008 -6.308854223255e-05 -7.54143549149901e-05 0.0133063403287033 0.00518079974625114 0.000946356882244534 0.0121791353436621 -0.010093937638528 -0.01234797900776 0.410044755971853 -0.426409020270984 -0.362212824152223 0.607747508217082 0.232825048304166 0.0674290900018578 0.000141399272778537 0.000376603042413093 -0.00127270452708965 -0.000657400766306311 0.000890053536019794 -0.000580028260371082 -0.000801887798556245 -0.000410742242721911 0.00103951384181186
  :::
 } 
 m_exists[123] { 
  s_m_exists
  :::
  1 11111111111111111111111111111111111111111111111111111111111111111111111111111111111111111111111111111111111111111111111111111111111111 
  2 11111111111111111111111111111111111111111111111111111111111111111111111111111111111111111111111111111111111111111111111111111111111111 
  3 11111111111111111111111111111111111111111111111111111111111111111111111111111111111111111111111111111111111111111111111111111111111111 
  4 11111111111111111111111111111111111111111111111111111111111111111111111111111111111111111111111111111111111111111111111111111111111111 
  5 11111111111111111111111111111111111111111111111111111111111111111111111111111111111111111111111111111111111111111111111111111111111111 
  6 11111111111111111111111111111111111111111111111111111111111111111111111111111111111111111111111111111111111111111111111111111111111111 
  7 11111111111111111111111111111111111111111111111111111111111111111111111111111111111111111111111111111111111111111111111111111111111111 
  8 11111111111111111111111111111111111111111111111111111111111111111111111111111111111111111111111111111111111111111111111111111111111111 
  9 11111111111111111111111111111111111111111111111111111111111111111111111111111111111111111111111111111111111111111111111111111111111111 
  10 11111111111111111111111111111111111111111111111111111111111111111111111111111111111111111111111111111111111111111111111111111111111111 
  11 11111111111111111111111111111111111111111111111111111111111111111111111111111111111111111111111111111111111111111111111111111111111111 
  12 11111111111111111111111111111111111111111111111111111111111111111111111111111111111111111111111111111111111111111111111111111111111111 
  13 11111111111111111111111111111111111111111111111111111111111111111111111111111111111111111111111111111111111111111111111111111111111111 
  14 11111111111111111111111111111111111111111111111111111111111111111111111111111111111111111111111111111111111111111111111111111111111111 
  15 11111111111111111111111111111111111111111111111111111111111111111111111111111111111111111111111111111111111111111111111111111111111111 
  16 11111111111111111111111111111111111111111111111111111111111111111111111111111111111111111111111111111111111111111111111111111111111111 
  17 11111111111111111111111111111111111111111111111111111111111111111111111111111111111111111111111111111111111111111111111111111111111111 
  18 11111111111111111111111111111111111111111111111111111111111111111111111111111111111111111111111111111111111111111111111111111111111111 
  19 11111111111111111111111111111111111111111111111111111111111111111111111111111111111111111111111111111111111111111111111111111111111111 
  20 11111111111111111111111111111111111111111111111111111111111111111111111111111111111111111111111111111111111111111111111111111111111111 
  21 11111111111111111111111111111111111111111111111111111111111111111111111111111111111111111111111111111111111111111111111111111111111111 
  22 11111111111111111111111111111111111111111111111111111111111111111111111111111111111111111111111111111111111111111111111111111111111111 
  23 11111111111111111111111111111111111111111111111111111111111111111111111111111111111111111111111111111111111111111111111111111111111111 
  24 11111111111111111111111111111111111111111111111111111111111111111111111111111111111111111111111111111111111111111111111111111111111111 
  25 11111111111111111111111111111111111111111111111111111111111111111111111111111111111111111111111111111111111111111111111111111111111111 
  26 11111111111111111111111111111111111111111111111111111111111111111111111111111111111111111111111111111111111111111111111111111111111111 
  27 11111111111111111111111111111111111111111111111111111111111111111111111111111111111111111111111111111111111111111111111111111111111111 
  28 11111111111111111111111111111111111111111111111111111111111111111111111111111111111111111111111111111111111111111111111111111111111111 
  29 11111111111111111111111111111111111111111111111111111111111111111111111111111111111111111111111111111111111111111111111111111111111111 
  30 11111111111111111111111111111111111111111111111111111111111111111111111111111111111111111111111111111111111111111111111111111111111111 
  31 11111111111111111111111111111111111111111111111111111111111111111111111111111111111111111111111111111111111111111111111111111111111111 
  32 11111111111111111111111111111111111111111111111111111111111111111111111111111111111111111111111111111111111111111111111111111111111111 
  33 11111111111111111111111111111111111111111111111111111111111111111111111111111111111111111111111111111111111111111111111111111111111111 
  34 11111111111111111111111111111111111111111111111111111111111111111111111111111111111111111111111111111111111111111111111111111111111111 
  35 11111111111111111111111111111111111111111111111111111111111111111111111111111111111111111111111111111111111111111111111111111111111111 
  36 11111111111111111111111111111111111111111111111111111111111111111111111111111111111111111111111111111111111111111111111111111111111111 
  37 11111111111111111111111111111111111111111111111111111111111111111111111111111111111111111111111111111111111111111111111111111111111111 
  38 11111111111111111111111111111111111111111111111111111111111111111111111111111111111111111111111111111111111111111111111111111111111111 
  39 11111111111111111111111111111111111111111111111111111111111111111111111111111111111111111111111111111111111111111111111111111111111111 
  40 11111111111111111111111111111111111111111111111111111111111111111111111111111111111111111111111111111111111111111111111111111111111111 
  41 11111111111111111111111111111111111111111111111111111111111111111111111111111111111111111111111111111111111111111111111111111111111111 
  42 11111111111111111111111111111111111111111111111111111111111111111111111111111111111111111111111111111111111111111111111111111111111111 
  43 11111111111111111111111111111111111111111111111111111111111111111111111111111111111111111111111111111111111111111111111111111111111111 
  44 11111111111111111111111111111111111111111111111111111111111111111111111111111111111111111111111111111111111111111111111111111111111111 
  45 11111111111111111111111111111111111111111111111111111111111111111111111111111111111111111111111111111111111111111111111111111111111111 
  46 11111111111111111111111111111111111111111111111111111111111111111111111111111111111111111111111111111111111111111111111111111111111111 
  47 11111111111111111111111111111111111111111111111111111111111111111111111111111111111111111111111111111111111111111111111111111111111111 
  48 11111111111111111111111111111111111111111111111111111111111111111111111111111111111111111111111111111111111111111111111111111111111111 
  49 11111111111111111111111111111111111111111111111111111111111111111111111111111111111111111111111111111111111111111111111111111111111111 
  50 11111111111111111111111111111111111111111111111111111111111111111111111111111111111111111111111111111111111111111111111111111111111111 
  51 11111111111111111111111111111111111111111111111111111111111111111111111111111111111111111111111111111111111111111111111111111111111111 
  52 11111111111111111111111111111111111111111111111111111111111111111111111111111111111111111111111111111111111111111111111111111111111111 
  53 11111111111111111111111111111111111111111111111111111111111111111111111111111111111111111111111111111111111111111111111111111111111111 
  54 11111111111111111111111111111111111111111111111111111111111111111111111111111111111111111111111111111111111111111111111111111111111111 
  55 11111111111111111111111111111111111111111111111111111111111111111111111111111111111111111111111111111111111111111111111111111111111111 
  56 11111111111111111111111111111111111111111111111111111111111111111111111111111111111111111111111111111111111111111111111111111111111111 
  57 11111111111111111111111111111111111111111111111111111111111111111111111111111111111111111111111111111111111111111111111111111111111111 
  58 11111111111111111111111111111111111111111111111111111111111111111111111111111111111111111111111111111111111111111111111111111111111111 
  59 11111111111111111111111111111111111111111111111111111111111111111111111111111111111111111111111111111111111111111111111111111111111111 
  60 11111111111111111111111111111111111111111111111111111111111111111111111111111111111111111111111111111111111111111111111111111111111111 
  61 11111111111111111111111111111111111111111111111111111111111111111111111111111111111111111111111111111111111111111111111111111111111111 
  62 11111111111111111111111111111111111111111111111111111111111111111111111111111111111111111111111111111111111111111111111111111111111111 
  63 11111111111111111111111111111111111111111111111111111111111111111111111111111111111111111111111111111111111111111111111111111111111111 
  64 11111111111111111111111111111111111111111111111111111111111111111111111111111111111111111111111111111111111111111111111111111111111111 
  65 11111111111111111111111111111111111111111111111111111111111111111111111111111111111111111111111111111111111111111111111111111111111111 
  66 11111111111111111111111111111111111111111111111111111111111111111111111111111111111111111111111111111111111111111111111111111111111111 
  67 11111111111111111111111111111111111111111111111111111111111111111111111111111111111111111111111111111111111111111111111111111111111111 
  68 11111111111111111111111111111111111111111111111111111111111111111111111111111111111111111111111111111111111111111111111111111111111111 
  69 11111111111111111111111111111111111111111111111111111111111111111111111111111111111111111111111111111111111111111111111111111111111111 
  70 11111111111111111111111111111111111111111111111111111111111111111111111111111111111111111111111111111111111111111111111111111111111111 
  71 11111111111111111111111111111111111111111111111111111111111111111111111111111111111111111111111111111111111111111111111111111111111111 
  72 11111111111111111111111111111111111111111111111111111111111111111111111111111111111111111111111111111111111111111111111111111111111111 
  73 11111111111111111111111111111111111111111111111111111111111111111111111111111111111111111111111111111111111111111111111111111111111111 
  74 11111111111111111111111111111111111111111111111111111111111111111111111111111111111111111111111111111111111111111111111111111111111111 
  75 11111111111111111111111111111111111111111111111111111111111111111111111111111111111111111111111111111111111111111111111111111111111111 
  76 11111111111111111111111111111111111111111111111111111111111111111111111111111111111111111111111111111111111111111111111111111111111111 
  77 11111111111111111111111111111111111111111111111111111111111111111111111111111111111111111111111111111111111111111111111111111111111111 
  78 11111111111111111111111111111111111111111111111111111111111111111111111111111111111111111111111111111111111111111111111111111111111111 
  79 11111111111111111111111111111111111111111111111111111111111111111111111111111111111111111111111111111111111111111111111111111111111111 
  80 11111111111111111111111111111111111111111111111111111111111111111111111111111111111111111111111111111111111111111111111111111111111111 
  81 11111111111111111111111111111111111111111111111111111111111111111111111111111111111111111111111111111111111111111111111111111111111111 
  82 11111111111111111111111111111111111111111111111111111111111111111111111111111111111111111111111111111111111111111111111111111111111111 
  83 11111111111111111111111111111111111111111111111111111111111111111111111111111111111111111111111111111111111111111111111111111111111111 
  84 11111111111111111111111111111111111111111111111111111111111111111111111111111111111111111111111111111111111111111111111111111111111111 
  85 11111111111111111111111111111111111111111111111111111111111111111111111111111111111111111111111111111111111111111111111111111111111111 
  86 11111111111111111111111111111111111111111111111111111111111111111111111111111111111111111111111111111111111111111111111111111111111111 
  87 11111111111111111111111111111111111111111111111111111111111111111111111111111111111111111111111111111111111111111111111111111111111111 
  88 11111111111111111111111111111111111111111111111111111111111111111111111111111111111111111111111111111111111111111111111111111111111111 
  89 11111111111111111111111111111111111111111111111111111111111111111111111111111111111111111111111111111111111111111111111111111111111111 
  90 11111111111111111111111111111111111111111111111111111111111111111111111111111111111111111111111111111111111111111111111111111111111111 
  91 11111111111111111111111111111111111111111111111111111111111111111111111111111111111111111111111111111111111111111111111111111111111111 
  92 11111111111111111111111111111111111111111111111111111111111111111111111111111111111111111111111111111111111111111111111111111111111111 
  93 11111111111111111111111111111111111111111111111111111111111111111111111111111111111111111111111111111111111111111111111111111111111111 
  94 11111111111111111111111111111111111111111111111111111111111111111111111111111111111111111111111111111111111111111111111111111111111111 
  95 11111111111111111111111111111111111111111111111111111111111111111111111111111111111111111111111111111111111111111111111111111111111111 
  96 11111111111111111111111111111111111111111111111111111111111111111111111111111111111111111111111111111111111111111111111111111111111111 
  97 11111111111111111111111111111111111111111111111111111111111111111111111111111111111111111111111111111111111111111111111111111111111111 
  98 11111111111111111111111111111111111111111111111111111111111111111111111111111111111111111111111111111111111111111111111111111111111111 
  99 11111111111111111111111111111111111111111111111111111111111111111111111111111111111111111111111111111111111111111111111111111111111111 
  100 11111111111111111111111111111111111111111111111111111111111111111111111111111111111111111111111111111111111111111111111111111111111111 
  101 11111111111111111111111111111111111111111111111111111111111111111111111111111111111111111111111111111111111111111111111111111111111111 
  102 11111111111111111111111111111111111111111111111111111111111111111111111111111111111111111111111111111111111111111111111111111111111111 
  103 11111111111111111111111111111111111111111111111111111111111111111111111111111111111111111111111111111111111111111111111111111111111111 
  104 11111111111111111111111111111111111111111111111111111111111111111111111111111111111111111111111111111111111111111111111111111111111111 
  105 11111111111111111111111111111111111111111111111111111111111111111111111111111111111111111111111111111111111111111111111111111111111111 
  106 11111111111111111111111111111111111111111111111111111111111111111111111111111111111111111111111111111111111111111111111111111111111111 
  107 11111111111111111111111111111111111111111111111111111111111111111111111111111111111111111111111111111111111111111111111111111111111111 
  108 11111111111111111111111111111111111111111111111111111111111111111111111111111111111111111111111111111111111111111111111111111111111111 
  109 11111111111111111111111111111111111111111111111111111111111111111111111111111111111111111111111111111111111111111111111111111111111111 
  110 11111111111111111111111111111111111111111111111111111111111111111111111111111111111111111111111111111111111111111111111111111111111111 
  111 11111111111111111111111111111111111111111111111111111111111111111111111111111111111111111111111111111111111111111111111111111111111111 
  112 11111111111111111111111111111111111111111111111111111111111111111111111111111111111111111111111111111111111111111111111111111111111111 
  113 11111111111111111111111111111111111111111111111111111111111111111111111111111111111111111111111111111111111111111111111111111111111111 
  114 11111111111111111111111111111111111111111111111111111111111111111111111111111111111111111111111111111111111111111111111111111111111111 
  115 11111111111111111111111111111111111111111111111111111111111111111111111111111111111111111111111111111111111111111111111111111111111111 
  116 11111111111111111111111111111111111111111111111111111111111111111111111111111111111111111111111111111111111111111111111111111111111111 
  117 11111111111111111111111111111111111111111111111111111111111111111111111111111111111111111111111111111111111111111111111111111111111111 
  118 11111111111111111111111111111111111111111111111111111111111111111111111111111111111111111111111111111111111111111111111111111111111111 
  119 11111111111111111111111111111111111111111111111111111111111111111111111111111111111111111111111111111111111111111111111111111111111111 
  120 11111111111111111111111111111111111111111111111111111111111111111111111111111111111111111111111111111111111111111111111111111111111111 
  121 11111111111111111111111111111111111111111111111111111111111111111111111111111111111111111111111111111111111111111111111111111111111111 
  122 11111111111111111111111111111111111111111111111111111111111111111111111111111111111111111111111111111111111111111111111111111111111111 
  123 11111111111111111111111111111111111111111111111111111111111111111111111111111111111111111111111111111111111111111111111111111111111111 
  :::
 } 
} 
