# Supplementary material for: Cut-off Scale and Complex Formation in Density Functional Theory Computations of Epoxy-Amine Reactivity
Source: ACS Omega. 2021 Oct 25;6(44):29424–31. doi: 10.1021/acsomega.1c03229 (PMC8587129; doi:10.1021/acsomega.1c03229)
Supplement: Supplementary file 1 — ao1c03229_si_001.zip [file ao1c03229_si_001.zip › Final_structures/Primary/A1_E4_B3LYP-D3_CC-PVTZ-F_ canonical/Epoxy_frag4_reactant-7_isomer1.vib]

{ 
 s_m_m2io_version
 :::
 2.0.0 
} 

f_m_table { 
 i_j_atom_total
 :::
 43
 m_column[134] { 
  s_m_data_name
  s_m_column_name
  i_m_width
  b_m_visible
  s_m_units
  :::
  1 r_j_Frequency  "Frequency"  10 1 "" 
  2 s_j_Symmetry  "Symmetry"  10 0 "" 
  3 r_j_Intensity  "Intensity"  10 1 "" 
  4 r_j_Raman_Act  "Raman Act"  10 0 "" 
  5 r_j_Raman_Int  "Raman Int"  10 0 "" 
  6 r_j_x1  "x1"  10 0 "" 
  7 r_j_y1  "y1"  10 0 "" 
  8 r_j_z1  "z1"  10 0 "" 
  9 r_j_x2  "x2"  10 0 "" 
  10 r_j_y2  "y2"  10 0 "" 
  11 r_j_z2  "z2"  10 0 "" 
  12 r_j_x3  "x3"  10 0 "" 
  13 r_j_y3  "y3"  10 0 "" 
  14 r_j_z3  "z3"  10 0 "" 
  15 r_j_x4  "x4"  10 0 "" 
  16 r_j_y4  "y4"  10 0 "" 
  17 r_j_z4  "z4"  10 0 "" 
  18 r_j_x5  "x5"  10 0 "" 
  19 r_j_y5  "y5"  10 0 "" 
  20 r_j_z5  "z5"  10 0 "" 
  21 r_j_x6  "x6"  10 0 "" 
  22 r_j_y6  "y6"  10 0 "" 
  23 r_j_z6  "z6"  10 0 "" 
  24 r_j_x7  "x7"  10 0 "" 
  25 r_j_y7  "y7"  10 0 "" 
  26 r_j_z7  "z7"  10 0 "" 
  27 r_j_x8  "x8"  10 0 "" 
  28 r_j_y8  "y8"  10 0 "" 
  29 r_j_z8  "z8"  10 0 "" 
  30 r_j_x9  "x9"  10 0 "" 
  31 r_j_y9  "y9"  10 0 "" 
  32 r_j_z9  "z9"  10 0 "" 
  33 r_j_x10  "x10"  10 0 "" 
  34 r_j_y10  "y10"  10 0 "" 
  35 r_j_z10  "z10"  10 0 "" 
  36 r_j_x11  "x11"  10 0 "" 
  37 r_j_y11  "y11"  10 0 "" 
  38 r_j_z11  "z11"  10 0 "" 
  39 r_j_x12  "x12"  10 0 "" 
  40 r_j_y12  "y12"  10 0 "" 
  41 r_j_z12  "z12"  10 0 "" 
  42 r_j_x13  "x13"  10 0 "" 
  43 r_j_y13  "y13"  10 0 "" 
  44 r_j_z13  "z13"  10 0 "" 
  45 r_j_x14  "x14"  10 0 "" 
  46 r_j_y14  "y14"  10 0 "" 
  47 r_j_z14  "z14"  10 0 "" 
  48 r_j_x15  "x15"  10 0 "" 
  49 r_j_y15  "y15"  10 0 "" 
  50 r_j_z15  "z15"  10 0 "" 
  51 r_j_x16  "x16"  10 0 "" 
  52 r_j_y16  "y16"  10 0 "" 
  53 r_j_z16  "z16"  10 0 "" 
  54 r_j_x17  "x17"  10 0 "" 
  55 r_j_y17  "y17"  10 0 "" 
  56 r_j_z17  "z17"  10 0 "" 
  57 r_j_x18  "x18"  10 0 "" 
  58 r_j_y18  "y18"  10 0 "" 
  59 r_j_z18  "z18"  10 0 "" 
  60 r_j_x19  "x19"  10 0 "" 
  61 r_j_y19  "y19"  10 0 "" 
  62 r_j_z19  "z19"  10 0 "" 
  63 r_j_x20  "x20"  10 0 "" 
  64 r_j_y20  "y20"  10 0 "" 
  65 r_j_z20  "z20"  10 0 "" 
  66 r_j_x21  "x21"  10 0 "" 
  67 r_j_y21  "y21"  10 0 "" 
  68 r_j_z21  "z21"  10 0 "" 
  69 r_j_x22  "x22"  10 0 "" 
  70 r_j_y22  "y22"  10 0 "" 
  71 r_j_z22  "z22"  10 0 "" 
  72 r_j_x23  "x23"  10 0 "" 
  73 r_j_y23  "y23"  10 0 "" 
  74 r_j_z23  "z23"  10 0 "" 
  75 r_j_x24  "x24"  10 0 "" 
  76 r_j_y24  "y24"  10 0 "" 
  77 r_j_z24  "z24"  10 0 "" 
  78 r_j_x25  "x25"  10 0 "" 
  79 r_j_y25  "y25"  10 0 "" 
  80 r_j_z25  "z25"  10 0 "" 
  81 r_j_x26  "x26"  10 0 "" 
  82 r_j_y26  "y26"  10 0 "" 
  83 r_j_z26  "z26"  10 0 "" 
  84 r_j_x27  "x27"  10 0 "" 
  85 r_j_y27  "y27"  10 0 "" 
  86 r_j_z27  "z27"  10 0 "" 
  87 r_j_x28  "x28"  10 0 "" 
  88 r_j_y28  "y28"  10 0 "" 
  89 r_j_z28  "z28"  10 0 "" 
  90 r_j_x29  "x29"  10 0 "" 
  91 r_j_y29  "y29"  10 0 "" 
  92 r_j_z29  "z29"  10 0 "" 
  93 r_j_x30  "x30"  10 0 "" 
  94 r_j_y30  "y30"  10 0 "" 
  95 r_j_z30  "z30"  10 0 "" 
  96 r_j_x31  "x31"  10 0 "" 
  97 r_j_y31  "y31"  10 0 "" 
  98 r_j_z31  "z31"  10 0 "" 
  99 r_j_x32  "x32"  10 0 "" 
  100 r_j_y32  "y32"  10 0 "" 
  101 r_j_z32  "z32"  10 0 "" 
  102 r_j_x33  "x33"  10 0 "" 
  103 r_j_y33  "y33"  10 0 "" 
  104 r_j_z33  "z33"  10 0 "" 
  105 r_j_x34  "x34"  10 0 "" 
  106 r_j_y34  "y34"  10 0 "" 
  107 r_j_z34  "z34"  10 0 "" 
  108 r_j_x35  "x35"  10 0 "" 
  109 r_j_y35  "y35"  10 0 "" 
  110 r_j_z35  "z35"  10 0 "" 
  111 r_j_x36  "x36"  10 0 "" 
  112 r_j_y36  "y36"  10 0 "" 
  113 r_j_z36  "z36"  10 0 "" 
  114 r_j_x37  "x37"  10 0 "" 
  115 r_j_y37  "y37"  10 0 "" 
  116 r_j_z37  "z37"  10 0 "" 
  117 r_j_x38  "x38"  10 0 "" 
  118 r_j_y38  "y38"  10 0 "" 
  119 r_j_z38  "z38"  10 0 "" 
  120 r_j_x39  "x39"  10 0 "" 
  121 r_j_y39  "y39"  10 0 "" 
  122 r_j_z39  "z39"  10 0 "" 
  123 r_j_x40  "x40"  10 0 "" 
  124 r_j_y40  "y40"  10 0 "" 
  125 r_j_z40  "z40"  10 0 "" 
  126 r_j_x41  "x41"  10 0 "" 
  127 r_j_y41  "y41"  10 0 "" 
  128 r_j_z41  "z41"  10 0 "" 
  129 r_j_x42  "x42"  10 0 "" 
  130 r_j_y42  "y42"  10 0 "" 
  131 r_j_z42  "z42"  10 0 "" 
  132 r_j_x43  "x43"  10 0 "" 
  133 r_j_y43  "y43"  10 0 "" 
  134 r_j_z43  "z43"  10 0 "" 
  :::
 } 
 m_row[123] { 
  r_j_Frequency
  s_j_Symmetry
  r_j_Intensity
  r_j_Raman_Act
  r_j_Raman_Int
  r_j_x1
  r_j_y1
  r_j_z1
  r_j_x2
  r_j_y2
  r_j_z2
  r_j_x3
  r_j_y3
  r_j_z3
  r_j_x4
  r_j_y4
  r_j_z4
  r_j_x5
  r_j_y5
  r_j_z5
  r_j_x6
  r_j_y6
  r_j_z6
  r_j_x7
  r_j_y7
  r_j_z7
  r_j_x8
  r_j_y8
  r_j_z8
  r_j_x9
  r_j_y9
  r_j_z9
  r_j_x10
  r_j_y10
  r_j_z10
  r_j_x11
  r_j_y11
  r_j_z11
  r_j_x12
  r_j_y12
  r_j_z12
  r_j_x13
  r_j_y13
  r_j_z13
  r_j_x14
  r_j_y14
  r_j_z14
  r_j_x15
  r_j_y15
  r_j_z15
  r_j_x16
  r_j_y16
  r_j_z16
  r_j_x17
  r_j_y17
  r_j_z17
  r_j_x18
  r_j_y18
  r_j_z18
  r_j_x19
  r_j_y19
  r_j_z19
  r_j_x20
  r_j_y20
  r_j_z20
  r_j_x21
  r_j_y21
  r_j_z21
  r_j_x22
  r_j_y22
  r_j_z22
  r_j_x23
  r_j_y23
  r_j_z23
  r_j_x24
  r_j_y24
  r_j_z24
  r_j_x25
  r_j_y25
  r_j_z25
  r_j_x26
  r_j_y26
  r_j_z26
  r_j_x27
  r_j_y27
  r_j_z27
  r_j_x28
  r_j_y28
  r_j_z28
  r_j_x29
  r_j_y29
  r_j_z29
  r_j_x30
  r_j_y30
  r_j_z30
  r_j_x31
  r_j_y31
  r_j_z31
  r_j_x32
  r_j_y32
  r_j_z32
  r_j_x33
  r_j_y33
  r_j_z33
  r_j_x34
  r_j_y34
  r_j_z34
  r_j_x35
  r_j_y35
  r_j_z35
  r_j_x36
  r_j_y36
  r_j_z36
  r_j_x37
  r_j_y37
  r_j_z37
  r_j_x38
  r_j_y38
  r_j_z38
  r_j_x39
  r_j_y39
  r_j_z39
  r_j_x40
  r_j_y40
  r_j_z40
  r_j_x41
  r_j_y41
  r_j_z41
  r_j_x42
  r_j_y42
  r_j_z42
  r_j_x43
  r_j_y43
  r_j_z43
  :::
  1 49.4520488321854 ""  0.203695281003403 0 0 0.0278703329708949 -5.89039510275246e-05 0.00580592411580563 0.0604240647032961 -0.0216493594989797 -0.00957781619687097 0.0452888329954657 -0.00843844451830764 -0.00430727539460007 0.0239146202159249 0.0162152961287269 0.0124498000887316 0.00786359349979007 0.0319685593611822 0.0229537016764347 0.013554079822401 0.0245287162843222 0.0170001697943643 0.037517745483525 -0.00214351377005787 -0.00148951453428787 0.0528125710089317 -0.0185477015128488 -0.0125136944575072 -0.000184213625272819 0.0389435517288687 0.0265147667200225 -0.0166453716282624 0.0280663755457279 -0.0260825250083986 -0.0373346176818309 0.0808811548230996 0.0568129469048222 0.0415922279992703 0.0189387829156086 0.0561276459388864 0.0217161316931949 0.0109088670950061 0.0164964587490765 0.0361987566827753 0.0149784961564839 0.0233399098624584 0.0185373506472489 0.0238095544764305 0.0185516245031488 -0.00897307489499465 0.05082636497535 0.0363025600096911 0.0434148514284998 -0.00973503547824296 -0.00724369746114863 0.0690965593905935 -0.035422592879025 -0.0240888721490696 0.00293231577076709 -0.000284260708751938 -0.0438118118317281 -0.0240069981595142 0.0346987454177762 -0.0275219220686932 -0.040296979556671 0.0430588079778717 -0.0443284346765506 -0.0217567418823649 0.0929325632346258 0.0908317489255318 -0.0697296277145796 0.0884516401414175 0.037844663659567 -0.047973667191455 0.0920097038466837 0.0640860266038819 0.0415922101489597 0.0194085735208822 0.0868942199034685 0.0436000376769118 0.0184174233112231 0.0650929251669463 0.0672908788449681 0.00299845336479963 0.0373848135284111 -0.0469580558680253 -0.0068140964020134 0.00286787161175517 -0.0278242507400468 -0.0182553621625497 -0.0197965046707985 -0.00999317429207837 -0.0137233828640497 -0.0142731076400509 -0.072330972351045 -0.0135828089485757 -0.00523785353454549 -0.0474687628182802 0.00750806574409953 0.0277332861627794 -0.0105719637628381 -0.0267346042984721 -0.0359033823958561 -0.0265631477078842 -0.0425892244469334 -0.025484079085041 -0.0360176584812507 -0.0552532280477033 -0.0876801663623683 -0.0831824676359517 -0.038516553155286 0.0139655508218585 -0.017184889848168 -0.0405511397029211 -0.0205205701053716 0.0130676165710785 -0.0365823677207507 -0.00864144844521845 -0.00215800403251423 -0.0639351879114513 -0.114280355768526 -0.0727698738583846 -0.0542950050111989 -0.109070168344224 -0.0753067893499121 -0.0349602375085263 0.0577511280719016 -0.0961537757293949 -0.038308290252685 0.0156390643330213 -0.119587308627628 -0.0389898166657327 -0.00488264796605062
  2 55.8366613910569 ""  0.807600407873652 0 0 0.00660767557161286 -0.00442035639174679 -0.00444922527318144 0.0362720421515645 -0.0255057504056854 -0.017639744052247 0.0296169934568135 -0.0197627273830963 -0.0178445490803568 0.0380724093384484 -0.023425831915711 -0.0249600247131796 0.0337064716146659 -0.019368971082176 -0.0262391268403078 0.0214102896556185 -0.0112371665909154 -0.020298372706055 0.0139880145951793 -0.00831817423763622 -0.0133359989792077 0.018274014096726 -0.012618931997333 -0.0124589932870577 0.0105740918544585 -2.23847176404971e-05 -0.0166870700544884 -0.00411154036782844 -0.00455647446684194 0.040666773945801 0.0406480279265202 -0.0269357148164579 -0.0412443584066822 -0.0184918194604526 0.0463819577247814 -0.0430090184337099 0.00299916822032434 0.00244033322811184 0.00265290896179307 0.0118333934570637 0.00857442125758366 0.0141654004831266 0.0479605761156344 -0.0293809810618304 -0.0296143594647816 0.0402283218552967 -0.0226565556556454 -0.0317945887642005 0.00426593718396964 -0.00226129830588661 -0.00875808861557708 0.0137184470391441 -0.0108875161080859 -0.00880210880905366 -0.0234116889581977 0.0123340783290258 0.0572271926768006 -0.014011534217475 0.00550526537736003 0.0472292866978856 0.0136728111473773 -0.0362503706660384 0.0585688920818828 0.0413161527170965 -0.0295401921106426 -0.0747970195950795 0.0645283594660155 -0.0460507028926776 -0.0246020654297128 0.0378113306951722 -0.0245217389190007 -0.0423998749523626 -0.00618256493882413 0.0520070327468198 -0.0808188832653767 -0.0305710200860476 0.0585949314766148 -0.0380906026305861 -0.038040540332839 0.0636755237118897 -0.0286584101994059 -0.0513663825631476 0.02112997732445 -0.0195677951615338 -0.0193939484369247 -0.00101676237571221 -0.0156797989447843 -0.0255617708437153 -0.0108945345301951 -0.0235624994158221 -0.0790946265647815 0.0176850709824087 -0.033668596593662 -0.0483312072358171 0.0493625962770991 -0.00453244750133066 -0.0356819661600162 -0.0380508282290141 -0.0402422038361331 -0.0245987946638352 0.0331632163400859 0.0828944716101414 -0.0130621679378813 -0.0329282091605817 0.0341292083773903 -0.0697093316067456 0.0883790499458018 0.116814125987242 -0.0612720527980748 0.0308742562903787 0.0752031168018164 0.0372151017676502 0.0479029154603571 0.104514268449555 0.00741745475321542 -0.0425978757299817 0.0171291375189264 -0.0578740890343887 -0.0580039569232818 0.0298672041393228 -0.0734000761034153 0.118967032476351 0.14679351913166 -0.0483487283649162 0.0964190951468939 0.136017458600625 -0.120048710299268 0.088816841112031 0.0892237621011908
  3 60.5634503318325 ""  0.650222495938514 0 0 -0.0229308291835955 0.0234958629480572 -0.00921252452123199 -0.0398975682876743 0.0434358464296981 -0.00553844380987572 -0.0153307434899324 0.0213868636611681 -0.0118598196604168 -0.0395264882443426 0.0279981696491477 0.00976109037939154 -0.0227845856029469 0.0117165650025961 0.0153361950873426 0.0193419265777919 -0.0101299456135897 -0.000262516642499299 0.0462208479562297 -0.0188493544622949 -0.0254773376599954 0.0303971470744906 -0.00521047748041535 -0.0325826598232778 0.0284669800767852 -0.0153683206434126 0.0212565929194124 0.0327566848137857 -0.0124884743652226 0.0352085438646995 0.0190507503901928 -0.0361551959293217 0.0297273867410615 0.0404092967630545 0.0038181898650272 0.025763572434403 -0.0468437289745327 0.0493535633739597 0.00209154954774571 0.000523576839786994 0.0229254509276295 -0.0499990983377947 -0.0723767875674062 0.0456861318750342 0.0234091392610208 -0.0429308040607279 0.0167760479878668 0.0328119637451764 0.0777428208884045 -0.0349394749026609 -0.03764142883598 0.0507480820761272 -0.0137269039243216 -0.0492260827551465 0.0360436817949636 -0.0028615566003071 0.0331689235495922 0.0348619006229551 -0.0128624558275328 0.0471779963881061 0.0292775465972629 -0.0215652278275134 0.0348512084185452 0.00734793668834269 -0.0432462210365967 0.0266234395182313 0.0147681558538991 -0.0366408184387313 0.0274186583226193 0.0288624638150223 -0.043231239858418 0.0411850921412818 0.0434547711302957 0.00579525501859924 0.0168202871352436 0.0388063055436403 0.0079865114052853 0.0437318055595582 0.0495880219571278 0.0148758029873498 0.0194503231826788 0.00473580033972658 -0.0822424587222389 0.0352598718613097 0.00833669691587737 -0.0813400693212599 -0.00543317091391044 -0.00935552616653245 -0.0294704054186642 0.0271391569396971 0.00905011316192549 -0.108355568680099 0.0735230103918569 0.00687904116574328 -0.0834713083739144 0.0154092922067533 -0.0162994090583712 -0.0227058588508449 0.0605718175977058 -0.0404860061710639 0.0656657532525287 -0.0383213414712058 -0.00734576538052041 -0.0200804955241433 -0.0223859893309073 -0.0220706036836956 0.114486023135801 -0.048892695063101 -0.107697068397034 0.068477817744907 -0.0355490572365611 -0.0103482245445313 0.0934435849959055 -0.0450037074455054 -0.0235633181169803 -0.0532293516636884 -0.0147978128754952 -0.0337770868566105 -0.0428281378801766 -0.0177498325434621 -0.0411434166167702 0.166142983015003 -0.0608765303366097 0.0342495813501142 0.116508988313189 -0.0483667540104627 -0.0464458245605793 0.0938961679626564 -0.0449300491747998
  4 68.5443283934141 ""  2.22550207629635 0 0 0.0158247575661355 -0.0263936022251347 0.00828950339116351 -0.00816866601461728 -0.00806202721853627 0.0194307488852492 -0.0137991473011411 -0.00343827757104509 0.0212760555137905 -0.0088886833440498 -0.00285914463830563 0.016535743304939 -0.00565546474531943 -0.00676335212142957 0.00814618952217043 -0.00648326365024465 -0.0114906236597006 0.00395030995504543 -0.0184785570067909 -0.00445465364433787 0.0147172101148175 -0.0231910364249847 0.000440001169348506 0.0242174437714671 0.0112269338417548 -0.0308997818452659 -0.0171600237173958 0.0356118972359755 -0.0208191502717716 -0.0546553147770861 0.00597668045886668 -0.0191476872175886 -0.0130613882010242 0.0139361410085989 -0.0744471633199613 -0.0080445952785595 0.0368565723736599 -0.049345424195842 -0.00223156585015056 -0.00660860153705566 -0.0437894881049953 0.00953385374933289 -0.0046000961873364 -0.00254509406377825 0.0168994940005257 0.000613158900855351 -0.0087868156838135 0.00272649097512662 -0.0218841212658002 -0.00600517589776792 0.0135480055799291 -0.0317172314075965 0.00441729800620696 0.0308702033444104 0.0439842122737097 -0.0273640064775119 -0.0617687701767403 0.0499888609845783 -0.0356833118385486 -0.0663232302515182 0.0312765359662719 0.0093301248986995 -0.0636115266941489 -0.0023265950541827 -0.0223100325884545 0.00495559100940801 0.00322174641625117 0.000777903249987247 -0.018446179257891 0.0136411461725312 -0.0280174292799086 -0.0231979635373164 0.00850125071443516 -0.0757338490285788 0.0205911392522559 0.019085684844207 -0.0822768674454557 -0.0276122885428981 0.0160934157785912 -0.0954973724719241 -0.00991762727569456 0.0546134128684497 -0.0184408884640973 0.00943825503107249 -0.00131578949540322 0.019591773708093 0.00669167841708701 0.0426584052750951 0.0110294259697468 0.00706400416177977 0.0893690266368314 0.00058127808571484 0.00709687579245245 0.0455950677739161 -0.0679136883888181 0.0140950931624555 0.069048301675554 0.0541265364479401 0.00112251700276572 0.0131436562287106 0.055452474482833 0.00239122397118208 -0.024071363242657 0.10053288368106 -0.0998170348693335 -0.0864409914956761 0.0280498165858851 0.0704735421565355 0.0765819683699053 0.0533777132623906 0.00182172015883508 0.0513813518083281 0.0407994817636615 0.0357768183385172 0.0366262472705201 0.0950210910013451 -0.145676858892904 -0.064058605714698 0.122821726426445 -0.141953734145453 -0.0640802965343099 0.0100074828204141 0.150675584605832 -0.135872209174938 0.0242009445017504 0.0644925272948465 -0.133592293522084 0.0286034561890337 0.0446256908638909
  5 74.0280552164672 ""  0.751854879565715 0 0 0.00972259493846859 0.00513950405004725 -0.00659659407097085 -0.0126996823853688 0.0266589643068158 0.00133336276289862 -0.0100843616634057 0.02400175870838 0.000719428337676161 -0.0188593789773189 0.0300421747620156 0.00790748126732553 -0.0162576066150314 0.0271303331311795 0.00881372822118727 -0.00616777040324094 0.0197014188077672 0.00347826588251687 -0.00149027722587504 0.0184082715429908 -0.00103479754729621 -0.00186503932724367 0.0180902135765532 -0.00392509176903819 -0.00491297499529405 0.0186179493173446 0.00805622330106217 -0.00372117886289941 0.0242125670086487 0.106874501066948 0.0501744857948813 -0.0452995909267944 -0.0365964823852278 -0.0627066398966208 0.0761976681267093 -0.0384400214618203 0.00950288272079802 0.00537221908649356 -0.00654351362899003 0.00875674851161995 -0.0056192632880132 -0.0274959922218503 -0.0265605821078244 0.0350585667823948 0.0118168128519239 -0.0208939858694107 0.0296275436352438 0.0127161381488644 0.0023397587900887 0.0173989590923381 -0.00181277808419069 0.00272837078624507 0.0143464176252199 -0.00761369802542029 -0.0410559128012809 0.0624911933585845 0.139247665444075 -0.00710105310044112 0.0281810142432405 0.112164813500766 0.0353209560062309 -0.0178974722260253 0.140567036913728 0.0320407341200704 -0.0609066992682291 -0.0933930615340772 0.0979209654000818 -0.0652354526567833 -0.00696722614611827 0.0606950346064031 -0.0559984012914604 -0.0421204026913794 -0.0717458252133811 0.0683818607783636 -0.10548560887582 -0.0590956450408488 0.0738973009229642 -0.0297570075330816 -0.0958671383451158 0.126777299574419 -0.0137236190164518 0.0530081696199483 -0.0381293967899471 0.0143229280923536 0.0290331799941288 -0.0207209108841257 -8.58909177107035e-05 0.0334959635299604 -0.00193340584917718 0.0137127030953061 0.0742344560571385 -0.0413414881816674 0.0329277213973157 0.0507114029863933 -0.0608965030551182 0.00078406158424001 0.0406917882017071 0.0205136777025005 0.030497140565443 0.0151296439613189 -0.0717221176486857 -0.0198692632144049 -0.0138854179593014 -0.016543212648901 -0.0677319464709119 -0.0421102742736528 -0.0731896854985203 0.0197989829823005 0.0680571475442247 -0.0810102671072495 -0.0413094772500951 0.025616279349997 -0.102955173269158 0.0121106416331735 0.0228743059456599 -0.027771929650545 -0.0965421921204608 -0.0275978795701772 0.0190270911761565 -0.1054320840242 -0.0232682072063364 -0.10814908060269 0.0566229643030847 -0.0894552761571617 -0.0660864886665019 0.0421383370871549 -0.0560282823929014 -0.0438876491582946 -0.011572594045336
  6 99.7160484378701 ""  2.54435349206968 0 0 0.00917646052171683 -0.00728728907674637 0.00440220146495082 -0.00209386917632007 -0.0142934679512065 0.0161696603144811 -0.0113534278282321 -0.00307559728644814 0.026777608628123 -0.0275266469714043 0.0190668440718994 0.0384992601351057 -0.0294606169534372 0.0219677330061085 0.0326342888174371 -0.0164525025289632 -0.000190927980824094 0.015188144800444 -0.0102285583267545 -0.0136395827442577 0.0124636903198734 -0.00788917900899676 -0.0130271449359321 0.0193684835117471 -0.00873176700056156 -0.0115113614654338 -0.0105729707963723 0.002600949095298 -0.00653889522636795 -0.0250087428582143 0.00366857518582675 -0.0050456528207342 -0.0216363063139351 -0.0246909242559719 -0.0363584116336497 -0.0168668302454617 0.0128422538363964 -0.0193034017949608 -0.0116846302972328 0.00467806890675071 -0.00715953374491777 0.0122329646685354 -0.0339894418439168 0.0325173244388371 0.0494471627796075 -0.0380603183369035 0.0374011882092938 0.0391011753975326 -0.00630493574664034 -0.0249277524825486 0.00409227831719057 -0.00282479282278851 -0.0196666776160349 0.0172816008483444 -0.00259308900143351 -0.0132801394039352 -0.0214616312672162 0.00836625764160135 -0.013865387252523 -0.0411749785184436 0.0100401435843115 0.0108734593879738 -0.0237716382517242 -0.00612826841303216 -0.0101449972412319 -0.0147779714789611 0.0152424812751161 0.0127315160059759 -0.0188582268212971 0.0105867206258815 -0.0145116816531777 -0.0391710839729894 -0.0324846136340649 -0.0397878850545128 -0.0111460141729948 -0.0192263343731836 -0.0441454288064372 -0.0337313400889601 -0.033067782366884 -0.0407348275818082 -0.0107515864657526 0.0447154791417886 0.0921975550863661 -0.0350478866926959 0.0858746164143533 0.0568665414645076 0.0399605821586612 0.0191062955550282 0.0130561700946652 0.00178360561460408 0.0337600070858266 0.101423865942361 -0.0548870408869098 0.0552788588486397 0.136225632512349 -0.060230850741635 -0.00971985175528152 -0.0352128106364099 0.00487466111026837 -0.0228877422938101 -0.0281345008687197 -0.0297291466985361 0.0110913693967933 -0.126796535666766 -0.0266268813354806 -0.0271388364619628 0.0713708281035832 -0.0227679418840935 -0.100069540368536 -0.0359415861321587 -0.0543832847145624 0.031763514459451 -0.0145275560417457 -0.0111303949032184 0.00452059499584229 -0.153992159656377 -0.0254055042488158 -0.0267210591746393 -0.148662891880435 -0.0271564186750004 -0.0484376745643539 0.135546948734538 -0.0255317672774992 0.041029137103396 0.0848096075422859 0.00643702288084345 -0.0771176026281282 0.0648788213848877 -0.0439059293402805
  7 106.8378604742 ""  0.119141544308954 0 0 -0.00429969339643253 0.00757993298673286 -0.0097081839323917 -0.025660747426519 0.0326927403913585 -0.0034157482411826 0.000926809581943073 0.00895787373989308 -0.0174027703454893 0.0593304177407462 -0.0570735885433578 -0.0627784455829542 0.0636945639242243 -0.0608341893551464 -0.0590647903545458 0.011508034195331 -0.00036213376333336 -0.0118068419639104 -0.0287970299330404 0.0469993788505231 0.018159863833511 -0.0341212379015403 0.05186733499449 0.0161179111877269 0.00280082063564508 0.0106882664758314 0.0059592242722995 -0.00528938980597754 0.00607730854886206 -0.00873797866722682 -0.0211999263776434 0.0254362861915682 0.0259911548438369 0.0261497038231117 0.0123758454308971 0.0206726403049795 -0.00902777424583557 0.0129810910375678 -0.00690826590670741 -0.00110490325663488 -0.00407010590631706 -0.0389467683263243 0.092944779851776 -0.0976106416130378 -0.0952116272961821 0.102090948859097 -0.105921616902189 -0.0893777065102947 -0.0579341742536885 0.0832383906364907 0.0453805205981057 -0.0675277558999974 0.0868753950166996 0.0389083479281403 0.0106910222911463 0.00554209126924573 -0.0211089367463665 -0.00707123341307853 0.00922695051288303 0.00476968283200556 -0.022380353752248 0.00367607480769247 -0.0192507766298952 0.00183884926914135 0.0393014726267691 0.0304116393033682 -0.0459699471433761 0.00519517770232097 0.0167062766936534 -0.0373653937829933 0.0438586799878744 0.0457810298235612 0.0324165771472254 0.0158330110918302 0.0321651502317784 0.0219060613873402 0.0176036183767365 0.0273911991373031 0.0361882377169753 0.00222817487359821 0.0129106378372656 0.0787416542554591 -0.0168683919285979 0.000789712954885136 0.0708848983508443 -0.0133695488673078 0.0247533229367292 0.0282074916152843 -0.00744639095809386 0.0235838116910556 0.105865904435219 -0.0195425033916813 0.0226938569068296 0.0831620056311146 -0.0217085641386815 -0.0425225167266928 0.017852394472524 -0.00559703376485207 0.0576583506947525 -0.0811751782508146 -0.00953411504103337 0.00479197747374503 -0.0685429611259287 -0.0245718036933205 0.0283619454656673 -0.0573843243238582 -0.0125812914362342 -0.0128185221116152 -0.0988403851509814 -0.00543143678005895 0.0134887899591719 -0.0903019740990878 0.00116667776440301 -0.00932865549767898 -0.0838232794591836 -0.0221625749111665 0.0409663272935487 -0.0588210550639047 -0.0319117189779422 0.039967524897445 -0.0621584036418657 -0.00791217433777323 -0.0287839367161771 -0.0471496702209373 -0.0147414825998628 -0.0190536513427918 -0.0463309306046506 -0.0182741488311955 -0.00257796994683521
  8 109.513040065223 ""  0.0476704597480134 0 0 -0.048660591504537 0.0376571802472387 0.022756643885735 -0.0655855222648627 0.0483225832465736 0.0302224679294433 -0.0100756396051915 -0.00471912657225669 -0.00304860199061624 0.0196305108846195 -0.0389041435663555 -0.0266665893475153 0.0361401262044561 -0.0553556933007282 -0.0379020408275889 0.0253458373047013 -0.0441418803491413 -0.0288451559914039 0.0226866676500311 -0.0381195783112937 -0.0268299002974222 0.00322426378956096 -0.0163519642655774 -0.0121251057650955 -0.0105606437527423 -0.00822430868352258 -0.00384023579272826 -0.0689150720089767 -0.0364067125259188 0.00240934862981916 -0.0339086706005145 0.0200706068341069 0.0146391710961503 0.0183227266270861 0.0408569687592248 0.00657818705179928 -0.0541937686056432 0.0396450470190716 0.0179767807239498 -0.0440036729258187 0.0338105456854125 0.00608160241384947 0.0181540695415353 -0.0401510325277307 -0.0277473947322074 0.0483906828948129 -0.0684163347772616 -0.0476627594825698 0.0240394796528786 -0.0378803720427327 -0.0265514716345788 -0.0126806251026824 0.000765564312178661 -0.000282548733849548 -0.0575717679944356 -0.0524165467171509 -0.00757799578411869 -0.100323620176637 -0.00438401592213282 0.0254922599786666 -0.0913550406898935 -0.0730932342830315 -0.00453235705130343 -0.000677899474328563 0.0395861959344678 0.0184998259499005 -0.0593514463644539 -0.00583735336181196 0.00596513563739758 -0.0600891723153794 0.0477310899078054 0.0342415498617782 0.0511772341640176 0.0578988620885994 8.29564505549338e-05 -0.00742850437571028 0.0688305211466274 0.0288830263492704 0.0307037406421734 0.0312145204631586 -0.00264357657746721 -0.00544253056053852 0.0248603745911715 0.0329766969540142 -0.0108683554360634 0.0276997892803118 0.0379922927439423 -0.0256351644637431 0.0352672913878594 0.0400574155027071 0.00531456165959768 0.0226331727619538 0.0433410757747998 -0.00460317815795704 0.0200727862621522 0.0185091802340645 -0.027645643705289 0.0404041849212113 0.0563749075827711 0.0805544134087454 -0.0150732612576268 -0.0155357454198198 0.068835387782781 -0.0265331006062931 -0.0763714217921362 0.0178632860407332 0.0201766788698118 0.030540858256319 0.0889753339289851 -0.0218096666868063 -0.0325930516258386 0.127637520944836 -0.0240632653554252 0.0179816036228315 0.10281949591238 -0.0462829616198093 -0.10492603414179 0.0270929068970351 -0.019595002324924 -0.104937062739112 0.0245940240360361 0.026288152858179 0.0726613839146371 0.00991795439917431 0.0285463912775349 0.0528876284855248 -0.0268548767641277 0.0322182056437532 -0.00344097355390236
  9 132.947201669183 ""  0.0569869871265491 0 0 -0.0080450944310041 0.00148601612583191 -0.00416282350079093 0.0105342572444139 -0.00424554466108502 -0.0171887697901755 -0.00559245176936637 0.0107579194378764 -0.0111080014728165 0.0230163369903677 -0.0223712898878143 -0.0331880655448083 0.00819178575487538 -0.00826948068728394 -0.0164096771562035 -0.0359098439162748 0.0437986121583531 0.0239639069798609 -0.0708327590039988 0.0835785187706664 0.0495714739388635 -0.0520096712103763 0.0611536683952278 0.0280955314159824 -0.00179704139625353 0.0116930970422652 0.0155596812537696 0.065126897671036 0.0435420471484749 -0.00323804464238361 0.00145461225276245 -0.0137409923256629 0.0141269956140357 -0.015014371351357 -0.0441246427447283 0.0163717156977553 -0.0166816649844981 0.015451815567606 0.00860245113573478 0.000731821098041294 0.00711685412375643 -0.00657563269634387 0.0551842948343311 -0.0598162921108627 -0.0630954841331833 0.0340993838355612 -0.0403431020352534 -0.036875558469147 -0.103136111700671 0.122607674219763 0.0786935081981028 -0.0713349706400567 0.0808214199471469 0.0401848544274309 0.0665348650836356 0.066033498936308 -0.00262259080961473 0.104161455366583 0.00536971789095658 -0.0175010251636075 0.077085653852818 0.0863864690925243 -0.00430219321157568 -0.0169665929707036 -0.0244247643873578 0.0110912785267297 0.00658643252922675 -0.00540453977644259 0.0154012765993181 0.0182542306148747 -0.0293103637093111 0.0139725323361121 -0.0499922257204254 -0.0617620369167006 0.0316642329375474 0.0133430649474735 -0.0739745344267459 -0.00307164608526264 -0.0213841063575011 -0.0386761593797598 0.0208110167698052 -0.0485967201190818 -0.0329911556805334 0.0108547434617531 -0.0272833119755697 -0.0438633886109962 -0.0157082158517402 -0.0263818878510953 -0.0234658553535904 -0.00375626953472073 -0.069570796239361 -0.0476976042331467 0.0166336012777264 -0.0475031649852022 -0.0179112270929659 0.0226859950948948 -0.031338787408359 -0.0326895400752012 -0.00343587859461508 0.065427314328588 -0.0361849619162152 -0.0168077733339866 0.0630120052396187 -0.0505447616929431 -0.0366696983509397 0.026754424203081 0.0541847040570339 0.0152575755202881 0.0561267650792553 -0.0577242508256557 -0.0719889979547638 0.105338005003459 -0.0689858643784105 0.0327589263000183 0.0835415978411213 -0.0974440794505327 -0.0593443317172556 0.0284644377582092 -0.0274654640565897 -0.0739013118486056 0.0215806110349411 0.0803819393113058 0.0312313837960799 0.0510587368908474 0.0738730945401244 0.0640656130352798 -0.0202866161936617 0.0748665956221021 -0.0271212115957267
  10 154.956656345257 ""  8.38113510309092 0 0 -0.0172567422394709 -0.00663924516817715 0.0125038986743431 0.00558406192217513 -0.00530218957349564 -0.00723451328074655 -0.00115682690938898 0.000647950458755583 -0.0160637308847097 -0.00470011311671805 0.00527686372761539 -0.0143902864975999 -0.00995696091340458 0.00935182938334913 -0.0108068235080092 -0.0112379806733019 0.0117250915737807 -0.00841523989246576 -0.0100221479043102 0.010249489586059 -0.00992809556833817 -0.00439625228181865 0.00300432106589525 -0.014534864216955 -0.00301922232981622 0.00498393529483171 -0.00225297388358688 0.0128706316852539 0.0129732531417153 0.00431265365644447 -0.0025446355198482 -0.0116498700365141 -0.00200203383097857 -0.00264060534051354 0.00123770185666374 -0.000844876292229622 -0.0468767984956047 0.0306254979213101 0.0369945094054572 0.0126001807877562 0.00732841372244652 -0.00864639255872111 -0.00371217789424938 0.00467813482346613 -0.0148589532109302 -0.0119724514289683 0.0101065825032428 -0.00934798852692462 -0.0109529593585165 0.011547184417252 -0.00914586198925145 0.00220699460514761 -0.00444762172145932 -0.0187672598661168 0.0117642700377226 0.0231275736916896 0.00581966851729498 0.0216592416890882 0.0049835782274905 0.00551523768980721 0.0168235943117647 0.0165070654473183 0.00615372940198725 -0.0115564120251072 -0.0172845815881321 -0.00774864200149487 0.000147657014288276 -0.0114636051052325 -0.000599206975665128 0.00505345508258621 -0.0180069927391379 0.00174380708755622 -0.00916088411519326 -0.00232323593719937 0.00146364953413157 0.00278611137661125 -0.00362902700469686 0.000915202687652477 -0.000678193771562903 0.00487375831869261 -0.00218873352510539 -0.0595182591096713 0.0622840603929123 -0.00911174779260538 0.107813008360788 -0.0603494185084129 0.0656826173741342 -0.0503664062130562 -0.0781667575283277 0.0286717471177765 -0.154034421581334 0.0268649481491316 -0.0246760518686426 -0.0299560348685022 0.217901476098535 -0.0371565719245099 -0.125428403433986 -0.201615812200082 0.0424664409609547 0.0118242489513768 0.0801896009892331 0.0126650853079076 0.016345223348089 0.0307773475194491 -0.0488795099186012 0.00574862927379961 -0.0636013812639311 0.0108551166376894 0.0083487405092216 0.124669629020211 0.126473508742522 0.0210075096537355 0.169521607751431 -0.0572463540704881 0.0292079002545238 0.0392499464485057 -0.0557885285105372 -0.022462921517169 -0.017358979366059 -0.0299324377387809 0.011967184615761 -0.0566700487489452 0.0507481416566803 -0.0125663055294894 -0.105588984816297 -0.0964708095195065 0.0118190496587704 -0.137790424231089 0.0761190176682981
  11 168.093603008838 ""  1.77086885516173 0 0 -0.00493258592652211 0.00341417560080576 -0.00238308902413774 0.00882284479061308 -0.0110373960113415 -0.00730006207233335 0.00549767368887244 -0.00824566014608673 -0.00325812917218245 -0.000872550795734682 -0.00356456024737001 0.00187315136368706 -0.000480130449930561 -0.00421702324400352 0.00330623239227456 0.0061906227799838 -0.00828063655908532 -0.000125285612886504 0.011109034066558 -0.0111845723356612 -0.00393262208726665 0.0102004740193814 -0.0105620379778268 -0.00479769255333349 0.00163380653884571 -0.00365265362559763 0.00373775781644005 -0.00884460029407422 -0.00895306006717207 0.00200147891577562 -0.00497932355377015 0.00223626226533106 0.00914835747789289 0.00768926240580036 0.00620037412093607 0.00515592319756208 -0.0294984316334992 0.0269755792460016 0.0042669431450136 0.0194773583056158 0.0195037087503075 -0.00990701974728913 -0.00364074763020562 -0.00204584981081633 0.00295597028906268 -0.00432135753007041 -0.00188149216146007 0.00653434472468965 0.0164552198261093 -0.0155982545596746 -0.00719483091234679 0.0185265927570538 -0.0165489944625104 -0.0106478916810226 -0.00547159734681319 -0.0136663693582367 -0.00101493632029011 -0.0147458715075102 -0.00293028045348413 0.00609362522957664 -0.0145192148792882 -0.0144909718326423 -0.000509343551119722 -0.000545172078506983 0.00510405555774881 0.0129733758441631 -0.0115419865677978 -6.39200936969037e-05 0.00604598586608103 -0.00837688835524808 0.00606802229123946 0.0130894337724294 0.0102124460687276 0.0075327883245816 -0.0028849020139106 0.00581344099609991 0.00920347617465782 0.0132990786303789 0.0101984488774386 0.0118821318921506 0.00334400324653478 -0.0314487424088928 0.0376339152973723 -0.0131372160314209 0.0622934325486504 -0.0307755342774532 0.0227633697084367 -0.0242379337005719 -0.0375594122987084 0.00608674372251577 -0.0866634040803926 0.0158963909309774 -0.0209939365018228 -0.0150511384253072 0.124956754451809 -0.0280393607322637 -0.0612413506666516 -0.0963660338910919 0.0160337502283938 0.0127948422846523 -0.102221774313444 -0.0391629552498713 -0.038369968083138 0.103275501639355 0.036171262027261 -0.0154171815841653 0.0680275084680266 -0.0114691244226423 0.127066140426793 -0.182519409254742 -0.241318796193264 -0.0390619699131358 -0.297553513557612 0.0956584835024808 -0.0300529221754603 0.0263549587703408 0.020410830649275 0.02205214857334 0.248610303341977 -0.0571660203846149 0.00735958795061368 -0.0256849755257075 -0.0472387466637697 -0.0810626123919857 0.135631418546323 0.169153987275711 0.00289688750231242 0.223895614284634 -0.131831490485274
  12 173.904028336235 ""  2.27620921918883 0 0 -0.0151633228109347 0.113804799541613 -0.0517122983939632 -0.0144443253535486 0.00894732593519157 -0.00606967253954109 0.0149297108196483 -0.010052334701064 0.0435286279435138 0.0198172822839883 -0.0277377870017789 0.0448224349478749 0.0265799514743084 -0.0256556785739118 0.0487087064743497 0.0141864892032323 -0.0156779123500645 0.0549161788836599 0.0115748236656718 -0.00795268539598661 0.0598944176181247 0.0194832072417017 -0.00541376300955909 0.050663508778138 -0.0099797857183699 -0.00309042377229623 -0.00173141210852264 -0.0459372340196073 -0.021176015849301 -0.0252813043163892 0.0304933792734069 0.0553929840268564 -0.0392438911770647 -0.0566931676836471 -0.0335215401803476 -0.0272111976408164 -0.114594454543938 0.174177032773476 -0.0909327251149709 0.0817131626733256 0.182951732980495 -0.0682416977052006 0.0209269765225188 -0.034406687079187 0.039514891802239 0.0356659849503477 -0.0305441898702807 0.0428186714987747 0.00913180618392252 -0.00283745807500623 0.0648762467999927 0.02578828928302 -0.00017119367826825 0.0447563580880724 -0.0661927003168063 -0.0581497915593612 -0.0115050416369689 -0.0671498530578308 -0.00633563730478928 -0.0633750277433475 -0.0301011137934907 -0.0104701700094729 -0.0172773459763002 0.0522064019628396 0.0684556914252128 -0.0308180543519257 0.0568277109895294 0.0688511493322906 -0.0273425929107423 0.0089183604260725 0.067251486464529 -0.0857147871218154 -0.0470616067151957 -0.0278590186567923 -0.0171089664021139 -0.0679558714832296 -0.0304798967558787 -0.0779951924429787 -0.0874342108339722 -0.0655954557094697 -0.00493107763853565 -0.0102590754367613 -0.0243015598010721 -0.00837198841504103 0.0454175032167513 -0.0566578486460612 -0.070202564320514 -0.0193239017186214 0.0298916727555732 -0.0193336454215574 -0.0372336193352185 -0.0827775620981233 0.0522197261883369 0.00097497139540603 0.0190973306867724 -0.0424502971989913 -0.0488216007849093 0.00616931814606688 0.0297253206097007 -0.000118062147401895 0.0172136427807183 0.00225032450316613 0.00150204985692086 0.00849619864746637 -0.00667787857992153 0.000619121915446524 -0.00884156644882407 0.000721773707033657 -0.000687748900632714 0.0245953474862988 0.0212292849783828 0.000225162523143325 0.0325176180535376 -0.0103548777185364 0.00603261512680859 -0.00692527840671917 -0.0118824318131649 -0.00980510670170555 0.007267808808834 -0.0122621219389722 0.000620634719497091 -0.00413693671734595 0.00761970931287389 0.000423949254965159 -0.0172942868131864 -0.0212769161055506 0.000788133323463433 -0.0257178358299849 0.0149030544242049
  13 242.701948225756 ""  0.162971984358825 0 0 0.0482740956827144 -0.0524052593291481 -0.0147978283262688 -0.00661620241642004 0.00930939607436493 0.00335467159343948 -0.0500819794645133 0.0542892733855688 0.0427886963889186 -0.0431948372600435 0.046806494906894 0.0401212950283405 0.0114640935757762 -0.00650451026968585 0.00403397181060197 0.0406729641007614 -0.0324452572067448 -0.0160234113977917 -0.014799176986462 0.0248424044580229 0.0267697933178882 -0.0648057977305006 0.073629407052162 0.059616241361929 0.0346555055245951 -0.023652815390472 -0.0183502078333006 -0.0500021716173084 -0.0663861124783549 -0.00672214096594743 0.0240652122366854 0.012899281852897 -0.00922120755789149 0.0730980029948577 0.0467793933879497 -0.00802948163424038 0.0920344025100702 -0.087631517011012 -0.0124124048357916 -0.00256635663458705 -0.0968937020463783 -0.0223477949912784 -0.0510510100382655 0.0511364011315444 0.0435718083927768 0.0303787475129495 -0.0288712129255936 -0.0101723544729474 -0.0163646299425764 0.0288296854836187 0.029816677439521 -0.0898844002821503 0.0938087391037137 0.0760289356844071 -0.000284396243370233 -0.0765432204338837 -0.0463492395970009 -0.10072360788543 -0.00923960854889714 0.0740932013591028 -0.121845780616553 -0.147759997837935 -0.036456223680939 0.0495886090194145 0.0282652264283926 0.00116985663000139 0.0124810197273514 0.00500213522806445 -0.0140963335187481 0.00307908672884629 0.032206424971306 -0.0101578178229487 0.170587844883527 0.0984199085696094 0.00332554051894406 -0.00438527407977832 0.122189225779323 0.00106869979205167 0.0840180524480876 -0.0211369910203664 -0.0172851103984542 -0.0521819104308159 0.0102644343126333 -0.00748447320016025 0.00599802662534243 -0.0277100239404114 -0.0387839587289989 0.0367050498060965 -0.0331503215022048 -0.0372890389710926 -0.127324546822849 0.000430196881698466 -0.0445732310812924 -0.0522710359140556 0.0604698453206778 0.0608300187199686 0.03147083100841 -0.0672208150557867 -0.0826658508049502 0.003154331439196 -0.00340870209145338 0.00090538670537554 0.00466976630613646 -0.0152863448249234 -0.00541554147476952 0.00429191303757024 -0.00393663226765947 3.70433033426938e-05 -0.00344108135619165 -0.000760481692100124 0.00732207874460867 0.00705548053571096 0.00343913490235376 -0.00258610719591871 0.0130167045215133 -0.0287188073763405 -0.0138107994391461 -0.00939839319178325 -0.0114128103071787 -0.0150045672166587 0.00400296428058277 -0.0043448472634842 -0.00243794911017606 0.0051190877885438 -0.00388492754426828 0.000123077398595024 0.0059742205675924 -0.00236886538012726 -0.000465203595785452
  14 255.356471888722 ""  2.70643604359548 0 0 0.0338108099882159 0.0940594608013928 0.00409269584997447 0.0609165098149292 -0.0362467349794524 0.029174352342053 0.0148206284645005 -0.0033699066979814 0.0376466440968884 0.0202341676299851 0.0239634483149144 0.0205820328783433 -0.00122983687692667 0.0277110640443967 -0.0366728867028203 -0.0305293383922923 -0.00105227167493608 -0.0600065942379214 -0.0514314119755159 -0.00939867174710542 -0.0339657258805916 -0.0350969162387999 -0.0205059183782003 0.0225438344962839 -0.0210964204006889 -0.0193611887418547 -0.0234696112058526 0.00177857472958287 -0.00910468082982226 -0.000110542680672731 -0.0802646945366146 -0.101647982097296 0.0247389841827325 0.0296415927991405 0.0225071421942528 0.00287932577221503 -0.0425639815487338 0.127431297418038 -0.0498270770003919 0.106938103007708 0.16555894682384 0.0319826580104186 0.048871868193922 0.0402052720298068 0.0343601703900807 0.0129469615277042 0.0522365656107621 -0.0558718567012992 -0.0765074212010275 -0.0234418913538931 -0.0453548807649677 -0.0492910415020899 -0.0469538918377331 0.0400761728697882 0.0554784421113283 0.0339539854339067 -0.0402302159848913 0.0160177660687646 -0.0121726864280612 0.0813303211732345 -0.0531363277958907 -0.0445540302838349 -0.0282805294179716 -0.114784182895051 -0.122488915211615 0.00953476863908572 -0.120382650177832 -0.123785584965367 0.00684539848343681 -0.0458278624038648 -0.12109057477269 0.0977890110644987 0.0270136327393846 0.0205221854580738 -0.0124166333941551 0.0351628503348422 0.0260145816323421 0.0607905209977439 0.0608388973373004 0.0561364705555547 -0.0201259111179039 -0.00548465676334222 0.00406230053268246 0.0394741002971581 0.0360615318630649 -0.0154172944165018 -0.0469973362389501 0.0196998581549247 0.0613990125313975 0.00530218001924293 -0.0439344045668864 -0.0462638053530511 0.0817408870459797 -0.00113977186826337 0.034505249234882 0.044498198805049 0.00731201172668014 0.0524144055778737 0.0267055517687615 -0.00420332424882326 0.00161141842926195 0.000713878859059605 -0.00187825619480298 -0.00278078798894332 0.0015738870449995 -0.00106887760425394 -0.00292219700889344 -0.00182882805637502 -0.00718699988128562 0.00338004643443549 0.0047521651583862 -0.0050221753888372 0.00570672596973873 -0.00308056821822996 0.00353873328921837 -0.025421141756384 -0.00557213448869329 -0.0112893545982584 0.00961889752005576 -0.0142861251768754 -0.00253634168330091 0.00173131933128798 -0.00197525119635277 0.00272221921535001 -0.00512895884388199 -0.00798106406337807 -0.00150353656450558 -0.00861285676605891 0.00273696249901441
  15 279.05198582863 ""  1.78858372485498 0 0 -0.0834655879972006 0.015382178498716 0.00264046840173778 0.0101662927211898 -0.0789619227162988 -0.0105839303842625 -0.0201668982909622 -0.034757984272428 0.0295459631726392 -0.0183180835944214 0.00165127094175979 0.0294275514195486 -0.0120257088240269 0.00566597379606232 0.00739277863041616 0.0130314960742701 -0.00117609735201372 -0.00668003826148577 -0.0211667562527914 -0.00901284105799012 0.0252952628958045 -0.0271382376286533 -0.0113864755807415 0.0470200057295671 0.0296418794837517 0.0151240678392066 -0.0161320820902709 0.0426967275820206 0.0228125984015904 -0.0292042626665174 0.025105530683458 0.0149134215761598 -0.00967219869684453 0.0656827713253058 0.090588809574281 -0.0105752297578574 -0.132997045919185 0.0597060598095299 0.00759087884730513 -0.0227741072959909 0.0782263436952217 0.03703262239062 -0.00108216827897713 0.0194504681965327 0.045044387799359 -0.016009636779678 0.00809998391046312 0.0118287932580368 -0.043384960453629 -0.0161374577281591 0.0187656962027415 -0.0311521674288867 -0.00272849859538598 0.0491556528247367 0.0820368627994741 0.0349301762947987 -0.060170008073475 0.0584491619342613 0.0124376788663694 0.00454697327837707 0.00642063222248274 0.0288414691516617 -0.0541275521318847 0.01972365429986 0.0121016496866621 -0.00531791598650933 0.0229359733577834 0.0199354415237816 -0.0118882408781095 0.029838903154478 0.0106917868433487 -0.00917487868529335 0.143601957903355 0.131081680334342 -0.0284588958134021 0.0040204679376369 0.154649460959692 0.0230910527020956 0.0769729262080408 0.0652166207925046 -0.019976988164071 0.0591679997050647 -0.0384566270209435 -0.0715129541851282 -0.0167181358195325 0.00501094254879797 0.0281011824609507 -0.0934970478587111 -0.0111624938871868 0.00400109877527492 0.182217647353184 -0.0162796811180199 -0.0203002499246926 0.0654234553377488 -0.10012911692051 -0.204863769386838 -0.0974086298310253 0.0125888506150911 0.0620770205898087 0.00738432984176681 0.00125789420140219 -0.00225004897039156 0.00568953427689472 -0.00175889496570852 -0.00934385457687326 0.0031155810365357 -0.00327913808667241 0.00102596423269643 0.0101011786914962 0.00365518392542332 0.0031745130548412 0.0104341051009823 0.00436695817557368 -0.00330704836001276 0.00112318269175927 0.013027973295222 -0.00376432155745239 0.00724387376370443 -0.0152802036370962 0.00339302545280546 0.0141144759632283 -0.0399546582240699 -0.00307471657316786 -0.0303619156109379 0.00241409469659505 0.0187859800648953 0.0220756842091568 0.0246267361028847 -0.012084041474009
  16 294.192499880771 ""  1.01624199365079 0 0 -0.0167597796913804 0.0343341357096019 0.0214727813934024 0.0933323064009009 -0.0199934236877706 -0.0477003344618718 0.0257430189827478 0.0319336900816034 -0.0494322028447471 -0.00826551181586597 0.0334192321131959 -0.0222764095310822 -0.00955659787459376 0.0241892133748649 0.00671803181431856 0.00302411968882097 0.00116872250817607 0.000291609873109954 -0.000408865838544365 0.0511371249711361 -0.00301801903074451 -0.00141371559942121 0.0547686414793261 -0.0328337439730023 -0.000217579873318902 -0.0285453445036857 0.0044912914561379 -0.0838307298638093 -0.0732235804039494 0.0343389660670181 0.0165057997795569 -0.0102921796888088 -0.0101641818830855 -0.00438647903502389 -0.0719003828025297 0.0108897940879139 -0.0454166795408961 0.0798074308982176 0.0608612425183221 0.0217513447354162 0.0743095697951231 0.0417415261521496 -0.0345749694144433 0.0215717862812573 -0.0331705397518079 -0.0204267406952117 0.0307945865108527 0.0154779292731135 0.0105930792453214 0.0739181462049568 0.0152282594615762 0.000952081313727731 0.0618300510738066 -0.0357573003341041 -0.00588757574769225 -0.0580852097670012 -0.0257095293054721 -0.144083582810362 0.00040401420462326 0.177268697111484 -0.192766978484044 -0.204262736156807 -0.00878394066249061 -0.00643468589300831 -0.0213466892830756 0.0144768208861351 0.0399954231366563 0.0385599350974084 -0.0069267036909205 0.0349540598789008 -0.0352281801635375 -0.0552906302198318 0.0670815771812569 -0.0313573202857691 0.100251441397421 -0.0627439449202934 -0.0288921429833293 -0.0740735141843224 -0.0133175810507598 -0.210574212251973 0.0167746790121673 0.0379725123879354 -0.0205050682889319 -0.00512943424781131 -0.0183833953414129 0.0163192673742201 0.050296470502315 -0.0456581078109925 -0.00170188269752237 0.0292429915879149 0.115993654780735 0.0010366730575936 0.0178405297888128 0.0384350290265108 -0.0694589652184283 -0.0724767877980271 -0.0419980110453602 0.021594798392211 0.0616310806983009 0.00347680846102468 -0.00154962997287223 -0.00263952925841289 0.00223357769191035 0.000776096951348534 -0.00248920145438877 0.000220531031713413 0.00177845774920239 0.000118161076524936 0.0057390160588461 -0.00268171463880443 -0.00511611516786063 0.00488930463650263 -0.00441596543681538 0.000503797775796511 -0.00080778044367975 0.00294188922242434 0.000101795362380307 0.0046089457222967 0.000648338659442563 -0.00103590271429084 -0.00416922140849575 0.0195700981504382 0.00651627160723027 0.0149210093203323 -0.00040922222372004 -0.00686136646206755 -0.012944457256762 -0.010550268878895 0.00339970239947043
  17 318.185528666925 ""  0.400479918636254 0 0 0.0067003717058055 -0.00887232385270178 -0.00693664755151523 -0.0351083578005846 0.0196658481719035 0.0120952941854874 0.0100400240411179 -0.0211827009402124 -0.00340750725641881 0.0147227308178522 -0.025601040022121 -0.00658685297187847 -0.00423609112689055 -0.0028454646635488 0.00781108935506416 -0.0113732143482975 0.00998915228959012 0.0147817743821722 0.00157023135130117 -0.00839564186749028 0.00572030807202704 0.0216214513954186 -0.0277369265579115 -0.00793153082949311 -0.00824744674394567 0.0123738643663569 0.00614665473124151 0.030379191892976 0.0346266722714464 -0.00636662990412149 0.00187401102008978 -0.00996228931961963 -0.00256825288875107 -0.0279274394864294 0.0102295633364984 -0.0048763504379255 0.0174803684222033 -0.0235414757445835 -0.0172374138671165 -0.00738985019766947 -0.026733750058145 -0.0220983018010251 0.0181688415041992 -0.0260215489028994 -0.00671506360751816 -0.014280563445017 0.00511474354004135 0.0161762762774373 -0.00628712491328332 -0.00264568359825766 0.0099897807942894 0.0257233373192429 -0.0301817951437539 -0.0108734841587367 0.306196891617208 0.16740222705092 -0.217546220807447 0.0776109551179226 0.0338050914360534 0.341888571183285 -0.254974886829038 -0.0833900749245003 -0.16656268825772 -0.129830023794873 -0.0775456830246954 0.0840476484072665 0.0322312245924348 0.151023955937715 -0.0169535423913562 0.115414759101194 -0.129442148768711 -0.0840127115202928 0.21341321063327 0.141862524894805 0.112744391558307 -0.230051923421549 0.178488388398613 -0.17143500042633 -0.0803285050014517 -0.28817458915415 0.0306993974494602 -0.0131651296201359 0.00953464217058393 0.0141935150609905 0.00422381891705508 -0.000934757601797848 -0.00904833546897826 0.0214825072464268 0.00330659795348923 -0.00262733821252483 -0.0424952488423831 0.00431700547907653 0.00202592613200188 -0.0147406799199665 0.0243420353099939 0.0462717110284991 0.0219210249814592 -0.00264167833805528 -0.0157256413008301 -0.00257116546195542 0.00900143342863082 -0.00288959300875551 0.00361782762735277 -0.00982308111805747 -0.00390513445187053 -0.0058433395922941 -6.84576233029561e-05 -0.0023524972236911 -0.0100605091051435 0.0147059819092685 0.0111499606325743 0.00130806426829988 0.0200504764073545 -0.0100996641807662 -0.0172386304123344 0.050531522952991 0.0203151520330419 0.0246360141724935 -0.0610947689367906 0.0520091905034832 0.0376794525712076 -0.154058221639671 -0.0304357840620014 -0.142327762504392 0.0249028997292884 0.0745729376986147 0.0810574103445678 0.113915178609614 -0.0514186585132052
  18 325.530081201845 ""  2.84994472575725 0 0 -0.0059995176604474 -0.00646770369659035 -0.00164656532768169 -0.0149676325706456 -9.20431148338392e-05 0.00504846236491695 -0.000541473599204609 -0.0117330460421886 0.00290876367926119 0.0038044032421524 -0.00833537034909126 -0.000524937825464667 -0.000789707884399679 -0.00147368930471375 -0.000934721779947654 0.000150687478615216 0.00306206609418741 0.000158943940488534 0.00212372079914057 -0.00744592305683801 -0.000264120315983113 0.00552429720189672 -0.0136673494472374 0.00119837051360641 0.00120336489327042 0.00915508219854467 -0.000237124726857561 0.0121270716426065 0.016607716080706 0.00197106115020494 0.00775274322515395 0.00549559025836581 -0.00501649700180476 -0.00106747751471015 0.0110051391126812 -0.00186073195485109 -0.000156691614896654 -0.0131769288219111 -0.00510526159374071 -0.0121990566312555 -0.0111949588965599 -0.00137602963741828 0.00997138085963365 -0.00683032114147361 0.000855847540658846 -0.00330889023464885 0.00155633969527687 0.00139273268760716 -0.00244708810148118 -0.00927319471404469 -0.00186239946450805 0.00650350057154124 -0.014202677107429 0.000469246246403111 0.119692240415842 0.07176993394295 -0.0801699951191101 0.02824996258617 0.0192114540593267 0.143564877117105 -0.0998620478238581 -0.0370677681412871 -0.0593716178124221 -0.0311279406233637 -0.0142974650209669 0.0216483336271071 0.0203257841011124 0.056758660796388 -0.00797749291413097 0.0406747245744539 -0.0302586592966861 -0.03493513930742 0.0460977482324538 0.0358535516213235 0.0247440774969419 -0.042022975652913 0.045401397995192 -0.0341531512733649 -0.0102991939489293 -0.0495809651466604 0.00427497676478859 -0.00119658038353971 0.00334587347415103 -0.00299267152001558 -0.000305916527166683 0.00201947444020745 -0.00299624435317099 -0.000174534739086116 0.000997567604222024 -0.00217856026571512 -0.00393928619100859 0.00341388232431702 -0.00517503873610124 -0.00138905800129974 0.00392659687378965 -0.00135473577768358 0.00257433694134673 0.00730902503260567 0.000392573078805026 -0.00226625986049789 -0.0365964741019229 0.00924314747969711 -0.0234476638476409 0.0333022094024751 0.0189336950402994 0.0177167667073647 -0.00623382963433434 0.000121083518348809 0.0278191614929993 -0.0520233860795687 -0.0296608621799147 -0.0247579685055453 -0.0748195429080097 0.0292732176937663 0.0523830801372414 -0.181136299223668 -0.0684350359477564 -0.0937467949415593 0.219645888715068 -0.182196117218121 -0.118731678442922 0.467611145786891 0.0731424028858383 0.443722485415113 -0.0804987377541711 -0.230152196815737 -0.242668663938155 -0.347926747488826 0.147174850533548
  19 343.10554060566 ""  0.109424613567598 0 0 -0.000673474289782193 -0.0101788335536754 -0.00139892022893489 0.00321721381485694 0.0201236925946082 -0.0144944217373709 0.0118276613497163 0.0142487548534564 -0.00273953399533738 0.00252345540370011 -0.0021720333470543 0.0118165115160681 0.0121858467412696 -0.00978693901261088 0.0312598706248141 0.0172588286644139 -0.00386959723644733 0.0309700089646014 0.0273195695441796 0.0148874146279856 0.0276180322825541 0.0235140786107309 0.0222680779763774 0.00709116227022959 -0.000159738393933037 -0.00373531394354483 0.00297922187447985 -0.0118955764893013 -0.0126099674456445 -0.0594773924907231 -0.0170005320959325 -0.0345741927126807 0.0123947449036922 -0.0365136295325078 0.0256336142329941 -0.0250272493077768 0.00966380904070414 -0.00490602374423876 0.0235826383058189 -0.00921779139627287 -0.0229758856619298 -0.0137294349130856 -0.0143301437416159 -0.0104692875892978 0.00464570907866552 0.0060756880893095 -0.0235466736739239 0.037509699479418 0.0412311639311114 0.0248000923403704 0.0362538367863827 0.0271842319986716 0.0301833941237112 0.00233463348375975 0.242725245314884 0.0392695637371535 -0.258762062026555 -0.0011817346611421 0.0122534594033963 0.218922632362199 -0.285908259978951 -0.0979195054901085 -0.219047377691272 -0.0209161177886118 -0.0399640258907829 -0.0177357935234274 -0.0374230055595722 -0.0784516726247428 0.0100892673972488 -0.0143357115664555 -0.0290857447719667 0.0639972565105302 -0.322508741383715 -0.132085078706338 -0.239527771090411 0.196209028585728 -0.168432855357412 0.160909642935243 -0.0261453396402517 0.424455497538165 -0.0287659424194553 0.00363731120162914 -0.00618261881542874 -0.01364220675797 -0.0120871409589113 0.00145598075710303 0.0155697259441143 -0.00870035817148231 -0.0204048080084791 -0.000587365658630275 0.0219066037396001 0.00954090115908052 -0.0228661475088461 0.00265072612420042 -0.0189156034329995 -0.0221255931768472 -0.00625766557434636 -0.0194096074327792 -0.00566849365931772 0.00232543351905482 0.00377222086162571 -0.00221567368210942 0.00376707767858646 -3.42868793852844e-05 -0.00242744531039144 -0.00242832509296943 0.00130238554607052 0.000885603152400927 -0.000526074473017627 0.00356476834758315 -0.00231701994945091 0.00556496678365588 0.00626964747261616 -0.002657531908242 -0.0103872388953939 0.0401068023961357 0.013882662713939 0.0203960464055002 -0.0302768167995153 0.0330867133211248 0.0015520185102396 -0.00877216460517213 0.00553161468995347 -0.0140014266077887 0.00180856179005836 0.00321694658569454 -7.23158059525846e-05 0.00577756974701472 -0.00136332265853914
  20 361.272203652443 ""  0.516908240674993 0 0 0.0115662864606499 0.00424719206040887 -0.0085561372159557 0.0228620347493553 0.020660630031562 -0.0358314893353565 0.0189280759932803 0.0154496139982907 -0.0306455284880751 -0.00974532630320192 -0.0132865304323894 -0.0011404737747982 -0.00393730003120766 -0.0205646850546594 0.0485271311833541 0.0116801140321243 -0.0115530918825773 0.0494712826299816 0.0277339169680767 0.0251642840942641 0.0406366500799911 0.0274067272966754 0.0326588330173894 -0.0129886563815835 -0.00740759120253789 -0.0147518891984618 0.00987128424377419 -0.00315218169739846 -0.0180657927977346 -0.0942459352547982 -0.0404072001768881 -0.0900711607866891 0.0281069760538316 -0.0347718669115808 0.0720518402288415 -0.0242588399520845 0.00481049274955848 0.0222103836183646 0.0143519690914908 0.0198149684020584 0.000373158827161068 -0.0318921463804954 -0.0463587945563718 -0.0343851657387022 -0.0196268103723974 -0.0233975494617117 -0.0415459636245695 0.0665867683347514 0.0503472528481003 0.0487467257242891 0.0599224295078999 0.0388161751201238 0.0498389374182268 -0.0251626260165205 -0.102462863271609 -0.150412590226047 -0.0246186240965096 -0.00172016773396718 -0.0484221696419176 -0.326276275599071 0.107886603503571 0.149722455759893 -0.0574998897173255 -0.0911117528706856 -0.122836595650014 -0.0107270788662551 -0.0690905062707412 -0.127050097621274 0.0195946510162724 0.00338065429989116 -0.116924658714514 0.106119406074048 0.156517080823431 0.173200222569081 -0.0382119335507784 -0.199823690263613 0.219818053461849 -0.0891246171597197 -0.091010928110672 -0.0691646178673057 0.0150347080571202 -0.000421521566755853 0.000605766523251115 0.0174714634474707 -0.0128552483231275 0.0106276778302249 0.0280429512336373 0.0103119758012859 -0.0124703323894481 0.0113405989211457 0.00224294548284212 0.018479068596855 -0.0042642562372389 -0.00492922706075009 -0.0120817705892946 0.0380895860161465 0.0166060183559883 -0.00327716446889439 0.00783202061068074 -0.00352187436950671 -0.00207497828338675 0.0069850955003682 -0.00618221068398767 0.000174512659693193 0.00148939267266145 0.00801935977210531 -0.00367079112342769 -0.000181302093686493 -0.00246093775817673 -0.000776453275288841 0.00977840429188202 -0.00724498602571996 -0.000384171944947505 0.0037043803901541 0.0187433256952625 -0.0601319302651571 -0.0260095057479447 -0.036534797089712 0.045083788469567 -0.054305394890806 -0.00125507149169877 0.0203758912164511 -0.00921175776738734 0.0345732353865021 -0.00767082950789051 -0.0129639881909653 0.00451052110963044 -0.0191818078073787 0.0108364083154059
  21 366.641687281665 ""  13.0028718031205 0 0 -0.0031797070549968 -0.00407305088944724 0.00360351196002233 0.00286984039349398 -0.00794708638322922 -0.00155683043532038 -0.00218515350229904 -0.0049964018101233 -0.00586745867704852 -0.00361545741309053 -0.00376089502468326 -0.00584057877601267 -0.00565988480563206 -0.00305616385186897 -0.00108647670658313 -0.00170551675191576 -0.000339705275399249 0.000704607523734111 0.000216740942549476 -0.000350834827285565 -0.00185532970823151 -0.0015900412945546 -0.00314486207623276 -0.0056958199738133 0.00149199562674606 -4.45946228792566e-05 0.00280263068046772 -6.94986590037966e-05 -0.00101482142891503 0.00418165633155309 0.0106958789961476 0.0112305129545604 -0.00338717224698063 0.000695052374590199 -0.00605656367068912 0.00371744819458977 0.0067423810620287 -0.0142234857427059 0.000222743834514583 -0.0125529140416863 -0.00648909062269741 0.0138524149711864 -0.00171414960661516 -0.00814573869825102 -0.00961270980470683 -0.00590350693738916 -0.00434831492594783 -0.000304233404712442 0.000792393317547778 0.000455042279805514 -0.00132645865435483 -0.000931232512445301 0.000328135707882533 -0.00675294287171495 0.0222898587838215 0.0097139074096533 -0.0128680443473153 -0.000184583329081466 0.00308537570913227 0.0359950602177979 -0.0246462581052907 -0.0168362952583398 -0.00838805453379047 0.0217259328539375 0.0173925986146829 -0.00488079425934723 0.0178940860984662 0.00915493719727981 0.000965206060759866 0.000572067392583795 0.0187897378184254 -0.0135849866596898 -0.0396905692727543 -0.027490037881297 -0.012999608325575 0.0354548318027566 -0.0358325293181875 0.0261349554232091 0.00770412967231669 0.0409343842745857 -0.000884967377819188 0.00412885816376289 0.00236677810251855 0.00433822515178304 -0.00223746048007653 0.00782709398529487 -0.00230920741079728 0.00158779235225872 0.0104865164599058 0.00151225183681028 0.00630263269257011 0.00209291570096919 0.0058310528476251 0.00258369948916253 -0.00587503194115954 0.00575610604718177 0.0050747908740897 0.0222655881964188 0.0113675842438059 -0.0316018459572968 0.0304419384343196 0.0536138738301103 -0.03038665534124 -0.0145689292818674 0.00626845853444426 0.059187223883227 0.000512143043443899 -0.00443895535400011 -0.0554856126396808 0.0395597561085705 0.0742679703070852 -0.0416607667052848 0.0621952649712268 0.0230620396465114 0.157091255716132 -0.49849583142954 -0.204309696763999 -0.297693273979882 0.297746297755189 -0.412395656619958 0.0978295012536568 -0.204261578390043 -0.14662615696401 -0.0856602128501715 0.0276204153555812 0.0770415547508848 0.258120514241608 0.139221234506892 -0.0166166221136656
  22 379.037112114565 ""  0.723669720813899 0 0 -0.00435678043699457 -0.0164140250982645 0.0208537855795716 0.0122115206500042 0.0302297875631376 0.0126622465427599 2.49908901809235e-05 0.0498010108579458 0.0450538690690404 0.0126852906951606 0.0476158210421157 0.040188656391547 0.0623295787380064 -0.00712715977868647 -0.0198067479229347 0.0442582514195458 -0.0230318961898931 -0.0303513881123575 0.0396580651195468 -0.0151386499843017 -0.019473325695382 0.00910925853276811 0.0239591868690826 0.0288493287476585 0.0077558577338113 -0.0137611835228249 -0.0193718140570941 0.0415688138206071 0.00556741730694726 0.0427288704376947 -0.0929024756486634 0.0116677465960279 0.0571761961727848 -0.0676228706975794 -0.0372406106389019 -0.0631086720475903 0.0376346685178093 -0.0260022410689849 0.0650656336318027 -0.0430233313710023 -0.0405735009307915 0.0385457979366753 0.0116625460840613 0.0637745716146459 0.0533237424272801 0.0867379658640413 -0.0194581356137538 -0.0428449913535033 0.0408793138446602 -0.0254868081609351 -0.0266856839420594 -0.00565059102750803 0.0116147410130816 0.0423546088494384 0.0137339624250428 0.072621569535308 0.0700980969867747 0.0721928714829819 -0.0210931817373353 0.05690690408652 0.0836224601069187 -0.0117390337764187 0.0734229990170638 -0.0873306179417086 0.0244462060953994 0.154726526140489 -0.215388983570497 0.0327405487148832 -0.0129153184660104 -0.0907659864800057 0.0216675758339976 0.126189081311834 -0.0325377520103291 -0.0182682424717134 -0.0591060100075337 -0.110254283499821 -0.0144681652728597 -0.181332177221669 -0.151437659596678 -0.113433352298432 -0.00307453399651371 0.0149311453524764 -0.015385240633784 -0.0749371752436542 -0.0115823123149504 -0.00995083052161605 -0.00806555066327222 -0.0461735443792178 -0.0287915245069823 -0.0225471558344725 0.0703749394778367 -0.00335667562920245 -0.0564891370417408 0.0207821769273636 -0.0341370312227234 -0.147228615280934 -0.0499089920200969 -0.0401377493370581 -0.0278676523754126 0.000401096573636145 0.00177189465485054 0.00478325835827857 -0.00209322131283742 0.000468615857752157 -0.00354236279856795 0.00732851519622855 0.00110473910701358 0.00112676181677454 0.00136789980957598 0.001569489667238 0.00461351839337884 0.000702886131622629 0.00269937534721303 0.00420752732688255 0.0119234295484011 -0.0281660697870682 -0.0181839652403221 -0.0221482367775085 0.0174199521099469 -0.0291399350630324 0.0074886365420918 -0.00554016412752178 -0.00943540489537921 0.00523832492609425 0.00219969158344601 0.00407978305153086 0.0179615151857424 0.00614837093234735 0.00223854391293065
  23 390.529030652117 ""  1.85648393755301 0 0 -0.0132651326753578 -0.0282223827927616 0.0200487775095881 -0.0432563581388423 0.0680543800555258 0.0367694337244713 0.045170244114239 0.000193255283547883 0.0357334179679522 0.0785123334816723 0.000715356684764524 0.0140746409183563 0.0225335024867282 0.058123484806564 0.00694919841477206 -0.0193308429588467 0.0492291144484552 0.00282437082518183 -0.00306259009768357 0.012050540393291 -0.00129858280259481 0.0327932256760841 -0.0127502960261867 0.0298136202699516 -0.0257364384342433 0.0296688875573817 -0.00284112542897025 -0.0729669571972464 0.0099445900697039 -0.0170360867209547 0.00578538901344334 -0.0840701792024682 -0.0341132681357627 0.0365809024567771 -0.0189527949693465 0.0473785110955637 0.0569738281607122 -0.0617305740961805 0.0627756178607649 -0.0827409025941181 -0.0817162540183356 0.0268964595821615 0.12156329600068 0.0057155892460214 0.0193269538508679 0.022694680660631 0.0913315776990756 0.00117316300425188 -0.0161172037838016 -0.00697847261012731 -0.0157145591518332 0.012746520637766 -0.03864416047837 0.0497997217052334 -0.116251311915264 -0.0606790267560843 0.0120164293677396 -0.121325827399548 0.0469896377459683 -0.0798879764003753 -0.0460042150052791 0.00872257878582806 0.00081686462959102 -0.0920277755722769 -0.146970920596085 -0.107532036372854 0.0776771629083188 -0.0712203639819526 0.00159045635048896 0.088532589440612 -0.161595454619484 -0.038629064685004 0.0272904347255077 -0.0214864760954597 0.132897977081794 0.0547083625049118 -0.0331594273702118 0.0683695185444844 0.10242126500979 -0.0586312184040868 -0.000321339607926098 0.0101172720957574 -0.010512069350214 -0.081090012327858 -0.00742659100748579 -0.0137701518031585 -0.0229629444592949 -0.0423729438059949 -0.0253043129289742 -0.0285768311539233 0.0545787141221291 -0.00544169695505207 -0.0609185214123851 0.0168365259683057 -0.0202712643508467 -0.149532249927981 -0.0465781443767563 -0.0414454378396176 -0.0412269176592152 -0.000473237087453203 -0.00056198915070524 0.00319772471802064 -0.00273263835147776 0.00180867314999961 -0.000892650168832763 0.00551870533230679 0.00146988096839682 5.03987490309276e-05 0.00256721658388006 -0.00132366545477665 0.000975350830933113 -0.00143022673253406 -0.00276262945974978 0.00452681722107777 0.00731091786413238 -0.0202671276590042 -0.0115750594938233 -0.0162399521324234 0.0152911130716979 -0.0203586322150618 0.00695771145976587 -0.00932161999102944 -0.010398621100039 -0.00059053815923337 0.00435918623978573 0.00803866327319311 0.0167210645448653 0.0105543541280525 -0.00165743655755769
  24 393.677681738917 ""  0.0688421932816886 0 0 0.00144904027661026 0.0019191333188469 -0.00283652767548942 0.00482109218846498 -0.00603752142772017 -0.00497421305484419 -0.00181179387218442 -0.0010342495440811 -0.00435317943457382 0.00702058234098557 -0.013990095337516 -0.0114762434215823 -0.00561565308844483 -0.000953188946182801 0.00382293837014987 0.0103181724654261 -0.0136517345966677 -0.00601165722489882 0.00679357588629367 -0.0073189588220361 -0.00422710257232833 -0.0188971875982756 0.018095541685787 0.0105015896101053 0.00720708889407339 -0.00881930465308228 -0.00347107637808248 -0.00740975616502905 -0.0189772043698869 0.00773848912125561 -0.0104008894926522 0.0169495912886085 0.0112663919769169 0.00753916500248712 0.0194790627104147 -0.0108614717245588 -0.00377401953488512 0.0045461096163347 -0.00568375571125319 0.00593966606250053 0.00520346338891483 -0.00342082848947867 0.00766053952221129 -0.0199583351026341 -0.0163527598338978 -0.0298902062718942 0.0217692684896937 0.023685501795285 0.0138358979771795 -0.0110809585266581 -0.0070061040427974 -0.0345432989915189 0.0357993327633274 0.0210677697118543 -0.0970842848495736 -0.0571614033273892 0.0768389149365334 -0.0229434295649412 -0.0171159839103073 -0.0997097004585323 0.0866347099307427 0.012407448489651 0.0616502818908637 -0.368614594459147 -0.157397220924366 0.361095242498105 0.025933661301056 0.542257934174677 -0.0707731307751951 0.302221676318716 -0.318096444090605 -0.249035057884196 -0.0844511129912912 -0.0320388541221883 -0.0916784352797529 0.0825854854937455 -0.0409860836926267 0.0688164786501736 0.0188436617233182 0.162346928188521 -0.0179976418767609 -0.00122472116769355 1.8492004887627e-06 0.00739683933098154 0.00110838102254348 0.000212608319628585 0.00163972881481916 0.00410874870380571 0.00181535244549218 0.00205494521302279 -0.00583338858372477 -0.000984417798834175 0.00591050524065694 -0.00179022996618885 0.00134969891551 0.0138491306200921 0.00412614234505628 0.00282366579436281 0.00357105586714265 0.000183946880851032 0.00189395547739193 -8.28360185762008e-05 0.000698151357015963 -5.91038056847181e-05 -0.000872526149346231 0.000387286855859076 0.000738036148004195 -0.000210242629669808 -0.00143394562612634 0.00203578908738013 0.000315393877344381 0.000910223262792577 0.00335795507971735 -0.00091566349546488 0.000344144428146691 0.00145401818041904 -0.000405955731366297 0.000394310858346965 -0.00208006659764949 0.000760038945687707 0.000657452689793637 -3.06208404490744e-05 6.19362070777728e-05 -0.00057543011384185 0.000326552491461565 -0.00119765492380486 0.00123686266653405 0.000386683421113171 0.000518229683118311
  25 435.729754040501 ""  6.81558327852385 0 0 -0.0292888806663095 -0.0299587209483623 0.0932954416972745 0.0346472114573748 -0.0141099612627236 0.0385735251427713 -0.0224744439485232 0.0240127395201783 -0.0214197770647382 -0.00603494419445005 -0.00575115978048795 -0.0393758294122527 -0.014337825865526 -0.00573525776836016 0.00490393115664032 0.00156164146230902 -0.00854384800100518 0.00908028549168736 0.0255420626705037 -0.0175782589772767 -0.0218359404751871 -0.0312057319146518 0.0273625611702137 -0.0233533144353166 0.00402945606434049 -0.00507259521340785 0.0405185342557866 0.00463140200987035 -0.0113192156860352 -0.0320645624876385 0.0403271801160458 0.00194953456859228 0.025349606972778 -0.0397943002620497 0.0162910785910102 0.0209285259880758 0.153660871626893 -0.180665339542019 0.0956818788400816 -0.207161237247159 -0.0958442081164794 0.254206488261869 -0.00771827579249365 -0.0415147621482715 -0.069127740899901 -0.0260292268237284 -0.0119685754003536 0.016593088409506 0.0648486869596299 -0.0341283421496105 -0.0336480235978564 -0.0349454458749964 0.0437476128171426 -0.0246392844819071 0.035199694598718 -0.0672138195092711 -0.0606758828382364 0.00726920147014705 -0.0176158508559277 -0.062786922664843 -0.027317607941972 0.0484764847143739 -0.0650669505216111 0.0473460893764626 0.00403786835014778 0.00593402038890072 0.0727695624990449 2.75320897834373e-05 0.0434632179731815 0.0316243259594324 0.00531537743975707 -0.00240139156759768 -0.02334729507435 0.0239700494738751 -0.0195608045389068 -0.0598976228721522 0.0318467910973783 -0.00280324872530267 -0.0775634046534175 0.0223775490385085 0.0487701312960678 0.00379907104711789 -0.000668007179583107 -0.00412896641899736 0.0574187926547824 -0.0295818846475242 -0.0855903124195976 -0.0510706234682958 0.0939615633720853 -0.00302469260402903 -0.00328037220324519 -0.0963350827435111 0.119126383499256 0.0244589492729343 0.050317728463578 -0.102720888488826 -0.0731341727448321 0.0725491181780436 0.0300445439178657 0.00613796640202673 0.0072919266118011 -0.0179874620909658 0.0190344763214999 0.00265345063785989 0.0174437317860714 -0.0214063295500678 -0.00640253690555449 -0.00380650851036206 0.0035453026397485 0.00739083189895498 -0.0186195305366402 0.00167667416935437 0.00406959298798481 -0.0176711109159429 -0.0019320826017718 -0.0436949331389334 0.0273572393345398 0.024689210999779 0.0198583087716262 0.00542218924464974 -0.0111619431294937 -0.0100096468247002 0.0417878294344737 -0.0479972643959595 -0.0125697982632048 -0.0179927521655733 -0.0482905341951485 -0.0165100190512128 -0.0092795179624736
  26 440.355373555959 ""  0.67792487997267 0 0 0.0033788959466739 0.00662084699949547 -0.0213133919595216 -0.0033956467885711 0.00208810218500504 -0.0135712528048142 0.00692302234630054 -0.00413411413955594 0.00204327701608908 0.076436340064899 -0.0735080384381413 -0.051764598651446 -0.0741831100393369 0.0830765346736294 0.0624505471022222 0.00221407796472687 -0.00112905206850316 -0.00174083180989911 0.0654004331142126 -0.0695671019729871 -0.0527011945818016 -0.0736960175867007 0.0754730493126949 0.0658607122812457 0.0062739131041788 -0.00624484252188786 -0.00747047888172025 0.0124461015038578 -0.00402529309914899 0.00966975977403255 -0.010032541840215 0.0065401770322669 0.00493088113821778 -0.00297721216586368 -0.00487760637705523 -0.0163496379488805 -0.0270004553645332 0.0327318069391655 -0.0194191963568649 0.0294088678081205 0.0136970260281301 -0.0486213489533154 0.151682425930238 -0.143966406762038 -0.107476222420425 -0.156481974755001 0.173260229287738 0.127696146145393 0.141793814369674 -0.153565081238885 -0.115809935519935 -0.150882725742914 0.139673737784603 0.121603602358273 0.0185161116536842 0.0112992755808366 0.00565837381261757 0.0145573760803818 -0.0025282528530284 0.0361631638275192 0.00408093876305787 -0.0236640757664846 0.00850286755664016 0.0494642079466156 0.0386113766699249 -0.020253133924553 -0.0397674696756601 -0.0622147556742521 0.00223141451805627 -0.0652746324911421 0.0662188186635753 0.0538297256644455 0.0127640062698787 0.00370295990758935 -0.017037797162302 -0.0180112314291809 0.00733451457231187 -0.029315847491242 -0.00958856780997022 -0.0169476391711672 -0.0113824686272496 -0.00390081512041839 -0.00252823532348461 0.00526795935117488 -0.00777068016630662 0.00153090800139122 0.0144791113062098 0.00888379789304268 -0.0149923804924863 0.000686563114946386 -0.00702455932833633 0.0100105002192124 -0.0133351388315033 -0.00709311678076842 -0.00764655757687773 0.0241647088189024 0.0103417558281577 -0.0133830483060746 -0.0013952565128777 -0.001328726454713 -0.00298890935115449 0.0058651133834961 -0.00601399165826248 -0.00129557351424056 -0.00714641432521002 0.00751030035021091 0.00167702198776304 0.0017327904114493 0.000384698555864637 -0.00274533909542228 0.00654155080853953 0.000574658128912824 -0.00152910110023008 0.00565379540404058 -0.00141991805975634 0.0193760903081385 -0.00782731016575131 -0.00569279334811432 -0.012858022612018 0.00299795537876928 0.00343429835373211 0.00534045348683602 -0.0129366991609646 0.0188480834768361 0.00322768978059284 0.00501051056485197 0.0151583179318252 0.00343560447907296 0.00430111654654199
  27 450.821104026579 ""  11.2288923873244 0 0 -0.00180798238611392 -0.00299476552312852 -0.0130727391622583 -0.0125437662809888 0.00756079401492705 -0.0091696523808811 0.0167365897270212 -0.0157478463739899 -0.00389546577771078 0.0102443366313055 -0.0079951267211553 0.0033366747593232 -0.00866621909901844 0.0141532964749675 0.0134539918911769 9.35094318074353e-05 0.00518872644961381 0.00348660345661258 -0.00656055492413537 0.0106000614513356 0.0127131007287485 0.00946393279954195 -0.00361004871084897 0.00739256651105672 0.0068500172678483 -0.00473096653296695 -0.0199135905410287 0.00250160581397126 -0.00730039113098681 0.0133105047893839 -0.0197736710687441 0.00259327355300385 -0.00434709159136225 0.017646699467126 -0.00200438336865095 -0.0225501540005451 -0.00991544517780689 0.0053812455332118 -0.0100685698666375 0.00586267452076324 -0.00593091876408316 -0.0326009263922435 0.0126522848968215 -0.00354200122751916 0.00701718589653064 -0.0185226199937528 0.0249443631754832 0.0210550380176223 -0.0171271466019103 0.0187825010916002 0.0187819737534372 0.00163815742499265 0.0027581461217447 0.0132969172682791 -0.012560060545459 0.0151347606351302 0.0271359263549267 -0.00332087824721255 -0.000167947362249808 0.0270767693141542 0.0164441076182537 -0.0380005750735036 0.0286606739530189 -0.0103626950418104 0.00965342096375392 0.0121016691120684 -0.0517520264886749 -0.00468889732533295 -0.0202287259507156 -0.0274543978896123 0.0139655431988773 0.0203938908166118 0.0197871657390207 -0.00110642847008709 -0.0205684222228983 0.0167644944279538 0.000234552842836351 -0.0132910212034925 0.0233038192689039 -0.000282771493796862 -0.0269459093243496 -0.00143969926083717 0.000254930253744722 0.000726510336319069 -0.0117263072780204 0.00782907519938735 0.00918986136484826 0.00546792427345371 -0.00782814959368145 -0.000811594940431509 -0.00071543734092405 0.0143458614323407 -0.0176581125904073 -0.00513157882252163 -0.0104378349974738 0.0171994129432477 0.00856831798456797 0.000359669049659911 0.00561642501180553 0.0279069143579988 0.0456406003675498 -0.0854012842181283 0.097985941042023 0.00191619992374972 0.105202904860239 -0.10078788236649 -0.0294428963661631 -0.0239235391631515 -0.00914664082694559 0.0466883724070161 -0.0846644075000274 0.000662750245501013 0.0373300701670973 -0.0920843483377576 0.0374568360154085 -0.342459214674874 0.102138275292395 0.06479983110519 0.189839853417652 -0.0747356679834401 -0.0401474141099774 -0.0834088608494135 0.193366263952761 -0.266011930259402 -0.0583400770991001 -0.0878472593128635 -0.210470515532634 -0.0635417040520432 -0.0523812622516434
  28 456.233804194415 ""  1.04796258819149 0 0 -0.0241585953097115 -0.0191346281563193 0.0221494619872867 -0.0314523430209624 0.0296114814958014 0.0107993452170108 0.0657112688725639 -0.0627318611507609 -0.0446798552998211 0.0236780015120832 -0.0204044898841533 -0.010396909441897 -0.0437540308016996 0.0517557259133259 0.0417573485997078 -0.0173269223494657 0.0222363489717182 0.018026674172675 -0.0563805281431845 0.0618720011194046 0.050734770172173 0.0373298805338857 -0.0310793868742686 -0.0193526264409471 0.042195309569096 -0.0431046149178167 -0.0432925704025154 0.0225102948997712 -0.0718349167785971 0.0289937523405514 -0.0361475297497511 0.0259259061731567 0.0162788714700155 0.044033981057232 0.00880864944608389 -0.0794663842396292 0.0626292822577181 -0.0873706080268966 0.029036271143355 -0.109381416505891 -0.0677547467501412 0.0610505045042926 -0.00295419372644544 0.0104124452365012 0.0142318248003131 -0.0835646896390142 0.0930945563777849 0.0734238636769665 -0.108801243051353 0.117530070132299 0.0925086766755914 0.0208865725113146 -0.0183013250638193 -0.00783948216872705 -0.016096036165253 -0.0349302225532408 0.0634791473898372 -0.00888994967615046 -0.0395747189684931 0.0541077884283089 0.0521598813429795 -0.150760854706073 0.0643285096296707 0.0258546704353216 0.069418550464044 0.10081320707552 -0.146424094602429 0.0165622460329685 -0.0414605218914278 -0.0878751001170027 0.0834556868796174 0.071728102722341 0.0660939357848173 0.0186894430495476 -0.142427585797061 0.023056390655654 0.0339336509300328 -0.0460935232974648 0.0237469081847112 0.0479577112598729 -0.0653702885580651 -0.00160954239306771 0.0036774910431048 0.00849717300995963 0.0222454261457857 -0.00913917479880614 -0.0292064475814484 -0.0119014813306667 0.0358673148629456 0.00197244544567335 -0.0141026469459991 -0.0323433616381467 0.0488900623126075 0.00487950067274489 0.0263133226396268 -0.0142020022677065 -0.0183461243462802 0.0303233380735997 0.0118203046590364 -0.00698258876153672 -0.00846868590371699 0.0170969291266374 -0.0196934815864369 0.00126132364764537 -0.0187229051174822 0.0183217869728663 0.00380487295252202 0.00487116753932633 0.000410474685352306 -0.00840202438216066 0.0176172507645443 -0.00221601941728292 -0.0059707613966274 0.0172777203350236 -0.0100098195979013 0.0692382058692633 -0.0162303814872363 -0.0101527743506508 -0.036894708305328 0.0184855747666824 0.00556347470425049 0.0184085044179042 -0.0359833983934464 0.054112518575518 0.0078123085303745 0.0127919023385084 0.0381102333569434 0.00645224432556237 0.0132391229883692
  29 479.334770791014 ""  2.45321259761954 0 0 0.0173793633018768 0.0158432389719675 -0.0177299037730019 -0.0232589295421657 0.0106209906146008 0.0270308505962306 0.01691906468845 -0.0182851531247845 0.0187657696422571 0.0297005220834118 0.0214482546966835 -0.00432727962887072 -0.00853453748438884 0.0512908955494409 -0.0553508263943333 -0.0235178270359398 0.0279830762916064 -0.0457779883161823 -0.0512814775458679 0.013454227150799 -0.0427240007675337 -0.00621786828447656 -0.0317523035220259 0.00240603261222442 0.0443516876051698 -0.0296642849742526 0.0708534747771839 0.0127926486806833 -0.080132181299001 -0.0338180848395562 0.0839415284487519 0.0152625212983299 0.0951915015878596 -0.0641430400908768 0.0199319685717178 0.015805629295163 -0.0600108696933581 0.0753232493029761 -0.0276662099484315 0.0903679463874332 0.0476939162470403 -0.0726375474561554 0.0716205941323741 0.0545752764839758 0.0234978307876666 0.00863443155518359 0.0924487843578049 -0.0756367719226157 -0.107887931113356 -0.0055178095803298 -0.0567976743123297 -0.0219635593141172 -0.0611282926035571 0.020850644347468 0.0412996741359652 -0.209007696848197 -0.0659519986803895 -0.0309152043540743 -0.0480400064527241 -0.10072041828699 -0.0354091360509195 -0.0155544247827096 -0.0783781637063891 0.125745336654148 0.0415321346250834 0.119681681917438 0.100454875911401 0.0386176730735923 0.0996279333818094 0.0468977815016213 0.0407757344121863 0.040572655957789 -0.0433538781358336 0.0278556805981536 -0.0977478402007922 -0.100934678123691 0.0446218493606644 -0.0525644036987486 -0.180194473695728 0.0487469078242034 0.0999292480469885 0.0020424426638578 -0.000214587227824272 -0.0254069778900705 -0.0209012144102589 0.00484168022597769 0.0150300057440403 0.0103593126157336 -0.0373884147395242 -0.00817276486499636 0.014136605020107 0.0325107927733749 -0.0625635134848232 -0.00337145972441498 -0.0200160222963097 -0.0098048323439393 0.0172941649187697 -0.0370609004660343 -0.0288730405249375 0.00128479997589852 0.0024304653599415 -0.00329620148055093 0.00452898335954991 5.99522752408987e-07 0.00582391559045293 -0.00416449818541914 -0.00207240683766986 -0.000959320680270525 -0.00144980683311594 0.00254910257162555 -0.00304824757714836 -0.000480400943095626 0.00264649832151483 -0.00436351589548959 0.00462512500698679 -0.0215663781442805 0.00250727102813763 -0.000684105116290402 0.0139389090413562 -0.0090053851695437 -0.00209328942047329 -0.00201746400038768 0.00941439895584269 -0.00964767208455067 -0.00431473581014301 -0.00648676575910903 -0.0100240156355424 -0.00561758376118839 -0.00101810792556078
  30 519.846886218832 ""  2.2431842824489 0 0 -0.0549501996005601 -0.0324072745840649 -0.0343756439381938 -0.0394885073656208 -0.0792886416466628 -0.0181331803659926 -0.0331925746611172 -0.0445685818867468 0.00523716554493821 -0.00913435433314802 0.0238633387914753 -0.021825758587353 0.0101490792014004 0.028662035556159 -0.0374719746491938 0.0651222688700133 0.0525473436957318 -0.0136451342325717 0.0382909049343637 0.0126123612650416 0.0213790235967287 0.023133897200656 0.00695562756543392 0.0374221694491296 0.0681393227824205 0.0768030763850027 -0.00582403762443288 -0.0565031740067427 0.0400342108418582 -0.00684620870238289 0.0176803922833892 -0.0339154065265966 0.0626775252347194 0.00158258538988495 -0.0343534343806043 -0.0493988612529177 -0.046620752257971 -0.0670095093448745 -0.0820662054319082 -0.0586047805053811 -0.024543926106695 -0.0118817459132525 0.0325277547338916 0.0644981422879332 0.0135782056698405 -0.0164499758884177 -0.00361180358453694 -0.010848246665442 -0.00778409947750069 -0.00705435282561694 0.00593199666309294 0.0333967088244309 0.0511212770966982 0.0207561736090964 -0.0826344783924837 -0.0579716227783476 0.00675387892469312 -0.160301412492521 0.134260491792248 -0.0255592549795485 -0.0709368378255895 -0.0316521684143488 -0.00129783216216853 -0.0644753660889134 -0.0844022009763897 0.0272497669106381 -0.0511072302910892 -0.0849351017424722 0.0353318485330764 0.0879640102554068 -0.0757591781951667 0.192479105186603 -0.0636428356903519 -0.0675864989010019 -0.00206553733816103 0.0424654756974159 -0.0938195590388715 -0.185424423188934 -0.0718853843159867 -0.084504373312421 0.00330857086021573 -0.00754707645933415 0.00305240980533318 0.049564032017503 0.0186264760890722 0.00423510066346002 -0.00387530549409122 0.0118986176746587 0.0317414777839224 0.00812769407193116 -0.0461141941954539 -0.0172631892073488 0.0542984830524258 -0.00871592267610124 0.0240667536891853 0.0876450990820064 0.00909917201702732 0.0481873773369036 0.0425993448186706 -0.00117036287544471 -0.000100646217391561 0.00149379305740067 -0.00140879743066534 -0.000504085641098845 -0.00218446408517772 0.00119534664524043 0.000999318995929195 0.000397412312057723 -0.001476762453422 -0.000342517295403256 0.000968686633558352 0.0004417063418836 0.000824170726674476 0.00155644400762374 -0.00187910940892175 0.00991880957800767 -0.000238552363885964 0.00116474957451093 -0.00753847226887244 0.00544651305330468 0.00129969072274405 -0.00199246569758533 -0.00392156655496123 0.000578763047930832 0.00182576141330886 0.00262915541681947 0.00498433573927717 0.00262367947758934 0.00105372600599055
  31 562.788533460651 ""  13.8703411679415 0 0 0.0494694849217113 0.0276782178893198 0.0404937390192101 -0.000301658419959113 -0.0271913810373965 0.102702815141329 -0.0878072419347988 0.0493047817409975 0.00941568599313821 -0.0079008244556026 -0.0130863695042041 -0.0734958166082118 -0.0145857077934042 -0.00687846231751427 0.0158351552750645 -0.034401905223618 0.0629503220961007 0.0687824496180465 0.0122589377455062 -0.00293165621483169 0.0323284081964418 -0.00185510039634996 -0.0144230281075812 -0.0539783280355987 0.0337681996504656 0.0133677225026673 -0.0196768370466196 -0.0101954463259101 -0.00896398236771967 0.00525655919402672 -0.00105564206831615 -0.00210737334454377 0.013048607717376 0.0339311279966831 -0.00376134129809447 -0.0535629626607322 -0.0894418902685241 0.113296464724012 -0.015358685278516 0.184124556523882 0.119673570845218 0.00843698292471346 0.0716644247595456 -0.138852803596091 -0.17453437407336 0.0367116341792654 -0.135593871324014 -0.0171970452924098 0.11457772546055 -0.074280468041874 -0.0219014562755138 0.13378571526308 -0.0598909435205187 -0.161970800351149 -0.0300993456897462 -0.0323443066797369 0.0192432713069269 -0.063834278024378 0.0428790071526822 0.0207021974485005 -0.0141684611128918 -0.0746224417713309 0.0163555163391468 -0.0226045331961655 -0.0124007169311016 0.0370007076894236 -0.0592883018585265 -0.0101798582162252 -0.0166177783690921 0.018247024405142 -0.0101110601145013 0.0689621395999604 0.0376019274613646 -0.00181825328895345 -0.0565248406209623 0.0301875020397001 -0.000767884710862099 -0.0585067965795004 0.0273557000424046 -0.00289469859319148 -0.0486605245999815 0.00771800060447506 0.00379540608769055 -0.0476451175941875 -0.0189871425406844 -0.00410004170981955 -0.0111862777846947 0.00936761977957349 -0.0362023185463025 -0.00894171393533078 0.023641024797501 0.0278059515596557 -0.0732506455290326 0.0043753889604428 -0.0157763498384685 -0.0530076137471019 0.0207646487904727 -0.0449045234141666 -0.0580819574032307 0.000539481400879601 0.000413901467570444 -0.000557143108564099 0.000908248210583903 -0.000200473160815439 0.000591620208063677 -6.41193116743069e-05 -0.000440139794250757 -0.000372390438456206 0.00042750159866012 8.77835328420489e-05 -0.00116329965185008 6.29321352187001e-05 4.58936406487289e-05 -0.00043759813661722 0.00232845067177546 -0.00702116829098393 -0.00152426065232236 -0.00288268321839727 0.00116599510844782 -0.00208130992405073 0.000172176798306381 -0.000167827256256312 0.00133668245129839 -0.000487453938243894 -0.000930104383451071 -0.00174135654103368 -0.000963485624579822 -0.00118018868645039 -0.000102740727853026
  32 594.466422412445 ""  14.6285791337322 0 0 0.0433663701276078 0.0271782209844107 0.040711720201924 -0.0156591475842534 0.00984972154080138 0.091343176820829 0.0531433649176286 -0.0726324369683932 -0.0815864612722549 -0.0324483495650887 0.0172533983366645 -0.0352320527569762 -0.01043342372937 -0.00790864606728609 0.0160283300540522 0.0817989797002184 -0.077544426459662 -0.0367801914874424 -0.00385780630742015 -0.00777455714556271 0.0262909867816615 -0.0434263767680857 0.0162622169711772 -0.0198757145533757 0.00423934199730454 0.0289306071596687 0.00296893656077056 -0.0181841182212683 0.0507115321301382 -0.00525637607091579 0.00783506164225213 -0.00427571568744409 0.00757137888250912 -0.00769192951341357 -0.0082383697881544 0.007568740510776 -0.0657262536792973 0.0983944393722656 0.0032362448569161 0.141872780623646 0.0884180819896182 0.00316053857852595 -0.205853195251902 0.145246447246423 0.0649732256205622 -0.15480635816967 0.0860861557330638 0.137160177097163 -0.104082382462498 0.128870861026784 0.128952566209314 -0.153470646584278 0.174482664666838 0.0507888275843158 -0.0140018460234402 0.0531820710158595 -0.00819248652409711 -0.00834555138587558 0.0406488222815093 -0.0137897604988421 -0.0141139415670099 0.0671663527187725 -0.0061517284596189 -0.0180872378999137 -0.023009979480424 -0.03188918030522 0.0147491878462996 -0.0330088806066031 0.0169438872555045 0.0267160139795983 -0.0162355618356394 0.0387056508065674 -0.0471532510359768 -0.028465336667127 0.0396402635456043 0.0223352900826578 -0.0438529490749522 -0.0385531309150319 -0.0243088516946802 -0.0296099730798121 0.0189188841125477 0.00567107022589536 0.00427102614214252 -0.0410622084397156 -0.0141076515089917 -0.00776690501210761 -0.0147068948293001 0.00863426860390281 -0.0276074607467327 -0.00622093651993725 0.0155012132994776 0.0170206720649201 -0.0555844714288922 0.00341914111959372 -0.00952971607093363 -0.049094074276528 0.0173869086465231 -0.0392518348366241 -0.0518814934394619 -0.000553673970421227 0.000510362380057383 4.68381702430044e-05 0.000227296716338992 0.000399935661184732 0.0020634997972474 -0.000587997020341665 0.00061028336897618 -0.000170097966730278 -0.00181025141088484 3.13291417210059e-05 -0.0011498374403576 -0.000849065469957778 -0.000207785966666644 0.000474540587429129 0.00114407321147984 -0.00281685315321043 0.000643820930007585 -0.000777982541747701 0.00575343120713897 -0.00417970963951472 4.67300949039309e-05 -0.00122272589600357 -6.00190788806379e-05 -0.00263376130779957 0.000556647623775522 -0.000139827824238208 0.000207350565072928 0.000174608099132363 0.000441844517604098
  33 650.955003166175 ""  1.8757485207211 0 0 0.0418451248559175 0.0217397550906727 0.0307744423962818 0.0348551432216769 0.0493327349600995 -0.0150149721820327 0.025449397834246 0.00657874304696777 0.0261757284108858 -0.051228158666265 -0.111652244793718 0.0769437967240846 -0.101981572824823 -0.0774801701813949 -0.0269909744671123 -0.0381763457255197 -0.0120077379397545 -0.0245826572415183 -0.00942773294663943 0.0384948799578964 -0.0639313654544429 0.0308671683724908 0.010664841909734 0.0263936933976091 0.0344084816726198 0.0343931776509683 -0.00300712107498215 -0.0313375457994442 0.0568677765678007 -0.00358522448779127 0.0416058281216795 0.0048066430491975 0.0450318029450451 0.0330126340532424 -0.0109502023451249 -0.0566298689463349 0.0800459715223106 0.0125597812687472 0.0712571870338777 -0.000154040602087548 -0.00674751104886732 0.0402309709913053 -0.0608568494431831 -0.128369132309157 0.0626400425414628 -0.078682785574138 -0.0473066242289867 -0.0489809275508154 -0.0294918409726203 0.0216126961315398 -0.0773629546905689 -0.00408663820769747 -0.0513951731028166 0.065543354501299 -0.0440237833172849 0.017122705012158 0.0027788076030937 -0.0818973587446213 0.103995212910051 -0.00680070138029251 -0.0410236071539971 0.0191333390067801 -0.00170382486377296 0.00999663524662302 -0.0146568218827731 0.0377837141591399 0.0126965909360837 -0.0170450101624499 0.0342587962968357 0.0677185747028595 -0.00946843294168503 0.0947317007388566 0.00336368314794644 -0.0265298900185568 -0.0392622435562897 0.0529728954869984 -0.0382490988085405 -0.114902711967766 0.003580089302643 -0.030430392149889 -0.0363016049687565 0.00083421247496394 -0.00128990030744282 -0.01422897054565 -0.00483388818455399 -0.00437585077536924 0.00352612844016552 -0.00875762894128578 -0.0013855371050077 0.00122623487014777 0.0237930099670445 -0.00334820423615786 0.0023374368760308 0.00466181272632906 -0.00620452095100943 -0.0498649567034499 -0.0120676967358738 -0.0188600046666022 -0.0161970949098097 0.000356896344180313 0.000309010358456054 -2.24282649871658e-05 2.55907304721341e-05 -0.000409920626242013 -0.000312248908361218 0.00024960676451873 1.48146956111781e-05 0.000222999103431 -0.000223862089994503 0.000256394904708909 0.000209653957186596 0.000629625298760196 0.000815323050320596 -0.00032391276200455 -0.0010664650936041 0.00359205713920637 0.00095513308030848 0.00109625142613363 -0.00090939952667175 0.00104181455084717 0.000410778633377034 -0.0002665263259457 0.000565101715789823 7.79003562785581e-05 -0.000226064169040098 -0.000305992392893717 6.4516096238796e-05 6.59573082466665e-05 0.000151787081148666
  34 659.518796868297 ""  7.11113301205331 0 0 -0.00988230346769942 -0.0136140941351343 0.0133240422157428 -0.0303361797921226 -0.0611081476643166 0.0638703535990196 -0.00534454492865216 -0.0257348722277616 0.0179155278526987 -0.0246839367218345 -0.0356139592000682 0.00617306848807976 -0.0580897573596518 -0.00637117151933703 -0.0585039197467078 0.0209424788850445 0.0225345907329444 -0.0245548972610788 0.0760382986116246 0.108298234752204 -0.0410953131898286 0.105576599195401 0.0745821501982005 0.0438599017692121 -0.0279066732265577 -0.0298667118379296 0.00611775563428569 0.020310306452087 -0.044825686825812 0.000673115216070275 -0.0415433035935556 0.00348611576243616 -0.0559780457890958 -0.0302610307742129 0.00644581007975313 0.0431719359697968 -0.0913009941109867 0.0183845495328931 -0.0495693432483469 0.0727833189380213 0.0486423709309002 0.00596171854087412 0.0141893986160571 0.00366089546642183 0.0392334884587719 -0.0676299156681771 0.0146582555180292 -0.0523862429840995 0.0512394457534985 0.106628768556171 -0.0411619291735545 0.105885051101866 0.103376947788648 0.0374775650056125 0.0274765109651629 -0.00451156600702472 -0.000564016598949522 0.065878637009524 -0.088098598136463 -0.00158171371289249 0.0349090582248807 -0.00883392327911127 0.00237244328559505 -0.0180981001384638 0.0179649354623717 -0.0497938516553863 -0.0175807378406453 0.0178972216528094 -0.0462114052561087 -0.0645315125856326 0.016280361284651 -0.099939962076174 -0.00112856121820644 0.0218980215417899 0.033112615161224 -0.0500021190742549 0.0317766891127632 0.0905228635197025 -5.50203991635201e-05 0.017390440895216 0.0228589649799852 0.00257703131993136 0.00375727224129316 -0.00519986715635917 -0.000814110618558228 -0.00172891259487687 -0.0150260798482664 0.00812702769791519 -0.0061431209686222 -0.00042229503017514 -0.0122219467828887 0.00356541075886435 -0.015982868169299 -0.000397017313610201 0.00362474016640793 0.0123739905519883 0.015716799829459 0.000649989267706045 -0.0129536128999605 -0.000139142324548775 -0.000417919414146924 -7.86168396116561e-05 0.000399731069680981 0.000289493455882941 -1.08107506711019e-05 -2.8166863423777e-05 -1.23269486163022e-05 -0.000142060476678209 0.00116676708135816 -0.000444890580217346 -0.00087247175583705 -0.000345786380101175 -0.00101152880713341 0.000298896177103756 -0.00116207414896343 -0.000226727870396125 0.0010716232583603 -0.000861843596459471 -0.00305528708517588 0.00222410436009828 -6.89165658259246e-05 0.000153441539859796 -4.56957013749028e-05 6.93735675394353e-05 0.000162777693699774 0.00026384062454218 -9.51465929477962e-05 -7.30199302639064e-05 2.29908673386368e-05
  35 758.827716680808 ""  1.02527190248487 0 0 0.00182678849804908 0.000120327277360415 -0.00935025496558723 0.0097295494680297 -0.00639741306675625 -0.0113160575091914 -0.0857770914828134 0.0856208099445635 0.066567398442389 0.0447060881877657 -0.0434246692599732 -0.0289932881705584 -0.0450652751776135 0.0475342866213005 0.0363788870310435 0.0940030661907133 -0.0999351866119003 -0.0780102710186761 -0.0432397564864823 0.0430526619551343 0.0340954347560688 0.0496129105403831 -0.0518889425925381 -0.0374682603332571 0.000487882623964669 -0.000363032314608136 -0.000705027888043317 -0.0088219779430949 0.0204212002058209 -0.00298849167510042 0.000748770111960764 -0.000513009302407605 0.000140770811586288 -0.0114980441528632 0.00115401938978918 0.0197750459170195 0.0257657988397647 -0.0190981157478458 -0.00823929670827692 -0.0180316846337296 -0.00897335709869564 0.00647525666910762 0.137703067990152 -0.134674292353639 -0.10134922769933 -0.119442691844138 0.131787807845984 0.0951722754976017 -0.155339149542289 0.156826133075671 0.119671681775907 0.094738693753138 -0.0957955833852678 -0.0691116455917819 -0.0014585650872806 0.0472442844654772 -0.00634653397792688 0.0223281910493996 -0.00886688600927715 -0.0100366566273954 0.00433803523974841 0.0499765061633311 -0.00096540533699826 -0.00062021620262456 -0.00252792956740376 -0.0118379218281406 0.0103155002973864 -0.00611505804074428 0.00622901208044627 0.000402917470600327 -0.000204996306252968 -9.86226425353941e-05 -0.0391770906763345 -0.0136600670955089 0.0296555745063074 0.00696238951007091 -0.0220939717458366 -0.013984512454926 -0.03283872799 -0.0121587501915791 0.0344924381652451 -0.00494223024619937 -0.00603687121903573 0.000890006048333949 0.00166758035127381 0.000299385511393962 0.0110494379441597 -0.00180728846941148 0.00748706880460303 -0.00497855690403447 0.00446136456337374 -0.00300924567899224 0.00419786929703087 -0.00212679358630425 -0.00142654018555721 -0.009887837635875 -0.00818175764564706 0.000512298170176899 0.00366376868372498 0.000599278024949835 8.52901233217294e-05 -0.000289101816428859 -0.000179937323582574 -0.000358527292154083 -0.000265234435505723 2.55883386467099e-05 0.000290814281630474 3.15592087069122e-05 -0.000224579381507408 -0.000304522986824399 -0.000939418449323527 0.000432058389341076 -0.000651939323572981 0.000194274803169051 0.00123306255147439 0.00211610477220694 -0.000956243977170802 -5.98419804870155e-05 0.000473334282727009 -8.04660034785174e-05 0.000458616215143428 -0.000680945818839571 0.000699496699170233 -0.000974345457213193 8.05619310963043e-05 -0.000261694521895362 -0.000201069451744881 6.54504370872086e-05 -4.6578073334306e-05
  36 782.441810896587 ""  10.7639562221007 0 0 0.0852986156465169 0.0335395608804739 -0.0354503091747779 0.00217198662285685 0.0191415484316183 0.00632850263900554 -0.0143388942246435 -0.0247666142974366 -0.00259819879426595 -0.0276839669646449 0.00756213227513494 -0.0401191306450526 -0.0298214225956347 -0.00166573499011552 -0.0433185471727711 0.0146347392870263 0.030029286246228 0.00538647013532766 0.0131064520904795 -0.0276782845816639 0.0386189484005098 0.0119069688148252 -0.0201925854875173 0.0323909097313281 0.0141284469832895 0.0159356965911434 -0.00292597330489982 0.0164658102856905 -0.0252944101716179 0.00144034247517942 -0.0147652280274474 0.00443499608095874 -0.0238796204272595 -0.0111649831213688 0.00650671926385844 0.0223458706238961 0.211447853613787 -0.0973824415613996 -0.0906609165767382 -0.0379909725333853 -0.01440458277485 0.0730265688710014 -0.0108086893189367 0.0290500702607919 -0.0237447845545439 -0.0479037587240559 -0.0472918195105028 -0.0230475386187538 -0.0339242340851668 -0.0390647637442283 0.0306265725082014 -0.00850916174170236 0.0484785495567633 0.0418460573823831 0.0120797940824938 -0.0429848368958816 0.00396643297298791 -0.00437559880831257 -0.00591190958162173 0.00346363474588987 0.0126925350314085 -0.0469957448563497 0.00316948401992369 -0.0329719382223863 -0.00618251230008526 -0.0296720192246734 -0.0318258907755114 -0.00731713194979802 -0.0311507568943336 -0.00279855640860083 -0.00271556506941113 -0.000316021299107516 -0.0226212892056984 0.000969659493250437 0.0315446912535914 -0.00434123373657173 -0.00265884853649605 0.00547961234651135 -0.0221954322176721 0.000347997286774199 0.0306574752757974 -0.0690581247253882 -0.0792915610724857 -0.0266744013919232 0.0145101073051083 -0.0116895357565235 0.115163381977218 -0.00379207017205453 0.100844677261538 -0.0718462662609009 0.0606840497727574 -0.0674064446168513 0.0523325273822894 -0.0263128280544875 -0.0125912043419045 -0.214709153182802 -0.0846472078606419 -0.0419022440564213 -0.0478429670437384 -0.000955183794671428 0.00012832974174356 0.000880777146560569 0.000419990630660654 0.000730621704024801 0.000530779339049701 -0.000704952359273173 2.13769553987229e-05 -0.000685028175385567 0.00264785041224273 -0.00173321367497665 -0.00422253340835228 -0.00151955039601661 -0.00473967529425482 0.0044455222926364 0.00511774350620472 -0.00210029243779852 -0.00299691373121652 -0.00300173601522549 -0.000816263809783559 -0.000385328840457562 -0.000925739330720584 -0.000678712236541569 -0.00280504101821483 -0.000807364739912048 -0.000682209887475683 -0.00252462757138366 0.00158439555003531 -0.00119522950625477 0.00154723407470485
  37 803.83194559707 ""  11.9059928900907 0 0 0.0151731266118404 0.0152904315161192 0.046334285749209 0.0319226543819259 0.0560595753780539 -0.0539536205715115 -0.0185223870256472 -0.0164505935052434 0.000776029419663985 -0.0377515457727062 -0.00117541843658878 -0.0466724701082073 -0.0573164099994297 0.000542955068439285 -0.0667573530005397 0.0390804022353416 0.0345806496123098 -0.0098543863053534 -0.000352542131464701 -0.0538252858647591 0.0771087290142046 0.0079994295212259 -0.0407562723406783 0.0702633055456768 0.0403709536758025 0.0450888064506322 -0.0106353285038925 0.0355921634066109 -0.0457945737511967 0.0019146886253386 -0.0262280800580295 0.0108667719971022 -0.0468998731991045 -0.0254612646219549 0.0171806243728673 0.0529612811437469 0.02196635910101 0.0627298842331438 0.14484135410629 0.00326946167689303 -0.016135369393641 -0.0020214911721466 0.0124360580023041 0.00838805305953614 -0.0404812083292306 -0.0864786700051534 -0.0627705967312617 -0.0348271077571808 -0.0692866655800495 -0.112775695376384 0.0337101132952053 0.0446686058451414 -0.0432236053118096 0.0435492782172116 0.0222537567732506 -0.095407127305138 0.0095262319638702 -0.0221276827150576 0.00809122083420083 0.0054341900073142 0.0255134263555708 -0.103551478401669 0.00658779620712124 -0.0768291158112084 -0.0190900027425393 -0.0638681219822326 -0.0742251899590296 -0.0222951225712131 -0.0671667342753819 0.00996855183451367 -0.0103195007784735 0.0246143753198969 -0.0695911777094915 -0.00487933242638234 0.0839337376045633 0.00205997147401599 -0.0196468315948521 -0.0151621805995198 -0.0641305750519338 -0.00761161263461639 0.0812784773554195 0.0408045803510065 0.0516769546235951 0.009484488842538 -0.0171116321811715 0.0010047112936478 -0.0602903039779099 -0.0118407757823878 -0.0573098550538475 0.0506976027784328 0.0084193313970643 0.0238190456984259 0.018279282000106 0.0233644049271867 0.000588618630539929 0.0456595023959254 0.0221079803400245 -0.0139331334106193 0.0114765758291259 0.00191960228661344 -0.000423262198239425 -0.00173713937725534 -0.00177025858518624 -0.00198556690919171 0.000100513127985311 0.00136595172660313 6.94978093866716e-05 0.000706391465386618 -0.00379950598334417 0.00298963903512454 0.00745314304730552 0.0016170038819543 0.00740875454155954 -0.00810316225487267 -0.00395511735363467 0.00764182604528685 0.0023697032266058 0.00617339466512336 0.00811310162613678 -0.00336020708168435 0.00196198500369097 0.000780698052242136 0.00522077137363186 -3.51068653659364e-05 0.00206624976731426 0.00602556656168449 -0.00333469893247008 0.00245396072763247 -0.00361841820796858
  38 843.923435742814 ""  8.09768819397501 0 0 -0.00849317483903748 0.00284747867831895 0.00144516907233181 0.00161175015687974 -0.00026684647474459 0.00187970997911024 0.00171850303983187 -0.0019223819077306 -0.000984451234270689 -0.00355704574055345 0.00336536675032259 0.00486958419729854 -0.00197848543579433 0.00228430817895509 0.00503659140181141 0.000623886236004257 -0.000387810560668532 0.000141944144546266 0.00203473149014561 -0.000544856296934742 -0.00478856156843229 0.000561141706167139 -0.00155642200878428 -0.00359580752826788 0.00222469525015622 0.00199697468986792 -0.00114014890342411 0.00114598647977693 -0.00118824198875591 -0.000503836811716222 7.60844383079126e-05 0.000483195463888185 -0.00114967942678385 -0.00237062494560174 -0.000365402292138853 0.00140839782461037 -0.00222101880878003 -0.0011038587687502 0.00282144965515547 -0.0125180845287323 0.00389226199959184 0.0105265377879694 0.0247266225680196 -0.0278424440870132 -0.0199630092075101 0.022297966533957 -0.0227808493195415 -0.0143503587693758 -0.0144489088182671 0.0189113483894814 0.00964766234311391 -0.0212402585756479 0.0153028857569179 0.0122264916285243 -0.000509237112552695 -0.00203810945682065 0.000792121206858201 -0.00236711619463987 0.00213862769575038 0.000153330839882329 0.00155322252359877 -0.00576259166663705 0.000606033218391621 -0.00344702057774347 -0.00145206077363035 2.38832977877076e-06 -0.00542035375746471 -0.00115089386877624 -0.00392179100903128 0.00278167706439209 -0.00103240048606493 0.00466157777791953 -0.00497399723673277 -0.00104117056869977 0.00550307419177838 0.00589604877907302 -0.008419137821089 0.000556829465168309 -0.000700794745455376 0.00242480914004614 0.000382198517523152 -0.00228178869035181 -0.0015148529398461 -0.00960211914585628 -0.000609924152333808 -0.00960900991136745 0.00645825677469162 0.00878914314217628 0.00530294261239558 -0.00165046212236834 -0.0173462841211153 0.0138496408908753 -0.0401869915495241 -0.00357539936963059 0.0101204158639537 0.0126702110496987 0.0228812471058311 0.0353252615880522 0.00887626629725246 0.0199007319015481 -0.0595537247586054 -0.0184776051837856 -0.0132167212744405 0.00225507074785675 0.0115756503468224 0.0127441249713573 -0.035969539105968 -0.00668717477220797 -0.051526307119801 0.129830972574565 0.449293912639691 -0.0957865649724706 0.306749764632288 -0.381311846932305 0.0120592312837727 0.0701446906557753 -0.00244351339608211 0.072960747598372 0.15740548270641 -0.0676309554308211 -0.0348741655875062 0.158108682897588 0.0652653876089962 0.130921731950517 0.123354921053268 0.385814393049413 -0.228138682888713 0.183063508786034 -0.30834338338237
  39 850.839615801346 ""  0.472584267079706 0 0 -0.0307301641505286 -0.000658168350403515 -0.00340519914238112 -0.0037143547940871 -0.0168543518962232 0.0160560208045595 0.013591100350946 0.0170190293798987 -0.000622292191229766 0.0130986732142256 -0.0407130186103618 0.0650833365902248 0.029149390378864 -0.021823537340393 0.0608408297899671 -0.00414654578122589 0.00194503569548596 0.000317544614990583 -0.0220856105272176 0.0231850831083418 -0.0613736674602238 -0.0439338944952809 0.00509339993382882 -0.0661501190384999 0.0790157878346 0.0918932544411189 -0.022560052916931 0.0567439689597119 -0.0567629088569142 -0.00243023833358891 -0.0241990653462652 0.0214568719852281 -0.0578382994185392 -0.0280185484299202 0.0332079287787846 0.0663310311107367 -0.0358517967612152 -0.00776562803492331 -0.025082772831969 -0.0222550728499666 0.0139772356339124 0.0129724571576233 -0.0554560233515145 -0.0640887160611056 0.0480977822680573 0.0329614090398812 0.00749987831614585 0.0583062484817952 -0.00767890963946278 0.045804448472437 -0.0481195708573751 -0.0751636890797475 -0.03091818521679 -0.0382947896059394 0.0163181975433952 -0.161148440693751 0.0230112870819387 -0.0859291639633077 0.0764105899736878 0.000568294528955758 0.0321227032263082 -0.189411733189544 0.00821348011535518 -0.142217321977384 -0.0495919627052807 -0.0997356410097252 -0.135267697302041 -0.0563704201981286 -0.103404794511987 0.0696541885204227 -0.0327277394924172 0.127936831991388 -0.124522155178072 -0.0156759070121111 0.133932092587044 0.0327800745694098 -0.0488665804085214 -0.0949200926710819 -0.104577474733094 -0.0314639140513416 0.121984165086582 -0.00680253831210785 -0.011783315791155 -0.0177506974209369 0.00221693103388445 -0.0142423159796801 0.0167741180974048 0.0234317574841912 0.0164912779295723 -0.0123542888859741 -0.0428161743728419 0.0355984859637785 -0.103683283410745 -0.011832151757806 0.0123492345123876 0.0537831427761248 0.0384128061858284 0.0592557473247973 0.0195662858601331 -0.00155865398255529 0.00223143682839843 0.0025478601409386 0.00148174605250228 -0.000412908816301295 -0.000264778647068194 -0.00216691288682351 0.00204438037694595 -0.00106987546975075 0.00180519770446259 -0.00681906219019203 -0.020280454256393 0.00491911998504287 -0.0157212339917583 0.0207293571929227 0.00444677751968609 0.00102379219127544 -0.00203977774002235 -0.00233934874448162 -0.00672921165389613 0.0029147996470266 -0.000650957516692485 -0.00782625113981326 -0.00844004456302212 -0.00733402863877072 -0.00538982528923364 -0.0193147687444907 0.0117718198220161 -0.00834473263273721 0.0144510862801819
  40 859.76700112918 ""  21.1616294410864 0 0 -0.0755789379014454 0.0371533272685819 0.0378401920027651 0.0244120999921977 0.00725002925223227 -0.0128735417015211 -0.00864231862128133 0.00316624427590589 0.00323719144046119 -0.00432276252384641 0.00812135764423674 -0.0171383816850867 -0.0125969241083627 0.00137717786240865 -0.0203430976819894 -0.00364160776996414 0.00887161379642365 0.0040622004373867 0.0123915951220687 -0.0173271862594614 0.0154835573837036 0.01938237355315 -0.0136988385980365 0.0162815462467886 -0.0161232492484053 -0.0161781533412188 0.00553718593698543 -0.00925894099552832 0.00700408851751963 0.000859487599501731 0.00344920393708975 -0.00361272383849977 0.0103828729791161 0.00709510685194651 -0.00643864402517492 -0.014398243071894 0.00199333406048491 -0.005621323443671 0.0712092369857805 -0.130421035043288 0.0238079738038739 0.101186498388213 0.00791285629831675 0.0177942351463901 -0.010222795073369 -0.0196562784050338 -0.00535607122807904 -0.0142289421190559 -0.0442343944686495 0.0219429905749106 0.0461108119813421 -0.0441827808269672 0.0528943463336516 0.0609953060640876 -0.00130742752536324 0.0254632191007364 -0.00433740595482603 0.0156337851648183 -0.0164164659715883 -0.000377894744304996 -0.00551240956540499 0.0314610461965324 -0.00159051703709033 0.0256592042172738 0.00957408243627962 0.0155224408714561 0.0285851772168357 0.010762201241995 0.0213220019244276 -0.0146085354428891 0.00636435049345939 -0.0278995666294649 0.0266819022514057 0.00343223568043385 -0.0280486312084767 -0.00570295254380656 0.0107896288549565 0.0187296688499066 0.0208501820925613 0.00643561462624268 -0.0244577191189327 0.00443443880784811 0.00369389615610514 -0.0872914012524913 -0.0212911806482837 -0.0896720872750038 0.0387020653090138 0.0933425936997971 0.042630143544329 0.00104257141081241 -0.156385613544343 0.175936088946577 -0.427170946547036 -0.0267278996914953 0.0665177782650286 0.205897623838526 0.18042849282796 0.248064122933929 0.103668908406877 -0.00271463775896189 0.00399769071129166 0.00665868736878133 0.00310043779856442 -0.00403384063410046 0.000284578480430876 -0.00627118512340719 0.0039870439098744 -0.00290807955430834 -0.00690241657514628 -0.0132564000106591 -0.0356061228143895 0.0136562323635414 -0.0258941967717114 0.0400990593840498 0.0160696090609589 0.0199659720074504 -0.00649913516456207 0.00538216879146545 -0.00171724085990349 0.000731003591711529 -0.00357419418324685 -0.0162720189725883 -0.0210796621721533 -0.0130426885937064 -0.012426618427527 -0.0439147026071501 0.0255469068655065 -0.0172183103830548 0.0306230735188081
  41 860.234174710733 ""  2.684889203536 0 0 0.00273417160849425 -0.00301199430618061 -0.00126994494575587 -0.00613692612947897 0.00127619985386654 0.00576196497436808 0.025212089424033 -0.0223315814598236 -0.0171335469365547 -0.0562957924703568 0.0561230544859762 0.0421081713529156 -0.0382370763160654 0.042631428453355 0.0356152461403901 0.00902005270791948 -0.0096422968755209 -0.00422517145510888 0.0269911724291057 -0.02757755769024 -0.0266767529448563 0.0261127627051935 -0.0245754929590505 -0.0219455394175121 0.00623294675837785 -0.00296673154468145 -0.00387771689180025 -0.00384611774791851 0.00478337595917546 -0.00241432535876893 -0.000254639868891399 -9.15599063107067e-05 -0.00195315855060612 -0.0018411244236391 0.00183821344518292 0.00841199929310222 -0.0168794857485649 0.0122530821655325 -0.00251266424980794 0.0144760222024688 0.000174578542489186 -0.0135738594970078 0.340950045664354 -0.351455170809173 -0.281602509024064 0.284370170609277 -0.296104461736599 -0.221427780934369 -0.178357390265958 0.189772551763684 0.137099969295157 -0.242623088342623 0.22055585105591 0.171587213932296 -0.0050523653426592 0.0163067845509894 -0.000554909932525971 -0.00123875998039111 0.00254305732546141 -0.00322207327289061 0.00334917354317559 0.00351175314378896 0.00214778548449021 -0.00336776352281852 -0.00176010941413335 0.00597686232825224 -0.00882509859898837 0.0035117156737241 -0.00790987853533631 0.0108567783393275 -0.0107108692633099 -0.00381048196382571 -0.00868041042419715 -0.00225563210092637 0.00347326486818406 0.00130895351863326 -0.00266910618670423 0.000249209505957321 -0.0139198650602201 -0.000398524627038259 0.0170720382842371 0.0028999992558484 0.00431487665107845 0.00472029560592576 -0.000190760484582893 0.00291588427050073 -0.00615562374311236 -0.00510270117827348 -0.00444875907493576 0.00331804206985079 0.00583101670991713 -0.0133693976722055 0.0296622689758299 0.00338598837930897 -0.00130258365197489 -0.00896434562672081 -0.00975294391309349 -0.0165962315272292 -0.00493236916407084 -0.00118473080275305 0.00451353636895646 0.00104820887128923 -0.000293160380731288 -0.00214562293886585 -0.000225181393867471 -6.35656082954554e-05 0.00287543951355575 0.00108324512763976 -0.00075035259737507 -0.00955602376046315 -0.0329299568850258 0.0109439158950132 -0.0211699977952078 0.0287713311107671 -0.00213162496960115 0.0124951160872871 0.00259820592347066 0.00013714950734496 -0.00128888875476774 -0.000956415354656168 0.00446289997039756 -0.0125459427188381 -0.000565465107158394 -0.0107190823040567 -0.0100648398770973 -0.0304629599677249 0.0174848072101131 -0.0137133029380882 0.024021417260823
  42 874.070111499754 ""  52.1043253376989 0 0 -0.00684112077805348 0.00411568671240963 0.00805913363597992 -0.012958778598454 0.0104046457360582 0.00742354461057991 0.0550385849022988 -0.05566009586498 -0.0398624577337405 -0.0268016389505232 0.0266860856839341 0.0247170576905538 -0.0264050579716853 0.0281437205193381 0.017983428556714 0.0494347190188792 -0.0518107695940984 -0.0407096644010927 -0.0449553578787303 0.0451061250408606 0.0374737684062034 -0.0491214541776379 0.0486327938735601 0.0330212662842748 0.013299936980197 -0.0155706854703368 -0.0116104988089349 -0.0114830421635657 0.0280919006814919 -0.00327365206452721 0.0047731845056446 -0.00503782756528936 -0.00283024347047879 -0.0162162947930117 0.00089939899259424 0.0249260323708503 0.00564677283235359 -0.0111719638719997 -0.00242099619060106 -0.0079971049895064 0.0118882129523998 0.0232581904415693 0.168936772950898 -0.160949637735927 -0.123907408968597 0.142769037038967 -0.143570102409002 -0.117491418086398 0.262851155942095 -0.27333490779027 -0.202771015280078 0.337953393929624 -0.298768311430042 -0.246456983134797 -0.0127732413214423 0.0358193457848634 -0.00159076904893162 0.00534494091551809 0.013975098923589 0.00267136981755881 -0.00353783234883552 0.0311144255339746 0.000742776588344803 0.0189268840029898 0.00606779708695602 0.0378822666836768 -0.0294039885558021 0.00902593010414608 -0.0247541745156628 -0.00251259682917788 0.00240154083915599 0.00102305363437809 -0.0212300659106658 -0.00233955963150553 0.019914112121552 -0.0145445534396019 -0.00428433036969045 0.00666368081945736 -0.0205654421271166 0.00203915592541786 0.0280124014608339 -0.00628009232612193 -0.0093591341087441 -0.0127431230306376 0.00059939959951793 -0.00921786743265447 0.0123533202609953 0.0125808205018331 0.0153681908593034 -0.00688790008980646 -0.0165249975851176 0.0245129156419117 -0.0637834720020944 -0.00655775878759539 0.00755173838505323 0.0160455640210646 0.0232325605794546 0.0383114787692509 0.00408958703482214 -0.000220858523000328 0.000518379269483579 0.00104586508649603 0.000263711575310516 -0.000626307815181692 -0.000897161789893229 -0.000972674459113604 0.000216175065721522 -0.000507440512089385 0.000946842631369792 -0.00121234817960711 -0.00295352109758616 0.0018449915584773 -0.00270794117206205 0.00500590942732334 0.00102635166752473 -0.00405390352672568 -0.00162726839162152 0.00142998143473299 -0.00587552208781775 0.00507502191072639 -0.00161257392236947 -0.00118315599833019 -0.00510777742194852 3.92376984421554e-05 -0.00124534631973106 -0.00446448897542843 0.00379647631839206 -0.0006008793422758 0.00260225931710901
  43 893.457716846378 ""  9.65375433734878 0 0 0.00074281181986065 -0.00120119209556441 0.00209191560606186 -0.000271243454548634 0.000704609362596878 -0.00151005249467963 -0.000168036257050834 0.00122132670951458 0.000147943591704522 -0.000648646989628793 7.28909150920322e-05 -9.24186365396109e-05 -0.0015347661770378 0.000931523677292572 -0.000694178323852131 0.000403992965123262 -4.39879893204677e-05 -0.000434159933289465 -0.000129588271664692 -0.00136251356996584 0.00140213307390076 0.000838821379510016 -0.000745587429556761 0.000623284108514581 0.000404581177204717 -2.5405523345738e-05 -0.000615857940734212 -4.11500377853515e-05 0.000194824641081526 -0.0001346464609938 0.000324923649524841 -7.39382206703646e-05 0.000148543428558075 -0.000764300253457294 -0.000282414832380947 0.000428219654340834 -0.00557907938154699 0.00502044891991098 0.00420066638469078 0.00616344141130032 -3.41149706191444e-05 -0.00477623530300773 0.00206870795869887 -0.00185060269286426 -0.00160561903114 0.00272894109071825 -0.00399499292404726 -0.00413385684888221 -0.00308681553831783 -0.000270132871807589 0.00239688538314501 -0.00451995795014044 0.00532524266830734 0.004507081000473 -0.000279971968474631 0.000700826378179435 9.6249582749571e-05 -0.000122262905017793 0.000303595723331013 0.000314387943728052 0.000388003645625117 -0.000641464427068741 0.000327353717167541 0.000466861311448189 8.11885879561741e-05 0.00115007508109899 -0.000853995687870828 0.000132364308080585 -0.000514860197264335 0.000450693582522863 -0.00010889185889877 0.000742054175192175 -0.000577172053055003 2.22194176492366e-05 -4.53427799812222e-05 0.00111316278914646 -0.00170624593152398 0.00273661383303598 0.00127335974652009 -0.000193287129279473 -0.000795735042579435 0.000567539081231121 -0.000138616709199628 0.00264795633542037 3.15456235557122e-05 0.00401497784600475 -0.0025767013214543 -0.00307786955577951 -0.00238890947122562 -0.000551577272370308 0.00403472557164854 -0.00413855654954719 0.0102900861334454 -0.000319229778309422 -0.00722848191810335 0.00153571562869354 -0.00797432180938523 -0.014011297735703 -0.00462400807039117 -0.0334969589399131 -0.0365364616700884 0.113435836367639 0.114818477793539 0.0517915231745377 -0.0166277711033029 -0.114018780716064 -0.0227335956188403 -0.0770908370091746 0.099702788387871 -0.0097658338557822 0.155474192303822 0.0138534442376822 -0.0123548877561184 0.113121418571921 0.137079758954918 -0.0630628029788904 -0.038288682202225 -0.000370878825208052 -0.106467449436353 0.0445654899083599 -0.214920881346049 0.0686487791271764 -0.433203986750937 0.115480155348302 0.0251969500859589 0.022053393671295 0.0554143189720261 0.0773490427594489 -0.0715282835167624
  44 927.948931460204 ""  48.2659517231078 0 0 0.0630525553167779 0.00303364717603912 -0.0472983750682382 -0.0212483928312334 -0.0257002428769904 -0.0124075054592153 -0.0097275439259088 -0.0131977943297728 0.00197815231059154 0.00522121929850564 -0.00146151615940315 0.00707852065884244 0.0171736081700526 0.00442002105169537 0.0150861172909235 0.000792885733506459 -0.00100338944756953 0.000877687406667558 -0.000973917629139541 0.0161291745529572 -0.0148813242317612 -0.00481413318218984 0.00608894612933189 -0.0121646608581757 0.00325188795809723 -0.00393460656349591 -0.00379006713384687 -0.00111874858849936 0.00383889720948244 -0.00211199169668102 0.00195880359121023 -0.00222918468721638 -0.000793943553151993 -0.00372855949129762 -0.00125802905312854 0.00430017283860336 0.124608280038335 -0.0841434565450565 -0.112430805490877 -0.0119506593186491 -0.0568245316427955 -0.0451090271005149 0.00455111522079928 0.00536953639259154 0.0141740094152376 0.0213765227745882 0.0114964188349318 0.0113281062647996 0.0276046669134867 0.00741840659818963 -0.0222894387518058 -7.40451990976207e-05 0.0103157305866602 -0.0192007562404491 -0.0068548583708465 0.00702891114992137 0.00273995814433013 -0.00595702760076953 0.00881018366589306 0.0021727952096835 0.00170990742425436 -0.00692448685324648 0.00189055896377683 0.00574669849182578 0.00116856780433301 0.0127508258266625 -0.0119543176216259 0.0019396701157797 -0.00915674453432434 -0.00129074004965616 0.00194609604721238 0.00632466138234838 0.00380816266492009 0.00256481621589735 -0.00249150979021258 -0.00900841038057425 0.00499360259150846 0.0124308524230577 4.06607371344843e-05 0.00455100003880089 0.00177576088018629 0.032582417035187 0.125023990866033 -0.0287867148742523 -0.0872183554948977 -0.111231053798776 0.00747724310150582 0.0128401904473898 0.0445661157307425 0.100587903798815 0.122588005171774 -0.0125473429062503 0.202026443875703 0.0554709848443081 0.108617036165386 -0.289946390011684 0.0048843764490697 0.0156623590589457 0.0717901840251905 0.00150531715964625 -8.35078854964244e-05 0.00204268758349617 0.000762352803564567 -0.000555245124953977 0.000771629430266166 -0.00237748968301828 7.51042024189623e-05 -0.00207111782422184 0.000302683905910593 -0.000121802941080941 0.00223057243193258 0.00285521177401496 6.61955721450982e-05 0.00281131271343061 0.0067867140537449 0.00452596871139667 -0.00331118944131738 0.00109834722927651 0.00139698985593882 -0.000432603181448261 -0.00349916647687804 7.50501638514832e-06 -0.0073470643416847 0.000119276013742838 -0.00020155103255365 -0.00321369403392997 0.0010035070422651 0.000475139491429435 -0.000759457818886386
  45 932.583894741314 ""  2.19540301035444 0 0 0.00323663501895606 7.70100291501714e-05 -0.00141881133526352 -0.00358203275599445 0.000414349368530069 0.000297328337870607 0.00822665412896286 -0.00942828980661414 -0.00590913416619109 -0.00971229399034102 0.00985181668352579 0.0100298399067557 0.000232394413660589 0.00111645630238004 0.000271622292922913 0.0120224753826762 -0.0115556322438115 -0.00913214527099349 -0.000916606040606463 0.00114189174681868 0.000223949676309347 -0.0124999735998087 0.0111666187033201 0.00612841262307083 -0.0742528759083712 0.0810596307216246 0.0679340895214708 0.0138740360892602 -0.0916641234589643 0.0376396598693109 -0.0399016008201272 0.0367036229849919 0.0251598827793657 0.049964160168378 0.0284659427591514 -0.0844383920879687 0.00664380581919729 -0.00558557554995536 -0.00663667843301943 0.00074299689970757 -0.00111976978266421 -8.66294237941024e-05 0.0654526091071923 -0.0627747843917509 -0.0474225981304305 -0.00383257264998394 0.00835779059691401 0.00335526274045978 -0.00131150912919857 0.00202621041116814 0.00080229086352263 0.0689177611819998 -0.0613636979630124 -0.0529150991508498 0.131078423854255 -0.092813448425523 -0.0546151908341092 0.16261735688169 -0.239672538451762 -0.048163681386052 -0.0193416438542627 0.163727474046122 -0.0366152123875722 -0.1289476616002 -0.0405632302436524 -0.262289015719683 0.222156000481597 -0.0513377273180191 0.183906485495119 0.0531055244749189 -0.0648579914026539 -0.0631130843101675 -0.0955503499793724 -0.0439454031944849 0.108412997551046 0.169092807737266 -0.10957883504029 -0.238414966634098 0.0457364828765775 -0.11142067449578 -0.0840752186456717 0.000838489858052959 0.00497019934233185 -0.00186768669636684 -0.00389822701190342 -0.00549249764086506 0.00118728338924736 0.000996970558186949 0.00344863863461465 0.00433605797848231 0.00628417557468367 0.00106323795043797 0.00652966919170558 0.0023505053663066 0.00555365145029604 -0.0148931548494367 0.00166243337964867 0.00348351116542835 0.00247793711229404 0.000458971084347943 -7.23351414263492e-05 0.000960905400069239 0.000182829628525581 -0.00042148609635637 3.48649682087809e-05 -0.000778933633309082 0.000363585360340199 -0.00107932552374029 0.000210010047850248 0.000160658043263654 0.0019717224460603 0.0016055115657393 0.000646470258580499 0.00104302435077078 0.00199984920849857 0.00275356620548512 -0.000988473066793267 0.0014163234364322 0.00152019393861169 -0.000615926454769916 -0.00109095999483233 -0.000332129138516791 -0.002949748982895 -0.00118921637265232 0.000726760028791856 -8.74305744387002e-05 0.00041422647969981 0.000172297614913953 -0.000180285039626764
  46 946.955901006551 ""  0.672539374522756 0 0 0.000418617725452888 -0.000546789303402207 0.00234023203734314 -0.000508624689082417 -0.00045298671853177 -5.16413345145202e-06 -0.000422297942359615 -0.000367632890381589 -0.00122778468678102 -0.00373589091414452 -0.000228354411920942 -0.00250583016725878 -9.63738055100713e-05 -0.00112033477289725 0.000747861397962302 -0.00708128922268957 -0.00400648649499005 -0.00447943714959378 0.00499872785000559 -0.000870049192243467 0.00676044623005022 0.00994256389391864 0.00524133224270524 0.007425966967606 -0.061585771074598 0.0333563350570229 -0.107103272669353 -0.00219073804747331 -0.0593649790684941 -0.0473131327878262 0.0844421643805646 0.0299093680185675 0.0718848296928942 -0.0675983564287541 0.0185732943050427 0.00399888210567016 -0.00250749415798836 0.00122346642196073 0.00130468735118207 0.00374939528301961 0.0018715623325363 0.00151713955106496 -0.00207546648907064 -0.00572255039369139 -0.00699874212092776 -0.00577703315828414 -0.00608200125812629 0.0046883055498617 0.0216782131606027 0.0104078324441782 0.0152693543741254 0.0164681344442469 0.0106228425204626 0.00166241906050351 -0.0841746247149512 0.265954866857304 0.0429162180762756 0.127927567465345 -0.160578952377937 0.105120838287102 0.161258937934697 -0.165458722227753 0.079248918408529 -0.0544840252985286 -0.0550856204699099 0.0279332442469992 -0.0137512064244063 -0.0765608862438667 0.0404282277326259 0.196050478334937 -0.037994965327892 0.276354946639571 -0.0431011797262044 0.0389378599959946 0.242246548422804 -0.00986469083715608 -0.00624148347413298 0.201094726781051 0.203603710915816 -0.0500556123669517 -0.192329578755552 -0.000361834950814556 -0.000892165124963282 -0.000244151369273882 0.000379808003230235 0.000133029798435769 0.000109157889149991 0.000332169632910997 0.00052786600074363 -0.000484717708631389 -0.000957577931137893 -0.000387034506326877 -0.00131105768304589 -0.000196181908751987 0.000210623866956007 0.000192888725988085 0.000786405572087536 0.000482425464353431 -0.00173029787937377 0.000228214427208596 0.000566926322116089 -0.0005392237325851 -0.000672555335529192 2.39157736545772e-05 -7.58704420912125e-05 0.00058065692540201 0.000412421427182057 -1.40903841870361e-05 0.00447306495763756 -0.000238709078971447 -0.00222824982513975 -0.000500996171589154 -0.00396360270413033 0.00284348754911354 -0.00222525096227719 -0.0036513692824968 0.000729165794375648 -0.00234811009802066 -0.00370421550236136 0.00197105692297431 0.00100983301583527 -0.000613111785774599 0.00120866997742401 -0.00214590412318928 -0.000144247736559596 -0.00102919436047714 0.000121130103431104 -0.00079739591159017 0.000748868565363077
  47 966.374358853191 ""  67.1918082275725 0 0 0.00384643884448331 0.00821591953474984 0.00217063330289386 -0.00341444596969769 -0.00396339825141668 -0.00269758483583996 0.000954592301677746 0.00311493072257722 -0.000660785309712187 0.00122840459287015 -0.00250790200683271 -0.00112427524602832 -0.00409499070402689 0.00530632275333527 0.00237625004141622 0.000908321074782407 -0.00254704614247498 -0.00211758306676229 -0.00370708067104657 0.000408621548663009 0.00375198513134266 0.00534640751786844 -0.00318238905140873 -0.00310775542777678 0.000595713365145687 0.00150612996009222 0.000459302410520439 -8.41938426542751e-05 -0.000638740392204509 0.00104737996037178 -0.00115252465517142 0.000784513697189197 0.000183213782962956 0.00103047746323063 0.00086682801755483 9.45429878812488e-05 0.0230163223961551 -0.0149033467827951 -0.00984783904613326 -0.0168754426401892 -0.00414604608249868 0.011420885708105 -0.0131071296831414 0.0100843917182816 0.00897446430751248 0.0260352868334786 -0.0241087980416763 -0.0219897507338067 0.0117840982471542 -0.0190897025813161 -0.0102916132454802 -0.0245926475834517 0.0309542251689889 0.0178336978273093 0.00322819786343153 -0.00228930024309428 -0.00169875932130969 0.00312369841546158 -0.00382939995090385 -0.00131237053749052 -0.00109948861330718 0.00535873619973805 -0.00078257514801045 -0.0025909153984571 -0.00065604392984704 -0.00585282583938841 0.00371417771746041 -0.00050472549200158 0.00309152556913634 0.0017734962101348 -0.0023188607546486 -0.00223350631033027 -0.00536093288426555 -0.00207341332306534 -2.81720947125841e-05 0.00332974430934712 -0.00222262628172742 -0.0057742540936305 -0.00204394770983249 -0.0043990613521145 0.00244639122613107 0.00619399450957278 0.00192325799894339 -0.00347619007144455 -0.00555254578979637 -0.00290933084865897 -0.00101220561912643 0.00443801398234389 0.00406302615094949 0.00303159438010421 -0.000627007847388359 0.0297987345075712 -0.0457450372591322 -0.00203468690962766 -0.0155277713873817 0.0394231636943259 -0.0241658295563309 -0.0336700087290213 0.0278985659565256 -0.0693866597492034 0.00840221630058565 -0.0600428851667402 0.0349775630232692 0.0736149223417404 -0.0385929309705578 0.0453336505323995 -0.0323100684042635 0.0697290119384758 0.141786166831974 0.0135318076842882 -0.0600113835816312 -0.180325731483642 -0.0606727871464862 -0.0654797728537113 -0.217409272679879 -0.502499430803434 0.0983850489850444 -0.122824581211602 -0.382910751770319 0.229849611788999 0.0106664366711199 0.0637567034044808 0.0411919684437196 0.133700434213042 0.0302605125687858 0.218684897836882 0.00901837181960084 0.0568387903347145 -0.0196775170132825
  48 984.424738403494 ""  0.48186898036101 0 0 0.00252126281782721 0.000612895526943322 0.00230148678241774 -0.00661126363053716 0.00274551015910425 1.38720483206591e-06 0.0124569559840407 -0.0134664911986619 -0.00831058807282507 -0.0357184826100458 0.034422671047862 0.0378464204388261 0.0418374877253602 -0.042782395628469 -0.0408220163897107 -0.0148083366245989 0.019346397177496 0.0119977574843516 0.035985842947619 -0.0376267634549723 -0.0205499878481929 -0.0364578075618202 0.0337583201673889 0.0169159314564958 0.00263308893451832 -0.00429812851117654 -0.00196276459619119 0.00548501806422458 0.00307789886903892 -0.0370848878651684 -0.0167011739924331 0.0154564307676335 0.0132989195730869 0.018345818056177 -0.0281021583901614 0.0171379492249844 0.00614989438294718 -0.00656751615672703 -0.00511788961873519 0.00325720034412477 0.00381930432357921 0.00683522042067095 0.235076997234858 -0.221169772298606 -0.164300399613445 -0.262361500228684 0.288388243463187 0.200372162149587 -0.19536143894653 0.212864396845572 0.168149241621179 0.210084522777856 -0.176507729845254 -0.163231129625818 -0.0982859380303229 0.129891399072489 0.056069227378402 -0.035766116320455 0.0546427761115292 0.0776879324780269 0.0895114408665141 -0.182089001509766 0.0567784183445143 -0.0526652270106495 -0.0184768782351998 -0.128664566187421 0.112089852842374 -0.0312829955672665 0.0915801806358519 0.0223211178594368 -0.0282125266026724 -0.0298757452615968 0.0823603586318497 0.00144924886780716 -0.196781671488603 -0.0792782748120978 0.0659327719888702 0.01545144205876 -0.104851074575593 0.086405273637617 0.106503989734934 -0.000941415978692098 -0.000578427101230357 -0.00079717320877713 -0.000583031528905447 -0.00140244691352109 0.00124548442225156 0.000234184785857865 0.00307537585162212 0.00109538920661931 0.0044086035610258 0.00764310513838935 -0.00795301734034054 -0.000224423483504942 6.45387308822131e-05 -0.00407289943914878 0.00131514333100451 0.00435815263333382 0.000708920035149654 -0.00548998136675553 0.000148773994952022 -0.00446974904859012 0.00353359900454434 0.00472328210741342 -0.00296555184082004 0.00156207899473164 -0.00260800413444533 0.00630012409398515 0.00384760327870906 0.000679557092390304 -0.00370818450098787 -0.00997006609950165 -0.00194839952363478 -0.00534244869196305 -0.0146106884248094 -0.0326821778901424 0.00729159219980976 -0.000678140646568812 -0.0207067223191016 0.01447160622104 -0.00213758493379306 0.00355435099259445 -0.00415151723170855 0.0143021913955899 0.00111487346940324 0.0145682988096546 0.00623240479547544 0.00483389658880559 0.00272334715492292
  49 988.854753624932 ""  0.0230614893384549 0 0 -0.000764631881595828 6.2097449216126e-05 -0.00138264007907588 0.00295033326959392 -0.00132514193900644 -0.000463295764614329 -0.0062752964419671 0.00602538131639101 0.00392028035420876 0.0265787471750364 -0.0260528837664218 -0.0238537637446018 -0.0317113519735675 0.0322251167686754 0.0272190642435501 0.00842513885868228 -0.0102811173242574 -0.00692590373019773 -0.0102042493372346 0.0109913559709588 0.0055146418812664 0.00931276128900427 -0.00845642184325429 -0.00384242443091353 -0.000439302345704951 0.000744421060331362 0.0019729860471156 -0.00417533139993226 -0.00337657233894791 -0.0559068244131622 -0.0391314106364465 0.040203889770438 0.0305678567995118 0.0378234968502987 -0.0301332861421954 0.0288474328522741 -0.000271502905788786 0.00117210361222665 0.00130030148175823 -0.00212097163186939 -0.00144451539611912 -0.00185651196182753 -0.161253609793023 0.159287395777959 0.123045168626487 0.194679017593867 -0.207763439637256 -0.152933033282839 0.070382934090436 -0.0760089007520579 -0.0600306288729235 -0.0553302723238419 0.0455658255048805 0.0434962956997465 -0.14141765115481 0.252657194221279 0.0748676947535825 0.0223238872750289 -0.00460823937537425 0.131102797014206 0.154348390658742 -0.223822794978401 0.0934104664088885 -0.128513212509711 -0.0430766503076112 -0.288508009992313 0.240358871393378 -0.0709655446887548 0.200413666434798 0.0827183203560855 -0.0907979059356595 -0.0735015939218653 0.0722033085009747 -0.0188952856355167 -0.278896840848321 -0.079260863895721 0.0637325387571479 -0.0894526983303794 -0.201459050305272 0.107053189754305 0.201046612619057 0.000472771657232519 0.000243863974540304 0.000343222392517853 0.000242926225459399 0.000265207455716962 -0.000433080178971306 -0.000224218071915154 -0.00134471131725111 -0.000196958522595778 -0.000790331487805967 -0.00238757180879179 0.00293464184953925 0.000243667761777137 -0.00028102939461274 0.000838196833689045 -0.000302246071853747 -0.000901340409947301 0.000479084318848352 0.00217567962797192 -0.000685077522885578 0.00289502604579134 -0.000833302096654989 -0.002308534245771 0.00167492271542625 -0.000909117078564345 0.000664859318891874 -0.00247148097564223 -0.0084883234686637 -0.00096639501363453 0.00200361807326239 0.00501975906028399 0.00435923508076344 0.000309616744761746 0.0104629606782362 0.0192061196324496 -0.00484282874139708 0.0022963526713018 0.0133391773071694 -0.0087568931681543 0.000896454433208633 -0.00151266891676711 0.00294531323879597 -0.00452914471293361 -0.000942968618159292 -0.006498983152668 -0.0035849909338625 -0.00206186978807895 -0.00174315886512189
  50 1002.58857330945 ""  0.16380779062331 0 0 -0.00352852166931267 -0.00309595017882778 0.000301267250743099 0.00242582609569788 0.000428527300156754 0.00210913119408828 0.00116277553599506 0.00306726901269631 -0.000500261826984647 -0.0388416921981407 0.0409566463001555 0.00981786995602593 0.0453166866011142 -0.0434283116098412 -0.0184799999875655 0.00271953411898647 -0.00918844778282071 -0.0030987806301051 -0.0605563699051011 0.061683346575774 0.0313338079440902 0.0552080108290088 -0.0492199016622716 -0.0198506382675186 -0.00172703892184024 0.00354830962820331 0.00291838943550057 0.00379898717820619 0.00109148167326014 -0.00870141765014094 -0.0075941118077823 0.00954904156715401 0.00517221454711853 0.00476121735710244 -0.00765403690400759 0.00366090297447051 -0.0196552829498653 0.0145101006900402 0.00770688335943178 0.00494420177647407 -0.00308644256493924 -0.0137341790844829 0.149217165507454 -0.192563141722906 -0.177007551374042 -0.224562163686472 0.211719620918042 0.199571926540368 0.30413508135645 -0.342397734559995 -0.273088768354773 -0.288017334963087 0.236454666766749 0.232650317486696 -0.0241142241545896 0.0224827391413202 0.0156816474246632 -0.000751646718027115 0.00970346429121914 0.0276436187865931 0.0240150529712687 -0.0462878377909684 0.0146826313266704 -0.0327150118708248 -0.0112022273355149 -0.0637356274359242 0.0482053900403216 -0.0168021030661271 0.0405169798593638 0.0134542563062517 -0.0115047175608859 -0.00356060746434978 0.0179709437274087 -0.00168055888383881 -0.0517381891334127 -0.0210966603100633 0.0142849912637294 -0.0156719387003289 -0.0249772705828499 0.0232009941315117 0.02485257508398 0.000646862147602905 0.000202985851061323 -0.000368336276051799 0.000406753781215119 0.000765667595952617 -0.00077965478045029 0.00161150310619171 -0.000310155483078519 -0.00171965295138857 -0.00782364115881987 -0.0134123024847923 0.0117891341705331 0.00126068607306946 0.00498608404110837 0.000267834432449803 0.000633154644273331 -0.00419412598253419 -0.00559062563426723 0.000620321763793297 -0.000711783972795478 0.000467426332019191 -0.000203134842788544 -0.000937019182131578 0.000313025575006796 -0.000665693024968089 0.000573414900390625 -0.000329672041135842 -0.00221214496069324 0.000274695344534115 0.00209921057182892 0.00309284464460165 0.00353222188594835 -0.00170118198947262 -0.000593114938970897 0.00754667809095557 0.00123714748441344 0.00250749206876891 0.0062099501209766 -0.00383420512764652 -0.000148696119751184 -0.00123930486759611 -0.00091764354739517 -0.00057098365622609 -0.000216804735061039 -0.00222783077096268 0.000752804263092764 -0.000361113404322311 0.00124003073143465
  51 1024.6301605244 ""  0.923586727218608 0 0 0.0274455029819706 0.0970190995802054 -0.0755240491153844 -0.00096262093827545 -0.0197828472523021 0.0393821641253714 0.00398095988244568 -0.0128120874374325 0.00681946803164258 -0.0151482918436296 0.0185090762951207 -0.0385425901305076 0.0116478989575305 -0.00929057471984308 0.0256858487542094 0.000262055393357751 -0.00600580626197024 0.00807696865212353 -0.0049165211402163 0.021771741256735 -0.0369635280802523 0.00767086028688277 -0.00275567866391713 0.02074304988494 0.00252963200685988 -0.00160949222725259 0.0048577559835037 -0.00293428921708396 0.000140020840049148 0.00148120176150734 0.00264208955523146 0.00681546688471434 -0.00588215353901861 0.000317223226888771 -0.00335588435843473 -0.000869896151691754 0.357417591762502 -0.196662896816598 -0.106922013083401 -0.293920870912602 -0.0525383441194999 0.174487916461517 -0.047482982801061 -0.0117382336124567 -0.0648006173203385 -0.019975222070058 -0.0587379535254822 0.0597117990063643 -0.0291359513912644 0.0181368132788027 -0.0408072233445757 -0.000141387525734227 -0.0660330506177528 0.0354506232079997 0.00298313708374348 0.00534664772450503 -0.00269893641126858 0.00764705219799682 -0.00971073902749828 -0.00143178307866889 -0.00217545903058318 0.0150781524201639 -0.00109719368864739 -0.0253519788858694 -0.00999727329381732 -0.0107870834277746 -0.0216641948256168 -0.014314597910308 -0.0146483001737478 0.0217838880311316 -0.00456846542304883 0.0329558694084143 0.0104995157485164 0.00176642346464974 -0.0115877448934387 -0.00625941364482564 0.00495335204316492 0.0101723334285055 0.00260801425957647 0.00517234474288015 -0.00227463859556771 0.0318093928000504 0.0136347209319572 0.0164733450344358 -0.00058383026134903 0.00859357782699467 -0.0148668445731401 -0.0479302145831842 -0.0611773184497574 0.0124635112005678 0.0472788119983265 0.173271154942714 -0.185822436189967 -0.0433691802903558 -0.208142135622088 0.294108266794121 -0.156811992182262 -0.151446263166568 0.179503938978574 0.0101370365556351 6.18216612018552e-05 0.00636352864110688 -0.00546172902257642 -0.00394177895783855 0.00193218731110848 -0.00386527795070642 0.00166376405032907 -0.00740091051578157 0.0059117215379692 0.00115023133131103 0.0103691673597234 0.0195326175815091 0.00526643179584259 0.00730568885672846 0.00327728119318839 0.0260412820707741 -0.00154379490927836 0.00294640879605832 0.0187015671570259 -0.0112450186829459 -0.00216162858634137 -0.00165673914375243 -0.00396780306119725 -0.00895778849537655 -0.000963763203160653 -0.0136099904392207 -0.00562087302966904 -0.00149674415248666 -0.00591900492999859
  52 1031.38757654253 ""  0.314649511510754 0 0 0.0031594830750642 -0.0179072784295926 0.0360821743011469 -0.00734585328289611 0.00355505888927147 -0.0229857479777619 -0.00975863857209633 -0.00673102104359467 -0.00418276255356054 -0.0291068023553252 0.0429358288193494 -0.0998418048136505 0.0535242776195838 -0.0171248168805992 0.0971706747039282 -0.0168628344558777 -0.0124953314315404 -0.00253298383916851 -0.0250439553048792 0.0319999082332778 -0.0999283962979052 0.0474659293538771 -0.0178846777962428 0.114182610761588 0.00115517763113313 -0.000655618943539752 0.00110318260599587 0.00212442315035187 0.00177715450693418 0.00229593641761046 0.0039760772156078 0.00527660006239389 -0.00429884947956006 0.00356167063243281 0.0015976230521293 0.0014805035574923 -0.0878442371460428 0.06583466168034 0.0506428406280677 0.0824428204824594 0.0167926114270516 -0.0338997487283361 -0.201451601666165 -0.0384592956607161 -0.17179194667002 0.0044058159315441 -0.141719546897219 0.156846380442176 -0.218526677263024 0.00867413684365546 -0.118844267609943 0.0559234413820233 -0.218187828035425 0.140619226129075 0.00296305547454319 -0.0147900640197606 3.2793621698944e-05 -0.00847990884038523 0.0110439060412851 -0.00458122776879004 -0.00589388159703608 0.00296916531082216 -0.00295313808339262 -0.0154304348197462 -0.00620067586851435 -0.00341251318445991 -0.0190090763003714 -0.00889805022810872 -0.0135773607395524 0.0180608188788943 -0.00210079088779622 0.02775909453907 -0.00311989251147373 -0.00232803249227427 -0.003136431705753 0.00642278146368372 -0.00307700787407711 -0.0131499678155757 -0.0117731896818036 -0.00296906874553122 0.0122563514657313 -0.0100623391100043 -0.00787085395449718 -0.00557989697117203 0.00162066576410842 -5.14998562053932e-05 0.00380689380568227 0.0133182556854448 0.0153358385935517 -0.00402287977889204 -0.0168166845327079 -0.0460645040779206 0.0405998428358961 0.0126746538428372 0.0617413625819847 -0.0850275264232628 0.0517622871091619 0.0503094941871495 -0.056339407973636 -0.0110985645407959 -0.00255059680403451 -0.0144764280437741 0.00606734180422892 0.00026131508905425 -0.00336723798102863 -0.00394344050946208 -0.00127234600764133 0.0180551703226216 -0.0231363341655627 0.00309717013965824 -0.00144637124156254 0.024510851201262 0.015185180790134 -0.00971261691082821 -0.0301001902185364 -0.0138931389157904 0.0213347776734103 0.052417636199864 0.0356853875946646 -0.00722237623207011 -0.0150675055665258 -0.00434326185658478 -0.0470774741891043 0.0349720136297978 -0.003274427926945 0.00954365867004488 0.0498377627846772 0.00391734592506423 0.0409384801413185
  53 1036.46634628566 ""  1.09724857393478 0 0 -0.00509494445158722 -0.00304218881790006 0.0113628012187088 -0.00111626459101849 0.000684656597972233 -0.00597236057453945 -0.000515054166089906 -0.000766199263861215 -0.00239367759742153 -0.00549279027425566 0.00760508134489139 -0.0136249198470578 0.00894263976057157 -0.00302937834627303 0.0139374539716832 -0.00428678916051861 -0.00228246972535047 -0.00148814385823135 -0.003395574833384 0.0024059410274722 -0.0137970386218607 0.00865667202297805 -0.00207996040626536 0.0182205608515701 0.000518770810535509 -0.000284711787257131 -0.000203306385096034 0.00140956796580094 0.000960506479208544 -0.000402510017805418 -7.18614677445845e-05 -5.89163641303606e-05 0.000159733124734595 0.00101785464254914 0.000984198543639196 0.000247422076103014 -0.0254765772095807 0.0156377685259187 0.0144593037079342 0.0146809091623387 0.00642865528407915 -0.00431062179127493 -0.0245257067499164 -0.0143915578589991 -0.0321686883065611 -0.00307284612683403 -0.0137473223676378 0.0261197222251641 -0.0399541552182218 0.00235071420997109 -0.0136788391112214 0.0114796355171426 -0.0306371143342604 0.0209049263063986 -0.00160342021709286 -0.00353509064250424 0.00157097408544287 -0.00556607120515853 0.00751059302080859 0.00033278711103526 5.77062413598883e-05 -0.00568714299678057 0.000207058132252568 0.000561237775378488 0.000262469107748208 -0.00104528625879861 0.00167165903559288 0.00115767345578877 0.000932525590093535 -0.0016670493966685 0.00116219661339596 -0.002182540616591 -0.0030004888612034 -0.00110225184296938 1.84022899939966e-05 0.00252766814548164 -0.00122203195656935 -0.00470219071218123 -0.00467222343504304 -0.000989745160496223 0.00441788037485861 -0.000254268082019046 0.00205764913518384 -0.000407434070727466 -0.00127549987397426 -0.00321494225285461 0.000979311008122838 0.00954026078624548 0.00740691648370524 -0.00339886130634912 0.0102843736986135 -0.00112835148955085 0.010861335870777 -0.000921070115775044 -0.00611274662304259 -0.00433826503888095 -0.00383732175383706 -0.0311812032614469 -0.0296986598732251 0.051385708173872 0.0214397258887134 0.0853401119396233 -0.0274868260492874 0.00946696133118084 0.0131648325011728 0.0341402917955027 0.00219715281742293 -0.102953873223249 0.15622905835335 -0.0234382866680036 -0.0182623126416744 -0.216081976204064 -0.127008048342441 0.0624701563650932 0.173986649539745 -0.00788328042947929 -0.132880252804855 -0.345980790279478 -0.302912971825074 0.0919556810569895 0.0993842930584616 0.0387740989281646 0.313037337887793 -0.20546268441953 0.0229931216694027 -0.0292758981432381 -0.318184907955993 -0.0157176336880777 -0.266473795824159
  54 1056.24942747068 ""  78.3019881525074 0 0 0.0910428442491201 0.0642356589262682 0.131111231542054 -0.0839789219569878 -0.035147685210235 -0.103074681920174 -0.0604819694100865 -0.054869398711749 -0.00132083725357386 0.000310755723123082 -0.0266693084407705 0.0346400006410059 0.0494232470506797 0.0273429555497027 0.0264233000477737 0.0255339703853096 0.0294327993493185 -0.00673545645559963 0.00649209041569582 0.0248778635080659 -0.0186752000934821 -0.0117775085682919 -0.00022332999247524 -0.02601761331393 -0.00707199245547734 -0.000234872349200321 -0.00794655568312459 0.00041681660801135 -0.00293601674988354 -0.00597974447104253 -0.0103785754620452 -0.0202113945931757 0.0144564719417435 -0.00609735441505456 0.0030629909474367 -0.00150647920621634 0.0865103771459798 0.0275322566832567 0.0754965074596533 0.0303367687322449 0.0501840003907577 0.178785375253062 0.0560244063922627 0.00314354072455664 0.0676427213224932 0.0693137803046544 0.0619921979880805 0.00928264840378361 0.0198295926839757 0.0126129297443734 -0.0310543693086829 -0.0196341119480462 0.0800444371811229 -0.0361857160877044 -0.0115262416065139 0.0142916365179952 0.00550817976975361 0.00144826181192586 -0.00282884188119023 0.00753823984304186 0.012685619688183 -0.0243932617597533 0.00620840023309426 0.065674668378733 0.0254164062907809 0.0246244337795945 0.05453377306972 0.0390983316182484 0.0371360325696809 -0.0623787286259084 0.010595070223436 -0.0906616741382202 -0.010489262376253 0.00166295933461742 0.0259856397503432 0.00181427387469502 -0.00358729199524894 0.00835999432691477 0.0138245763920853 -0.009471311461417 -0.0153431608698626 -0.00382544266130583 -0.0180999614791664 -0.00453579095366742 0.0105530238605617 0.00799343944023088 -0.00545885165139801 -0.00144520525914093 -0.00950112866650485 -0.0010396949581711 0.0226400476832119 0.0683063525099455 -0.104010416278728 -0.0152546442324683 -0.0602086779039474 0.0285471170409566 -0.00722999436418963 -0.0593155258847525 -0.0601152902076279 0.00276949714437469 -0.00153416361663957 0.00154508529078267 -0.00229317451689523 -0.00222663823690568 0.000832805273700747 -0.00129273993863046 0.00163918068119078 -0.00160032581873402 -0.00399461824053871 0.000507354990467617 0.00614335121360116 0.0125859809300408 0.0065926003510661 0.000275399083599935 -0.00114508943171104 0.0144251498145306 0.00106224553046743 0.00807313133282593 0.0174350014728299 -0.0091983861625769 0.000147315489329136 -0.00311587432459771 -0.00234483524076186 -0.00409321653264587 -0.000714627936989325 -0.00711071503215805 0.000925715734197159 -0.00253222884153039 0.00291709773827412
  55 1060.42841896853 ""  5.18273556589519 0 0 0.0116923816811474 0.00488781928925651 0.026495204850473 -0.0130741377516748 -0.00260876609491522 -0.0230410361681835 -0.0043112544654623 -0.0120525685878461 0.0132278850296168 0.00807029004836854 0.00348941321956769 0.00506904954988915 -0.00278525020935369 0.010247518370612 -0.0181127578252431 0.0191788479131249 0.00183541896921684 0.0229123257646971 -0.00759131401384253 0.00874717739363756 -0.0197445888812027 -0.019713460903268 -0.00706199541074188 -0.0177766799603083 0.0252595930251592 -0.0162367472694594 0.0502922574839888 -0.0506589873264436 -0.00696086323432721 0.0390785224598953 0.0279023500515124 0.0709740964988212 -0.0587901456188483 0.00522712036284205 -0.0630715809455216 -0.00311072471557 -0.00973202878774986 0.0229108561137946 0.0294428737569654 0.0183452367383822 0.0054215221986562 0.00973732225333222 0.0818292068690339 0.0484561449433791 0.0431763497121836 -0.0149183744937573 -0.00552034021698212 -0.00663535010773072 0.00231553655095748 0.0128131831468129 -0.018255290275095 -0.0378393687207689 -0.0317153249618626 -0.00145761042490957 0.0832397240945535 0.0416711677517629 -0.0631458152647283 0.140578264019704 -0.190625024892979 -0.0411273647773794 -0.0568843995390406 0.278076577042341 -0.025298885503336 -0.264499208819358 -0.104508146500071 -0.112553036108503 -0.220676255526494 -0.151405304351277 -0.147744738049542 0.232150312148338 -0.0528076531016118 0.352001912653043 0.176446443874899 0.0236658909486398 -0.218870699302576 -0.13073598215515 0.0968490437517437 0.170374259053935 0.00884240909859764 0.111241155814485 -0.00311297603155535 -0.00289593744711171 -0.00490313371960878 -0.00167129335486825 0.00179155356942672 0.0018636514107729 0.000407661268145125 0.00373181781043311 0.00119364603937363 -0.00101186652874125 -0.00460839025311678 -0.00633633996046809 -0.00132120929044629 0.00280502442661731 0.0131085400573941 -0.0206436695429497 0.0163124142174758 0.00824513949197919 -0.0248214766578496 -0.00256928263105662 -0.000556492345258313 0.00150155288329571 0.0020052838571089 0.000816918388873237 -0.000315240408069376 0.00177078663386815 1.52800364933572e-05 -0.000837667101242245 -0.00638525767531765 -0.00216680582047999 -0.00344012862275686 -0.00896802914457839 -0.00219132711097004 -0.000790314679623332 0.00776376612540938 0.00407642471804885 -0.00417162271044973 -0.00494839383600635 -0.00424598569674309 0.000156959017883953 0.00424060890816095 -0.000433260862948613 0.0105011798333485 -0.00316737925715498 -0.000236192163395663 -0.00103473444316805 -0.00685087829261549 -0.00131358900497348 -0.0041347900643954
  56 1069.8150999215 ""  0.0677418855326792 0 0 0.000234192723412919 9.84450857201724e-05 -6.75414574998077e-06 6.65930985839967e-05 -0.000230815623367369 -0.000114799595857299 -0.00057132603043607 0.000419004839805719 4.8090464342324e-05 -0.00124017323281473 0.000685344747111918 0.00151854309022937 0.00816853874667489 -0.0083585004501037 -0.00643935055310125 -0.0237630258783526 0.0252196465895834 0.0185320472791219 0.00489695740580671 -0.0049604471528687 -0.00290557443089469 0.000269128432666873 -0.000208678111094672 -0.000584630667412833 0.0337555521812716 -0.0352598925909267 -0.0279335287403679 -0.0874813907192051 -0.019910651498293 -0.017666305840423 0.0249827574228683 -0.0285472623563524 -0.0201820573302583 0.0498779524723553 0.0606528930110624 0.0483464387326118 0.000493243658099653 -0.000175380547400655 -6.45557425181955e-05 -0.000246008688548366 -8.96880484911673e-06 0.000568105943893762 0.00638767679806208 -0.00783900116831599 -0.00518419104841387 -0.0410122338520412 0.044250923129259 0.032699422852902 -0.00142644852493491 0.00256556496996263 0.00278559223749833 -0.0074898516699472 0.00825903229643661 0.00476768680961483 -0.0250898180843178 0.345101943872942 -0.0377183128672701 0.239269033464978 -0.308329503768982 0.0491307338109642 0.077625555240306 0.18603222580153 0.044834775117246 0.0798505271923621 0.0195089552904432 0.147912501850592 -0.117613673785593 0.0327223142007786 -0.108036315717439 -0.0378571974897164 0.037007526011195 0.0212471182944403 -0.190773956656723 -0.0691473943412335 0.046399067229324 0.143210065015739 -0.0972461585691646 -0.36111766931209 -0.237142179352806 -0.0708618725343936 0.252040221749917 0.000209480910955006 4.11684869318342e-05 -2.17237480418624e-05 5.75903727418525e-05 -2.25008635758204e-06 -6.8116850899662e-05 -0.000194328309473819 -0.000150975775335295 -4.6813451840076e-05 -9.75683041659923e-05 0.000130928987536294 -0.00035545976765651 -8.28056231667825e-05 -0.000660837882598209 0.00122357910751077 -0.000440855115563449 -0.000361160927277256 0.000300460808150707 -0.000778245841851757 -0.000463559055047004 0.000178814759975909 0.00074618270130203 0.000292976295276194 -9.77598863973778e-05 0.000313055173467705 0.00023496911595852 -0.000215482508656111 -0.00196306827656694 -0.000174605123217828 0.000355657915135494 -0.0015744359069253 0.0011843869241682 -0.00166023590285639 0.00192685727733803 0.00132907750629945 -0.000842017871907404 -6.47142435553618e-07 0.000314247816447002 -0.000539052074630245 0.000311930728706367 0.000335759492317639 0.000730792451751084 -0.00142223547035034 0.00117621733465356 0.00251365654889998 -0.000521371008954791 -0.000363162235243384 0.000121764802137193
  57 1102.20955092692 ""  4.4936954581171 0 0 0.0064504685246573 -0.00805042657966031 0.00236179602354875 -0.00269056071201611 -0.000205707981042381 -0.00222312272216546 0.00186576166677593 0.00289621841378882 -0.00105449588089419 0.00115233355901527 0.00114904371153034 -0.000335057695479519 -0.00057704600138469 0.000863624071343477 -0.00163995749154774 -0.00522446158688789 -0.00434284682100577 4.10166474409981e-05 -0.00108170519393668 -0.00373986179210048 0.00162079328330002 0.00398883139037272 0.00149435570120462 0.000666136425946116 0.000925347228746558 -0.001701928061183 0.00212397485006794 -0.00037573544388663 0.000972231306248651 0.00040407036091884 0.00103137691024523 0.0030370507854716 -0.00220356824907921 0.00158230559271233 -0.000390556116569683 0.000111926651728763 -0.0156149045472378 0.00458787522043246 -0.00767576346714109 0.0266930397796747 0.00295783014601963 -0.00960724835792475 0.000574430864247108 0.00211825549730763 0.00016964126363703 0.00360168716882453 0.00713835113979356 -0.00644694093084468 -0.00589393962477899 -0.00191725665032332 0.00364849163664546 0.00390533828436849 0.012655861745343 -0.00022759654625828 7.57006251847114e-05 7.42847283418673e-05 -6.87228013498221e-05 -0.000383538013830953 0.00102176728341055 5.32009909329064e-05 -0.00113462683133056 0.00242526670909786 -0.000352362537055048 -0.0102639324113296 -0.00394299165092226 -0.00452913013740549 -0.00681758442784891 -0.0065150732380205 -0.00452236663633759 0.00961366924943968 -0.00240407427961202 0.0133807551903543 0.00212107304975932 -0.000259369138014926 -0.00518674863948077 0.00357857441397628 -0.00304757375564401 -0.00471436896631877 -0.00759402336785161 0.00436095701206033 0.00686654450972382 0.00317482474484899 -0.00547205900306933 -0.00165284210317732 -0.000111324885107842 0.000565990818861844 -9.31251268942565e-05 -0.00413505018849023 0.00769915183734646 0.0028680161765864 -0.0224196773791981 -0.000606442164371397 -0.0256381866616098 0.00834823932343683 0.0284647161875591 0.0048450105275371 -0.00272599452231721 0.0193852774033433 0.017865385129995 0.147345180685584 0.0560139965552905 -0.00845595268105032 -0.110039314953211 -0.0258270208068073 0.0208443170234183 -0.0539052372057682 -0.0233632445081687 -0.0214676227528978 0.350577011312034 0.0716005949315846 0.0608521346854169 0.271019944823931 0.0368779838302255 0.0811426060016614 -0.268740243920005 -0.221468997168835 0.115337681309891 -0.0483661951428313 -0.0564764261410694 0.077889648994341 -0.114042803259694 0.0500705094406112 -0.233028209982858 0.118214339344573 0.00841013905164676 0.0307925046621749 0.0619845326029508 0.0753649215881136 -0.0468419229284229
  58 1112.77693196385 ""  4.79994612463788 0 0 -0.0893352158076254 0.0260283269643288 0.0326258252877729 0.0165441869894556 -0.000486854104389723 -0.00286790400028051 -0.000621810283761721 0.000923989052846706 -0.00353717582399238 0.00339897217983391 0.00373174069271055 0.000527474281022526 -0.00338828763592483 -0.00270962027281958 8.18304127469903e-05 -0.004130464165912 -0.0032052494832209 -0.00107024861173708 0.00213213319083764 0.000674967781658678 0.00136196095491434 0.000559748583009631 -0.00119655329212806 0.00348746196229454 -0.000778210135677632 -0.000912035953675808 0.000342917524171551 0.000666634181769271 0.00049210840512757 0.000221851711675546 0.00122807018684589 0.00159636430946513 -0.000849132691449302 0.000896771070984795 0.000469183641412904 0.000262148664938296 -0.0531978138008442 0.00852253155144525 0.0552373340917853 -0.104731757451248 0.0115833591898968 0.0250778551906236 0.0137643961074632 0.00666470576318946 0.00280685969704563 -0.00190188837417566 -0.00354339743006553 -0.00137778953092398 0.00596178327666635 0.00448627648661429 0.00441819230451371 0.000437562799742432 -0.0151805539519925 0.00595764882157648 -4.21153623188554e-05 -0.00260216255127541 0.000447084879011776 -0.00235901824755062 0.00323357300930424 -0.000821210027274329 -0.00141521288721419 -0.000553981662490714 -0.000824640996228045 -0.00454776713078578 -0.00186677654884061 -0.000759559812321769 -0.00375289021843036 -0.00328239653798213 -0.00246884440899554 0.00527925022327597 -0.000756523243972976 0.00741964387664376 -0.00124608686665694 -0.000799120283403521 -0.00120790927044806 0.00180232494366562 -0.0011223133928667 -0.00485130400440026 -0.00261301855522203 -0.000408541360771817 0.00264856048490027 -0.0604418606330075 0.0451819942449219 0.0241619794112507 0.00233257135514932 -0.0199711535348652 -0.00954765015270824 0.12299795776036 0.00411125914737441 -0.0315255636761752 0.365508804022098 0.197556423791992 0.112418276140359 -0.102248112167963 -0.339717217387811 -0.174853820972893 -0.0906322214524743 -0.444678030333344 -0.147172452477541 0.00711923053308498 0.00346054342981204 -0.00924311091249045 -0.00618932536386087 -0.0030551148063742 0.00458473938187509 -0.00618615055102925 -0.00277767198170815 0.00606795019095949 0.0147062574863774 0.00638439376057187 -0.000237981897284954 0.0232787664280933 0.00782076839354841 -0.00396320925009879 -0.00611492606489423 0.00322073322053158 0.00461619799350381 0.00527067842207351 0.0193337085536239 -0.00705759740068855 -0.0150144370817404 0.00191548106166173 -0.0352138526117549 0.0249517981753051 -0.000427461773486955 0.00837435778819704 0.0234427182558054 0.0079854708284583 0.011871146075102
  59 1134.08590469113 ""  4.00299315024408 0 0 -0.0369452724512347 0.0194384245669198 -0.0260098445116936 0.0309673658558298 0.0138366024114428 0.0241297758593246 0.00137506152272062 -0.0038721062915202 0.00267731812746802 -0.0290857680997949 -0.0531399368512679 0.0321921540918429 0.0167957599780886 0.0042128130617569 0.017434583265473 0.125834797007318 0.127496338793634 -0.0102005037327867 -0.00193246634964172 0.0165680239752945 -0.0213593338795812 -0.0521270591606804 -0.0304003306666838 -0.0267102113455497 0.0149009135549904 0.014114978269362 -0.000308168492627072 -0.0343001671536943 -0.0190424233458398 -0.000976557384848377 -0.0218173489842292 -0.0317730866416005 0.0150057300053905 -0.0245671514742629 -0.0290605318821791 -0.00891858133666944 0.0377530929287236 -0.005807260719348 0.034744422962279 -0.0958869357024558 -0.0280244828858141 -0.0204019968842352 -0.154468166986019 -0.132140655571214 -0.0286201224021597 -0.0464171450292349 -0.120708968524862 0.0973292429582612 -0.145146284482807 -0.0691362377674341 -0.0962107393153982 -0.0841828999958918 -0.102945322657906 0.00614147320620464 0.00992597998538512 0.093653998038728 -0.0238536331688821 0.108606490854754 -0.147078341590993 0.0173560582607485 0.0324163133012309 0.0714017757664826 0.0209206975096954 0.0885847005369137 0.0358239789202863 0.0238899468195406 0.067027816364588 0.0590752440586627 0.0421408515785311 -0.109157401486895 0.0203682132736754 -0.16045357536307 0.0750184691884672 0.0261091317881724 -0.0129150957268459 -0.0718769761265332 0.0446210219533747 0.16351339969579 0.060793568782725 0.0397359050893166 -0.0659913295976947 0.00436895264850632 -0.00487084731232204 -0.00169569091521173 -0.010673387097111 0.0130768064231393 0.00442474226958243 0.0286319058880514 -0.0260143082686858 -0.00867948938210884 -0.0658300672008414 -0.112888876759783 0.0922822743615427 0.0358594547728663 0.114991518292747 -0.0729524564800024 0.0420178129713716 -0.0159422508933837 -0.0238207686222293 0.00534165901388778 0.00524789354192171 -0.00136577547187865 -0.00387458827732403 -0.000803213367309785 0.000870999494991176 -0.00171560913809046 -0.00278684669473936 0.000139654024899253 0.0242506105912124 0.00345738976221822 -0.00486014826871336 0.00337009629454044 -0.0051044488346143 0.00618945318277753 -0.0116405585591476 -0.016756639112586 0.00482511961698612 -0.0104222460659587 -0.0132696249191934 0.0080180527319414 -0.00558814051731735 0.00345082974820544 -0.0121271848593626 0.0101353479343072 0.000973427705816275 0.00785189611139513 -0.000975082019546314 0.00545542463159691 -0.00659482281448108
  60 1140.56333343321 ""  6.05264579530558 0 0 0.0429936067248169 -0.0877550563325532 -0.00950203700680765 0.000740019619415761 0.016231621517637 0.00150894744804179 0.0121792431058858 0.0263426140068369 -0.0118102012033766 -0.0169998083334898 -0.0327590313323075 0.0185517294934763 0.0180123901422294 0.0141510722408595 0.00448550229550848 0.0287318716093928 0.0430313438108806 -0.0199753971016111 -0.014674242687817 -0.0227044250852664 0.0112512435983896 0.00694184445998327 0.00230008061402876 0.00349409167833733 0.00331012160033602 0.0090330755472673 -0.00821910350261169 -0.0125338991603207 -0.00732499802741339 0.00903927644456417 -0.00317409676143555 -0.00598134290256531 0.00431933546965821 -0.00387947187219102 -0.0165729184337781 0.00180154413604463 -0.154791066338639 0.0370063396962732 -0.0816696665183504 0.237120818305009 0.0371225709434942 -0.0754716783214626 -0.19192228513895 -0.129612007148174 -0.061228780367128 0.0405836994709525 0.0515544861751319 -0.0168765120380491 -0.135521296072406 -0.0982323237816621 -0.0467048554631576 0.0216585831601472 0.0485665173210364 -0.0130023825932018 0.0233368447573592 0.00742569832453719 -0.0180351524574934 0.0427897365656933 -0.0599587894677474 -0.00807141202789336 -0.00453876585217872 0.0544671636638706 -1.80496377870637e-05 0.0171118760261763 0.00639015961799739 0.00265856735932744 0.0124344085341594 0.0122469656020158 0.00836082254201454 -0.0161649031903678 0.0018529804282188 -0.0227427443783531 0.0399826066852416 0.00710146540514382 -0.0351655337339642 -0.0393017467537688 0.0267903415139575 0.058860160449435 0.00241261341607511 0.0301358129099086 -0.00180073600607188 -0.0206199436098008 0.0286028938822336 0.00526273974001673 0.0313748080136612 -0.0395448454943421 -0.00796253660406485 -0.0729338940784545 0.0768523204714366 0.0162229742458579 0.213169973451823 0.292577793606225 -0.177825405188135 -0.11691483072993 -0.357466971436717 0.20091746155408 -0.109648052157362 0.0756938942151341 0.0960526846252986 -0.0013421975568882 -0.00506904328983196 0.00153433122674533 4.72151851022882e-05 0.000835618806402841 -0.000809910981540943 0.000878272172903016 0.00341896131409798 -0.000693628409914876 -0.0160280651023433 -0.00156178541270481 0.00875336739143592 0.00639809971289015 0.00818834877242778 -0.00541813770992963 0.00562526702367475 0.008515854635029 -0.00302637386650539 0.0113117245149093 0.00944204567177705 -0.0020940268958253 0.00530802112622321 -0.00658582885108986 0.00594639422959193 -0.00916629924896008 -0.00140814385487056 -0.0114588120083157 -0.00135107663859963 -0.00626976856521017 0.00598863465756207
  61 1156.84070414413 ""  6.64474465699922 0 0 0.0189151650652507 -0.0331481253529343 -0.00500470744403073 0.0053668495334707 0.0181006197512882 -0.00959227311380203 -0.00402294330266236 -0.0196587214089709 0.0210087238048765 0.0324056754988149 0.0454750030803201 -0.0180092296148466 -0.0480096363876156 -0.0471586117573883 -0.000912757217100079 0.0365788092568094 0.00688872540362988 0.0362516806975696 0.027960853606085 0.0578307981311216 -0.037534872658676 -0.0588684749813623 -0.0460551491481195 -0.0151290940042267 0.0123454316346911 -0.00705959992186032 0.025263188505148 -0.00156062032721215 0.000869670430035554 -0.0228236671606576 -0.0106860451694698 -0.0101428732648199 -0.000391007382282242 -0.0130050851246846 0.0129985717129267 -0.0133953942897505 -0.060515548559828 0.0534015738909205 0.028290449802332 0.0853177991227856 -0.00825020762660238 -0.0677186989924631 0.36149122717989 0.239960914989171 0.14170982329789 -0.193087213140038 -0.302057963047617 0.15710627353384 0.17827209279818 0.149616592558096 0.0263637059477875 -0.16874570353301 -0.257426035773174 0.102966378468824 -0.0465220942766933 0.0670346370941787 0.0207774315121638 -0.00379041318008612 0.0106964672827709 0.0376979754764744 0.041920146633099 -0.0626597477908632 0.0197651857391429 0.0253252966835522 0.0123205747864643 0.00820351388316444 0.0200587381487767 0.0168894541541804 0.010070929792347 -0.0513029399749297 0.0136648747224738 -0.0801538038379853 -0.0244956004400923 0.00796748634878982 0.0725814758338364 0.0301912980560516 -0.024580968012079 0.00953178026855069 0.0504079170929697 -0.0359202027867572 -0.0570758427258544 -0.0168687457298003 0.00903016506177597 0.00218098030017579 0.0175687188630276 -0.0113068333655961 -0.00295813923377583 -0.0294322334119162 0.0251600855409629 0.00769339728818858 0.0873274309108663 0.109236426792141 -0.0558939855072723 -0.0487115530649633 -0.133915648325102 0.0407166409327001 0.00102512795730133 0.0991544868917779 0.0321479513756583 -0.000974847605331812 0.00768897810508014 -0.00219534129368436 0.000221136014432282 -0.00293275078150976 0.000817843827097596 -0.000187157451090835 -0.00513627102214923 0.00134841441327416 0.0217231800484666 0.00179875041004325 -0.0156357002170201 -0.0141391180087272 -0.0147681161967629 0.00924057458441296 0.00251777399836251 0.00738980929958837 0.000209595199782218 -0.00805461446048009 -0.00798592989942075 0.00154711033990785 -0.00596238028762846 0.00962046848634171 -0.00498206542014697 0.0124532209661483 0.00198217596262563 0.0175154502917108 -2.50822504413315e-05 0.00853949714041551 -0.0093823036262785
  62 1172.62447794865 ""  1.00865459013192 0 0 0.00664458739537177 0.00808993931648706 -0.0102471664777217 -0.00237363428332752 -0.0108637754283417 0.00448638736846187 0.0143824352222452 0.0127498258740486 0.00173819426159974 -0.00297822237660616 -0.000445549415080982 -0.00223927067655106 -0.00294301362861528 0.00170561469312706 -0.00594205938422208 0.00180317138868293 7.74768726368223e-05 0.00258504652625593 -0.00124033134876965 -0.00358196280184097 0.00400654230697644 0.00197902667094523 0.000612856883882795 -0.00213928015546721 0.00213019329526735 0.000762085308945456 0.000117111375932319 -0.000514506169041692 -7.61687807705337e-05 -0.000583563341160614 -0.00101301885915283 -0.000731743987242353 0.000163671000450622 -0.000713032815903851 0.000249566662405466 -0.000394584277816734 0.0410887651240869 -0.0336143849478753 -0.0322243969325567 -0.0272829980898058 -0.0507751858411898 -0.0712228077799443 -0.0295803241832091 -0.0176228473300623 -0.0175559751828295 -0.00139867418501919 0.00423797375045943 -0.00823968059632171 0.00528156033072961 -0.00294767539691111 0.00508001211853341 -0.0223214279502504 -0.0163214780815649 0.0213243146995272 -0.000400712199299283 0.00293830608169408 -0.000312808520001653 0.00136815967477424 -0.00159008087083535 0.00121972267258054 0.00189386394191749 -0.0002818569590412 0.00100351310502498 0.00198178446917517 0.000960596715839681 -0.000887533885246418 0.00217735595163082 0.00165423600605573 0.00132629452708774 -0.00268205299764708 6.04228376537756e-06 -0.00463361657628489 -0.000575657443734839 0.000399801579112999 0.00211700532401453 -6.17524268983411e-05 9.02755091484543e-05 0.00272307369724303 0.0025097027648847 -0.00118431304917745 -0.00249357394546507 -0.0619364145905393 -0.0638627133822352 0.0710252650791636 0.0115975102878964 0.0295358173276465 -0.0439592044085851 0.0149212137823066 -0.0255526308272418 0.0629025824001936 0.107432798232751 0.341614020293223 -0.360052946912719 0.049488375066279 0.192110813945098 -0.526924989591357 0.0713212516452554 0.127013186945739 0.176934941727424 0.00481260487050742 -0.0315283115165478 0.0177560708396936 -0.00258407201787723 0.0175286566119855 -0.0116935712839341 0.0058944578234552 0.022619508473115 -0.0134963888774233 -0.0573972224340572 -0.0064150850422057 0.0787411899456254 0.0667158835890062 0.0489344816683947 -0.0148491681830139 -0.0642803934367748 -0.0836254006955913 0.0262471018555048 0.0256158166615994 -0.0262207210640135 0.0351251800964335 0.0340981224071425 -0.0344891543099913 0.0454742117122186 -0.072896889760545 -0.00868382570302589 -0.0818042854006386 -0.0190796514882797 -0.0364817497655752 0.0214659109313144
  63 1179.73847509931 ""  15.3816539945791 0 0 0.00554765453246888 0.00382661542000294 -0.00542288877865162 -0.00108585045372058 -0.0033629814083199 0.00218146733434544 0.00117404391320974 0.000217520817252497 0.000723718471445712 -0.0037487165928747 -0.00415846209613358 6.47498611701944e-06 0.00441295613464899 0.00510044790971086 -0.00151652683100511 -0.00223917106349398 -0.00174857450651144 -0.00100253690311935 -0.00195177490237739 -0.00322411708674953 0.0032781674490457 0.00445664940293849 0.00369376336056822 -0.000230765002415929 -0.00263236796406271 0.000958571988151479 3.99517734107262e-05 0.000787980865020059 -0.000106276489909836 0.000637992567344038 0.00125411467421331 7.62027788821646e-05 -0.00051890417908163 0.00129209127146871 -0.000707309567263869 0.000383813282557395 0.0223396309206145 -0.00935334240022972 -0.00356244793784481 -0.0109044458546258 -0.0142758406679008 -0.0134272962552964 -0.0370236405722063 -0.0228083018519725 -0.0154779741370363 0.0184160315710664 0.0324202356398187 -0.0173272841913639 -0.00328315667209786 -0.0106635221676476 -0.00218561733325344 0.00657474715774959 0.0167829244246862 -0.00388407203218317 0.000697510884476173 -0.00358595316738478 0.000284408952690104 -0.00099297451779839 0.00123105251116617 -0.000623716080609909 -0.00145909834642462 -0.000465551900743923 -0.000794373249304858 -0.00115795977613283 -0.000984772205883131 0.00236869554538526 -0.0040664776535912 -0.0004165279211955 -0.00317195328728509 0.00233420904796588 0.000343527119960864 0.00717114056870951 0.0025630800207292 -6.68100736823278e-06 -0.00255405293122723 0.000125313038126399 -0.000406151852212407 -0.00411304834568869 -0.00445212752224709 0.00440706041115724 0.00404698252622472 -0.0204676127886497 -0.0160443595282002 0.0212113628640282 0.00763432776944688 0.00790175913961734 -0.0124283454857197 -0.00367254682635138 -0.0136312880654327 0.0181368121827987 0.0377536074893281 0.101175183758991 -0.0964632802999574 0.00720491919411221 0.0389440393507422 -0.147918574006286 0.0435570677952148 0.0843473984924489 0.0473544790245193 -0.0269065074113126 0.113221163759258 -0.0366449088277465 0.0182328226178567 -0.061199583213328 0.0275810474669913 -0.00963335487821578 -0.0796526398050799 0.0299564076357826 0.197467568453898 0.0125800587712651 -0.28278305910275 -0.259807637495198 -0.193784877121172 0.0905397632771853 0.187910991017574 0.282890413740626 -0.0744986289780739 -0.0680366701701508 0.0820448250033146 -0.120833257572757 -0.0975980347933204 0.130054267663521 -0.0983635097140757 0.212334487072007 0.0346224786462528 0.286575951820867 0.0152841537385811 0.12007641623971 -0.116707142016468
  64 1198.00247763494 ""  0.518852164017735 0 0 -0.00207456816015764 -0.0317071118839208 0.0131601131412665 -0.00222778128791355 0.00669594194524292 -0.00910252693914973 0.0119241841223423 0.0186648126572139 -0.00603327312745766 0.0087588145995979 0.00605336157147197 0.00179230096656108 -0.0103451847942437 -0.00971806569724372 -0.000570780868890196 0.0040150698495105 0.00579392390764355 -0.0024595635454454 0.00237520670453014 0.00013934918351338 0.00226074022016638 -0.00549286318911652 -0.00728763770772706 0.00394103964429318 0.00299046170060494 0.00322452688258249 -0.00045462358794372 -0.00218589171544331 -0.00144286515019286 -5.61472178111015e-06 -0.00111047361021495 -0.00159928031429998 0.000862777106132214 -0.00172329576742016 -0.00184893877476132 -0.00040287174151467 -0.094196099902285 -0.0182505899410253 -0.100328269426536 0.0976425992925074 0.0491444622698567 0.0158261508157504 0.022452868379425 0.0181906132231372 0.0102637317852801 -0.032116669126338 -0.0476606755647564 0.0229787386723999 -0.000916587741816759 0.000352585876942285 0.00235661374734969 -0.0219174098156237 -0.0503321012234827 0.0251151712755684 0.00135714455729051 0.00500480612716241 -0.00204962957746393 0.00594004565951769 -0.00864895469482138 0.000680352626439771 0.00236745255360524 0.00473163287912183 0.00145955129638612 0.00547743372599035 0.00253651638018942 0.00115283924761604 0.00399792846460007 0.00406239430735448 0.00225728876223109 -0.00791133126799868 0.00255671518855187 -0.0127406918488526 0.00473478700725831 0.00184383896545221 -0.000279691897986688 -0.00490820471075683 0.00298294170197017 0.00970373323275755 0.00326791137587532 0.00303772486751276 -0.00367586596939575 0.0858095464183033 -0.0416591559617085 0.0430203002159278 -0.0487575734943041 -0.0125121793395823 -0.0104411035254176 0.00296641938988859 0.078657767726767 -0.00490941122485122 -0.138021775128764 0.0812875630177311 -0.280013762740078 0.157461039802171 0.350030222501417 0.0606890642700703 -0.346390786073595 -0.539942633030833 -0.0374072668707773 -0.0047234439635705 0.00312121499663421 -0.00404254947360213 0.00315338667507694 -0.00536316200723511 0.00386038482620928 -0.00112784166831678 -0.00293090504789476 0.00327309292696112 0.00200174663044001 0.00028555451662388 -0.0131560554345594 -0.010132167440003 -0.00393483807169189 -0.00194112205458825 0.0276708673882653 0.0548541132324696 -0.0090024711960467 0.00119428988985968 0.0379069647860084 -0.0316184389425661 -0.00485912989335042 0.0036641707732145 -0.00735347914481886 0.0126377891121955 0.0014555194701513 0.0131691305599548 0.00624354802377646 0.003761919476669 0.00187394098080433
  65 1220.69218539303 ""  78.7964259219943 0 0 -0.00834083483393328 -0.00898175531078123 -0.0243013227414293 0.0320582486472091 0.0300540279763655 0.0144870275739874 -0.0664895498943881 -0.0474702353481969 -0.0273048597922015 0.0238454376138064 0.00897373987653419 0.0201607737549568 0.000695787934166112 -0.0429458921125235 0.0551078395432845 -0.018812819026225 0.0204659830181542 -0.0458100704828176 -0.0012834709066486 0.00282136712173967 -0.00630124492222774 0.015726568780015 0.0118217432939747 0.00243962960940975 -0.0378550456370179 0.0198484989812395 -0.102874877494726 0.00455613105866184 -0.0058629993285051 0.0491097502395463 0.013203375700534 0.00321187409613082 0.0262969424177577 0.018790398449156 -0.022530765520573 0.0335583039010533 0.0353006139904726 0.0077926693132426 0.0605210299826916 0.0175491256959192 0.0153317891314586 -0.00221506520711174 0.296720186332089 0.162450432565363 0.155137590681878 -0.0917519330732835 -0.206546102267456 0.161332101606971 -0.184798021666988 -0.108990332439484 -0.0932841948257478 0.150677133288202 0.298732289905638 -0.154572553867976 0.0996062093829407 -0.139619410566633 -0.0426957369108653 0.00691095354065271 -0.0266992513087658 -0.101145682665787 -0.0929363981970213 0.110487428842322 -0.0432978111194865 0.0295772443002617 0.00987430786551497 0.0116979403385577 0.0550669164893301 0.00295347682657128 0.0487266575689604 0.0201852579778126 -0.00400172966853609 0.000855156032158643 0.0213083103999032 -0.0210564722523578 -0.115436422612909 -0.0713460230195363 0.0545659504080847 -0.0216959594605769 -0.0978967615277203 0.0654067031845639 0.114100578555272 -0.00324423264276457 -0.00478865607299613 0.00600316398928631 0.000738242709446434 0.00359446685131214 -0.00496991697103564 -0.000787801816913197 -0.00169136619381949 0.00439883688611922 0.00252965094307121 0.0244867999289682 -0.0291137946661994 0.0042434591956736 0.0159290400986229 -0.0298277288828476 -0.00917374652911584 0.00597428196212256 0.0440051994303339 0.000692611565644806 0.000618315808249069 0.000121494718184218 0.000142863463971341 0.000370443996036606 -9.35247057434021e-05 -0.000272541380680469 -0.000715705951377576 0.000205825104168553 -0.0019156037709344 -0.00058454160561952 -0.00297438253402755 -0.000628054475564608 6.83738734082293e-05 -0.000357630658984062 0.000259304453460561 -0.00158586306334362 -0.000165888091809968 -0.00383784498767948 -0.00484170337112295 0.00265076932478872 -0.000605402042054138 -0.000134677487755328 -0.00135528792462964 0.00299325927891104 -0.000249813091533604 0.00107281292676299 -0.00116590121862681 0.00152996593077284 -0.00228412764038962
  66 1225.07804191408 ""  34.9122464188754 0 0 -0.00840251135625604 -0.00962698991260384 -0.0139315105616885 0.02194534038854 0.0198885096882694 0.0063543973847675 -0.0235346244538292 -0.0403259487172383 0.0234168449301223 -0.0113664560958078 -0.00993377678505929 -0.00075130391667739 0.0122496598093024 0.0136390307484618 0.00337697015843757 0.0334843647847757 -0.0126744994492625 0.0311013168644894 -0.0515119235365057 -0.0226528394646743 -0.0314984567085453 0.0245587099485076 0.0394444811406376 -0.0205562570946629 -0.0403485020615746 0.0130059096832566 0.135996233084834 0.012555796313097 -0.000759733768161557 -0.064318457144192 0.021047578895666 -0.0182476118076771 -0.0434138838276247 0.01062513588595 0.0113942345318233 -0.0373816222347067 0.0166638170097024 0.0166728944110148 0.0638326656004577 0.0143051271231377 0.00106543101402671 -0.0213664439499264 0.134864874310656 0.0777893189661344 0.0755269070416768 -0.00801149993104769 -0.058264331360247 0.031647197918499 -0.272670040303007 -0.171394671452867 -0.146533483301315 0.136332623664802 0.268025543429491 -0.150827573249058 -0.134223113446786 0.116512208084548 0.0687194101099274 -0.0100550105754434 0.0429597077260579 0.145855314150007 0.124093227426601 -0.203611636673738 0.0576036413656285 -0.00649079508017998 -0.0142341218249485 0.117952106946784 -0.153586411640143 0.0132968709328078 -0.137975774788904 -0.0446928047491922 0.0564284494235288 0.061016856118891 0.000760731468564273 0.00538875980912782 0.0343317289965621 0.0637248364286551 -0.0355075682974436 -0.0239945375323087 0.0487600099694415 -0.0392312893961001 -0.0653611964467137 0.0017894192145358 -0.00333840711731265 0.00503535046699434 -0.00111295935620905 -0.000424153401447397 -0.00304119304840413 -0.000111461749107734 0.00648690580461593 0.00112415802698956 0.00043828144667253 0.0200839568620421 -0.0268833168730486 0.00683983616932222 0.0168824390172507 -0.00689679569079534 -0.0221473525701067 -0.0241487091447581 0.0126967575150309 -0.00121406508019671 -0.00125078661298068 0.000199025169463281 0.000693594618344412 0.00104461651896462 -0.000795977923212528 0.0008178986639442 0.000991433211702145 0.000633300832774373 -0.0040882768571355 -0.000405414593248989 0.00382766755633499 -0.000831340256393739 -0.0015701312768001 0.000521526110388803 0.000163867076223384 -0.00447228123563443 -0.000585983377036503 0.00341312928520555 -0.000122901369482767 0.00148947907626947 0.00125302376491961 -0.000578420625042562 0.00153612892068591 -0.00418648245904776 -0.00236594794145979 -0.00708731615106144 -0.000364426832413862 0.000403582151174687 2.92461000752114e-05
  67 1226.15265021742 ""  11.0034373054085 0 0 0.00439720912629821 0.00483762591973267 0.00613533607916488 -0.0101578264469668 -0.0090551137350164 -0.00245280875566193 0.00847571078942955 0.0189308538011669 -0.0170476213339838 0.00801586627691509 0.00734897959276607 0.00313380848359006 -0.0117208521044244 -0.00687609992611858 0.00678089558655459 -0.00245970203228767 -0.00972477432672925 -0.0377436751440674 0.0275187653345838 0.0167199570668116 0.0203554443994325 -0.0138927339350977 -0.0217258882219475 0.0129346785083806 -0.116136300292276 0.137682284402727 0.0213496036293622 0.0195113205662747 -0.0394354557795592 -0.00820260303103124 0.0513582250740127 -0.054919365775719 -0.0226177048813084 0.0478953632091672 -0.052334434855045 0.0112558480497773 -0.00712272974066529 -0.00878611656021674 -0.0323873856851593 -0.00659834243192494 0.000630170889681539 0.0122254292134727 -0.0558185020660748 -0.031460548180511 -0.0304553608496737 0.0231688473798761 -0.0104861967784027 -0.025372818987321 0.159342929868478 0.0739743359919357 0.0650009065568747 -0.0676963896730687 -0.130543055043788 0.0757030560173003 -0.00462387219841278 -0.0284130817213442 0.0151509391642301 0.0204523084886462 -0.0408179547990176 0.0204503471321357 0.0333340873793995 -0.0831289530517536 0.0102058238856248 0.128460444846219 0.0248538644399831 0.260973495653639 -0.14628993799944 0.10050788006592 -0.150245489805559 -0.0977989897587265 0.102096420297456 0.0689057813698186 0.102537904272418 -0.0231893820798014 -0.250847892533723 -0.107051882181865 0.0893491419435997 -0.0636142722358943 -0.088779598943365 0.128338557677497 0.103572570426177 -0.00119755554318424 0.00145171824131887 -0.00237362081012897 0.000688299907497315 0.000566619449220425 0.00133026987417617 -0.000147290730750224 -0.00376884630306382 -0.000256893388573659 -0.000354259992796895 -0.0094748829739077 0.0126258713697956 -0.00345684001734277 -0.0081048600038538 0.0017920158072293 0.011583170019141 0.0140177933810024 -0.00362837097563319 0.00155607324734049 -0.00030582724690634 0.00087773949557773 -0.000711105001464104 0.000789834240973915 -0.000124281020739763 -0.000265310298607732 -0.000451349220828364 -0.00051523633455281 -0.00602256413590473 -0.00100226288925733 -0.000554941932316752 0.00555847946730266 0.00325120830157926 0.000114108694187328 -0.00342952800672182 -0.00371765378892034 0.0015033313125687 -0.0021189631942061 -0.00358131878260199 0.00240270153714543 0.000248230577628107 -0.000463699653803356 0.000603072370932734 0.00182601843774881 -0.000579967391401376 -0.00128172997528661 -0.00195244261750374 0.0010828546895851 -0.00264374718583021
  68 1254.79778952522 ""  193.7722013988 0 0 -0.00933011373178408 -0.0199650082831938 -0.0466015920099701 0.0625471081486278 0.0580726473618975 0.0219242888228431 -0.112757861124821 -0.113495336795455 -0.00463743768245722 -0.0238828023975123 -0.0240918367611297 0.00279709989064774 0.0427101968325852 0.0269903452154588 0.019384687708566 -0.0112584439160019 0.00422848592733115 -0.0199086948213447 0.0462323867135595 0.0553465345626167 -0.0126543403077459 -0.0347103071515971 -0.0496498900994019 0.0212677119633334 -0.0116782943034969 -0.0253672297526055 0.0180941109203826 0.0054651631965647 0.00381614996392259 -0.00496050454623637 0.00277447158176587 0.00836543039188878 -0.00716291225008205 0.00118285439969045 0.00807364244563354 -0.00160606483953738 0.047437491521679 0.10400890490006 0.236290775644079 0.0242110988362808 -0.0211450863819815 -0.0886367592277255 -0.0973833525143703 -0.0768329961489206 -0.0313887897358162 0.179025340792631 0.268060651215335 -0.125972618465642 0.248352016941096 0.179077871830832 0.0779460998010723 -0.00978660579692086 -0.00147672074773033 -0.0128878553496935 -0.020421027775977 0.0041154819821871 0.0155635229281159 -0.0234180035522976 0.0304576563507259 0.000402197867925018 -0.00872170252842407 -0.0187279808100408 -0.00763515000728789 -0.029327971677993 -0.011649158899055 -0.00886678294711224 -0.0215425876894475 -0.019472863778599 -0.0135863684437574 0.0334964955914364 -0.0110850060113531 0.0549538194035155 -0.0209031797226135 -0.00526826737104147 0.00246566780946894 0.0177726279353493 -0.013338566623307 -0.0326149721086039 0.00670190018435841 -0.0244668219162375 -0.00604391153408725 0.00652208282542642 -0.00550489400855435 0.0126912899223454 -0.000747526852293298 -0.00218030544679055 -0.00456306579271022 -0.00859261013038355 0.0203609944446184 -0.00270000577886139 0.00673722893399369 0.0491738138080044 -0.0577418195845347 0.0154215263458926 0.0357460312680345 0.00569500344270421 -0.0526204417647268 -0.0326926702360639 0.0280659653731647 0.00137815659265027 -0.00234761700515098 -0.0012225939468512 -0.000229659646571525 0.00262598892300489 -0.000388263569266565 -0.000222808341373301 0.00215427005676917 0.000881191970582712 0.0031455268129258 0.000951922869131054 0.00751008702845978 0.00133447353612 0.00216435014639182 -0.00550265106696768 -0.00334946264805465 -0.0141718389113621 0.00137873372120007 -0.00885557473239519 -0.0154982016072091 0.0104760874756461 0.000982905683897282 -0.00484310255031261 -0.00415614829573617 -0.00245516595734564 -0.00120635512756405 -0.00685864574913815 0.000676554429974895 -0.00273799224182748 0.00460666833693823
  69 1282.00633868149 ""  15.8464042797483 0 0 0.00506832471771848 -0.0160770188357415 0.00835728497797103 -0.00164140194913618 0.00603496599162001 -0.00601440188689332 -0.0204853202599801 0.0239477475595379 -0.0598422119940823 0.031439861721619 0.00827328257163294 0.0298084494992982 -0.0085168955175216 -0.0257255108118746 0.0227941074635434 -0.00948721239005489 0.0351225256799206 -0.0574286149880287 0.0341401728059223 0.0143340680374852 0.0245873376497888 -0.0147437266663509 -0.0335999497562893 0.0247494300323426 -0.0094278523713157 -0.0404287878427928 0.0399306625599054 0.00337496086097585 0.00866075385904642 -0.0132126440365157 0.00735339941744809 0.0154676049893722 -0.0108683137448314 -0.000463230766059951 0.0126437701297416 -0.0101849672897908 -0.0399708215941943 -0.0755719730737213 -0.159738882117004 0.0734832571146307 0.0728782629460724 0.0949131129906683 -0.0113344265233548 -0.0210921934879335 0.00717724962697653 0.00918300311126935 0.00481850988022124 0.0054371862666698 -0.0455389993405422 -0.0355447774423487 -0.0123420750903016 -0.00261815664909772 -0.00975826768655357 0.0142665293182667 -0.0392418197981912 0.00930008518405028 0.0220916920779392 -0.0138226512407561 0.0282400298114823 0.0316961237748426 0.0114021456072743 -0.0367804883853252 0.00453561879261449 -0.0549667838466689 -0.0214055891184083 -0.0116467732693294 -0.0372996437510217 -0.038635768415996 -0.0235139189056912 0.0315904834401316 -0.00188348840309676 0.0415197399340361 -0.0234749935769668 -0.00125692825253055 0.0327189640668628 0.036111894245163 -0.0241833578520126 -0.00887868115758664 0.00967958353476194 -0.042368794836634 -0.0169029301814466 -0.0395933859948969 -0.0193504833552669 -0.0738247785544709 0.00234273510186088 0.0430858793636509 -0.0148650572724972 0.0531170524362203 -6.4370263352524e-05 0.0633141855041423 -0.115054094161123 -0.169209066556614 0.064176098551775 -0.0678743519700289 -0.10961624537072 -0.0140158404941263 -0.110000577021597 -0.112923263187779 0.407712597416024 -0.033125046977127 0.0216717360165893 0.0287505952245743 0.00462059381987195 -0.00437309285644224 -0.0191349776941208 0.0243490936213325 -0.0274706826590853 -0.026366603788131 -0.054240599045593 -0.0138166278962305 -0.056356667697541 0.169154068966172 -0.0137360461077211 0.170951756920169 -0.111116917893348 -0.0230250217304808 0.0650466594959921 0.133712348176949 0.0911608865279814 -0.0242051908437552 0.0148721040988333 0.06417743013832 0.0826707226368322 -0.0305206984409875 0.019871409167411 0.099226446360343 -0.0813035457739053 0.0105776469570612 -0.106945481521684
  70 1284.50705902393 ""  0.844310977201804 0 0 -0.00264651110533814 0.00361107855686936 0.000143798915478472 -0.00841494813258121 0.00111580854274204 0.00112757971196881 -0.00749896173638033 0.0346779845472404 -0.0573389349298053 0.0308044711299312 0.00168917359290692 0.0380899606568766 -0.00891046015464055 -0.0210105507234693 0.0170527313330917 0.0204584793368072 0.0676918066384747 -0.0629762216766639 0.0404415914585798 0.0159217667354556 0.0307271524659928 -0.0229308515903658 -0.0348869619328073 0.0144489019983673 -0.0735023254025667 -0.0944037222833491 0.0318468617978396 0.0247631890978659 0.0242772953819973 -0.00970444493571702 0.0263958482045894 0.0354751680933328 -0.013340168401751 0.0194077477987783 0.0296459803101737 -0.00529997193034651 -0.0284168441719971 -0.0637119866437678 -0.153537485954033 0.00414151626052215 0.099931021708577 0.197232060508056 -0.0537427615373935 -0.0535703810116856 -0.00591084838200833 -0.0302010335078573 -0.0654471034241802 0.0430996458534853 -0.0799674041782219 -0.059772064186861 -0.0262711051256922 -0.0365482968768448 -0.0414929398343122 0.0288565156381979 -0.0564039427781996 -0.0656624827755024 0.0464938488706517 -0.0561340692027815 0.0942680685704915 0.0157088670999774 -0.031372305416762 -0.0861327031583133 -0.018521767737653 -0.110145974202145 -0.0451817399698929 0.00500623150875994 -0.0630035470598225 -0.096970036508733 -0.0324613667128178 0.0881428314205251 -0.00827713542512147 0.114878533137352 -0.0842473266998569 -0.0288195740418242 0.0241948410694382 0.0676044408334376 -0.0366764886759982 -0.0839705776201422 -0.0387055957014332 -0.0842026294337766 0.033814930645873 0.0182269738007917 0.0167694724746121 0.0450892428433428 -0.00408738709304308 -0.0210431699169275 0.00924727993030995 -0.023008429783406 -0.0292537899869785 -0.042686592456756 0.0732832839678164 0.0809606011780123 0.00219134714780325 0.0391535791741898 0.0688581120979463 -0.0309170953706112 0.0951998346403637 0.113301713325138 -0.163452836196998 0.0252866512434123 -0.0169993229175524 -0.0221006450046113 -0.00246014797769781 0.00243366490687377 0.0144190980212306 -0.0193168967730998 0.0225756851127798 0.0203454024566459 0.0504768832085549 0.0114732039976468 0.0476213656500463 -0.147031270848931 0.00707832707575475 -0.1379164968034 0.0870552075868622 0.0239923806168853 -0.05019044112976 -0.10439211762175 -0.0721580098154785 0.0176339022057484 -0.0117867284903249 -0.0489350113330642 -0.062081398423597 0.0206213684263622 -0.0146367800467121 -0.0776780449257293 0.0678468530245261 -0.00994443705358939 0.0881488852229058
  71 1287.29206690401 ""  7.08456071100673 0 0 0.00160068247787481 0.00610116092530176 0.00389749491892828 -0.00298223790400003 -0.0101007544165596 -0.00158247301276102 0.0341342639220387 -0.0108323790104663 0.0612789732092522 -0.0349839470993985 -0.0255348341007606 -0.0133695919643021 0.0129321657639623 0.0378699240068099 -0.033300199456671 0.0689003866075072 0.0274536133275669 0.049823096560146 -0.0188429097367779 -0.00516134864191023 -0.0163086616810678 -0.00772275045962041 0.0222282271809734 -0.0377876635557424 -0.112175257517018 -0.0678917765271947 -0.0510292670619719 0.0379493345167451 0.0219511497746213 0.0184572434094532 0.0293848951250646 0.0234926251424477 0.00583572782698613 0.0377451470675304 0.0220793949702967 0.0183264115233477 0.0117379410276118 0.0556546301740936 0.105893687947353 -0.0356429118055876 -0.0852443912666622 -0.138227433054242 -0.0642645045272731 -0.0379584093353987 -0.0244852883973997 -0.0653959692928956 -0.0975164986923545 0.0499219487553214 0.01197393036576 0.0146846415807887 -0.00379187292178784 -0.0578575815187613 -0.0841722721072562 0.015407473180774 0.000942811492209527 -0.146233898516753 0.0281483205331668 -0.070864209967369 0.103075801709049 -0.060203333137496 -0.0927139643899593 -0.0616269268262182 -0.0486536573527721 -0.0591522629758461 -0.0287213142607539 0.0352812439228729 -0.0165669379605426 -0.0723079558522084 0.00353890553303463 0.0744697777648933 -0.00735825958365915 0.100779908983635 -0.100289735913944 -0.0530877345896912 -0.0402850538416157 0.024079194051054 0.00132679023165527 -0.137432963907641 -0.0952361680497103 -0.0433251226111817 0.106790131287839 0.00627027184290453 4.12326733288739e-05 0.00211875669186212 0.000464066169408052 -0.00640087000991111 0.00218734279836427 -0.00713643378209213 0.0162973634858914 -0.00290991449873113 0.0061489578655759 0.0151301028292615 -0.0165132145421431 0.00398912168669102 0.00127241976304158 0.031249098846549 -0.00876519444459943 -0.0233978913907347 -0.079287601155509 -0.0294607803144121 0.0201670713088906 0.0265918370457623 0.00271938232004953 -1.36532008711257e-05 -0.0170907258797124 0.0234169752688439 -0.0294776872249446 -0.0257449595537376 -0.0834813820091692 -0.0167362063130128 -0.0628350467423778 0.196963139600419 -0.002681216059902 0.171575834914552 -0.108773504640562 -0.0464687748108343 0.0613466783166399 0.122487631297268 0.0773066007186131 -0.0135940513478906 0.0117781873835106 0.0668213620667952 0.0795227175541495 -0.0260882905362733 0.0194073440739841 0.102687459100291 -0.0775271189670338 0.0143117467063198 -0.108972703577527
  72 1288.79170017663 ""  2.93702535067512 0 0 0.00959841224659313 -0.0058374108363919 0.00800972700325122 -0.00136625380254272 -0.00722294418490092 -0.00599060274340753 0.0169330341631521 -0.00710154577267629 0.0316389561205837 -0.0186082391490964 -0.0113492240045546 -0.00929873668392013 0.00656418867393518 0.0195101740920645 -0.0166985931458397 0.029259325135561 0.00601414439213459 0.0280778042551454 -0.0118737435801357 -0.00387627443098916 -0.0102256247966012 -0.00151851330676523 0.0126557891389115 -0.0179236009913592 -0.0434232660612452 -0.0215338936858243 -0.0243163280440084 0.0145885686791508 0.00763573372582518 0.008479811637448 0.0103755040263064 0.00729045582661387 0.00304938473357477 0.0149753759784294 0.00725981615650903 0.00825753421781925 0.00637859930260485 0.0217039855368149 0.0524753203931463 0.0174189643283819 -0.0752267456505601 -0.153714069531307 -0.0220697417251899 -0.0123025244754861 -0.0105394128247189 -0.025915301775085 -0.0409410111847341 0.0182682338586534 0.0138293168661257 0.014232845349846 0.00252588289022684 -0.0250284815880782 -0.0444327399883985 0.00832983159835322 0.00435146723406415 -0.0581998388121225 0.00881420173699302 -0.0261187715081881 0.0371812804393842 -0.0270079939229154 -0.0373608926306392 -0.0213909499675808 -0.0194321630431068 -0.0150413136621763 -0.00764948406343033 0.0173462327988822 -0.0018612518116979 -0.0244416406344284 0.00407837831551457 0.0268209481907865 -0.00398957136607508 0.0358240410941193 -0.0364690281904135 -0.0204848425897286 -0.0210953435670836 0.00640260162118291 0.00240318997982487 -0.0529049662697959 -0.0391406194499002 -0.0125296453108031 0.0444577381161145 -0.0342961264383961 -0.0269074701754118 -0.0717968705192459 0.00720917554880838 0.0392029564115185 -0.0157785673654893 0.0390724514349523 0.0253020373018554 0.0725387860280156 -0.124435112759046 -0.141816357465521 0.00970777897677383 -0.0639410864668253 -0.107362039191118 0.0107007998433168 -0.120718101963106 -0.133304888906163 0.30938164270582 0.0419372701972799 -0.0289931700469625 -0.0358384342590654 -0.00444123298586211 -0.0018192774252603 0.0237936262046949 -0.0341054401818807 0.0431962431409032 0.0354746507623407 0.133209587105163 0.023999670946639 0.0905916539099156 -0.296115957374214 0.00543112932423679 -0.252468047009451 0.156974557976838 0.0786788715196602 -0.0880389459938355 -0.165681954159879 -0.0981734085555485 0.0122515547064714 -0.0166179588829996 -0.0933032165537541 -0.107879714349786 0.0347029327416803 -0.0266099805395716 -0.147729479807042 0.115335907161704 -0.0207576010214098 0.158689262699226
  73 1310.88463649356 ""  59.3255985960672 0 0 0.0135988882680553 0.0510626751036927 0.019951485301177 -0.0160098567848219 -0.0548162157032393 0.0152864782612527 0.00782136875229423 0.0363502651232699 -0.0430436175756 0.0363833842150918 0.0201343266397811 0.0218152935926604 -0.0165644714075247 -0.0321926462492245 0.0222099563604703 -0.0278200915467246 0.0226477771219985 -0.0644507426017601 0.0281129609356113 0.00503785934467463 0.0286305155413089 -0.00794284741691752 -0.0189009056791658 0.0153976640249102 0.0131798163529787 -0.012152716726545 0.0314607937613661 -0.00442063086510275 0.00106377162602012 -0.00965595798153468 0.00167814235118366 0.00668427767491072 -0.00648006374407285 -0.0060513688792128 0.00288731397903778 -0.0082536182681131 0.123237673734682 0.10245457664884 0.267227556083747 -0.145574826609978 -0.336571428905956 -0.572030592302425 -0.0373747278083235 -0.0289677271893154 -0.0193697251253129 -0.0222564184326599 -0.0472012970841828 0.0295003519648405 -0.0515551429257609 -0.0440914431262336 -0.00639215629050627 0.048056857343653 0.0697324294752697 -0.0430766583658573 -0.0205039686234584 0.0234712666803637 0.00681765128071315 0.00397874334668994 -0.00167149707068615 0.028880527909208 0.0213247240765416 -0.00631177581675803 0.0103895683748656 -0.0260756861816981 -0.00956278061868194 -0.0125293373498008 -0.021810605090365 -0.0142626878426931 -0.0154131693872718 0.00578949276227248 0.00266260057616438 0.00276015614688613 0.00584328062475515 0.00842600260733788 0.0222763294297937 0.0164048421849028 -0.014251478927795 0.0189400245015903 0.0164152330632303 -0.0161276461879621 -0.0228123469115662 0.00386865338204417 -0.0143385756450699 -0.0159593751286073 0.0110061175010784 -0.000726261881323111 0.000760965487197285 -0.0233952785051377 0.0398790137767633 0.0320448093068523 -0.040444342052325 0.00246405932446972 -0.0707280035753747 -0.0129184011055841 -0.0468337262144308 0.0665456871676154 0.000113161206289841 -0.0513367469297189 -0.230649907289409 -0.00159695949693582 0.000586291849033135 -0.000524721168561551 -7.53001507100909e-05 -0.000382775532538278 0.00102031737685537 0.000579106409695845 -0.00206919616447595 -0.00103896146323392 -0.0107473962306299 -0.00104109283101846 -0.00461174597574357 0.0191221009156339 0.00313632679736879 0.00872170206860602 0.000892189635804529 0.00775043721932734 0.000652372858483996 0.000410852535555465 0.00840049999319982 -0.00629436249924729 -0.00039420788612654 0.00399912720379136 0.00358239492358997 0.0014099304349119 0.00178481325941102 0.0088194455315658 -0.000428170575660135 0.00055212294263308 -0.00324909892296876
  74 1347.40813172977 ""  12.1804818852747 0 0 0.0013284963127004 -0.00110895948131174 -0.000887561160710396 0.00052395457094794 0.000849440417237257 -0.00067749295433771 -0.00118374600487554 -0.000167151902297126 -0.00198126808584149 -0.00127769175178684 -0.000661833434849469 -5.17324813602781e-05 0.000215143152080931 0.000331716310847422 -0.000205861647982596 0.00120471081039164 -0.000715441900894616 0.00253088742972204 -3.44939785111728e-05 -6.48161461764161e-05 -0.000229916897688377 0.00115431335885113 0.000959823825814867 -0.000407247890659619 0.00113013009873187 -0.000572661023772311 0.000261797338480405 -6.9793572660012e-05 0.000275902704412024 -0.000404545807548848 -0.000558606422986326 -0.000111016492678034 0.000163374856179085 -0.000876231238395903 0.00157221610082199 0.000718215211660647 -0.000255886531125901 -0.00828449211498292 -0.015888528270327 0.00616437986264076 0.00529394818896018 0.00662543906649291 0.00708984766297965 0.00272175583521695 0.00297947029408558 0.00408719183743602 0.00749183827056048 -0.00443738476742844 -0.00733711985607082 -0.00459059102725343 -0.00367253901636551 -0.0077615413780361 -0.0116930051557236 0.00908223182393555 -0.000456984604757064 3.77288707253685e-05 1.35552001524672e-05 0.000579700891408187 -5.74435286082521e-05 0.00139110411835531 0.00119997656060105 -0.00077698544980269 0.00065849457880035 0.000701372052077592 0.000406000279038302 -0.00163373454359011 0.000523813637812936 0.000409320230179488 0.000583732811138607 0.000270944328463513 -0.00102420298320077 -0.000795687885627381 -0.00441764487527252 -0.000914283545772428 -0.000984766258339887 0.000756614794480584 -0.000234342979855125 -0.000700664596280858 0.00857369146715983 -0.00974825479872271 -0.00666103963556056 -0.00342569895623135 -0.00470436451846699 -0.00586559085264262 0.0020584843763941 0.00532274447909903 -0.00241384238591353 0.00140480775162003 0.000968469266835601 0.0127369150256189 -0.0205745671190707 -0.011342577168841 -0.010993450502054 -0.00544583288330167 -0.0103722839426082 -0.00891933882743825 -0.00422344734336984 -0.00825161422713385 0.0183314101121217 0.0617358992684445 -0.00382580977728478 -0.0362347725827656 -0.016162670233611 0.0504338016553824 0.0367719026094712 -0.0185803754450266 -0.0478482263632336 0.0207240386478688 -0.636012957513146 -0.0767801046869323 -0.226895554380166 0.297954897703264 0.0944050350126254 0.00214550141245469 0.231004621060858 0.0179813417594328 -0.142369306505375 -0.293709109310328 -0.220944251029506 0.0970669368428944 -0.0596412554428318 0.0265319348910414 -0.082386404037299 0.137774413306091 -0.0133110448295811 0.0907550910767475 0.0246658846180316 0.0872234014085267 -0.0764062597623321
  75 1354.5438686685 ""  1.00581055881488 0 0 -0.000829828913552148 -0.01361082676801 -0.00606982150150453 -0.011207586309186 0.00375152437769951 -0.017191112566312 0.0343263765214488 -0.0266534641097493 0.0836993627281037 0.0266701673458198 0.0212402398667511 0.00514547484583021 0.0131471351392473 0.0212048634398432 -0.0110717423558026 -0.0390975069984974 0.0226299466048992 -0.0784929055633761 -0.0249823080136746 -0.0232903037012546 -0.00197587816369446 -0.00811552994493314 -0.00776811556063783 -0.00219386455264065 0.0173226301377709 -0.00441333810269335 0.0273299656521997 -0.00230379421600397 -0.00782935320322482 -0.00408943423973382 0.00966296625276954 0.00698087463419085 0.00281528132107395 -0.00901174440690029 -0.000749133444409969 0.00144573714506881 0.00784541821224776 0.0266218402442312 0.0813560579674069 0.030501923201863 0.060094791765952 0.103404581203448 -0.272055153957546 -0.154222947171493 -0.142144642933978 -0.212275130812503 -0.385206899526841 0.23629363159166 0.326334834073439 0.190455720379776 0.162004347982829 0.142057193318772 0.29412614020637 -0.173684929187426 -0.009234300589132 0.049447626268195 0.00521632619996577 -0.0206837347159425 0.0125274504713099 0.00340199111950228 0.00514359029763568 0.0240128089796303 -0.00405607764001275 -0.0470019353702707 -0.0252601771678594 -0.0250472404258908 -0.0477129630874527 -0.0253967328111539 -0.024858625977303 -0.0243429201602206 0.0236412654879035 -0.0623495998936978 0.0167825099960612 0.010896427234214 -0.0148384613074951 0.00540452963258888 -0.0151117956503739 -0.0180399598112898 0.0387439948124371 -0.00110937826980951 -0.0336244883784213 -0.000958117026991386 0.00264594833876701 0.00413994642956246 -0.00251928659694887 -0.000556251362874181 -0.000945767373239895 0.00713348398361667 -0.00371245457425153 -0.0101861957492362 0.0136436716388397 0.00404521232748142 0.0133512783307865 0.00348050150234717 0.0148533591643862 -0.0102868453953806 -0.0127959324477826 0.0028926958549001 0.0689141446213858 0.00144903300273422 -0.000230829991143645 -0.000822936311851385 -0.000134349772179274 0.00118006459587834 0.000710552418171044 -0.000391985636430803 -0.00113689596067666 0.000832489557174479 -0.0158897097941365 -0.0020448665785065 -0.0057394980329382 0.00664403330485835 0.00227953103444553 -0.000349325013655011 0.00466140647990232 0.00263077521198977 -0.00243744905630803 -0.00808244049385607 -0.005748335161363 0.00212523025006144 -0.00150473106820508 0.000870295835905764 -0.00191353139174892 0.00350833919535576 -0.00148468483604404 -0.000574115618965879 0.000535483369089741 0.00402750327438483 -0.00323695864481057
  76 1387.11215839612 ""  10.8159780949505 0 0 0.0369291367038213 -0.0262970383017993 -0.0527629196428054 -0.0459163597108987 -0.0370824137496533 0.00531489222455708 0.0206039946132636 0.0333325938634424 -0.0176415292538292 0.018158138289467 0.0133421852016803 0.00545135747401395 -0.0187233138576897 -0.018297535159172 8.09903694843113e-05 -1.84748963080433e-05 -0.00129566406085809 0.00153552345616261 0.0129919789746771 0.000825562212716688 0.0155242412496288 0.0017984865238711 0.00906589630158386 -0.00784505717863096 -0.00046604485372756 0.000529622468124346 -0.00137269775067727 -0.00157866637744803 0.00356284810820272 -0.000716926375557684 -0.00210063953491812 -0.000108851860325497 -0.00236409137717776 0.00177506456793519 4.61074737439446e-06 -0.00347854797015909 0.0147759256048925 0.34908757639319 0.591805779600186 -0.0629281764270703 0.0276802707541802 0.215971942558033 -0.0102276294526086 -0.00198364337382387 -0.0100157127934922 0.00693190121715916 0.0300511741504709 -0.0302734374348849 -0.113685010794279 -0.0764384639930791 -0.0423023048490134 -0.0323500900089915 -0.071571234558554 0.0327468900019695 0.00151530138021754 -0.0177999452066424 -0.00381967191209574 0.0128910137009862 -0.00963654408020765 0.00740428214683756 0.00698633470760251 -0.0110925231153544 0.00737691495753486 0.00776321999526442 0.00594746018725424 0.00993801196019516 0.0125629928875897 0.000722739303032776 0.00611910182237361 0.00661136087455241 -0.00450196668593545 0.0139206323369265 -0.00230409813405179 -0.00125167987339295 0.0150761751678969 0.000494523850842245 0.00360540223922003 0.0173600850993247 -0.0151339395093777 -0.000103233086992212 0.00965176833315831 0.00252339580414899 0.0146949495046302 0.0212671430924999 -0.015561481557536 -0.0109932537161903 0.00134374277344952 0.0220157908159537 0.000932367380604642 -0.0760549394439601 0.107039800849604 0.0364502222893334 0.0754459436324117 0.0279650451615744 0.116966372461736 0.0124944939514712 -0.108178417118686 0.0241597508109996 0.380389662214306 0.00078868210660632 -0.000592776398780732 -0.00117215517261694 -0.000973505548171582 0.000901390987506611 0.000844085260241462 -0.000855308874193211 -0.000596325148913186 -0.000322856562501206 -0.0117937489564135 -0.00127646104095027 -0.00320802687045384 0.00724791907163899 0.00281524481266459 -0.00080655758893092 0.0115475942892677 0.00629036252488531 -0.00670849408488084 -0.00430474304874425 -0.00494779273354947 0.00343514163873033 -0.000103065094267998 -0.000594672975987647 0.00261642057534652 0.0047129362216353 0.00107652521783793 0.00378408933201878 0.00382399334381586 0.000298722743104135 0.00149239021990354
  77 1413.31721492633 ""  1.72464448734099 0 0 -0.00064605055482225 -0.000408930804779813 -0.000351408424663526 0.000436578723038405 0.00134816723938019 -0.00117627286379551 0.00081145108997344 -0.00254866420191562 0.0043331410105774 0.00283668714777968 0.00328655132263676 -0.000409992796748239 -0.0020672223323548 -0.00130455359242658 -0.000842535203140526 0.000501128750383 -0.00189737421266417 0.00190368021457661 0.00130702779638809 0.00255237483509027 -0.00132787645885418 -0.00254489299982508 -0.00227220596611115 -0.000133090758588405 5.90002603761315e-05 0.0009937953181829 0.00086882558811541 0.00479997564284883 -0.00968129080451947 -0.000929259276735058 -0.00416719152558504 -0.000837133541872175 -0.00591528591590522 0.0127223337026074 -0.00426714123236601 -0.0185825103432701 0.00222256472364614 -0.00625172697973978 -0.00668697212792803 0.00433913461644629 0.00550407530984261 0.00521047902292734 -0.0125218102698055 -0.00622364580937191 -0.00873975601784541 -0.00132960871875961 -0.000984188445480983 -0.00200417421551653 -0.0014780457296256 -0.00213966449568496 -0.00538507639700186 0.00545991934522428 0.013440147845999 -0.0097309557561673 -0.0132430281257263 0.039714326393183 0.0151636701995074 -0.0349072967693671 0.0311016274626458 0.00963265079172307 -0.0075726487850313 0.0443309138165722 -0.0177561080597307 0.0133357500246496 0.0107911132377561 0.0254780656702499 0.0279961742010454 0.00112488566150359 0.012448231218456 0.00921995098838621 -0.00556679974782565 0.0279906322725714 -0.0412617744719511 -0.0258172615358122 0.0939578533617344 -0.0381989270014804 0.0535172670207025 0.0726994008849782 -0.0747985594067895 0.0265542739104266 0.0487089081439919 -0.000745821868232227 -0.000668902674063681 -0.000292000092033565 0.000670598985775504 0.000925071161013087 -0.00039353504229379 -0.000448744170734531 -0.00100788171095826 0.0030970743748339 -0.00544548594055319 -0.00138093192780766 -0.00312313846775673 -0.00105525062245148 -0.00355251381976994 -0.00564616191391235 0.00571748651417661 0.00592857954049847 -0.00382108367583518 -0.0436636305926751 -0.014542381519912 -0.0372598339674307 0.000163892564540349 0.00460285927512411 0.0255655877982338 -0.0547647213550613 0.0143922899555657 -0.0874848419505383 0.183210195283551 0.0396291316552189 0.109100949333907 0.254125745356047 0.0467245833185526 0.0761162766152914 0.135905764234462 0.0461565437239672 -0.0696745434621183 -0.107601113984145 -0.0602471789724017 0.0184241946675329 0.117681515959393 -0.145388671784636 0.435833895515491 0.286001375557486 0.161240428830892 0.305913649514341 0.298463403365453 -0.151396394972686 0.252142975871585
  78 1418.49541144325 ""  8.36042106935011 0 0 0.00312819398210452 0.00106492221334869 -0.00208478973193797 0.0013328775620864 -0.00273602998813765 0.0064823838725314 -0.00866782936178474 0.0083516708348589 -0.0233625221175009 -0.0194108428081118 -0.0199914518223779 0.00156349355409974 0.0143097889492079 0.011368424745866 0.00400945280123275 0.00107132295957085 0.00378815001619281 -0.00552122687475932 -0.00842807219447983 -0.0121495430841625 0.00619959061926075 0.015610991893848 0.0161141298004895 -0.00027326896288031 -0.00638826258655661 -0.000575786322580407 -0.00382316235101642 0.036857294513488 -0.0710496302267072 0.00381595058816219 0.0567503652203537 8.36614712854297e-05 0.0666954058968929 0.000374590263316138 -0.000971721675506169 0.00746653044176883 -0.00612795003987536 0.0196160871866927 0.0173148963809681 -0.0143797183934709 -0.0134776760994294 -0.00588439134162269 0.0751553397367397 0.034532049061921 0.0501439567682559 0.0173196382308665 0.0102998759932727 0.00426278801312481 -0.00347495193014104 -0.0175900457720356 0.00461274829268254 -0.0345771712768026 -0.0849492252826757 0.0590803774055657 -0.0741937335939435 0.313539244466787 0.105306467037023 -0.263125994076868 0.225944620076853 0.00869592616766363 -0.0875359514685288 0.311655694012198 -0.139269236705458 -0.172657234312418 -0.149658292715179 -0.290523174747237 -0.327060752261053 0.0296922027964116 -0.161490353473012 -0.152828535948995 0.108458736443358 -0.31298120892258 -0.00538716340428261 -0.00602559133779334 -0.0258989237460911 -0.0116525120179615 0.00494490342354487 -0.0365315754896567 0.0291553819238338 0.00712378643252731 -0.0150485635642883 0.000377931948887168 0.000865088549673825 0.00108993371987583 -0.00099056418118253 -0.000917724140051992 0.000325712898794719 0.000329615859357177 6.08797104630392e-05 -0.00537145379269622 0.00802853619414756 0.00247408687031537 0.00507310690812546 0.00187157477232627 0.00833409363729629 0.00353896977387843 -0.0065568013502751 0.0032742667040306 0.0218622223639243 -0.000402587649212164 -0.000106719529985707 -0.000619660734400434 -0.000261358519563694 -0.00016824016882837 0.000420163417037178 0.000357247486420963 0.000708026757721168 0.000401857182128565 0.00409437326519461 0.000583842971398014 0.000935803049232895 0.00144757318673024 0.00122886357252583 -0.000725468867021483 0.00311185904438239 0.000708537035115225 -0.00196761300450523 -8.47231416972212e-05 0.000254535217913553 8.05438152009148e-05 0.000473417952356644 -0.00400388606815616 -0.00568859368616623 -0.000651456779366455 0.00111879168343601 0.00174025052877925 -0.00460078355286786 -0.00429300773396946 0.0019160579715384
  79 1420.0703006457 ""  4.88692252066835 0 0 0.00142737353099553 0.000559606723918031 -0.00095304387885626 0.000781398439732046 -0.00116629319897262 0.00308603596187252 -0.00449734648418725 0.00395437204391492 -0.0109953646008835 -0.00922067407303587 -0.00974840883298144 0.000534757683549224 0.00750589794399051 0.00509315600176282 0.0016176259936614 -0.00109152964746288 0.00280400848228163 -0.00189207102952406 -0.00347086632297849 -0.00678239261184686 0.0023227978691699 0.00763981759373585 0.00793425592919491 2.46727382797921e-05 -0.000503968702696833 -0.00234877350599154 -0.00346028473510652 -0.0247333572568631 0.051094472209502 0.00293139287303197 0.0259111737394142 0.00244831687305565 0.0349830553506176 -0.050129154633269 0.0143201435503845 0.0763199711568609 -0.00260936056534777 0.00837429057338042 0.00695737476629252 -0.0064565132979016 -0.00612521567914967 -0.00286921012639052 0.0358563413798847 0.0166210569569616 0.0240267258780309 0.00542956849032449 0.00801336487198247 0.00459120157741055 -0.0114006436956067 0.0041340012582671 0.0117635728644225 -0.015109568329943 -0.0417484609133307 0.0275437961002216 0.0640654793756938 -0.209215278382163 -0.0771198224504199 0.185339812954341 -0.162632511486951 -0.0437658765838166 0.0421947063517154 -0.235605761824604 0.0939946883424139 -0.0758647687420592 -0.0654060310712356 -0.149297158997016 -0.169747618032144 0.0029784225422324 -0.0780265547880934 -0.0622095241452587 0.039250625821566 -0.167109551226283 0.161731007555297 0.0979285770195386 -0.367762059046351 0.128974010700699 -0.195830063647351 -0.324922974213665 0.320560194418779 -0.07067546766576 -0.209890305133086 0.000116595306412241 0.000333409878324283 0.000520998134889882 -0.000395429350570384 -0.000331286697178883 0.000116444192665649 3.27060713634941e-05 -0.000132052451143485 -0.0022360078820422 0.00313088907767165 0.00104680285149786 0.00198844679200085 0.000811637866081326 0.00361629381442944 0.000948835965966771 -0.00236095759965084 0.00255394422628556 0.00999261711129269 -0.00861181059113023 -0.00253118354384431 -0.0059694718112016 -0.000211547750526512 0.000375735128672962 0.00429939549387814 -0.0148140371222575 0.00268980999505284 -0.0199484721910791 0.0394163036483279 0.00862666190036482 0.023549653494511 0.0437008380717934 0.00590340354852506 0.0161905456492543 0.0245810231276737 0.00626321812606895 -0.0132349669019961 -0.0143585667263436 -0.00870923621511006 0.00354423626370891 0.0288896946200756 -0.0333210316122281 0.11687590513024 0.078638534757381 0.030707858847454 0.0532795801807572 0.0799457591376223 -0.0179742768731771 0.0494577351633175
  80 1443.12034913686 ""  14.4177699211698 0 0 0.000304308106119972 -0.00417654023252447 -0.0103226904708964 -0.00364031120296852 0.000594599667907407 -0.00473551258571524 0.00625723961975152 -0.00449457017706023 0.0143299501168688 0.017242484359451 0.0181490799732977 -0.00128636648188286 -0.0158844168965922 -0.0125851624559219 -0.00413932488268459 0.00501743756528408 -0.00730525581769923 0.0159336730249242 0.0125349138736953 0.0145118488227947 -0.00301381861189091 -0.0134117007234847 -0.0116046216282673 -0.00209079450652454 -0.00395328825970048 0.00159400686819363 -0.00721561697017668 -0.000925862816953291 0.00587948259415392 0.00159736998630027 0.0076273791154251 -0.00141588961572028 0.0107601923300345 0.00201959777656107 -0.000918641454515671 -0.000703257424220694 0.00485841340940659 0.00857488833532548 0.019622952786015 0.00277700448202033 0.0270082831371741 0.0565122293709768 -0.0536345978135976 -0.0232000941706454 -0.0390295914960653 0.00644572206364703 0.0331530076556739 -0.0324391878706643 -0.0511396049145803 -0.0230602994086008 -0.0337759052396811 0.0123713744963891 0.0403725365806859 -0.0342196294727891 0.00514029105041049 -0.0244345353047706 -0.00516104739631381 0.0198984301013923 -0.0163047803888408 -0.00990890555665703 -0.00347132839584169 -0.0268351786675964 0.00559805899965492 -0.01753380546967 -0.0191118465932408 -0.0471644801600153 -0.0441078890593515 0.0151706158216024 -0.0219498564169524 -0.0214047062468078 0.0148917065283128 -0.0397507219574788 0.00181411141755481 -2.55911383454892e-05 0.00802617254726855 -0.000306235147047009 0.00154601504868593 -0.000652689824079451 -0.0126288987112582 0.0113530231364442 0.0102398940802208 -0.00230183280608945 -0.00375041752840388 -0.00364593923328817 0.00352498988011195 0.00347760676037668 -0.00147725908452809 -0.000391592375598349 0.00210474427607054 0.0203314241765872 -0.0303972874811164 -0.00833609632745119 -0.0196273725368566 -0.00611717048472179 -0.0257375437337145 -0.0171324899584516 0.021201387468288 -0.00355749705416131 -0.059932412450169 -0.0898379472870755 -0.0227573807136467 -0.0788246924247026 0.00346372181087106 0.00312951037210818 0.0438321998630659 0.055343296169204 0.00593788964753849 0.0464669095242311 0.334705590432353 0.0792622950574423 0.183517444076616 0.443866229442422 0.0680606712664107 0.133904171979831 0.207282232970036 0.120631150141934 -0.0960578486047808 -0.205734933669775 -0.0851916155460712 0.00471516761957822 -0.0127774628093098 0.0351287575845035 -0.212712959417079 -0.185359537473808 -0.0692690425960123 -0.13296370945825 -0.219620412239041 0.00983602399702465 -0.108370094147953
  81 1444.87125354362 ""  1.85076346168618 0 0 0.00535187849891225 0.00850613189482565 0.0117557222777264 0.010346873533477 -0.00389347432568817 0.0192209038403055 -0.025400345749682 0.0181302940894738 -0.0590670893146093 -0.0724391697336651 -0.0747939228584913 0.00508334728919101 0.0688033568600177 0.0547289057859632 0.0158274025110819 -0.0270559768777063 0.0270844544433782 -0.0698395208528268 -0.0521619259683925 -0.0651361781415674 0.018344946166284 0.063153220816768 0.0608272710065133 0.00398298550960878 0.0128043336505863 -0.00921555490999008 0.0280658805776892 -0.00914199641929657 0.00843088197748554 -0.00504412779918549 -0.0111399155321476 0.00718221991495867 -0.0232903449048147 0.000622731463516412 -0.00234894448401113 -0.0132169643282124 -0.0207563768485749 0.0108426253083473 -0.0235808343275636 -0.0300668570554801 -0.0626487828490272 -0.0888448123111295 0.218572239039456 0.0912390191301358 0.157323935352174 -0.03629323439212 -0.144701140045844 0.144439114187934 0.204756013982841 0.0891340185264382 0.146693610671614 -0.0701739445190388 -0.21417529587454 0.167673370720989 0.00937279993563301 -0.0311704237658319 -0.0201157621572548 0.0313907185532198 -0.0284003323179599 0.0146889157351214 0.0323778120287862 -0.0368646415760745 0.0297066550464632 0.00772961096766682 0.0257044987700271 0.0969753890552247 0.078475672752046 -0.048884448679516 0.0394110790311371 0.0371749995571436 -0.0186340922910171 0.0713905852618307 0.000638899093362625 0.000934163574639519 0.0574573686052335 -0.00266736411879618 0.00776024925366666 0.043358316406178 -0.0337927771624685 0.0142809068466183 0.0144294636109766 0.00196369033796177 0.00499464050293202 0.00603803791615594 -0.00512869712096407 -0.00454111514336651 0.00150734329091439 -0.000128291531388336 -0.00548305565592682 -0.031842284826913 0.046760241583216 0.012826729623934 0.0309289890046277 0.00949821390165368 0.0459407638814213 0.020070747917257 -0.029893807630818 0.0268380172078681 0.121885069452165 -0.0237889329743709 -0.0055300261430186 -0.0206944960933425 -0.000228812149982684 0.000648268819700236 0.0118927774488271 0.0130783864567401 0.00162948015999053 0.010224166566798 0.0854081250239968 0.0203635583230125 0.0458074271818898 0.117429069831391 0.0186884960450503 0.0353969792873738 0.0652018967292287 0.0307005807529805 -0.0333653318293769 -0.0461810795744607 -0.0191494314330417 0.00292431932805812 -0.000878378321536949 0.00438476711433662 -0.0477703523220355 -0.0404190220201177 -0.0137901451296124 -0.0253309175673207 -0.0527220885521052 -0.00174046684729952 -0.0232227079334376
  82 1451.29163535804 ""  15.1789655173222 0 0 -0.0104440712625415 0.0188227167760769 0.0641365111822099 0.00675097477535333 0.00360991707308955 -0.00389231507836033 0.00388587787690686 -0.00496648387769516 0.0113628793165492 0.00807668300158673 0.00912324315229053 -0.00148121938604959 -0.0100069399085013 -0.00757709043599502 -0.00258422240130808 0.011295843057335 -0.000280495791289005 0.0144504075053668 0.00951672925388387 0.0146703291067956 -0.00710175338239375 -0.0170099066128304 -0.0192849060926629 0.00331043488098294 -0.00360046635936735 0.000916761672332356 -0.0053403074642503 0.0221594385767993 -0.0443038726216942 0.00124534469293378 -0.0301952810975996 -0.00237638057299644 -0.034223980732655 -0.0282693246010346 0.00774967697898381 0.0436178288475316 0.0308020423914264 -0.127860005068709 -0.141008993131237 0.070145361029427 -0.0739853075946848 -0.279377275142034 -0.0286179663525378 -0.0130291388208893 -0.0220833438712742 0.0035746621940152 0.018783531522876 -0.0198595568659663 -0.0440212425102485 -0.0167108186916998 -0.0334240383762278 0.0296683591094747 0.0706797109687258 -0.0507499295321993 -0.0453340347230159 0.182760314763366 0.0646656944794622 -0.162345939800444 0.136612354809128 0.0178575110481103 -0.0455361830429788 0.197461679282621 -0.084319790582843 0.0963282204424193 0.0809051383048103 0.148036481392875 0.175218950632586 -0.00276719038500368 0.083111551863178 0.0777734214740561 -0.0586149845342838 0.173598462190176 0.0929159508774808 0.0575501101057262 -0.207743945085462 0.0715102358820438 -0.113213565909756 -0.181943833238122 0.176578411381423 -0.0382717634638994 -0.112707843514563 0.00568984930903905 0.0153312688655281 0.017620582683568 -0.0135164267780868 -0.0114662381423283 0.00380712905299898 -3.05002696179642e-05 -0.0214769451856302 -0.0891591635482192 0.126505964451029 0.0339191664280227 0.087451727751683 0.0245695683881827 0.117872425999087 0.0496418487517983 -0.0741120717731539 0.0735299286478804 0.326339853928892 -0.0116944624068069 -0.0038352217645592 -0.0109464398959499 -0.000351594494254763 0.000891521360131708 0.00655916616754126 0.00375208539055054 -0.000243244557548489 0.00489591885416661 0.0392334242319227 0.00986672773821273 0.0229526035080379 0.0640780573114505 0.0111752591580258 0.0171872753034546 0.0370229083342043 0.0235608008242286 -0.0181745708650922 -0.0335426244404494 -0.0170252921828254 0.00313205580992259 0.00177347753784406 0.00306099354232394 -0.00252674533942106 -0.00385770231194931 -0.0126717868336947 -0.0274934034184811 -0.00994744195787104 0.0179624363373687 -0.019065697319374
  83 1451.90534863884 ""  1.27639770358594 0 0 0.0120118049910163 -0.0193813454310907 -0.0658124177947756 -0.00879036341177479 -0.00546417932845907 0.00392262161702876 0.000177542487346801 0.0109802895922726 -0.0139163698753262 -0.00693305246284794 -0.010860734054927 0.00510153613340167 0.00825643786586686 0.00805597174499673 -0.000181220267315094 -0.000957788581026478 0.00775879720106132 -0.0113491467746425 -0.00602685146127718 -0.0120300112956213 0.00822785960516402 0.0113832708815557 0.0141081075153235 -0.00389005635653401 0.00198889901389262 -0.000985597783255155 0.00416068068546075 0.0187740160914496 -0.0431665220625057 -0.000858297268653054 -0.0326352921446184 0.000481341754821456 -0.0407305569049907 -0.0293008072743945 0.00654473748897845 0.0394908580498814 -0.0358534547129078 0.137742883296536 0.149346958291061 -0.0775959730400168 0.0719956410938835 0.289046736804812 0.0235430905132868 0.0077040283031511 0.0225284568411099 -0.0200321409994388 -0.0439453964794911 0.0324703568145798 -0.0111602786427449 -0.0159640472582658 0.00766076798419565 -0.028303937371298 -0.0625223904007947 0.0419362650479004 -0.0409519342759128 0.176734117096829 0.0567712423928824 -0.156994260856474 0.131635039947843 0.0289094145415768 -0.0296480918036873 0.195714230023275 -0.0735094351188155 0.0928151323738908 0.0857166077943809 0.179750709790264 0.195515552407785 -0.0247670354756183 0.0945010269226427 0.0855397227488435 -0.0616151953200981 0.185776604168618 0.101782457390789 0.0623568906624875 -0.189345929252524 0.0751444185103022 -0.115893879330432 -0.167960827587842 0.166889331183757 -0.0309714335862917 -0.109504805815426 -0.00587634945507725 -0.0154156213193149 -0.0175656000810795 0.013599918600027 0.0116329231515699 -0.00385426400037756 0.000370844791021228 0.0215636564159679 0.0897378079275863 -0.128010692295006 -0.0343385132677366 -0.0880125713789085 -0.0247271580472967 -0.118626614133665 -0.0515492098155437 0.0745323274012831 -0.0729728575722758 -0.325314667285294 -0.00399272042352955 8.71645439325596e-05 -0.000749183710013508 0.000758694080656736 -0.000657829168772842 1.08504533071917e-05 -0.0008691512576635 -0.000238587141436857 -0.0011798632346555 0.0191235384563446 0.00477148302891873 0.012418728151127 0.00675988451831331 -0.00454779852691854 0.00959845819711243 -0.003997133068591 -0.00662689895770532 0.00222450940397288 0.00598550582910419 0.00529369522942556 -0.00186384024515628 0.00372208717756534 0.00286502355697758 0.0217924056091554 0.00728792061749599 -0.00350192826268119 -0.0106369081554334 0.012178480360149 0.0119543360706375 -0.0049888819772472
  84 1497.31583268484 ""  0.26308157904731 0 0 -0.000529537117383107 -6.22029942458619e-05 -0.000196471827016276 0.000167939057549618 0.000285366560239094 3.90555444648809e-05 -0.000459383532278611 -0.000398958004418302 7.73548527756111e-05 -0.000130872295711989 -0.000156168265313917 0.000166796216659281 0.000514264758668253 0.000436003648475224 -0.000423962581742718 -4.52119493366713e-05 -0.000761977576827163 0.000195802881541107 0.000446995239980335 0.000242617089495808 -3.69472098305915e-05 -8.73122005662128e-05 0.000149134958960884 -0.00016952735264633 0.000655855415035662 -0.000121538833014256 -0.0012996365573947 -0.0223290520223082 -0.00786645656817789 -0.0267372500980183 -0.00949408094033144 0.0105734860847198 0.00812595855872697 0.0270410221932057 0.00263045854160196 0.0219604150273434 0.00346536252119285 -0.00221276768383126 0.00155106376029949 0.00350466316087651 0.00278913188404075 -0.000425803732876556 -0.000154682319200962 -0.000688635775634484 -0.000103708012769363 -0.00384145182793004 0.0022078572572459 0.00338543790959148 -0.00715314417291645 0.00527019752267706 0.00373772751202709 -5.52473736162925e-05 -0.00194057188630207 3.57606797274928e-05 0.0855481350786294 -0.210296122534189 -0.107710853518381 -0.0755170486284539 0.0987825910728718 0.343271675791013 0.303106056449765 0.224908990604482 0.13957196329498 0.0974698985837677 0.0664380971005541 0.00337035498769701 -0.0802679110105841 -0.0909277258915186 -0.0155545592060164 0.105918120312429 -0.11371613421978 -0.0906384775142553 -0.327694304820974 -0.186424011609487 -0.114858211229049 -0.246477292648438 0.238773207982261 -0.0703415775093238 0.192587978211411 -0.0945998023752222 -0.11762303582782 6.34144480344857e-05 0.000128959102811416 0.000191045532306862 7.10158680961271e-07 5.3740755855565e-05 7.03031962255596e-06 6.2339052439083e-06 -0.000196725059816893 3.34564813641438e-05 -0.00141810576413064 -0.000266760312645597 -0.000404436417034646 -3.47083477972252e-06 -0.00106094442442199 -0.00145007787395276 0.000572118512243911 0.00114719305440413 0.000355166927709053 0.00136376634033153 -0.0090807323532288 0.00285101952346345 -0.00326773695462089 0.000137954790875793 0.00371454465774946 0.0107338673477773 -0.0140725102922337 -0.0106275635393666 0.047486187412649 -0.029552829054695 -0.0622005443736724 0.0124430579427656 0.0791994838296874 -0.071501756527217 0.0244149154830215 0.00485810703284066 -0.0155888211923967 -0.00699937376798823 -0.00992238805928596 0.00909826887379513 -0.0799745695067934 0.258597111425651 -0.0049042687851297 -0.245130993135101 0.0178079612447586 0.0854832279809002 0.148620038307716 -0.0455195251204588 0.101228271027942
  85 1499.81986318778 ""  1.64589278474628 0 0 -8.71004525640093e-05 -4.62637856985594e-05 -0.000186088441742409 5.63211051161158e-05 -3.25836567830806e-05 0.000163114259604896 0.000140368163826357 0.000571281017525852 -0.000935793265182315 -0.000844017175826538 -0.000586361582448868 -2.17613341329852e-05 0.000200077984730335 0.00010718938244147 0.000624633729218145 0.000540493301534226 8.22784573181469e-06 -0.00110626022302777 -0.0016994199056871 -0.000491404131979478 -0.000259036745465216 0.000313290234048483 -0.00016648614381515 0.000931656537446903 6.67756182745663e-05 0.00371139608720179 0.00261425632690433 -0.00753078319185943 -0.00603030942327265 0.0236598786010631 0.0124699864083945 -0.0169211877048754 -0.0102968180104947 -0.00393987949378909 0.0245744370259526 -0.00951813394879774 0.000898152859370748 -0.00018481448043418 0.00103628745159518 0.000660929131296363 0.0007123942377604 0.00032662293572569 0.00283357104065749 0.00159934968945522 0.00194467182975386 0.00547499384748212 -0.00586687237102057 -0.00326095900247523 0.0125403563982561 -0.00642182870109518 -0.00478480584772928 0.001423665610122 0.00269610468506066 -0.000192467609621455 0.170650936615393 0.18473336612387 -0.111556052111028 -0.0790282496701274 0.031531352322369 -0.272815725287412 0.018321472875354 -0.13697008761505 0.0560140899106314 -0.13835071940135 -0.0950042591324776 -0.0269448255719714 0.119622993279481 0.157169352670526 0.0227424613050304 -0.157814086960852 0.169166285809023 0.143333126997957 0.0143289426094394 0.0181049275802739 -0.175510822569538 0.133724256314808 -0.0807046274829519 0.237516048101099 -0.100381519531638 -0.295637653838957 0.0623852325469173 0.000283634211257218 0.000250865244069559 0.000435157753206677 -2.07880499032344e-05 7.79419220709453e-05 2.34556831164046e-05 2.85234601310112e-05 -0.000215052667002226 -0.0001608207910472 -0.00335719420017757 -0.000647302281210934 -0.00112179796415149 7.08677694099632e-05 -0.00238616860229841 -0.00282345797797186 -0.000154078817938099 0.000681941420329894 0.00166149954931397 0.00158258130464348 -0.0138658003816493 -0.00269872543586963 -0.00433710646722759 0.00135423116423995 0.00429188017819665 0.00763088345150352 -0.0274517284473665 -0.0127721166000757 0.0390259992171904 -0.0187424077546342 -0.0209623147720343 0.00886559620662889 0.052795309125376 -0.0601575328982133 0.0403310167604473 0.00237789363938242 -0.0273872378674425 -0.00180445873053819 -0.0146855058532675 0.0165996445000527 -0.117343972613502 0.420622735631158 0.0846168565099333 -0.322708534830098 -0.0131649039533733 0.0313931924015721 0.302854460195801 0.0438982372179456 0.100731213299178
  86 1501.68849113464 ""  3.37780891549065 0 0 7.34526507658037e-05 6.03776785925675e-05 0.000144798436777969 -1.61924821635607e-05 -0.000119610177624106 0.00017308694219309 -3.23968580142839e-05 0.000929441378405999 -0.000900263804437966 -0.000698320327458677 -0.000774597392004874 -7.65719290172851e-05 0.000509876612082232 -8.89510008661885e-05 0.000355342331151662 -0.000580751035556395 0.00111557416588169 -0.000230374249123645 -0.0011976263985393 -0.00146324821637689 -0.000892328948289231 0.000674790785067349 -0.000363552760913831 0.000822091296678291 0.00454687254066379 -0.000166024219400917 0.000429764093480769 0.0286273175009034 0.0139511912961975 -0.00594652920978786 -0.0100806213537931 0.00639254632202946 0.00723239554782047 -0.0109395594851064 -0.0250521865430771 -0.00213264547102671 0.000134695579421872 -3.15940248791891e-05 0.000168518459738625 -1.44815032422581e-05 -0.000364213681351108 -0.000712493486607003 0.00345924584515196 0.000989165103075687 0.00156277523059587 -0.00329072926987621 0.00314511461718569 0.0037239115090296 -0.00110556202144954 0.00826893425543748 0.00634571677311138 0.00189524232981731 0.00265823048627725 -0.000407206545421736 -0.295370851491061 -0.0407995834974202 0.240377122321102 0.173517232082689 -0.134866741675559 0.0367331982530378 -0.298805651860544 -0.0271738607120481 -0.198260491802291 0.11214481872189 0.0683722860620153 -0.0153448227875758 -0.0794070444937966 -0.0543029151013359 -0.0261617875551811 0.105272550542478 -0.111963479190607 -0.0686486866307475 0.156203868270617 0.0783773049654279 0.213891946349745 -0.00199341087222249 -0.0435665703350299 -0.179253374133993 0.000334020518114827 0.319797640372924 -0.00117028392253262 0.000378711358560181 0.000250135710429194 0.000486765631742453 -1.50557709524032e-05 0.000110819426966176 -5.88946416393714e-06 1.33316666153418e-05 -0.000163481287774599 -0.000433857406908807 -0.0036371364313891 -0.000728745605393715 -0.00123346115927349 0.000134544186362238 -0.00234186440888516 -0.0027596881302761 -0.00119725694025543 -0.000180515835423099 0.00330272040089424 0.0073852874939396 -0.0100359736365265 -0.00910477653873615 -0.00350892745027157 0.00238564378922231 0.00267123651415075 0.00921263917308655 -0.0243404806043936 -0.0129350826395545 -0.00733198841657426 0.00403249771355987 0.0331617671841992 -0.012580442650256 -0.0112265521226745 -0.0213089407720167 0.0327926103321651 -0.00193369340786445 -0.0233909498263427 -0.0021098021594452 -0.0166436210007445 0.0163824763336081 -0.111961425799188 0.391147918736814 0.0539920171361339 -0.31778609835085 -0.00229258555539851 0.054761877500999 0.267836029395961 0.0119072503606987 0.110494942834675
  87 1504.65527037213 ""  0.712705201276605 0 0 0.0149875124798451 -0.000762742880686775 4.3641015354143e-05 0.00214887505603091 0.000728536855077766 0.00107117361239711 0.00758546775626743 0.0060176551302012 0.0023352219331308 -0.00980461813748352 -0.00437544020404213 -0.00679331367488669 -0.00014723136478553 -0.0064616234405677 0.00828409387390043 0.00323363216574018 0.0104371817214996 -0.00969221266460471 -0.0124037701868086 -0.00773614939885796 -0.00562977788427309 0.000783795307742062 -0.00491115180752255 0.00733864061573538 0.00560580253260313 0.00275476456208748 0.00336588376297051 0.0215935753907142 0.0101444897186276 -0.00941350251296617 -0.0196589547869903 -0.028504683176132 0.0141774964047092 0.0100667877079447 0.0243591944678649 0.00327862164510314 -0.113229059520898 0.0704907110744852 -0.0520243502368599 -0.112074018029749 -0.0796919184504573 0.0359913395721231 0.0324410363677644 0.0211324549591837 0.0139477045046575 0.00583383564882167 0.00300302148797703 0.00385263829705007 0.0559392798010863 0.0354872932430584 0.0261018149839851 0.0306308935377492 0.0457863228854728 -0.0238532713128147 -0.250036964658838 -0.0785684223638672 0.199042305048457 0.143938668122921 -0.105241549749265 0.0993098618590691 -0.217097362225117 0.0228895893581874 -0.154038923622436 0.236248796108976 0.0964505720050398 -0.330825049354379 -0.0557141849642458 0.398202099119555 -0.0971724651005061 0.0993358207335418 -0.0796718814455299 0.215686035272147 -0.157966275782561 -0.0822967455819123 -0.232611571315313 -0.000539496248178762 0.0468553951009345 0.193366325260114 0.00476865721721658 -0.334648898210245 0.000232688150107861 -0.000149287239915081 2.94584771124716e-05 0.000102238822868864 -0.000417519918438664 -0.00012044385173261 0.000344168298900916 0.000988364148664268 -0.000296193765421368 -0.00131052654950158 0.000841296560174277 0.000386848784675533 0.000305974774607232 0.000170617883561958 0.000773076026928288 -0.0007372452813891 -0.00161428420331 0.000240381736930311 0.00792258924229343 -0.00354503286059614 0.000341540756553742 0.00764515338965159 -0.000119620893274193 -0.00123270907202199 0.000718561238773648 0.000508621468594196 0.0058727893846834 0.000616053576765365 0.0322800275786656 -0.022304911542712 -0.0620229686898326 0.0157219600453153 0.0577750797060151 -0.0328020339249736 -0.00281192872099539 0.00383729293166866 0.00298490652777753 -0.00205531182037433 0.00351239039136253 -0.00338769668000645 0.0189961357265398 -0.0764278722521015 -0.0313158671635599 0.0426754245403364 0.0129994324926014 0.0211064066700119 -0.0664050249168038 -0.0357582929114667 -0.00234133811687804
  88 1507.12745901938 ""  6.46293985024414 0 0 0.068402154915772 0.000668200781336815 0.00996154507891086 0.0185166940348598 0.0132439053339599 0.00248446310583386 -0.00412661953685531 -0.0125770561500837 0.0105270987129132 -0.00201544011953904 0.00168136696951864 -0.00447216523294861 -0.0006321679655508 -0.00230162177981698 0.00227688055132166 0.00132467392748353 -0.00190379855187843 0.00395707626559345 0.00481071868811652 0.0101642089241753 -0.00646159205972166 -0.0101943510432006 -0.0144689657327575 0.00617744601957466 -0.00160102389213651 -0.00106322286128688 -0.000722726042982816 -0.00481236895587963 -0.00190820511951672 0.00367730816435354 0.00406410409292227 0.00585272051946027 -0.00250051442233184 -0.00062530003774034 -0.00604551933151529 0.000152664980344604 -0.51833799850083 0.300560227928529 -0.279732221168025 -0.50330477976311 -0.380306254781879 0.118643005395121 -0.00266185981930915 0.00113778700227766 -0.00535408528229772 0.0125663249123297 0.0211776113339047 -0.0125782334177949 0.00122744323686666 0.00870764999980431 -0.0094229338074712 0.0501283722829156 0.0804332246047565 -0.0611831026039535 0.0624084749102962 0.0288668934473987 -0.0478881633913154 -0.0331291543066146 0.0220881717894892 -0.0429725177752301 0.0431469056069657 -0.0189292043239626 0.0347141993069799 -0.0488863229417786 -0.0202845665552553 0.0678982370042518 0.00903012720106459 -0.0842418417966808 0.0196047575063662 -0.0207017150057257 0.015582476288173 -0.0480194592738039 0.0181480945707737 0.00849613028322605 0.054625306106609 -0.0163165112511445 0.00435338843651948 -0.0532373461117053 0.00947851695012402 0.0802527360661727 -0.00637946705622437 0.000345989996180399 0.000348007012742541 0.00119600033120853 -0.00222770198016739 -0.000361851871756738 0.0013875749522437 0.00248122475466174 -0.00277346325621506 -0.0115350504047737 0.009406040688361 0.00394722032985715 0.00319924644363698 0.00252112603377532 0.0107792484619634 0.00214029558505289 -0.0164740205445841 0.00284167249480409 0.0598495220943502 0.000746563641940821 -0.00038188891734802 -0.00224492662571729 -4.63795425114482e-05 0.00053600289547818 0.000302221866648431 0.000104046479107435 -0.00121367540208975 -6.99510428268678e-05 -0.00666833632534823 0.00459195051527627 0.01265006220931 -0.000494494466701358 -0.0106932767832901 0.00613366661338616 0.00362100285173148 0.00135544265239211 -0.00216928881261906 -0.00406327562718602 -0.00427163505136877 0.00187423161074001 -0.00465048047526407 0.0169975559227796 0.00423621611636568 -0.0111478642984414 -0.00210063892093073 -0.00243087904527758 0.0134435117411202 0.00542276476223435 0.00204276520180947
  89 1513.98026559482 ""  2.53670811640831 0 0 0.00170105564812829 0.000215575701401646 0.00150714415867073 0.00195190917713636 0.00205860804814646 -0.000480469040450395 -0.00262530905371392 -0.00758085625932964 0.00646608446119785 0.000897453899120208 0.000482806619031187 0.000129755871860491 0.00192263853299681 0.00321092095387199 -0.00217237008179472 -0.00498386925724147 -0.00404296861965514 -0.00137223436298957 0.00672499260815959 0.00325161674640544 0.00459223282393348 0.000267687435500289 0.0051432460497774 -0.00620484240427892 -0.00925198395684517 0.00599776716441644 -0.0137506315269489 -0.00511948861536415 -0.00234108410974313 -0.0185660821354605 0.000416403787832727 0.00315580302603305 0.0102823633636393 -0.00603394926377099 0.00846636436045997 -0.0124592286120482 -0.016271584465016 0.00557884739543602 -0.0148000207066442 -0.0133258102600028 -0.0125437085750278 -0.0013956383832855 -0.01384329924317 -0.00718044282636285 -0.00599635682283471 -0.00891147997599524 -0.0100063269638249 0.0082322743979405 -0.0042628728512317 -0.004584859786633 -0.00154581362729849 -0.0137269175892471 -0.0203072740224958 0.00826563441332832 -0.0341165938805584 -0.179460101331268 0.0024025558450621 0.000624919050398868 0.0280560523923101 0.263846677539523 0.116158316392633 0.165955797054759 0.0319900696232288 0.0516236795269526 0.0274447344955453 -0.027322718072269 -0.0612924304260533 -0.0221701316467649 -0.0225006596642489 0.0480198199024406 -0.0500007951067794 -0.0515728887005476 0.108644311910015 0.0634033037295533 -0.037634549110209 0.138092701629629 -0.108602116176185 0.148158183367096 -0.136402467402586 -0.103235362681424 0.0894597193694097 0.000593895888931511 0.000336281943252318 0.00052086536055206 -0.000121021731561042 -4.39904569057345e-05 0.000126936922915748 -0.000244908854894749 -8.61061697939692e-05 -0.00102895561950307 -0.00318494676819821 -0.00045619576098371 -0.00116938724771957 0.000294334636816395 -0.00227591124809324 -0.00164632132494594 -0.00195534455562044 -0.000879161389532001 0.00278484619678274 -0.0102895226442328 -0.00330707468553088 -0.0175525040902034 0.00179625952037957 0.0012123780568892 -0.00238037773059489 -0.0259671073140201 -0.0221130240303422 0.0188968101119193 -0.034101020745424 0.0711209349262775 0.202341720190014 -0.00516293828253168 -0.15634257286775 0.125573728960036 0.0100250586154551 -0.0067759212322046 -0.00923971500618793 0.0228533757578635 0.00682545860533422 0.00308543952200837 0.0094563069330684 0.101908122372893 0.299666183749717 0.163594236328738 -0.156118973556351 -0.381339935453227 0.242215244239541 0.431498555430344 -0.225280743146626
  90 1520.71337690694 ""  8.36200465658826 0 0 0.00234254950707131 0.000443317355402365 0.00250505478964733 0.00376192048185788 0.0042395191097862 -0.00104968348577636 -0.00621926144127875 -0.0152776120324376 0.011459364091897 0.00419030894115698 0.00247228640581935 0.0022364318360967 0.00315305193787972 0.00833699932627531 -0.00639289005892754 -0.0104005355301332 -0.00948122141887885 0.000645748839282669 0.0153039726212254 0.00780955283626781 0.00896617243912737 -0.000226295772274065 0.00977828836075994 -0.0129129822816868 -0.00932081448818961 0.00016721458740771 -0.0278761637037166 -0.00492226960528697 -0.000593169798724182 -0.0282055907270124 0.0150744911753363 -0.00596333968649095 -0.000316905247566361 -0.025432805537942 0.00581602180369694 -0.0122063551326005 -0.0237237418595071 0.00644061030427728 -0.0246693430977806 -0.0186343207780434 -0.0186314781651861 -0.00387900603981738 -0.0304115320351388 -0.0193013145439783 -0.0147406672940005 -0.0167306057022247 -0.0355062246017706 0.0146567464959661 -0.0312077014364377 -0.0179152397085094 -0.0103326687024051 -0.0282094621400624 -0.0422714449357272 0.0157872982374629 -0.0791677531052531 -0.282725738622705 0.0256906329882084 0.0144592963137594 0.0353233672816594 0.408581563791365 0.149225909087675 0.25712348924117 0.029627051580713 -0.123386908067645 -0.0797010468736166 -0.000448554718762657 0.074716774546127 0.060955192828125 0.0244389347886268 -0.113798819800822 0.123477279940697 0.0569691277208869 0.299711303623422 0.170815722754829 0.00570400494286296 0.258653504295897 -0.24163994200058 0.113018340505118 -0.189601014675026 -0.0179934593298157 0.121003556403607 -0.000325752128393182 -0.000408238460522872 -0.000464836444758711 -9.13072653736296e-05 8.28133932487589e-05 -0.000111944830321728 -0.000279834251681983 -0.000446403264359313 -0.000945807467351668 0.0061737811088089 0.00138940300339736 0.00203030339238315 0.000333443893493049 0.00566275531571959 0.00446701080053194 -0.00145974610771506 0.00107297079063891 0.00583025600691973 0.00898183800696292 0.00244364973281143 0.00436767420893338 -0.000884121684702262 0.000145739970236872 0.000902564378035933 0.0152819207581484 0.0104487241604825 -0.013211402496719 -0.0073585074936651 -0.0247389057107286 -0.07444119503882 -0.00753971068097886 0.0473619249964828 -0.0473256315327526 -0.00408948234552801 0.00176314707258798 0.00357837408190699 -0.0127833051608183 -0.0066380744981366 0.000478588974662465 -0.015257939211331 -0.0198955277656849 -0.162291350150736 -0.123628185760123 0.0910236034899506 0.228156842173837 -0.107992159870889 -0.251178977042024 0.145493794273745
  91 1524.97429355445 ""  5.36385639586188 0 0 -0.000371206684765632 -0.000132217844219168 -0.000512640639101656 -0.000951734930936272 -0.00105380068356065 0.000253867091353517 0.00211195266807884 0.00394043500311179 -0.00232028184626549 -0.00155179099459794 -0.0011009322689917 -0.00114803720317159 -0.000977260244260273 -0.00207899041445615 0.00220462758719219 0.00147466226898045 0.00463538207445436 0.000406699352806767 -0.00387622142535897 -0.00228085106958396 -0.00238938457409027 0.00014252056676477 -0.0027301460095972 0.00308288762343116 0.0201480629683186 -0.0212228465523966 -0.00896588151471801 0.00229910444860529 0.0102680726290859 -0.0115470780450008 0.0216526184647229 -0.0267865181060838 -0.0197077076191151 0.00841976035456335 -0.0152295937119193 0.0164753301077017 0.00403198135315687 -0.000596440841453622 0.00519182985697814 0.00290382951226721 0.00322105919781293 0.0011237389185294 0.00791032729556371 0.00661637866167337 0.00488814813512012 0.0139207685617365 -0.00106850967049913 -0.0109094771476592 0.00255545654800132 0.0143347304259138 0.0100312996948519 0.00836727456087654 0.0105533442719632 -0.00517058527291465 -0.106882804439736 -0.117974636196165 0.0707897010067487 0.0664098128530546 -0.0318298111448823 0.151031583244372 -0.0290740684684089 0.074438553767964 -0.0396436787342275 -0.316262520257434 -0.206265012244502 -0.0533812741332996 0.274168315008152 0.290869524975805 0.0725772274288803 -0.324159134736518 0.34743054343098 0.284823790742703 -0.144098665978376 -0.0845967386957313 0.104852054087887 -0.196584655728007 0.148427199200414 -0.207432763228637 0.160573962551344 0.186904860509275 -0.102314735161846 0.00026086409702314 0.000245644497783311 0.000296883526077714 2.5570217692171e-06 -4.34935998654549e-05 6.70094125042183e-05 9.98910482911903e-05 0.000146518975850177 -7.94296692378716e-06 -0.0030005698951575 -0.000651941869915855 -0.000928531636207492 -4.86797887619809e-05 -0.0025804730616202 -0.00204017860395861 -0.000148815824787699 -0.000655454585742304 -0.000678018796865359 0.000890836617688851 0.00104652943415333 -0.00913568447684628 0.000848553824219375 0.000446885769871463 -0.00118568449404326 -0.00609542519238249 -0.00442728259376489 0.00516696710727855 -0.0314453337980002 0.0345482032805945 0.089620368728402 -0.0146871471529378 -0.0789694062020908 0.0550621078015142 -0.00136546141940543 -0.00186655166232976 -2.11653738615239e-05 0.00430501474300382 0.00169935256607453 -0.000722004240496302 0.00239094747049344 0.0183177006000357 0.0621890379683266 0.0404423228054282 -0.0360094923067871 -0.0896965364072995 0.05166953869507 0.100199962763557 -0.0532634730413194
  92 1532.76361157272 ""  4.7145961206954 0 0 -0.000138408798826446 0.000177337771967216 0.000807071291787318 0.000220071519672935 0.000247813037187726 -0.000137025750514713 -0.00045110065949746 -0.00224260277718963 0.00220785832509042 -0.000160230736627196 -0.00152124321598884 0.00178295365655462 0.00237751934959285 0.00390911459402349 -0.00216394087652003 0.000245193653928691 0.0041026130996286 -0.00559657926435212 0.0037801200740593 0.00052592413118217 0.00450733898114221 -5.48922674615817e-05 0.00319491662883005 -0.00430969333566582 -0.0171890913105579 -0.0184426025978633 0.00865751010144294 -0.0125277785321879 -0.004580903786233 0.0056028097435105 -0.012486067326148 -0.0155330854179258 0.0112489906122699 -0.000729924303965738 -0.00625989169002133 -0.00125890309721662 0.00155034784092365 -0.00210640399882043 -0.00106412157387247 0.00257456800008839 -2.59825702358288e-06 -0.00414944666134828 -0.00634248566851805 -0.00582476938023234 -0.00103181093875633 -0.0174770915733525 -0.0301045144116406 0.0197713907911808 -0.00875467513401111 -0.0103549651473821 -0.00300831661475836 -0.010632477752118 -0.0150132165508894 0.0068516293463887 0.167696657991803 0.0481436111620545 -0.132907429094706 -0.106142253322276 0.0811903259233123 -0.0662383480714568 0.145109525145937 -0.0229049465902189 0.105670804492657 0.188483188960265 0.0805194241091368 -0.247989543382435 -0.0689977879370945 0.272666327499035 -0.0813336671408874 0.106457613259482 -0.0861395747264857 0.159664118185269 0.047719611615709 0.023288671095259 0.0804977825644734 0.00288979108882668 -0.0192921839627406 -0.0864714941386317 -0.00121801402702663 0.117013012953138 -5.55154278363208e-05 0.000206980740183148 -3.45294913386276e-05 8.09154550386015e-05 2.72346228610881e-05 6.31039283114033e-05 -6.33059280051414e-05 -7.6015882925233e-05 0.000166973459286078 -0.000601694141711976 -0.000382032485560246 -0.000208960337302678 -0.000150829945892382 0.000163631269106143 0.000321055165932041 0.000445750614804583 -0.00270407055217919 -0.00207768328998043 0.00428694622898074 0.0298913754378335 0.0173243369831545 -0.0531487470196959 0.00287430019546893 0.00265852623469031 -0.00341058035160989 0.00894392728206712 0.0050251412107743 -0.00879678197775739 -0.231520791468981 0.172708660592981 0.400016988978977 -0.100221267615599 -0.40665497082223 0.25528488059838 -0.0130454900441902 -0.00136145845924879 0.00631830192075556 -0.0147416896747663 -0.00733803677644163 -0.00578729678664634 -0.0181521087661842 0.0273624563815641 -0.0951855173541817 -0.0963794267820662 0.0515745600694856 0.130200553269597 -0.0292219957015662 -0.138336742956537 0.0948838522618113
  93 1537.48009780829 ""  4.86982912011059 0 0 -0.000281864123610037 -0.000318680394587123 -0.0135473700672126 0.00182161209945077 0.0010017234005613 -0.000923814157417045 -0.00277416427347554 -0.0030000235259586 0.000462028962170642 0.0026160147395207 0.00113954404859172 0.00196772024835162 0.000525900948832263 0.00215362512996972 -0.00220942122563494 -0.00216329066404819 -0.00217085972748382 0.000309849935431016 0.00240312578632672 0.0011131996135392 0.00162791951489511 0.000733988381504282 0.00159185326546037 -0.00205342496579596 0.000235006709148711 -0.000231430586398728 0.000391157551190902 -0.000262579661292809 2.61624745974141e-05 0.000311654125430118 -0.00050496967812694 -0.000852707771976455 0.000343350902088523 0.000110070701469999 -0.000671707014088648 -3.8831464440783e-06 0.00180288879452023 -0.0090651258068933 -0.0220633909634275 -0.0143056950690623 0.0159727285164848 0.0459631407088478 -0.00961874493433328 -0.00617420072648248 -0.00374112887879312 -0.00636867443886123 -0.0102181145576525 0.00508061418068826 -0.00914752624425467 -0.00637243224106929 -0.00387077855359966 -0.00819132505597136 -0.00486757289349838 0.0058439028562042 0.00354611559306194 0.00346534046148294 -0.00260560357596369 -0.00157563300672875 0.00086809268575208 -0.00464344785381509 0.0012397614033535 -0.00265602333440373 0.00169894327401288 0.00631739647671106 0.00238656315348884 -0.00994069049924192 -0.00100330556791601 0.0125419061693977 -0.00271495292844597 0.00229896005336039 -0.00155983700423891 0.00719677019746457 0.000103652863289636 -0.000232438136692688 0.00595257753330628 -0.00319791342245917 0.00196066388527668 -0.00602851865842302 0.00237023283066852 0.00851550758822484 -0.00162283859579617 -0.0605380118510278 -0.0620656117818166 -0.0712900237373308 0.004858251772364 0.0124432938802738 -0.0169597837847454 0.00208467366500209 -0.0019768934515914 0.0677682030285547 0.571327289154981 0.0981056232749716 0.171737242604908 -0.00278794313195896 0.485943062654054 0.393603567994578 0.0463704288280966 -0.0254166259586099 -0.108883587968643 -0.00064688960898827 -0.00127731206332112 0.000682599323827705 0.00225427565791998 9.02289141830221e-05 0.000555201044160675 -0.00067195114979664 -0.000702139896549405 0.000214205240297537 0.00533962086111511 -0.0037779891446193 -0.00602532677748113 0.00389356897537116 0.00856330941541924 -0.0057801678818207 -0.0105224459341111 0.00565033563688351 0.00918540133624692 -0.0194174313818693 -8.74962878394803e-05 -0.0105510213880062 -0.00111152277665585 0.00660981348672572 0.00767336259748179 3.78153001543914e-05 -0.00335870690029444 -0.00752207883663997 0.00937404789235696 0.00921842594275345 -0.0029251982468547
  94 1538.5818165829 ""  1.22115391369708 0 0 0.000353657280938066 0.000497151464534986 0.00128177035384931 0.0028439687652338 0.00298789403210498 3.47949915806454e-05 -0.00931543738354353 -0.0124377676106631 0.00362974512132098 0.0068672409337589 0.000668615124846794 0.00786224156533986 0.00559872903913793 0.0125647250267436 -0.00935929956522722 -0.00800963346006819 -0.00319786624330032 -0.00559434400351915 0.01501884758087 0.00513250696970939 0.0121352432108015 0.000959774602545731 0.0110511928819702 -0.0126697194167246 -0.0188235843656634 -0.0255968284466166 0.00742682805492845 -0.0131918114602789 -0.00258029018464549 0.00341369474039446 -0.00967853140520717 -0.0189634994127057 0.0112302895326217 -0.00646737276840348 -0.0177183074316913 -0.00576683811940203 -0.0042936954176761 -0.000256501083245453 -0.00804744662320041 -0.00185880997876931 -0.00501206229825928 -0.00626682809833051 -0.0342131340054605 -0.0251885603999281 -0.011483277769878 -0.0381837274148679 -0.0654901894524824 0.0378819812622035 -0.0502316443039177 -0.0343326910380613 -0.0156553466996773 -0.0337563788451147 -0.0545098958207291 0.0241020910251275 0.167365829276107 0.0278773485401663 -0.136509827547383 -0.107875076295177 0.0873404629101855 -0.0417389403696913 0.160660631048902 -0.0126817314799628 0.113056702103282 0.169404928364597 0.0630979110585183 -0.28054262725453 -0.052701129692625 0.326964234732267 -0.0841427384438731 0.0823486899519688 -0.0566523210046642 0.201156143756862 0.140355342872216 0.0731070010067125 0.216511943729127 0.0172790703230968 -0.0541772039501653 -0.172125282541355 -0.019694704736611 0.285912381797795 0.0109196022922525 0.00221168971644496 0.00221219727903392 0.00251731506499722 -0.000194748532105625 -0.000417772724651795 0.000636473358889471 -0.000492808260659007 -0.000132817495613364 -0.00263651343779261 -0.0195481849281689 -0.00304619409263211 -0.00607484892848116 0.000223544687797125 -0.0166991827034836 -0.0132502411148394 -0.00105685618170299 0.00259513173043775 0.00331165822487265 -0.021710715636935 -0.0139592475367735 0.041427391044707 -0.00232251601015219 -0.00135233689781774 0.00185115297993891 -0.00710498280551292 -0.00586531361141392 0.00640971889307153 0.169880036359471 -0.135370099680954 -0.307792807669798 0.0707305301012106 0.309812974133663 -0.19858472110236 0.00930574499336095 -0.00311873489407513 -0.00524565227683147 0.014973008612424 0.00403053135026864 0.00739697981108914 0.00757405022291513 0.004092513015969 0.0823877754594974 0.0589121213878942 -0.0432350919604877 -0.10501773454829 0.044100951042304 0.116480731291424 -0.0705988143356114
  95 1546.46453410711 ""  138.809233238015 0 0 0.00495953698144793 0.00458134688823112 0.00695588367831481 0.0161274661134657 0.0151784902747025 0.00171571291553873 -0.069029735341123 -0.0673686152856744 -0.00512617246954633 0.061014907885765 0.0202816043878166 0.0521237547621916 0.0187791866742949 0.0612370070636277 -0.0562046197517274 -0.0587616684085891 -0.0633383656336206 0.00941446636299945 0.0585333812234787 0.0217940987805189 0.0457732682969287 0.0189198929574116 0.0600554147704914 -0.0518549067248223 0.0215684518654945 0.017760149918054 0.00310504900959094 0.00504927998031153 0.00378679611581949 0.00278121642849309 -0.00206124413497818 -0.000752297455856037 -0.00201555569994065 0.00679013594854052 0.00335853357492232 0.00264016726417032 -0.0320403608501359 0.00513529360664657 -0.0521302305675857 -0.0258899198807363 -0.0402344596286035 -0.0350209470591291 -0.20472806142904 -0.146463136534381 -0.0756948483758829 -0.155802860313954 -0.247194018349965 0.127125509281044 -0.247201832136605 -0.168189497343241 -0.091545108674995 -0.15198434211617 -0.261516326876072 0.130134906652916 -0.0577951334184871 0.0389249386356612 0.0514484637603707 0.0509436144533494 -0.0477456172855094 -0.0504353178085422 -0.0913954368526071 -0.042406323191281 -0.0489816137694801 -0.00171827354771766 0.00215938980774564 0.0208075173119322 0.0163418055317797 -0.0106604073002273 0.00943070281391314 -0.0111969906524266 0.00727673982256207 -0.016735995791191 -0.0981203846735517 -0.0550922251547512 -0.058905481523169 -0.0582552738020461 0.0671615075813353 0.0334860257329699 0.0485878892645192 -0.075453063573518 -0.0330118618908407 0.00281162797673384 0.00187325845622412 0.00247308935782867 -0.000224031873567178 -0.000188856982704157 0.000494059134150904 -0.00251269088348741 -0.000765542529644666 -0.00555332854456203 -0.0149663790099279 -0.000910708939766436 -0.00605828717567948 0.00128959433153421 -0.0113675284875029 -0.00731391851038718 -0.00662670947262333 0.00395027357610361 0.0152366884782731 0.00212490860206464 0.00191731965445798 -0.00335866712794741 0.00078954876542998 -0.000120460521525504 -0.00120721067418824 0.000225198507819468 0.000862729034992231 -0.00016744623480623 -0.0171558310812114 0.014767646175425 0.0338734844736475 -0.0109238429391798 -0.0347630439807815 0.0225382747408109 -0.00843750053899777 -0.00238850574980493 0.00530553134109476 0.00140845054055134 0.00256227782879584 -0.00160523070086206 0.00194161227146489 -0.0080820495526018 -0.00499533655615945 0.00364718510223041 0.00196169520779619 0.00301722996878682 -0.00785040749840989 -0.00497419683140547 -9.93208844313734e-06
  96 1592.36301737556 ""  3.96522142172631 0 0 -0.00441403871123603 -0.00450855928896983 0.00551610875346238 0.00125981519524268 0.00973344357575792 -0.0138715676407974 0.0491631197051747 -0.0507838167749568 0.131822253845776 -0.0484680772997549 0.00962869840115492 -0.0752156537000537 -0.0078977146311424 -0.0660008011659478 0.0762020316231775 -0.0396869434502927 0.0421471900473973 -0.104896451086281 0.05395252773343 0.00163654479787685 0.0661991204896628 -0.00377866071546836 0.060683622412087 -0.0835054836349941 0.00777341215605947 -0.00518020334933322 0.0163892774786917 -0.00100255841588615 -0.00144713600492054 -3.1392878781449e-05 0.0016904384734602 0.00473123844222668 -0.00407815700041548 -0.00132246445934668 -0.00098238678923529 0.000345458210548165 -0.0162170984617846 -0.0175711365649875 -0.0340686685693358 0.0110325564309615 0.00481697565985781 -0.000491115210288084 0.0681516694826692 0.0864571639381119 -0.020609706857445 0.113176714761611 0.147897188530123 -0.0515031448263703 -0.117128286937555 -0.10449897039341 -0.0115748079967464 -0.113162212568564 -0.130770942910009 0.0256869158510254 -0.00924997987742752 0.0285120649772918 0.00803719464359265 0.00562198828484369 -0.00994428147406911 -0.019287955037441 -0.0163435945720905 -0.0115271756871774 -0.00704223937464538 -0.0158653446275166 -0.00463273950393908 0.0134994196098282 -0.000498927472089485 -0.0216230780532803 0.000722389883155106 0.0050586478757269 0.00132224954778829 0.00390894906163235 -0.0185559939832332 -0.0110125613097063 -0.00653195194258713 -0.0178500074385869 0.0146484469515337 -0.00061830193319645 0.0242375360812458 -0.00717954922282137 -0.0189799061396432 0.00015438409756102 0.000138623130217278 -0.000199047719865035 0.000104017182618283 9.75369734877008e-05 -0.000118901920313193 0.000163365360183021 2.39996269676144e-05 -5.26106146569424e-05 -0.000452528633494189 -0.00046670236350961 0.000427134790011165 -0.000118809405218483 -0.000397103494771567 0.000690710538360624 -0.00039970250615264 -0.000896324774999828 -0.000122432132886514 0.000553750908272593 -0.000473150577590276 0.000203367483384184 0.00174537591375824 7.22105529101553e-06 -0.000568577101931645 -0.000165296666322914 4.17025748682896e-05 -0.000324166748553073 -0.0021532540539684 -0.000178371935921628 0.00159884329056464 -0.000896478894036827 -0.000993847101144252 -8.27136146738305e-05 -0.0134443576227487 0.0045705325491422 0.0108224953178958 -0.0119726072478917 -0.000912884985986523 -0.00576370922940465 -0.000211155212428636 0.00128089663482247 0.00138403928171276 -0.000898690195309944 0.000281837600142342 0.000515645922614251 0.00228678205387906 -0.00013740435662239 0.00146967857430453
  97 1633.91756531406 ""  43.3513533773477 0 0 0.00492984040158393 0.00454459862447685 0.00546991387660592 0.00532592168888607 0.00446625085638074 0.000564185449593665 -0.0633188495458183 -0.0548846085490114 -0.012921717137416 0.0992146373443973 0.0757532595202395 0.0289722547538531 -0.0704219455938358 -0.0882204037449282 0.0260219167044493 0.0605551136046857 0.0541874270230324 0.0045356209688319 -0.0979724218660555 -0.0743597582265359 -0.0269710944903083 0.0691509011177059 0.086055591283513 -0.021380316358 -0.0076759394546659 -0.00603563154054122 -0.00160830997087224 0.000314389706812711 -0.00264837921399949 0.000234887702872744 -0.000615962427495408 -5.75703617643316e-05 -0.000629136563146176 -0.0017615242840124 -0.000400919273004003 0.0019476084084364 -0.0125983622615212 0.0055549824589499 -0.0234534662036857 -0.0169093012185012 -0.0268632667627704 -0.0208904973638724 -0.13470332993009 -0.0652825366806578 -0.0912638821266347 0.0440763973129247 0.120151652112257 -0.10146711336217 0.153489718039759 0.079266482510913 0.0908839603763879 -0.0419831124073269 -0.132663049323656 0.107780607755271 0.00635106681885787 -0.000126089019655147 -0.0039057761757538 -0.0112210623909726 0.00926611089106759 0.00581494525134589 0.00854299725704894 0.0105958102990072 0.00202467189360274 0.00219515356628314 0.00149450857159318 0.000518022576324369 0.00198687460383436 0.00145013520590811 0.000630030466253931 0.00299204145930908 -0.00285505511830628 0.00710175255219605 0.0115634130991268 0.00726017738043589 -0.000528236435700889 0.00713918147252777 -0.0101638141893318 -0.00943779846830702 -0.000447345592127103 0.00741432136716873 0.00153151619323382 0.000470038251360048 -0.000489416676878975 -7.04398015404236e-05 0.000185416538647693 0.000399992466179035 -0.00044553460900765 -0.00195901726647223 -0.000690817733638678 -0.00117884390056357 0.00135514556417597 0.00175067233871776 -0.00219778939183059 0.000524020679017639 0.00185663776089091 0.00298714059411893 -0.00227903756958828 0.00172051286404408 0.00434328405398562 -0.000454368392254713 0.000256257378773485 0.000250550137644529 -0.000850416192137078 0.00014204419163731 -0.000164125223428495 0.000125836299403115 2.14145579682026e-05 -0.000223666077470886 0.00327839446301199 -0.000683103377309758 -0.00182781895010724 -0.000373054283483652 0.00142448476167857 -0.00102706115467878 0.00571616945976821 -0.00628771953831308 -0.00517427873424136 0.00867365291288339 -0.000537569349633037 0.00564396135095 -8.56648676793231e-05 0.00104891120581618 0.000255343943345245 -0.00155409275357682 0.000509525837113036 0.00141225355857081 0.000770839127887311 -0.00152897054752518 0.0014810249782128
  98 1689.26659402817 ""  40.0798542952327 0 0 8.16425201201278e-05 -0.000371696038217689 -0.000243001798188051 0.000266961527665454 2.4638066346688e-06 0.000739681568444139 -0.00207559474553664 0.000797498670544436 -0.00407401259323645 0.000843064551614971 -0.000836825218469827 0.00150027698641919 0.000703054102902717 0.00114906441078905 -0.000938344270436256 0.00208117381315781 0.00018472130511208 0.00217366124043387 -0.00430941322647699 -0.00262238799657466 -0.00193054390607445 0.00200166454003664 0.00148658615041642 0.00211686511199262 -0.00037731584474169 -0.000175013831296451 -8.78997396391988e-05 0.000124982852703024 6.07218496495906e-05 -5.88119312817047e-05 -1.92774795380497e-05 -5.73003498334156e-07 -2.37187072808282e-05 -0.000172458914729417 6.82875072853444e-05 -7.25374366103749e-05 -0.000407982561707572 0.0028777406534317 0.00373722773873203 0.000175391009074096 -0.000178662183793562 -0.000454942425204591 -0.000529633891615682 -0.000534331196870289 0.00180244279694136 -0.000914753886482104 -0.000500071322757162 0.000821231254809777 0.00582784406664191 0.00325303130036835 0.00266065712074836 0.00554961774912026 -0.00531658212172875 -8.25142139964566e-05 1.73241863515341e-05 -0.000741318064825143 -0.000119236657037205 -0.000327366771302445 0.000351880853728008 0.000476109670385374 0.000378233859249299 -0.000153185517690688 0.00018304669953561 0.000473972757671664 0.000377442923069579 0.000123972938350528 -0.000306879645756621 -0.000140233600363061 -0.000118943928615972 0.000455448959699743 -0.000491501856300256 0.000193784597422076 0.00299917766750306 0.00197955729848544 0.00114225156561365 0.00220995464813331 -0.00221688351128996 -0.000432383447483821 -0.00142463846412342 0.000866234347446836 0.000964702634254303 0.000645251334527866 0.00281832886158576 0.00146929898214938 -0.000184360240158035 -0.00198181215829599 0.000924037433400657 0.000959313839155097 0.00114210318012568 -0.00375418729063161 -0.0144952652521432 -0.00185626597133188 -0.000839365733339492 -0.00141538806047583 -0.0169255984036633 -0.00935501534991819 0.00395235570488092 0.00860170019614405 0.0054153245196981 0.00709491168024464 -0.0201280318579132 0.00360644595453458 0.0690429574613994 -0.00467654122124595 -0.00324619245241839 -0.0024011692176418 -0.000341341505286224 -0.00396215600813782 -0.0343485119029666 -0.0250828980766272 0.00754234127382751 0.0374300708025151 0.0275866863525728 -0.0189629847984108 -0.460744150046148 0.266134604868792 0.39149946581755 -0.59552064772322 0.00312486251044039 -0.343538114120033 -0.00248720450884147 0.0278549480591261 0.032999059718386 -0.0113354132038916 -0.00306797818294957 -0.0110485396086606 0.0424951214075086 0.0102483587766034 0.00503506500383878
  99 2890.6295019285 ""  66.4189208399191 0 0 -0.000104808221501702 3.81586158611528e-05 -0.000102665173023627 6.03074386719572e-05 7.85118488175463e-05 1.20666822705397e-05 -8.35639590051531e-05 -4.75267601519723e-05 -2.39533818590186e-05 2.38556265030128e-05 8.76956950248281e-05 -1.09969571746241e-05 -3.71571444382355e-05 -2.48787772165444e-05 1.77262310988816e-05 -3.38040904764342e-05 -2.7616665540709e-05 -2.96001087285915e-05 -1.71476479704146e-05 7.14483152820261e-05 -9.100114125902e-05 1.00821003238208e-07 6.50184013264639e-05 6.44239910774061e-05 -8.44463632515006e-05 -8.56506991282144e-05 8.35434711606388e-05 0.000180676119331297 3.5108734174101e-05 -0.000163341069628483 9.84253349734615e-05 0.000105579844408346 -0.00018344246279525 0.000207840051655377 -0.00129449055517167 -0.000774163681536192 0.000200661238864992 0.000313096112340174 -5.83480777307078e-05 0.000615364557165998 -0.000785984519329263 0.000608661469771503 0.000105715130874075 -0.000190206690220866 8.41254003900223e-05 0.000158883086194397 -0.000101041180524938 0.000135552930778215 -0.000327807722001061 -0.000922889122552441 0.00145196380282111 -0.000110455060781219 -0.000343075611446027 -0.000360890685795541 -0.000329391206893835 1.7170538610921e-05 -0.00030534045709711 -0.000455125677843706 -0.00028632156403091 0.000104016884859541 -0.000865387415096549 6.39480640890508e-05 0.00158617730704714 0.00073769273275296 -0.00147123419099061 7.91328933385987e-05 -0.0012001635651523 0.000447075560649454 0.00165872139688417 -0.000255099641266516 -0.000220425060643912 0.000140981412268432 -0.00706939301608389 0.0145088590664767 0.000457005322810826 -0.000369164371602888 -0.00155061951823909 -0.000525449959557491 0.00514824549573471 0.000916277313479873 0.00764620876729601 -0.000123442749693616 1.97573246277447e-05 -5.08052878400695e-05 -7.35989764215921e-05 -1.60017959529716e-05 3.67808662465795e-06 0.000114554164397804 -5.85596161884487e-05 1.77255524716623e-05 -0.000299955009679868 0.000624202493848515 0.000585561994703779 0.00133813673959669 -0.000394384121553839 5.28475927619899e-05 0.000245171094460267 0.000843461418378955 -0.000570227004755122 0.000442046184505133 -0.0688083592829175 0.0309874077364952 -0.00228749866828437 -0.000701467481021523 -8.19972632181558e-05 0.00215204890788609 0.00536278096749027 -0.000634841775052655 -0.00251437626922073 0.894877843027041 -0.335008282512743 0.0288370541320248 -0.0611910415068113 -0.0348334370026452 -0.00173405302761741 0.00303095067992344 0.0090180365542756 -0.00290084536940725 0.000405749789872347 -0.00521216140561408 -0.0341436581856674 -0.0103533572600393 0.0133219077257622 0.00131505030163609 -0.0451594985047898 0.015224665799524 0.0132998707520694 -0.015601069828257 -0.0209523578883717
  100 2970.09491485304 ""  43.0329910212015 0 0 0.0561603084786428 -0.0413023692582163 0.0142823116239432 0.00165004709351423 0.00147060959676221 0.00160738835316788 -0.00123915016445881 -0.00112669126333659 0.000408741258593437 0.000262446842421153 0.000242117547023259 -7.03253190799e-05 4.40419755516767e-05 -2.47398652762451e-07 4.94625341464257e-05 5.98979202407658e-05 -1.46589377229835e-05 6.53347918085503e-05 -7.43868179017852e-06 -1.75788939200136e-05 -0.000164187364600315 -0.00108333280693988 -2.57158444174849e-05 -0.00132246082730869 -4.22066459365893e-05 -1.31156329857959e-06 -1.98760508950808e-05 2.07633079047779e-05 0.000415678670901382 -2.45913824471405e-05 6.57092682940617e-05 0.000103338043814952 -2.07447600684011e-05 0.000237738029749332 0.000161526860896266 -0.000195459879965553 -0.147802919267876 -0.2042389398467 0.108388575277422 -0.529034635452671 0.688961053586887 -0.314613840968625 -0.000446876924247888 -0.0011802264408016 0.000699733561971913 -0.000733639748259785 3.42514478908489e-05 -0.000900087849154926 9.38987808002539e-05 0.000632158486663524 -0.000528816074913046 0.0125528134064711 0.00329566834242091 0.0159914949598014 0.00222650089636493 -0.000116145680284497 0.00277586726697197 -0.00409241236672842 -0.004028744764583 0.000482967093112558 0.00193037760369214 -0.000564936868345463 -0.00301855494253559 7.40111014616363e-05 -0.000224007866474986 2.35190846097239e-06 -5.08539304914694e-05 -1.43366258041775e-05 1.46824839935269e-05 -0.000827930936998659 -0.00088591181449011 0.000151623729318112 -0.000973589808826739 0.00185644519761414 -7.90291851553293e-05 -0.00326336369978005 -0.00352971447386415 0.000330014472252647 0.00160912772998711 -2.67593654490946e-06 0.00211972737787707 -0.00127765692169231 0.000100487893567126 -0.000343870839876919 -0.000185494759098711 0.000238341375824215 -0.000167880161497803 -0.00328873336430754 0.000989967827970496 0.000315645927334497 -0.00135118166749238 0.000163506003909157 -0.0021079310174733 0.0180045928379852 -0.00453008547611723 0.000386364756606178 0.0345286431412601 -0.0206861645048208 0.0126726084005505 0.000249221944979829 -0.000554908508612598 -0.00047733412871011 2.2152107111621e-06 2.67861103789607e-05 4.2881049779874e-05 5.74760267887195e-05 9.67038775953976e-05 8.48901299251462e-05 0.000181291299814948 0.00138620792069899 -0.000671784378360952 -0.00334142200413246 0.00531730721900813 0.00620631675706085 0.00011460747314145 7.12099319714823e-05 -0.000160854427073734 9.35807595627894e-05 -0.000626730542951373 -0.000276066461210298 -0.00126187168415728 -0.000372746782690514 0.000234369829623732 -4.89101597376857e-05 0.0001571085280471 -4.31130036490679e-05 0.000595831073071567 -0.000977928417420987 -0.00113795824362736
  101 2981.52677930763 ""  27.4349558611282 0 0 0.000478568320985082 -0.000435709225337692 0.000164197192086807 -4.79202054936662e-06 -7.70790764179128e-06 1.52576877936597e-05 7.18496726613552e-06 3.42348052336501e-05 -3.74140565478889e-05 8.92491050763394e-06 -6.52031798997393e-05 2.34375537971467e-05 7.2215042382235e-05 1.08736367217666e-05 -1.17564362379783e-06 7.69696203739261e-07 -4.87557617237618e-05 4.76454352715718e-06 -2.70101056264029e-05 -2.73291612586474e-05 7.46087014928279e-06 -5.70434006725185e-06 1.48357793722304e-05 2.61631385125314e-05 9.02943324323311e-06 -1.44259263766955e-06 5.74472851996843e-06 5.77316477545463e-05 9.96459315114733e-05 2.08405455190916e-05 0.000179375042663804 -1.49533199007778e-05 0.000150680125561262 0.00113570523208782 9.49447950161865e-05 -0.000313323148401633 -0.000770998887655682 -0.00116751124969294 0.000584949592660069 -0.00494705382309973 0.00643708978567865 -0.00287083048984297 -5.26852489705049e-05 0.000428463192678076 -0.000451080651756919 -0.000262835375485385 -9.35276518840015e-05 -0.00034054365476149 3.53640660939907e-05 -4.79383974143407e-06 -0.000129218751397782 0.000162498636772448 -3.02225548260833e-05 6.34178013449257e-05 4.53230807494936e-05 -4.57039965039565e-05 5.34738798993001e-05 -0.000904942217687673 -0.000917791168539417 0.000123148242902358 0.000220448818595148 -9.03481522417735e-05 -0.000347423816766666 -0.00162637177131331 0.00270979643030302 -0.000196921154446361 0.00115974887788378 -0.000467294873125906 -0.00198383395180042 -0.00175134280702919 -0.00193056501003814 0.00038620244619564 -0.00570524786276978 0.0103757623072567 -0.000919035115585124 -0.0107171652330796 -0.0115369355032408 0.00162980124352435 0.00284230355935671 -0.0005411102697736 0.0032431449680797 -0.000166686796474453 -8.27186117131252e-05 -0.000160943897640674 -4.40520380752231e-05 -2.5828708251144e-05 2.74613125813086e-06 0.000120566965632057 -6.77627542292998e-05 4.60161047827179e-05 -0.00117271012449872 0.00200610690908168 0.00151279793267254 0.0029800603528476 -0.000723794781419458 0.000203258646372922 -0.00069937772811311 0.000982075438100191 -0.000587999686012709 -0.0257444576659462 0.0445268243787425 0.0476184716640998 -2.2863701481475e-05 -0.00126693325834749 -0.00124440032546787 0.00169279461956709 -0.0142715185322508 -0.0255689233206512 -0.00517524419850065 -0.0234644311552722 0.0249287963314762 0.322548820255968 -0.506515699160541 -0.587861257689497 -0.00448210594967411 -0.00167206826050157 0.00238119831358039 -0.00694703837577385 0.0152351577064882 0.0122767713509117 0.137572226741624 0.038703750705611 -0.0305040236813933 0.00648748850147187 -0.11710066266723 0.0379669456316083 -0.163641012296344 0.253141462684553 0.296059169996424
  102 2986.0807074432 ""  36.3843940037784 0 0 9.08684210757633e-05 -3.93690663624494e-05 4.44904800562104e-05 -2.14971770863201e-05 -2.13580434052467e-05 -1.04864519185086e-05 5.16740919254815e-05 1.73041673082498e-05 2.77736120965485e-05 -3.44334461097377e-05 5.42387149240127e-05 -3.69661955494205e-05 2.03741738552982e-05 3.88965980061789e-05 8.62478373320224e-05 -7.50653248972411e-05 5.63705769463382e-05 -1.406340457257e-05 2.10278081571668e-05 -0.000117787046106215 0.000112066892392265 6.5673268254961e-06 -1.38746906162836e-05 -2.8417272227964e-05 0.000143610837692953 -4.61348941216525e-05 -2.0933046839926e-05 -0.00151167851429389 0.00862336933130514 0.000463870702567923 -0.00226921007044692 8.71338193431643e-05 -0.00261483066638457 -0.00296082090950851 -0.000158123824366279 0.00231794634837692 -0.000222384803920543 -0.000334059987501708 0.000120785104255405 -0.000720875033331854 0.000916443023661721 -0.0004659396836379 0.000126889024569536 -0.000478913663472343 0.000462910178528074 -0.000681522502195197 -3.83316982580674e-05 -0.000625514160388794 0.000120338355992775 0.000800680341001578 -0.00130414863686201 0.000125550680851924 7.96795621880448e-05 0.000221418029381849 0.0506833672455737 -0.0016553949639546 0.0645329416737345 -0.0845761005251661 -0.086753483954573 0.011048601943094 0.0511178935776109 -0.0134356872325295 -0.080837215443589 0.0206490242791032 -0.0375282837172274 0.00217688158074775 -0.0201794912023003 0.00708732769129983 0.0349155466164607 0.0260406543587986 0.0291417871199883 -0.00616685023395492 0.0188353554682943 -0.0373993730528189 0.00233292136379209 0.035998787246998 0.0391645591020089 -0.00460545007439873 -0.0199456861299184 0.000518913317937129 -0.0252483966402881 5.06116945758442e-05 -1.9912279590643e-05 7.23803952501666e-06 1.57810415450446e-05 8.01619527546433e-06 -1.42825976726549e-05 -1.40288621203657e-05 -4.40957709538715e-06 1.11749281525628e-05 -5.56913588937129e-05 1.28695315774041e-05 1.75429069329869e-05 -0.000591327668639244 0.000104743952848823 -8.88994594889307e-05 2.47534875916823e-05 -3.17381803590269e-05 3.36831773832878e-05 -0.0134518517923836 0.0228132121305993 0.0218285601941159 -0.000101886635478539 -0.000555135938983004 -0.000650143393530323 0.0231320315069155 0.00350867211640827 0.0353982737787126 0.000220540175899972 -0.0266833825744758 0.0207352474599381 0.155933452644667 -0.243334817156441 -0.280722378279594 0.000728495746640791 -0.00133599793428818 0.00114305519792572 -0.000515772414595285 0.0067319269575124 0.00572827566901439 -0.470238971280843 -0.152359799307135 0.108402808023729 -0.00806856043799055 0.430007249546768 -0.153886087785714 0.208599643700034 -0.319624628434764 -0.374119471474456
  103 2986.61549761866 ""  27.0605301617611 0 0 -0.000331752284804326 0.000243282718301548 -0.000119079521017488 3.56132570287043e-05 2.50476380067248e-05 5.37879827382108e-06 -5.52422271301876e-05 -3.20560283189408e-06 -1.5911916655202e-05 1.90123948399285e-05 1.17087925264611e-05 -3.34795078148608e-05 0.000557614904068934 0.000214633807042205 0.000476121311430245 -0.000282408027987245 4.64245212235074e-05 -0.000125654916813997 -2.4807426266942e-05 -0.000630990306773808 0.000563841164241132 4.75085192895013e-05 4.87262664918624e-05 -2.16879003768598e-05 0.000730080342341945 -0.000329417256004059 0.000150838298181086 -0.00663242189767636 0.04091531192609 0.00204309810170024 -0.0136426343084412 -0.000365638984405878 -0.0174798191685422 -0.00623796888012178 -0.00240207490144164 0.00605291442990471 0.000717495944583089 0.00101933495046626 -0.000487735339255634 0.00306205411993992 -0.00395993655038629 0.00185863355978682 4.2343202880034e-05 -0.00072802080501842 0.0008869452251792 -0.00505290148744495 -0.000812033785367334 -0.00521952968782324 0.000145381273107329 0.00408372665910641 -0.00690502090144301 0.000155320960101493 -6.78613601269744e-05 0.00016266321607055 0.237660595436085 -0.00756141250282786 0.302689901953631 -0.401456169263091 -0.411521170972478 0.0524606840449357 0.239966571162216 -0.0634550496639479 -0.379122194481495 0.125758974430698 -0.229786879193224 0.0136306984610339 -0.133996692808623 0.0462354581700625 0.232118396736795 0.167370743491643 0.186851779354775 -0.0394843530234415 0.032879907009037 -0.0675021784118587 0.00497335535590732 0.0901334667820363 0.0964403701160862 -0.0113030331928346 -0.0500879749476845 1.01498549809351e-05 -0.0651327071387626 2.46223823236434e-05 1.62360203273169e-05 2.20978666584421e-05 1.81823375240232e-07 -1.58424327905106e-06 6.8159696091655e-06 2.70748892512588e-05 -6.66582592912718e-06 -5.04924243154845e-06 0.000168958824086224 -0.000265182561155573 -0.000175902782411593 -0.000471711196385725 0.000107345059629855 -3.80450870415113e-05 -0.000261092573591832 0.000132647663601148 -9.72999121221348e-05 0.0026289684516991 -0.00460043528468107 -0.00417602514330666 2.39274660714187e-05 0.000107609114807601 0.000117358772926498 -0.00490117944376014 -0.000577918963099669 -0.00737886694203903 -3.71437441240381e-05 0.00725683726735703 -0.00482481963632005 -0.0304037920124052 0.0474083747583523 0.054672277638097 -0.000174565368098557 0.000231264891930915 -0.00016304644342075 1.75739503777846e-05 -0.0012723798589566 -0.00108754364259421 0.0988364049850823 0.0320192769407171 -0.0227660164432927 0.00171959224063861 -0.0911633734924704 0.0326717440689856 -0.0433271475227465 0.0665071698224325 0.0775499668096181
  104 2988.0774849532 ""  22.7894645440274 0 0 -0.000151874227836708 0.000106114591811953 -5.7493297402768e-05 1.62508872876973e-05 1.15148826465603e-05 1.18576849567908e-05 -8.92983409272439e-06 -1.13177509066423e-05 -3.33266149887127e-05 -1.23380837356397e-05 1.88749344137882e-05 -8.08866806641396e-06 0.000806882211050532 0.000205000681622394 0.000667795324086979 -5.2761447810786e-06 -1.61048339522901e-05 -0.000265086475825009 -0.000194947958048312 -0.000495919698826382 0.000629740653185508 7.90352231428434e-06 5.46619997924259e-05 -4.59186910215068e-05 0.000109266038101473 0.000517205580321349 0.000642165067085705 0.000868607317624951 -0.00949476814281241 -1.16825939391874e-05 -0.0197377820371505 0.000342350565507736 -0.02387081079507 0.0260353188646878 0.00703930229292441 -0.0253804163869702 0.000359117102263195 0.000492543653576728 -0.000227656398364323 0.00138730313947185 -0.00178413264955745 0.000843116872760332 -5.78403029475062e-05 -0.000856830042989766 0.00111555248866745 -0.00747749822103265 -0.00115553290251473 -0.00786575750278499 -0.00064733706878473 0.00490847305105716 -0.00569866660278471 0.000319960875380186 1.70617095429139e-05 0.000560034275223591 -0.0535091695709993 0.00279564595933288 -0.0674373069987329 0.0939973416703557 0.0959271378994159 -0.0122210111173081 -0.0501076400913912 0.0122555078716629 0.0790533171398262 0.181704263350055 -0.327659660609941 0.0214066421824821 -0.183089824503657 0.0622660242381213 0.314626481459962 0.232473226188158 0.2590736293194 -0.0546850134411926 -0.154905134036403 0.307892065459361 -0.0185551193311873 -0.365057905512421 -0.390211691213183 0.047171936518881 0.212487462616071 -0.00115564919865892 0.270217203354377 4.71800486852473e-06 9.67347283915771e-06 7.98728981682776e-06 -1.25152841702902e-06 -2.73349068777612e-06 4.64869887139851e-06 2.50161734568642e-05 -9.71113846766934e-06 -5.06863169528551e-07 7.18673479108265e-05 -0.00011614629226843 -7.54946864908321e-05 -0.000133138388722721 3.27538926782073e-05 -1.53029088094507e-05 -0.000242568279235327 0.000144387417302926 -8.82336787598568e-05 -0.000258038914433817 0.00121087521494769 9.59038460786928e-06 1.33425089273572e-05 -3.38863002643973e-05 3.36288684362885e-06 0.00130192640184032 -0.00011306532459843 0.00169483778097349 -7.25569521496543e-05 -0.0108382169052617 0.00417622871678488 0.00276652508600665 -0.00414098616958456 -0.00475018921505792 0.00010499575275504 2.56426850265241e-05 -0.000211742996795295 1.4374648909008e-05 0.00036293651393535 0.000265996441001625 -0.0247378726668056 -0.00812364265929672 0.00555485244114138 -0.000417680843222482 0.0235139951104983 -0.00834227822658354 0.00967989436583289 -0.0157512584718292 -0.0171595726009912
  105 2994.95985860847 ""  34.2571873223687 0 0 -0.000433571234875294 0.000416870908693766 -0.000243715402865573 0.000104612603162811 0.000100399054003888 -5.14067066400635e-06 -0.000102258307592043 -0.000112619959635962 1.33974998408883e-05 4.44420226744927e-05 0.000130510314040518 -8.53856347365146e-05 -0.000834489668221732 -0.000136917539590498 -0.000894002199961205 -0.00072509516190931 -0.000726425245390735 -3.47892622993464e-06 2.65086879898511e-05 -0.000887966777323717 0.0012488454347547 9.96256001793821e-05 6.95763954527984e-05 3.91613453922383e-05 9.34674890447705e-05 0.000299057344248155 9.00047099817678e-05 -0.00451213699956047 0.0229478967942056 0.00119772011620764 0.0171039021864775 -0.00243175080689582 0.0241570256636783 0.0228900521052468 0.00635956001252222 -0.0229150006655372 0.000208650643427623 0.000473011141855414 -0.000126864104073945 0.00439810413377521 -0.00567542120686787 0.00270121802042943 0.000222470418604558 0.000289603123323343 -3.56744381206731e-05 0.0099897192406763 0.00125436306379456 0.0108651082795465 -0.00104741045982653 0.00985056986349385 -0.0139899261318544 9.24273064710303e-05 0.000126794093618103 -0.000112509440766766 0.134537765229623 -0.00679470918392305 0.170165757712434 -0.217602526521431 -0.224710703689209 0.0283645913292532 0.134983396765638 -0.0378430109583933 -0.212450396814636 -0.175582375427926 0.313735268014074 -0.0215153067416331 0.175525009876219 -0.061778029805762 -0.308887289855547 -0.199639322598957 -0.22182899644859 0.0457888185266189 -0.13467447238242 0.264938835356976 -0.0142848769105882 -0.319020098479742 -0.339827846588566 0.0420206098197872 0.185130460532182 -0.000664015216265373 0.240632748289848 9.19832383403147e-05 6.39595590893196e-05 9.72789982199396e-05 7.14163060255059e-06 1.11076365659184e-05 1.28290370876227e-05 5.37955627989508e-05 -2.3394047139602e-05 -4.70600461507661e-06 0.000688124387059397 -0.00117354592484366 -0.000823508838973091 -0.0018557433260712 0.000390638407863329 -0.000183290887512824 -0.000526582919278162 0.00025843207507109 -0.000189035616763648 0.000316853273767121 -7.22264667159235e-05 -0.00079529929390402 1.17388475532043e-05 -3.51205274383314e-07 -2.51181421764411e-06 0.000263818096562023 0.000112744331174559 0.000658891950551151 -3.35502931074764e-05 -0.00602276942342153 0.00177651861011312 -0.00394696916285345 0.00634112322238762 0.00729244081170478 0.000130669730587189 -5.78151692365839e-05 -0.000151014683484889 -6.68225731264177e-06 0.000103396311750468 0.00025688087024931 -0.00721458292190742 -0.00235212988777866 0.00163947675077227 -0.00014720295358211 0.00663281561991105 -0.00216404837204316 0.00413417500639372 -0.00711388584043055 -0.007167809912095
  106 3032.46980639544 ""  41.8664181256654 0 0 0.000896453680017168 -0.000576498028148925 -0.000141063760697658 3.07497539812015e-05 7.37447531885101e-05 7.66834996667818e-05 -2.37677441771021e-05 -2.93571014825721e-05 -7.47481713098307e-06 -4.79653472418267e-07 -2.43849169368121e-05 2.06615333079752e-05 3.29784507192208e-05 1.44689619537998e-05 2.46958289147618e-05 1.19323981113358e-05 -3.61122152832918e-06 9.3378375531218e-06 -7.00323155617564e-06 3.08628587168157e-05 -4.44459807062551e-05 -0.000113620244494061 3.65585698810324e-05 -0.000112918321155522 1.96251361844313e-06 1.42586701160634e-06 -3.13063696765229e-07 0.000258948716369412 2.0235468715118e-05 -4.32577490543522e-06 3.53329534364e-05 0.000231270526314839 -0.000100536525541763 0.000166151094517264 0.000238067571391588 0.000201886966151152 -0.00432227105111092 -0.00453281753259852 0.00497422371523772 -0.00781524882403964 0.0102641481976148 -0.00393656288257081 3.66693632428631e-05 0.000197199733155214 -0.000267544174337639 -0.000260046327880996 -2.946189234481e-05 -0.000267468510384249 -2.73889764382455e-05 -0.000529221899981047 0.000666168369548249 0.00116011506694866 -0.000508081650121083 0.00089989297166496 -0.00136376081398392 8.24347319363276e-05 -0.00178088223987732 -0.000610363837256513 -0.000671525322284494 9.0840937145927e-05 -0.00104965532921251 0.000322594051845597 0.00172966611509167 0.00104172026200812 -0.00182844140894964 0.000127060974282079 -0.000458921971859475 0.000194228694791053 0.000811482881767273 -0.00102502624514981 -0.00107895058585618 0.000191146588218747 0.000994457328452747 -0.00181761625370953 0.000103055363726838 -0.00099940282373205 -0.00107170939893837 0.000190591327679607 -0.00199572774933572 4.28138311919093e-05 -0.00265921596949468 0.0416996256744494 0.0245346292541638 0.0365764331988325 0.000600741156388733 0.000444527873759841 0.00138168777103855 0.000609222262399 -0.000238978699174456 -0.00381882887806591 0.24736044324336 -0.448471053524585 -0.327829177095794 -0.742076578812623 0.14430850753337 -0.0775282103573047 -0.0171497185561545 0.0084684392969303 -0.00702809376304636 -6.26310487021444e-05 -0.000101843517697804 0.000121156436981393 6.16267255736775e-05 3.82275425722451e-06 -0.00012099620200002 0.000943368860042317 -0.00046138543531411 -0.000669340864165844 0.000115975425081147 0.00162282367056581 -0.000581279119994877 0.000436755587061396 -0.000512559094354226 -0.000586281677401164 -0.000563061431417921 -0.00032694894204315 0.00166685470307342 -0.000545918054553498 0.000105688393071509 -0.000147977303601265 -0.00723207632228097 -0.00252905581139759 0.0015609419803394 0.000123174439340693 0.00189861326830262 -0.000924025842925234 -0.00389299922943678 0.00626945372280217 0.00738805986689272
  107 3039.74866950373 ""  19.7906998531445 0 0 -0.0316425453200802 -0.0693811638517665 0.0376068348398893 -0.000726919845284501 -0.000430327351772837 -0.000884756967193964 0.000850337267975113 0.000872156438001603 0.000368838293251752 -5.61537763149409e-05 -6.11305403493763e-05 -1.39848287315772e-05 -3.57556639504876e-05 -2.26731741433525e-06 -3.69506210262911e-05 -1.21982788181114e-05 -6.02274956555334e-06 -5.56944293903972e-06 3.57316964280276e-05 -0.000128550993314789 0.000147183636904761 -0.000543781944982692 -0.000100793920344161 -0.000575609553888185 -2.40442650370318e-05 4.41257917970086e-06 -2.29496093646159e-06 -0.00161425185868814 -0.000575641107733495 0.000227206159879765 0.000101533582115144 -5.79115715881961e-05 -2.60449483428229e-05 -6.04863436087419e-06 0.000312787435179416 -9.80078342916144e-05 0.529420267926248 0.6484922478156 -0.367366578086297 -0.151480280039672 0.179600451306608 -0.0761553220685912 4.33692211295654e-05 0.000431772436103705 -0.000564081616614423 0.000150042012687524 -4.29907860316571e-06 0.000193674687091975 -6.53445623438337e-05 0.00159867426265553 -0.00213974261191703 0.00663265836194229 0.0023051271513382 0.00709131562813479 0.00532833992486591 -0.000519371003900041 0.00726391018897781 0.00865726830701831 0.00925590260007833 -0.00115533073921304 0.00525048672144997 -0.00180625783938537 -0.00883445532638224 -0.000543796018306492 0.00108408258657382 -0.000117109145822568 -0.00022826927429683 8.94054383050088e-05 0.000416624391938164 -0.000409513160895724 -0.000515249661099915 9.08290903831475e-05 0.00116202161755032 -0.00216372315450067 9.41183356534034e-05 -0.00167946555319954 -0.00168442703379468 0.000205015066494719 0.000600117506515148 9.34797864555707e-05 0.000769976284360388 0.00127261808712828 -0.00033098427719646 0.000194762514541625 0.000134008703303378 0.000406231142161664 -0.000624323252720952 -0.00557486496975172 0.001863537223391 -0.000928725537259 -0.00172414261383005 0.00465635720868244 0.00391331462418683 -0.0118656962172037 0.00183767575108565 -8.78075861263854e-05 0.0636439650879118 -0.0375748748283474 0.021615611251742 -0.000289606090324857 0.000521179862696413 0.00050315523072539 -1.62210044994873e-05 -3.4082531908527e-05 -4.3034847813396e-05 -0.00305266226731925 0.00202863653177629 0.00178662145229066 8.72657576358596e-05 -0.000869370784120077 0.000388517938176652 0.0030132572474015 -0.00500210163231871 -0.00586097503105972 0.000205335791619265 -5.07422560419904e-05 -0.000179977575791628 0.0003153719178109 0.000349149018129374 0.000506604456453767 0.025028403017161 0.00873090829677793 -0.00508138862870031 -0.000288369880730794 -0.0141019858084873 0.0059540870923126 0.0117003451602846 -0.0189358024914571 -0.022534247865894
  108 3040.85098251176 ""  57.3495442699982 0 0 -0.00169846287616548 -0.00341086387972573 0.001829493721596 4.72442034073472e-06 1.28258042398816e-05 -3.53252962663923e-05 -4.4101163110501e-05 3.46003637163302e-06 -9.93263078882493e-06 2.66680520307823e-05 -8.20091926669318e-05 1.44333930587959e-05 8.53144254972428e-05 -9.13485350738462e-06 6.95894569515143e-06 7.71122645448327e-05 -2.64279979681435e-05 -2.29273854547083e-05 -6.77595758625925e-05 -7.51928278026203e-05 0.000103384461280038 -3.31387521425329e-05 1.77667216828855e-05 -1.67334873777415e-05 7.3118090884469e-05 -0.000111739200587683 -8.78759787974837e-05 0.0161689978145821 0.0063022634333907 -0.00371051628462486 -0.00229822194386655 -0.000151172945891666 0.0020085194114193 -0.00779462015038072 -0.0151869570782772 -0.00477476569853321 0.0267235756691411 0.0327765780690769 -0.0185398970375637 -0.00664935691021069 0.00778784721297498 -0.00324019290059937 -9.49191457798124e-05 0.000237787982062997 -0.000179413993052336 -8.80839097704739e-05 3.30273351748771e-05 -0.000123059174792224 5.42351885705234e-07 0.00100700101191935 -0.00133649993156071 0.000289923767635778 9.6552614926639e-05 0.000333035591904231 -0.0439463850185039 0.00488871880910568 -0.061691956409347 -0.0935262272112476 -0.099403686036539 0.0120844293507349 -0.0560051225898448 0.0195679715343838 0.0941089261826696 0.00306807699017353 -0.00701650311705471 0.00114851725355468 0.0128766091045787 -0.00435011853835919 -0.022975447450044 0.0114525312037593 0.0134275687377865 -0.00189955306615322 -0.0521392908587138 0.0930871656490786 -0.00579548422641715 0.0891632183261469 0.0932111943772925 -0.0136858112145856 0.0564810994370507 -0.00465995522175363 0.0768550682135204 -0.000488586994790512 -0.000309356411556389 -0.000430369688408228 1.40697752122372e-05 2.82304443930464e-05 -4.72883086840468e-05 -0.00038055577448513 0.000146321872626944 -2.37802678653902e-05 -0.00300153762007499 0.00557832098919242 0.00409236548716051 0.0089179057139888 -0.00170164778338991 0.00103550238918193 0.00430092471818095 -0.0027068659133966 0.00153645475046929 0.00620660154186499 -0.0105496751107615 -0.0109775613441043 -0.000285091588435967 0.000354108995440172 0.000533504038322201 0.0632012083987729 -0.0366255953167688 -0.036774812251219 -0.000577806057786775 0.0142988358916402 -0.00728931725629364 -0.0663174576987191 0.108069300887967 0.127251899047458 0.000475268437270144 0.000803944856982977 0.000688511276858627 -0.00266117780387365 -0.00384711144489036 -0.00476593325157088 -0.532211050376389 -0.18386171227013 0.108080285224333 0.00701323219976513 0.2485351713216 -0.106159550860306 -0.22947985403708 0.37379201546827 0.44383774893753
  109 3041.56126938556 ""  1.73256073857535 0 0 -0.000183018605787669 -0.000464351811312521 0.000239677820768892 6.69916014402489e-06 1.12975539360677e-05 -1.15181110391499e-05 -1.54164347483098e-05 -1.72424051925997e-05 -1.99833222059963e-05 5.38524421327103e-05 2.17080809733616e-05 7.28379392614896e-05 -0.000650442213405326 -0.000156651384049789 -0.000445151420707124 9.06132847461389e-05 -8.76933116487403e-05 0.000142113977229163 -0.000121478372671199 0.000458467058492769 -0.000456781365083721 -2.14031521412033e-05 -2.01642336313517e-05 4.13367933027859e-05 0.000608663735308586 0.000111066704767961 -0.000215765542041981 0.0697833364781458 0.0264240290691061 -0.0178274054613555 -0.0199143864601396 -0.0152023528392621 0.0164484839870773 -0.0122539837377326 -0.0139597024618658 -0.00858485753563937 0.00330398712983291 0.00404743382488749 -0.00228524766586882 -0.00119845708362555 0.00145081215117502 -0.000609808476077279 0.000128437498663785 0.000776151992522672 -0.00118306509110526 0.00645661856083221 0.00126713237823714 0.00613007796285658 0.000121871008492416 -0.00397483462243835 0.00503231494947161 -0.000351858987824711 -3.4122017935714e-05 -0.00046526829824675 -0.183243716710061 0.0210579182755779 -0.258904331755452 -0.398542970787054 -0.424892265527591 0.0504778836836189 -0.252648875060576 0.086738510237527 0.421658087076721 -0.0245273933102223 0.0285502280405921 0.00215724765003526 0.0911215595175249 -0.0365303279110986 -0.165330713043728 0.168814891846171 0.188938493755426 -0.033570043021047 -0.0424692030011447 0.0687540302066311 -0.00552393235095872 0.0952987968140044 0.103598435547909 -0.0155239009875604 0.0922644450497698 -0.00445813005596494 0.124520061010441 9.76141907168948e-05 7.02695442297902e-05 9.4671131795915e-05 -5.35697451394622e-06 1.92402422877174e-06 3.5041682895065e-06 2.228207775857e-05 -1.95531751289353e-05 -2.51446739664308e-06 0.000634392793644219 -0.00114477708433707 -0.000823926397410919 -0.00182710390630443 0.000336477816896764 -0.000198761010901598 -0.000158063675484915 0.000161127077906695 -7.77579562530187e-05 -0.00158151783346426 0.0029994541140305 0.00271002805524893 7.4476022464261e-05 -0.000121687262550782 -0.000141201072380693 -0.0165434329832931 0.00852344769666187 0.00972864714739026 3.62863722031984e-05 -0.00709544695341645 0.00324683796493755 0.01710510168672 -0.0280055832701447 -0.0328045896566468 -0.00012295507889497 -0.000136746482561679 -0.000367764474801317 0.000667124532733395 0.00125339462704516 0.00149570642783408 0.140939611019638 0.0484696654121163 -0.0286412970458548 -0.00207420737930128 -0.0552363412706213 0.0240265023810984 0.0585650426274886 -0.0957702793997658 -0.113269894231956
  110 3043.87212571289 ""  3.98534259207116 0 0 -0.000177958469023252 -0.000384564307858449 0.000211637645900602 1.37008219065866e-08 8.56913334347505e-06 -1.73844112317622e-05 -5.1290722173e-05 -9.90339681668951e-07 -3.87359308288532e-05 9.09288927115019e-05 -4.44036601658345e-05 0.000145852109819669 -0.00101242202101603 -0.00033672616393258 -0.000936780615390092 0.000201712060521235 0.000117559451655251 0.000265264065734974 0.000122249389008529 0.00124736719627155 -0.00177969537524131 1.36559511913729e-05 -0.000102956224515154 0.000117600662079711 0.000303023266559989 -3.75307821973485e-06 0.000457557743645359 0.00108610750118894 -2.09640272803003e-05 -0.00637622762369538 -0.0233631381098914 -0.0457765115619893 0.0193361186368285 0.0350454145682854 0.0502720817116324 0.0247155502352848 0.00292128971381759 0.00359138973258141 -0.00205815685538628 -0.000821645529606559 0.000972544718260194 -0.000420893114760664 -5.73680030590699e-05 0.00200468862522432 -0.00233961875381167 0.0117049334422978 0.00260777617502861 0.0114153091795481 -6.43903434537966e-05 -0.0139803380713111 0.0184430602272977 -0.00145471593843587 -0.000236735758256389 -0.00182586181353038 0.0254549437219939 -0.000337384403046862 0.0295752968265867 -0.00715217854643415 -0.00759391299684628 -0.00146896292975608 -0.0314718374878681 0.00850973721826223 0.0469586084057922 -0.13941153457172 0.227306985128701 -0.0135899387343529 0.0819490120558594 -0.0426749037650232 -0.151680861699493 0.333441757933595 0.361052482254533 -0.0686347984126041 0.16392895007653 -0.283220099881759 0.0191181756358867 -0.318573346439499 -0.337305992016276 0.0500216096737715 -0.266248919539195 0.0177076862217231 -0.363558365715729 -0.000129761319302621 -9.73360312037969e-05 -0.000125556620544822 7.54140846090778e-06 8.99639711291118e-06 -1.33711223680927e-05 -0.000124837250242681 5.94734006901739e-05 -1.28359144239555e-05 -0.000888020745981615 0.00163238747196211 0.00118580808915051 0.00246501691029917 -0.000469162058390452 0.000282151992115105 0.00136407851738853 -0.000865018484487211 0.000481836093905595 0.000946070887968431 -0.00234527665774754 -0.00136747785699606 -6.40671546316424e-05 0.000109804361197852 5.76085980235698e-05 0.00993156971244136 -0.00381849494404672 -0.00588541789659391 0.000169336840687399 0.0110535738740742 -0.00460787147764888 -0.0103254032926386 0.0169246411184525 0.0194771587698811 0.000117139314831641 -8.02025770499216e-05 0.000461776386940645 -0.000357830491782572 -0.00103724774565501 -0.000930598559721945 -0.0871349947449186 -0.0295729999107729 0.0177960241851198 0.00150398140522317 0.022097023096152 -0.0102910055878701 -0.0327319968079917 0.0548194741831821 0.063832076307531
  111 3048.89933796597 ""  22.7630512515172 0 0 4.48773612800211e-05 1.34162651930821e-05 -1.11097214939828e-05 -4.18509605889293e-06 -3.15125193867307e-06 -2.02950611868807e-06 3.15103507215554e-05 -2.04343598030211e-05 -2.30678930374037e-05 -1.94103650918977e-05 7.29245220012935e-06 3.68611907209449e-05 -0.000241740388108572 0.000128885965670889 -2.32717872685251e-05 3.08963064818922e-05 4.82052978798801e-05 1.93160452403035e-05 -3.87365433227278e-05 0.000149123429580571 -3.27963500481727e-05 -1.09595457469889e-05 1.92867480466592e-06 1.4164433937292e-05 0.000746740587334341 -0.00118978606200828 -0.000605575693039467 0.00688092172843068 0.00278764319267474 0.0174677242483072 0.0455216984939844 -0.0605078631902585 -0.0370036033915256 -0.0143710717689622 -0.00158861701699922 -0.010528933845497 -0.000337327913760966 -0.000420132320115134 0.000235484468816907 -0.000193647467891069 0.000256414012698314 -0.000122633068636587 -6.23267412361382e-05 0.00036736424421374 -0.000320194513660725 0.00164441166148132 9.33848804416282e-05 0.00120803545927805 -7.82971655530876e-05 -0.000837140304379827 0.00115792193320466 -9.36342713294951e-05 -4.04200339400213e-05 -0.000132410363447951 -0.112207067477053 0.00817992037410121 -0.139291075533723 -0.0233756658946666 -0.0241891073725994 0.0065484824726872 0.0500704398226693 -0.0127004140827358 -0.0747298157276123 -0.327270474716647 0.586929226327067 -0.0552876142919625 -0.284843063115849 0.088576096570376 0.518163564623419 0.0679621159185103 0.048145009214504 -0.0207715684078118 0.0147109943866328 -0.0355840608338681 0.00107037281012953 0.0530527841345867 0.0589829319730411 -0.00975609674684622 0.101674135341071 -0.00144868366849004 0.13746529014038 5.01942365154355e-05 5.86303876039649e-05 6.74168148687861e-05 -4.96297883768576e-06 -1.94404639301402e-06 4.62902695047381e-06 5.06027881848592e-05 -2.61725750898606e-05 4.91718263016854e-06 0.000493743921077411 -0.000900004073018042 -0.000653673507690354 -0.00109647132330981 0.000206161589888678 -0.000122198014422725 -0.00050796198896764 0.000342136188863126 -0.000182457681438703 -5.71017203140056e-05 6.38882550269713e-06 0.00018750658781887 2.1283412681278e-06 -2.23085375420471e-05 -2.36290378502819e-05 -0.00200739806056746 -0.00232154480824262 0.00139192175416223 -0.000138152980255206 0.0010117568419938 -0.000276002552259083 0.000761717956401007 -0.00138967331493252 -0.00156800373260709 -3.76451270700711e-05 0.000110181332086476 -0.000132862347546925 5.14519857315878e-05 0.000212284843260285 0.000287146620669114 0.023546344707656 0.00741824318487886 -0.00477651416124921 -0.0011237974187157 0.0237495091949625 -0.00889735179917363 0.00159182412154576 -0.0030641329723969 -0.00307196522049772
  112 3050.8567555713 ""  92.7912669914487 0 0 -0.000429015842468105 -0.000566564851381627 0.000245551615110543 7.90237577327859e-05 7.64055688607639e-05 1.22455909410526e-05 -0.000101810667825792 -7.66764983190805e-05 -2.7531005760709e-05 7.70326197668124e-05 0.000155280081426129 -9.41972384299126e-05 0.000744417133036305 -2.62557301333762e-05 0.00103835181981012 -0.000336923518782597 -0.000218260384273602 2.28037123119045e-05 -0.000115636487757655 0.000708227179976975 -0.00118781796092668 4.4556245605341e-05 -1.63240773127306e-05 5.18804905570645e-05 0.00217132869190014 0.00170785039791536 -0.000624247068265024 0.0329398275592147 0.0130759783469145 -0.0143422525525474 0.0385745249183499 0.0383665205019037 -0.0326350592289798 0.0276305712522991 0.0318396394793961 0.0184137492760282 0.00499875711614885 0.00620106693232393 -0.0034109026339551 -0.000343788152922667 0.000298445752470981 2.45823400749565e-05 -3.98413524203291e-05 -0.00176410142928539 0.00223465033112807 -0.010314504344861 -0.00207366778014413 -0.0103691491982167 0.000371614114504917 -0.00830887471297055 0.0112847870256859 -0.00053107624669374 -8.65543197089634e-05 -0.00079921004507595 -0.0556463925408726 0.00788514939930892 -0.0817174225815435 -0.200121284637834 -0.217285341148903 0.0244031577565782 -0.141336725512055 0.0477700074613748 0.229662900091208 0.0818007053810517 -0.119833144398766 0.00300668755370939 -0.170398569293162 0.0712456235928873 0.31488739143708 -0.376685842538207 -0.412983506466205 0.0716280824975672 0.0890484086286389 -0.148951078560861 0.0108851871270348 -0.232813392628274 -0.245929406530266 0.0399329403457825 -0.194335581265001 0.0101214358407417 -0.265157365888276 -0.000250548530703547 -0.000122353532277759 -0.000186635538304313 3.07297118083309e-06 1.48616718829815e-05 -6.11076249472735e-06 -4.81111212859742e-05 1.20864427662984e-05 1.12893846469172e-05 -0.00123951269580932 0.00232767706488613 0.00172361941910278 0.00416595381669415 -0.000786084719977528 0.000454102523612109 0.000689195076566941 -0.000455719302398618 0.000242528079114228 0.000347850677746878 -0.000941727595129381 -0.000422426429522367 -2.1442310124856e-05 1.54406565556088e-05 -2.67063016672767e-05 0.00211031605415188 -0.00251930683143532 -0.00111152524444936 7.42622297192476e-05 0.00500920527479467 -0.00208446556843512 -0.00378322125978962 0.00615249074381982 0.00704304403601959 7.41004632697904e-05 -8.1649992667929e-05 0.00011235063681575 -0.00025095973853878 -2.97019994655372e-05 0.00018258933667423 -0.0152629896647589 -0.00540613844154856 0.00313221429554791 -0.000226838739140197 0.0206120639135783 -0.00833737588858856 -0.00956799557681112 0.0157335392666024 0.0186114162402123
  113 3055.23793021112 ""  37.0031986953478 0 0 4.8322245903896e-05 0.000175790139507449 -7.06285232156862e-05 -2.2366205847318e-05 -3.3124456502203e-05 -1.68753849241834e-06 2.51925715228744e-05 2.54209847030314e-05 -1.19230580650704e-05 -1.86156708165318e-06 -7.49210227898601e-05 8.27148315588439e-05 -8.05070748684154e-07 -4.58010397941298e-06 1.60068312857051e-05 3.35772369941685e-05 3.32931768712358e-06 -1.95409156045719e-05 -9.00193010164309e-06 0.000277380096617828 -0.000292230540429867 -1.58547512952512e-05 -2.11743291310389e-05 8.45707352773374e-06 3.77334112779809e-05 0.000265071053956124 0.000202568588545244 0.0047925779305563 0.00194236614627434 0.0151969979497013 0.000376025123457841 0.00224126180071397 -0.000406133196139417 -0.0036906210238586 0.00546084173269739 -0.00322364108864213 -0.00108514250353191 -0.00129691785210067 0.000717923960651977 0.000602160126475537 -0.000750664445012618 0.000272264665482006 -8.01733631135603e-05 0.000849576549137224 -0.000912375459014946 -9.50006940043199e-05 0.000123387695551441 -0.000158045980019431 6.6261867373594e-05 -0.00260669558760473 0.00361285994171164 -0.000141831657696694 4.70242064589944e-05 -7.29982156756868e-05 -0.091329352081181 0.00684216810202764 -0.113557957101006 -0.0162687543262359 -0.0180661297890972 0.00578862667678797 0.0501131288133809 -0.0138871542196349 -0.0736189219769491 0.00868806923569868 -0.014311924440224 0.001021792735011 -0.00055974667235831 0.00089080143139601 0.000484958757748874 -0.0132515596858902 -0.0137779381261049 0.00256835920205273 0.0298234965679969 -0.0577255134371677 0.00147848373146587 -0.0114119297319077 -0.00963913452089219 0.000884159681816134 0.0262051778007655 0.000783763412095346 0.0350059170167218 4.00621303621669e-06 -7.59423154475302e-05 -6.87709724477541e-05 1.09069992200405e-05 -8.29173962399829e-06 1.40273996880969e-06 -0.000167645027416328 9.79621691175436e-05 -4.44672669222209e-05 -0.000564292662415526 0.00101717564140685 0.000703128974055366 0.000608907083634774 -0.000122135922164126 7.60478666860842e-05 0.0016118858992054 -0.000990635550689145 0.000500162178853749 -0.000863217138878326 0.00782962903591792 -0.000198150740239222 -0.000170365057875222 -0.000276477845255205 0.000191254723746178 0.0328184759711753 0.0762057659858985 -0.0225336754321898 0.00203686261277689 -0.058818940109288 0.0239563107199931 0.0138613523459248 -0.0237551854001315 -0.0280184069019014 -0.000220480740983484 -0.00173179965850822 -0.00017486697316823 0.000108096842731493 0.00154649104192611 -6.74513593405645e-05 -0.479258110825865 -0.141838879714549 0.100275499194085 0.0284895088531244 -0.712801907167245 0.268671404420629 0.0570682960577694 -0.0588679093579632 -0.0967993696970246
  114 3056.11506403015 ""  28.8681843093957 0 0 -0.000106188804611441 -0.000249186466702478 0.000121453373165799 1.88872838447105e-05 1.74928801365289e-05 -1.39841412525306e-05 -2.96008210779821e-05 -1.0822914046314e-05 -2.41834765777901e-05 6.13900958131388e-05 6.18746449057732e-05 4.98524396230652e-06 -0.000160755068288157 -0.000161994937567268 -0.000123321407690383 0.000190838337682591 -1.18004307580719e-05 -0.000150744616484516 6.38212504013193e-05 0.00268577403269357 -0.00320923856828497 4.08977183947917e-06 -8.0522439766494e-05 0.000233501423817684 0.000104769479218993 0.000860133083504835 0.00173506732247079 0.0181798414674812 0.00793027263090406 0.0805585858774304 -0.00972459051926543 0.0137022781317271 0.00749858001393821 0.00092906456055816 0.0137492667126139 -0.000333082382013045 0.00177094884392459 0.00219000723129584 -0.00122840943552023 -0.000598351158134951 0.00072573611840726 -0.000274259488484702 5.24864500777131e-05 0.000140540941390049 -0.000203210916102486 0.00191151820014348 0.000594151654921361 0.00197519758848831 -0.000235698833979092 -0.0276747844339493 0.0372444011859724 -0.00257010586418365 -0.000304853639627109 -0.00299479271021876 -0.455892722622523 0.0339626541526026 -0.563155711373965 -0.0485884223562108 -0.0543602632582901 0.0258137844589766 0.287051467819293 -0.0820413682172155 -0.426245846254479 0.0733415484482113 -0.13014388929557 0.0121868655857714 0.0605042512572459 -0.0183358950626796 -0.11346026429368 -0.021485457469307 -0.0163240411067422 0.00529277819972553 0.0587134186859724 -0.10908989933132 0.00375964433067915 -0.0590634913508206 -0.0606370835470298 0.00834560370451875 -0.00847580430877997 0.00206098428940862 -0.0146910155970216 -6.9221178856591e-05 -3.36257140134111e-05 -4.67769058492636e-05 3.19591107607194e-06 1.29240494169089e-05 -6.61805474253991e-06 -5.23999303373177e-05 1.85111914870673e-05 -1.88597928303483e-06 -0.000322214392806345 0.000618953646971781 0.000456283356919978 0.00111927959940881 -0.000212246130084195 0.000132087430012234 0.000643207309402714 -0.000396010342000487 0.000219822897334287 0.000287528260950005 -0.00194796647512261 -9.19713443178091e-05 2.73735080012738e-05 7.49901481769003e-05 -4.40614277875375e-05 -0.00524593317573411 -0.0152777753354691 0.00362085635909823 -0.00035552637351975 0.0143940380128172 -0.00585779133365738 -0.00407786747982124 0.00690198032895685 0.00803781248841802 7.52528650357309e-05 0.000261178680981094 0.000151610438967802 -0.000128789600483093 -0.000451499337428564 -1.73465328574337e-05 0.0839093834670075 0.0243423413736741 -0.0176436485058601 -0.00535860802252396 0.140769389912974 -0.0532166170168552 -0.015449365080367 0.0186506490996262 0.0271763217524784
  115 3062.80488997685 ""  20.3169244015317 0 0 1.34903373813349e-05 -0.000118590092384722 6.18753339986245e-05 -1.4874462127289e-05 2.29107317656286e-06 -8.76033386530387e-06 8.45276131489367e-06 1.49911313646904e-05 -7.7093175597654e-06 3.13526112778806e-05 1.21347290241687e-05 2.17981237456278e-05 -0.000294696589823686 -3.87680819268939e-05 -0.00022463432425929 5.03807852174173e-05 0.000294123560379384 -4.90300534148951e-05 0.000257439785432888 0.00284244974513907 -0.00359860252824436 6.6621932037911e-05 -0.000142218499518277 0.000219973595338138 0.00107296113009683 -0.00123353541328049 0.000872741997273813 0.00248207816493145 0.00145192114152561 0.0117550074229068 0.00286272233554302 -0.00944197855238329 -0.00241175188793261 0.0495298994229455 -0.0579797902154215 0.040021822288796 0.000499016782680319 0.000613260939438194 -0.000357316154741172 -0.000630751610043391 0.000800428758781147 -0.000345133848450909 3.42111069110972e-05 0.000553019170878502 -0.000664136795661012 0.00339214106211205 0.00065502371924231 0.00313535761843188 0.000118458129965408 -0.0312635016085133 0.0409460417325221 -0.00274329846937245 -0.000487783196241267 -0.00344642635793961 -0.0690459595871563 0.00617485869188626 -0.0831757239597587 -0.00608742420493654 -0.0057822099350671 0.0040635991087494 0.0406516342132021 -0.0114262177287712 -0.0616034683615627 -0.0459250829190745 0.0798573983864541 -0.00913669074318703 -0.0219067475909199 0.00667862670388019 0.0391789382005238 0.0289440329589196 0.0283603809618262 -0.00681650497585368 -0.334233976508588 0.645845151916997 -0.0192983161190402 0.0775844552365485 0.0580211778593431 0.00041217421402112 -0.338010007975747 -0.00795801610782805 -0.458173547888625 -1.07673934892162e-05 2.35246229557195e-05 2.10654453505886e-05 -2.23298750511588e-06 6.16549474066272e-06 6.76789970803419e-07 3.19830640816087e-05 -2.28742666251228e-05 1.0251791956802e-05 0.000168325435010653 -0.00029535379929336 -0.000213109194129665 -7.99661897194067e-05 8.75339449133054e-06 -8.78550058331847e-06 -0.000296163306877461 0.000226726117895813 -0.000116760750291494 -0.000260772776354364 0.00130383709108686 0.000198591675608378 -1.27094069849987e-05 -4.34122423906819e-05 -8.04556592535949e-07 -0.000565320185306227 0.00615391240378514 0.000617433561453137 0.000119447985185251 -0.0109542135848803 0.00402851757206131 0.00325729083645409 -0.00540586008353859 -0.00636281125016335 -2.15413596598032e-05 -0.000144471348060435 -0.000227501671084506 0.000320593462232683 0.000348779128069695 0.00035477291310003 -0.0113090866851416 -0.00216686044329336 0.00275122117241681 0.00131242872775234 -0.0498404929847939 0.0190711178698591 0.0161762838045885 -0.0246789681578615 -0.029535573353055
  116 3080.79958424728 ""  5.29569070379424 0 0 0.000584289503478519 0.00644071801573994 -0.00488624842212547 0.000165834252581111 -1.35787550136229e-05 0.000364543378491882 2.80577013684915e-05 7.40902162050129e-05 2.06739571910107e-05 6.02448894679352e-06 -4.54609089602025e-05 5.05726440917902e-05 -2.13871993119617e-05 -9.8050544092648e-06 -2.38344570365032e-05 -1.45792294914218e-05 3.11116255564411e-06 -1.55177775870628e-05 2.55340564457102e-05 -4.24232531918308e-05 9.24670921387571e-05 -5.26351217921237e-07 1.46049498384711e-06 -1.18948953713697e-05 6.66161259417849e-06 -8.07167693613497e-07 1.62849671005779e-06 9.0527523550663e-06 6.3900473048582e-06 -5.16862245002864e-05 4.51676549684203e-05 -1.31915714282003e-05 -3.98315090659006e-05 -5.58327018001844e-06 -0.000112022907343966 -1.56730861033208e-05 -0.0380861951148691 -0.042235475462275 0.0278175886777098 0.0353592120411431 -0.0447492724428258 0.0150636490220739 -5.00363102710451e-06 0.000544675247162232 -0.000500856971307919 0.000328458975280365 2.75192370330653e-05 0.0003702134728337 -3.9392133076881e-05 0.000418972133621388 -0.000644368515889276 -0.000598688066574874 -0.000665136195272434 -0.000572931510687057 0.000202602685398271 -1.34734626042965e-05 0.000237835623377881 -0.000123491685661229 -0.000153660059933009 8.49922689196069e-06 -0.00024611556364547 8.80812976755871e-05 0.000374505645677127 -0.00012834392993085 0.000242365869073508 -4.06134905147371e-05 -0.000280161081684429 0.000110093115991758 0.000519170013667584 -0.00015304781457842 -0.000181552637602031 2.65543198809604e-05 -0.000543731613546669 0.000944093044337719 -6.82743557794806e-05 0.000358554878839444 0.000396589060176126 -2.37852228728286e-05 0.000211292586422903 -5.32026349977551e-05 0.000278330899657026 0.0133591900929606 -0.00628961104034484 -0.0020156549417603 1.82275719404235e-05 -0.000788975677440877 -0.000629862658725424 -0.0686817986405671 0.0386059296001255 -0.0205741703113955 -0.0371813336699992 0.0739216562955064 0.0498092386698335 -0.0959325041712384 0.0161032933962523 -0.00426889944620836 0.787977102801029 -0.451386996740446 0.242609581911915 -0.000155801036861312 0.000115141980653549 0.000140326616578554 -0.000376060125594401 -0.000124591772204971 -2.52866211348367e-05 -0.000161328367647034 -0.000138299708919399 6.04807127504843e-05 0.00049301874217353 0.000504099903336792 -0.000154821526278249 0.000560991490305669 -0.00108020523127451 -0.00110410639590781 0.00151145034139447 0.000202800596802697 0.000720497293536709 0.00121058182679531 0.000282228079443458 -0.000435396758863298 0.00223015174777559 0.000733834240666427 -0.000436964800819674 -0.000160618429967096 0.0009311825210537 -0.000344908509554052 -5.88418985715389e-05 -1.09376556078605e-05 2.12951211232045e-06
  117 3114.8697165381 ""  17.0809079999706 0 0 -0.001363131564521 0.000160194620563297 -0.000578503240484143 7.00173550769095e-05 -4.1400703316199e-05 -5.80468134578329e-05 2.09551504659326e-05 1.88212237846552e-05 1.31422112586306e-05 7.58817668626002e-08 -3.63083289754488e-05 4.73760635901043e-05 1.75096151327574e-05 -2.1321657066492e-07 1.91616076387716e-05 4.35651278102295e-06 5.23210231869741e-06 -1.58032724132715e-06 -3.45351584959084e-06 0.000120240099906848 -0.000166248753461063 0.000226337155144245 3.45206465996116e-05 0.000237951555575834 -1.40432392770785e-06 -2.23576361781217e-06 -1.80453646300836e-07 -2.98979202819546e-05 -1.11038767460767e-05 -1.95232054208268e-05 -1.34532047769202e-05 2.01812128818192e-06 8.72420523973264e-06 -3.02391695052482e-05 7.08295250037497e-06 -2.14466554311733e-05 0.00255663730511881 0.00479299279449676 -0.00205084377446804 0.0101297085510459 -0.0130548010767013 0.00360300516363561 -7.76182732875533e-06 0.000475304170515072 -0.000564378362422903 -0.000133660326129255 -7.13848096606726e-06 -0.000150836884788671 -1.61268253175211e-05 -0.00155681661872347 0.00205174045544112 -0.0027476332896323 -0.000445076588922812 -0.00302348384787466 0.000224911752925497 -2.66287556416578e-05 0.000298888924679709 0.000166513176983472 0.000172176522491041 -2.36744313075599e-05 2.53051404251334e-05 -1.86558378006227e-05 -5.68130638580236e-05 5.26411786259004e-05 -0.000101711254461714 1.46902403349149e-05 6.77216494260843e-05 -2.93147769156138e-05 -0.000126391039481242 8.89264756677922e-05 9.49018090246256e-05 -1.39996062688202e-05 0.000108301958084189 -0.000208449393240179 1.09759535352173e-05 0.000113233370118955 0.000114637659314511 -2.32552082607076e-05 0.000180068153095234 -3.40263333123863e-06 0.000259585609164326 -0.0711148688954024 0.0547087783342914 0.0293769766813353 0.00105461500591544 -0.000747834520329741 -0.000329262819818628 -0.0104039868615097 0.00571005034755797 -0.00350570429275764 0.279204469989016 -0.538790043878527 -0.409768599010853 0.559395279710277 -0.101233298283545 0.0739579085353743 0.117795135180515 -0.0605415157299987 0.0392074867779258 -3.71752606819915e-05 6.81838137274509e-05 3.92737801471363e-05 -2.47975060174945e-05 -5.41830770998876e-05 -1.51115697500049e-05 -1.55485106070747e-05 4.70229430900896e-05 1.35393625021476e-05 4.3375232977722e-05 -0.000242154183715016 0.00010741546199844 0.000344284537551533 -0.000472466125115991 -0.000559281570382894 5.82908499896011e-05 0.000655264679358615 0.000345226791547215 -0.000119493444703568 -9.92495677296665e-06 -0.000121714292524021 2.22282723859226e-05 1.99886759234971e-05 4.29411093346069e-07 1.20537638047368e-06 -0.000353083702759816 0.000148966617243326 0.000159989998092202 -0.000271793957305703 -0.000349283584308405
  118 3128.45859367597 ""  12.9583034555676 0 0 3.44548659789516e-05 -0.000460295833147579 0.000122631883309394 9.316617524487e-05 0.00013778557867899 -2.66708762156039e-05 0.000216453090553623 -0.00012487418145342 0.000441882254224763 3.88666076843109e-05 0.00291451871080566 -0.00361081531284989 0.00025079742503709 -0.000691927010534736 0.00121751166295662 0.00186169648243935 0.000925673209832833 0.00111700990069492 -0.000362158822795682 0.0484498919541059 -0.064563500779169 0.00673479041079319 -0.000395088138450159 0.0099095451294786 -0.000130246499072852 0.000323361435923991 -0.000589085677570501 -0.00208848797313457 -7.40048966707108e-05 -0.0040253288944794 0.000279841170528609 0.000328933092209313 -8.05910099066138e-05 -0.00316538518142854 0.000960306327369013 -0.00344385186518538 0.0013005899931246 0.00183149018552908 -0.0011016005358325 -0.00231179062098124 0.00361549354240139 -0.00138286783252694 -0.000540167782218766 -0.0342785535330384 0.0423538475595869 -0.00737869596911425 9.38494332815067e-05 -0.00941682209424352 -0.00262337958598998 -0.565864076072775 0.747557133121704 -0.0976929474967215 -0.0141833313789519 -0.118603197866383 0.0317763525221697 -0.00226523608658397 0.0404086600943216 0.00261774098780413 0.00189966634002346 -0.000733990609049685 -0.00770316148751409 0.00221941024843434 0.0110139392529026 0.00121053485145345 -0.00145960953733088 0.000213071722898849 -0.000603431597211842 0.000509490813500393 0.00164233463538441 -0.00472190250855936 -0.00479059781652194 0.000492756985974594 0.00690231885356773 -0.0139051813999734 5.13600536122961e-05 0.00178999992106164 0.00295098119815561 -8.33318170909722e-05 0.0321691173703697 -0.000594648759278618 0.0430609389049267 0.000225241329613646 -0.000157145452540989 -9.63268960541174e-05 5.21515697816776e-06 6.72110440538616e-05 5.88744019299927e-05 -1.88328324345304e-05 8.16875230917627e-08 -1.89348145166851e-05 -0.00097407182592087 0.00205258860053751 0.00162217585975153 -0.00163532472546567 0.000286357151448043 -0.000248795086474386 0.000557927907399593 -0.00038882480696604 0.000229204750539483 1.97536403587486e-05 0.000179515372499612 -7.96334905677641e-05 5.11183402931754e-05 -0.000111269785915806 -6.36656368686636e-05 7.43772416769566e-05 5.12649114373944e-05 -5.96100739788903e-05 -0.000184592124604233 -0.00187146572440841 0.000786246888096883 -7.46564126093901e-05 -5.75018617522575e-05 0.000135030102061247 -6.17147976763999e-05 0.000180160646471714 -0.000370819407976253 -0.000483778589872675 0.00115015647660429 0.00113190200308909 -0.000970842592020878 -0.000251502076931415 0.000218456191417942 8.59327028861191e-05 -0.000740008755377515 0.000343054316991266 -5.6294342503709e-06 0.000257292604647849 0.000223468913119809
  119 3142.69709772201 ""  4.42625781563146 0 0 -0.000239438629205022 -0.000137827705867512 4.63224416468945e-06 -0.000184778197731616 -9.82852235506711e-05 -0.000144372480032396 0.00213524527437799 0.0012258848334675 0.0012525189922109 7.94220733794414e-05 0.044608606745803 -0.0562135590297886 0.0249828089208093 0.000955471650090441 0.0300817864454695 0.000286159607581943 0.000461245436027816 -0.000256049383947632 -0.000341005225402207 -0.00312020928466885 0.00369572079577976 0.000439489891603717 -0.000234032785329663 0.000884770681714109 0.000151876546638873 -1.20613187518416e-05 0.000220156621257575 0.000227380998648045 5.67466898225387e-05 0.000401050951695492 -0.000239248213407807 -0.000865044315362311 0.000877702379586601 0.000348812649135479 -6.7089340674838e-05 0.00030921012722791 0.000313016012841252 0.000506080858734355 -0.00073049408173746 0.00104059981252769 -0.000696653879713868 0.000771735096084511 -0.00991613916896237 -0.522533433102582 0.645876638581351 -0.311876749006493 -0.0341737466139665 -0.346356360533539 0.000532066484053073 0.0335335005845017 -0.0437328061499412 -0.00630906382744385 -0.000533181730608991 -0.00817788908951984 -0.00305234503211903 0.000354994210199377 -0.00393600512313762 -0.000968106728706497 -0.000976500619192296 0.000119995018988237 0.000940443599149185 -0.000301911513152555 -0.00123599699809659 -0.0057487018022257 0.0111094644518582 -0.000793136689311838 0.006512199728989 -0.0018268748742037 -0.0109463294347805 0.00469324185784015 0.00578381634031466 -0.00181626638797508 -0.00077182963678205 0.00153948465773875 6.94009099669608e-05 -0.000996444015484863 -0.00106029656341066 0.000112366881057526 -0.0028786232034334 0.000109547266679247 -0.00408470872966532 -2.4019507708993e-05 4.38371934939618e-05 2.37001272775067e-05 -4.82835057942415e-06 -1.66807215474325e-05 1.11029536179697e-05 -4.54172493590021e-05 7.14133442686552e-05 -1.99107363067022e-05 0.00018676128824963 -0.000415151317825264 -0.000263232768878244 9.73669305926972e-05 -3.98713745552264e-05 2.21073280902184e-05 0.000767258152108616 -0.00045918385978747 0.000139793933214541 1.04407007327825e-05 1.64653669514056e-06 1.22201989777781e-05 -2.40776167725248e-05 2.84081474258699e-05 6.31466990464316e-05 -2.22140988858974e-06 9.95057750570349e-05 -2.05948908146238e-05 -1.58258011771045e-05 -2.22020141089493e-05 2.90409421893805e-05 4.72116509107707e-05 -0.00012164471084817 -0.000202539327331672 -9.08484614711198e-05 3.94185741837877e-05 4.04338387530914e-05 0.000234460549230479 -0.000317271292168381 -0.000781135007649234 -0.000196847503883593 -8.41699708278264e-05 4.70307058611296e-05 8.96972402763196e-05 -0.00105434007911481 0.000287490362786101 5.48942213277134e-05 2.74596984275918e-05 -8.34735628820007e-06
  120 3161.42592007256 ""  8.17810793631557 0 0 4.42242530645677e-05 1.98212322595652e-05 -7.79145594754555e-05 0.000289368917366255 0.000177155747339888 0.000185801449531499 -0.00183422159811542 -0.000718125012948716 -0.00146372949819453 -0.00200001241257414 -0.0272220301387952 0.0318893296874499 0.0488547546420603 0.00624711377426747 0.0532020322555781 0.000445595392676941 0.00170419092480986 -0.00167603029754998 -0.000566380074218513 0.000304053024363261 -0.00114300592363379 0.0020880308132719 0.000576576950694099 0.00213855266878355 0.000380536022212573 3.6697350605709e-05 0.000429016436142471 2.37360565061447e-05 0.000137656528410155 0.000157578208139327 -0.000132443557024051 -0.000931049606332519 0.00114597251468755 0.000200369465992444 -5.16981284038069e-05 2.75955521426071e-06 0.000281015514800444 0.000294908291365859 0.000211183721575892 -0.000321122326178755 0.000391456439547668 -0.000219103063873583 0.00872166802045026 0.294303693942218 -0.359835479570362 -0.557743216406313 -0.0665226376632616 -0.612043417253906 0.000741978331112577 -0.00611683699709093 0.00902448995077552 -0.0232465334097153 -0.00424406124550682 -0.0269815713754543 -0.000575589709321057 0.000252346891104686 -0.000814293992134503 -0.00183040552413005 -0.00245386368033854 0.000283786758539392 0.000955202524311611 -0.000221229968575544 -0.00128695520350736 -0.00731220249057451 0.0152722533331643 -0.00121780365182526 0.00919233941962529 -0.00201361367784607 -0.0150058829778045 0.00403630097257621 0.0055414540284775 -0.00229633901072954 -0.000712457969139692 0.00148527478889671 1.53156679573554e-05 -0.00220671421088574 -0.00203544781629003 0.00060346157754751 -0.000364984567069169 8.3396550863763e-05 -0.000819736959801316 3.18536716267531e-05 -4.61947801658946e-05 -3.3231820811994e-05 1.30841407072136e-06 2.45778421329254e-05 1.16158951226294e-05 6.67788570334557e-06 -1.89507584712986e-05 4.17928832578915e-07 -0.000280171198252829 0.00059802987806602 0.000477267750654768 -0.000128006412664592 3.12299220360011e-05 -3.50094514807039e-05 -1.10957353786892e-05 -1.16234849009576e-05 5.03531148183588e-05 4.77820893728661e-05 -5.4433512503315e-05 -1.25974784102495e-05 2.98311671063678e-05 -5.67347860525754e-05 -8.91385248713661e-05 -8.52788592661726e-05 1.59517421159117e-05 8.96451941708287e-05 -3.18244681875732e-05 0.000281529148469424 -0.000195861519893398 -0.000275194348471007 0.000240858417440714 0.000190072909494095 -1.84406214144316e-05 -4.67729957350493e-05 -0.000128431043418251 -0.000489132579006654 0.000717313128021905 0.00111946741363131 0.000435762585456861 0.000130931628616995 -0.000152837284743336 -5.24020738899301e-05 0.000610082734413142 -0.000162463579913555 0.00057092050435264 -0.000840457621904014 -0.000573546441250122
  121 3176.16241415933 ""  0.596086744557826 0 0 0.000946692690973489 -0.00139620598796112 0.000706613102070192 3.80751752418993e-05 -0.000177500330461588 0.000299990630573492 0.000317191952900597 0.00219327115939302 -0.00243292012500597 -0.00038239059670183 -8.06052963703034e-05 -0.000261987430115541 -0.0022859375174945 -0.000181487996492416 -0.0026260929691905 -0.000758884960329188 -0.000165202790730033 -0.000665483844592333 -0.00187298883990971 -0.00985966322001596 0.0105655727928516 0.0529799677625972 0.00809399477572825 0.0622017737964473 -5.62742627731695e-06 -6.25854798048327e-05 0.000117971891645712 0.000183438836024557 -4.168554885257e-05 0.000303085590049233 -6.89919739185714e-06 8.61545590039045e-05 -0.000114971896413222 0.000201126571023042 -7.31977328923968e-05 0.000290653627023523 0.00141594971204402 0.00228338387168413 -0.00214845978210111 -0.0108322049756321 0.0178746804319033 -0.00789957927517315 0.000530121213577248 0.000298550706722358 -0.000220588076582996 0.025778899178484 0.00282692418280761 0.0284335777682961 0.0032318690953577 0.0925487009408976 -0.119689577448688 -0.605308968001145 -0.102733223114043 -0.712172320305623 -0.00272313350832047 6.03470441094298e-05 -0.00352756346287948 0.000248901534017167 0.000532628135155809 -2.33406196228593e-05 0.000326831378100863 -0.000107007236371236 -0.000414577227655297 0.000550278697506146 -0.0010972025355009 9.44063112143857e-05 -0.000631727109500772 0.000154234893014892 0.00104324961126989 0.000249897784309558 7.1019764961315e-05 0.000202593322181429 -0.000356787630834951 0.000719610082573739 1.58697793698352e-05 0.000451983032288112 0.000303484731239981 -0.000172622286782327 -0.00277142045130261 4.6020343476143e-05 -0.0034898693504797 0.000338933614376738 5.81132853578978e-07 1.42122482167937e-06 7.35741383975532e-05 0.000334462984844151 0.000211556381730907 2.78695613307078e-05 -1.97669913637205e-05 -1.90971652137512e-05 -0.000457085445673822 0.0013593936182411 0.00130840381181805 -0.00290004502811731 0.000495004411987464 -0.000480526663359915 -6.84234485934928e-05 -0.000289897417654826 0.000405479527600301 5.22455578153404e-06 2.50259997412833e-05 2.56456076496056e-06 -0.000134836927015283 0.000115699316341817 6.38485888105802e-05 -4.65088093380277e-06 1.88608892679219e-05 1.45874614244142e-05 3.51405130790851e-05 -8.72227266932551e-05 6.03527095081039e-05 2.11646307520943e-05 -6.02618318801343e-05 -6.93618226265469e-05 0.000696632605468585 -0.000375440233215233 0.000627845668966919 0.00105875299857545 -0.00128058838198685 -0.00138324216024105 -7.03922599190338e-05 -2.38992598536595e-05 -5.3385901503808e-06 1.06689068617321e-05 -9.476833322388e-05 2.74200137672438e-05 4.68555582201151e-05 -0.000109264020379573 -0.000188828798445188
  122 3447.59403074053 ""  12.7144385318246 0 0 -3.46938418155296e-05 2.03907472208355e-05 -6.48594466315288e-05 4.97453712881339e-05 5.08414802992353e-05 -7.4144849651195e-06 -0.000278017889521068 -8.87862474180184e-06 0.000200603410604042 9.19197614166099e-06 -2.71130504799287e-05 0.000108860370218533 4.75723088860528e-05 1.81255070184827e-06 4.49650227622498e-05 -3.07021025899434e-05 2.21657236481578e-05 -3.22592565284312e-05 -5.47613662501929e-05 0.000265214552535852 -1.15699388390572e-05 -0.000241116479313119 0.000193576658916044 -4.1791052302016e-05 3.69800298302015e-05 1.83377820113551e-05 -1.55275725228626e-05 1.19472067129456e-06 6.17394077057181e-06 1.08047956244257e-06 1.40084686835084e-05 -5.01015720903287e-06 -4.93947886158631e-06 -4.03523142547265e-07 -3.8238655682599e-05 -2.10605873704777e-05 0.000229166503994382 0.000144387642642985 -0.000212937336308972 -5.60286316342008e-05 5.8773609949434e-06 0.000234378330370647 3.5098521173416e-05 0.000407525689606561 -0.000743720559213512 -0.000416985773354725 -0.00012733678008926 -0.000571407853855756 0.000165840881844103 -0.0012576630181814 0.00111879039734897 0.00145359242883194 -0.000128400610344191 0.0011728222174524 2.49650364196572e-06 4.01258965006878e-05 -4.81676145335244e-05 -0.000189841725208545 -0.00031865062365672 2.28448948854223e-05 -8.43766697339739e-05 0.000100043008265923 0.000117472340847781 -8.66392846213844e-06 7.8654149591476e-05 -5.46503859221753e-05 -8.03972973999629e-05 8.60935530448113e-05 0.000236233274238315 -0.000206288474457847 -0.00020161599888496 5.22253718508774e-06 -0.000334856446973215 0.000253728179761553 -0.000212580352818039 -0.000148195250123656 2.49519536527365e-05 0.00015041796472535 0.000299632396367894 -0.000136539821505617 0.000299926082489167 -0.000163250428007998 -0.000102942915860647 -2.37778743909378e-06 -0.000202741572761438 5.82547120503681e-05 -7.25084020769325e-05 0.000179179907223982 -0.000199314109091865 8.82393720046305e-05 -8.2594114169222e-05 0.000258423949276555 0.000324691666505306 0.000439190395557908 -8.57281703655598e-06 -0.00034402721754365 -0.000288047576446741 0.00181510617322731 -0.00140004411915978 -0.000176384164194872 0.00299864877330349 5.60402361843163e-05 -0.0474308203313315 0.0276082913022167 -0.00806195177663341 -2.15511031167892e-05 -0.000130964693608799 7.13722177364497e-05 0.0038060438461632 -0.00574010873609407 0.00217507662441876 0.00441605871124946 -0.00871630256078537 -0.00899640027126261 0.422216184324906 -0.0453658239226652 0.593761101276705 0.237279969819549 -0.362621639449675 -0.47796031561447 0.00217760973533767 0.000304527662076854 -0.000888767839081144 0.00017723305292506 -0.000907845944897834 0.00070848507818926 -0.000866615576538419 0.000794852521043643 -9.66346128416517e-05
  123 3508.51901417319 ""  16.7151455009758 0 0 0.000100035013530926 9.07981944429452e-05 0.000106291063428577 -0.000141036996296691 -0.000137789203126644 -3.10555779387859e-05 0.000383387431217372 0.000112008302348512 -0.000271503607526332 -1.56586935198538e-05 1.63168340528924e-05 -0.000119865299049888 -3.46727290780435e-05 1.85573702665681e-05 -3.76555695234172e-05 8.26458663010642e-06 -3.10055463591373e-05 3.78613050410706e-05 1.95086956042849e-05 -0.000262748816849664 -6.41587963813106e-06 0.000218578439462453 -0.000191307784656661 3.4152293316016e-05 -3.50220573150859e-05 -1.88751894658961e-05 8.33920160405794e-06 1.40001076555736e-06 -8.34495371732174e-06 -2.74904645238068e-06 -1.39142784178523e-05 3.73125007238048e-06 1.26542073638226e-06 -3.59584842296512e-06 1.13386853719723e-05 1.6806358103784e-05 -9.98378044390039e-05 -0.000324416969884245 -0.000227494714331301 -0.000207930695054111 0.000187313225248501 -0.00022076199717339 -2.76822988005671e-05 -0.00045946667992937 0.000890170261244785 0.000340899552809769 0.000105290961819896 0.000516206264280574 -7.33877263835803e-05 0.000901116135521375 -0.000792556943459738 -0.000699499270536277 0.000435122315185103 -0.000357503668003094 1.63273781834175e-06 -5.65569402540654e-05 4.18078879554562e-05 0.000220605594242016 0.000349925926657372 -2.92754985801187e-05 2.21879844560067e-05 -6.9977039941041e-05 -3.6406720553262e-05 -1.4771395896714e-05 -5.79582459457127e-05 3.71734561220415e-05 2.87365624731633e-05 -7.22222953993866e-05 -0.000127180680984027 0.000234916351083573 0.00022748255476874 -1.58908119260456e-05 7.2991943403276e-05 -1.73288132107314e-05 5.46387239946494e-05 0.000270894113106724 0.000171657301703976 -0.000112927692311423 -0.0001204059128381 -1.90648623025302e-06 -7.6809973302228e-05 -7.11596148939367e-05 -0.000154643690187918 -2.37252329443863e-05 -0.00014291108092026 8.9656040540203e-05 -0.000106595126967917 -2.28504969157921e-05 -5.11861129738988e-05 0.000132580472283498 -0.000111809442854104 0.000405305333682996 0.00026678916100226 0.00067768999048408 0.000129982242900399 -5.87856359963195e-05 -0.000286730999817232 0.000245236071558223 -0.000612276035577346 0.000882568010929717 -0.000867953699628194 -0.00162768012674998 -0.00703479392300799 -0.0251966828679564 -0.0715941255035459 4.28688254405298e-05 8.46523163982658e-05 0.000390255637637873 -0.000381559032663127 -0.00128468213924452 0.000957048683972206 -0.00850411814887761 0.00950094470641718 0.0115645848748092 0.376916701727798 -0.0718096999463624 0.499636085041462 -0.285000074854539 0.426943178188699 0.500775970546556 -0.000277489092299504 0.000444135241899288 -7.21755937147564e-05 0.000517143112799812 -0.000251267863995128 1.96494949496878e-05 0.00137040799099237 8.18533627236274e-05 0.00113600791179413
  :::
 } 
 m_exists[123] { 
  s_m_exists
  :::
  1 11111111111111111111111111111111111111111111111111111111111111111111111111111111111111111111111111111111111111111111111111111111111111 
  2 11111111111111111111111111111111111111111111111111111111111111111111111111111111111111111111111111111111111111111111111111111111111111 
  3 11111111111111111111111111111111111111111111111111111111111111111111111111111111111111111111111111111111111111111111111111111111111111 
  4 11111111111111111111111111111111111111111111111111111111111111111111111111111111111111111111111111111111111111111111111111111111111111 
  5 11111111111111111111111111111111111111111111111111111111111111111111111111111111111111111111111111111111111111111111111111111111111111 
  6 11111111111111111111111111111111111111111111111111111111111111111111111111111111111111111111111111111111111111111111111111111111111111 
  7 11111111111111111111111111111111111111111111111111111111111111111111111111111111111111111111111111111111111111111111111111111111111111 
  8 11111111111111111111111111111111111111111111111111111111111111111111111111111111111111111111111111111111111111111111111111111111111111 
  9 11111111111111111111111111111111111111111111111111111111111111111111111111111111111111111111111111111111111111111111111111111111111111 
  10 11111111111111111111111111111111111111111111111111111111111111111111111111111111111111111111111111111111111111111111111111111111111111 
  11 11111111111111111111111111111111111111111111111111111111111111111111111111111111111111111111111111111111111111111111111111111111111111 
  12 11111111111111111111111111111111111111111111111111111111111111111111111111111111111111111111111111111111111111111111111111111111111111 
  13 11111111111111111111111111111111111111111111111111111111111111111111111111111111111111111111111111111111111111111111111111111111111111 
  14 11111111111111111111111111111111111111111111111111111111111111111111111111111111111111111111111111111111111111111111111111111111111111 
  15 11111111111111111111111111111111111111111111111111111111111111111111111111111111111111111111111111111111111111111111111111111111111111 
  16 11111111111111111111111111111111111111111111111111111111111111111111111111111111111111111111111111111111111111111111111111111111111111 
  17 11111111111111111111111111111111111111111111111111111111111111111111111111111111111111111111111111111111111111111111111111111111111111 
  18 11111111111111111111111111111111111111111111111111111111111111111111111111111111111111111111111111111111111111111111111111111111111111 
  19 11111111111111111111111111111111111111111111111111111111111111111111111111111111111111111111111111111111111111111111111111111111111111 
  20 11111111111111111111111111111111111111111111111111111111111111111111111111111111111111111111111111111111111111111111111111111111111111 
  21 11111111111111111111111111111111111111111111111111111111111111111111111111111111111111111111111111111111111111111111111111111111111111 
  22 11111111111111111111111111111111111111111111111111111111111111111111111111111111111111111111111111111111111111111111111111111111111111 
  23 11111111111111111111111111111111111111111111111111111111111111111111111111111111111111111111111111111111111111111111111111111111111111 
  24 11111111111111111111111111111111111111111111111111111111111111111111111111111111111111111111111111111111111111111111111111111111111111 
  25 11111111111111111111111111111111111111111111111111111111111111111111111111111111111111111111111111111111111111111111111111111111111111 
  26 11111111111111111111111111111111111111111111111111111111111111111111111111111111111111111111111111111111111111111111111111111111111111 
  27 11111111111111111111111111111111111111111111111111111111111111111111111111111111111111111111111111111111111111111111111111111111111111 
  28 11111111111111111111111111111111111111111111111111111111111111111111111111111111111111111111111111111111111111111111111111111111111111 
  29 11111111111111111111111111111111111111111111111111111111111111111111111111111111111111111111111111111111111111111111111111111111111111 
  30 11111111111111111111111111111111111111111111111111111111111111111111111111111111111111111111111111111111111111111111111111111111111111 
  31 11111111111111111111111111111111111111111111111111111111111111111111111111111111111111111111111111111111111111111111111111111111111111 
  32 11111111111111111111111111111111111111111111111111111111111111111111111111111111111111111111111111111111111111111111111111111111111111 
  33 11111111111111111111111111111111111111111111111111111111111111111111111111111111111111111111111111111111111111111111111111111111111111 
  34 11111111111111111111111111111111111111111111111111111111111111111111111111111111111111111111111111111111111111111111111111111111111111 
  35 11111111111111111111111111111111111111111111111111111111111111111111111111111111111111111111111111111111111111111111111111111111111111 
  36 11111111111111111111111111111111111111111111111111111111111111111111111111111111111111111111111111111111111111111111111111111111111111 
  37 11111111111111111111111111111111111111111111111111111111111111111111111111111111111111111111111111111111111111111111111111111111111111 
  38 11111111111111111111111111111111111111111111111111111111111111111111111111111111111111111111111111111111111111111111111111111111111111 
  39 11111111111111111111111111111111111111111111111111111111111111111111111111111111111111111111111111111111111111111111111111111111111111 
  40 11111111111111111111111111111111111111111111111111111111111111111111111111111111111111111111111111111111111111111111111111111111111111 
  41 11111111111111111111111111111111111111111111111111111111111111111111111111111111111111111111111111111111111111111111111111111111111111 
  42 11111111111111111111111111111111111111111111111111111111111111111111111111111111111111111111111111111111111111111111111111111111111111 
  43 11111111111111111111111111111111111111111111111111111111111111111111111111111111111111111111111111111111111111111111111111111111111111 
  44 11111111111111111111111111111111111111111111111111111111111111111111111111111111111111111111111111111111111111111111111111111111111111 
  45 11111111111111111111111111111111111111111111111111111111111111111111111111111111111111111111111111111111111111111111111111111111111111 
  46 11111111111111111111111111111111111111111111111111111111111111111111111111111111111111111111111111111111111111111111111111111111111111 
  47 11111111111111111111111111111111111111111111111111111111111111111111111111111111111111111111111111111111111111111111111111111111111111 
  48 11111111111111111111111111111111111111111111111111111111111111111111111111111111111111111111111111111111111111111111111111111111111111 
  49 11111111111111111111111111111111111111111111111111111111111111111111111111111111111111111111111111111111111111111111111111111111111111 
  50 11111111111111111111111111111111111111111111111111111111111111111111111111111111111111111111111111111111111111111111111111111111111111 
  51 11111111111111111111111111111111111111111111111111111111111111111111111111111111111111111111111111111111111111111111111111111111111111 
  52 11111111111111111111111111111111111111111111111111111111111111111111111111111111111111111111111111111111111111111111111111111111111111 
  53 11111111111111111111111111111111111111111111111111111111111111111111111111111111111111111111111111111111111111111111111111111111111111 
  54 11111111111111111111111111111111111111111111111111111111111111111111111111111111111111111111111111111111111111111111111111111111111111 
  55 11111111111111111111111111111111111111111111111111111111111111111111111111111111111111111111111111111111111111111111111111111111111111 
  56 11111111111111111111111111111111111111111111111111111111111111111111111111111111111111111111111111111111111111111111111111111111111111 
  57 11111111111111111111111111111111111111111111111111111111111111111111111111111111111111111111111111111111111111111111111111111111111111 
  58 11111111111111111111111111111111111111111111111111111111111111111111111111111111111111111111111111111111111111111111111111111111111111 
  59 11111111111111111111111111111111111111111111111111111111111111111111111111111111111111111111111111111111111111111111111111111111111111 
  60 11111111111111111111111111111111111111111111111111111111111111111111111111111111111111111111111111111111111111111111111111111111111111 
  61 11111111111111111111111111111111111111111111111111111111111111111111111111111111111111111111111111111111111111111111111111111111111111 
  62 11111111111111111111111111111111111111111111111111111111111111111111111111111111111111111111111111111111111111111111111111111111111111 
  63 11111111111111111111111111111111111111111111111111111111111111111111111111111111111111111111111111111111111111111111111111111111111111 
  64 11111111111111111111111111111111111111111111111111111111111111111111111111111111111111111111111111111111111111111111111111111111111111 
  65 11111111111111111111111111111111111111111111111111111111111111111111111111111111111111111111111111111111111111111111111111111111111111 
  66 11111111111111111111111111111111111111111111111111111111111111111111111111111111111111111111111111111111111111111111111111111111111111 
  67 11111111111111111111111111111111111111111111111111111111111111111111111111111111111111111111111111111111111111111111111111111111111111 
  68 11111111111111111111111111111111111111111111111111111111111111111111111111111111111111111111111111111111111111111111111111111111111111 
  69 11111111111111111111111111111111111111111111111111111111111111111111111111111111111111111111111111111111111111111111111111111111111111 
  70 11111111111111111111111111111111111111111111111111111111111111111111111111111111111111111111111111111111111111111111111111111111111111 
  71 11111111111111111111111111111111111111111111111111111111111111111111111111111111111111111111111111111111111111111111111111111111111111 
  72 11111111111111111111111111111111111111111111111111111111111111111111111111111111111111111111111111111111111111111111111111111111111111 
  73 11111111111111111111111111111111111111111111111111111111111111111111111111111111111111111111111111111111111111111111111111111111111111 
  74 11111111111111111111111111111111111111111111111111111111111111111111111111111111111111111111111111111111111111111111111111111111111111 
  75 11111111111111111111111111111111111111111111111111111111111111111111111111111111111111111111111111111111111111111111111111111111111111 
  76 11111111111111111111111111111111111111111111111111111111111111111111111111111111111111111111111111111111111111111111111111111111111111 
  77 11111111111111111111111111111111111111111111111111111111111111111111111111111111111111111111111111111111111111111111111111111111111111 
  78 11111111111111111111111111111111111111111111111111111111111111111111111111111111111111111111111111111111111111111111111111111111111111 
  79 11111111111111111111111111111111111111111111111111111111111111111111111111111111111111111111111111111111111111111111111111111111111111 
  80 11111111111111111111111111111111111111111111111111111111111111111111111111111111111111111111111111111111111111111111111111111111111111 
  81 11111111111111111111111111111111111111111111111111111111111111111111111111111111111111111111111111111111111111111111111111111111111111 
  82 11111111111111111111111111111111111111111111111111111111111111111111111111111111111111111111111111111111111111111111111111111111111111 
  83 11111111111111111111111111111111111111111111111111111111111111111111111111111111111111111111111111111111111111111111111111111111111111 
  84 11111111111111111111111111111111111111111111111111111111111111111111111111111111111111111111111111111111111111111111111111111111111111 
  85 11111111111111111111111111111111111111111111111111111111111111111111111111111111111111111111111111111111111111111111111111111111111111 
  86 11111111111111111111111111111111111111111111111111111111111111111111111111111111111111111111111111111111111111111111111111111111111111 
  87 11111111111111111111111111111111111111111111111111111111111111111111111111111111111111111111111111111111111111111111111111111111111111 
  88 11111111111111111111111111111111111111111111111111111111111111111111111111111111111111111111111111111111111111111111111111111111111111 
  89 11111111111111111111111111111111111111111111111111111111111111111111111111111111111111111111111111111111111111111111111111111111111111 
  90 11111111111111111111111111111111111111111111111111111111111111111111111111111111111111111111111111111111111111111111111111111111111111 
  91 11111111111111111111111111111111111111111111111111111111111111111111111111111111111111111111111111111111111111111111111111111111111111 
  92 11111111111111111111111111111111111111111111111111111111111111111111111111111111111111111111111111111111111111111111111111111111111111 
  93 11111111111111111111111111111111111111111111111111111111111111111111111111111111111111111111111111111111111111111111111111111111111111 
  94 11111111111111111111111111111111111111111111111111111111111111111111111111111111111111111111111111111111111111111111111111111111111111 
  95 11111111111111111111111111111111111111111111111111111111111111111111111111111111111111111111111111111111111111111111111111111111111111 
  96 11111111111111111111111111111111111111111111111111111111111111111111111111111111111111111111111111111111111111111111111111111111111111 
  97 11111111111111111111111111111111111111111111111111111111111111111111111111111111111111111111111111111111111111111111111111111111111111 
  98 11111111111111111111111111111111111111111111111111111111111111111111111111111111111111111111111111111111111111111111111111111111111111 
  99 11111111111111111111111111111111111111111111111111111111111111111111111111111111111111111111111111111111111111111111111111111111111111 
  100 11111111111111111111111111111111111111111111111111111111111111111111111111111111111111111111111111111111111111111111111111111111111111 
  101 11111111111111111111111111111111111111111111111111111111111111111111111111111111111111111111111111111111111111111111111111111111111111 
  102 11111111111111111111111111111111111111111111111111111111111111111111111111111111111111111111111111111111111111111111111111111111111111 
  103 11111111111111111111111111111111111111111111111111111111111111111111111111111111111111111111111111111111111111111111111111111111111111 
  104 11111111111111111111111111111111111111111111111111111111111111111111111111111111111111111111111111111111111111111111111111111111111111 
  105 11111111111111111111111111111111111111111111111111111111111111111111111111111111111111111111111111111111111111111111111111111111111111 
  106 11111111111111111111111111111111111111111111111111111111111111111111111111111111111111111111111111111111111111111111111111111111111111 
  107 11111111111111111111111111111111111111111111111111111111111111111111111111111111111111111111111111111111111111111111111111111111111111 
  108 11111111111111111111111111111111111111111111111111111111111111111111111111111111111111111111111111111111111111111111111111111111111111 
  109 11111111111111111111111111111111111111111111111111111111111111111111111111111111111111111111111111111111111111111111111111111111111111 
  110 11111111111111111111111111111111111111111111111111111111111111111111111111111111111111111111111111111111111111111111111111111111111111 
  111 11111111111111111111111111111111111111111111111111111111111111111111111111111111111111111111111111111111111111111111111111111111111111 
  112 11111111111111111111111111111111111111111111111111111111111111111111111111111111111111111111111111111111111111111111111111111111111111 
  113 11111111111111111111111111111111111111111111111111111111111111111111111111111111111111111111111111111111111111111111111111111111111111 
  114 11111111111111111111111111111111111111111111111111111111111111111111111111111111111111111111111111111111111111111111111111111111111111 
  115 11111111111111111111111111111111111111111111111111111111111111111111111111111111111111111111111111111111111111111111111111111111111111 
  116 11111111111111111111111111111111111111111111111111111111111111111111111111111111111111111111111111111111111111111111111111111111111111 
  117 11111111111111111111111111111111111111111111111111111111111111111111111111111111111111111111111111111111111111111111111111111111111111 
  118 11111111111111111111111111111111111111111111111111111111111111111111111111111111111111111111111111111111111111111111111111111111111111 
  119 11111111111111111111111111111111111111111111111111111111111111111111111111111111111111111111111111111111111111111111111111111111111111 
  120 11111111111111111111111111111111111111111111111111111111111111111111111111111111111111111111111111111111111111111111111111111111111111 
  121 11111111111111111111111111111111111111111111111111111111111111111111111111111111111111111111111111111111111111111111111111111111111111 
  122 11111111111111111111111111111111111111111111111111111111111111111111111111111111111111111111111111111111111111111111111111111111111111 
  123 11111111111111111111111111111111111111111111111111111111111111111111111111111111111111111111111111111111111111111111111111111111111111 
  :::
 } 
} 
