# Supplementary material for: Cut-off Scale and Complex Formation in Density Functional Theory Computations of Epoxy-Amine Reactivity
Source: ACS Omega. 2021 Oct 25;6(44):29424–31. doi: 10.1021/acsomega.1c03229 (PMC8587129; doi:10.1021/acsomega.1c03229)
Supplement: Supplementary file 1 — ao1c03229_si_001.zip [file ao1c03229_si_001.zip › Final_structures/Primary/A1_E4_B3LYP-D3_CC-PVTZ-F_ canonical/Epoxy_frag4_reactant-8_isomer2.vib]

{ 
 s_m_m2io_version
 :::
 2.0.0 
} 

f_m_table { 
 i_j_atom_total
 :::
 43
 m_column[134] { 
  s_m_data_name
  s_m_column_name
  i_m_width
  b_m_visible
  s_m_units
  :::
  1 r_j_Frequency  "Frequency"  10 1 "" 
  2 s_j_Symmetry  "Symmetry"  10 0 "" 
  3 r_j_Intensity  "Intensity"  10 1 "" 
  4 r_j_Raman_Act  "Raman Act"  10 0 "" 
  5 r_j_Raman_Int  "Raman Int"  10 0 "" 
  6 r_j_x1  "x1"  10 0 "" 
  7 r_j_y1  "y1"  10 0 "" 
  8 r_j_z1  "z1"  10 0 "" 
  9 r_j_x2  "x2"  10 0 "" 
  10 r_j_y2  "y2"  10 0 "" 
  11 r_j_z2  "z2"  10 0 "" 
  12 r_j_x3  "x3"  10 0 "" 
  13 r_j_y3  "y3"  10 0 "" 
  14 r_j_z3  "z3"  10 0 "" 
  15 r_j_x4  "x4"  10 0 "" 
  16 r_j_y4  "y4"  10 0 "" 
  17 r_j_z4  "z4"  10 0 "" 
  18 r_j_x5  "x5"  10 0 "" 
  19 r_j_y5  "y5"  10 0 "" 
  20 r_j_z5  "z5"  10 0 "" 
  21 r_j_x6  "x6"  10 0 "" 
  22 r_j_y6  "y6"  10 0 "" 
  23 r_j_z6  "z6"  10 0 "" 
  24 r_j_x7  "x7"  10 0 "" 
  25 r_j_y7  "y7"  10 0 "" 
  26 r_j_z7  "z7"  10 0 "" 
  27 r_j_x8  "x8"  10 0 "" 
  28 r_j_y8  "y8"  10 0 "" 
  29 r_j_z8  "z8"  10 0 "" 
  30 r_j_x9  "x9"  10 0 "" 
  31 r_j_y9  "y9"  10 0 "" 
  32 r_j_z9  "z9"  10 0 "" 
  33 r_j_x10  "x10"  10 0 "" 
  34 r_j_y10  "y10"  10 0 "" 
  35 r_j_z10  "z10"  10 0 "" 
  36 r_j_x11  "x11"  10 0 "" 
  37 r_j_y11  "y11"  10 0 "" 
  38 r_j_z11  "z11"  10 0 "" 
  39 r_j_x12  "x12"  10 0 "" 
  40 r_j_y12  "y12"  10 0 "" 
  41 r_j_z12  "z12"  10 0 "" 
  42 r_j_x13  "x13"  10 0 "" 
  43 r_j_y13  "y13"  10 0 "" 
  44 r_j_z13  "z13"  10 0 "" 
  45 r_j_x14  "x14"  10 0 "" 
  46 r_j_y14  "y14"  10 0 "" 
  47 r_j_z14  "z14"  10 0 "" 
  48 r_j_x15  "x15"  10 0 "" 
  49 r_j_y15  "y15"  10 0 "" 
  50 r_j_z15  "z15"  10 0 "" 
  51 r_j_x16  "x16"  10 0 "" 
  52 r_j_y16  "y16"  10 0 "" 
  53 r_j_z16  "z16"  10 0 "" 
  54 r_j_x17  "x17"  10 0 "" 
  55 r_j_y17  "y17"  10 0 "" 
  56 r_j_z17  "z17"  10 0 "" 
  57 r_j_x18  "x18"  10 0 "" 
  58 r_j_y18  "y18"  10 0 "" 
  59 r_j_z18  "z18"  10 0 "" 
  60 r_j_x19  "x19"  10 0 "" 
  61 r_j_y19  "y19"  10 0 "" 
  62 r_j_z19  "z19"  10 0 "" 
  63 r_j_x20  "x20"  10 0 "" 
  64 r_j_y20  "y20"  10 0 "" 
  65 r_j_z20  "z20"  10 0 "" 
  66 r_j_x21  "x21"  10 0 "" 
  67 r_j_y21  "y21"  10 0 "" 
  68 r_j_z21  "z21"  10 0 "" 
  69 r_j_x22  "x22"  10 0 "" 
  70 r_j_y22  "y22"  10 0 "" 
  71 r_j_z22  "z22"  10 0 "" 
  72 r_j_x23  "x23"  10 0 "" 
  73 r_j_y23  "y23"  10 0 "" 
  74 r_j_z23  "z23"  10 0 "" 
  75 r_j_x24  "x24"  10 0 "" 
  76 r_j_y24  "y24"  10 0 "" 
  77 r_j_z24  "z24"  10 0 "" 
  78 r_j_x25  "x25"  10 0 "" 
  79 r_j_y25  "y25"  10 0 "" 
  80 r_j_z25  "z25"  10 0 "" 
  81 r_j_x26  "x26"  10 0 "" 
  82 r_j_y26  "y26"  10 0 "" 
  83 r_j_z26  "z26"  10 0 "" 
  84 r_j_x27  "x27"  10 0 "" 
  85 r_j_y27  "y27"  10 0 "" 
  86 r_j_z27  "z27"  10 0 "" 
  87 r_j_x28  "x28"  10 0 "" 
  88 r_j_y28  "y28"  10 0 "" 
  89 r_j_z28  "z28"  10 0 "" 
  90 r_j_x29  "x29"  10 0 "" 
  91 r_j_y29  "y29"  10 0 "" 
  92 r_j_z29  "z29"  10 0 "" 
  93 r_j_x30  "x30"  10 0 "" 
  94 r_j_y30  "y30"  10 0 "" 
  95 r_j_z30  "z30"  10 0 "" 
  96 r_j_x31  "x31"  10 0 "" 
  97 r_j_y31  "y31"  10 0 "" 
  98 r_j_z31  "z31"  10 0 "" 
  99 r_j_x32  "x32"  10 0 "" 
  100 r_j_y32  "y32"  10 0 "" 
  101 r_j_z32  "z32"  10 0 "" 
  102 r_j_x33  "x33"  10 0 "" 
  103 r_j_y33  "y33"  10 0 "" 
  104 r_j_z33  "z33"  10 0 "" 
  105 r_j_x34  "x34"  10 0 "" 
  106 r_j_y34  "y34"  10 0 "" 
  107 r_j_z34  "z34"  10 0 "" 
  108 r_j_x35  "x35"  10 0 "" 
  109 r_j_y35  "y35"  10 0 "" 
  110 r_j_z35  "z35"  10 0 "" 
  111 r_j_x36  "x36"  10 0 "" 
  112 r_j_y36  "y36"  10 0 "" 
  113 r_j_z36  "z36"  10 0 "" 
  114 r_j_x37  "x37"  10 0 "" 
  115 r_j_y37  "y37"  10 0 "" 
  116 r_j_z37  "z37"  10 0 "" 
  117 r_j_x38  "x38"  10 0 "" 
  118 r_j_y38  "y38"  10 0 "" 
  119 r_j_z38  "z38"  10 0 "" 
  120 r_j_x39  "x39"  10 0 "" 
  121 r_j_y39  "y39"  10 0 "" 
  122 r_j_z39  "z39"  10 0 "" 
  123 r_j_x40  "x40"  10 0 "" 
  124 r_j_y40  "y40"  10 0 "" 
  125 r_j_z40  "z40"  10 0 "" 
  126 r_j_x41  "x41"  10 0 "" 
  127 r_j_y41  "y41"  10 0 "" 
  128 r_j_z41  "z41"  10 0 "" 
  129 r_j_x42  "x42"  10 0 "" 
  130 r_j_y42  "y42"  10 0 "" 
  131 r_j_z42  "z42"  10 0 "" 
  132 r_j_x43  "x43"  10 0 "" 
  133 r_j_y43  "y43"  10 0 "" 
  134 r_j_z43  "z43"  10 0 "" 
  :::
 } 
 m_row[123] { 
  r_j_Frequency
  s_j_Symmetry
  r_j_Intensity
  r_j_Raman_Act
  r_j_Raman_Int
  r_j_x1
  r_j_y1
  r_j_z1
  r_j_x2
  r_j_y2
  r_j_z2
  r_j_x3
  r_j_y3
  r_j_z3
  r_j_x4
  r_j_y4
  r_j_z4
  r_j_x5
  r_j_y5
  r_j_z5
  r_j_x6
  r_j_y6
  r_j_z6
  r_j_x7
  r_j_y7
  r_j_z7
  r_j_x8
  r_j_y8
  r_j_z8
  r_j_x9
  r_j_y9
  r_j_z9
  r_j_x10
  r_j_y10
  r_j_z10
  r_j_x11
  r_j_y11
  r_j_z11
  r_j_x12
  r_j_y12
  r_j_z12
  r_j_x13
  r_j_y13
  r_j_z13
  r_j_x14
  r_j_y14
  r_j_z14
  r_j_x15
  r_j_y15
  r_j_z15
  r_j_x16
  r_j_y16
  r_j_z16
  r_j_x17
  r_j_y17
  r_j_z17
  r_j_x18
  r_j_y18
  r_j_z18
  r_j_x19
  r_j_y19
  r_j_z19
  r_j_x20
  r_j_y20
  r_j_z20
  r_j_x21
  r_j_y21
  r_j_z21
  r_j_x22
  r_j_y22
  r_j_z22
  r_j_x23
  r_j_y23
  r_j_z23
  r_j_x24
  r_j_y24
  r_j_z24
  r_j_x25
  r_j_y25
  r_j_z25
  r_j_x26
  r_j_y26
  r_j_z26
  r_j_x27
  r_j_y27
  r_j_z27
  r_j_x28
  r_j_y28
  r_j_z28
  r_j_x29
  r_j_y29
  r_j_z29
  r_j_x30
  r_j_y30
  r_j_z30
  r_j_x31
  r_j_y31
  r_j_z31
  r_j_x32
  r_j_y32
  r_j_z32
  r_j_x33
  r_j_y33
  r_j_z33
  r_j_x34
  r_j_y34
  r_j_z34
  r_j_x35
  r_j_y35
  r_j_z35
  r_j_x36
  r_j_y36
  r_j_z36
  r_j_x37
  r_j_y37
  r_j_z37
  r_j_x38
  r_j_y38
  r_j_z38
  r_j_x39
  r_j_y39
  r_j_z39
  r_j_x40
  r_j_y40
  r_j_z40
  r_j_x41
  r_j_y41
  r_j_z41
  r_j_x42
  r_j_y42
  r_j_z42
  r_j_x43
  r_j_y43
  r_j_z43
  :::
  1 45.4272293390247 ""  0.251831788512791 0 0 0.00727115113247325 0.0227620060358211 -0.0191437790670788 -0.00109711580907191 0.0476345238731098 -0.0666446695158029 0.000532336252834465 0.0418773408506635 -0.0561627646351101 -0.00127964418331529 0.0305424145002317 -0.0351860831883631 -0.00392644484861381 0.0190715496101146 -0.00952128407129644 -0.00404861398891282 0.0193812205646782 -0.0051792035797037 -0.00183292931381285 0.0360522725347115 -0.0372860046494151 0.000385951906251005 0.0469349123959524 -0.0629457330552545 -0.00743053187850929 0.000889366459077287 0.0370996585960082 -0.0104194409864102 -0.01449486826482 0.0647442443174808 -0.0170142237864235 -0.0362143989823173 0.028877506422945 0.00140431727960763 0.033927076715357 0.06304982543711 0.0383595811763592 0.0472105607429741 -0.0125932819772496 -0.0233152253756545 -0.00254827577425703 -0.0241073392050524 -0.00130082840972198 0.0291963164910669 -0.0365840268348287 -0.00560069633740187 0.0090298202061738 0.00863573029240138 -0.001770496025671 0.0386303728643377 -0.0389743587973979 0.00209061547877556 0.0571791457530881 -0.084180386764871 -0.00795466487974615 0.00650112871210546 0.0735639334533596 -0.012448669745841 -0.0248060215169251 0.0887820959001672 -0.0128910175104334 -0.0366128809201955 0.0527982917449031 -0.0192805460147454 -0.0316174590947253 0.0126930178572125 -0.0237953164274275 -0.0537060387990635 0.0140185468640778 -0.015206345881138 -0.0503601387277686 0.0540748906760002 0.00685171490009261 0.0461315469668296 0.0499549887265694 -0.00436807832538284 0.0244916264823062 0.0910955808813724 0.00837402038765 0.055088206719659 0.067092355089417 0.00940981851126438 -0.0391070582267165 0.0560869414655586 0.034402372623292 0.0190810639254361 0.0724483240902502 0.0158510933947247 -0.00316819221363365 0.0366449606219525 0.00887657941105742 -0.0718104058291268 0.0905274794682047 -0.00213114285962472 -0.045487921573328 0.0264062080852233 0.0193895389509923 -0.0124165735353695 0.0583168675207745 -0.00839148703163162 -0.0639871104057638 -0.0314400499109876 -0.0134520090526531 -0.0735977303184285 -0.034304942525304 -0.00149092785671601 -0.0588883933764445 -0.0214150581191613 -0.00942562173132808 -0.0572801694415772 -0.0375996895321761 -0.00858475699612919 -0.0673847338185652 -0.0293600942608082 -0.0180792306149899 -0.0803420407872525 -0.0438247111921488 -0.0108972650933951 -0.0664485822839466 -0.0379420625162792 0.00228207801893973 -0.054384110908354 -0.0224693370768991 -0.00360531839999725 -0.0631955384089946 -0.0139229713645961 0.00255963325094509 -0.0549127787620663 -0.0197770041746542
  2 50.013253746704 ""  0.17153357547652 0 0 0.0237680072061628 -0.000794322462835367 0.0163875367959064 0.0262175300218887 -0.00576394759191652 0.0296017040390164 0.0189666028056435 5.62814095372828e-05 0.0266764573314333 0.0107256592552447 -0.0136575333555267 0.0441850423227949 0.00166561244364276 -0.00474794133804463 0.0375169725617734 0.00108366670844593 0.0184243700714312 0.015227920323394 0.0103772845192722 0.0308234979408905 0.000591659586023079 0.019430616424204 0.0221813387734555 0.00593422653108451 -0.0107424945778689 0.0336269769321694 0.00096552676979492 -0.0223513833278682 0.0090231183762254 0.0330786304341416 0.0337790067361299 0.0491500487555652 -0.0257937712040175 -0.0559910181847148 0.0608390623608326 -0.0215410873359303 0.0185419358556464 -0.0264010487308206 0.0160621168769008 0.0326259317209414 0.017260452342954 0.0343625150116452 0.0105740585985544 -0.0294638634275936 0.0619381492933374 -0.00547199431693933 -0.0155867741614168 0.0491144382878943 0.0108594810009933 0.0480386679604977 -0.0165963300065094 0.0269964454737932 0.0325375176404969 -0.00777525162336311 -0.0472178720713599 0.00489914378040101 0.0506729357235411 -0.0299524420668147 0.0168233573307316 0.028438400602762 0.00186807119456118 -0.0119885153951556 0.0432305460821031 0.0407494299977088 0.0645220836834081 -0.0469979178390258 0.0645915985365638 0.0347417343230909 -0.00942058212913436 0.0285007467413302 0.0598409319651291 -0.0396435170443691 -0.0506163732556996 0.0782716636831114 -0.0449011537182595 -0.0635076868395926 0.0711918312125768 -0.0326867608190663 -0.0871179975405969 0.0519527470574211 -0.00334275143974226 -0.00981227371827412 0.0478933608850178 -0.0536501859491524 0.000785772228237131 0.00186673120646502 -0.0685101312485978 0.0100265069488473 0.0200444442641516 -0.0226312190986512 -0.0244047504445127 0.073992209077991 -0.0679926551750028 -0.00856305628421322 0.0485460281338303 -0.0503512442369181 0.00923706012672002 0.0272309237931854 -0.0177302280313199 -0.0140698173976301 -0.0979919596686168 0.00861026778212515 0.0167120951560409 -0.040568345387509 0.023890380536292 -0.0545331116819493 -0.113328700227138 -0.0354747240765013 -0.00260579716923464 -0.138411321392891 0.0400950589109648 -0.0197557881521773 -0.0880000792826796 -0.00260299466581054 0.0428214383396108 -0.0355693049698972 0.0450039089300084 0.0318553677807312 -0.0421012670854785 0.036867865501523 -0.0749253538092159 -0.150782986756925 -0.0418186628562891 -0.0654945081185803 -0.0808749676899818 -0.0666927308103173 -0.0517384499728105 -0.117917269759685 -0.0298656320206683
  3 58.9120169123594 ""  0.118177067354115 0 0 0.0174226314363444 -0.0102918806935826 0.0287125898945481 0.0183102123598484 -0.0129408728482419 0.0316130521111009 0.0138427399410932 -0.00437713465956564 0.0202246468798657 0.00855317524887055 0.00533008620040652 -0.00665534425512098 0.00243703959624919 0.014081334414599 -0.0172245118512669 0.00189827843016253 0.012989468475729 0.00069265923405409 0.0076797922621451 0.00225936769177489 0.0298345939810363 0.0134217911799836 -0.00562634907251084 0.0373957033808649 -0.0068184970589841 0.0178026646800947 0.00319461650529888 -0.0135286510612331 0.0554640946899796 -0.0881362136807009 -0.0865118781397063 0.0354253532404325 0.069765926935983 0.0700603832852407 -0.0349088705604459 0.0380513865104297 0.0162288810142988 -0.00861512785501107 0.0283929207982576 0.0193193265983065 -0.00984443091263667 0.027383393677502 0.00874208703547023 0.00592195686204728 -0.019102551199862 -0.00181397572381388 0.0211524627977524 -0.0382821074255455 0.00742710683807784 0.000239140329824841 0.0467145721740229 0.0162191542219524 -0.0127755587504248 0.0554075039249152 0.0273902663858146 0.0301792290068061 -0.133565858952586 -0.01868931431454 0.0632661215724158 -0.096395667405968 -0.0539472100908589 0.100617093296061 -0.100629139205328 -0.0845131288587057 0.0119996034054306 0.130022890107764 -0.139988654986367 0.0691362588974722 0.0461179256514566 -0.09404272998082 0.0359354068336128 0.0790156616148002 0.0749292585065036 -0.0599175310376519 0.0955053694955545 0.0674238953683549 -0.0377066471349775 0.0474668651834705 0.124599322744832 -0.0422300585817444 -0.00352010629071416 -0.00213185452679439 0.00332395347185908 0.00913337380944711 0.0220285354127714 -0.00831445296248377 0.00394638502390762 0.013770084935155 -0.00844692179501535 0.0268613457308591 -0.0101097458890652 0.00660579267609568 0.0127637883689771 -0.0108334124830562 0.0103145903818091 -0.00236208863507411 0.0158119761749413 -0.0122244142645218 0.0421799188127864 -0.0249817488204282 -0.0178218902083982 -0.059834791928232 -0.0275798554869796 0.0200375244825047 -0.0150968344036211 -0.0210923342542871 -0.0582848809286084 -0.102412668058257 -0.0179746950376489 -0.0468223637639608 -0.0360842420491749 -0.0337979971428461 0.0141496126734513 -0.0881106921152961 -0.0304698102678975 0.0378060782021428 0.000667605007594003 -0.00851873191544452 0.00342094744609704 0.0134581062536116 -0.0187489512546982 -0.0815520306730055 -0.126881285407012 -0.0227734670637992 -0.0350230700517048 -0.131016655524432 -0.0176789829330706 -0.0874801431516154 -0.0799479240640622
  4 78.5496639981091 ""  0.263204680673746 0 0 -0.043947626888988 0.0319522439744827 -0.020665225697033 -0.0394624137323762 0.0154726884616141 0.00494531280833118 -0.0334778974918608 0.00576817776478656 0.013834050549421 -0.0241489534412382 0.0235050776868978 -0.00971016612165266 -0.0137509516335107 0.0158153833736184 -0.00683306992371007 -0.0132053959399245 -0.0101972368232991 0.017007929332934 -0.0238169277764587 -0.030784216807303 0.0461937404138177 -0.0339802810906513 -0.0239108072383267 0.0460351051422176 0.00140749984696144 -0.00827919287790692 -0.00704016383803484 0.014714885198043 -0.00683186934954294 0.0129721974870166 0.0366972531395649 0.00275915606548754 -0.0288992617181715 -0.0314735392891493 -0.0160689055741142 -0.0391607788820282 -0.0673578320246807 0.0557516922835208 -0.0271546599525882 -0.0277895633817949 0.0242798700311118 -0.0505688785681229 -0.023881679813486 0.0428867260054629 -0.0319372174601837 -0.00549109650044221 0.0312205045136138 -0.0261164297522712 -0.024369208960255 -0.0496273455692065 0.0652140463741094 -0.0434868990679909 -0.0396557557904199 0.0659112962565923 0.00302920411315041 -0.000931859794362597 0.025336390193337 0.0241854149008242 -0.0101836668172718 0.00576679585900614 0.0265430759984906 -0.00857239566642413 0.0218726745508027 0.0345277890253561 0.00650581580653423 -0.0422581697708031 0.0603755964993157 0.00300489639819834 -0.0101659420148758 0.0422408035889667 0.00879309412490473 -0.0482638625548383 -0.0433649425559171 -0.0204478851070969 -0.0535374182209035 -0.0199022357827804 -0.0124583942026101 -0.062913275019873 -0.0562455007940962 -0.0236767300899633 -0.0249055312584301 0.010964630068694 -0.00366808671510699 0.0417264875191484 -0.0292357837760644 0.0317330452168864 0.0551738990820541 -0.0288950981411676 0.0186171767680053 0.000978358388255961 0.0373307014561238 -0.0234869764105164 0.0393569082598058 0.019063396104598 -0.00343786610502492 0.0592771005777128 -0.0306717953014149 0.0149690204657057 -0.0262163721193927 0.0762475581859235 -0.00426427238707741 -0.0259465691272413 0.0730948652293581 0.0263928141655689 0.0128925668846488 0.0773002842500445 -0.0715410877457798 -0.100423204675177 0.0625665989638232 -0.0330390150027034 0.0226380437194703 0.0890457707700632 0.0502924740315156 -0.051622844480485 0.0695451255666028 0.0632625488463917 0.0471482201904742 0.066542819949424 -0.0112278885247402 0.0389094889662197 0.0748519760300489 -0.098589895407619 -0.12195044296135 0.0924498946203419 -0.0414200430560867 -0.154847177648776 0.0645859712182283 -0.121755821023899 -0.0786590600334466
  5 87.4357823575916 ""  1.12185696781386 0 0 -0.0318945825492627 -0.0232874767317853 0.0708295290900837 -0.0455884409077166 0.0154118822457897 0.0076667471242896 -0.0383844527721916 0.0135562737826899 0.00102120844307771 -0.0278914366704122 -0.00986876130645835 0.0636233768275104 -0.0147784988775228 -0.00991917957065039 0.0494323490049986 -0.0131803889495635 0.0100171269693386 -0.0249021808066411 -0.0249435723722049 0.0329283833954816 -0.0867584834093632 -0.0368560782294767 0.0357375483213608 -0.0747488530470667 0.00653427590861097 -0.00919144736196783 -0.0134524333291108 0.0259091752959796 0.0156116498413278 -0.0328617690819139 -0.0340594341740166 -0.0421740600928232 0.00355477345257233 0.0493883198417822 -0.0290659348737338 0.0112780051404714 0.0171003802434015 -0.0706218044862174 0.0844478904212925 -0.0759529138268029 -0.0185036052460975 0.127018872254809 -0.0288307650986863 -0.027138590877262 0.12005483770657 -0.0056163775467446 -0.026284042205717 0.0973248486092539 -0.02413030026744 0.0456969024812594 -0.138145920607377 -0.0431092835741208 0.0513171025519168 -0.117312318943482 0.0369842694166208 0.014712271979711 -0.042297283049451 0.0389234779536722 0.00966442684812515 -0.0400161178176284 0.0153244389647899 0.039711994188653 -0.0307406259898446 -0.0519520583808333 -0.0624560283492605 0.0112168717795242 -0.0637559329389998 -0.0293667019254707 -0.0128041186671538 -0.0178643405969891 -0.062233205278172 0.0214431925388127 0.0469639306516658 -0.0402331116923874 0.028968687991836 0.0553538304661086 -0.0411471220516228 0.0279276200400947 0.0793739044460383 -0.01535265618898 -0.00405698128319303 -0.0191619325261407 0.0515873171497306 -0.0106308058780699 0.0146325163004337 -0.00422863665698348 -0.0316347135524357 -0.0177595512978277 -0.0105370484354983 0.0313529425861358 -0.0127752867494648 0.065244380129548 -0.0302300150612818 -0.032634674798506 0.0864983452661673 -0.00536498938329428 -0.011808608908615 -0.03958886158727 0.0440430475497805 0.0636272024004351 -0.0145553067863748 0.0224602133084955 0.0885776421839856 -0.00062780945750327 -0.000104377528423705 0.0270829133424462 -0.00933445681228809 0.00336719267150276 0.0583592732905978 -0.0253837484063324 0.0414610105712708 0.0751909603226562 -0.0189283631973246 0.0347338725040092 0.110155357325721 0.00398031012988497 0.0177507260613652 0.0714464180759369 -0.00361251038221585 -0.0109203914142912 0.00657348138913916 -0.026590139995542 0.0155781817158004 0.0242038046165792 0.00526390838960461 -0.0126903686617555 0.021410692257927 -0.001327710342856 -0.00706815522565063
  6 92.0429556687522 ""  3.26923015252573 0 0 0.00793655656912936 0.0289257916501868 -0.0253371313888971 0.0206288599398066 -0.0165111074224214 0.0197404652215786 0.0205657649308777 -0.0162674712925068 0.0211592799588702 0.0151463504365128 -0.0371518523130034 0.0579909967445715 0.00747744034371949 -0.0308508563768428 0.0531987861114073 0.00666977092038225 -0.00136392936696762 0.0155199931520897 0.0142982838989526 0.0157725428771088 -0.0119741736536497 0.0215617958199308 0.00977741200016387 -0.011635527126442 -0.00823756856229536 0.0140023263285147 0.00542632633110627 -0.0226989617828877 0.0166426593098057 -0.0244451282859769 -0.0199421394367841 0.0371810919914332 0.0233907201730103 0.000676734719710081 0.00657654829858466 0.00886696907806339 -0.0241659099687175 0.0334743937109816 -0.0332767043788409 0.0530773600541149 0.0525967869736408 -0.0391395282428651 0.0151973116306997 -0.0535357836779887 0.0861052326058893 0.000808837087853463 -0.0467750630894514 0.0757753346899907 0.0150112795295805 0.0351132371903973 -0.0370726066036532 0.028727436630609 0.026382945944836 -0.0392783394439477 -0.0219078150035161 -0.00701927159854864 -0.0372551311757423 -0.0323791854936983 0.0305033197009933 -0.0383544006066809 -0.0237047833994961 0.0292299143961587 -0.0197182888177182 -0.0160019699392024 0.0330289272336512 0.0414009032851603 -0.0271988818833206 0.0479486035134829 0.0235713626605968 -0.0261165860759203 0.0451496368648728 0.0163046514015248 0.0115572123130335 0.00874584348535979 0.0255923686766263 -0.0105267984997627 0.0153355827206814 0.00605966533830329 0.0081458978877879 -0.0072673658282275 -0.00225796487172676 -0.0241420415667496 -0.00952442314434028 0.00824737603853426 -0.111808465460471 0.00541278030450394 0.0196266372833634 -0.0335767163846993 0.0469508532787805 -0.034831983887576 -0.0338479064834274 0.0132750635538857 -0.00701383504414421 0.0163183749683815 -0.0652762249446309 0.0402564818705541 -0.0474975811432299 0.106361382496368 -0.0809188516713654 0.0363911024542278 -0.0143082164432146 -0.0606281334520451 -0.00984102288061687 -0.079946742754671 -0.0627250868833126 0.0926893878649405 0.0225015036134865 0.0177775279092807 0.039950637468956 0.0343003243469995 -0.11966812698871 0.0212882512296382 -0.0408490658354563 -0.0552011088728041 -0.0501918712170444 -0.102760830464466 -0.110448967489869 0.00378693214871398 -0.0565564418962467 -0.0699413721321665 0.121746325315251 0.0680136117965943 0.0195421823746102 0.0871798604307304 -0.0182636663669069 0.0758761812442175 0.107473111387686 0.0477025007914719 0.017070760806898
  7 104.54449367716 ""  0.638773394986962 0 0 0.021888716870213 -0.011481541979774 0.0364509643581313 0.0311173118418815 -0.054722518948019 0.0532618396067272 0.0309945193178515 -0.0174005861640008 -0.0141179286486099 0.0237549956022264 -0.00115443425647318 -0.0576116418878097 0.0133617703897953 0.0147268925722134 -0.0793823148865485 0.0119817241878891 0.018951739104336 -0.0595098313151673 0.0220973498357062 0.0219903668137553 -0.0531136390434707 0.0315044049859604 0.00296163777570012 -0.0286186942728457 -0.00740196918065462 0.00358947731245687 -0.00296481792971268 -0.0264380493342727 -0.0301897172529069 0.0360156563009547 -0.0252855131567037 -0.0441798880161679 -0.00884554131572684 0.00664158165377288 0.0622259211044881 0.0428206832379853 0.0129234806639079 -0.00964773454632761 0.0343283303446652 0.0537394380303869 0.0113098613922938 0.0366322265132834 0.0241938549808364 -0.00724663649273111 -0.0574136138024728 0.00533415605214643 0.0167205974720757 -0.0960518761322576 0.0223049634473529 0.0316421232403395 -0.0531870618999176 0.0408543443328611 0.000172109482057396 -0.00789224863405735 -0.0212957217398976 -0.000690875597217737 0.0470739858272886 -0.0396408053258243 -0.041618923200125 0.0788749044768431 -0.0317890832181121 -0.0728630975815341 0.0124361048532281 -0.0154245784882593 -0.0265649457789278 -0.0284513927222642 -0.0370837143039043 -0.081245377584999 -0.0383370752056942 -0.0374461571544021 -0.0592805781662877 0.0367624106440904 0.0163014224999443 0.0831214407968038 0.0202914678831416 -0.00417035090700299 0.046303778651932 0.0917234280980057 0.0186738676298139 0.0987952307004016 0.0497695564432935 -0.0490372985486404 -0.00158610486484645 0.0143826946459806 -0.0939730378140912 -0.0325292677057692 0.00817026968151159 -0.0305503749996251 0.0143312652407747 0.0158524967556318 -0.070090747906277 0.0381466928636797 -0.00807127488826421 -0.0229342875086803 -0.0330934894176151 0.0379339247902658 -0.040430821147638 0.065743041385152 -0.00287107412893609 0.019574653565272 0.0307409913768893 0.0259002459743037 0.0188478597746963 0.0491460813604344 0.0489527740566801 0.0196096950060626 -0.0171364163585187 -0.0275128117272449 0.00819637381166463 0.0113637346423841 0.061596081186111 0.0326380807014265 0.0699790481423815 0.0105085953652868 0.0168919956817188 0.0855639542271543 0.0838833712174196 -0.00176625353277668 0.00776161039248975 0.0659084343667753 0.0176936315637297 -0.0357124732720039 -0.0419742871203408 0.0319675108834736 0.00361599129512209 -0.066808379978306 0.00953363375822347 -0.0527318288928355 -0.0136810453495559
  8 113.182475795825 ""  0.401585986828385 0 0 0.00207496509512229 0.0240190017400031 -0.0837932773097803 0.012062904947724 0.000568488043103941 -0.0233619313311199 0.00855488124317481 -0.00817406517338591 -0.0031873099169113 0.00572606766873739 -0.0439995767570788 0.0655348417392232 0.004215148595211 -0.0443523575369801 0.0690425538580026 0.0043072261121557 -0.00769151093635022 0.00152541473072201 0.00740578457627325 0.0214625948232281 -0.0547045673052343 0.00985840160988116 0.0215582651429493 -0.0559975415763364 0.00219625306230478 -0.00225548948968412 -0.00768884464222889 7.25476357282167e-05 0.00574309502576316 -0.0288564779218807 -0.00811154586510481 0.00476612950489731 0.00276578882712165 0.0122418711588118 -0.0127246295718818 -0.00535090262909276 -0.0474944123973108 0.0538620194707776 -0.0970137843870567 0.0391593397799856 0.0208803259396798 -0.130107191234981 0.00521463751512578 -0.0654294557710192 0.107997023750183 0.00190540352948418 -0.0691670553476188 0.11677466926568 0.0083030123101397 0.0441788771451482 -0.098140361751499 0.0153916553258192 0.045361946623067 -0.0982568251828904 -0.00301157838264065 -0.0142868661206075 -0.0368078188483142 -0.00169696515048985 0.0156877821641517 -0.0465167172699276 0.0029758363772057 0.0218731115443502 -0.0193807130922979 -0.0132344561893562 -0.00413985196156289 0.0117201347930946 -0.0155350445370211 0.0159402886114596 0.00303332850039797 -0.00436707608074117 0.00450742653804144 -0.00143054324388509 0.019551640213475 -0.0124010840111879 0.00856527935330554 0.00578443491700486 -0.00759082586099142 -0.00735887645696252 0.0200246112104968 -0.0218862890563023 -0.0147044759398277 0.0524766963991614 -0.0623259421418352 0.0230501965219943 -0.0204838803047288 0.0119702042502214 0.051836914918388 0.00948208977131201 0.00745430250896391 -0.0509843837408799 0.0733845990521428 -0.0893715969864314 0.0327832219485325 0.0720848588238153 -0.089298256042346 0.0391714776455299 0.00226333017999301 0.0279531962020864 -0.0930928075418561 -0.0313866298602718 0.0329218616440376 0.0508659503436846 -0.0147968322255584 0.0704851803294809 0.0689457463490988 -0.0456548011068044 -0.0312535343972288 -0.0295640956292244 -0.0474853399859985 -0.00103634219623994 0.108698570654372 -0.00839133831771656 0.0835948065264956 0.0359948167074768 -0.00187705862148655 0.106424291895557 0.112882069219429 -0.041244812461711 0.028060959429756 0.081549227295543 -0.0535418879875745 -0.0581451274899602 -0.0435346531439835 -0.0226129568693194 -0.00325058229856953 -0.0887155302910422 -0.0647011307299443 -0.0812808338877195 -0.0158739240646119
  9 114.869862001981 ""  0.114172921516561 0 0 0.0100555866204179 0.00532562182256901 0.00917171573146087 0.0119842887202907 -0.0127122764603976 -0.00267215828561357 0.0166520434684513 -0.0161226438399298 -0.00173289981353965 0.0123064581417711 -0.0188199066729739 -0.00217029680083544 0.00536231812097199 -0.0181574130626223 0.000774930665664657 0.00440009882900454 -0.0131461749407082 0.00609049154164091 0.0108911770155634 -0.0112530910823133 0.00963030354521572 0.0165364826740567 -0.0133775779357176 0.00397657914956732 -0.0110012278865283 -0.00111503157859031 0.00133701805898467 -0.0266302771918252 -0.0108629645220971 -0.00447217072568084 -0.00432451762737461 0.0184574145979305 0.00396319179342877 -0.0212770942685786 0.00572373154604863 -0.00309893942401634 0.0169909164347494 0.0160389109519638 0.0104122782265763 0.0161935399591554 0.00787856351528499 0.00642206765819083 0.0127020199220938 -0.0202887150000984 -0.00594389951109776 0.000670397173307265 -0.0204319885330259 -0.00215268568289579 0.0109903657169054 -0.0070535736546115 0.0141340806644057 0.0199223284647599 -0.0110968066342327 0.0033265667630528 -0.0298308241533168 -0.0207755915819257 -0.00695560183952127 -0.0371348095568683 -0.00234940307332565 -0.00627726137148453 -0.023637929063047 -0.0156998665261946 -0.00424952621246368 0.00390871384215261 0.0240072138295019 0.00896169273573548 0.00121914767537102 0.0173884660986681 0.007757257909409 -0.0132697294220553 0.0280090753541669 -0.00274234347756415 -0.0139664621082494 0.0122461105954403 -0.00195654436014014 -0.0301562471513166 0.0140922335180645 -0.00814049466790384 -0.0278149960389526 -0.004907139683975 -0.0029936099022862 0.00549560067975134 -0.0085882817783193 0.0435275671698072 -0.027346096843858 0.000515559250020399 0.0478308992586935 -0.00833677165877212 0.00789150490379248 0.0221339640660336 0.0168379987391485 -0.00834696348087612 0.0340748380701081 0.0133209575083389 -0.00983360423166911 0.0592179611343099 -0.0120497936145335 0.0243189232522814 0.0067523613458896 0.0140488581635593 -0.0227822252401126 -0.00623204512147911 0.120318612090555 0.0372927154398538 -0.103309571389821 -0.128787907164669 0.0551322668947288 -0.0136726641458233 0.0260447821743395 -0.0577008017872139 0.0184199450704038 0.0252744634878904 -0.0944987189781174 0.0501089382159775 0.214482313680212 -0.00520769891568312 -0.0870297147544418 0.11138483044054 0.0891390634449155 -0.151909359319257 -0.202078812917035 0.00958727449335243 0.0449189654560231 -0.150626908080112 0.0815249961665748 -0.0258873756367796 -0.131758669841023 0.125825237156872 -0.0638221570462532
  10 143.269687117325 ""  5.2228532503284 0 0 -0.0273468585410788 -0.000763884028422187 -0.0310392982716595 -0.00755285063695124 -0.0428149545820546 0.116611177719122 -0.0295985924394211 -0.00323330654192232 0.0552529717430108 -0.0268933589443289 0.0173575484823782 0.0192376869494436 -0.0185570662641635 0.0390917222780662 -0.0252265884370925 -0.017451901044943 0.0364596175590768 -0.0364012723524162 -0.0241549760384571 0.0276414495123549 -0.0264103534019372 -0.0285912080719726 0.0095246527921058 0.023062489686815 0.00884921529332874 0.00740333473803079 -0.0114454817247302 0.0377293915164395 0.0116487262743932 0.0284194803602601 -0.0055900829306806 -0.0596137404146307 -0.0268826351659375 0.0293881599338892 0.021755249793334 0.0137352188046693 -0.143148483627755 0.0181769701964727 -0.0592736903415695 0.0464175378496941 0.00603309360988447 -0.103162962535428 -0.0275818207374766 0.0123668843699576 0.0341126569795095 -0.0132429754131811 0.0501335649900101 -0.0385991665232101 -0.0240968170847901 0.0311774638198165 -0.0452510341087863 -0.0331844573513426 -0.000798071623243447 0.0373949696419534 0.0416771796854375 0.0489769411877351 0.0442267007443921 0.0572172355569037 -0.0131848286693314 0.0502715699420116 0.0339954297654042 0.00012115566055386 0.0202251115872694 -0.0181645827923837 -0.059836365906697 -0.0535995658559553 -0.0181164318349224 -0.0803531367453922 -0.048099029802915 0.00793410918916415 -0.0878918469855899 0.0102715865453755 0.0129771679022312 0.0169076294065896 -0.00806695161174686 0.0491565701537536 -0.00668818933629322 0.0457677256438775 0.0428858850013997 0.0665736883823898 0.0231406239473113 0.107283365642602 -0.0101864107152229 0.000889792160374128 0.0127400147334457 0.00511647146225232 0.0125324471478765 0.0204375243048193 -0.00686066825039308 -0.057803165903216 0.157647211618536 -0.0231714908038251 -0.0302297051663109 0.127275459234885 -0.00325955811906982 0.0525601516593259 0.014866341635561 -0.0169306939660904 -0.133346649954126 -0.0173583813834725 -0.0341738840339526 -0.0419331027284025 -0.0102301476720368 -0.00963756575742326 -0.029052298483039 -0.0237413546463652 0.0136472074090536 0.00822379626836053 0.0231526203052564 -0.0430275138546834 -0.0815150131631108 -0.0609637817526341 -0.0769246879053108 -0.0488037482712604 -0.00381701100054154 -0.049233829828144 -0.0643263999557238 0.0444178742127842 0.0392106918220335 -0.0257159576187108 -0.022245920314138 0.0135312483051371 0.00593148543041281 -0.0554680004678628 0.00686198470494756 0.0487976151648141 0.00592722888035909 0.0535613362373026 0.0111026287773119
  11 167.600014731292 ""  1.4516972585868 0 0 0.0200730562817002 -0.0640507750093668 0.0142676600660333 0.0046654591964951 0.0270060171908993 -0.0328335048660897 -0.0183962061337584 0.0348104839480999 -0.0045230433457926 -0.0164266898564113 0.0384873792211378 -0.00131974976690407 -0.0133139506692742 0.0384998758201465 0.0131351645871613 -0.0107351532659496 0.0344712517169524 0.0286348576209875 -0.0189036941983419 0.028604647066991 0.0306404619362325 -0.0192373697412008 0.0370124365898176 0.0150035107344008 0.0231477578026208 0.0256127564248917 0.0174845704416393 0.061880696270208 0.0537762068324455 0.0254617129072294 0.0371579299726414 0.019144577161077 0.00601434050535513 0.0241470451332216 -0.00317693327497722 0.000107265993598046 0.0633060148315387 -0.12285941079521 0.0269505653668224 -0.0392160495795931 -0.0662965450536527 0.0766657287498664 -0.0174410107425515 0.0414733849694856 -0.00800118712520955 -0.0138839687650572 0.0406466353248174 0.010831514827334 -0.0193342657526009 0.0179794167592069 0.0399946789265526 -0.0170724620867956 0.0386827528358118 0.0140736816485626 0.0617082062296438 0.0666252764032573 0.0320528233040522 0.0893425982675073 0.0394827778628805 0.0140558346826133 0.0621443650149147 0.0737285241547255 0.034874563410267 0.0193472596619938 0.00490819137454334 0.000551537501014929 0.0457352926347969 0.037675707414131 0.0228053461161012 0.0588883971120854 0.0143090461701709 -0.0136350154054698 0.00643038573287064 -0.0201720191744516 -0.000249156869538409 0.0445316854191035 -0.0107491599270465 -0.0127506053721496 0.0231083670369744 0.00116774008034368 0.00275125818012237 0.00510306027866756 -0.0850850171531209 -0.0149588744036738 -0.0850026418668734 -0.114372943093548 -0.0185243592160339 0.009141921374813 -0.048098297684103 -0.033861980095126 -0.0160416791611338 -0.0334662271735426 -0.0501876722866795 0.0480116282814559 -0.136816743621382 0.0259626905600286 -0.00547962237074975 0.0103999525310803 -0.0839742899254576 -0.00119644931357745 0.0216479870358719 0.0211668382516817 0.0107135486639281 -0.00865450644155698 -0.0294413626433486 -0.0162821490953535 -0.00674670478714257 -0.0205278421985772 -0.0503279783644674 0.0384785823959175 0.0610658196120652 0.0534743561303556 0.045932667894744 0.0493515323211798 0.0227248960884815 -0.00938913613778414 -0.0226842437923248 -0.0256295314619963 -0.00998062533869598 -0.0556070247127998 -0.0281045402396368 0.00323307730034554 0.00484834757642832 0.0270031101031284 -0.0122591217266306 -0.0562523463717606 -0.0548273252986428 -0.0331899552518004 -0.0410259365636885
  12 191.205850272551 ""  3.10006228870986 0 0 0.00673392853552131 -0.0214365026416787 0.0287541963919652 -0.00582910453732087 0.0236362052855212 -0.0432322401126855 5.62792442971362e-05 0.0111578284962462 -0.0253160950824507 0.000677263779449862 0.0066668563989341 -0.0159886289264826 -0.000446024384434668 -0.00270632590123215 0.00197585868092743 -0.000406999699291049 -0.00709660416484892 0.0105151153313786 7.79984285849157e-05 -0.00327921219052913 0.00419530931007177 0.000822795454284323 0.00532670742615959 -0.0153067981901202 -0.00249963235860194 -0.00396934804046482 0.00601848582117758 -0.00506002502808086 -0.00182245992106661 -0.00306438970150472 0.00239603385270756 0.0116308508981939 0.00860446038527451 -0.00828347877428935 -0.0129170636581083 -0.0038272864458702 0.0668008634626972 -0.0704506575671876 0.0449618537560854 -0.0403615707142324 -0.0148911585721064 0.0919852514906076 0.000729551807778088 0.00763710298464092 -0.0215196448662471 -0.000450010403362198 -0.00521898561738513 0.00693654102719913 -0.000119319238087881 -0.00684943681183624 0.0125979920257389 0.00539475306085005 0.00839578723321399 -0.0176059621071271 -0.00523132198723906 -0.00881941502455531 -0.00645008606973703 -0.00684871890873912 0.00224741521030209 -0.00876011725161439 -0.00486803862108057 0.0029709340820035 -0.000720092735313555 0.00164701712712581 0.00797648881800559 0.0154249297603928 0.00613614798154014 0.0216679563975653 0.0170388603332542 0.00359872587268517 0.0176136079608218 -0.00471779166173758 -0.00505019687339845 -0.0138217922020931 0.00415093509930701 -0.0122060815703511 -0.00425647841049506 -0.0165727814452215 -0.0125164721696593 -0.0279083137010628 -0.00715430172964925 0.0416138692713057 0.00572674581152457 0.0104421349925037 -0.0447175983783873 -0.0302292877831 0.00652505963519216 0.000996908673395648 -0.00160062591447456 -0.0116753948195464 0.0593207390955915 0.0343897727248198 -0.0348250411975411 0.0682947914004594 0.00540058932547823 0.0659686594534336 -0.00804073112755226 0.0233934683538847 -0.0657170122844146 0.00379426198121674 -0.0838891401112476 -0.0920917162024108 0.00240656566899553 0.0739822871958982 0.0845578055695044 0.00552546592720255 0.027060107492936 0.0345993093336994 0.197299401759886 -0.182470412043096 -0.212559044008255 -0.201257588250256 -0.187010182533777 -0.190154749776479 -0.010897246491261 0.0875938305063546 0.0905044111601444 0.106348623461531 0.0595075327958637 0.173406169685389 0.0216125910310385 -0.0453706550238385 -0.0546556923488589 -0.169939641605921 0.0716893129484771 0.151573304942328 0.161680937253914 0.140434142018548 0.114750465911343
  13 206.975428597033 ""  5.47840755509023 0 0 0.00411284777659864 -0.0164070078851312 0.08803826187508 -0.0144078539371306 0.0245631324719013 -0.023349550290665 0.00353933193856611 0.00462226209260832 -0.0153578961500733 0.0061962257531537 0.00269060294112513 -0.0139497809996749 0.0104188973964571 -0.0078294398481728 -0.0110418325276637 0.00964515297830701 -0.0214852772638867 -0.00582181693829587 0.00981315064782972 -0.02190816798155 -0.00319564025988012 0.00253531492105166 -0.0131601440003581 -0.0121355142864319 -0.00742550650198815 -0.0167396308735205 -0.00537625529901218 -0.0302956643112612 -0.0312641809943011 -0.0154000455740315 -0.00862547338935335 -0.00046867160019006 0.00104262971335271 -0.0159548201582581 -0.0102219878183054 -0.00757113831180117 0.0975511295499427 -0.127747029065009 0.114766490277644 -0.0585237926672239 0.0178265768044876 0.211960739801114 0.00659605788656444 0.00494480675941276 -0.0136768993978899 0.0161261854502662 -0.00503519284182383 -0.0105150664220821 0.00972391092653976 -0.0280124657920305 0.00576295075215808 -0.00737518079403643 -0.0199182743421548 -0.0101597960563944 -0.0301721293579494 -0.042508509897473 -0.0210879264238551 -0.0471339849330046 -0.0206124783884069 -0.012326505095423 -0.030354847911519 -0.0399876537313022 -0.0194832635952542 0.00161139356940847 0.0060236982369947 0.00809735097519276 -0.00855862284588553 -0.00426918884761926 -0.000932935007447591 -0.0204128534857483 0.00755597398148945 0.00107641752492088 -0.005028956924536 -0.00295756436115337 -0.00118042353997403 -0.0291873964923322 0.00203468647709451 -0.0146670379118782 -0.021429639700836 -0.0270215020910216 -0.0108390199304564 0.141153053612551 0.0835287648780476 0.028327239561644 -0.044345484412767 0.00717913527454371 0.0180708836538582 0.0131226838121903 0.038242336204653 -0.0262373201550711 0.208527053466929 0.126844158023276 -0.0754614703588164 0.192589275474798 0.0882289134720019 0.15088649576723 -0.00178291099170825 0.0559506802268481 -0.159587787131646 -0.0293791429686833 0.0312184097569046 0.0337622343622633 -0.0376789619095762 -0.0283592981286821 -0.0200882295173385 -0.00108232391955645 -0.0269323937480411 -0.0108275845571514 -0.0989974948441541 0.0698380642824663 0.0727659710684954 0.0418627613999262 0.0791327156753864 0.0602532860683109 -0.0404310758692557 -0.0800916839381751 -0.0728492853397281 -0.0297238117661067 0.0296343076336476 -0.0610612474094591 0.0119592580771563 0.0114753390652837 0.00683264226550381 0.0702392700642662 -0.0514578771918797 -0.0498083453769813 -0.0549340977290107 -0.0868046873595322 -0.0246827329434351
  14 231.622044716218 ""  0.376360405826397 0 0 0.0717796468768703 0.019225821580631 0.012301792746325 0.073913730374367 -0.0236618935434894 0.016469121011702 0.0343596109851414 0.010083918929039 -0.0181239529861049 -0.0130065108636999 -0.0129520589873346 -0.0317043054545453 -0.0603963660996289 0.00125041825276432 0.000424289088701 -0.0659110430667679 0.010636811770507 0.0280774293846183 -0.0241516200163802 0.0457028719997108 0.0172841664404719 0.0287654530831038 0.0427413963253721 -0.0150671936535034 -0.0316481756192912 -0.0212406493910037 0.00786302896051343 0.0470321048395918 0.0340407595880508 0.0215715880313066 -0.0302698302943514 -0.0693722400502955 -0.0128451364315075 -0.0551774452001258 -0.108154798335681 -0.0598425660661503 0.0724085112575599 0.0331823582529614 0.0122165502964337 0.0977625188772038 0.0354793403267645 0.00860019439809244 -0.0117047653667708 -0.0461369305548275 -0.0515243463826419 -0.0791877563895 -0.0099573946929275 -8.46728223511138e-05 -0.0257445151523651 0.0802996969460609 0.0359404709376777 0.0546379690935017 0.0622486108831831 -0.0205444697040156 0.047697232822178 0.0601894720193198 0.0340639150406323 0.10258048742911 0.00453817852118476 -0.000322615837448189 0.0463414616058573 0.0744782149449986 0.0397555620947927 -0.0866525406494282 -0.117462416833708 -0.021000539364371 -0.042314321478965 -0.0255625407245452 0.00185863494555531 0.0326909527948202 -0.10479295523109 -0.0278653489930854 -0.0901467510656755 -0.145830349316527 -0.0499846087925397 -0.0159948392993645 -0.0975171316543652 -0.137876791425618 -0.0852145845050674 -0.146557752529263 -0.0550400696861509 -0.00664821401963185 0.0287585892703685 0.0102780995553356 -0.00800605345961719 0.0183072050255993 0.00877654011391166 0.0235836763891955 0.0414349126429168 0.0189207569715206 -0.0304942668153612 0.0478414677829982 0.0117820720392687 0.0017449094064453 0.00557997280121435 0.00564663666370979 0.0191654587723117 0.075358719729981 0.0274945766904715 -0.00237125094667628 0.00284075155584652 0.00209677824500231 -0.0031902754308901 0.000197739968389997 0.000488685692887092 5.29833615071982e-05 -0.000541392158562901 -6.89197998031814e-05 -0.00544121145526433 0.00434024011096078 0.0042456102817269 0.00104472776665368 0.00598098629017231 0.00278032606139686 -0.00400794109895656 -0.00058942210504908 -0.000755344693372202 -0.00392627584110265 -0.000310056328075492 -4.22492195268643e-05 0.00182358421183999 -0.00142022237808396 -0.00323738166703309 0.000229599512188666 0.000527426762006216 -0.00170756519077615 0.00128322517183052 -0.00285502966723314 0.00239945921447262
  15 252.900839726722 ""  0.89772067979958 0 0 -0.0323388963728014 -0.0056848098695001 -0.00200218875384116 -0.0154380730847998 -0.0518271526065268 0.0884660500093976 -0.0159236265973768 0.0169047394191941 -0.0419448179520708 -0.00181294017638828 0.0377427261118928 -0.0658375360664299 0.0131611057406353 0.00733076521853109 -0.0181664040343428 0.0145620008484422 -0.0256699589708164 0.0422712979254498 0.00153080395723405 0.00426746763648994 -0.0396983427464812 -0.0126863775579453 0.0377908446902395 -0.0945427516377355 0.0110561821263099 -0.0177360568782922 0.0479170225464863 -0.00865055361096031 -0.0187686295461904 0.016638165899407 0.055798890686985 0.0920858807533012 0.0630341117357928 -0.016941160048299 -0.0597396637680106 0.0027912840508803 -0.107846460293945 0.0354929657277252 -0.0214012115305884 0.0223671163356261 -0.00954824916417983 -0.068931332579257 -0.00208857678004168 0.0540063071230027 -0.0703018034244412 0.0173149848397302 0.00740162200020974 -0.0128949010820012 0.00215913806103489 -0.00427144213339749 -0.0531834588965228 -0.0165611261305416 0.0497242535307283 -0.125620429079507 0.00037089325750016 -0.0328977097571981 0.0026207045654015 -0.0237087095385981 -0.00856138123734384 0.0180847971508002 -0.0177435802671856 -0.0172685764009812 0.0101052782947467 0.0177204787369265 0.032657163737157 0.117563783490458 0.0892390960267026 0.210741100192307 0.154174214180644 0.10074414651421 0.132024725136148 -0.0745355833413984 0.0446002276883987 -0.0469258058478365 0.0942100650860333 -0.0857964812181861 0.025111423797024 -0.0788699462299621 -0.0293148176461751 -0.196968316155858 -0.0461242974195569 0.0106845594900094 0.00518368809079209 -0.00272416408631941 0.00809071165417866 -0.00565080217064569 -0.00638696488674692 -0.0107993407177658 -0.017674425730929 -0.0013345979281128 0.0289480470431589 0.000135984790480996 -0.0135371926045682 0.00665756193493146 0.023984491260594 0.00775651519428677 -0.00861911285952235 -0.0363373673543738 -0.0108265006677727 -0.000460051689128772 0.00326387447294623 0.00291170661234665 -0.000385416439712308 -0.00117955653844968 -0.00293057121167452 0.000111860565317842 -0.000366563197145827 -0.00100275283994122 -0.00625525968473269 0.00604915499664181 0.00668739293064881 0.0057804137788265 0.00757618801572627 0.00523228800640968 0.000411033294906143 0.00219818482924686 0.000783784106250547 -0.00554723623505737 -0.00354231063665354 -0.00497173273986893 0.000614374287811324 0.00141775598516837 -0.000120062686588938 0.00465214745177579 -0.00120446473079715 -0.00442211009955821 -0.00296526175847131 -0.00405763965076635 -0.00167778979767482
  16 312.826731752824 ""  0.00944129244566579 0 0 -0.00572894095937383 -0.00190410661835725 -0.000243716794620415 0.000181398133483051 -0.0227058455903994 0.0191177201035114 -0.00194436660915557 0.00370895596498146 -0.0286251244746049 -0.00215748408935553 0.00349011392305253 -0.0274863454787604 -0.00483917148193975 -0.00888154768197209 0.00494387193616348 -0.00421754399790852 -0.00954018907647315 0.0217220945623054 -0.00525889174727751 -0.00290259544185662 0.0047747871302439 -0.00159284717116701 0.0133785338908536 -0.0341896780070484 0.000709241304428537 -0.00303597932272462 0.0143834575663911 0.00636378110471068 0.0145576421506964 -0.0115718413474541 0.0149391610593183 0.0276420777638877 0.0196658291926115 -0.00147292856479203 -0.0220117348002469 0.00430318721654979 -0.0225904077055316 0.0154472046940801 -0.0049225933082479 0.0123732620722684 -0.00219435419164601 -0.0206391476088005 -0.00211305542386156 0.00378407627655448 -0.028677028146657 -0.00867643414616682 -0.0178731295796375 0.0187726185723732 -0.00546050833166734 -0.0101986109342948 0.0196631162412087 0.00342417627738908 0.0199495989789759 -0.0412227835398035 -0.111130672421438 -0.119098097118984 0.0139888778877853 0.0132347155367298 0.0987814137179814 -0.193420574102006 0.122100688184497 0.0824303217449843 0.113715211733772 0.256111366287703 0.278980552592843 -0.0473898024495703 0.0568520759398186 -0.278791981156173 -0.115367731665035 -0.252551918021554 0.1087920037718 0.217037620191772 -0.252592605625662 -0.130023847117256 -0.256794967219212 0.280781548202861 -0.252792843230538 0.0930674206099104 -0.0341725229041986 0.310116249445515 0.166979036581468 0.00521309026129142 0.0103894275021158 0.00260753659696606 3.08573059457931e-06 -4.96080265959936e-06 0.000105516840763604 -0.00550717263320159 -0.00338027861799086 0.00366094036048949 0.0151993172348487 0.0108006447347634 -0.00635478074684815 0.00458732930680391 0.0203681940332636 0.0115938904512365 -0.00508588679825686 -0.00766530388106706 -0.00095301395928976 -0.000767368116364039 0.000212809458544209 0.00252045454743091 -0.000312976420123819 -0.000778587244101497 0.000487707819411036 0.000371471015811284 -0.00121611610979431 0.00165333026048378 -0.00210905733638772 0.000862349277938027 0.00341506241165503 0.000835033590589296 0.00142886557946783 0.00305609415542901 0.00040450341781924 -0.00158026384064451 0.000128455500718148 -0.000744293158238438 0.000329352379719296 -0.000979361387723597 0.00181612854509352 -0.00440629458782836 -0.00325470071977114 -0.00311924614114922 0.00172201549126866 0.00131311290071749 0.00417804581326876 -0.00208666527240904 0.00591876305715389
  17 321.923671232711 ""  0.0779769545893223 0 0 0.0286514968407105 0.0183584868250592 0.00107252666362761 0.0183086401653117 0.0561938202925523 0.0455548472400951 -0.00858494011344778 0.0706177870689353 0.0347506207910543 -0.00677834206509978 0.0724678712625278 0.0287810040390356 0.026469743863722 0.0475929565483485 0.0189112051891556 0.0243386867864533 -0.00397065415980654 0.000893825782674701 0.0234258890863417 0.0067449601273003 -0.000899494610193352 -0.00976626368891769 0.0350560480642705 0.00926445183067798 0.00429889719981823 -0.0299491424383919 -0.0102233896249426 -0.0682059819529626 -0.0855234740919099 -0.040735415300777 -0.0109683477108888 -0.0428180383491969 -0.00596057582362093 -0.0149112376782533 -0.0468348042510131 -0.0324392959316732 -0.00826094338406366 0.0171105820661421 -0.00685404011525453 0.0219722918820455 0.0038623152429241 -0.0161050342003396 -0.00721788172726066 0.0832978713681913 0.0342644469968647 0.0557037590985514 0.061285955644169 0.0255266896666239 0.0226680524933838 -0.002189863863938 -0.0061958555250529 -0.0501821801908889 0.0151064222499405 -0.00417377425729296 -0.0843331561844635 -0.144448882761119 -0.0576221070339716 -0.13844166327829 -0.0341470320202604 -0.0431745621007232 -0.0542663228705763 -0.122303905849028 -0.0462324012071973 0.133170860749448 0.112719439403859 -0.0574814073424029 -0.00729735347766405 -0.251358015151169 -0.117084435632624 -0.174069756577906 -0.0138336012892359 0.154711804397604 0.0716376521245055 -0.0180440729624013 0.0748579509124437 -0.113739109661074 0.0545189179819132 -0.106486730918657 -0.0213757582774263 -0.203353353374868 -0.0939202804670195 -0.0159174629658544 -0.0412290830012149 -0.0125350403514584 -0.00674968893360241 -0.0303487872813467 -0.0114262429014717 0.0401133444877057 0.00868993234994441 -0.00417222526095129 -0.0687709160462303 -0.0166209477748481 0.00727688067159004 -0.00285060998041069 -0.0941730533303382 -0.0384305177539594 0.0356712633039798 0.0374003651629936 0.00495279422881879 0.00498509892776845 -0.00287412564584518 -0.00385510887691254 0.00481951805101267 -0.00170317710380446 -0.0020747196448819 -0.00388363664108551 0.00425196270994901 -0.00242764639963663 0.00647327595007383 -0.00433505910705544 -0.00391969881733666 0.0030107964502832 -0.00676418471165191 -0.00297375628977279 0.00376898901388468 0.0196755264794328 0.0182546637082567 -0.0113954324734154 -0.0246231092876093 0.00516690681480875 -0.0110071316282315 0.00761228453984862 0.0102102227757905 0.000776992687121254 0.000112995950203973 -0.0016284083879956 -0.0100259679908677 0.0109951353159031 -0.0126872788590311
  18 339.836044927269 ""  0.0644701562370839 0 0 0.0281525756423782 -0.00348082449402191 -0.000789740672823586 0.0280484986614083 -0.0289292085826072 -0.021477313038558 -0.00591111437547321 -0.0182035735829713 -0.0128928061879178 -0.0384325735930479 -0.0352145672860442 -0.0127887436849896 -0.0709756917909878 -0.0145034311182923 -0.0018089823212007 -0.0603367845806947 0.0172586930960767 0.00840116109127597 -0.0508642481342929 0.0263376548768026 0.0210517442492082 -0.0132281297219496 0.0124410937167397 0.0112967268711865 -0.00811222282273815 0.00318306078575381 -0.00199826836010053 -0.0352439827153699 -0.0194869359641637 -0.0151127890423681 0.0894383272506411 0.0260848885006313 -0.0624659439205827 0.0907138834264513 -0.0172458381463614 0.0646764816631697 0.0490791674857909 -0.000283687975429041 0.00402934692525835 0.036935399243471 0.0097549359228411 0.0105375574778429 -0.037820694128455 -0.0572841832721627 -0.020619012145602 -0.10149639975416 -0.0326435125751613 -0.00850955001927831 -0.0516401222540825 0.0454023096338722 0.0345121347446896 0.0140675846154612 0.0262950818183484 0.0199573945909136 -0.0302207095039864 -0.044905360300651 -0.0325560430161315 -0.0797553778796524 0.00269004728906652 0.00421835894177101 -0.0454026273671293 -0.04920175422041 -0.0364415364383698 0.1884905123053 0.161967736116146 -0.168245477224172 0.207516996549565 -0.126157394123329 -0.0539182484139069 -0.00382700597622006 0.078578880143 -0.0404148382341838 0.208393269885641 -0.00176230798689134 0.254004031995755 -0.0291540223925971 0.0481864527802489 0.0961834427435703 0.216587589211999 -0.122520264891393 -0.0673774805393775 -0.000185310467354741 0.02270805421731 0.00765848724184792 -0.00126491067987513 0.0179922920590982 0.00832117787978275 -0.00198857134156257 0.0141786736769611 0.00788690929450194 0.00467233183525129 0.021898446292088 0.00486058933671622 -0.00131657938912452 0.0285880482985449 0.0116286267635 -0.00268191441904594 0.0228440973870623 0.0116175152650898 -0.00319983602149235 0.00378907376270689 0.00531340135747914 -0.00241557189989354 -0.00173089025322485 -0.00246108901431386 0.00139888510664955 -0.00213910016690291 0.00100403543010749 -0.00864713141651371 0.0067698880832148 0.00852090900882449 0.00231568736978493 0.00698175047068319 0.00765335837916694 -0.000288694243057496 -0.0145817991239323 -0.0137808423682337 0.00260397275486449 0.0115687899856786 -0.00989367988082801 0.00943179550002811 -0.04877766688766 -0.0526461171908546 -0.050813246461717 0.0375753183754737 0.0013880743203888 0.0494160212446483 -0.000377081709044837 0.0469145284056111
  19 344.376828439631 ""  0.0119043504095157 0 0 -0.00233142602693326 0.00143840550689325 -0.00294510314821309 -0.00194553873051855 0.00336303163043528 0.00443110709337959 -0.000606529497772038 0.00359631543156751 0.0034034515130064 0.0035777093099488 0.00595235385004468 0.0034504374641842 0.00945675567253252 0.0036998267755263 -0.000582173471140821 0.00817031699743927 -0.00230757643555842 -0.000900766767121801 0.00632078069795888 -0.00509067950475893 0.000680369986796036 -0.000170900446397115 -0.000958091125104851 0.000315674727578907 0.00130672318115766 -0.000512390983227407 -0.000918573099992845 0.00214798614212043 0.000681892349287386 -0.00107747687421016 -0.0118750047173243 -0.00460855646228574 0.00673570981834481 -0.0107406000216116 0.00398516069323756 -0.00811296937792707 -0.00971929382299606 0.00623972104692209 -0.00490637532583029 -0.000985699963918169 -0.0020272765341831 -0.0102344233342622 0.00346590589950185 0.00978821938934579 0.0049090454054146 0.014246671218687 0.00769029452968315 -0.00208157467399513 0.00641007698416794 -0.00890368521431909 -0.000366512742854801 -0.00594768826895368 -0.00160555847953564 -0.00535822230034848 0.00501432682575071 0.0048515928893064 -0.00116770306375287 0.00518118907660302 -0.00238375524978372 0.000828196867584048 -9.65334374805367e-05 0.00252111115731908 -0.00214584697180755 -0.02535151996761 -0.0225260067985672 0.0197982166661255 -0.0275719824868355 0.0148342241336826 0.00516034102070336 0.000969641197015753 -0.0123230451143651 0.00464874577253568 -0.0213487282118713 0.00439939347448777 -0.0286947878523983 -0.000507729619969576 -0.00109384130730323 -0.0118621800595816 -0.0258434553499794 0.0132803392015208 0.00632156084728309 0.00374481562773589 -0.00114269329908921 -0.000243890360540755 0.000499162039401292 -0.00414175564926589 -0.00262606049144099 0.00205377654826472 -0.00241384159081752 -0.00096378681406615 0.00559479466081881 0.00195790350764066 -0.00536340970553493 0.00305170916341716 -0.00010649975569157 0.00247757848853651 0.00168617034972703 -0.00252644178474396 -0.00471391127416224 -0.00016408965884685 0.0315016467394272 0.039576633542474 -0.000134541096779315 -0.0325641869323601 -0.0313247816989335 0.00256962648000706 0.00187147526311639 -0.00227432918015123 -0.0554427589524895 0.0609636640786265 0.0734247910637003 0.0568434472623296 0.053262399817788 0.0710557446016821 0.00900141890636959 -0.00828688166788606 -0.00226971241836488 -0.0720694254609601 -0.055901119742381 -0.0656996727583342 0.0388635739624536 -0.389093873807658 -0.410917039493254 -0.423030304320038 0.331908664773693 -0.00670006381289405 0.38214540006689 0.0349042125213466 0.350096319348795
  20 348.992502550806 ""  0.049575685909974 0 0 -0.0352697905900083 -0.0101665896285459 -0.00411489917833433 -0.0263349695635447 -0.0196864757205127 -0.0154264328886578 0.00845599109981098 -0.0308714012888543 -0.0141757115325574 0.0225656496950744 -0.0227305058845392 -0.0111185999283468 0.0145836895639298 -0.0160535758166812 -0.00748143537368328 0.0119661708000967 0.00223707296275742 0.000604991224521827 0.0101358312258899 -0.0052187685340903 -0.00406477028355331 0.0132833172296615 -0.0176714405335497 -0.00803599193109199 0.00274927066870204 0.0209972142557689 0.00978169763963061 0.0674291575648453 0.0725516964616611 0.0378168791637528 -0.0326965136046734 -0.00339139118194279 0.0260443971901582 -0.0309230284631442 0.0165882022804831 -0.021015760608669 -0.0284211870839857 -0.00326367060526534 -0.00335215669777839 -0.0331042028572099 -0.0115908745467119 -0.00774699228627085 0.0223816016138525 -0.0199492305643169 -0.0125157231315329 0.00891200016287674 -0.0171061969748606 -0.00842325230300012 0.0106667292778077 -0.00536363114529047 -0.00583305302029186 0.0290394111786108 -0.00954008288571234 -0.00408017521011456 0.06723890586695 0.118609742607837 0.0610414372720661 0.138570736398835 0.0297629022954846 0.0189852216397534 0.0696779643973614 0.115926256137691 0.0596972126418471 0.17426390244947 0.210569974584521 -0.0252827322472497 -0.0462059481993356 -0.287064323045318 -0.139520725159608 -0.269275543305876 0.0379531305222321 0.260886143522553 0.168501110409289 0.104730143611034 0.18322996022324 -0.258617671380732 0.226401794339308 -0.141569349660201 -0.0437983166739562 -0.287363355923946 -0.140158250252275 0.00716809645923434 0.0135937518459179 0.00365933188662937 0.00274724848699019 0.00520684367650738 0.00152629249491684 -0.0270477414680992 -0.0171503596385155 0.000286071001636537 0.0400417713661311 -0.000820629907785515 -0.00981242846787088 -0.00111891952571045 0.0475349510235042 0.0199975085584435 -0.0237354729954566 -0.0398347589032274 -0.00588878187291355 -0.00258307841267853 0.000981248138065678 0.00178827920449697 -0.00198728268086469 0.000491065008236333 0.000137058017555121 0.00114643169018422 -0.00230678461039032 0.000890907515858777 -0.00345857801027237 0.0016739561277894 0.00195888036244476 -0.00133567617728941 0.00268393175186307 0.00171660626198544 -0.000924745820488042 -0.0115071680324106 -0.0109962502733198 0.0068542167029367 0.0136252234955289 -0.0040593682306139 0.00421255426334004 -0.00327455016287375 -0.00408919890857718 -0.000171869756152125 -0.000796523392161398 0.000227208658544138 0.00309694429152646 -0.00554884121751322 0.00491695207909656
  21 376.095401507332 ""  16.6530324458636 0 0 0.00504545812805275 -0.0272570960253428 0.0540623167215048 -0.00672264281090734 -0.000851983886034842 -0.00327876782284663 0.000994323179759511 -0.018888971712024 0.0244281718474001 -0.000508230149805846 -0.0184347531142446 0.0201670086086842 -0.00444407480026801 0.0156031915065582 -0.0438418271107993 -0.00402520878990654 0.0142858572575916 -0.0328553136587742 -0.00359049954035594 0.00659402713321874 -0.0184939396438839 0.000308418192615753 -0.0087561662082943 0.00493695424791149 -0.00238621288539541 0.00677548277921624 -0.010998379635 0.00387943778290352 -0.0180195842972153 0.0553723384062315 -0.0147221724087654 0.0494137775765043 0.0158055170257667 0.0193927945836718 -0.0406544510800454 -0.0191131989865834 0.0847810792977266 -0.223904233660587 0.0819208045481964 -0.0385065193929366 0.0580501811238458 0.238888047867682 -0.000648850921784886 -0.0319359646431754 0.0418485510946387 -0.00676336674237952 0.0268062681211569 -0.0696917071388178 -0.00357205172453999 0.00816348315111223 -0.0163307134809695 0.00267970585189092 -0.00326834715938473 -0.00337702930119921 -0.0378763210832513 0.0188561722893098 0.107729116000079 0.0108411861684894 -0.0334297629560394 0.0765382542327228 0.0451535216619459 -0.0733589475355099 0.0644162962002149 0.030739298441834 0.0748821282341563 0.0560040334390505 -0.0203872726876882 0.0424706679536181 0.00749575574931128 -0.0676046779222848 0.0860516977262912 0.0148367791927894 -0.0149223596740613 -0.0844508447804586 0.000705314647335596 0.0608489742723372 -0.0580893654936101 -0.0408881066456353 0.0375817746953986 -0.0368837517894083 -0.0303029691474904 -0.00882987337235854 -0.0703919240552725 -0.021065397281981 0.0195551083963876 0.0863132346054209 0.0169673648394646 -0.00447114856056404 0.0395844054116571 -0.076079441911547 -0.0356844207175284 -0.140088925942036 0.0722163722206858 -0.023424587759308 -0.126743007829759 -0.102708460734452 -0.00419965464247393 0.0309506836449145 -0.0729982840870205 0.0246025000924571 -0.00326082755644851 -0.0112310649175631 0.00534772036949809 -0.0275001447798407 -0.00244193747807829 -0.0168105748230058 0.027254753778185 -0.0112158089548423 0.0135074681866233 0.00407820389756125 -0.00492687423263813 0.0327176698890977 -0.00963230138974509 -0.00115355219125322 -0.0131547469262667 0.194556357414732 0.203591723473545 -0.162667063472489 -0.256921295795426 0.0588983707883683 -0.0532334036653858 0.00827548316452506 0.0194226667756913 -0.0281777878995739 0.0378778202185811 -0.0138745390498421 -0.019728978191699 0.0629794539109734 -0.0366472659772629
  22 383.319142297389 ""  7.2984640761306 0 0 0.00177871753954881 0.0123254953740061 -0.0292025931290742 0.00141889256587469 0.0201686523483691 -0.0328247967980393 0.00274367793669431 -0.0169137912497974 0.0347430983248775 0.0010357378658843 -0.0149461695221839 0.0297921584180268 -0.00181460470375035 0.0145426905815058 -0.0279881258200226 -0.00137533661370759 0.0300881009062026 -0.0572501025489603 0.000982374300999331 0.0266978029058212 -0.0449359160270446 0.00284290883893008 -0.0149745894092952 0.0364551539992492 -0.00133469949437967 0.0147460192752199 -0.0302380072395323 -0.00635189808251209 -0.0474948063759217 0.092412430347915 -0.0384310688010002 0.0680126076382855 0.0162979252898224 0.0429173417219633 -0.063398681352434 -0.039997934464216 -0.00835983963888046 0.080422030810163 -0.034979597713514 0.00139873236846233 -0.0226575716185915 -0.085082574346097 0.00094765597872105 -0.0204890732854585 0.0341919151096585 -0.00339633721885388 0.0153333941002669 -0.0321515300266292 0.00120408273175546 0.0370758669722425 -0.0593220082314139 0.00508738898876554 -0.02615008942821 0.0635841033437416 -0.159011368563491 -0.0568035559212277 0.209625848812544 -0.0100027681971082 -0.0217873444566342 0.0453958819122518 0.143558018289545 -0.140356795194954 0.173069411479421 -0.00701132667935194 0.064114140244315 0.0961171822571488 -0.0691446755919858 0.105302527581873 0.0124586310975831 -0.0798429615345556 0.106281174950966 -0.00266133785559447 -0.00214965411212103 -0.133354887558817 0.00971982052131576 0.0995288314249236 -0.0844046023394193 -0.0761841458273232 0.0816512435958031 -0.0703789197552055 -0.070240356788327 -0.00518135903412056 0.0240009348665375 0.00692985779769128 -0.00737939188968146 -0.0322011226738641 -0.00564385982771799 0.00107348645229085 -0.0151704709695506 0.0303753773548228 0.00129904691363306 0.0482314975852719 -0.0229487181940367 -0.000554511390413392 0.0490521500005662 0.0358430854926818 0.00153266225434282 -0.00989518684527196 0.0392638351515264 -0.0205566640623573 0.00257818580425235 0.0102706528739683 -0.00208051595987074 0.0253013532722037 0.00229224699397639 0.0146299942455639 -0.0236173219219966 0.0101367495820503 -0.00928358166456643 -0.00526126847907675 0.00454323342261593 -0.0288629267301266 0.00650975748281203 0.00147049661990641 0.0148872877912004 -0.176709611173899 -0.184932698213335 0.147373531978747 0.232042199581446 -0.0542816617229529 0.0468257731632705 -0.017857942117245 -0.026967545678191 0.0129112641868756 -0.0242197230595531 0.0126994093342411 0.0267599457950713 -0.0526604105898521 0.0403587803437746
  23 390.694319148982 ""  0.55731174561013 0 0 -7.2087907728022e-05 -0.00283564503898474 0.00658811131713872 -0.000112734125384495 -0.00394905484600039 0.00571522456754325 -0.000481867622300711 0.00373972077112935 -0.00803671707746918 4.10459877568632e-05 0.0129132119839297 -0.0262728705941581 0.000185731309239664 -0.00563813850420458 0.0110211127831623 0.000351750439586597 0.000132698437811416 -0.00155905054960212 -0.000110898891417862 7.72334026703346e-06 -0.00280156664426563 -0.00113025569093294 -0.00898045655371219 0.0159856382707253 -7.21947287622373e-05 0.000203534923038343 0.000447639763943818 0.00106099721897439 0.00422957971085404 -0.00454045026536051 -0.00691924775666052 -0.0291468116018292 -0.00871473332014218 0.00610436401111212 0.0262027820584808 0.017781056471051 0.0041111548390434 -0.0191562759600042 0.00838827853556898 -0.00126286676394257 0.00507138027658582 0.0207919992057457 0.000163076283561653 0.0178907515830581 -0.0354834501644514 0.000396329111375153 -0.0237615998604479 0.0489024418926836 3.38888657893449e-05 0.00259003682648887 -0.00904682232858731 -0.0029148693992876 -0.0186421806954445 0.0345706338685193 -0.359400194470872 -0.346703938175403 0.102703056090608 0.00857593236504308 0.235852820817813 -0.488247579373505 0.356099854845921 0.138417075414962 0.344820239789968 -0.103878197452026 -0.123236321566945 0.00143281261631585 -0.0248438880555597 0.0765868218805576 0.0347404007274281 0.100744053798804 -0.0709581600780545 -0.069170882873264 0.103201708340198 0.0769303522111945 0.101443151049893 -0.102662935106935 0.102281463695279 0.0094673227528348 0.024158546264315 -0.0758640118367684 -0.0381870702113909 0.00140211313197235 -0.00520112181274671 -0.00247584945787533 0.00121405147066139 0.00805094308330655 0.000538810970305248 -0.000251095004938546 0.00425701931528903 -0.00818651147385143 -0.000270253075450043 -0.0107086937743816 0.00447088451824547 0.000579914899240372 -0.0114902749236244 -0.00908499146412057 -0.000481285182448312 0.00340280015357514 -0.0108044094050716 0.00610931854068074 -0.000432911401681035 -0.00227620033250673 0.000623518462577278 -0.00750842173771265 -0.000435878267705347 -0.00418699987238432 0.00641697500942264 -0.00314153699012802 0.00220524788002023 0.00243859935665461 -0.000701830046995062 0.00877034582239079 -0.00151403472761672 0.000451719587351182 -0.00441123981438862 0.040814894718415 0.043694919576726 -0.033547687837372 -0.0562640226725012 0.0139455058115321 -0.01355613269457 0.00152950615610484 0.00479234342911327 -0.0064663508603823 0.00941492619519393 -0.00476694044347271 -0.00566511948112318 0.0144316001741161 -0.00964612460061969
  24 403.009456057911 ""  25.8223694456754 0 0 0.0121196496081869 -0.025875747983878 0.0378451966293684 0.00457387246603027 -0.0102282936391862 0.013654535694021 -0.00887466622345099 0.0021452702265131 -0.00465786495303131 -0.00528343358778589 0.00844421437478757 -0.00868748150446145 0.00284879566399161 0.00141801674546206 -0.0028938408622948 0.00342023641543206 -0.00789265052210508 0.00933412586046843 -0.00105393247429263 -0.00511160257816388 -0.00154790625778624 -0.00871570385941593 0.004431319855066 -0.00986170488140349 0.0036019838689353 -0.00909347032149734 0.0139056427075345 0.00518578964064086 0.00882570542911153 -0.0230701199310698 0.012097877665314 -0.0135463834468438 0.00936038800752864 -0.0185770447698739 0.0131688526162198 0.0105002117773739 0.0625891620270695 -0.178431814547991 0.0576285331170469 -0.0127130427497143 0.0454119494187269 0.178919905110158 -0.00537009764545251 0.0103190210230881 0.00197015326698718 0.00704933307894319 0.00295585342044436 0.000337657464263999 -0.000959099583830389 -0.0115462667634101 -0.00115395664595254 -0.0126601970630419 -0.00235530041096499 -0.00103308751212616 0.0200083738468425 -0.0169338405707667 -0.0480945797830773 0.00726947159267874 0.0203578322384633 -0.0496189991058991 -0.00919835075572064 0.0472642030536115 -0.0175764668205081 0.00806360834486112 -0.0126533718236359 -0.0023439326713766 0.0180416267958561 -0.0184752195926982 0.0113735260191255 0.017338769195038 -0.0173760869144578 0.00989507630937736 -0.00560838823155274 0.0354204879661701 -0.00780433002292163 -0.0357563133988379 0.024639387073351 0.0107458796506532 -0.040246258447285 0.00720652094212947 0.0231740299475939 -0.035883225472041 -0.0748909053963341 -0.025798356271837 0.0168962803120867 0.0701766242476952 0.0121345393958358 -0.0073000689202575 0.0263212578639321 -0.0596885324994017 -0.0740664678976899 -0.142556811606708 0.0747537023216275 -0.0496153716720458 -0.108447796752047 -0.100484919910513 -0.00550521544512347 0.0232285002796626 -0.0276220596242542 -0.0398082668834954 0.00122734520913684 0.0171651677053183 0.00546271600153542 0.0562847825711982 -0.00095356818130437 0.0275457329972693 -0.0440324762092629 0.0236960358131177 -0.011595450350447 -0.0205614620794662 0.00636944655905593 -0.0598353796068373 0.00352487454018479 0.000174345874980215 0.0486716124425796 -0.286419267190135 -0.309203057965074 0.243875650349821 0.399908208027798 -0.103506953763381 0.0939521409886463 -0.0303640119952475 -0.0515193273908022 0.0220331344094943 -0.0497526115843577 0.0362827393733681 0.0562373251742917 -0.0949564264045779 0.0837414366342005
  25 437.104669785419 ""  0.777434446159364 0 0 0.00973867681538304 0.0035216993513305 -0.00682776969285045 0.00895776539001155 -0.0109852043432841 0.007896050677569 -0.0105393700910026 0.0150454275895598 -0.0256687550173255 -0.0127114859192307 -0.0427231245765095 0.0928399673640803 0.000637494028650841 0.0371011745365838 -0.0774216961571476 0.00103744158560784 -0.00823874092348021 0.00638338586358617 -0.00632240263728945 -0.0670825332732665 0.120815714294843 -0.0104889166307696 0.052363137097932 -0.1075224298296 0.00789572338720903 0.0052570491866611 -0.0251996531429365 0.00959098943198088 -0.0141890672905901 0.0110521964714415 -0.0246463687204019 0.00187997970463503 -0.00952089831753071 0.021550122615039 0.0264064379280482 -0.0136177869876001 -0.0059289515771116 0.0202247290969376 -0.0110653859319021 0.0258392679176566 0.0040879455103723 -0.0251549915048907 -0.0142130256326734 -0.090707632054748 0.210344755016461 0.0059362261760783 0.087569694568781 -0.173577604757419 -0.00884088722051767 -0.136376671888966 0.248442536107833 -0.0150086146971609 0.0899944611158911 -0.195426090051811 -0.0507062396016576 -0.0289038768181159 0.0514554226410025 0.0111152308435612 0.00362205410640934 -0.0276206361722685 0.0691596125888391 -0.0348463587418935 0.0501345880911156 -0.0311315906943135 -0.019108143745253 0.0279866349633947 -0.0586762558254568 0.0303530608428342 -0.0207742114968538 -0.0173009940385648 -0.00539941581833054 -0.00533653540614746 0.043926171763956 0.0366994000413118 0.00646866807723979 -0.008331792473557 0.0400542148623132 0.000147755964138347 0.0345850458386844 0.0126577748813229 -0.0287876236758117 -0.000408592458892081 0.00861375203257551 0.0035341671448508 -0.00110470269381393 -0.00627872941805844 -0.000370935959647952 0.00401308401034524 0.000902033628334497 0.00872426637727205 -0.000775335823058097 0.017606166302956 -0.00494346155960152 0.000768350411700535 0.00969941978744664 0.00797690530070179 0.00381180182047818 0.00543330703066737 0.0107053653176802 -0.0279257488387748 -0.00561147075159694 0.00143766004092275 0.00709446269590961 0.0266535955968248 -0.0247087788715144 0.0137967709755449 -0.0211435014856373 0.0204690283535132 -0.0231672686947969 -0.0131776846100542 0.00477621675876807 -0.02463153092307 -0.00717915367828634 0.00496672361646487 0.05928543423898 0.0621448590452181 0.0419562954751945 -0.0345873173456883 -0.00555733920635958 -0.030730880670188 0.0599882199290716 0.0206747895626269 -0.00378174916408964 0.0301919945064487 -0.0561071015122004 0.0490264680157454 0.020567658549393 -0.0457646114190236 0.0429167791600363
  26 441.993579282142 ""  0.303770117487247 0 0 0.0814587529768673 0.00233190682430011 -0.00372051450214997 0.0607036093751923 -0.0298731542511467 0.000688354855252255 -0.0570599890009344 0.0264854921614211 -0.0220346738460407 -0.0765912524675944 0.0245900133947333 -0.0238158266879868 -0.0237430611679651 -0.0307325784312859 0.0428435899827701 -0.00960734443473044 -0.0368050232943358 -0.0174641638510509 -0.0350108046320468 -0.0434393270846608 -0.0295307854529379 -0.0753740631250002 -0.0249171283059077 0.0138235322430094 0.0361847447861468 -0.0334261105485509 -0.0382783270194858 0.0711614961605061 -0.0438689677163564 -0.00242431976951575 -0.0278041053280361 0.0419991898420073 0.0431766812671814 0.0100600876324557 0.0677809206920686 -0.0206897160662635 0.0840379159965296 0.023106500991726 -0.00254249534094726 0.101172212451192 0.0146557160900814 -0.00840665748449539 -0.0761277198537687 0.0535135635375236 -0.0173804196803298 0.00773131782210744 -0.0373378735693874 0.104886807250672 -0.0340867108085788 -0.0596175855719985 -0.0426284370534372 -0.126949767774265 -0.0725573653243758 0.0460905387802899 0.0713923992911639 0.0134073474561042 0.0269019783504665 0.100000369356685 -0.0814164024591311 0.0309316329895848 0.0734978398338029 -0.0590694545207685 -0.00747342433112358 0.0342543521525457 0.048990664605484 0.163063062996173 -0.0946555122786877 0.0702123722891017 0.00643305916407288 -0.110068475465768 0.0921855049660819 0.0551144025256073 0.0718152511355987 0.149004571399423 -0.0631522116874797 -0.065149785765995 0.0946092993022204 0.0289921750317317 -0.0220830403703942 0.071476620298234 0.00331175980170649 -0.00367660126834871 0.0156643897846418 0.00526041759266329 -0.00531430809329373 0.00365783365730944 0.00579959112093405 0.0373474313762844 0.0338657604023308 0.0137629750036696 -0.0415652571977078 0.0441805389157978 0.00959035853112181 0.00931851102874936 -0.0230432533138766 -0.00431002510633134 0.0317262716078779 0.0757841508657931 0.0204129908953608 -0.00339284332849487 -0.00219981549008558 -0.00200664648479093 0.000846591266739568 0.00318423629693995 -0.00452829469498184 0.000733640654617276 -0.000965803922756561 0.00360572624866584 -0.00326393079806834 -0.00229622920019233 -0.0020853859635931 -0.00384369884674535 -0.00476685410350514 -0.000759746026178413 0.0106621770439242 0.0386625091813384 0.0360743435426663 -0.02288397682502 -0.0304366671384885 0.00455763512387539 0.00634590448692647 0.00731202941239269 0.00344133287665262 0.00374874339879733 -0.00889946252868594 0.0107834225704286 0.000893206037632911 -0.00254086550196857 0.00451403637159068
  27 445.322134675821 ""  22.4774872571617 0 0 0.00843141595850084 -0.00426730895090816 -0.00216645686756983 0.00757761092717482 -0.00571040324068131 0.000970249567543296 -0.00695994644238533 0.00525566116336282 -0.0115940629235906 -0.00830632190068392 -0.0114794060181037 0.0236092928027635 -0.00165459757892083 0.00752818096226352 -0.019422977556416 -0.000320318679987548 -0.00371728574136942 0.00104957678776684 -0.0038103946420932 -0.0181122348803157 0.0299226618771611 -0.00713535578007376 0.0162812666151913 -0.0308539307437569 0.00629992045363412 -0.0024442146434691 -0.0068749200569424 0.00771436832226612 -0.00810665120438334 -0.000335731873159901 -0.00579491773077894 0.00163112722242248 0.00347010328069703 0.00382997079520234 0.012025743628689 -0.00500165441445305 0.00936597231560277 -0.0089742495791209 -0.00150960193957094 0.0125464883170118 0.00225280846214942 0.003199323019864 -0.00872791042130164 -0.0253000576827758 0.0604709106152031 0.000688167599318446 0.0193578391025938 -0.0401651533732988 -0.00452777726029794 -0.0395946749665709 0.0672300944660889 -0.00629925124209342 0.0206465122441606 -0.0390196185565712 -0.00413657478506023 -0.0108481149642692 0.00768294094078649 0.00759242428832459 -0.00440796144649096 -0.00776133149697911 0.0193400076853408 -0.012431469077151 0.00713241166933223 -0.00274393123501115 -0.00292850513171837 0.0214718168564799 -0.0192285960032235 0.0105315457556541 -0.00221471951388739 -0.0100539132536594 0.00342374307456719 0.00560402176779034 0.0135019275572931 0.0222805498167289 -0.00719242528550117 -0.009305118549456 0.0183979074246019 0.000258713322019467 0.000108189009441981 0.00836636317832864 -0.00400793821471963 -0.00157034126037949 -0.00147468022535912 -0.00170945093813748 0.000679608420492666 0.00361408975588709 0.00329558802243027 0.000992953083434161 9.59590696145421e-05 -0.0020502208261533 -0.00474917277462373 -0.00675274927764126 0.00608954249596078 0.000890491189997357 0.000961859622745954 0.000928465383336069 0.000597206450915487 0.00463450897790175 0.0039151460005413 0.093276657367907 0.0213846203088103 -0.000334867458279614 -0.0262513584662927 -0.0778277149642664 0.104146281646362 -0.0439804312979932 0.067074002317272 -0.070132401654787 0.0966076262401525 0.0321303309653871 -0.0172608749278226 0.0661421068918316 0.0317548028818111 -0.0278630370883599 -0.221769394278944 -0.301795591030037 -0.233467720942598 0.173012677942842 0.120882678565365 0.0902106726003075 -0.200907750443459 -0.0633161714105754 0.023161813071901 -0.082174324403115 0.178979875215183 -0.175392288440701 -0.0804027889156711 0.143896159111537 -0.15575889293642
  28 458.259239985792 ""  0.174930809479449 0 0 -0.0269378816798529 -0.00924307987227748 0.0173290650670374 -0.0136076040209108 -0.0211667870574109 0.04217662629526 0.0111983499398571 0.0404461380943751 -0.0876773866685595 0.0237897666889883 0.0333382936759588 -0.0626103927290574 0.0156988955984292 -0.0470725803162789 0.106923234749023 0.0102815985308515 -0.00347283657494356 0.0369120102004314 0.0133034965455398 -0.0156889248549337 0.0595712694899167 0.0166083656998631 0.0127620049409973 -0.0110131701133353 -0.0109452213170665 0.0496220903613752 -0.0568403122449416 -0.0277071704831869 -0.00252039209578636 0.0481809649722434 -0.0641975239204598 0.00514817457489589 -0.0680713746755353 0.0684429247177973 0.00631837123689162 -0.0414559306447136 -0.0420996532265518 -0.030323871841499 0.01496180386306 -0.0148481259453584 0.00240411326124928 0.024222912443971 0.0235855060733121 0.0344853757898065 -0.0618789891050664 0.0090154761883371 -0.0943895341638897 0.19381370211798 0.0122745077687436 -0.0380763759169927 0.0993433768857429 0.0238909547365446 -0.00767683242393647 0.0437348455871521 -0.0597980528706749 0.0794864155966048 0.115774776706698 -0.0390450965010575 -0.042674546591303 0.147223693815333 0.00308045972530027 -0.122000922835741 0.0195407660395631 -0.0947475804379586 -0.0238414184505473 -0.0639388974842986 -0.114021907175275 0.00890317883321445 -0.105068180691579 -0.0341472796053283 -0.0405904675289711 -0.0188978382588138 0.0496599945867645 -0.0468756245804042 0.0241793293970721 0.0962662637381977 -0.0252338481847721 -0.0142843852258564 0.149596993577222 0.0285548335478703 -0.0890093209786815 0.000626842483597636 -0.0161593861965985 -0.0057812545802858 0.00419056288870635 0.0111345801379211 -0.000695088812574942 -0.0156954212582035 -0.00800369605064786 -0.0156134354483211 0.0109660253747419 -0.037698036194765 0.00663967848198572 -0.00595768125689763 -0.00863363579583071 -0.0130263209381904 -0.0138354925569046 -0.024534189826124 -0.019222980520544 -0.000208701913321544 0.000388454172137604 0.000701101320526602 9.01540033237426e-05 0.000721029468945756 0.000262491483673578 0.000403670698385886 -0.000700514105843181 -2.69865731178767e-05 -0.000320015998683616 0.00076578855975293 3.3599700907781e-05 -0.000698205614738249 0.000644333096607734 0.000152440793888866 -2.13693631655953e-05 -0.0148348735649776 -0.0150436965131838 0.0128364868058407 0.0165817178063146 -0.0029878355318931 0.00106461045935523 -0.00240497219670973 -0.00234915533304823 -0.000522549317514281 0.000810942549693271 -0.00110236338390664 0.00145056906705566 -0.00138497092229826 0.00146639516392708
  29 480.746151669901 ""  0.400943703619828 0 0 0.0362448550802352 0.0288985278543527 0.00736200292790534 0.0105687187239013 0.0276246131043665 0.0207652056070165 -0.0244183317128748 0.0252422091251982 0.0101753958901351 -0.021978813371261 0.0174551785487096 0.0146932554342237 0.0390792806846231 -0.0171587456792138 -0.0135617297021351 0.0257651488522351 -0.0583278940770119 -0.0311148952714531 0.0317644728605789 -0.0794615511703149 -0.0379108040234919 -0.0281483001505101 -0.0427609760113041 -0.0248488420579503 -0.0873760323397435 0.00201366669229894 0.002803433672289 -0.0175950433563488 0.0914045415386134 0.0422082303781248 -0.0150238845203486 0.0259496463583829 -0.0739393896795955 -0.022696145628469 -0.0439121835035223 0.0694859740291454 0.0150850359129672 0.040740492275954 0.0033268761841029 0.0317404746789405 0.0168189640548394 -0.0100360093801457 -0.0214535533112559 0.0398541576158904 0.0361012270346237 0.100288904877333 0.0189457439652845 0.00349533673818873 0.0313584775583877 -0.118885699671852 -0.0483748656756313 -0.0993718582346568 -0.0835062821243243 -0.0359797062912388 -0.00923251890345434 0.168857055162002 0.0750246139623226 0.103629387423045 0.0211933817806374 0.00710233194090279 -0.0135709742514489 0.172903828383747 0.0823460517254648 -0.0177031527965512 0.0590138146946843 -0.159833952210115 0.0855650816854817 -0.0083306808626225 -0.014107235648367 0.00612632484140001 0.0375154814039695 -0.124861140497796 -0.0288210276226165 -0.0898129036233799 0.145595194061426 -0.00274949105895419 -0.074706652946642 0.106050844475065 0.0743580613412354 -0.0222387338546337 0.0106605012261864 -0.00183618752501237 -0.0105774344329054 -0.00216367728647712 -0.00251227399717231 -0.0188912880859453 -0.00559778360737375 0.0524222859778896 0.0304136127741596 0.00908719240045107 -0.0655435130416747 0.032337796513718 0.00812618322643047 0.0191407711640147 -0.0740536620110025 -0.0209548784755016 0.0474527119120854 0.0592329971599587 0.00614740244644017 0.00234449717205668 0.000632942396856339 0.000235248232855947 0.0004754646443742 0.000387991553587608 0.00397903537077853 -0.00110635893282426 0.00158239763360842 -0.00137223369326007 0.00596547537917941 -0.00125845605053782 -0.00192151199208325 -0.00144549798363266 -0.000433875818745383 -0.00197096023622073 -0.00500183019524751 -0.012378536980094 -0.0116502737838051 0.00665628735032253 0.0108495829443144 -0.000439891034815565 -0.00469587304674803 -0.00315521746088728 -0.000904665685693499 -0.00345236687735673 0.00543835904414973 -0.00383871643029592 -0.00112407402995587 0.00167142916993362 -0.00146579809180207
  30 525.039377982183 ""  3.14844741002526 0 0 -0.0441015832411788 0.0639981236554648 0.0356998552366931 -0.0560350847649406 0.0782393429897976 0.0467087980106966 0.0638226227660479 0.000774808983901017 0.0144567642176635 0.0198702032292818 -0.0264318725280628 -0.0255508116388592 -0.0683387233592315 -0.0108254372629437 0.00199502946065521 -0.0630976242173213 -0.0312916527938382 0.00563874906728081 -0.00790782012387029 0.00579560869200338 0.0110015582628032 0.0730590666407687 -0.0227349660174665 -0.0246975723621703 -0.0166336687946829 -0.0592409724241611 -0.0373643950714528 0.0642829223058647 -0.0431387161754884 -0.0170555661040963 -0.0171450751127315 0.0314046613803633 -0.0124347612277119 -0.00173878733325837 0.0207169046813951 0.0217967563122477 -0.0875979116163775 0.0587494414940857 0.0262651924630841 -0.076686438564408 0.0223565088825218 0.004573606030356 0.0216855310867304 -0.0939040744013197 -0.102744993708361 -0.0865625767736555 -0.0119795631001897 -0.0209306305259953 -0.00772551916285421 0.0953359336986167 0.0344571028337538 0.0976299286283152 0.00357670730359751 -0.0457977489430997 0.0592562795474786 0.00369862692788129 0.0107456224061888 0.124953791547458 -0.081653449548429 -0.0296598168291636 0.0732583531126927 -0.0121259752354011 0.00441232897989607 0.0397393741553933 0.053158726713322 0.0627862140967876 -0.00823710088315978 0.0590105851038389 0.00958343017634004 -0.0794202713421226 0.0994086822469721 -0.0621397590066365 0.0620589714833518 0.0937272222632863 0.00147493449288299 -0.0702619881066162 0.0185087695080676 0.123179308168946 0.0240110292201185 0.0660019732017422 0.0228816859500239 0.00427683988883072 -0.0391198325685646 -0.00857875591252795 0.00212867005352084 -0.0346583327807958 -0.0190749853464254 0.0559156166118593 0.0265737700671634 0.00107967874073302 -0.0802156489359197 0.0122778744173993 0.00850150681463793 0.0305809711502566 -0.12483631401348 -0.0385519480469952 0.0535138398434914 0.0225003491844883 -0.0219610164974277 -0.000582719156439722 0.00088552087005917 0.0013472488622706 0.00190779426245512 0.00207843210440476 0.000533188210648521 -0.000269621613965773 -0.00101428016670267 -0.0005988549630728 0.00374306513438724 -0.00230860152782698 -7.6095093638272e-05 -0.00274579687468829 0.000503917211190546 -3.55168689970662e-05 -0.000667583149094527 -0.0208323839005495 -0.0231042426738763 0.0079104845236597 0.0206077223901905 -0.00988792133991733 0.000429472513187322 -0.00495760520735285 -0.00517669922000896 -0.00267231677025238 0.00228120482685448 -0.00223427052309622 0.00183044128514623 -0.0036606460505176 0.00354433710273149
  31 579.639106708329 ""  16.4922508397744 0 0 0.0154055137603122 -0.0153354308848129 -0.0103946892154353 0.0108394367628707 0.00535486486021093 -0.0268244025023017 -0.0101747205667394 -0.0628461904889958 0.133490294550727 -0.00862330415491507 0.0227118954864234 -0.0314306641189947 0.00583665308914948 0.00110011405990808 -0.00232414987749829 0.00573195100884225 -0.0665312842882873 0.128634445182148 0.0019506445961602 -0.00402326620063835 -0.00389354147466091 -0.0117633074495264 0.0186521341352265 -0.0295996391638408 -0.000252421289687781 0.0134419868288412 -0.0224045497788366 -0.00328177926895834 0.00106707982483463 0.00735347269199504 -0.0324416983073194 0.00379266561372628 -0.0331812100350494 0.0323320518484558 0.0214105891490162 -0.022148952986554 0.0391493646599969 -0.0143927476705005 -0.00548771008704094 0.00114906393548405 -0.0163795038359179 0.00374212124103191 -0.00535468895681389 0.155063376222447 -0.281353135899368 0.0158063860180967 0.107325462407856 -0.206738335885603 0.00643693847737111 0.0914573704449133 -0.230866987244507 -0.00705955979325465 0.142365376642119 -0.294128464702319 -0.0334899691257118 0.0192497235637289 0.0407960863323482 -0.00196775034312789 -0.00379454328655366 0.0154554840175471 0.0269333149256299 -0.0347031386583321 0.0158874345519778 -0.0511998625700558 -0.0109484553021117 -0.0408666638628779 -0.0658778633855993 -0.010382042479379 -0.0668987426653477 -0.0211274975183957 -0.0278508961950795 0.0133306732670795 0.0454583760314493 0.0289488387060746 -0.011212408392433 0.0258269859334409 0.00356122500661692 0.0247959465653104 0.0674814263571192 0.0539664667956881 -0.0329072194202414 -0.00247337826937988 0.00858050456994795 0.000740653375302113 -0.00189726888123615 0.00862826748623813 0.00498237423864648 -0.00808827164644449 -0.00417522964727034 -2.55686035161552e-05 0.0128774256572523 -0.0014908606938397 -0.00128624174510311 -0.00672909395371458 0.0233266846600679 0.00654722506963553 -0.00873783700547564 0.00303474737472595 0.00533633771227898 0.000553496345433764 0.000342933710841879 0.000770648913966131 0.000458332331766328 0.000861927862891492 0.00308294019862564 0.000141368116466029 2.27040361122529e-05 -0.000497675923401676 0.00564417435443847 -0.00468198966738433 0.00141013125030686 -0.00167403267342736 0.00193760492397482 -0.00196997816050407 -0.00654918778955799 -0.0105898783638773 -0.0118630507515581 -0.00534954616057699 0.00454805297238998 -0.0052651787411499 -0.000830091747421681 0.00093855240446766 0.00149883862245507 0.00180687785958192 0.00024838828754793 -0.00238719273512745 -0.000555135124378981 0.00105238632375477 -0.00209908101818546
  32 593.047255237594 ""  3.88302295604681 0 0 0.00107483962126818 0.0674826239091584 0.0335426967889141 -0.0385265486271468 0.00315041225756081 0.00691349668272262 -0.0155946444458964 -0.0443728676673737 -0.0123423280743334 0.00297323932284292 -0.0405722835021179 -0.0196017176235661 -0.00831714773786063 -0.0306018204070047 -0.015448364874631 0.00113313484887771 0.0149680289034685 0.0156546801527463 -0.0545687875141116 -0.0245347009453627 -0.0136050709467993 -0.0331390388026051 -0.0440375218413692 -0.0235540400389244 0.0500553871420787 0.0728671620768128 0.0347848021485056 -0.054268787215256 0.0482269800284917 0.0228606455657496 0.0371987171516623 -0.0310318225767586 0.0531463775145881 0.0418467833550176 0.0239250556628373 -0.0584403268135471 -0.0194103000552389 0.0888240100025732 0.0299286972967093 -0.0108506908047952 0.0425155119766456 0.00257630434474419 0.00398888032418202 -0.0254438763249916 -0.0347845009484111 -0.0497123823982008 -0.0472615664201593 -0.0401079898421879 -0.0532620412214752 -0.0458128635566815 -0.0385265555708106 -0.0156221629299996 -0.029577268686057 -0.0297581365196622 -0.0624304440930331 -0.0221992936291428 -0.0070926140729026 -0.156964256424455 0.109649941601177 0.0515633390548812 -0.0600403230731942 -0.0222065920166281 -0.0131485353728855 -0.016045999219792 -0.0606334130356724 0.00291986149859392 -0.0107787347944715 -0.059309766906808 0.000370314259045291 0.0877928624303549 -0.108076366868977 0.136966070642934 -0.0107908030364292 -0.0320286299306957 -0.0515486979638019 0.0947732236217446 0.0393119712331732 -0.164549829117646 -0.0040293529783463 -0.0308811189800256 -0.0495491282093034 0.00666694368332194 -0.0229281654216244 -0.000635675972223493 0.00345170811948535 -0.0323053930214898 -0.014978295204136 0.095484559095538 0.0650966100465365 0.0147447616392249 -0.143830413523944 0.0754654602878023 0.0249927324571655 0.0535050496166039 -0.173334598761575 -0.0495241453752656 0.089396967765456 0.0821875615041715 -0.0218729201837938 0.000416186427060891 0.000502657532588855 0.000231104357688921 0.00123397533265382 0.00199585878536457 0.00290309245268445 -0.00112527315222032 0.000629843386610833 -0.000723820648910251 0.00666614931229049 -0.00340438912580391 -0.00287000391540454 -0.00550823430602889 -0.00184391004135822 -0.0029189841486389 -0.00356051051921084 -0.0104235407834116 -0.0117176422668417 -0.000230888634988777 0.00901734038553445 -0.00526460861831866 -0.00213639695956125 -0.00279210113877312 -0.00260276889936124 -0.00253335377053162 0.00271527161525717 -0.00180708714322816 -0.000394576612318972 -0.00173341360294362 0.00147209302132228
  33 653.704053989429 ""  0.205777365069075 0 0 -0.0237097890993013 0.0144730934815168 0.0111328697728093 -0.0153590053124894 0.0210369333938736 0.00836388254149355 -0.0322394656109874 0.0191310551480144 0.00668017983185367 -0.118134123309647 -0.0615958005917266 -0.0309347799903635 0.009196114529842 -0.128635372075491 -0.0628389463092848 0.0298140692173261 -0.0220661536706863 -0.0104495279425193 0.122311226173005 0.0495431763172104 0.0251297503886402 -0.00274442443212283 0.109224582091632 0.0564711168105431 -1.37474246641641e-05 0.00491548801660768 0.00244225021894695 0.00746939747203286 0.00297629383085337 0.00152111656161147 0.00837661166439535 -0.00736768953865827 0.00936727056202127 0.00850970332166359 0.00246889341601593 -0.0112637364320275 -0.0308677500866031 0.0115253703022749 0.00944002737885754 -0.0344344753113388 0.00163218910442727 0.00301514336033228 -0.116776141895688 -0.0247812062402 -0.0177410673489302 0.043703779575149 -0.106600294594226 -0.0544455759957443 0.121913324132694 0.0200840559128823 0.00789421855084809 -0.0394897142609427 0.0899179865377439 0.0436156151781329 0.00511120316516134 -0.00279687300894308 0.000210880890398883 0.00396676468415487 0.00549669147037436 0.00232106446567752 0.00535480949691714 -0.00142444959466829 -0.00194853465630877 0.00511280703009775 -0.0111416229326092 0.0120572966565403 0.00507799337729458 -0.00471425424293721 0.008328543574786 0.0135702872349461 -0.0119587645197325 0.0114296435372881 0.00533023629431823 0.00234486003074864 -0.0161819453982658 0.0140116604284777 0.0011330455729694 -0.0161922362640738 0.00496179017096432 0.00336575387194089 -0.00848191420496244 0.00148874624833328 -0.00600159771837129 -0.00035232325305768 0.000644138072421285 -0.00457593635924906 -0.0037925272070432 0.00868555384159092 0.00600984507401746 0.00136035264373169 -0.0189624930927699 0.00629886331608595 0.00381281433541066 0.00717363002809973 -0.0254606593301351 -0.0077189061353559 0.00853584214903558 -0.00136955835302451 -0.00840653959464389 0.000156627171317965 -0.00115056679984276 -0.000764978231021192 -0.000450625355245863 -0.000168709873945949 -0.00181649747538958 -1.54002170972076e-05 -0.000282415400511684 -0.000275575368771992 -0.00574197060237027 0.0010317691377946 0.00295243959590182 0.00284170959688246 0.000354226256019177 0.000318302633810873 0.00371225592121936 0.00380724308313339 0.00422579616142483 0.00606301157425141 0.000371703543632373 0.00370039469155342 0.000293360570801734 0.00112097211299365 0.000672800150800685 -0.00117468206806722 -0.00209794585488593 0.00309621442681505 0.00248066847048164 0.00353270355512465 -0.00024516822779197
  34 705.906232808668 ""  11.9917328497545 0 0 -0.0230493395942363 0.0395521775879027 0.0241415718333271 -0.0311413267820799 -0.0761666676386644 -0.0395852804532185 -0.0418171143996274 -0.059364897650007 -0.0307728628320146 0.0620076370183594 -0.00489041629367459 0.00357418344061404 0.0762598755618459 0.00058517160114309 -0.00288680452255575 0.0413281324695598 0.0500421992250686 0.0336182626493201 -0.035890062427964 0.0563240032316876 0.0233472926736935 -0.0623731832685302 0.0593898894213713 0.0379619660533911 -0.00730638121768572 -0.0114186077532389 -0.00586374525121664 0.0446343965055597 -0.0515614837333052 -0.0241818219178888 -0.0418015144052668 0.0225612978282907 -0.0552709282418186 -0.0421162400157976 -0.0281833958047714 0.0498455794824668 -0.00189939357140535 0.0726396015167697 0.028686686967301 -0.00512634169364538 0.0451121925262401 0.0107365142423465 0.0616663760130641 0.096684688108598 0.0491722717901894 0.0398124382004031 -0.014839940129162 -0.0280541547676225 -0.0365597860167036 0.00102774865905431 -0.0302984933074812 0.0160357018624527 0.110398944740121 0.0379518009337567 0.0468129145544461 -0.039808014505539 -0.0189387403585709 0.0660914061100105 -0.0648430513960273 -0.0308820604132575 0.0487466219758719 -0.0415471547916561 -0.0172965089895538 -0.032946668888187 0.0287303702678377 -0.0468705611788472 -0.0363665829754812 0.029977885601673 -0.0475920154012095 -0.0538843838387537 0.0388959662962227 -0.0724816428994103 -0.0310465165779555 -0.0155798381742981 0.0494407585898352 -0.0558094614379973 -0.0324186541920409 0.0765765195093176 -0.0350862794387604 -0.0150083959149549 0.051094585177967 0.0102409701435184 -0.0112538037499649 0.00976700046885875 0.00903662385823679 -0.0194376793753107 -0.0134338526719867 0.052571851292414 0.0499433352257984 0.0103958687831691 -0.117520240900714 0.0747971576835875 0.0278984696072749 0.0456275970563468 -0.133433138649207 -0.0350811176485056 0.0514726933936271 0.0351156087155921 -0.0374875308016015 -7.76389235904232e-05 -0.000374759092027459 -0.000644810802708072 0.000580248132837747 0.00114369672263464 0.00156660013320456 -0.000782654530727403 0.000395561482112746 -0.000652825911594017 0.00107468279238305 -0.00255944695317438 9.58027285288435e-05 -0.00333545274523175 -0.00127477808104335 -0.00282282230658308 -0.00242039210182716 -0.00401536052638436 -0.00499838243415146 -0.00119003051569715 0.00165547853644941 -0.00148217110674086 -0.000497957924801872 0.000400992667428577 -0.000987996169691085 -0.00113177427847289 -0.000930084476220461 0.00135156745540145 0.0012570511552424 0.0016969542188127 0.000162883426585442
  35 756.998816299962 ""  0.612538557503311 0 0 -0.00528501353576939 0.019850873451764 0.0096187201357373 0.00669587938341166 -0.00848875878337766 0.00937704756207434 0.00489309573746143 0.0635985349373946 -0.118493706458715 -0.00413231690326831 -0.0294286605456858 0.0663202125327226 -0.00595973503991964 0.0350610001789842 -0.0588402392163235 -0.00568706261003779 -0.0724939185107721 0.139460213355257 0.00560626988220902 0.0294359410348603 -0.0681456721069542 0.00528642170387697 -0.0369565923121031 0.0651599351755152 -0.00110157249693804 -0.00159768654787557 -0.000380384836881749 -0.00327134518957116 0.00274428147801803 0.00197490627940996 -0.0118666774279623 0.00427049332362902 -0.0125957316771923 0.0176517223862714 0.0103131629185775 -0.0178215068757209 0.0013993896347889 0.0197911788434856 0.011762169180018 0.0158136614584293 0.0388951360853662 0.016965942949464 -0.00518642133860599 -0.0756079471482071 0.154463460223437 -0.00244527173517897 0.109066676009238 -0.206160112148382 0.00856278438225856 0.10536886258902 -0.20452999499189 -0.00684407789873355 -0.0887659747432573 0.160691228918369 -0.0123175831552134 0.00764984612895948 0.0117025409391246 -0.00171217781525558 0.00253347729337329 0.000178598718133853 0.00579897728154041 -0.00497276735693732 0.00608911243516106 -0.0300153725579207 -0.00631726486401012 -0.0293839256817327 -0.0274475990769238 -0.012692140290053 -0.033586212968058 -0.000398401236126732 -0.0205208624581726 0.0196359489117493 0.0379254087123842 0.0317862007660847 -0.0199645461887151 0.00392222923744254 -0.0001464742153679 0.0247277945150285 0.0358978456587384 0.0395136096148047 -0.0179783554508713 0.00736089268482738 -0.0163420527951861 0.0130396130081693 0.00569133977068991 -0.0073153385228422 -0.0177632171577403 -0.0226563034076563 0.0033130943646405 -0.00175561526201353 0.0364798870352668 -0.0286249268135537 -0.00209837287141264 -0.00530049515946048 0.0161997657109502 0.0156940677090186 -0.015620362373154 -0.019978626691836 0.0172579426287354 -4.69565412943162e-05 -0.00021405890164349 -0.000518904232321451 -0.00132497822575861 -0.000823217014636198 -0.000889035098856556 0.000107965153643375 0.00020332602110604 0.000148125994955898 -0.00442427039732056 0.00371980974238186 -0.000145048116176538 0.00264616089875675 -0.000133639312327119 0.00157788896370562 0.00417703821463714 0.00444156320493467 0.00704833402284546 0.00943026115405624 0.000957490865601006 0.00637351035784972 -0.000256532876287711 -0.000399911265600328 0.000158109631455895 -0.000599117289223173 0.000396635575841498 0.000530264232889874 -0.000242648626133659 0.000103468111630981 -3.02513424032617e-06
  36 773.345465322443 ""  11.9216185727839 0 0 0.000281947661925346 0.101256756146881 0.0393372591030762 0.0320277599747335 -0.0171866382327433 -0.0161622468783281 0.00128726761944153 -0.00899042431687037 0.0251573726230713 -0.0136412559691422 0.0129456302120027 -0.00568125417826828 -0.00423607379918525 -0.000818288828630154 0.0133180636276085 -0.00199013810085054 0.00556951326111678 -0.0294343887740345 -0.00121565733345258 -0.0133062167516513 0.00940995100336417 -0.00633643414792665 0.00441015322562167 -0.00840450264078068 -0.00206679462672508 -0.00321248412654613 -0.00207681843674508 -0.0057821894398673 0.00515093961830551 0.00222168953749466 0.00645479116298086 -0.00379462824220472 0.00853985972269284 0.000998422105947451 0.000793557444083882 -0.00242547268707281 0.0848236026054251 0.122288255494902 0.0588063243876546 0.0727400379643016 0.190590110085249 0.0983811992145894 -0.0119513205568055 0.0493071914187633 -0.0248142491880554 0.00697434060935504 -0.00304728785651419 0.0347474913435282 -0.00156096960752639 -0.0197246011551718 0.0167551838954056 -0.0168730784616619 0.0190547584690035 -0.0552957994780864 -0.0041808060411586 0.00981866792385888 0.00319848393310303 1.40669159271911e-05 0.00168679488599236 0.000805091812297148 -0.00653531579759839 0.0111188876854442 0.00436370064506052 0.0122000968492981 -0.000551835980706213 0.0133433260510654 0.0120320693754977 0.000251941411794448 0.0151293005695351 0.00197959976256311 0.00423400443308204 -0.000952478917978756 -0.000155176778927136 -0.000751747552291803 -0.00222976471620301 0.00154622712274827 0.00187193619453826 -0.00570152180268102 0.000431822722210391 -0.00179942922792824 -0.00327230254071245 0.0409980737102513 -0.08851826973971 0.0880943477908074 0.0333073542223917 -0.0363031392412783 -0.107032619710093 -0.119295756640693 0.0399098488885668 -0.00467180940442106 0.18428157857687 -0.138414955829919 4.72803098630096e-05 -0.0262447312709745 0.0740958388501893 0.0913959587812196 -0.0814487464283255 -0.0728416686770872 0.104198077649921 -0.00159712464062014 0.00158126765396447 0.000121707022344674 0.000986795063469507 -0.000900802315193519 0.00344031598912321 0.0001557267221421 0.000605354898329767 2.56956518011298e-05 0.00985561320207128 -0.0050850519619297 -0.00474603530421726 -0.0105565230262264 -0.00442202950940564 -0.00343550379190338 -0.00732383099920814 -0.00998836550512781 -0.00969677716527069 -0.0119744969078695 -0.00217758000978675 -0.00725668349437672 0.00101795498734713 0.000717469698526416 -0.00102205755320766 0.0046252532683309 0.00159012480719502 -0.0059377688467229 -0.00239625092112695 -0.00438392052819246 0.000641426931830418
  37 832.08896901786 ""  16.2457872253457 0 0 0.0403047003357568 0.000473838058156033 -0.0042537826528543 0.0152916356615506 0.0788754376732293 0.0433874440941312 0.00694267532999782 0.011749895867444 0.00412678205690301 0.00371714166748781 -0.0458539640518105 -0.0122953141449569 0.0112717713730257 -0.05896308106329 -0.0232715650423249 0.0132424715407236 0.0248537368647428 0.0180260181214631 -0.0537472831708158 -0.0103518548373194 -0.0167312084865705 -0.0240712239435061 -0.0169838687483343 -0.0232878175547148 0.0634674164132396 0.0789362724634804 0.0393339524054083 0.0616034250606736 -0.0331574275989183 -0.0149137399091535 -0.0349690004107605 0.0434622884441622 -0.056074240591202 -0.0356770253478493 -0.01508688986741 0.066931790179764 0.0212968340156839 -0.00630922114478138 -0.00797999040644894 0.0265744212534818 -0.0102480177120995 -0.00492882388691405 0.00743806296954042 -0.0360497602471173 -0.0863157648174771 -0.0452897972476932 -0.0697903191780858 -0.0835870462598039 -0.0545976865184305 -0.0881022530080339 0.0199938355146211 -0.0362861033640077 -0.0657189888685022 0.0707785306455558 0.0515435559065436 -0.145255312069344 -0.0633366071100987 -0.0826730060159121 0.0533595524388533 0.0222277679307052 0.0516099667110222 -0.13889685818915 -0.0716776051952065 -0.103656250714364 0.00373855543666741 -0.111792540518804 -0.106639508912079 0.00785943262074579 -0.132667096173647 0.0261665711034283 -0.0543100919946728 0.0532776217014575 -0.105391778202622 -0.083407653153087 0.0694184314123262 0.0274494427611358 0.00942596865566584 -0.0737367267208371 -0.107726856110129 -0.0963168715557113 0.0842032195507147 0.00203119508531571 -0.0144782903200563 -0.0134481350851109 -0.0148729483329981 0.0153951011035114 -0.00737832249189085 -0.0258174168465107 -0.0286228115913633 0.00684395066681818 0.135657993410213 -0.105011120959019 -0.0338891942826334 -0.0258518870317639 0.0989590258119718 0.0349706416687447 -0.0222440112271455 -0.00538048355627916 0.0887765817558423 0.00196393355234104 -0.00984073910393068 -0.00747673373656328 -0.008122825025396 -0.000292236069415058 -0.00284774224890942 0.00183592382563294 -0.00366755528259637 -0.00493219832942698 -0.0683574209553877 0.008601407238861 0.0560091638751693 0.0714635509950349 0.0566261642076554 0.00628167667148361 0.0192668151185836 0.0182359133658104 0.0291279281867339 0.0538938916385296 0.0183733178190606 0.0327677610421821 -0.00497636123804151 0.0189450600129332 0.0250157470138108 -0.0356754324590174 -0.0213489037597436 0.056471712212471 0.0310277233977676 0.0630818220506821 -0.0181250462128812
  38 838.887585817188 ""  12.8781708777513 0 0 -0.00473608199820962 0.00260334099104288 0.00863666561952278 -0.000348476575743123 -0.0102935929217178 -0.00594213099739696 -0.00300451141256135 -0.00384152854782685 -0.00544423499589962 0.0117092081364433 -0.00709816535049253 0.0287487866990629 0.00593358113736548 -0.00229569931816992 0.0218461041198171 -0.00237183915637735 -0.00252680161317854 -0.00866467763455302 -0.000967660286310532 0.00953501210367109 -0.00846564588231645 -0.00400517682370936 0.0190164621863786 -0.0143439897266854 -0.0211945207272128 -0.0256898817336688 -0.0149764272671626 -0.0196223391117686 0.0103645920922375 0.0045870878604268 0.0122951861516068 -0.0155998201383344 0.0190161590455522 0.00945677902980433 0.00479025133175559 -0.020015439472802 0.000886611280287749 0.0317643194142831 0.00877645653691755 -0.000304777754323786 -0.00646429937978359 -0.00975330270463599 0.0146308407324895 0.103666751920667 -0.175211846433869 0.0143840065110663 0.0688562401435342 -0.113713027216389 -0.00339376516649151 -0.03259131819731 0.0883286111362849 0.00808766981376984 -0.0362174284461374 0.125743701623401 -0.0181290835170504 0.0488824124208832 0.0225913921906692 0.0313877098435437 -0.0179223832964692 -0.0133262844941085 -0.0143220583600076 0.0462823537252321 0.0251467294046411 0.0384511801464263 -0.000789670740233805 0.0409692051595191 0.0364003863178918 -0.000651142430937804 0.0462372869312104 -0.00961272922056371 0.019772162334463 -0.0207913142541087 0.0311457399921981 0.0246846007517228 -0.0184643913116009 -0.0123137765883252 -0.00267761274075068 0.0261089118047448 0.0345492180441965 0.030025436532879 -0.0273785940909188 0.00474746125708178 -0.0066990273942194 -0.0050551363225017 -0.00401744156046739 0.00514916997344942 -0.00310876393506486 0.004465561841194 -0.000435574352949955 0.00563390984075144 -0.0088593966030015 -0.00526746076791766 0.00456950134949525 0.00651710950470893 -0.0123874835023518 -0.0102395463920414 0.00294333806059111 -0.00082625014115212 -0.00350742628991547 7.02369201817977e-05 -0.0452992105373049 -0.0405552787378208 -0.0169185583913588 0.00746620684965162 0.00489825313533353 0.00456370283317974 -0.0186391680773579 -0.0303129453070611 -0.318929654259662 -0.000788485718880022 0.298636576544049 0.331501886008668 0.293678784202386 0.00947341812362269 0.0322674282555535 0.0213774421468807 0.0436045047503827 0.160004134672161 0.0630143865062878 0.10091919865281 -0.00470914301837099 0.119341384123201 0.10957909572728 -0.186767229940561 -0.129698372025165 0.310142630200957 0.170224093101751 0.327003054214509 -0.0860056360316182
  39 841.673105874681 ""  5.34289000285931 0 0 -0.00472723210420153 -0.00266402853333672 0.0246560044916206 0.00306809619374834 -0.0144860340157402 -0.00190379357941558 -0.000861499005670231 0.0183560802663882 -0.0354468203505541 -0.00420603680935092 -0.0366219773940494 0.0846088248125011 -0.00189102262597193 -0.0182771014548899 0.0588253541186459 -0.000379650078495162 0.015012293076331 -0.0323066365360669 0.0073621601288376 0.00927475615017871 -0.0177582762337424 0.00310328649795932 0.0130753283253907 -0.0224695723389013 -0.00321165269666901 -0.000399809229082883 -0.00983681091303513 -0.00320689413826516 0.00172937754474572 -0.000725929858269739 0.00939939121923841 -0.00719614624378201 0.0103786434440977 -0.006459509684929 -0.00237809687890029 0.00535067769709413 -0.00752937426959668 0.0978525683092412 0.0200445814688289 -0.00256572759816418 -0.0501234071631065 -0.0504970495075985 0.00413304726106216 0.269758256963125 -0.542873681762882 0.00730759622674732 0.186481886448032 -0.349691919049461 0.0041387881561431 -0.0666423318571169 0.148479206219985 -0.0116601595630225 -0.0883819374128874 0.177943366778972 -0.0106802721128358 0.00978861414256396 0.00851118737034012 0.00414477092878538 0.00252375218763982 -0.0132359897000349 0.0055997253930753 0.000544968017544584 0.00518448310056483 0.0204402497851564 -0.00229220250084087 0.0234050955318666 0.014001097426354 0.00351551375084613 0.0194562689646724 0.0017070668127548 0.00655878349233974 -0.00541295706052524 -0.0104221247362474 -0.00827166120006542 0.00894586507962 -0.00476622354394064 -0.00121275213832426 -0.000281229024724078 -0.00361494109731072 -0.00772568478358537 0.000651922190433137 0.0166861704071987 -0.0148501901381757 -0.025525863548802 -0.0205458204873771 0.0300575328778265 -0.0109083156307736 0.00679530901367839 -0.0164998845473189 0.0264013343270353 0.0203324381379633 -0.038512229238757 -0.00440416666290099 0.0356829980060828 -0.0476594068359613 -0.0166090115530729 0.00201889943743127 -0.0154341011185078 0.00953501816780321 0.000897400163796919 0.0172735515401966 0.0148152075514087 0.00331340364135262 -0.00363601000215646 -0.00444613174062263 -0.00167069230497326 0.0075825986232712 0.0120681324255951 0.116702619201728 0.00931546988346033 -0.119304810688391 -0.124350983282678 -0.116159718103557 -0.000642012917622136 -0.00131967338183195 0.000984471249646283 -0.00218626240966505 -0.0418431293182043 -0.0186404241302471 -0.0273507307487969 -0.00097821366058545 -0.050686379204012 -0.0425521412588946 0.0724129194668044 0.0527241617764719 -0.122756075063693 -0.067456586052286 -0.127463297332836 0.0330115211849863
  40 856.964062391526 ""  23.2810476751481 0 0 0.0275639176419065 0.0112714499000026 0.0295621972423347 0.0102976436001259 0.0448278996473996 0.0208459138937787 -0.00200861447268455 -0.000427939770299358 -0.0124399548043803 0.0615343585439413 -0.0172599963379668 -0.0202994094287691 0.0494519930341705 -0.0408193393465634 -0.0332074324524188 0.00456986998693167 0.00865577222634212 -0.00245501652056605 -0.0688405743171742 0.00682521341749436 0.0227394867989956 -0.0513613304528561 0.0192332792079574 0.0380759512657368 -0.0378942536726055 -0.0442056484592019 -0.0224467831646884 -0.0280086422631051 0.0132522035871044 0.00551361815400636 0.0156139968550574 -0.0230738785552487 0.0296223547320599 0.0148094784928957 0.0059948066014003 -0.0344634432043298 0.00898204282120043 0.13302526442893 0.0215312040407791 0.0279902040885809 -0.0556508092735953 -0.0724453759076468 0.0634104607870296 -0.036890235156122 0.0994622722025968 0.0173292918976193 -0.101378082644283 0.0379937358734975 -0.0685687228176973 0.0343435560190187 -0.122234625085587 -0.0100503189071608 0.122888776499486 -0.122638918882034 -0.0234883957586486 0.0830604140140955 0.0373598302598182 0.0679508653387102 -0.0454184565008984 -0.0169932977443533 -0.0220629789033309 0.0773546899958289 0.0396592071528409 0.0567851191539363 0.00359971677207493 0.0559114021881894 0.0612813628846782 -0.00295561507620227 0.0768342749150599 -0.0248528070964907 0.0395066870075411 -0.0388009771501144 0.0584742879218357 0.0461723630686332 -0.0311247026550382 -0.025764044287493 -0.00893155010711499 0.0539327762668769 0.0594338167191251 0.0559628326800282 -0.0450965403184252 0.0334161956933671 -0.0390611231549019 -0.0729517391372693 -0.059114875267891 0.0694052184120245 -0.0228707346757201 0.00673449943699438 -0.0632377600490272 0.0705588522809559 0.173396101077993 -0.169761657082446 -0.0563062646861708 0.0544262042743077 -0.000597364790162785 0.00745966033313543 0.00310632491848974 -0.0397795201475475 0.140647077793211 -0.000133945993409403 0.00300891754634233 0.00289147940454004 0.00187776973904892 -0.000380672057903566 -0.000293557608851772 -0.00100490728383533 0.000911294212621111 0.00127853789848872 0.0220943313033499 -0.00372791358863783 -0.0169638022501762 -0.0236253053569185 -0.0197459823873322 -0.00133260056417683 -0.00707173505035119 -0.000156067414096494 -0.00483423680880394 -0.0178602323396177 -0.00859351644440622 -0.00940971405062117 0.000702666556133765 -0.00489089173383761 -0.00666810968676802 0.0136948761599633 0.00565156838747647 -0.0198136978420395 -0.00806611095421799 -0.0183764821599113 0.00652555925884152
  41 861.300230176158 ""  9.08613166903657 0 0 -0.0239757249592292 0.0047399153439375 0.0339639485308981 -0.000911757345762953 -0.0478635852061006 -0.0214604168684287 0.00249613530065274 0.0245639040597761 -0.0445587551321628 -0.0546082937455562 0.0162416054701163 0.0220469267031741 -0.0425321922439169 0.040490836875183 0.0254536024595315 -0.00316692299776302 0.012122190662843 -0.0470916226412554 0.0558575978182781 -0.0384758356108644 0.0394706909068654 0.0380787446766997 -0.0534038766974534 0.0471802021970821 0.0313334869750703 0.0389712649320721 0.00904812249460486 0.021109431914405 -0.00749949059482322 -0.00665582751342202 -0.00227413275519981 0.0157652704260827 -0.0107685999746798 -0.0211765837387065 -0.0124172111203022 0.0373255722528829 -0.0208198832625179 0.129531049170429 0.030133476814024 -0.00847943837282729 -0.0480802272750296 -0.0642319868747943 -0.056906032798619 0.0160196624205936 -0.032545518944936 -0.0104435726537593 0.0664070338849996 0.0247700743469633 0.0644431096129958 0.147536386156263 -0.275634917797698 0.0269625572814129 0.139941748939473 -0.399114961461609 0.00711922539430896 -0.0544139890174774 -0.019558903134311 -0.0567880913640787 0.0356294929923349 0.0209644287673802 0.0263981742667687 -0.0749610927749354 -0.0333068088872934 -0.0354614131862467 -0.00551343130172403 -0.0325796737009464 -0.0365582376004578 0.00158535827879365 -0.0459039541852486 0.0224408573806272 -0.0253965088102236 0.0376919974865087 -0.0574033457628953 -0.0446165547286412 0.0321510729247625 0.020232682732232 0.000108072081472988 -0.0479519699842632 -0.062293244124671 -0.0579758427557887 0.047045269531442 0.0281645158720296 -0.0204082991816107 -0.0369529869763759 -0.0306432649363901 0.042872639735992 -0.017940714249248 0.021247051083441 -0.0204262987110778 0.0489105029727252 -0.00620715501167433 -0.0265137023404115 -0.00179649230580204 0.0711533816248635 -0.108694970946817 -0.0306514166020505 0.0144306254838022 -0.0323779272906501 0.00731342936622064 -0.0104360914055293 -0.00468684801988605 -0.00884192090746735 0.0171328680744194 0.00444383826523938 0.0157368632881399 -0.00285881493888089 -0.00240839275394111 -0.0126083319858775 -0.0421461620999347 -0.0386558817434663 0.0748582307494342 0.0413247115468397 0.0648648929761211 -0.0122051823745118 -0.0483198240855854 -0.0410705158727799 -0.0621276028151982 -0.0647462981527162 -0.023507637340139 -0.0314851169926159 0.0215676722890594 0.0549619707760188 0.00692422533843715 -0.0378769872173478 -0.0463415041843443 0.0811639941107777 0.0475006344529033 0.0703385008761297 -0.00937178649282655
  42 868.662271609387 ""  56.0520386967943 0 0 -0.016388540122646 0.013369876029741 0.0362145117595723 -0.00337007917778358 -0.0361708949078637 -0.0441959592565479 -0.00240197255974927 -0.0392453298512401 0.0632711563479146 -0.0374501098751112 0.0366484501079785 -0.0236562362553905 -0.0285626501027419 0.0486764370269615 -0.00902687575160061 -0.00283430876988378 -0.0320106564786358 0.0501467961491358 0.0461030585526321 0.0166157613091373 -0.0456435110556496 0.0269921350981774 0.0145091170790726 -0.059877874266518 0.0123818211694907 0.00690688974553947 0.02026760918045 0.00718432701755518 -0.00534283869557467 0.00272288693702456 -0.0169879784196382 0.0121709038348492 -0.0241175511280831 0.00881569917998497 0.00609504132028909 -0.00184554741449944 -0.00630753237407055 0.158883921684734 0.0332945534972137 0.00260919022710483 -0.0440846746274132 -0.0733276377703233 -0.042907331600206 -0.0764930823082969 0.203135595213351 -0.00205038454950165 -0.0170940109195025 0.169678265776661 0.0411530561887643 -0.110917550876859 0.272064415122852 -0.00445933027701391 -0.182941766492558 0.322964524659699 0.0220386542963661 -0.0390299276246998 -0.0255924167442739 -0.0250790909340771 0.0164418249894317 0.00611931457772568 -0.010075768640452 -0.00454896676621949 -0.0104361591216917 -0.0336460723836044 0.00191524444382376 -0.0361924800604063 -0.0328408318170922 -0.000227233696446525 -0.0429933736811386 0.00520765945058959 -0.0195440036468356 0.0072777595821485 -0.00222510733416535 -0.00163763194209397 -0.00707725511231536 0.0135636905816056 0.0110727373630836 -0.0177944207643951 -0.00623842280297514 -0.00382357939658485 0.00504455780119769 0.0382868718893751 -0.0332039784224316 -0.0475654298633836 -0.0430580301135962 0.0561312469934174 -0.0292159637091836 0.0233806584090685 -0.0278169165051974 0.0690594575334475 0.0276891336894277 -0.0617449292526271 -0.00988380257002372 0.085501295701266 -0.113162497924506 -0.0270373986139852 0.0179964444328771 -0.0393486847843096 0.0515859233516614 0.00141311099180888 0.00110463809023932 -0.000361251743313651 -0.00331627833141945 -0.00138947611615536 -0.00298368004952498 -0.000217463676611614 0.00039523895304443 0.00199249298726251 0.000567053478384096 0.0117922884110084 -0.0133469822534185 -0.00315161096002017 -0.0113384766835615 0.00394705335819337 0.014235208155107 0.0120600432406516 0.019349293456704 0.0189828022251097 0.00568275933809094 0.0107584673839186 -0.00546884445034174 -0.0114154362549305 -0.00164139672596584 0.0040536217715879 0.00686305740161877 -0.0111420071531926 -0.00723437474869293 -0.00955204279626991 0.00177720209753891
  43 890.339090636478 ""  13.3994362163726 0 0 -0.00333372311039074 0.00521210451583167 0.00463486074342019 2.18532676333861e-05 -0.00645944510456945 -0.00350402788164047 -0.000690106688977207 4.81434486263457e-05 -0.00564068678423452 -0.00450421681056323 0.0029488735929273 0.00143908198426188 -0.00489609081568399 0.00574654870246895 0.00367347449377633 -0.000651790167998768 0.00162611069144572 -0.00715093790645027 0.0066684229860492 -0.0059851903199051 0.00882958445753875 0.00363586763576362 -0.00479655145980562 0.00473823294838773 0.00188869727011272 0.00265647098339821 -0.00143732928361755 0.000680693490979448 0.000400695268056999 -0.000869574010612412 0.00144798059666606 0.000485001593882945 0.000918441774044663 -0.00242710826901114 -0.00162816964489477 0.00311313509224605 0.00187783331458539 0.0127706153409644 0.00574839238582224 0.000254711707442144 0.00512997399065678 0.000910828911081972 -0.00482227668784139 0.0013126411846492 0.00270850030941071 -0.000909236171892194 0.00824504090473769 0.00500227621602059 0.00819667534889694 0.0290908687617451 -0.0526922514349529 0.00243330785418024 0.020672334309918 -0.0529615974601907 -0.00258274134148116 -0.000263471020275649 0.00135717364400287 -0.00411148278675161 0.00212146581820981 0.00272512689113255 0.00347098017992571 -0.00705737270647596 -0.00201478603427291 -0.000738376995359445 -0.00138715842775121 0.00049825809932596 -0.00160296884961488 8.83822144307836e-06 -0.00178599677290661 0.00219492832693828 -0.00163415181137618 0.00418452906432083 -0.00376551589729435 -0.00272601178404748 0.00269134490622977 0.000432578732205445 -0.00130832506003505 -0.00171203283074301 -0.00423088171402547 -0.00376607294735017 0.00345980257208322 0.00246054919607727 -0.00349794947731607 -0.00534884313383127 -0.00232399031648355 0.000642616046707111 0.00050727039845603 0.00292991960739505 -0.00119483785130574 0.00243912382313431 -0.000845171684963845 -0.00687295004500359 0.000978932494466376 0.000670474505306198 0.00172944129812459 -0.00645100753624447 0.00306255464107652 -0.00401505369015928 0.0021984159088848 0.125224860329821 0.0153978240866265 -0.0157226863624338 -0.0913238708453216 0.0562204442108349 -0.0716990558045813 -0.000883753654392687 -0.0944273242928309 0.0950323293037429 0.070828685953764 0.115935903389987 -0.0881503932514201 0.111361788438745 0.0599789162675343 -0.0508578979121983 -0.0616902402852645 0.141624557254793 0.0149135671526277 0.0866331077691978 0.0892442398381325 0.0502772910980296 -0.263307722966106 -0.314102478126362 0.249298951169304 -0.0734753086150263 0.0697921627637392 -0.0482763735231571 -0.082631666768488 0.0135708424218096 -0.0537975583606041
  44 927.82031230642 ""  67.985069777065 0 0 0.00477326471677853 -0.021790702125272 -0.00664961331616131 0.000470359106708229 0.0104560261863564 0.00639152197328157 0.00392753763636309 0.00857676649796264 0.00364775233447324 0.00762140695113559 -0.00958238313064633 0.00563577834415535 0.00783290613732147 -0.00783871999729863 -0.0107850230855829 0.000523373389316111 8.06618332801403e-05 0.00767591997536021 -0.0101502905982744 0.0120186675687378 -0.0198741459196492 -0.0050451271376427 0.000903879416865209 0.00584150984195986 -0.00434332297895356 -0.0210828836887882 0.0429231524520871 0.000188740156508615 -0.0112420059020562 0.018784281433082 -0.0309694434220694 0.00180572573674739 -0.020454696648511 0.032162582320143 0.0171328882251487 -0.0173397369727592 -0.0150069426829687 -0.00563298820349386 -0.0126437521898778 -0.00172635738486536 -0.0381473571478963 -0.0263957510805765 0.00880099713643953 0.0117891455052833 -0.0495143709542067 -0.000376574233690665 -0.0302851415001578 0.0223170602689107 -0.0134242121260299 -0.0629124580903794 0.119061147898743 -0.0167045786787527 -0.00711613445221347 0.00923888935301226 0.0676353979266449 -0.058497334093591 -0.0588666619132708 0.00846315485369208 0.00968959275500265 -0.0361318130569302 -0.0653131853606756 0.0885577780776619 0.0106240595187946 -0.00375863392578674 0.0376824567466331 -0.0443575507871759 0.0414355810680066 0.0011026482374359 0.0359403726126194 -0.0373770255120062 0.040622461601852 -0.0872867864028243 0.0059011425210887 0.00923525309927521 -0.0521999358464957 0.0414501284079382 0.0414905326000321 -0.0820170824231295 -0.0309513486520394 -0.022726961938517 0.0101628576105164 0.00178925907578042 0.00553206002480481 0.0210986272516752 0.0046553628498659 0.00525218926105653 -0.011391634988798 -0.0105987567587718 0.00579574683861821 0.000276043167016091 -0.0231578594931271 0.0296423787032359 0.0162041714368711 0.0130878964938682 -0.0383740967073867 0.0055983110051904 -0.0131602200948698 0.0125811027417596 -0.018401943540011 0.0223954567367757 0.0505179510764623 -0.0434322973073721 0.0672309606362683 0.0361795364005614 0.02586581407682 -0.0377853298699274 -0.0648597702799822 0.0315438437620989 0.074335180199138 -0.0773779045912085 0.0502500911964084 -0.00268267762747675 0.0958034983589168 -0.093504522795604 -0.386447427876667 -0.0845294637554296 -0.338666983533966 -0.384878721541947 -0.204625692797417 -0.155191814070422 -0.0105570365568523 0.00841363297632353 0.0649071725086862 -0.0892153720324436 -0.124433454128534 0.162132105578359 0.0286351171390725 0.0212711739589218 0.0437728632931027
  45 931.863837302222 ""  7.68602852285197 0 0 -0.00235822920928178 0.00730353982678099 0.00377448272000559 0.00109808171565929 -0.00418393999358449 0.000360233325439067 -0.00119565249383332 0.00308733770718725 -0.0121297521007407 -0.0026169087107813 -0.00602303629977566 0.0164034392412554 -0.00231283489262313 0.00668810292988567 -0.00451508215767764 -5.66531654894506e-05 0.00623166750091396 -0.0164865354456939 0.00265722685085458 -0.00467532462823022 0.00595436826953474 0.00113004299810425 -0.00756174363351165 0.0133002836303833 1.97400070897548e-05 -0.0524615462619111 0.108556833015386 -0.00111504269900931 -0.0231970079828522 0.0500809149340752 -0.0791379241268375 0.00459728433390256 -0.0527757180242293 0.0802949223457543 0.0366686953977156 -0.0325713530769025 0.00453050949923874 0.00548801742016978 0.0056008140626084 -0.000117789075188626 0.011605144156982 0.00851320323687735 -0.00127131283736889 0.0458236811958102 -0.0898514670797152 0.000557016715864012 -0.0191564127017095 0.053373086040974 0.00344731852167873 0.0127603473590879 -0.0266235423422768 0.0104601285576429 0.0473581843885737 -0.0945721735341605 0.167269129712719 -0.154387951821254 -0.150774952902882 -0.00141940086142513 0.0427494019652061 -0.0840246241524429 -0.166764618308547 0.215090721225673 0.0228616832847547 -0.00555552999265283 0.0987169603403323 -0.11093075372334 0.110128781701247 0.00707746668897005 0.096581539318765 -0.103487464157482 0.114624449451736 -0.233385771814167 0.00930143600858149 0.0262334831671136 -0.148436825690906 0.110322803415614 0.111155854232985 -0.233690697651529 -0.117580066650075 -0.081459378242026 0.0563501543970413 -0.00184004489282401 -0.000992539682072076 -0.00725968567903532 -0.000160878675051574 -0.00352693922702753 0.00577699120062671 0.00279348820097304 -0.0016784638103583 -0.00334300876136411 0.00564646750258903 -0.00918196837656748 -0.00470259208937033 -0.00809745958654954 0.0170617618640653 -0.0039844864471972 0.00321708333681719 -0.00388290733770082 -0.00201297065309395 -0.00731422020580631 -0.0206897023967276 0.0176623339931543 -0.0277321986457745 -0.0127143914775854 -0.0106625681705641 0.0155686488705926 0.0243949376088395 -0.011921506617513 -0.0276745061681401 0.0283176607632725 -0.0177549300931133 0.00276621291100868 -0.0341896368379535 0.0348308418555105 0.150916427489746 0.0319655015588135 0.130166745579311 0.147109508255356 0.0825027300816555 0.0575559946487752 1.20609913987692e-05 -0.00649016070008683 -0.0204782414816449 0.0332176500815239 0.0499423347893989 -0.0633804224358494 -0.0102654904950973 -0.00363370929849036 -0.0202798339062169
  46 946.742213247243 ""  0.938909057013504 0 0 -0.00438543594003488 0.0114110277933607 0.00230336305058133 0.00361075726751091 -0.00066130377458405 -0.000281937694505497 0.00183821181096985 -0.000666417586733523 0.000313774568735524 0.000852056251450777 -0.00327225694455292 -0.00143418906387768 -0.000905972546059721 -0.0015079579674321 -0.000631719625198437 0.00108786932446811 -0.00957321514116091 -0.00407250428167784 -0.00765711060815319 0.00588238274130128 0.00114320528024092 -0.00347549005103224 0.0115441183734807 0.00552823396408522 0.10499861551023 -0.0652663466377166 -0.0300669597594981 -0.0385503714028142 0.0975490366168127 0.0464061661668168 0.00563728288007651 -0.0161105754445716 -0.0707427369720266 0.00413818491003932 -0.0655911864248602 0.031308071448593 0.00551588417947574 -0.00244236415451113 0.00506993536690446 -0.000727031331189312 0.0227272324015816 0.0169301713552133 0.0011217103346073 -0.00178264831655927 -0.0033245872687887 -0.00552523821004056 -0.00516030944560419 -0.00347181847165716 -0.0078675396687493 0.0205503480629702 0.0202707012801639 0.00527565673651901 0.015982354479035 0.0098408158243945 -0.0673692659048916 -0.0477187303878022 -0.00612735963346067 -0.241270290354432 0.217206592374662 0.101784714674298 -0.0668990185482933 -0.0345985654007336 -0.0350697894844665 0.121071588251496 -0.042297453570239 0.250353400935203 -0.164178801495009 0.14101105204253 -0.118651514079241 -0.169889788221618 0.106790055615346 -0.0754438688089319 0.128421380271162 0.169096932528504 -0.185533862906332 -0.174176722307728 0.00883768988777141 0.127424632424037 -0.168632074894515 -0.00302519743946765 0.179688316733991 -0.00316700385893724 0.00279651857939172 -0.0102908229190731 0.000744427904335521 -0.00490742063945308 0.0088377455505603 0.000725733593705038 -0.00588134732959552 -0.00334828436592139 0.0116348993562536 -0.00830369359569295 -0.0108170746997166 -0.00259147200508988 0.00924533174259579 -0.00228662671031199 0.00176102152949949 -0.0134640961512767 -0.00324649186732496 0.000356362197566291 0.00195510675695654 -0.00154396372727117 0.00279698962313494 0.000816461016506186 0.000915039502799306 -0.0017360787395607 -0.00181636705844655 0.000994038265633259 0.00256322155517763 -0.00230273158246362 0.00096879673963828 -0.00112167189713883 0.00138450518031708 -0.00243628228087151 -0.0141804245892403 -0.00243367890630933 -0.0115591140661598 -0.0122922378247698 -0.0084584039037746 -0.00407172178185992 0.00157500145069973 0.00154351602642208 -0.000231672499317591 -0.00199588659764906 -0.00462067913133254 0.0049426748839395 0.000280182139451779 -0.0017533194108209 0.00292846087426136
  47 950.652307018964 ""  20.4425888577252 0 0 0.0319881026799505 -0.134062793282755 -0.0211165632592171 -0.0298231341407603 0.0267874081425661 0.00983336675987768 -0.00439385816225137 0.00858830041787073 -0.00347794119466988 0.0132443324409828 -0.00839522641101948 0.000550985381859922 0.00368153326549643 -0.000394024923977996 -0.00987595813527447 0.000345599545356442 0.00305195971386953 0.00281440752561358 0.000332174516624953 0.00207854571175942 0.00621155469417643 0.00465192161802381 -0.00192845281717775 0.00165346246718896 0.00711818708094575 -0.00668686303010424 -0.00379572095216309 -0.00345261325672385 0.00860859969628888 0.00337869997347664 0.00102748472155754 -0.00259510220943527 -0.00526999726091409 -5.33400700235292e-05 -0.0069302805040371 0.00114174967437882 -0.096826874712554 0.0286842992337345 -0.0580923284018479 -0.0134829283837243 -0.278743512839832 -0.206767831516558 0.0124360521091658 -0.0427161853819795 -0.0221261391534527 -0.00771467439585195 -0.0317064544121162 0.0366407855236511 0.00109287063311808 0.0246495409914594 -0.0218053717481054 0.0134236889126907 0.00856649641068257 -0.00867355492252183 -0.00790815041560498 -0.00173908743975675 0.00166497999553926 -0.0188942955184813 0.0161800916437933 0.010579654328344 -0.00422499724924183 -0.00458209953265687 -0.00303396367455775 0.0129951788359799 -0.00376970026949783 0.0244433569395213 -0.0122221696818714 0.0123692661165579 -0.00752874444680768 -0.0167473124178847 0.0112645635387449 -0.00862123180577125 0.0164642261004945 0.0192196236670965 -0.017867260645448 -0.0201878139119243 -0.00211441600649138 0.019585276175676 -0.0109330205372725 0.0048818622135275 0.0138907420416246 0.0329640606955217 -0.0257439935155294 0.121981142208761 -0.00446368872490176 0.054588638273301 -0.0977317684889305 -0.0151002051379143 0.0631241876548218 0.0315179890731506 -0.16269541388128 0.115391726068579 0.135811989364755 0.0277376641847112 -0.119065268577381 0.0156389179413926 -0.0309227393057999 0.145795383953796 -0.00961980655510907 -0.00137856150787313 -0.00893425722880586 0.00787106806251241 -0.0146256214514009 -0.00340901733888982 -0.00551907774609973 0.00835224465888081 0.00779900496541479 -0.00409905100069371 -0.00892453802552344 0.0111991911158429 -0.00830456058464943 -0.000269132089212017 -0.011813460362555 0.0108371074325958 0.0704153856438711 0.0105079136211522 0.0546915822165912 0.0603799811514182 0.0430076558127732 0.019434015259594 -0.0116235829658557 -0.0124754328835606 0.003531062962353 0.0130551332774082 0.0235900728687348 -0.0299559057078738 -0.00158601991023316 0.00878920753120578 -0.0144229118385727
  48 972.552097272839 ""  0.201974795931897 0 0 0.00778807280018866 -0.00451263917049191 -0.0140567772007213 -0.0121724709594441 -3.34368555568273e-05 -0.00147116892339965 -0.00264425182624597 -0.00974630697757964 0.0107770395332771 0.000716782388759146 0.0347483798992897 -0.0681878889282748 -0.00283452085741439 -0.0458156442972426 0.0971035449525636 0.000201325476232412 0.0166862448114891 -0.0309284271741478 0.00505814863484151 -0.0115232631675686 0.0312214912300884 0.00321844855437782 0.010429151175413 -0.0260323987295388 -0.000154667168712059 -0.00498911611316088 0.00866019074006933 -0.000122634421043504 -0.00145296406434547 0.00419273962851273 -0.0146378545623211 -0.00808171143665897 0.00221408070915982 0.0145626312569236 0.00141237980279342 0.00747475251581355 0.00272780497049664 -0.0449712657665988 -0.0124993181595976 -0.00439746214236603 0.00280346889021975 0.0101312065362703 -0.00586433048878709 -0.182343586185016 0.38844041565219 -0.000668834226046142 0.282364586943194 -0.576456420008079 0.00981248564241646 0.102767603482048 -0.189914489743296 -0.00424743911678797 -0.0810591332648016 0.16298202647333 0.00572588083988933 -0.0077464966154533 -0.00492282400024431 -0.00188544929119269 0.012040279487158 -0.0208157941040306 -0.0061508487097396 0.00712150315595618 0.00199423809246697 0.0150564607040723 0.0320564036504974 -0.0272286890241557 0.0637599433755622 -0.00626780305581549 0.0636228849577651 -0.0246031263414689 0.0403636182204789 -0.0769044276420502 -0.00925740358197852 0.0063768020175975 -0.0466891490397732 0.0221294908382673 0.0334131814661801 -0.0728282574015541 -0.0657248995833822 -0.0427323196570194 0.0443338017297215 0.00296066619842108 -0.00478553542095833 0.0057077419566096 -0.006406563285019 0.00631718083896341 -0.0101629415665286 0.0078611913053081 0.00598337209829926 0.0110236074356525 0.0194113778674406 -0.00476086244413427 -0.00848162776708518 0.00780798870743282 0.0025169517473406 0.0224360859943806 0.0127412454561025 0.0122987574103074 0.0669405798971619 0.000326418824333222 0.00601961643503082 -0.0055308672208725 0.00656928081705098 -8.01661627699283e-05 0.00209729302773419 -0.00506432611279725 -0.0037678799631215 0.00275589875251814 0.000923331302986413 0.00160769902907057 -0.000641490137045352 0.000903852590609098 0.00145034773665856 -0.00220718782767747 -0.0278818355268917 -0.000638379924611492 -0.0177491492255722 -0.0131913657616299 -0.0176235726526599 -0.000153244914881829 0.00571225907758666 0.00471823553129109 -0.00359917023924256 -0.00342664241006982 -0.011825633796949 0.0115533769318811 -0.00104493504397961 -0.00960025207816425 0.010812081500408
  49 986.847177814727 ""  0.277248451919976 0 0 0.00402520507599484 -0.00103965033911593 -0.0055694511329394 -0.00599909089121812 -0.0015093858694184 0.00190411488346443 -0.00170488118213757 -0.000795370049669919 -0.00328388041972209 -0.000208739317866425 0.00554400583360631 -0.0109434423333131 -0.00132514989123499 -0.00649078838741338 0.017861124530277 -9.61682755428387e-05 0.000562216241805203 -0.000835495935657535 0.00318826018487008 0.00851258527988722 -0.0172178585461206 0.000893756506512407 -0.00819968797028312 0.0161831587554874 0.000172439978464667 -5.06594923851483e-05 -0.000180400577209954 -0.000866581739871696 -0.0294597083767172 0.0614300006698946 0.0504702136620884 -0.0100910321079579 -0.0408810479931665 -0.0496104460983263 0.0384187395125183 -0.0186694689106475 0.00324711521215632 -0.020497446879521 -0.00439216751951744 -0.00394661995790771 0.00218647394731031 0.00779466383645098 -0.00139759953539055 -0.0301563351792558 0.0618360281471995 -0.000520526531532419 0.0528701689131824 -0.103210938284498 0.00121579672420016 -0.0404928641292975 0.085055395338148 0.00828282714992055 0.0455686258417276 -0.0916363645443316 0.219634083448183 -0.183001007786369 -0.195700697329017 0.00109363662213318 0.0639625844794821 -0.132095681019069 -0.21756817489276 0.269029380698971 0.0164728629391858 0.0952028132598593 -0.111477698445415 0.307627983615071 -0.250455330074345 0.146339774305965 -0.188668081397091 -0.110243670656708 0.0276052142803366 0.0990395653739675 -0.103712083856053 -0.169902869237021 0.274969010160506 0.10737633503807 -0.0958288675963125 0.0434237958587569 0.256433362617045 0.0542535803159249 -0.224571732288551 -0.000247587356332491 -0.00195451952488557 0.00130322139371598 -0.00220153449509282 0.00107528365372378 -0.00232830027445392 0.00444541033267041 0.00312962337570468 0.00269835750815463 0.0145640995033563 -0.00600711830850804 -0.00707453747571015 -0.000762666028876585 0.00974894114410023 0.01160256330407 0.00712330027960053 0.00670315749597491 0.0327382524273937 -0.0002373127921799 -0.00254591007214095 0.00251235241591908 -0.00316440393244244 0.000426440078931253 -0.00101643602528383 0.00274179591028185 0.00145395901881417 -0.00171970740530328 0.000973787951723115 -0.00245503587945748 0.000800466784697909 -0.00170541943131758 0.00101551861556014 -0.000932866864696183 0.0114140546710426 -0.000173646853095592 0.00668339057125793 0.0011916076313664 0.00752718729089304 -0.00307995206123925 -0.00389019644413227 -0.00234920612825958 0.00350015587939303 0.000562955498089146 0.0056067753302784 -0.00485046282928338 0.00140567856581348 0.00668339648629862 -0.00647495434177517
  50 993.691482398037 ""  32.1440204186279 0 0 0.0614687531579816 0.00183726858355825 -0.0780113045923483 -0.0893662924704791 -0.026503107577927 0.0199724622308419 -0.0259699809571439 -0.0251653380017142 -0.0211254653757732 -0.00223276711946566 -0.00437196209813632 0.00870168370246739 -0.0155621811779949 0.0311319004976024 0.00851204050894582 0.00156211176026882 0.00733921695064915 0.00851994054697423 0.0476169715941611 0.0164886082870347 -0.010875133722032 0.0116286082300747 -0.0105562358281474 0.0113691434584963 -0.00337258275472884 -0.00145960958440851 -0.00179100815160091 2.08210325802622e-05 0.0024287870803458 -0.00654440337109904 -0.00408918511814136 -0.00282544270401055 0.00241028609872685 0.00287093919000091 -0.00644409835096229 -0.0020705993990175 0.0753569652509423 -0.272764369696472 -0.0555285056703072 -0.0671752493727124 0.0514341051302389 0.133601347596855 -0.00357193533412941 0.0276969623889965 -0.0690500737216786 -0.0206867321656165 0.00835396528699914 0.0509862928368795 0.0469333488127296 -0.0266501465200343 0.110278710551949 0.0344040804434044 0.0389086691211953 -0.071819108513739 -0.0212428635285738 0.0151615763208112 0.0173214440446564 -0.00402861024695408 -0.00511488443380001 0.0143289770786223 0.0210645007934978 -0.0287699952012825 -0.00315809727978191 0.000681475041500312 0.00845694667018459 -0.0135201370984721 0.0222423470904339 -0.00873060040458494 0.019552046644824 0.00343753655474431 0.00187840948046971 -0.0168473791540748 0.0194094368682569 0.0228203176381276 -0.0258287825832268 -0.0228589771160427 0.000930000970984645 0.0189816209043427 -0.0110365457243447 0.00794223727924838 0.0137106148656236 -0.0136860429164178 -0.0223620971178417 0.00265917181680911 -0.0276958192526894 0.00263558521291443 -0.0164479713079458 0.0626939323476734 0.0476043781914816 0.0190141565016756 0.254747715427224 -0.117305318826012 -0.126669981256606 -0.0251706314343474 0.17583712065305 0.169581278724526 0.105192619289378 0.0952326731851977 0.477007206432939 0.000494004392294224 0.00376154981310211 -0.00314976909727624 0.002615173374206 -0.00162661152532245 0.00101041975973558 -0.00305374530433418 -0.00242782084588757 0.00169005902987988 0.00166048713784023 -0.000927085289590314 0.002012960687672 0.00275898829144371 0.00528399733471543 -0.0021824159976355 -0.0187323569879143 0.00330080614161895 -0.00665907975102722 -0.0051602636963037 -0.0103829325414819 0.000868672468865649 0.00384941918733609 0.00614496883538054 0.000361665115090005 -0.00319855674752729 -0.00690316416566413 0.00817310140878668 -0.000810682999456644 -0.00692885807874151 0.00716201239483107
  51 999.903105459033 ""  1.55919217590027 0 0 -0.00866077806906294 -0.00215286998653871 0.00937103023620319 0.0120910717317352 0.00352860164505268 0.000415082424294104 0.00338781807273225 0.00732510224836564 -0.00523752274331212 -0.000244513700426072 0.0134873912325534 -0.0267521462000543 0.00151910698094535 -0.0217281257780749 0.0355492834528696 -0.00127809654476033 -0.00969083814578179 0.0111788422434688 -0.00595143092907274 0.0405274952455733 -0.0932628721143704 -0.0018880547719453 -0.0338039139727179 0.0732536772893561 0.00107259778649671 0.00286991019166277 -0.00427022697196637 0.000320309371912583 0.00788628795176353 -0.0160726134264928 -0.00929108391929742 0.00110021545140403 0.00737028177346727 0.0095678780825734 -0.00446132156333736 0.00600883966754304 -0.0150076162822862 0.0306774975807746 0.00557162258744149 0.0102121709808084 -0.00833854826281758 -0.0199481807407225 -0.0023725332770973 -0.0699538493890892 0.143989960485795 0.00604094638780174 0.101164312639235 -0.211702304831028 -0.0191637672404086 -0.274102122251285 0.541533987526002 0.0235488112898873 0.206992552756914 -0.417227432715189 -0.0569527000092609 0.0488551123933741 0.0508043038136623 -0.000292290269197012 -0.0128244133868365 0.0272573359991696 0.0566320608487136 -0.0704400338681774 -0.00514224085272466 -0.0139464758311542 0.0215077765070091 -0.0541189774342378 0.0456687016989793 -0.0294283398945384 0.0331154700146592 0.03251345439015 -0.0162552292870337 -0.0144589152336104 0.00897814828109745 0.0231175608463407 -0.0468105141148612 -0.0254203887757458 0.0255120035819695 -0.00786132812270241 -0.0509106272760685 -0.0133525843655347 0.0440775744586303 0.00288998518473361 0.00217650233220268 0.00154203402981763 0.00274875290917802 0.00140377874765464 0.000178589838875012 -0.00744302117899992 -0.00644356201761098 -0.00041636043675407 -0.0374412032997371 0.0192694536804324 0.0180712986383244 0.00411961417647416 -0.0253002632102967 -0.0213513416602792 -0.013511680167222 -0.0116435832314964 -0.0628290272876541 -0.00153390563592259 -0.0161075217617503 0.0176126656552566 -0.0148998179760002 0.00362596408752615 -0.00397796638748084 0.0169898460678294 0.00665241160667148 -0.00884725636632389 0.0104970373540485 -0.0210803782753689 0.00765701601444293 -0.0167430921270417 0.00514829155304099 -0.00839653892989411 0.0628405633750958 -0.00960785368250918 0.0283967473546633 -0.0139723032811514 0.0377572028195894 -0.0297524129459294 -0.026983787931153 -0.017372559241064 0.027029709584756 -0.000347041761985618 0.0319725529354677 -0.0240695518772162 0.00998799698434402 0.0462667515694786 -0.0416641081213984
  52 1028.11685869995 ""  3.45127224485791 0 0 0.0010628519657302 -0.00370702450961933 -0.00821915449022127 -0.00784009170765336 -0.00504005325761956 -0.000254822082794345 0.000628328959056826 0.000293524674351673 -0.00181409733801239 -0.121571028656377 0.0418416660537556 0.020614145370781 0.0885727384156999 -0.0528416182302695 -0.0256035904008745 0.0174738665403774 0.0175969537879206 0.00945531866482961 -0.103715243662612 0.0408572624396739 0.0177489919052895 0.103659933679159 -0.0693461536910644 -0.0307917553348352 0.00444627528088309 -0.00432482459996238 -0.00178202267911878 -0.0146609532003646 -0.0063258737987717 -0.00324475256436986 0.00141140856115987 -0.000906229400868228 -0.00371255611915954 0.00131923977743294 -0.00393574332891944 0.00102663184637037 0.0133136853367414 -0.0205731953646481 -0.00391813346477308 -0.00480472915438903 0.00659615031241909 0.0137301408364984 -0.124937274196167 0.225354183890015 0.0964112761732941 0.230931446287245 0.0266214680034806 0.0177562175305051 -0.104238675028336 0.189884445128153 0.0937269261802346 0.298685749823326 0.0322894190522826 0.0201600932033469 -0.00438785592331376 0.0450794731905962 0.0156209413161518 0.0494591023629354 -0.0440989262016381 -0.0203837146760695 -0.00438000929815086 0.0402400392923997 0.0253803380875173 0.0048872397399266 -0.00331933761792634 0.0105496437054935 -0.010666147896091 0.00502077719428934 -0.0101635916745268 -0.00477188543600824 0.00122503306814043 -0.000692850826141449 0.00728491182096801 0.00787621378154602 -0.00982206144015736 -0.00679586966977869 -0.000523816530595296 0.00428235396453847 -0.00982763613243285 -0.0028292953916042 0.00955443414458035 0.000767164130010905 -0.00165878142988295 0.00168395742763699 -0.00249626867645533 0.00226395710107858 -0.00265738628771913 0.00542121252001716 0.00321397527677847 0.00348063349355299 0.00179495758413688 0.00637995910197324 -0.00749703548181316 0.00609535500198839 -0.00241821327990415 0.0121311584257828 0.00907350823946444 -3.90050255673636e-05 0.0331413992026423 -4.148877151391e-05 0.00393181836644957 -0.00526374064369392 0.00181944858236111 -0.00202924522230567 -0.000315967976390273 -0.00454955431436661 -0.0013167701641607 0.00336872993156463 -0.00536942252220365 0.0105176304865929 -0.00439757443743651 0.0140069726812002 0.00147776856353363 0.00768554533946507 -0.00763161256996054 0.00601946498873036 0.00122679692690924 0.0211700515810175 -0.0037291532260422 0.0170859593219738 0.00652337722208552 0.00143633451724102 -0.00871726927608022 0.00365167936235019 -0.00561562008592099 0.000672281808042418 -0.00484093550688687 -0.0144969327512787 0.011576983552067
  53 1036.95247220696 ""  3.36753111784516 0 0 -0.00203077920479708 0.00411764072266878 -0.0104590900284512 -0.000266973520479149 -0.0028583859554334 0.00172983477551222 0.00288351282056068 0.00368168768622501 0.00469333754839883 -0.0047443310204666 2.50621153331049e-05 0.00339887616393262 0.00687100509633005 -0.00492659257611512 -0.00570594920817977 0.000584383904027783 0.00431495847122325 0.00126136544395288 -0.00629955462982523 -0.00059825974573453 0.012501597388619 0.0046277930503489 0.0024571635167765 -0.0151731653943703 -0.00118126121087563 -0.000180822521531995 0.000652418008185021 0.000765109885176326 -0.000369876967460572 0.00108710174865984 -0.000180565257370762 -0.000843965659219425 8.85298166788302e-05 -0.000737489188647553 -0.00124625215259624 -0.00193558400199335 0.0123830900390787 -0.0376568048884916 -0.00521575935514844 -0.0147088568216534 0.0190560252682133 0.0277407289496953 -0.00446137703793032 0.0195174841441014 -0.00817855202467596 0.00945359790945011 -0.0112836196235943 0.0106372715940468 -0.00477884124356848 0.0481820612545429 -0.0585190587901914 -0.0162937473231073 -0.0596559008387142 0.0923874731384598 0.00311562337644623 -0.00563974179891686 -0.00348213995842602 -0.00224981291996228 0.00249967558033956 -0.000516001974874644 -0.00288826031645622 0.00137710849389168 -0.00112495199774872 0.00151853106747709 0.000494305354701292 0.00110861215446316 0.00151865335546472 0.000907317129198291 0.00236765812399214 -0.00378290172771452 0.00353638001000088 -0.00359355711837852 0.00535461959534704 0.00424991060000635 -0.000807261033528457 -0.00414329543520237 -0.00352496252341645 0.00788924233999652 0.00462163197834518 0.00528889976735783 -0.00285148303200708 -0.000646840054855413 0.0028461442579487 -0.000525999794757032 -0.00124460599824734 0.000674329531654609 0.000595028032992596 0.00285020255988143 -0.00232104869797169 0.00349712576284598 0.0151437524793066 0.0109445952302094 -0.022271166093704 0.0127066922638858 -0.0160451460787495 0.0167794138707875 0.00749219563683376 -0.0136279882533773 0.0310261770328478 -0.0296788390190993 -0.0454532717312698 0.081116034016254 -0.0221932364165598 0.0228263362496554 0.00114142421269582 0.0939678562974472 0.000149794482573264 -0.0441886908938961 0.112545880805082 -0.154274933937382 0.0291260288810171 -0.215599900359017 0.0839641202771618 -0.156314938916004 0.194510540871159 -0.117902040411221 0.0056022081089734 -0.372665435517771 0.05935650148246 -0.307542432951608 -0.190137961037005 -0.110848254772077 0.229271173017953 -0.087798596047877 0.135940005097097 -0.037029160162531 0.0731393480672436 0.30924921823537 -0.26011718289684
  54 1056.89825381858 ""  19.1322404314626 0 0 -0.0911766248844788 0.0114334640169656 -0.0698914134534116 0.0659123794762924 -0.00389738878563115 0.00979736854399346 0.0277915928287473 0.0228821210064606 0.0101761815485478 0.0116889979931944 -0.00623249720162994 0.000249160626445195 -0.010216842503693 -0.00490161018959196 -0.00372827382820431 0.00360364845129792 -0.0279742229664032 -0.0139988991301606 -0.0303531478797255 -0.00584619284043303 -0.00326711089053384 -0.0167540456411322 0.0251051813242128 0.0106710610695198 0.0292993052912436 -0.0148964658304616 -0.00660009395149967 -0.0464538588575901 -0.0141872718202235 -0.00755496803087136 0.0200794393476201 0.0289409664660946 -0.0136558838758663 0.0193409601301044 0.00662268714773042 0.0311382178027268 0.0705132614050329 -0.261617624470059 -0.0228831731191253 -0.18117740261981 0.098852471761602 0.186706750495714 0.0135359117431176 -0.0568077275242024 -0.0575493875899946 0.00539942069685898 -0.000702325170156144 0.00968693727516355 -0.0324689167618958 -0.0282101904253601 -0.0120003428575388 -0.0224124412159433 0.0239008935169242 0.0138392871175018 -0.0134322638980566 0.150533922298411 0.051623985082268 0.157955372717877 -0.132610565268758 -0.061403221689857 -0.0135727105000659 0.134224375947466 0.0849509060228717 -0.0506520320452342 -0.044413193662406 0.00161618233648244 -0.10473435731147 0.00565687198421838 -0.122918533031216 0.0536289715312589 -0.0659848507384223 0.122773001263302 -0.0480242862060801 -0.0244126797126961 -0.0377409735359919 0.0556184853649904 0.0538032534257794 -0.123768256546805 -0.106801182582199 -0.0902217433996793 0.0777306006280642 0.0199388123987664 -0.00813308892804843 0.0209220884054378 -0.0162755273520798 0.026546264948391 -0.0235002251178579 0.0135928445225255 -0.0134946409084994 0.0360659411925275 -0.161661911556367 0.22847683870991 -0.0690646127386446 0.130355952088914 -0.176992514596977 0.0949513962707558 0.052772428393024 -0.171367893222114 0.195463960245562 0.00295643136740745 -0.000964129056154237 -0.00191983115995232 -0.00256484467288144 0.000178832818642189 -0.00179017111387222 -0.00406603409744478 0.00195598556412873 0.000938358470668788 -0.00634339157478895 0.00570820069991014 0.00085176813112463 0.0124495882882482 -0.0115941151475263 0.012876333121907 0.000671871588902633 0.00780465507452461 0.00641118136353583 0.0245252239237259 0.00464381796367558 0.0176884699121528 0.0063626380445955 0.00283271847002057 -0.0118667764787027 0.00999882154743823 -0.00563234327038548 -0.00377420351044206 -0.000627249437978302 -0.0115036394080272 0.012637697132496
  55 1060.56539447266 ""  3.34854771973815 0 0 0.0546033427109757 -0.0099542565965192 0.0465191059345479 -0.0435463161941713 0.00342795863703353 -0.00638411135196657 -0.000861734485789421 -0.0217584585428041 -0.0101932177730367 -0.00501791599438285 -0.00768584870860573 -0.0056782615499087 -0.0251320194842366 0.0198720012329407 0.0103508497658585 0.0176560125906946 -0.0117021890580463 -0.0053265235854691 0.00527346589559527 0.0117140022094104 0.00667310753201156 -0.00534562790056202 0.0143983981436469 0.00647780621198553 0.0409560779923957 -0.0239786601052413 -0.0116045096281933 -0.0779023153200532 -0.0276493214441339 -0.0147141953833057 0.0308684817985992 0.0349659050596126 -0.0240672683366678 0.0296007649660897 0.00349669620390546 0.0442310607757923 -0.0664405476777467 0.157570198198978 0.0121937504296004 0.103342124838165 -0.0801784364189851 -0.1301793460064 -0.00671294765671261 -0.0620096919504027 -0.00950296751469035 -0.0118055637617832 0.0321766683336312 0.00932655152627826 0.00542947649366184 0.00957508713906175 -0.00180003535761047 0.0381112342333617 0.0336295963293368 0.0271530024317404 -0.021528345138406 0.251281489806913 0.085521969344647 0.268320191232416 -0.228765881533573 -0.106043224742802 -0.0200126743583886 0.220995009816615 0.142053157819001 -0.0552234733489135 -0.0680775345959168 0.0295433381406693 -0.15625575460583 0.0206161732613477 -0.176935587025984 0.0578927045083906 -0.0809401910279456 0.159999208054118 -0.0571924845707089 -0.0218244336349737 -0.0708840359873144 0.0663794649275599 0.0754195075095595 -0.16596716114783 -0.162230178076438 -0.127170670574156 0.122310677279485 -0.0159416496841428 0.00382998588886616 -0.0116154354318996 0.00949455481567892 -0.0182243766800499 0.0141404777331121 -0.00251424974330834 0.0153592636624294 -0.0252794718954932 0.129027907532379 -0.167041885909354 0.0416647766720598 -0.0960644765022423 0.138731051607329 -0.0528087126775824 -0.026904896422751 0.127997214595776 -0.104606934729277 -0.00320355206897657 0.000567599788980483 0.00304588643912142 0.00225345120301786 0.000238111990626969 0.00127446057183845 0.00506430474112662 -0.00197814100079376 -0.00138117076804194 0.00815011771323321 -0.00764605552100598 -0.000847462666431996 -0.0170996973630257 0.00942508447082218 -0.0142428093390194 0.00152200027663238 -0.00853298549745047 -0.00641303022843151 -0.0281621079365898 -0.00487932782303032 -0.0198975111955903 -0.00944120699303004 -0.00527731152496302 0.0146682375382449 -0.00898150032854701 0.00690647094025163 0.00145526913867597 0.00223778019188303 0.0155317463486357 -0.0151282460871593
  56 1068.90413141506 ""  0.0508944617659929 0 0 0.000620313720307356 -0.000255707993752203 0.000668293934121031 -0.000464768861254194 6.93518411561771e-06 7.69713419854262e-05 -0.000162688684799373 0.000134493590213585 -0.000758221089595652 0.000448482789497364 0.000656985468778468 -0.00155792006162695 -0.000543028289658572 -0.00570415407601609 0.0124115052915027 0.000295425667247274 0.0172506212312566 -0.0358379628983828 0.000471185618013865 -0.00328043995994432 0.00627926030623126 -0.000315647939970518 -0.000109860367589751 0.000894917225420699 -0.000469017883533972 -0.0245696193807785 0.0507734913727684 -0.000994420190147844 -0.0187854538670152 0.0384053577457719 -0.000903100375515279 0.0916803170778103 0.00905436283724963 0.00208229187007714 -0.0640511498479587 -0.0657007273883018 -0.00161851492038322 0.00178895773818466 5.42379452016369e-05 0.00202390612342211 -0.000784710051061699 -0.00191531153266112 0.000283175633235382 -0.00573159820538395 0.0094756274899632 -0.000214646691837701 0.0315790042165303 -0.0639823080089607 0.000606358176744776 -0.000429688920633477 -0.000522465210436364 2.44717778582429e-05 0.00651965647851918 -0.0131577607671774 0.105064427697256 -0.0929521549904251 -0.0852695845239225 0.00229206117689633 0.0228065083788835 -0.0512071422242942 -0.104391381212718 0.128523062137519 0.0192734750486263 -0.238599953884014 -0.0217954728894653 -0.255423894587593 -0.0784705324863641 -0.109749383819995 -0.159948382464248 0.223256698644705 -0.197874624654068 0.262587939846489 0.243732769029412 0.210910168645955 -0.135596555828163 -0.231392741317117 -0.079746255180573 0.310479788233298 0.0795565284041942 0.191536250221417 -0.0105967705064708 -8.77156696902574e-05 4.34837460475302e-06 3.19384491631461e-07 9.44271372987279e-05 -0.000149596072375828 0.000130346441918729 -6.94821697777921e-05 5.37816091190876e-05 -0.000114816554982804 0.000895369281080829 -0.00180953004729299 0.0010448062421118 -0.00109021810074864 0.00134339212192443 -0.000894162086097874 -0.000445757379608575 0.00146161780591056 -0.00170799981684473 0.000546769248280187 -0.000391657150888222 2.91837767377044e-05 -0.000400218532793112 0.000173979572249208 -0.000256065631296685 -0.000459782839414109 0.000315545515935264 5.693171732402e-05 -0.000378251656148259 -0.000135778156856298 0.000809967526721861 0.00191004018917011 -0.00151211042226809 0.00191301987941116 -0.00180473953041876 0.00098304222921625 -0.000418917638226804 0.00213650166837963 5.81883628936796e-05 0.00184757081048495 0.0016757576044296 0.001248441003527 -0.00191072921024848 0.00107414019467214 -0.000672793155104478 -0.000164054797101357 -0.000159298356259587 -0.00175103226289477 0.00161015250821656
  57 1091.30241865504 ""  11.0543437620352 0 0 -0.00667284905022027 -0.000583140251419325 0.00115067451665944 0.00545191256036999 2.23366103028335e-05 -0.000442737930343921 0.000963066207962714 0.00125292312673574 -0.00021208921795731 0.00142263362648325 -5.07150369802041e-05 -0.000374473591587246 -0.00101631437106277 0.000291262416616847 0.000591332317151844 -0.000108309921006476 -0.00169182468804643 -0.00130949977680269 -0.000588684968304925 -0.00105669409154556 -0.0022534904581029 -0.00224370115423945 0.000613905207219664 0.004387908766553 -1.25111656686445e-05 -4.77022064105913e-05 0.000330825296627694 0.000923382684260905 0.000537003657611707 0.00038293073863207 -0.000394624509116622 0.000510011886609031 0.000400483000926837 -0.000370050127085273 0.000133178150173882 -0.000530166883286666 -0.00703711802971881 -0.00285409338387507 0.000708429491306323 -0.00761610681171309 -0.00343890099176649 -0.00115833207736558 0.0014649080526689 -0.00530398513924578 -0.00123357598838907 -0.00068858676002467 0.00113552445137134 -0.000759688462815764 -0.000937374497192559 -0.0136343731212241 0.00513887772086346 0.00562091111798202 0.017757425205289 -0.0237898844797254 0.000352576676743157 -0.00306162056263432 -0.00107895775854582 -0.00374970874670425 0.00333403665908589 0.00147130679287499 -2.35909785519058e-05 -0.00231461523537566 -0.0016254191799234 -0.00152871591072108 0.000723228046322098 -0.00281279911894639 0.00128974503267525 -0.00135963961771031 0.000680582447113475 0.0016715979394379 -0.00102901311896709 0.000586562182452019 0.000447245483638365 -7.97293225700259e-05 0.00126491652559957 -0.00056175795997473 -0.000669987271544332 0.00149130143743335 0.0017275009914721 0.00159155689827771 -0.00140156148883216 -0.00209732292838999 -0.00244473319856372 0.000950779036854347 -0.000356817915368884 0.0012949037661912 -0.000132899934702006 0.00418866592896083 0.000486115017773904 4.18981649096486e-05 -0.000116675849863718 0.00600008091916508 -0.0093306652240004 -0.00381685791558198 0.00759183734239672 0.00956118115855487 0.00392581035184484 -0.00189064851999725 -0.00647158125528101 -0.0839857705027716 0.103602298258579 -0.0911621274872672 0.0726918538235233 -0.0704102989424015 0.0511855148520277 0.0066121578671465 -0.049256106475824 0.0455500518687878 -0.0869589907367372 0.222957911492685 -0.204837087512493 -0.105519096299487 0.253984190378041 -0.213302508561434 0.301031138093422 -0.0835841959907563 0.175543529675881 0.0913397287649511 0.0219787857081531 -0.00859462620459672 -0.151250253820915 -0.161192587390656 0.147550290683711 -0.0790391364334607 0.0526825482497158 -0.00900627039346444 -0.0581019773114305 0.0253991452370631 -0.059906453635547
  58 1117.3035599863 ""  18.6446042211837 0 0 0.106109138985123 0.0418268268494466 -0.0494401561367563 -0.0671243339920777 0.0175378976594586 0.0339872116147543 -0.0356969768726909 -0.0235393306118811 -0.014973520965174 -0.0145332744298259 -0.0189262543843576 -0.00822355601511704 -0.00934342212188674 0.0143199067806969 0.00714278922908961 0.0209291293848883 0.0687730800245932 0.0332531679398626 0.0422583700908211 0.00606651679158023 0.00307059840589312 0.0106027306866405 -0.0337920048810362 -0.0144515345337938 -0.000650782726697325 0.00475097343176911 0.00227929156974533 -0.0188954226415287 -0.0145249604496337 -0.00732553702522978 0.00268989540275836 -0.0123845594076188 -0.00781722104451358 0.00265288847848993 -0.0138674962576737 -0.0048204263404661 0.245703950317211 -0.016053658945949 -0.00657577100930581 0.0966910433871272 0.156652562457397 0.13276548257056 -0.0147834141265595 0.0112625334767737 -0.0111829163944802 -0.104521705582763 -0.0380034610785969 -0.0163762541173663 0.0469130046191356 -0.0163722761326021 -0.00450731942334899 -0.0159794637776082 -0.047520670656495 -0.0344353949813695 -0.000193973626567269 0.0595781729813614 0.017511469887844 0.084182033973197 -0.0748872104657988 -0.0348099496170655 -0.000108469537493742 0.0506058523572675 0.0355186593451615 0.031454752128455 -0.00513752720564379 0.0442530190223796 -0.0128805360053191 0.0260833999610465 0.000401035409160279 -0.0398472984834768 0.0286623560721236 -0.0303261337970025 0.0326387448780802 0.0311817129583278 -0.0306859466329681 -0.0410750563509742 -0.00551189234841329 0.0402499823328397 -0.013206781652254 0.0167596140541458 0.0197694750162297 0.0367558038589312 0.0169462232727023 -0.00877264658524507 0.0089150184432158 0.0118952674120892 0.000304833278075961 -0.0743198848976312 -0.0764323835706531 0.030178240766947 -0.225308451153855 0.183644875772643 0.0425948652384526 0.124718424629576 -0.243580085061231 -0.0790745357063142 -0.0894006992213092 -0.112505537777972 -0.152179511145451 -0.000696016830437035 0.00346188749722238 -0.00327544373907029 0.000884849376900611 -0.00262980018627251 0.00126624368958637 -0.00223583520490001 -0.000735147668494035 0.00067365014552811 -0.00410885100211119 0.0113804591831744 -0.00869959592140304 0.000412790248334934 0.00811312492868728 -0.00529226939824624 0.0194062559647756 0.000242443090649114 0.0143481445291423 0.0130027706544934 0.00844132076239652 0.00251963015548241 -0.00424145312283879 -0.00327532999918357 0.000704942562376617 0.000152875070856427 -0.00439496139364635 0.00275486088026052 0.000507578609914316 -0.00281726488013235 0.00498841648538125
  59 1133.07418949073 ""  3.05825096523862 0 0 0.0473294116449906 0.0185465947576492 -0.0406162497409857 -0.0479587120996997 -0.0165040592114563 0.00947996232941564 -0.00205463989510996 -0.00444680561585204 -0.00390218009664203 0.0603676446164415 0.0434512058456927 0.0242760853057935 -0.00125437230513419 -0.0301282250283238 -0.0153075568840846 -0.068971934184277 -0.131294692730165 -0.0646559788725531 -0.0122269154110194 0.0199780395830233 0.00987617155104212 -0.00909966524406261 0.0385912876855248 0.0179287678908889 -0.00922185580317281 -0.0142448056328659 -0.00685281893863529 0.0289779981188501 0.0223209039679461 0.0111723087740192 0.00961119565913124 0.0320118338727003 0.00747417778430005 0.00938044564452107 0.0256646786665357 0.0206433792749065 0.133150761559195 -0.0530805502839556 -0.0128093921234691 -0.00418612071166455 0.0674590892717201 0.0879807905043706 0.0638008113791774 0.17436311961661 0.0699675765080669 0.102032331997266 0.0208935122399323 0.0137907928076758 -0.0185825539932099 0.205613542108853 0.0998020825408474 0.0610264130661664 0.0751633693658414 0.0460530548661731 -0.00272278524823357 -0.0873621094877347 -0.0231896199027736 -0.124075831845746 0.111607495380735 0.0520902927872548 -0.00252015476740662 -0.0724192079877368 -0.0537072928996635 -0.0668350651242183 -0.0187832300248053 -0.0502089787788056 -0.0225578203662126 -0.0404341895830146 -0.0547005579986426 0.0904188126218825 -0.0785725043603293 0.11163169926175 -0.0676028831261635 -0.0503851998170766 0.0149056000577996 0.0942111575135464 0.0375343123155519 -0.128302827323816 -0.0231126826311912 -0.0676289305039259 0.00167319995220926 0.0255113347941845 0.0265336861580749 0.00217768885307662 -0.00764153731879627 -0.00546288143057487 -0.0122364874360533 -0.0145868594786107 -0.0284942781127573 0.0361909964234078 -0.0369819919854638 -0.100061095488562 0.192355112261366 -0.0140956146821815 -0.045427617961703 -0.162175721641844 -0.0449573993435684 0.0508113281311703 -0.137308126439004 -0.00207178975065899 -5.43574190972473e-05 -0.000790208169518123 0.00183870124504246 0.000177311476099849 0.000366864931342724 0.00135364172254558 -0.000246531001285013 0.000855442532619104 -0.00502236042552714 0.00543904974354016 -0.00384147938846172 -0.00177131796436992 0.000359085641602005 -0.000811659082071223 0.00141385573886435 -0.00277943220802783 -0.002348294569737 -0.000452888860053742 -0.0026920429205008 0.000978061961818618 -0.00371469138181329 -0.00549271820197336 0.00255854470265567 0.000814026518796075 0.00401452845881901 -0.00439858909049428 -0.00145708316333418 0.00146028765239656 -0.00311642298879034
  60 1135.10049287804 ""  0.164819756632719 0 0 0.0492338632998221 -0.0187168468735371 0.0507514072651297 -0.0318053855422064 0.0057274556587643 -0.0107833222801031 -0.0052704037254001 -0.00656837065095093 -0.00316335300123906 0.0255533459664249 0.0190492829171463 0.0093408025556178 -0.00263929521021375 -0.0133410628825654 -0.00671185467936518 -0.0278033304507594 -0.0483498047066248 -0.0237567100404246 0.00142558735538174 0.0111596751546265 0.00573413468989845 -0.00396880557932516 0.0105492416975575 0.00539906724218003 -0.00475015989062569 -0.00516770158547737 -0.00253281991775833 0.0104359778882868 0.00778470092304687 0.00385485805413192 0.0049063769232907 0.0123131170254368 0.00198481836771341 0.00470503493803132 0.00925070441330231 0.00836862100444633 -0.0875878824178945 0.158616253893668 0.0119785573863598 0.194331866179521 -0.0183931234025764 -0.118404106577708 0.0267654423926065 0.0828759551150075 0.0465742265275135 0.0250986906106974 0.000296825686688535 -0.000691189366717381 -0.000636087950431542 0.0964767153826786 0.0456401681360661 0.0146255120834878 0.0209377954388499 0.0108713242043398 -0.00118781723249528 -0.0307890129762238 -0.00790828881288001 -0.0429294542013453 0.0388763414680456 0.0181184770751291 -0.000926335267329407 -0.0255350755969131 -0.0191362870965711 -0.0246793346225547 -0.00940516102357753 -0.0149837491946807 -0.0121266501015745 -0.0137570594588635 -0.0244906382430976 0.0340047416269075 -0.030565566535486 0.0452869549897489 -0.0249527194416838 -0.0173216275961415 0.00126602800271408 0.0355454843427293 0.0160902731634354 -0.0512619529603286 -0.0125291536817873 -0.0274957882263584 0.00394535996439739 -0.0279934567835433 -0.0458784246297865 -0.0220673162580894 0.0319834952730038 0.0193715373351581 0.0359590932115069 -0.040071422753967 0.00516200693704312 -0.0648318471874697 -0.0855939597237634 0.385330246984452 -0.433618040847016 0.155161428752919 -0.118873703586502 0.314918118956004 0.0151994937549601 -0.160892635605407 0.2277117668569 0.003201606451128 0.00312429563117506 0.00148593175923097 -0.0029145739957105 -0.00209132841782716 -0.00118465171326907 -0.00320163074435553 -0.000911216050782577 -0.00238572889826065 0.0124220124587214 -0.0065378739594936 0.00115855147656169 -0.00757214456245289 0.00277167414225229 -0.00706947960241886 0.00979613452975688 0.00511734765405214 0.0121971046821599 0.00397864401874747 0.00740943110446901 -0.00291418955589967 0.00118728392254128 0.00682490093911218 -0.000784311900179449 -0.00252729638701784 -0.0117212612583884 0.0113694112802984 0.0061292341645857 0.0012267482341771 0.00589837486047891
  61 1158.21259947266 ""  9.5078466071892 0 0 0.0264310352148335 0.0102694024703285 -0.00377119287893873 -0.0215847294927982 0.0119521743063398 0.0101954563360433 0.0127780547627325 -0.0247663352260135 -0.0130227813188679 -0.0455955308223852 -0.0415952837730691 -0.021469753452166 0.00614747154520169 0.066618160556766 0.0333392626537203 0.032697817163122 -0.0386411990246041 -0.0183644076872477 -0.0466770231513104 -0.0427133744197675 -0.0199592684450034 0.0114126537649622 0.0685494347189017 0.0318465083301613 0.0263253536940487 -0.0175283103548315 -0.0084000340059896 0.0045580259140517 0.0130681747752367 0.00660292139625655 -0.0200531638226449 0.00376345075447201 0.013234139703631 -0.0197343253373119 0.0127623834483243 -0.00555551619947405 0.0365298575261731 0.00285737416045266 0.000344930360442975 0.0121951678035587 0.00956243972017844 0.00757888279280272 -0.0489290441843581 -0.308691227192991 -0.145593237573143 0.229821327607772 0.198278390434495 0.0964362767291823 -0.0496354236594293 -0.297667242987494 -0.156296755191914 0.39242016599626 0.264080111421611 0.164750334246788 -0.00255114590624599 -0.0245505596937046 -0.00807529938839251 -0.0675107494445176 0.0560325099166228 0.025810247277494 -0.00356972735590006 -0.0203106189534767 -0.0139940222895856 -0.0238714201601147 0.0351786644138763 -0.0782905785951958 0.055619344308931 -0.035071140589527 0.0494369903075806 0.0216026871096414 0.000662456580835209 -0.0363031830912055 -0.0262060172382798 -0.03886587797319 0.0749199338315113 0.0207896414899732 -0.0280013905798955 0.023017342171911 0.0566516072816722 0.0159449105546627 -0.0561378403726306 0.00286001358715664 -0.000320575532769411 -0.00258956797567662 0.00468803907513546 0.00219778774493401 0.0023849219618372 -0.016569113928193 -0.0129760294753586 0.000306915948521695 -0.031479815599618 0.0446898311606039 -0.0209156363903402 0.0242044400306128 -0.0374203320029968 0.0071285193764174 -0.019808812001534 -0.0100183573480589 -0.0205014015089037 -0.0106123262512016 -0.00948536069345864 -0.00157734046647562 0.00559421334693427 0.00634461269404269 -0.000849670125582103 0.0105512986789359 0.00326109239592496 0.00427388191893879 -0.0291105569674207 0.00575148759958969 0.00394565664223403 0.0106039503246944 -0.0130451823897072 0.018001893509817 -0.03219577418658 -0.00057261664117222 -0.0272165250462515 -0.0145805890328233 -0.0237007978416246 0.00650996276609198 -0.0190316736068983 -0.0304132594148662 0.0121016508891973 0.0117188664121485 0.0316439042504382 -0.0351015224469359 -0.0098584024653016 0.00682755468034959 -0.0186117023097441
  62 1163.7699609892 ""  7.75038506069723 0 0 -0.00131484611660925 0.00340757078826101 -0.00351569743938914 0.00203381253692867 0.00245005096147221 0.00248512618591137 -0.00115380373222261 -0.00731429719299315 -0.00386346585677197 -0.0056418916558557 -0.00475855043755498 -0.00248405983244125 0.000845213909388599 0.00899407263509644 0.00447893690723161 0.00308331456252516 -0.00524310012855102 -0.0025879384052285 -0.00461590520852513 -0.00433793219622714 -0.00196313521082001 0.00190277301276639 0.00718687057357794 0.00368305074856877 0.0031037463561836 -0.00269054264069393 -0.00114708029565525 0.000600152176534949 0.00176408793180188 0.000844581014986184 -0.0024680912337832 0.000828447148452901 0.00163056705477257 -0.002393198834493 0.00175716181785682 -0.000427465425402786 0.0144614605159723 -0.00771809460788514 0.000760396288743604 -0.0158562868522709 0.00110272937222183 0.00983475015096467 -0.00619816766359754 -0.0308425280900429 -0.0149513550788307 0.0309448849140858 0.0266616048461388 0.0131250103568961 -0.00482872477278821 -0.0257487036016759 -0.0136985577283805 0.0435101665939496 0.0300511252633304 0.0152125830349961 -0.000538278943398266 -0.00329225138405215 -0.00098603209240158 -0.00918822489559535 0.00752113706745116 0.00356392896653936 -0.000511041971337222 -0.00282716847286142 -0.00197738564250776 -0.00358443557056878 0.00404838921882194 -0.00974931710685894 0.00658096324253827 -0.00495725969847199 0.00533224644229712 0.00384844674070499 -0.000980560373807414 -0.00333277052293034 -0.00360537307199348 -0.00500831035065361 0.00925561569046573 0.00388807758193616 -0.00335926213320047 0.00141153745889131 0.00680753272431813 0.00117859224588185 -0.00693001336393357 -0.00531592252980965 -0.00306963645190794 0.00289547343296588 0.00101339837216943 0.00281913131270887 -0.00393915233597088 0.00477674262775335 -0.00484989742356303 0.00646654486075488 0.00396463556219073 -0.00794006177701029 -0.000248652932440045 -0.0093878402604391 0.0191351426288562 0.0198002394693085 -0.00579709360026667 0.0179199224593095 -0.0611313170369661 0.0771973972760118 0.0919779449962214 0.0542485273884153 -0.0429516455414211 -0.0470998249937303 -0.0184639356389856 -0.0723804404147715 -0.045584264602319 -0.0522243503569616 0.347166435183168 -0.117974793483191 -0.0337496497777128 -0.227865549080197 0.0538849864967226 -0.169900416459154 0.199407126249552 0.0161107999801434 0.166129177029919 0.062010124803908 0.128085931250832 -0.0616213605396679 0.119994770336288 0.237954411661237 -0.0408261424565747 -0.103727748399227 -0.272604130378028 0.287557932624647 0.14187331831556 0.0571256932496562 0.094888770733403
  63 1181.8152479551 ""  3.32693208802698 0 0 -0.00129488320677437 0.0227049628515801 -0.023360152817133 -7.48380308414271e-05 -0.00714801270157312 0.00979455930811389 -0.00307954465500736 -0.00480223425071698 -0.00242829822939316 0.00133723228285377 0.00168352882643424 0.00109739413426654 -0.000853609930046189 -3.1938367770138e-05 2.12026820880361e-05 -0.00244273656084143 -0.00108330525371326 -0.000508735209626183 0.00340228871548252 0.00122263669459596 0.000536915846782488 -0.00071682274468693 -0.000799304586437868 -0.00111035037347355 -0.00198926373879141 2.3324090879249e-06 -0.0003233979561911 0.000702577993052713 3.31117372093108e-05 0.000122990337256924 0.00117201973475082 0.000588468973972151 -0.000290172129310896 0.00109800799760889 0.00010258807357458 0.000612892041660536 0.12920953160866 -0.0222058799088261 0.0106790543590496 -0.125118090382764 -0.0113206775199039 0.0648839886123163 0.00119112805904444 0.0241961427374434 0.0129065201502365 -0.0058110733332442 -0.0029180071578613 -0.00140092385841355 0.00347279550687207 0.00984738343304153 0.00483963193900051 -0.00101979830120173 -0.00330296200519159 0.00285361441057171 0.000270048390776959 -0.0019767957162587 -0.000641281030182829 -0.00110596132327913 0.00118932476883952 0.000254290867778044 -0.000206189820327328 -0.00113961223884009 -0.00108990252759022 -0.000554437229885931 -0.00191720437598869 0.00192847248074216 -0.00233120542783931 0.00033380512980562 -0.00300035541422696 0.00122873083413285 -0.00168074671086022 0.00394798375736906 -0.000580504329646502 0.000550620776634748 -0.0032845971781264 0.000996265723064724 0.00223525468259182 -0.00387495603221555 -0.002864033340017 -0.00225689096825019 0.00223739810323368 -0.0750611379413965 -0.0640489496200002 0.027956610325891 0.0194161484744466 0.0411451364746416 -0.0274828740135338 0.0539267673749031 -0.0366958844876239 0.0589638717659942 0.100264274218347 0.0963365264093055 -0.30057975735609 -0.0579150259345761 0.196384957140235 0.360441906528697 -0.0426855913128288 0.155715988592767 -0.600968919352121 -0.00602184456338636 -0.00672359485945203 -0.00346561426745302 0.00187284673770266 0.00383785727067337 0.000142135978078122 0.00601783626953238 0.00257885039087099 0.00350422273984223 -0.0223556861787403 -0.000445179675959003 0.0100909897041339 0.0188279043364711 -0.0155710406682301 0.0227018705839983 -0.0326529804778114 0.00495674194737589 -0.0178842292692771 -0.00218319083334888 -0.013059666781172 0.00878894814694249 -0.00778910756773766 -0.0119582211066823 0.00822308665845541 0.00861359647461498 0.0233023873329973 -0.0261324842831147 -0.0084644320600112 -0.00289962908264404 -0.007407254321237
  64 1209.28586765859 ""  6.17647193829009 0 0 -0.00332555269737084 -0.013015143495974 -0.00876795391648168 -0.00161785948095156 -0.0077094755782271 -0.00386793948302638 0.0134097535406228 0.0194704950988505 0.00938811782209514 -0.000824373150282267 -0.00195788721974896 -0.000911319595685015 0.00531448166364287 -0.00362170427994728 -0.00151915637132652 0.004606360777113 -0.00154572757770138 -0.000688669539796305 -0.00871605995516078 0.00586853124815739 0.00245132196389669 -0.00283787127891513 -0.00153381826147523 -0.000397695305595754 0.008960996117698 0.00124735657828165 0.000776746651321202 -0.00245692283525449 -0.000496029279288372 -0.000221300258260408 -0.00406404636143274 -0.00127287345410898 0.000579627618039195 -0.00415875547229583 -0.000190373427850564 -0.00154989522803429 -0.0232407651081194 -0.0392219956800648 -0.0123600727654125 -0.0315997311680391 -0.0289142611937478 -0.0050091250408358 -0.000206708425791641 -0.0780625927589687 -0.0369772760919419 0.0332707279740898 0.0120289971696515 0.00588772568008835 -0.00941030746881875 0.0336980693965984 0.0173955841419375 -0.06202732198916 -0.0301481249416962 -0.0204764027782447 0.000418801671547729 0.00746687344765807 0.00176570579701255 0.00341594903822111 -0.0036766314453081 -0.00160735453979064 0.000589400039326744 0.00579631771602474 0.00490206853800155 0.00154175803077922 0.00743129112776866 -0.00809309003302318 0.00930412061036029 -0.00286744068486092 0.00953434450149674 0.000382732363499624 0.00254017234912726 -0.0124288545427904 0.00107779724525392 -0.00164689103459465 0.0107819569389164 -9.45744725281191e-05 -0.00805820528208233 0.00967818671164752 0.00939523518482756 0.00570446545038739 -0.00796574616165388 -0.0700841222734275 0.0713281609076974 -0.0321628576905478 0.0466902067408628 -0.0237395856738054 -0.0065232835102132 -0.0388867982510638 0.0334388950159868 0.0313847840522575 0.302979493950745 -0.296610719618929 0.0163737044400906 0.359677652707483 -0.558001409538498 0.274334312108302 -0.07173458081679 0.162388022232162 -0.0504313306944456 0.00495833088988712 -0.00401700417047991 -0.00681553841965699 -0.00581966745631027 0.000352964237074542 0.00177898349825526 -0.00443940327731317 0.00591682242883277 0.00256078094251956 -0.0120120046573771 0.00327084848535645 0.0052994644450331 0.0214823172010782 0.0151724135733514 -0.00641198470749352 0.0374470080736802 -0.00525872373224284 0.020805560645264 0.00863099487265916 0.022926853391711 -0.00400747167202596 -0.00217800018532034 -0.0116701399554559 -0.0159319469763588 0.0151229452358011 -0.00753552115636963 -0.00155257715584686 -0.00572966817440446 -0.0177594415308524 0.0168600770908354
  65 1218.53260702943 ""  92.4691237359734 0 0 0.0269030586329403 0.0161168674310159 -0.000206026081138566 -0.0350793407355093 -0.0328801362104517 -0.011728143815922 0.0654770218029429 0.0396904703248539 0.0204209743538307 -0.0111720443045174 0.00153962020495504 0.000712609289305802 -0.00305412644099017 -0.00854296246759277 -0.00352208278194887 0.0482028942332787 -0.0290063186846017 -0.0137858526309334 -0.0279908058738733 0.057682754740682 0.0267831539817922 -0.0355050282198018 -0.0156867438295508 -0.00724512017344736 0.111102342432621 -0.0183920007117545 -0.00615919007653671 -0.0267471285484696 0.0060668175193799 0.00200067221515038 -0.0499746277036238 -0.00231467818904192 0.013043620292386 -0.0497221684529393 0.00975877153557757 -0.0116134458613435 -0.000676166945890915 -0.0106250900692719 -0.00205374020166636 -0.0238443496469564 -0.0132628598578547 0.000356131121357121 -0.0099730078837473 -0.285517973304689 -0.135871792424016 0.13600675276628 0.071272106758496 0.0336686421247924 -0.0307792797163182 0.26518348468103 0.134757826386304 -0.320445557165028 -0.158458191037827 -0.0971608755758206 -0.00663198447949102 0.0763059083447752 0.0228252363522493 0.0169718692525149 -0.0165932065112197 -0.00658607752696902 -0.00441691238938299 0.0629088441615928 0.045029967427534 -0.0150607328957738 0.0849409718214801 -0.127632866860445 0.109403768442055 -0.0605281524046725 0.0986829929555293 0.039327377495323 0.00696167720415152 -0.121530328543905 -0.0198104943310723 -0.0477240316539919 0.14663578804464 0.0370498517662293 -0.0915129851716653 0.0820725280601928 0.114108984685593 0.0388510109333711 -0.10735769556916 0.0133842253208212 -0.013018135153597 0.00023548069565919 -0.00439724468384999 0.00373629973067103 0.00335042769715611 -0.00174168451895555 -0.00852482836343509 -0.00115531497956528 -0.0565383563687689 0.0612369856440686 -0.0160432680092956 -0.049596935299143 0.0778394963843865 -0.0454248519065718 -0.000823937560884669 -0.0211078710968066 -0.0139849874141662 0.00365670177571513 -0.00179882189219686 -0.00374760449346041 -0.00193944644798706 -0.000763594997260611 0.00261347754322314 -0.00288840154861498 0.00191209516589045 0.00181900723455489 -0.0059413683180279 0.00559755175151427 -0.000219082310593269 0.01292419437197 0.00983322053128145 -0.00405751502255255 0.0163874683655383 -0.00634204891493573 0.00770114636302406 0.000478610117755453 0.0111181571040239 -0.00512602896702183 0.00850047712871429 0.0048731078462005 -0.0106222347514495 0.000902058701618696 -0.00108257389263498 0.00208683926144444 -0.00763188842342749 -0.0135129510830585 0.0071695709695051
  66 1225.49450179312 ""  3.3933251314138 0 0 0.00016321609809953 0.000126309477398361 -4.53255582073806e-05 -0.000179667621973657 -0.000268990603084746 1.35458734262843e-05 0.000341791147542286 -7.43742109443889e-05 0.000982605935397425 -1.48592712101347e-05 0.00049209726134384 -0.00115207647878262 0.000120863973134466 0.00288584285965868 -0.00611236069063803 -0.000157092627514934 -0.0119445718276242 0.0237485822928084 -0.000192649225200989 0.00200286229375169 -0.00333015991553557 -0.000125009337219231 0.000359116072985372 -0.000861101586320304 0.00303849667021435 0.0850556388785204 -0.175530044460305 -0.0012971234761491 -0.0389116996022341 0.0804566467334688 -0.0146038578839138 -0.0119186359622142 0.0565481550013283 0.0127878926284135 -0.0370895353965708 0.044601655448668 0.0018184086725701 0.00112225627552712 0.000337195824034526 -0.00202268485875611 -0.00136077015798848 -1.58607437505446e-05 2.35323782964943e-05 -3.55770812234497e-06 -0.00231134503507323 0.00026788856723569 -0.0169267488894264 0.0349021937427499 -0.00064907924279285 -0.00637525006747329 0.0197692179662847 -0.00231788177710051 -0.00106650746109702 -0.000812951475932165 0.21729315787342 -0.139874484019468 -0.158312548639852 0.00270540509936863 0.0782465919216848 -0.164471018517757 -0.215073028597726 0.214351153926968 0.0074827319029653 0.0145502604660095 0.0651489537190578 -0.0814823064089628 0.141065675447542 -0.0753492179030331 0.138007129347766 0.0864073766380126 -0.0226360753999505 -0.0474246259199995 -0.0110473847059396 0.0235772409652219 -0.100990957330975 -0.0855568630148608 0.051180074450771 -0.0128761672013378 -0.145007252533865 -0.0593056534080843 0.140637181514025 0.000190425753088295 -1.60783144643327e-05 -0.000184299382773572 2.30828999853723e-05 -9.40139524088492e-05 0.000162551727840617 -0.000224749625773377 0.000165434968169002 -0.000258474061315774 -0.000390329903373264 0.000433850571456494 -0.000159346030036257 -0.000146722907323266 0.000135711499873445 -0.000825984959201986 -6.41383920075895e-05 -6.28938114619527e-05 0.00106353245966647 6.54139246625591e-05 6.5933425798508e-05 -5.63637309455049e-05 -2.50911729131553e-05 -6.89216470042668e-05 2.12557662921116e-05 -9.00014657383964e-05 -7.38082965223466e-06 2.98437250932538e-05 5.60644174926497e-05 4.96013005154475e-05 -1.21094360562251e-05 -5.30872338073249e-05 0.000380854438250422 -0.000369671115142405 0.000632181234466516 -0.000134501492020068 0.000326643982149579 0.000227112212046087 0.000215466990692109 2.05871341782533e-05 9.05333009932342e-05 0.000135697759724397 -0.000103351836364529 1.42354570450365e-05 -8.02892867277533e-05 2.81333606481997e-05 -2.24703721670961e-05 -0.000194996043731164 0.000211260829395144
  67 1227.55956685307 ""  25.17972983201 0 0 -0.0110422006452689 -0.0113578886077226 -0.00197874821923761 0.0144253174884685 0.0187050939972889 0.00722397950402428 0.00382561315125818 -0.0353489234254388 -0.0194263307140264 0.00691817672502169 0.0479737255684664 0.0251293452274959 -0.071611801924174 -0.0257588091375502 -0.0138627970255643 0.0421842074894237 -0.00908359085753488 -0.004335693521564 0.0111880869750725 0.000806635754202481 0.000914934878223008 0.000549302294214899 6.14957444196773e-05 -0.000434245467195608 0.110392028691388 -0.045809543473769 -0.0207989790388487 -0.0262529119002474 0.0158466796242396 0.00741287490631713 -0.0458923441735052 0.00664744525981056 0.0179039487405157 -0.0455247666109078 0.018563610851084 -0.00694363529182455 -0.0211277874754858 -0.0119200820747205 -0.00613079865925979 0.0260276939585032 0.0128914822454651 0.000880643231894306 0.00470828619520925 0.363738933760766 0.168108701335864 -0.372656934702926 -0.196751522468051 -0.0972078532125127 0.0135757392160019 -0.156635471872428 -0.0761896315819964 0.212388704035848 0.108840966128556 0.0642749683818066 -0.0188219365982298 0.0664675916849778 0.027546466420116 0.0286026472724881 -0.012589991600838 -0.00603010909359366 -0.0193937632027376 0.0633517820880157 0.034197344696802 -0.0393728976282658 0.0764050546730065 -0.148060989399369 0.0947029479302354 -0.0705838719947421 0.078678789045433 0.0521600787367425 -0.000498998421758011 -0.0980247784278955 -0.044400867209258 -0.0681480694694672 0.150388538516705 0.0494501416224767 -0.0772913471868963 0.0617883551825532 0.0972234817888595 0.016351138872497 -0.101404220416992 -0.00709618027006017 0.007534764208396 0.00381562599829876 0.000805060129208165 0.000182781186401047 -0.00401597429892985 0.00302095169191248 0.000205501913490425 0.00049911082527551 0.0228579781904238 -0.0289128015495011 0.0161054113202307 0.0235594984107352 -0.0375023224961243 0.0260687715088663 0.00201364571628203 0.00861842789320255 0.00484758423278438 -0.00260045515539034 0.00171924376302655 0.00282369287899136 0.00138935915570164 0.000437221526365146 -0.00199051396272586 0.00204075719372892 -0.00173547759353987 -0.00139390572903336 0.00530881793722014 -0.00434987999334519 0.000156069791712393 -0.00957127309733277 -0.00870563110520409 0.00410266110640941 -0.0127171568960729 0.00477584429242632 -0.00592736632601457 0.0012729402506321 -0.00793904797112485 0.00490179070489249 -0.00512176417412224 -0.00246860029680395 0.00751569892620996 -0.00139682557852609 0.000634072836738303 -0.00105330895372981 0.00573968940585517 0.0104342528526495 -0.00568617740153561
  68 1261.50300852028 ""  233.381066614249 0 0 0.0374311810606535 0.0129945655459707 -0.00455323404361399 -0.0630986399640841 -0.0708561255886034 -0.0278960624443824 0.11053359450011 0.103247117715518 0.0526160660491761 0.000836015354292418 0.0672266362416476 0.0338002086956212 -0.0337296710175332 -0.0603935835069984 -0.0299410356186809 0.034948006450885 -0.0115471359475639 -0.005390946465928 -0.044442675240883 -0.00958748408990028 -0.00555403851122509 -6.05728925327725e-05 0.0197080883180543 0.00938869148485888 -0.0384132717851946 0.0503180754999374 0.0238867285490998 0.00662438330731408 -0.0100734613948601 -0.00482330426822575 0.0164808785442467 -0.0176291754440445 -0.0100432136245086 0.0164168251512602 -0.0189634048933149 -0.00721590965156696 -0.00515931451814043 -0.00630722751084787 -0.00732531355330314 -0.0746210997031869 -0.0502014780534005 0.000667348069766424 0.00478963182016497 -0.0335921469600831 -0.0140750184523266 -0.156866110351522 -0.13249983322127 -0.0665049737621642 -0.0473951200660538 -0.32570270920236 -0.158652311920285 0.0579275995141725 0.0555788492734157 0.0337351215045011 0.0137057486363213 -0.0112406414048586 -0.00917587836308042 0.0402393571655485 -0.0305201116924677 -0.014270822731278 0.0138525595700097 -0.014678756752519 -0.00287506836105289 0.0413560016130831 -0.0216727008865163 0.067002089809164 -0.0361323099088404 0.0634603630144932 -0.00473239274586919 -0.0698717385910231 0.0353591764478058 0.00555100232552858 0.0434523351691592 0.0386601868415602 -0.0572286106680703 -0.0701091508414078 0.0268736347110567 0.0225174355170103 -0.0368852890190378 0.0362714145911968 0.0514265782402361 0.0110736982111378 -0.00935956365180038 -0.0110153281943751 0.00354116494776056 -0.00141768265446541 0.00697238998166114 -0.0104817493417088 0.00348649318494583 0.00609122037187132 -0.0228970579612588 0.0365380359878872 -0.0316597573478364 -0.0148587054806109 0.0249093177776625 -0.0341785447664589 -0.0184717292517797 0.03902257455672 -0.00526642887242635 0.00751787760643357 -0.00272473812326979 -0.00337715209530622 -0.00567013831332472 -0.00110429296390947 0.00111086554546782 -0.00611309940034919 0.00299673340376427 0.00372685401897214 0.00774281194381207 -0.00704206066101719 0.00572625351355822 0.0142152457883008 0.0277005253274122 -0.0190274111664701 0.0357229288707543 -0.014393665906173 0.0119328340793814 -0.00497148874947355 0.0166030129094254 -0.0103518455051538 0.0162534324647544 0.00485324062725909 -0.0237443558731276 0.00988731093532646 -0.0058134568417884 -0.000367088539673513 -0.0102392581933694 -0.0150217506813893 0.0108035355032055
  69 1278.56786814001 ""  16.0185201158515 0 0 -0.0230105069543927 -0.00833273893343305 -0.0256550931710254 0.0170464534168336 -0.00817576095613924 0.0209335326903116 -0.0197376718058771 0.005368148720774 0.00399355884092983 0.00247405962543378 -0.0092719756493562 -0.00598195377253671 0.0124794939060088 0.00311624006268431 0.00149747103145766 -0.0120480171200539 0.0149006484514732 0.00729723702357639 0.00323774875122219 -0.00839523189764908 -0.00432471901726859 0.0127214454681433 0.000216719058899785 -0.000190502521053251 0.00781185687208505 -0.026178095530685 -0.011859444711571 -0.000310063743126341 0.0066233745687718 0.00296132867679814 -0.00275474844334705 0.00895579660621716 0.00467350283969548 -0.00277463822840895 0.00931365176422174 0.00379643158313013 0.300966582082822 0.185354836971296 0.0430059801492189 -0.379026658651134 -0.223527890572525 0.0120259838694572 0.00214440891076823 0.00442762480530373 0.0277678550473333 -0.0330562686901382 -0.0228770869219332 -0.0131933372938097 0.00367550679629613 0.0136541210741777 0.00760700864609089 -0.00722594347563567 -0.0116575827405682 -0.00527110799400017 -0.00996224106087711 -0.00473893545868807 0.00400490015840273 -0.0136578874509641 0.013796253118216 0.00693873788100557 -0.00894759259154099 -0.000510808217821877 -0.00640204910027291 -0.0225173797350361 0.00146019363631924 -0.026058854858065 0.00427755400538387 -0.0239527983788052 -0.00827825528114873 0.0253331778320423 -0.0132980030199466 0.00734902320205469 -0.0227364724150683 -0.0192039114161644 0.0171805202978746 0.0259526334456714 -0.00312186379504269 -0.0139573175744385 0.00521267081787455 -0.0209039447628014 -0.0140799540152127 0.0509357896801968 -0.0425488418958107 -0.0726249422397736 0.0357674943494781 -0.0272411660591452 0.0421303021671583 -0.072903123848953 0.0520280211886052 0.0280977928433602 -0.0377183630819502 0.129315805732386 -0.186595243029951 -0.0151777274153975 0.0373300447998162 -0.164394063079547 -0.140324774894527 0.452312036453424 0.123819105868985 -0.00289123645393147 0.00321378603565638 0.00367630181816426 0.0025123689549061 -0.000110569694280236 -0.000970889435427171 0.00223109675164113 -0.00337083173569468 -0.0035115213512827 0.00219192335466937 0.0118254805074799 -0.013447980873809 -0.00939554879477883 -0.0179430562371948 0.0125869229414477 -0.0108557585149603 0.00361188564879068 -0.00510239743477157 0.00678259082306113 -0.00679311204792376 0.00875948088737084 -0.00384160921253713 0.00216739455177677 0.009388428058002 -0.0117189993826614 -0.00244538548030705 0.00938750973432186 0.0068352400955163 0.0122086417016401 -0.00891526577408037
  70 1282.69520240728 ""  8.8194534405459 0 0 0.00208890278234758 0.00149601610406649 0.000275703323841272 -0.00149218363940208 -0.000587980043680691 0.000474108248930042 -0.002758514960014 0.00303434980464589 0.002018331083387 -0.00995989778510444 -0.00927091520328676 -0.00475487176132432 0.0100288428113574 0.00542321895562512 0.00265612014311345 0.008123352899526 0.0302790610196063 0.0150369454578246 -0.000680431662210677 0.00103721056876973 0.000690738488029297 0.0112796453283166 -0.001923472323674 -0.00197067439598353 -0.0158920262007351 -0.0631238551777235 -0.0307776026613144 0.00997344062858951 0.0181573093273136 0.0088775051250223 0.00409916361309538 0.0212350880573399 0.00956458688510711 0.00408117724979651 0.0206579454290787 0.0107259674608577 0.00880234461280671 0.006565587688623 0.00152431487573472 -0.0075765330990252 -0.00561457843659953 -0.000519299167399356 -0.010483856376345 0.000213743673836214 0.000823255646033279 -0.0384477018416239 -0.0223911595025758 -0.0112614110163663 -0.00017783684439382 -0.0464214539476701 -0.0257694789907557 -0.0260668789986935 -0.0294804023543017 0.00218883389079968 -0.0232745391789657 -0.0431094593726905 0.00129260071082313 -0.0525300384180988 0.0523204053063462 0.0243408947415048 -0.0230473388745374 -0.0254529451162176 -0.034981249282364 -0.0568187488388547 -0.0175750127273744 -0.0412559307091607 -0.00751032895118219 -0.0474775980910338 -0.0360306534908858 0.0484863752526087 -0.0304066306723325 0.0412853595138259 -0.0574741365977428 -0.0425037611672499 0.00997576807770736 0.0498713264715286 0.0129546964662023 -0.0481790033630042 -0.00770290940896274 -0.0577846624865573 -0.0150438147563545 0.00086876357862647 -0.0024472006493243 0.0040208526390809 -0.00343616297149191 0.00193960461228786 -0.000452422377220405 0.00424801808719341 -0.00207471243544588 -0.0025530429095025 -0.00311927063296659 0.0105973201870078 -0.00499291552512151 -0.0236624874857716 0.0307066359206945 -0.0119069934471232 0.00797193599950899 -0.0223337184992694 -0.00746305774432255 0.0569422921947322 -0.0586805552690345 -0.0453123463069148 -0.0290066531620815 5.56270241278326e-05 0.0202205362498189 -0.0447452901590403 0.0568377191613023 0.0569456552781354 -0.0260713463154025 -0.147192739541881 0.166425275697314 0.112649439919088 0.385446232594579 -0.297664201484108 0.222468233920069 -0.10744910430596 0.0667995658168027 -0.202128610650142 0.0910061976911587 -0.192894995009769 0.0871654126755383 -0.0274346335586338 -0.194271831324569 0.18237712582221 0.0147778954610709 -0.117603446287274 -0.121311536786225 -0.199908711997989 0.140931253260312
  71 1286.96080331498 ""  0.622075693642029 0 0 0.0114307198303019 0.00645725616857914 0.003832109169092 -0.0153387529746514 -0.0142438942335805 -0.00936398128463345 0.0306420757627107 0.0231167581699934 0.011758892551475 -0.0290466535212938 0.00320491726196479 0.00123346444026 0.00775818890812771 -0.00106254455935322 -0.000239344825828872 0.0570702540310709 0.0657129856678605 0.0324561294697179 -0.00938392044296576 0.0225337437307346 0.0104719989992859 0.00319761568391714 -0.0218046088129009 -0.00953090532513371 -0.0621791006019342 -0.138663652394692 -0.0682482944564328 0.0297121493396373 0.0422970501691226 0.0210488873867488 0.0162087630731891 0.0457758616826476 0.0192489812938538 0.0161744992759949 0.0431738842515333 0.024343854044086 -0.046397460663102 -0.0342168139158015 -0.00691690912895331 0.0335429623234184 0.0169369998610372 -0.00569432584921719 -0.0297792309078398 -0.0962726970537744 -0.0494913072824971 -0.10515536589637 -0.0656064847230065 -0.0325247513061669 -0.0087803832795965 -0.0955607374232784 -0.0446903489605411 -0.0972803408040378 -0.0707524181278283 -0.0481289732174802 -0.0523833452932225 -0.120133460322932 -0.00288431978480732 -0.122195006887042 0.124596232411485 0.057691983133786 -0.0525349092090072 -0.0758896037554762 -0.0931472517496293 -0.12561809748869 -0.0544212157967545 -0.071960247440153 -0.0282397579727502 -0.0980601091345016 -0.0903143932262934 0.0968702594272854 -0.0653478107151945 0.105094403202796 -0.126300676232277 -0.0887155899627265 -0.00187749194345354 0.099534031256625 0.0409367313869592 -0.113573708538124 -0.0295792355290962 -0.131329545291198 -0.0207529188843059 -0.00537137007045978 0.00523372173002047 0.00618232232494323 -0.00283611221330554 0.00246208635408266 -0.00412058042808543 0.00567228273238646 -0.00569146066035115 -0.00219549866241812 0.00242355834529075 -0.0154218594643631 0.0217232573828939 0.00929542329219819 -0.013971279702354 0.0208427086229978 0.0128880285737391 -0.0516634297897176 -0.016413263328574 -0.0210268866060581 0.0225617894437488 0.0164973807805302 0.0100075021484038 9.60716512119478e-05 -0.00650642354719496 0.0167397063926315 -0.0222811808909448 -0.0231518634287411 0.00800931230188367 0.0676510733833097 -0.0733178305223213 -0.0341632225377579 -0.155704835387746 0.125241606462358 -0.0786401884334041 0.0397056647259309 -0.0215498724870852 0.0804749037508273 -0.029491015986805 0.0739794127882702 -0.0322601082160938 0.0138428721017477 0.0745024512983239 -0.0755135362172375 -0.00829601956913594 0.051828096640548 0.0463012851991004 0.074500104073163 -0.0536787208632243
  72 1301.47957995318 ""  71.3019838112555 0 0 -0.0150590056701916 -0.00326515867678496 -0.00324880678314067 0.0285066405974133 0.0427840722061434 0.0207571307252738 0.0679005614687131 -0.109735696647092 -0.0575173909875812 -0.0317614391278228 0.0468729142988945 0.0244648949655494 -0.0757805377973234 0.00717208251126836 0.0031362218709729 0.124870227372823 -0.0433538879375007 -0.0200564292908793 0.00325253635011462 0.0782365634545142 0.0380501163939577 -0.084407311903727 -0.0399943158116081 -0.0208716295762108 -0.0705081689899474 0.0227330760813237 0.00989270214929128 0.0192281235861691 0.00134392496878932 0.00097471642119282 0.0164297326758337 -0.0102813294244596 -0.00874216155207801 0.0163426533746102 -0.0134814412702757 -0.00230254134909925 -0.0400808245498029 -0.0542602704435885 -0.00957934308462213 -0.00686730051117552 -0.00343497856691553 -0.00380608742230786 -0.03927399414822 -0.0139044355952847 -0.0140180567572824 0.0615073655217927 0.0925216112104105 0.0446834406177115 0.00404169544992947 0.0426403815418734 0.0249822412807113 0.0199300400192271 0.0147249651935558 0.0077233403909098 0.00803366959972798 -0.0555619833628078 -0.0193925479934163 -0.0202004405264249 0.0221458702535716 0.0102047246021982 0.00782097447075909 -0.0497331222178184 -0.0311973738979156 0.0171758045450151 -0.034926867679201 0.0618140975816286 -0.0208319804568418 0.0336108940770718 -0.00931433386676471 -0.041179170512357 0.0112892477978953 0.0278036678900586 0.0192196444847247 0.0264861945922078 -0.0652742491758355 -0.041055220378156 0.0291030914644706 -0.00904080365143405 -0.0217763672897947 0.0138464942656793 0.031654368160461 0.0110772437664568 -0.00627359932441443 -0.00960599675839848 0.00809810550995204 -0.00308587068151208 0.00360081989247518 -0.0175611398814318 -0.00378937611756206 0.0112369177371181 -0.0187927318101111 0.0329697049599346 -0.0259242366689485 0.0072981859548302 -0.00722808311792414 -0.0244759922687446 -0.0453217423708756 0.148319540822985 0.0277939422127446 0.00249611965567577 -0.00451699074079496 -0.0026374299016549 -0.000220955072767337 -4.52678042797551e-05 0.000628298326464503 -0.00217175777534177 0.00491928248543841 0.0050981854347546 -0.00221883453093833 -0.0218210023933999 0.0221377462880282 -0.000457021336591024 0.0344337893852301 -0.0306603528314086 0.00371760737186023 -0.00249796097587656 0.000984790302171061 -0.0168197844410179 0.000753644669594143 -0.0144455857310521 0.00213783673161391 -0.00604045594362439 -0.0107588950469718 0.0183099082967888 0.00472131204573712 -0.0154534690191066 -0.00768698084365255 -0.0134405305590044 0.0108009264274294
  73 1311.56559360641 ""  0.20060161794214 0 0 0.020782332534805 0.0163667408033381 -0.00270013360468977 0.000218173146129153 -0.00617656378022111 0.0290074595041553 0.00645860735912011 -0.0169790258765986 -0.00712070334223781 -0.0026563464142857 0.0106666914239623 0.00392394251094015 -0.0121552590112359 0.000513971780156488 -2.11184589176541e-05 0.0211407797479829 -0.00969467409847058 -0.0042889156843447 0.00186112454101788 0.0128098740089685 0.00592678101613942 -0.014473911921461 -0.00702947330906367 -0.00434645305155093 -0.00997035851548568 0.00387378262491451 0.00239442297868476 0.00276263303450389 0.000561036689428677 0.000127217879855333 0.00204708052023982 -0.0015253697074022 -0.00155536035444375 0.00200285051030827 -0.00218995918085416 -0.000381317142821139 0.441052035679346 0.307606814924416 0.0768189684966174 -0.41047466030025 -0.309874799706195 -0.0544384287346846 -0.00447147994301652 -0.0171845131331693 0.0249688128558317 -0.0113146116852958 0.00264844722789089 -0.00130191885335383 0.00188978451580506 0.0203474918678715 0.0121130412541065 0.0209409104397081 0.010186075846819 0.00839203587980403 0.000927032841061802 -0.00832730651093765 -0.00283803891951444 -0.000880234395859582 0.00204843773742545 0.00143831271017917 0.00170073005476871 -0.00806258367813401 -0.00466901751133697 0.00291566814704035 -0.0047475381178428 0.00949081475190029 -0.00221669872065306 0.00491710592974515 -0.000674005558161225 -0.00548873828511024 0.000772804216094709 0.00428183403566142 0.00369397874364997 0.00455800757825928 -0.00905443797203577 -0.0052072055648581 0.00343902733482096 -0.00163862458814836 -0.0015686794161924 0.00301955145909357 0.0037164215938189 -0.0397910611530471 0.0345342562042149 0.0405114867323122 -0.0184217871414633 0.00816280685119894 -0.00785351552473799 0.0282890732563276 0.00204112313747034 -0.0846616438007819 0.0509811397237282 -0.0982078262498386 0.105955449049131 0.013671197897759 -0.0461022539438675 0.0899935541168131 0.118642125869728 -0.422665801656931 0.0231427480342355 -0.00151802671732499 0.00100112610718749 0.000497131000582859 0.000552593906181665 -0.000238578488705556 -0.000843384789580466 0.001902827486959 0.00026903562538388 -0.00107453276794576 0.00178682292196966 -0.00503829302621557 0.00354320880544026 -0.00271891705216506 -0.00335296806161508 0.00255101841643936 -0.00548280117894451 0.00365056359819761 -0.000810582265082274 0.00499800699936418 -0.00155730152265257 0.00391809261625036 -0.00542745584187161 -0.00302085121795814 0.00586925261176203 -0.00534689485517143 0.00069485120759749 0.00520674660004287 -0.000939965879388827 -0.0023718763227275 -0.00167163815972959
  74 1347.00912140664 ""  11.3180122469253 0 0 0.000999608296732239 -0.0012720949674244 -0.00107770457711575 -0.00170818969941218 0.00557324031024642 0.0042932120530051 0.020920710932793 -0.0188533448019092 -0.00952369098910036 -0.00365774361763856 -0.00558144390961659 -0.00256682899571639 -0.00728090054288321 -0.00160457454349107 -0.000878963190974934 -0.0167514029804815 0.00469716990580195 0.00222200059945682 0.000341658006081294 0.00643416262912012 0.00304238443178006 0.0041243077492439 0.00747851242083964 0.00367081908403345 0.00582836763287534 -0.000502575451850269 -0.00013558881865791 -0.000839711898504139 -0.00309494079824203 -0.00142901161097167 0.000264933191140923 -0.000374013164814742 0.00121821911723393 0.00028334585752702 0.0007305111289472 -0.00098269132299827 0.00580497558849591 0.00562385966440743 -0.000849345206687593 -0.0103683078245659 -0.00859367475897565 0.000368162785345126 -0.00445578434661507 0.101766614720491 0.0494805163910128 0.0970745550276193 0.0586005363316543 0.0294039018220768 0.000444527007293399 -0.102442588972609 -0.0510230773644963 -0.0691134650302672 -0.0316626596868407 -0.0149027313434425 0.000886252772032995 0.0127700783569 0.00471273244090436 -0.0117264580603208 0.00408168190158251 0.00199267904921387 0.000880713450318248 0.0116901565272417 0.00724745282066573 -0.00233451060303313 0.0011718412538182 -0.00752907026367512 -0.00327788587846345 0.00204021207302578 -0.000628442458199476 -0.00418867251605815 0.00528553487052969 -0.00392795084698564 -0.00247197602269813 -0.00504025575080306 0.00554508264667493 -0.00430141179735984 0.000188380682804719 0.00658858413402779 -0.00350516074234058 0.000758432954253321 0.0020709628217377 -0.00165266213531877 0.000306554664257533 0.00466630288928946 -0.000754072498382891 0.0015205890376636 -0.000741893768552232 0.00195295789538594 -0.00311402492526967 -0.00330961808395948 0.0098206483889273 0.0053698026527081 -0.0108534943795208 -0.00965612180427956 0.00661049265045491 -0.00492101047250324 0.00177544668928344 0.00258717917080781 0.00250762196023399 0.0507965115645417 -0.0462395565255126 -0.00173768940458665 -0.0160913940001531 0.0337511891868241 0.0501835267646843 -0.0386793482789514 -0.016323183310813 -0.0289837600957899 -0.157575538479002 0.513534847276183 -0.404459330316294 0.178914054377366 -0.170549813619955 0.175156079047273 0.215473048151943 -0.146158966196218 0.0269457401314616 -0.290350522117827 0.0644260451197498 -0.201319900529504 0.0491414238042458 0.0814169504254152 -0.0534245889971267 -0.0030944250141751 -0.122172575127354 0.0759328058223454 0.0806057286357263 0.0477135839047236 0.0385908995377238
  75 1354.43146000385 ""  0.639751181472304 0 0 0.00533659949516369 -0.00394565631812417 -0.00393131053879116 -0.0132810819018351 0.00798316338375966 0.00717459783503701 0.0823368808515561 -0.0442300796397247 -0.0224503545729346 -0.00793532064982646 -0.016360673853842 -0.00777875583305869 -0.0219480537215213 -0.0185525100539128 -0.00940217517032054 -0.0762127250042321 0.0334770714582167 0.0153705857101257 0.00455024083094599 0.0259970019341505 0.0123716788794388 0.0151536323501784 0.0188995765616317 0.0102809759316654 0.0251022471250726 -0.0118393360890528 -0.00543614336079854 -0.00246562442225649 -0.011644103981668 -0.00566621417813222 0.00123980567589845 0.00170284348306358 0.0069741784270393 0.00146313901220502 0.00653893292211799 -0.00299858709178709 0.00899012865691736 0.0138447036609399 -0.00416184464006387 -0.0296399540432456 -0.0219806325117746 0.00542040249092668 -0.0086732961520313 0.329030387622351 0.159665594538589 0.389011203048604 0.21677958130977 0.109342108181905 0.00516097761920324 -0.392057592798718 -0.190504579955383 -0.305637633926516 -0.148690491410172 -0.0869820354544266 -0.00207632307485791 0.0538637267399575 0.0244446383390058 -0.0567499774331484 0.023304161251313 0.0107996074597121 -0.00204168435815623 0.0530524287574298 0.0269365517996837 -0.0185376553039208 0.00364846241131031 -0.0397280757755291 -0.017022887349551 -0.00030360144697571 -0.010413173289841 -0.00960481028936703 0.0195936847027735 -0.0161721349318285 -0.0197569735343621 -0.0289072604447063 0.0270714413581721 -0.0105218204793243 -0.000280572943596519 0.0253926899498392 -0.0174457319427727 -0.00830597993766751 0.00587622785614548 -0.000773318609390416 0.00372312838282917 0.00400628247405846 0.000353520433707695 0.00210950690415477 -0.00193005070949609 -0.000761405247867161 -0.00869955701708495 -0.00754801477785017 -0.0112749390895829 0.000828448357182573 0.0174809787851574 0.011151664146981 -0.01298623622147 0.0141924237725077 -0.00483944722408785 0.0280234645541836 0.0200645190998118 -0.0145118740734606 0.0149345343746753 -0.000997656608155427 0.00440603353383269 -0.00942745116296648 -0.0122620234704068 0.0129343456652573 0.00414999293866371 0.00474800461565901 0.0375360451573941 -0.131506010207997 0.106123899276397 -0.0449425532895151 0.0248182879038939 -0.0291532653797138 -0.0587740099552665 0.0423645363185889 -0.00361288084772643 0.0863068147212393 -0.01243067190239 0.0568139815691382 -0.0202973541439739 -0.0222129019545296 0.0241720026295256 -0.0129910751868245 0.0313573765656221 -0.00613603692014679 -0.0232904049553189 -0.0203959162081348 -0.0114655686800329
  76 1417.81573376699 ""  7.94451968118267 0 0 -0.00698992497338285 -0.0075029826229204 -0.00274029867512595 0.00566694497723224 -0.00056912594671933 -0.000637982366067445 -0.0262085615040605 0.0109030177823711 0.00518628704197397 0.0169771638586852 0.0249462553941075 0.0125227750184613 -0.0093591956763505 -0.0225045535236347 -0.011065602689102 -0.00759897985811966 0.00578537961464284 0.00262214383739904 0.0176932697218383 0.0140309015110011 0.00725189245109741 -0.0158301420847561 -0.0254260581504959 -0.0128679862143355 -0.00253494537991981 0.00376336987136445 0.0019888109415116 0.0565430383188912 -0.0680305174399663 -0.032223613867667 0.0247216954347182 -0.0135375046581238 0.0292085444510702 0.0312139626618048 0.018654332089074 -0.0354447508950224 0.0307289505371916 0.0143977032548775 0.00513747348137917 0.0327003966793268 0.0218445240192838 0.000937700589316675 0.019328927252692 -0.112682917929475 -0.0546462349847531 0.0345828452873839 0.000409780377337145 -5.81872874070458e-05 0.0207514012176014 0.0064202730355841 0.002627225913345 0.104979265048671 0.0355856427942766 0.0213860936894011 -0.153104898920997 0.240259900358222 0.272911080192598 -0.342013721641719 0.183667277258447 0.0851459520328041 -0.14911366807121 0.365007363868188 0.0146684101735037 -0.0593704171173323 -0.00103156573700151 -0.165767877833583 -0.147144693661466 0.0352860342650528 -0.0880199933365146 -0.0756527602792588 0.116488099505982 -0.107825067050049 -0.0767507139082608 -0.159525133986709 0.127548616813769 -0.093882583408701 -0.0193493539235993 0.198457036046613 -0.188855905199016 -0.061670477547618 0.0960729421254819 5.69976739683133e-05 -0.00239383907608207 -0.00435962036737615 -7.80753729901785e-05 -0.00240102144499155 0.00193833837766974 7.17581363808948e-05 0.0127934273253992 0.00741791227847069 0.0129154549176419 -0.00564457560907633 -0.0136856901817739 -0.00380717671737353 0.00198777417201467 -0.0110481425641582 0.00719015880210616 -0.0365289209573029 -0.0171289201510414 -0.00104793736489863 -0.0111365080009219 0.0141263333766446 0.00481766438805826 0.00106276953347174 -0.00459789282583537 -0.00944509782304491 -0.0113416554024133 0.00805728473363153 -0.000597111666705786 0.041707901430219 -0.0462292832429513 -0.0189224538801937 0.0597112716862507 -0.0476537728460599 -0.0318661965250975 0.015432197891703 -0.0127601291915802 0.0172363991775895 -0.0130516376790915 0.016860185983274 0.055063327232002 0.0506258982089694 -0.0271514281873087 0.0168365731992326 0.0304848487753274 -0.0662069125158705 0.02033381800616 0.0678883403979251 -0.017446792452355
  77 1419.20433625487 ""  6.63292607236154 0 0 -0.000376200443704715 -0.00040071925008481 -0.000138803431211976 0.000334753171032755 -2.84695931123374e-05 -3.72374160354836e-05 -0.00142470283587173 0.000468566590289514 0.000526200695579306 0.00094517409699325 0.00154495449457082 0.000501258061127829 -0.000551036606294043 -0.000956537886621387 -0.00131703281870268 -0.000421498951397778 -0.00050009798230228 0.00185697997555011 0.00104175762538818 0.00132046296189886 -0.000545361213005694 -0.000961911081710308 -0.00151691504742901 -0.000686236053412241 -7.64858261987851e-05 0.00178847399124054 -0.00309084464678519 0.00348182814754572 -0.00573509988468655 0.00116045942998635 0.0458599376252487 -0.0265588135725722 0.0695739586537986 -0.0447047190310294 -0.0357450551671132 0.0593900305848589 0.00157357164613717 0.000697758110735755 0.000289460987056143 0.00174551949827411 0.00112029668810483 3.15296651292751e-05 0.00107761351612573 -0.00635734613200126 -0.00305164713077136 0.00192089986384116 -0.00207711919384774 0.00427354021922812 0.0008938931125473 -0.00688933658323001 0.0150815720983057 0.00587862812906716 0.0026699061530372 -0.000360678227523465 -0.00114147803022367 0.0239032719494696 0.019066320621319 -0.0209609483177272 0.0203597863571157 -0.0134378437258782 -0.0179439755567059 0.0154601461807592 -0.00526223953226141 -0.104269826676703 0.0260401191215071 -0.346773618844262 -0.330408827804995 0.0424462382463374 -0.207320320208119 -0.111112128977618 0.239281529376418 -0.276967581688679 0.104886736446481 0.237880685468093 -0.220508302079367 0.111172465158092 0.0656249162088751 -0.337376088769208 0.317036606481152 0.127035964766364 -0.143475985725161 -4.49657393643095e-08 -0.000132942036459544 -0.000256730753799116 -6.8724045693418e-07 -0.000138341240107765 0.000110321240902247 -1.33047124020535e-05 0.00073657211598214 0.000423571728108883 0.000728795674614746 -0.000331762914434728 -0.000773925176910405 -0.000151876331935024 4.24004928861286e-05 -0.000581357164835949 0.000399496769503844 -0.00213541202990735 -0.000980284519986875 -9.23516274473176e-05 -0.000810371169089695 0.00103523275478328 0.000371698529831158 5.18639233623011e-05 -0.000342176392944494 -0.000732086609389607 -0.000930766029246837 0.000664557614532308 -4.89460697202896e-05 0.00304683119720393 -0.00337632744456838 -0.00141689252540732 0.00442842396672322 -0.00354022633890125 -0.00250616033723738 0.00130265053370857 -0.00087293102779179 0.00145489615528384 -0.000830675108731461 0.00124676705591577 0.00441936624027383 0.00409776886182725 -0.00208968721249602 0.00122926336480014 0.00257588200501855 -0.00534719846916302 0.00156862584526285 0.00539094191411243 -0.00143724928780586
  78 1420.91552381454 ""  3.45196140365733 0 0 0.001696023687817 0.00296145545367455 0.00140890540603208 0.0022532460246729 0.000380155220410041 0.000330209134506047 -0.00575800851789884 -0.000676829135494194 -0.000489332724584667 0.000206462004482274 0.0004462995100219 0.000300027015162503 0.00090778530578445 0.00207013230838706 0.00106322014720619 0.00432428915991093 -0.00398953681598456 -0.0019102916067428 -0.00053650237481413 -0.00158308183763947 -0.000767481781232061 9.44194297182866e-05 0.000417131549235734 0.000298509574243375 -0.00267427563909527 0.00305682869779847 0.00141812314745445 0.013113261565883 -0.0147366240127806 -0.00686195569453116 0.00627778861972753 -0.00398886463283011 0.00702355546408788 0.00610670053261541 0.00272429009571571 -0.00699394360071013 -0.0157606439536796 -0.0105627145736571 -0.00228572277405913 -0.00891186442061966 -0.00645008858044648 -0.00193853765238461 -4.88669792323441e-05 -0.00930689411605705 -0.00489346705782632 -0.0226951619918785 -0.0114205978847909 -0.00561432528210629 -0.000603480372296227 0.0195833459056486 0.00944322605215984 0.0213017730307426 0.0118366890987553 0.00598457922512632 -0.0351752143624341 0.0502489973735597 0.0606528977215425 -0.0728756175644994 0.0397485120300705 0.018028187608042 -0.0345212881678909 0.0788400788636096 0.000621012696823031 -0.0125912256326547 0.00061459988188599 -0.0403039640140402 -0.0372022804545226 0.010825759348581 -0.0211772216649963 -0.019320265900419 0.0288890307091626 -0.0269071072251392 -0.0126950247899309 -0.0293080620552281 0.02388086769725 -0.0195911210409113 -0.00240445384971585 0.0362458288181148 -0.0359374229642096 -0.00823482680863459 0.0198597570178606 0.00183457838785793 -0.000904795129485192 0.00079093111234202 -0.000615989529574365 0.000413075123943753 0.000516806125128747 -0.000322194576455609 -0.00178878487521781 -8.68199575479449e-05 -0.000449446092336594 0.00670302754433236 -0.00479453611021878 -0.0135482218478139 0.0115724276663054 -0.0150785074004722 -0.00145713091024451 0.00372541003418966 -0.000241018894225558 0.00845203031982244 0.0529452377961576 -0.0704450233314462 -0.0259847932048632 -0.00245817960669005 0.0250364656745861 0.0434759140052993 0.0582036149715838 -0.0406142150975518 0.00687517923380874 -0.194230695049802 0.213503503282044 0.10865067532784 -0.297293019247866 0.24293417486096 0.178942443321591 -0.0949061536788231 0.0604344415656718 -0.119908781514909 0.0613142439782349 -0.101140985976257 -0.278680401102977 -0.266044978098995 0.123825069222016 -0.0641234781906515 -0.172807148019441 0.33499397043641 -0.0938023612827135 -0.332378656655378 0.0922538422982921
  79 1432.82155761076 ""  13.3883994088074 0 0 -0.0656020114552188 -0.107858672217684 -0.0444359606381413 -0.015501362954267 0.0131123452682979 0.0108994089945449 -0.00699754647560469 0.013257268821168 0.00479965843117987 0.0174480781322648 0.0304638772185627 0.0150962474361076 -0.0203106335934356 -0.0315938048190117 -0.0155039228806759 -0.00436707836205482 0.00548737363363645 0.00258070873796633 0.00635683824817152 0.0295568756978359 0.0146197767296908 -0.00059811373261924 -0.0190360545384428 -0.0091336082603236 0.00615710021051105 -0.00511161230432993 -0.00252478525853673 -0.0129453815840056 0.012743384292918 0.00600875177759879 -0.00329299605054396 0.00260426312304445 -0.0029626341513702 -0.00345633234579736 -0.000741050925193757 0.00398716664918326 0.350196835654267 0.296462713675749 0.0398599182689762 0.356599077654521 0.286913834753518 0.112437624225978 0.0203932890306962 -0.137211799269048 -0.0661228193282492 0.0959984021507158 0.0327508736253459 0.0161988133090468 0.00860275715357165 -0.112252309010251 -0.0542823586698059 0.0247841116842537 -0.00716283812791303 -0.00394342558608653 0.0367915218735058 -0.0390028862332912 -0.0567184548400014 0.0604719091782508 -0.0332715786314353 -0.0153517098657358 0.0359063504091532 -0.0689320915452684 0.00566452272026963 0.00184468978995661 -0.00219800999723614 0.0175294865852974 0.0201438304718755 -0.0083411736232072 0.0107079843955518 0.00768624656425629 -0.0117379247069907 0.0123834693937094 0.00222279455824246 0.0126833806371718 -0.0132384355816458 0.00815567825655953 0.00263559780171959 -0.0173619704861046 0.0211767421650643 0.00313107312521504 -0.012941353390963 9.4377412027078e-05 -0.0144245029056752 -0.0261251311782431 -0.0021980117949289 -0.0138401152765898 0.0113513086687773 0.0135999076280525 0.0847978807479713 0.0452600624709681 0.0813233046621525 -0.0425642023604859 -0.0741752647921469 -0.0348692294781553 0.0313190849140223 -0.0645928980412317 0.058706794703861 -0.192110557565966 -0.0863466097308516 0.00118709801934183 0.00565791681555195 -0.00620313866090999 -0.00256115188814917 8.28809609085427e-05 0.00202606774528718 0.00179333859871884 0.00134900343149733 -0.000134333887480592 0.00467334562122063 -0.0184880368498476 0.0179759152355534 0.010696090974456 -0.0266860882000035 0.0223830883839412 0.021442916359161 -0.0139042432735198 0.00329492994844855 -0.0135466301985167 0.00384568549084565 -0.00786237678120345 -0.00609928766092586 -0.0144594734030656 -0.00283578506788623 -0.00330675743253171 -0.008122938504727 0.0152392076832686 -0.00891601109298785 -0.00805680966322455 -0.00450064672174245
  80 1443.88631450652 ""  3.62010767218405 0 0 0.0248080712880172 0.0263942683134381 0.00780718774071318 0.0180716474887958 -0.00355562801976285 -0.0047381683721384 -0.0377025254624827 0.00713589513728366 0.00344486625574828 0.0289456840495281 0.0390496580212463 0.0197400272998081 -0.017146397519737 -0.0431904646933949 -0.0213965564964575 -0.0418270588437623 0.0285933048423617 0.0134291315649321 0.0395152977179788 0.0302220763833693 0.0153436304779938 -0.0302972344609601 -0.0473175350708207 -0.023561959876391 0.0160244243877021 -0.0119894252744077 -0.00574496527703634 -0.0141466660177301 0.00761723284299594 0.00349732206327004 -0.00657867895454692 0.0066592467740167 -0.00418028538538181 -0.00674684563848171 0.000869927314081358 0.00788194466180592 -0.133090901904911 -0.157416206054068 -0.0242305507973935 -0.109632705404818 -0.115000954894583 -0.0614911904520891 0.0331920895908048 -0.117886660608932 -0.0586082395997257 0.163419394278134 0.0558015357074187 0.0283000320940865 0.0459719814419861 -0.0949748774114142 -0.0447047074044273 0.163557684506483 0.0505354456848882 0.0263450273909738 0.0404265113222532 -0.0131724820667166 -0.0480601386116572 0.0368546806876867 -0.0237677468341336 -0.0111603536154624 0.0393771181726004 -0.0460581514596432 0.0203959676400053 0.000900606403932233 -0.00403324903153127 0.0324584843722695 0.0345616112727122 -0.0271125041393129 0.010853860003474 0.0233183526779704 -0.0220992075068009 0.013570392024408 0.00164255463615896 0.0231949275638116 -0.0240623611530131 0.0241404219543881 -0.00325247538609607 -0.0254766090758659 0.0358628391456062 -0.00906137595499 -0.0274217082149347 0.00368184059497323 -0.00732905495479417 -0.00929395156444192 0.000255967047717365 -0.00466290818000885 0.00568929201644321 -0.0184001868727121 0.0289955163799277 0.0235521600231043 0.0322459772808728 0.00747161216717326 -0.057107776017511 -0.0164139839150867 -0.00760025920259832 -0.063499026025663 0.00156827897061763 -0.14539281590249 -0.0737085007121402 -0.00675063988611414 -0.0488142791162662 0.0590541510256127 0.0183534971720026 0.00562671272545045 -0.0171607604450422 0.0146819684361308 0.0545609237574218 -0.044939343835893 -0.0125541148605049 0.15931836982961 -0.176366245586733 -0.069194929187987 0.233012239786852 -0.175536134960995 -0.119284295914774 0.0432757911217804 -0.0613317761824402 0.0722572934047421 -0.0640804051493557 0.0789678554421814 -0.184495830515854 -0.137693378480331 0.0634496100092541 -0.0111606832387145 -0.150723234952569 0.235755348515252 -0.020924265811034 -0.23185903884199 0.114569579594419
  81 1444.80022958095 ""  6.53535512348095 0 0 0.0252864059818801 0.0342318169571189 0.0121877313764962 0.0202079516485959 -0.00427117447295588 -0.00435203585508657 -0.0431057836773594 0.00767684824236883 0.00376703738272643 0.0322140992935457 0.0418457893707523 0.0213769913325441 -0.018800649273726 -0.0471946962874173 -0.0233248537916501 -0.0465276493208406 0.0322955781851326 0.0152572427610632 0.0452344368405979 0.0330977047197904 0.0168868520034213 -0.0359985043218226 -0.0534266775548552 -0.0271505803994998 0.017578636537932 -0.013555882172967 -0.00649965886554132 -0.0145530105803948 0.00702048009708302 0.00324966394708249 -0.00777078593019841 0.00789581328086975 -0.00548318244835964 -0.00801540660747831 0.00076366517110585 0.00943396432766522 -0.132715626369573 -0.162215755422466 -0.0201860782563296 -0.121569831413723 -0.125069691690568 -0.0715923144694119 0.0370064566545106 -0.129266050672033 -0.0639294906054931 0.181276698724832 0.0625384910314569 0.0316746055769135 0.0524916505632853 -0.0983634236745501 -0.0470691988392189 0.190002713595765 0.0573607840651796 0.0387032271465955 0.0422678080127123 -0.00944977137986291 -0.0479642877534844 0.0330383497219771 -0.0222321503261221 -0.0104376367789529 0.0413011042783273 -0.0437927123413353 0.0233950606032338 0.00183742278406046 -0.00514631852595846 0.0404432487433338 0.0423747305591173 -0.0316554796379997 0.0137578409837288 0.0277121354834146 -0.0274393444661877 0.0178417728680286 0.00244914339677876 0.0282900273932925 -0.0294150036246969 0.0282950456776529 -0.00312305919746832 -0.0319301202236883 0.0430252129258246 -0.00953710567611107 -0.0322315714238873 0.00312825360792483 -0.00230144266242491 -0.0029684395176245 0.000408881197851845 -0.00338999921629786 0.00497341122153789 -0.0157350116358631 0.0143312707887769 0.0129646945967342 0.0340370494587831 0.0144260873513917 -0.0534152845960133 -0.0179036568209034 -0.0216152040607372 -0.069742964091097 -0.00339706255766864 -0.0988091045080254 -0.0442845696069476 0.00761531990858468 0.0473054574432915 -0.0585163794337855 -0.0198060217813338 -0.00408187693721698 0.0183237469877157 -0.0120912819367004 -0.0477893943488826 0.0400407722249215 0.0189039134162497 -0.156347133921665 0.167272054642857 0.0805519764883153 -0.230862218371664 0.181347008205378 0.126500058196201 -0.0520489913889239 0.0585020159193605 -0.0855390536336333 0.0610541745824511 -0.0854285842188468 0.160883451117166 0.113134236453871 -0.0589468193675074 0.00613206982899759 0.128818176590974 -0.198194768048536 0.0108515560791983 0.199093891009553 -0.106243090587176
  82 1450.77042393746 ""  24.534781866147 0 0 -0.028265263423992 0.0108617624905331 0.0139513850893173 0.00366388600875591 -0.00779821615638629 -0.00341374953034366 -0.0259920983460031 0.0118499514454295 0.00661747756445402 0.0199437082371091 0.0353050712081563 0.017416907924906 -0.00833073960264005 -0.0319045040503798 -0.0157319675819966 -0.0267390231220075 0.012108652122604 0.00566535199241254 0.0200882925993437 0.0155454473451468 0.00788084676173871 -0.0121644742092141 -0.0242471409820449 -0.0122625298735827 0.00982920619907573 -0.0057329494440143 -0.00271087149429612 -0.0329848695244008 0.0346818656003326 0.0162753320607176 0.0203445754177884 -0.00903842318286535 0.0330822823071455 0.0210356979879873 0.0199683060890516 -0.0268260880534167 0.116486274662641 0.126254459405691 0.0452100852006356 0.0674098635409806 0.0861063265341206 0.0215939379028831 0.0234241621621541 -0.13938736720387 -0.0646993643227806 0.0927425369370584 0.0227126080371761 0.0113896328583591 0.0238621890810809 -0.0371622616627946 -0.0175243564310145 0.086511720059208 0.0241743621920543 0.015428572641563 0.0889284603853802 -0.113742122800885 -0.148532008947847 0.176212912908885 -0.0948660671578004 -0.0433509458047189 0.0871102399475071 -0.187682670852106 0.00579573721897383 -0.0536956952972324 0.00598343731609819 -0.15367092429143 -0.148318334663738 0.00114159526560185 -0.101245715413384 -0.042483855452814 0.112427670331753 -0.132714816414276 -0.0568149787126134 -0.114735994842342 0.0977440286104624 -0.0464626443797931 -0.0335208969726835 0.168062899686658 -0.149308299692849 -0.0768438767899054 0.059199862759369 -0.00685668014693472 0.0161833143608527 0.0251886980625689 0.000656517344700675 0.0149006605899078 -0.017145921063758 0.0303815210033036 -0.0929666285392658 -0.0640733675698033 -0.119554294136138 -0.00224981026130898 0.161510785587387 0.0520438952276577 0.0284758892183725 0.183070548119678 -0.0305923901579337 0.371001433081446 0.172058066067255 2.3702589121701e-05 -0.0024325972887065 0.00102401569473457 0.0011196959847714 0.000464449848378575 -3.66841646781589e-05 -0.00139591674906951 0.0053543410127668 -0.00389304326111165 -0.00724910748125404 0.00883648830960137 -0.00472030977991082 -0.0038333883276667 0.00472582833529568 -0.00636146024823693 -0.00210260605231135 0.00190775603917359 -8.01002259950551e-06 -0.00952894920980067 -0.00204691421263012 -0.00549962080307585 -0.0307827972623573 -0.024347042335803 0.0119214346545841 0.0303430240651701 -0.027150326704805 0.0061058324004459 0.0225507389371935 -0.00604016982920259 0.0269390349238278
  83 1451.51062906909 ""  3.56255255588589 0 0 0.026294316004139 -0.00104501797006504 -0.00783828065369455 7.49303300988425e-05 0.00611479130020045 0.00231289274910796 0.0111097516722497 -0.0122567794205921 -0.00661643915294754 -0.00916074636623067 -0.0251868139715621 -0.0123150443603753 0.00334156612531609 0.0229101524681414 0.0112690755472155 0.0141808169018138 -0.0178622327551522 -0.00858255934311058 -0.012914846590191 -0.0129138380810711 -0.0064694378068765 0.00986562362604845 0.02058972576682 0.0103030045920504 -0.00645528893112715 0.0053145790428804 0.00258368156793465 -0.0282513415293731 0.0378335720322691 0.0177951487293519 0.0319800151326245 -0.0179084521900883 0.0450403933699723 0.033054786633032 0.0236323298929898 -0.0410527655735852 -0.112641316811184 -0.123176369824574 -0.0375711680626648 -0.075026318691941 -0.0883154354441874 -0.0285057611028262 -0.0115541048421751 0.104948877933473 0.0485331414656278 -0.0359629841348059 0.0029650124939102 0.00137018196847571 -0.0154219689197773 0.0723571509159569 0.0348736520611494 -0.0616916513058999 -0.0148081918437679 -0.00952916467906568 0.0773528787810413 -0.137574996257701 -0.147742832020724 0.190578593787939 -0.0983589587561623 -0.0445139213770425 0.075998244070229 -0.201636763003979 -0.0133697272061227 -0.0668144461680827 0.0113227627764683 -0.221977959300388 -0.218703201212466 0.0289883190935693 -0.136387804774851 -0.0751272458326103 0.160197361445349 -0.176863077193715 -0.0710871438838704 -0.164767701730026 0.144891407056313 -0.0807694666689061 -0.0381106872446927 0.231849142224938 -0.22114635775971 -0.0855384360041537 0.101370358307067 0.00540431207892293 -0.0120653127913473 -0.018385109449933 -0.000425325388575093 -0.0111514337771717 0.0130528825123042 -0.0251453088254026 0.0692033676752481 0.0484609170082913 0.091850823397169 0.00457014361722958 -0.125793806047186 -0.040191187897716 -0.02494955450385 -0.14397153054674 0.0209913550835205 -0.285882689718028 -0.132670534444424 0.000188140915890556 0.00284208192090249 -0.00211721990389918 -0.00128459255392785 -0.000449209710338023 0.000488251062534359 0.00083612788623504 -0.00518147208181938 0.00381389943506087 0.00552022459563099 -0.00998241447593048 0.00740813552613915 0.00453990748558506 -0.00871715382082641 0.00869481250220039 0.00420822149782656 -0.00235834882544588 0.00146466415816565 0.00521958656719202 0.00286472442711939 0.00201687422816662 0.027038968497622 0.0218912341239675 -0.00967739100465152 -0.0236483809530757 0.0242639334443943 -0.00931079762441461 -0.0169767185218445 0.00837274913129078 -0.022564147643559
  84 1497.35090784798 ""  0.00113517111663527 0 0 -2.08053580191796e-05 -8.84736163261523e-06 -8.98837959387027e-06 -3.76421358353772e-05 -1.11481365989992e-06 3.92018293446084e-05 0.000124308685571444 -7.44740170698091e-05 7.80296874827963e-05 -6.73746133130154e-05 -5.66528584445703e-05 -5.22790916459589e-05 6.37245116888502e-05 0.000182339828676271 -0.000177718247090779 1.38151590238152e-05 0.000103337749235928 -0.000241111281986576 -2.86967613235453e-05 -4.19535960400982e-05 -0.000204438787549189 -1.07937687080399e-05 7.36264819245685e-05 7.7644979402673e-05 1.98309075664773e-05 0.000769735187919169 -0.00148127428983208 -0.000388801570851978 -0.00905901363414054 0.0186518777125503 0.019852893921299 -0.0274722811563694 -0.0193851025858546 -0.0196722682909447 0.0325575836704834 0.00911707426350234 0.000258014566841016 -0.00017936527618868 3.79332835368601e-05 0.000154365828861243 -4.88824809054396e-05 -0.000273274423212603 -7.75741256232227e-05 0.000236719831015353 0.000141843243521371 -0.000195419704271437 -0.00307574275304933 0.00614938263436889 -0.000251686608122306 -0.00460633092946976 0.0102018182768425 -0.00015727697900101 0.000530885095194634 -0.00108283072575907 0.0531152830522376 0.137888964260113 0.0431724637715094 0.0018763764379941 0.0998055319349414 -0.206701475729788 -0.0498561463617987 -0.119709810877051 -0.0795996440251467 -0.061954162381689 0.0234091034306846 -0.263956609958298 0.0401311957632852 0.366747292087031 0.218460904528156 -0.252157752882434 -0.00596331888596122 0.321346128328681 0.0667928196817298 0.190972370820855 -0.183038995019378 0.24294695430184 -0.249924039714713 0.212098246469423 -0.0386882011166823 -0.400121461944408 -0.15393137861176 5.37108251133395e-06 4.32832212974909e-06 -2.89040502287886e-06 1.87148107961521e-06 -1.29288892073879e-05 2.40414625085738e-05 -1.58157934468234e-05 4.65728645723407e-05 2.00696101146625e-05 0.000118407094602046 1.44696695154529e-05 -0.000132147253025718 -6.09587187116596e-05 -8.43238281789011e-05 -0.000223761010613444 9.05182773166533e-06 -0.000129467621551108 -4.153315080239e-05 1.80714229137115e-05 2.99678315735448e-05 -0.000106917500944957 -4.47357928533376e-05 2.70192307653557e-05 3.26726909582536e-06 -9.69417308823019e-06 -9.7571374860568e-05 -0.000142925347425551 -0.000168273099935174 -0.000172150602151862 0.000317865836865493 7.19490051291117e-06 -0.000146539311331703 -4.93799779883364e-06 0.000591478429698976 -0.000461847372431331 -6.64283424639345e-05 3.91761186130642e-05 -0.000336684917456147 0.000359699534162644 -0.000491479432704803 0.00148998791173169 0.00198855380990385 -0.000463462465405761 0.000982079837285555 -0.000969956968721095 0.00105534283236424 -0.00103389297596497 0.00157858568703231
  85 1501.1820887826 ""  0.000588306300148584 0 0 6.93521590093286e-05 -0.000104643855899973 -6.39291046371744e-05 2.12068693356972e-05 -3.41358266525121e-06 6.86264289294927e-06 2.95102721192007e-05 -8.48770010704096e-05 0.000261187298840848 -3.17981427542353e-06 1.63320303445217e-05 -0.000181652882038504 -1.09418286953211e-05 0.000136086014343869 -0.000260849871942296 -3.191191027712e-05 -0.000511803085757308 0.00114149805078743 6.34457975782607e-05 0.00035484204788312 -0.000786989121166612 -8.30349064298116e-05 8.2207919461909e-05 -0.000252968161413441 0.000220346263911125 0.00144933275751636 -0.00302736484299314 -0.000543780543523424 -0.0111835394383798 0.0227527144040347 0.0236996945429402 0.0273387393876836 -0.00454458253988459 -0.0229133329996277 -0.0130769613968699 -0.0244857791954811 -0.000831198668676147 0.000949817083436447 -0.000239377402092855 -0.00044026005090247 0.000363181815502542 0.00117656749590445 8.02919592761013e-06 0.00044823711869179 -0.000590174215168888 3.18750948486402e-05 -0.00438402843182759 0.00909913448211691 -0.000239500856297896 -0.00641742988558733 0.0137948983678564 0.000175349836311032 0.000267505078910434 -0.000291141087679083 0.065348067403098 0.189945077150436 0.0593722260513251 0.00158297271377534 0.133783033027826 -0.275824906757514 -0.0594363136515834 -0.164263628452302 -0.10807697021103 -0.295501258124534 -0.319647488425275 0.108397315572649 0.185877102327436 -0.266267437797946 -0.0208361371735345 -0.222167648193211 0.186804896653713 -0.0269294956569285 0.283426706847531 0.108576407659225 0.321276617447318 0.221248674542939 -0.095026206071258 -0.155687946009199 -0.185443039663883 0.182489122301939 0.187838924331361 -1.71071200227154e-05 -4.63822238492816e-06 2.64908318484892e-05 -1.49730037038443e-05 2.35916943764139e-05 -2.95205835106004e-05 3.404827265786e-05 -3.81069957039983e-05 -1.78906927114801e-05 -1.43624289045827e-05 6.98454164574009e-06 2.70964989072588e-05 2.70527370848706e-05 5.85948375732095e-05 0.00015520053650531 2.76355409211164e-05 6.710444439119e-05 -9.28685083186248e-06 -6.39836726016398e-05 5.52768386824115e-05 0.000248515471080502 0.000103538492323522 -7.68681420863225e-05 -1.40757815334858e-05 -5.66649800190813e-06 0.000255557000333175 0.000471915358102512 0.000350796893203271 0.000211223067103432 -0.00039994937469692 -0.000258210036914201 -3.94364263274269e-05 0.000192170409813517 -0.00118133728726072 0.000857100111243759 7.3762610524096e-05 0.0001365103617279 0.00055816734432507 -0.000482833995412986 0.00118847489936113 -0.00472771622940248 -0.00577539920848833 0.00193967887419137 -0.00315902913993556 0.00262882786060842 -0.00267351296684995 0.00352448841672249 -0.00451015647408986
  86 1504.88753189228 ""  5.66941200176005 0 0 -0.0066390191344639 0.00985888503754125 0.00589822696267772 0.00155828048470946 0.00220890484100461 0.00134073613102605 -0.0105995269337978 -0.0111279586906642 -0.00560149647551284 3.9827518819999e-05 0.0146931983401284 0.00732117710566608 0.00919091799520484 -0.00211859688260412 -0.00094662797138922 -0.0151452321237676 -0.00402353116412341 -0.00213998579009993 0.00176155536846109 0.0170315776621093 0.00828271724181076 0.0101066213744757 -0.00323392390943496 -0.00139275169745577 0.0020888794391555 -0.00714122305711974 -0.00358533622367103 0.028865256622865 0.0218508948540577 0.0111549156660225 -0.0126418935581554 -0.0228739203423957 0.000370455568976596 -0.0129388045391839 -0.0137950632224363 -0.0189120955935014 0.0646316395520735 -0.0825096144297721 0.021956456194734 0.0388267021060441 -0.0286310917715157 -0.094972506529537 -0.000462764633048595 -0.0529123547163948 -0.0268142199603097 0.00602413941537169 -0.00578458029051297 -0.00289289832850784 0.00131604175313548 -0.0721463465630676 -0.034757145108944 -0.0269816616083338 -0.0252136530479333 -0.0131088434918835 -0.327494711786631 -0.203612957818765 0.168127749317952 0.222861000667644 -0.110489839152374 -0.0534676388376687 -0.323309106189748 0.0047337912390151 -0.272355102666758 0.203606058822385 0.231508115048584 -0.119306152809449 -0.12981430922764 0.250606251295764 0.0449399543318593 0.123934908742161 -0.138201711159824 0.0731736255953416 0.203855396454505 0.0523870711732378 0.266132540675203 0.134394901389021 -0.0340925495632895 -0.151824132406916 -0.136650143314202 0.192699760833426 0.167664279435376 0.000335813931480431 -0.0003356410255202 -3.7775363467564e-05 0.000380459443665384 -0.000412596627609455 0.000109251114474216 -0.00139476350652655 0.000540739535787922 0.000506860861934207 0.00103011484690683 0.00149068684374478 -0.0029575550456066 -0.000500598742296188 -0.00200175205467829 -0.00423692701162419 -0.00237749816656219 0.00107496101463668 -0.000402317320704473 0.000236654135469439 -0.00185677941518813 -0.00174545755008623 -0.000562030877989025 0.000575766080472322 0.000422533965386849 0.00128369039188729 -0.00288607751913187 -0.00394371086638054 0.00193046413906018 -0.00409281332598314 -0.00121581977605482 0.00968107217980373 0.00620824378621499 -0.000225425354371862 0.00460862701583612 -0.00342273593814639 -4.40174659506855e-05 -0.00375171319834369 -0.00123999327050765 -0.00118926766210844 -0.00262324509994241 0.0529826481679526 0.0522394646405694 -0.0335941921412408 0.0394705754256568 -0.021604579924613 0.0127912117290103 -0.0408144327637538 0.0350633947169572
  87 1505.91169433759 ""  3.23098468067801 0 0 -0.002675827329717 0.00463321867256062 0.00242328776238918 -0.0018536923593286 -9.50130334413203e-05 0.000236516542581998 0.00392171434743383 -7.373979788036e-05 -5.30166286704912e-05 -0.00111391534127488 -0.00165511352262965 -0.000766519276552021 0.000654856308521373 0.000710214861902953 0.000369866477500327 -0.00139616656529712 0.00183620901894972 0.000841508898311639 0.00058457239494586 -0.0014472992093501 -0.000683771393957445 -0.00157934833037663 -0.000103836852714677 0.00011292159655128 -0.00039743875732509 -0.000903843320520678 -0.000457219460429663 0.00330802387688973 0.00236450347200382 0.000989885024251919 -0.0017654599273215 -0.00247668714899477 0.000373706213970544 -0.00146547648599308 -0.000749693398501833 -0.00168321249542896 0.0330385846616969 -0.0391764280374406 0.010467054465197 0.0188051295784502 -0.0138230116591477 -0.0454901645380951 -0.00110481246791611 0.00936725539270825 0.00414269232847763 0.00442701416146639 0.00299945612242576 0.00143114490267163 0.000444118931898128 0.00396918791771302 0.00189244977074165 -0.00789661215310868 -0.00123080952044572 -0.00366842663093832 -0.0366367625952667 -0.0240895311715408 0.018103821870946 0.0237656554195219 -0.0130234537180038 -0.00329525252546516 -0.0351449426054885 0.00217425103733777 -0.0290629339378033 0.0261989174411142 0.0287030300610617 -0.0115689542903021 -0.0173419804261033 0.0262464466396374 0.00209891719550104 0.0191133862793515 -0.017152625736101 0.00454074703329679 0.0209163572177271 0.00810425102401227 0.0230388432233132 0.0173580456564271 -0.00756024821603003 -0.0112732761021635 -0.0146480131310734 0.0116725882381597 0.0141921588869383 -0.00140154963030274 0.000209627697082858 0.00451107329990081 -0.000602818407225293 0.00031073066275055 -3.01786957087904e-05 0.00112145524718016 -0.000805162979933296 -0.000164937939256343 0.0186826006309911 0.0069274201171723 -0.0217121593008549 -0.0110802366798107 -0.00626098251755223 -0.0247446384088003 0.000847161729671146 -0.00144140353021826 -0.00246229265813582 0.0017645057561128 0.0173025059198592 0.0129840212906161 0.00716456984848296 -0.00595276897437045 -0.00206972188183086 -0.0138515407669662 0.024948285834629 0.0349507509874476 -0.0561562295670342 0.0454568913256105 0.0413325421368721 -0.120244912392152 -0.0779029434628542 -0.0127475838368198 -0.0541751507659478 0.0400377102193029 0.00244253406740456 0.0285915319577768 0.0187386334029235 -0.00222428941777809 0.012166977744621 -0.46799505321958 -0.447793823776664 0.323546047199443 -0.35223097053564 0.167724588244098 -0.083864734595175 0.37538622711773 -0.289853317612704
  88 1512.0488296922 ""  42.0926444064607 0 0 -0.0470750982199342 0.0444049168716764 0.0290018668576504 -0.00935804583996634 0.00381299296778283 0.00490239095451884 -0.00889891336474837 -0.0148936995416391 -0.0074948217538994 -0.00483166579969907 0.0162961102686664 0.00839224265772604 0.0148879978212792 0.00286915892966564 0.00145400272824932 -0.0048289644093509 -0.0149828123418329 -0.00741911840581537 -0.011939823086483 0.00788619853277933 0.00364505775207016 0.0286253825970905 0.0132877880659662 0.0069216688389493 0.00546557851516033 0.00187446005583155 0.00105739792488442 -0.00682695394428034 -0.00318305775412573 -0.00158590932369163 0.00668053941729049 0.00114882072262087 -0.003805724432525 0.00666205318931211 -0.00244251348728129 0.00340992228605501 0.435199498552897 -0.447153674745286 0.137537323126422 0.274182284948193 -0.134663880753891 -0.551977995951492 -0.00682427080348338 -0.0450189851257977 -0.0268238196720898 -0.0667417083268918 -0.045242825442194 -0.021884519651341 -0.0134649904869751 -0.0541391204966074 -0.0263284238211758 -0.0809716257862998 -0.0455768032373936 -0.025311596089838 0.0665852265969925 0.0413114528051748 -0.0346676746770798 -0.0394429143263083 0.0208675762911928 0.00902006409026392 0.0653438574364935 -0.0025576555871498 0.0548616624049309 -0.0705553412059698 -0.0609097697725207 -0.0197181607315023 0.0484244821780644 0.00174717338227828 0.0343850390116855 -0.0865242502720759 0.0384730608894793 0.0434254856693259 -0.0705583702747247 -0.0534050885569952 -0.0368005485708576 -0.0870833216680992 0.0597968031635035 0.000225467295877074 0.0494583083374504 0.0289221409454024 -0.0182821207721453 0.00143125875535952 -0.00206400632262675 0.000134958245045488 0.00183123529987199 -0.00194396913325928 0.00035458759658411 -0.00377342543176327 0.00413056860226965 0.00239237827130304 0.00612026157166616 0.00690662969735955 -0.0154180375592559 -0.00423147106442281 -0.00639198282013432 -0.019417418475678 -0.0103933407858775 0.0193233201738302 0.00342080583239859 0.00111734745520284 -0.000839280714159293 -0.000266232425315279 -7.44318690162701e-05 0.000528495334060586 -9.76723687976299e-05 0.001431351383841 -0.00100145414623766 -0.00163589824887644 -0.0043178327262978 0.00110669493727846 0.00262910510112533 -0.00261707342814207 0.00163426122113699 -0.00494234643740172 0.0032891779131717 -0.00420199819784698 -0.0023771575620279 -0.000805518028994662 -0.00327150617850112 0.0026970671294624 0.00221721006323267 0.024095338844032 0.019734931840019 -0.0226841886333951 0.019469303336607 -0.00383838403789328 -0.00267190789764054 -0.0231300275923046 0.0105414162868328
  89 1516.50126965197 ""  6.1319339275141 0 0 0.00302947756092781 -0.000282012370904637 -0.000739693000079112 -0.00174646556844741 -0.000760700018472177 -0.000408645040856272 0.00389943783782123 -0.000467067434329202 -8.27659688936608e-05 -0.00161488993319465 0.000248694214637164 0.000119227406489582 0.000925573797521781 0.000388154247349558 0.000191992636375984 -3.13057195556444e-05 0.000802433679045057 0.000422267722364637 -0.00166453043580574 -0.00245408805715812 -0.00128417865849539 0.00208804244092457 0.0019020805100571 0.000811557513963269 -0.00059826677769393 0.000280474547794876 0.00019479549521628 -2.16680733731183e-05 -0.000381636270374412 -5.85319047927825e-05 -7.70117085995417e-05 0.000611615006838358 0.000280275369708355 -0.000138845450664808 0.000409653153784839 6.6711872913945e-05 -0.00680274985083502 -0.013627523085073 -0.00267043534688771 -0.00605882002330996 -0.0108008152390861 -0.00704605659468377 -0.00170704588620672 0.00466360443184007 0.00221870772274051 -0.00303221532862166 -0.00179576521196058 -0.000858692065354898 -0.0019604178486026 0.00205345625616941 0.00105171763564662 -0.0147531605335999 -0.00590993730376268 -0.0019308122802033 0.00283605729964942 0.00304504213532516 -0.000544834272357419 -0.00265032159856489 0.00207566151105172 -0.000904534967570325 0.00222353572307939 -0.000550872930159863 0.0015356546105341 -0.00060102860929077 -0.002395089178002 0.00526361568302154 1.58254497568411e-05 -0.00767413854106155 -0.00416061094557742 0.0028451132941556 0.00127082725091856 -0.00560846189722303 0.000921592099444603 0.00237047171544138 -0.00226817618613452 0.00291670550712161 -0.00303236882565848 0.00265140922734278 -0.000889553266019119 -0.00503834183139276 -0.0015977730663992 0.00100271598893242 -0.00190771772089451 -0.00556652807133822 0.000648154965164994 -0.00267452879299673 0.00241896563547087 -0.00276702569677872 0.0104383439055219 0.00530114267558899 0.000584925394534907 -0.00532413837307463 -0.00365323370061164 -0.00837793696170671 0.0142599417359163 -0.00976132842921162 0.00341385288717894 -0.0378326334638082 -0.0151015883788654 0.0130128521478368 0.00904012929084064 -0.0176634446439235 0.00425974915411276 -0.000439038722683662 0.000390221879551813 -0.0411879427423839 0.00417216589216377 -0.0221400082968195 -0.199446410541838 0.036257328956989 0.176626772969393 -0.195623690731188 -0.127596057769082 -0.0805840858460435 0.00340499213501036 -0.00728998352404124 -0.00678829877884424 0.0139186038277914 -0.0113902223826104 0.015131577768894 -0.257720589182491 -0.049958833888447 0.262276119962041 0.426222889257054 -0.136529861893301 -0.269413904827369 0.486035557046484 0.149879730147058 0.386835718490325
  90 1518.42331504955 ""  7.16851957976675 0 0 -0.0125400572376697 0.00510848732331786 0.00429246486447263 -0.00645342551071451 -0.000631656358015089 0.000825856094201265 0.0233836882032152 0.00233635833455783 0.00117521753702699 -0.0030353945478772 -0.00193575127213457 -0.000846021480141864 -0.00613628040673185 -0.00241282203363474 -0.00127312988124401 0.00443868830843409 0.00993635529275468 0.00488180388637624 0.000464593071884927 -0.019715356100086 -0.00956406759913144 -0.0140234746024734 0.00486505676540747 0.00208157153967844 -0.0258816963212387 0.0197865172780474 0.00949736667722707 0.00586498555528403 -0.0104457851056531 -0.00451672132760996 -0.0228605832770055 0.0132084369000482 0.0197513411498022 -0.0224613876215169 0.0238121381189278 -0.00264126157226623 0.108283213160523 -0.086504179863571 0.0313738688875594 0.0717128951152754 -0.0198937919640981 -0.116802307064142 -0.00293441908827731 0.0357042045779863 0.0166100383192947 0.0190809403516324 0.0133749921887113 0.00700260935651563 1.88023191593286e-05 0.0272578971864812 0.0131714051005277 0.0188972077466851 0.024524431944789 0.0129960239634001 0.00565499552022856 0.0257951548503062 0.0131467093810775 -0.0325632086489199 0.0145327995469573 0.000450548788953576 0.00365229161991628 0.0198684525507867 0.00792813634061069 0.185895820775071 0.0952890481477323 0.23776645812673 -0.129059419810003 -0.255910973834351 -0.224010020419109 0.330238599806731 -0.0576086401154799 -0.314824443222422 0.189367584889847 0.242220038950106 -0.0673973326464443 0.321823666782208 -0.28405601860629 0.158107447697168 -0.129845111510126 -0.331001347176222 -0.0641767086276228 0.000439218396890704 -0.0006785101655972 -0.000831078180459038 0.000438740682904921 -0.000577987675278686 0.000187316879510967 -0.000234989212781575 0.00247968882290845 0.00115748392112219 -3.80368677228193e-05 -0.000107317392915756 -0.00134591055623007 -8.13775846408364e-05 0.000476147576340056 -0.00114404732400533 -0.00119031711685574 0.00395504944557568 0.00083810652015215 6.44251639017309e-05 -0.000580678145746263 -1.35108609367103e-05 -0.000502431503339409 0.000531220818674047 -0.000159463611758687 0.00112090590156315 -0.000501475075824442 -0.000923160086904961 0.00422720060350784 -0.00147167266365391 -0.00328662190087632 0.00512386543543367 0.00400505984355235 0.000421167142000264 0.00468465179522907 -0.00448516751331822 -0.00159459582778603 -0.00115536854913858 -0.00302178417156209 0.00249365196122289 0.00273289185582802 0.0137731602815066 0.00948864095026016 -0.016515840141422 0.0115936698227543 0.000813793193051213 -0.00545703848972046 -0.0154270026936523 0.00344069157521692
  91 1524.26959138381 ""  5.89846808974874 0 0 0.000234856267223557 -5.54527705761211e-05 -7.05648037156659e-05 0.000136084146226826 8.14114929511487e-05 6.305212380789e-06 -0.000415966386074931 -0.000380247600669879 -0.000205235146834041 -0.000125708402166782 0.000161173312343081 0.000343496454315495 0.000496793384112393 0.000398409100686102 -0.000301138374327282 -0.000233561464024217 0.000673625905692719 -0.00230928688042319 -0.000106826462950789 0.000371244116737237 0.00049508424522229 0.000488759645986765 -8.13324145750723e-05 0.000277594755342315 -0.000362283259940374 -0.0137920651796174 0.028054180222529 -0.000678829396737577 -0.0179310103321533 0.0374567211929532 -0.0203033943609331 -0.00213962333438588 0.00248148828734236 0.0204600895789977 -0.00130615282182959 0.0034458327991086 -0.00182631949022445 0.00152865188322518 -0.000544852943603792 -0.00148391415616705 0.000155116603746747 0.00196333526492493 -0.000154976136483104 -0.00106853916286082 -0.00166169374506653 -0.00129429177259277 -0.00749849175338322 0.0131850490900659 0.000130329426741389 0.0041134583508985 -0.0127032337609679 -0.00127719911563126 -0.00159567017221095 0.000890619117189606 0.109136474003946 0.374105158847203 0.128493542749599 0.0060531586470299 0.251116418096354 -0.521440832788783 -0.104827973560687 -0.334275678784733 -0.211953324362863 0.178269256585541 0.150335177266088 0.0595119284915002 -0.110647001585422 0.0022248441074216 -0.075214984342729 0.205781658334945 -0.10163431295061 -0.0973363631635713 -0.177281337972524 -0.141176812861814 -0.0804837792127728 -0.207600562916302 0.145020496167127 0.00962937886224632 0.111663899705551 0.0636711585616637 -0.0419997412769337 -1.74924977756821e-05 1.96023898072e-05 5.08838651514118e-05 -1.07187260274148e-05 1.6948007139742e-05 -3.0450395501335e-06 -8.97225480853131e-07 -6.80268828396002e-05 -3.66601664200224e-05 0.0001153926813093 4.40713743391341e-05 -9.11756773014879e-05 -2.28500799089473e-05 -0.000131275483587004 -0.00011759154400671 1.33591896363492e-05 -5.6590506233966e-05 7.61614773058158e-06 9.78547130257153e-05 -4.34860933748949e-06 3.58477747765002e-05 1.79018171952124e-05 -2.06826787531419e-05 1.11057254104419e-05 7.05861107708953e-05 4.39103853787962e-06 7.41554577391817e-05 -0.000465389973828024 0.000403550509608983 0.000191711900609794 -0.000537670812776615 -0.000260965793869914 -0.000279642678072811 -0.00012199008182165 0.000160704570232017 8.67176609526981e-05 -1.8391963500397e-05 0.000142233410564256 -0.000145858437358082 0.000557611467628958 -0.000212126631723952 -0.000869800887930967 -0.000637316219634752 2.0285321353352e-05 0.000672827344746612 -0.00104698912785691 -2.66759189995435e-05 -0.00100204645966696
  92 1535.97597377198 ""  2.80676205628524 0 0 0.00378976599734006 -0.000653370251623539 -0.000914900485330345 0.00296957013194395 0.00155599359064875 0.000324312033706023 -0.0105958138926903 -0.00968376109469167 -0.00495460202380659 -0.00270042854720623 0.0131267794865145 0.00634363838887969 0.00984865881724252 0.00053948292856502 0.000384758496424502 -0.00249125447075903 -0.00649660006306673 -0.00327098641740227 -0.00425482470168941 0.0103626798425494 0.00483879147234422 0.0146659011895163 0.000247922489335807 0.00108129530100297 -0.00751292588871789 -0.0061939117036247 -0.00321534904354279 -0.00785779528418537 -0.00488650923373533 -0.00261089234018034 -0.00231958974839144 -0.00442910530597992 0.00136358709068635 -0.00239419198476214 -0.00166338874394829 -0.00441625565889983 -0.0301316450778772 0.0173136073863101 -0.00857238318224666 -0.0202169444786157 0.00213172785908439 0.0277778742015468 -0.00374065567499497 -0.04841851951718 -0.0237608703910555 -0.0409136135591106 -0.0296053598960032 -0.0146998506030265 -0.00500025477601705 -0.045075432338349 -0.0209377093886517 -0.0264788427223654 -0.0162144587682558 -0.018744082151431 0.102570408305648 0.0586947622982776 -0.0553152423367559 -0.0754730545322084 0.0387086570313761 0.0200036631141893 0.101635759001022 -0.00525322919192527 0.0839096830587366 0.0520258182800136 0.0579122822088687 -0.0262571862819877 -0.0381267846585892 0.0555904441621368 0.00387305747855133 0.0391913406472269 -0.0372089683223062 0.0153239435539814 0.0519979888919048 0.0160133964169912 0.0638531318147004 0.0417353786362119 -0.0126402820514643 -0.0378547162359615 -0.0396520460404277 0.0376762125427055 0.0405037079229581 0.00104593502958066 -0.00126879328649738 -0.00424149957891547 0.000462105874162791 -0.000263092019648766 -0.000429658537549207 -0.0016535132270073 0.00103819569574234 0.000818674724585422 -0.0212209390932165 -0.00645484833273846 0.0227337168489129 0.0130294485750861 0.0119350266996516 0.0327119544564886 -0.00106634696354402 -0.00287334611419474 -0.00212171626680768 0.075234177604592 -0.00256128042290853 -0.00301494789137408 0.00715918812859037 -0.00158424350470665 0.00205274618396545 0.0178193298494208 -0.00383818883455515 0.00317495168108263 -0.450884057003005 0.229252786958381 0.304074459831462 -0.46568485096687 -0.242660217233224 -0.252659418459697 -0.0242079237665444 0.0232508320087817 0.00276661370130625 -0.00507044414785898 0.0228026618724809 -0.0287645114170403 0.101880652542269 0.090667761603222 -0.032483893950838 -0.201437819125333 0.100618484861186 0.0765823202366649 -0.168665406138811 -0.11987732077952 -0.0959917757377359
  93 1536.44519202661 ""  4.09104656638906 0 0 -0.0022433072896442 -0.000694015692107825 -9.10849188382702e-05 -0.00211985401135559 -0.00094773587145606 -0.000171704094076082 0.0109374734932261 0.00361043844804943 0.00177062475995147 0.00324163049351672 -0.00213936179177308 -0.000974895514477165 -0.00983649933712014 -0.00552304113026912 -0.0027878404661407 -0.00803686556173371 0.00509914102045082 0.00237302042891344 0.00525225413249084 -0.0155429346489019 -0.00748384100598198 -0.0121716844916969 0.00202413560198887 0.000896107059835362 0.0275354763240204 0.0274476540984243 0.0137973737067949 0.0259627908845058 0.0150242676557826 0.00780877177602012 0.00742896727723681 0.0172876928611883 -0.00314290754316342 0.00736155493088915 0.00818559583145806 0.0157354229870878 0.0180929556607017 -0.00963138270030213 0.00452603815181414 0.0124427766218466 -0.000919952277837365 -0.0154770705865192 0.00420877161911062 0.0268966344839075 0.0132809320838055 0.0613110361907991 0.035585330467128 0.0175884328042597 0.00655188733682434 0.0442414326937912 0.0217268905910321 0.0293727853025125 0.027440808610437 0.0117539441593091 -0.338621356185671 -0.191094497445868 0.184196996086316 0.250126809411203 -0.130509154364511 -0.0633435134145107 -0.334219073738971 0.0243512407580284 -0.273279335771067 -0.177396859059933 -0.206562422173141 0.11454348165301 0.130074079073357 -0.222605989158861 -0.0305461010333046 -0.121348599691197 0.133982666072555 -0.078964523192671 -0.173707860451558 -0.038675059221891 -0.238513404545502 -0.127694266300651 0.0244739978929856 0.151036024289677 0.133525009390491 -0.162895206043115 -0.152186562564217 0.000597363793422064 -0.000718021857375252 -0.00222017112874225 0.000303954347867443 -0.00033075715191699 -3.16669631803742e-05 -0.000446854725026943 0.00160175390073439 0.000767846269603126 -0.00879612139098524 -0.00313648174580395 0.00930088078304561 0.00493102799529097 0.00587776033964123 0.0133108581196175 -0.000234750044681244 -0.000408660160293816 -0.00048844429359339 0.0233244598664278 -0.000849978249680388 -0.00101283740638268 0.00183262769829835 -0.000132295824367537 0.000471370121152056 0.00565904664482578 -0.00126954830940622 0.000533753812863583 -0.137622286503586 0.0702240704111751 0.0931432228308743 -0.142296234256586 -0.0740379621335131 -0.0778159371640889 -0.0036730725038836 0.00379810958305843 -0.000196865225621848 -0.00218920630494325 0.00444726878259027 -0.00664217357102667 0.0309910120622404 0.0317186390329025 -0.00603361093507118 -0.065537798274079 0.0336351556413317 0.0233314850311922 -0.0518447614738545 -0.0416041594118287 -0.0267858955703249
  94 1546.55311103899 ""  116.11783546395 0 0 0.0143090061809553 0.00408256647545456 3.93255739383092e-05 0.0152630985697722 0.0115875433209559 0.0038922882936796 -0.0599471987182044 -0.0629996777821414 -0.0316968823754882 -0.0147435484058686 0.0623590901839328 0.0304452950909435 0.0640935990480185 0.0155657956899447 0.0082937539273381 -0.0330272905542337 -0.0655899454234426 -0.0323257700757295 -0.0246317608191126 0.0722047855781339 0.0346094867737604 0.0831176571640169 0.0125280953534181 0.00786967491888457 0.00661068006884693 0.0231904770894469 0.0111476582143052 0.00203966518036689 -0.00171486930970609 -0.000965177080021414 -0.000287893674194192 0.00570613237817389 0.00321590763230315 -0.000410790593683223 0.00608661185146971 0.00249275187785096 -0.121178772641322 0.0724622892667969 -0.0310118062630286 -0.0820938268194109 0.0123878389540969 0.112417509618459 -0.0215990562270749 -0.249037852437767 -0.122796994211925 -0.210102214915938 -0.147791227190034 -0.0741284623220631 -0.0289660064655017 -0.286677098480401 -0.139943843191574 -0.206448550794084 -0.150257797545821 -0.0801260437699906 -0.0206952267364978 -0.00324099643263322 0.0166771485774218 0.0201264301354917 -0.0123168623284239 -0.0032894603239545 -0.0195176650418715 0.013739743512877 -0.0117614148457734 -0.0153674313956115 -0.0422836082286977 0.0735904112792859 0.0123394667596212 -0.100422502968275 -0.0438452672240537 0.0149665339157612 0.0335688846311409 -0.0755617825494488 -0.0120901263832812 0.0323169776121012 -0.079009016315363 0.0138259643348022 -0.0393007532060551 0.0737058353409974 0.0121157313224668 -0.0975595581118922 -0.0509535290945833 -0.00930968199807335 0.00845866044455447 0.0310264766964142 -0.00373612920895899 0.00552790014777894 -0.00170680986806857 0.00650191090590859 -0.0194665635886183 -0.00834045787963389 0.115787423021414 0.0398812079748413 -0.12106775897558 -0.0474447191807592 -0.0920765440294787 -0.159448160450523 0.00215925121440368 0.0187007179115773 0.00689550927150371 -0.00808804090055786 0.00055629584184694 0.00108967790604663 0.000588170251498081 -0.000795972913664244 5.71711873580272e-05 -0.00200929422471023 0.000358447277358174 0.00103589445625783 0.04003150034321 -0.0218833096828302 -0.0279757783254922 0.0400808610334664 0.0239724070825715 0.0227011493407586 -0.0108792465965754 0.00802755303133292 0.00129483004659949 0.00995190123051614 0.00444571131607858 0.00144405291770608 -0.00788110953878573 -0.0168265995589718 -0.0066810418428917 0.0273959459162578 -0.0147475295390457 -0.00802153760739769 0.0160214388762375 0.0241469168836251 0.00156270181388358
  95 1551.37297982722 ""  7.34961644437931 0 0 0.0141997374170897 -0.00321339406436437 -0.00438994166540125 0.00579007713862524 0.00598042665316663 0.00275998059997709 -0.0207699689753616 -0.0189678191110112 -0.00960688189306413 -0.00368446838352427 0.0125888814245192 0.00620061742485338 0.0186797804133532 0.00810037248776203 0.00414809393156553 -0.00816921316358565 -0.0229503371972484 -0.011286150038683 -0.00729800897274167 0.0264480425526398 0.0127577587579861 0.0249036052799523 0.00172599278140152 0.00128031356080519 0.00144369840467733 0.00705849798583617 0.0033949958816018 0.000672925423301826 -0.000361841872867281 -0.000203526344852398 1.4493174807092e-05 0.00139794243965553 0.000977123616348032 2.610493213793e-06 0.00168173312563087 0.00051739979539399 -0.062972982539026 -0.0396660391813874 -0.0218727518818488 -0.0515200863951719 -0.0469020701212667 -0.000902996277485431 -0.00576267484972657 -0.0550411929046051 -0.0278616165904564 -0.0633314987823203 -0.0405657099405724 -0.0203311145995178 -0.00867846680580667 -0.0930885754572557 -0.0456416034963601 -0.0588797972863957 -0.0464981725442572 -0.0235095520070651 -0.00532797379949113 -0.00124693098097768 0.00420468966265112 0.00552509389138436 -0.00318947017533326 -0.000878041056888653 -0.00503565381275184 0.0032067642921129 -0.00331492536923666 -0.0031672775174407 -0.0107732871043765 0.0200433066837084 0.00223852780954048 -0.0267637192189545 -0.0123929855779092 0.00466032548226377 0.00902857237564952 -0.0211702852787326 -0.00261838289808051 0.00921503730759901 -0.0214426846424597 0.00418433216579503 -0.0112977645814606 0.0207509279082013 0.00231138481782513 -0.0270674825781814 -0.0135228488468141 0.0298442535715687 -0.0261657558934085 -0.0988617967472527 0.0108401698778463 -0.0177970493717187 0.00594150730950234 -0.0306689506649744 0.0575099072300114 0.0277284912991392 -0.370093062920068 -0.124049962105688 0.385970259191526 0.150986657756696 0.29349926748686 0.5042747828422 -0.00763623167445339 -0.122202865962264 -0.047406648572011 -0.00711420854959531 0.000151163554938907 -0.00274949107748518 0.00158833450346987 -0.00374476467397038 0.0032003176372814 -0.00153655201874913 0.000136460803049788 0.00310162954047359 0.0362864358924084 -0.0198436906710663 -0.0279422124245861 0.0507377214220298 0.00989108713174653 0.0352648282080835 -0.0197718033193927 0.0282336056768415 0.0204263218571035 -0.0283121636656832 0.0274037650017443 -0.0446364503116155 0.000632059274139183 -0.0257007590528195 -0.024760680047211 0.0244406510373441 -0.0168830561099668 -0.000280649116346937 -0.000154761692209843 0.032399683068458 -0.0179776381539808
  96 1595.66715740735 ""  12.6879237470767 0 0 0.000676947476015953 0.0112010836971594 0.00662395772676019 0.00884950581057421 -0.0126591066283749 -0.00776391280330277 -0.121777200619427 0.0805629739188501 0.0401829939350186 0.0619249558541334 -0.0841265208816677 -0.0412424965041822 -0.0945875475092325 0.00396993105679287 0.00110291182806699 0.105418143237361 -0.0469928230619858 -0.0219213807230112 -0.0406152625359674 0.0725160640780538 0.0345856830717619 0.0761881274698366 -0.024161089213326 -0.0104675697090138 -0.0157879227221112 0.00785433022156339 0.00363719482972525 0.00585514200950946 0.00200654043714824 0.00109236900872262 -0.000697118562044268 -0.0010919278067141 -0.000830124091906929 -0.000737353207102915 -0.00134016591571069 -0.000389927651949393 -0.000106451513859265 -0.0182915986819366 0.00737320408284954 -0.00526691350865932 -0.0115154500606121 -0.0214335494985292 0.0710559599000343 0.156987706325667 0.0790093381665353 0.118678754594684 0.130830706738907 0.0657642274029131 -0.0415115770620102 -0.137820425207443 -0.0663795618436942 -0.0163875898333648 -0.0798112210652732 -0.0420398497222129 -0.0134660135730002 -0.0148791699173965 0.00677025481170601 -0.00174303796293744 0.00533217482046847 0.00190672990803976 -0.0134472642705502 -0.00453909948173954 -0.0165262164412756 0.0101987829056037 -0.00296552161512874 0.0263653638588132 -0.00238294000324063 -0.0166481699339853 -0.00975438460141829 0.00974646376849715 0.000701155474387606 -0.0185214383839536 0.0109426922008862 0.0188061330918456 -0.0184903137701471 0.0093251293419562 -0.0143018771116881 0.0124622119475558 -0.00233893985417939 -0.0180512288535909 -0.00715441806992641 -0.00092651807673785 0.00122094068612013 0.0039354848555034 -0.000352208227807614 0.00135729168131858 -0.000868109594276755 0.00250844878096249 -0.00793495374503726 -0.00473894107207558 0.00414640859738734 0.00459821452700682 -0.00426204064407054 -0.00260515778753733 -0.00611038047061333 -0.00655318248124744 -0.00244737569048107 0.0238144638389424 0.00986393162180903 0.00126773919761004 -0.000133054060706211 0.000339497385616853 0.000535045197275311 -0.000504761332431512 -0.000273835741715654 -0.000110769535112002 4.32513957014991e-05 -0.000215429184356472 -0.0107772330326129 0.00591041319298358 0.00718556301197718 -0.0115752310450796 -0.0045402359329008 -0.00614789624675259 -0.00450192445967023 0.00397136711832747 0.000586072849765786 0.00323372607127392 0.00298382742065312 0.000177304898551974 -0.000876340308190035 -0.00046374933259847 0.000697847832220845 0.00224824751161628 -0.00106315166313937 -0.000743622209435478 0.00237382179820958 0.00157810761098955 0.00140453456583886
  97 1636.6263042475 ""  38.2056126529063 0 0 -0.00993225649661216 -0.00488719241921696 -0.000748270593417422 -0.00412655944637809 -0.00463364698431439 -0.00182517394293799 0.0491241469325419 0.0578895138408439 0.0292698528620997 -0.0327247261853094 -0.0900861542202547 -0.0449420027369524 0.0917395100186973 0.0720947277860145 0.0362432089338452 -0.0566744773449006 -0.055773473715267 -0.027970578384942 0.0388158103843509 0.103998417174001 0.0513361254871343 -0.0925693054828171 -0.0821334426646027 -0.0417136557283408 0.00651148237035151 0.00642180460012508 0.00323493705375763 -0.00173324606080233 0.000370481707773702 0.000132591232834108 0.00176206315321816 0.000450834405416614 0.00218656975686273 0.00178663338201277 0.00194321626199397 -0.00097829927381378 0.0445459976564804 0.00190019271020464 0.0130341007905846 0.0345892415045434 0.0158517388712258 -0.0197759815442471 -0.0327575390592864 0.130013339051046 0.0648295673275391 -0.16464325247608 -0.0761998573339954 -0.0379709745480733 0.0418489101024649 -0.157704555319216 -0.0750155229719546 0.167924795112302 0.0540350231948837 0.0300008516762364 0.000409340285648176 -0.000539714773481197 -0.00179644545980635 0.00984167463742529 -0.00577784707748582 -0.0024532544751388 0.000476657999872488 -0.00158461558637301 0.000819574910793002 -0.00457714743159107 -0.00461276792578062 -0.000711137411802711 -0.00440282355861353 -0.00774376839505194 -0.00649640623325204 -0.00115214608969742 0.00808917335471235 -0.00961710160539164 -0.00448847555252497 -0.00341310219146943 -0.00317208810454369 -0.00157762848444959 -0.00249466262088534 0.0123145440609799 -0.00440749491781416 -0.0097311275931825 -0.00210638035674434 -0.000411354358951348 0.000482261694527688 0.00133824643793642 -5.56669729085541e-05 0.000527779632354183 -0.000178842687944297 0.00251639774029683 -0.00112733811585935 -0.00105887470116717 0.00425713353243464 0.00113239863048112 -0.00415779648749841 -0.0016766278676325 -0.00431136046452448 -0.00464258272299547 0.000136724668364797 0.0144746224026446 0.00618058123521248 0.0029843770582456 0.00105650486871409 0.00117490440920793 -0.00289368579885953 0.00436048526409482 -0.00261865228225196 -0.000194619084799912 -8.53597976947483e-05 -0.000761376264159827 -0.00802509866567306 0.00684506951006139 0.0107707533908249 -0.0167370683102481 -0.00498320867561496 -0.0103196924264098 0.0331548466713392 -0.0359331962459382 -0.0170834888609135 0.00405442572414733 -0.0384906029176364 0.0379796674963741 0.000558375095847949 0.00318007319292599 0.0022876950237179 -0.0030655295675771 0.000221891258462975 0.00199966364247444 0.000381540939654181 -0.00403477208345874 0.00299927147005867
  98 1677.01305083553 ""  16.1410310625491 0 0 -0.00272768483006796 -0.00118734115471207 -0.000361470440918327 -0.000811360088656745 -0.00156363859703138 -0.000578677362374833 0.00718005036635326 0.008044351194356 0.00387524385854074 -0.002204020721754 -0.00794290807400214 -0.00387178520383139 0.00550114473886642 0.00444865648316895 0.00226738288857467 -0.00388928495044284 -0.00226431471407479 -0.00116766263142539 0.00354385775338431 0.00449029703112904 0.00234851948567599 -0.0103062042708201 -0.00593294045160252 -0.0027806701007441 0.000489268397453311 0.000207856424425626 8.66056765753153e-05 -0.000160472874299773 -6.21600657601519e-06 1.35733772105289e-05 8.8270687503555e-05 -1.25390199491772e-05 0.000125849710696744 0.000125276111181734 0.000148404060594142 -3.20605145222733e-05 0.0139828234005557 -0.000512002800500093 0.00403329139419667 0.0105021549300054 0.00502622951404283 -0.00672914632075224 -0.00191421850706025 0.014150255240184 0.00640991597064317 -0.00802178332867753 -0.00315809512244211 -0.00162997838431834 0.00407497789318714 -0.0036756849187403 -0.00201682638353854 0.0269811667903916 0.0139688785271576 0.00767609420291079 4.08629223371451e-05 -0.000117745168510953 -0.000217746113316524 0.000723095977451948 -0.00051032185922589 -0.000147282296403128 3.34992350190477e-05 -4.50068650445986e-05 9.9319428345651e-05 -0.000310480901058596 -0.000136652423005537 -0.000458840039522554 -0.000151419885833362 -9.24695532289899e-05 -0.000126712310980587 -0.000206425447942208 0.000406630822996844 -0.000308256074906965 -0.000723048932231545 -0.000512306868840872 -0.000513157018083367 -0.000374861379716248 -0.000154200400350563 0.00110309282060436 -0.00010548100572495 -0.000953524587177073 -0.000481089817151249 -0.00192716550001851 0.00121478264999953 0.00578509687135594 -0.000502762081958842 0.000646446132471811 -8.85753791443702e-05 0.00146448501012119 -0.00163698751265611 -0.000654807015490567 0.0224301635587869 0.00622973943943655 -0.0245433486606517 -0.0101300749537119 -0.0198772509798371 -0.0416411518896071 0.000364170265615886 0.00411451792677394 0.000808201992060366 -0.00976776763640449 -0.0173934696826763 -0.0104871499805884 0.0327377860523115 -0.0568386700249671 0.0254586237975694 0.00347325165833513 0.00267315546708866 -0.00356641553391417 -0.0235452907714972 0.00808000747962181 -0.0362523265918817 0.0516299881947874 -0.00748368431519119 0.0334655673855366 -0.401427922561588 0.451745946165074 0.212515526966664 -0.00213160727538278 0.529672251327737 -0.451699920346278 -0.0250618769288631 0.007567671952116 0.0403994457130602 -0.000995375165626214 0.0122047917000871 -0.0112914658593935 0.0188772801157195 -0.0312659865127412 0.028658056524851
  99 2874.84977216424 ""  93.3258695194114 0 0 9.19553198923503e-05 1.44875193740783e-05 -0.000122961072505411 -0.000101456361293231 -0.000205555421403505 -0.000155642808044744 0.000214431047668034 0.000473508646353751 0.000255407240025428 -0.000161873484069702 -0.000111633306385302 -6.469199590979e-05 2.02388531636762e-05 5.01946517732041e-05 2.36601139049879e-05 -2.46592506826026e-05 -7.87025723190659e-06 -5.63118375101759e-06 -5.99840702669704e-05 7.09953678308522e-05 1.73318281433256e-05 0.00023082626633905 -0.00083239410509834 -0.000340456740059898 -1.85379784695515e-05 4.48890591595765e-06 8.51241652961853e-07 -1.37522957447945e-05 2.88263482365146e-05 8.47895512125119e-06 -1.32244429978499e-05 4.27249020224396e-05 3.53705138280197e-05 -1.55199305137235e-05 5.93618510376945e-05 3.04944848947795e-06 -0.000413006009175745 3.63573927371766e-05 0.00134508922346585 -9.09843756620638e-05 -0.000104298936730613 0.000109869326627538 0.000769407495709484 0.000365870171730494 0.00020290531371185 -0.000103347206522621 -2.28431402299015e-05 3.25188806897534e-07 0.000530617499327185 -0.000517902093116068 -0.000254807165975334 -0.00305640466348003 0.00755791515618445 0.002374865181192 0.000205283164932348 -0.000141579586225987 0.00027929403055735 -0.00021331237195694 -0.000250593019565703 -0.000127704348876345 0.000174372885924714 0.000106557892493807 -0.000240041897751007 0.00026333014811823 -0.000338159315046711 -0.000174749680117614 0.000105821135336479 0.000106004999619436 -0.000162523134629353 -0.000232401399507793 -0.000263912687592761 -0.000140807074557367 0.000261069964358632 -0.000358432280391344 -0.000170514332616584 -0.000266324152570726 -0.000296040048003579 -0.000149151471407025 0.000166419008719986 -9.04164970145608e-05 0.000277363353042574 -0.000527035989456927 -0.000158356176418128 0.000470643810106532 3.17648312559262e-05 -2.39025419316161e-06 -4.44425291650158e-05 0.000102625856344823 6.70758221628223e-05 1.43370202705789e-05 -0.00126464236823839 -0.00174951684078661 -0.00189001277413846 0.00582010450408381 0.00308663486806854 -0.00253152760324413 -0.000739044603524435 -0.000436177343677947 -0.000206371597629233 0.0474072145884369 0.0464151456438439 0.0365899467345572 0.00146908147854401 -0.00144401096022596 0.00144589155898017 -0.00330903765332384 -0.00109761275818134 -0.00394539518368281 -0.57634973256305 -0.576377125037167 -0.501074805381576 -0.0107791667472202 0.0411734358698353 0.0440644659348882 0.00768602398371496 -0.00126458342107428 -0.00614327512963618 -0.00343029401151845 -0.00555783004631422 0.00483841415771611 0.0321782178078858 -0.0166368205679024 0.0161734233610607 0.0212678750786032 0.0302772081833945 0.0237893348652476 -0.014787335902013 0.00902724665900717 0.0106864862314066
  100 2942.5212207772 ""  32.2412459158041 0 0 0.0394785285292704 -0.049107482669886 -0.0116085716986151 0.00311732862391929 0.00136744254163624 -9.76485272998319e-05 -0.000392592782093939 -0.00157968009304399 -0.000803483497172689 -0.00197370863602401 0.000179490853830082 3.56199241916015e-05 -0.000161048745988373 6.33300086576352e-05 8.63510487440914e-05 4.447834553296e-05 3.36920232891304e-05 2.42220651702539e-05 9.52801863110101e-05 -6.78131347024728e-05 -4.06217377558907e-05 0.000239255602408631 0.000399697620212338 0.000221757357179264 -2.20156395242855e-05 -2.08195671383962e-05 -2.19751653173808e-05 -6.28408488695298e-05 7.8551305246969e-05 3.83183168858776e-05 7.51171682461098e-05 0.000106012349773965 9.92534318967054e-05 7.96681166409659e-05 0.000154215014392108 2.41607533864821e-05 -0.112925777735332 -0.00123833394745174 0.529193776139406 -0.398022059098508 0.575512588735513 -0.389520322421656 0.0243697315552802 0.00166725347472605 0.000219406626572997 -0.000223791708763448 0.000854028396145433 0.000348156330641831 -0.00168391802379893 0.000233987036725311 2.67751268581474e-05 -0.000174815751979162 -0.00115548571415088 -0.000412068540730165 0.000794310369850051 -0.000507458050696465 0.00100627757440609 -0.000719503064181983 -0.000828387587988253 -0.000406960847996034 0.000814745994009245 0.00045620142126875 -0.00100184984483666 -0.000281003144561343 0.00028968334393745 0.000103894693189728 0.000412469388467374 0.000292404406299272 -0.000552799846727409 -0.000941371348656144 -0.00156630414008153 -0.000686019017423982 -0.000308529847431256 0.000288972431444284 0.00016533631627522 -0.00098190939847229 -0.00157402057212775 -0.000883059716937652 0.000429478804993733 -0.000275659688059291 0.000641333232093722 -5.62418933078606e-05 0.000317829327921611 -0.000138058340605191 -0.000290520140948839 0.000487626064227125 8.4200536564981e-05 -0.00711277914850888 -0.00171582700354743 0.00138837849695072 -0.000426265385670146 -0.00107973235218503 -0.000749003044483919 -0.00031929358950863 -0.000788508684463356 0.000597654352117399 0.0860033233699034 0.00893209935398468 -0.0109212594387932 0.000139069884777424 -0.000167985861320383 -0.000267917492259579 -0.000113089578419404 0.000160853066984891 9.78614111447885e-05 -3.69798715129315e-05 -0.000124458078911144 0.000204016382225412 0.000434576495289856 0.000377253536591866 0.000368133064956434 -0.00211731161398129 0.00178010521510728 0.00273949609280651 0.000211174630578688 -0.000392072059446825 0.000272298833370356 0.00087856353145929 -0.00197501923135451 -0.00110088932575749 -0.00190733719210783 0.00128318530547388 -0.0015940334253403 0.000884631130751905 0.001085160601132 0.000840141556272127 0.00133558587914553 -0.000726980644116003 -0.00174049223002963
  101 2974.75840199925 ""  26.4378273331396 0 0 0.00762087174430539 -0.029499333681718 0.0838623543476518 -0.000452092198872961 -7.04989716461695e-05 -7.48274996003539e-05 -0.000106750086923928 0.000309020891472192 -0.000273712002562197 7.27399274903476e-05 -2.54984470856519e-05 -0.000105264077816597 1.16953067182826e-05 -3.47105731898769e-05 4.06694153003568e-05 -1.44022519566679e-06 -4.61185108458732e-05 1.54369963370551e-05 -3.50285928487056e-05 1.85717059068693e-05 2.63889405654277e-05 -7.43464750327284e-05 -8.64648671071948e-05 2.6393975441862e-05 1.23108509509953e-06 1.328769360408e-05 -1.50559009582024e-05 1.41037540012401e-05 2.78067518916032e-06 -3.66374070804211e-05 -5.73360570972833e-05 2.21824535058782e-05 -0.000127854833109572 1.65308606477389e-07 1.65823188841974e-05 -5.93247918033669e-05 0.176574355183926 -0.033728078502742 -0.767321450300443 -0.263727471685068 0.388660450804715 -0.233709650043452 -0.00089292564780981 7.75297277335534e-05 -0.000673442892423889 -0.000203210319213909 0.000270019191458899 3.62651239874356e-05 0.000472286207464178 -5.51182431395825e-05 -4.16964277053472e-05 0.000313436488046321 -0.000360310394841788 -7.41593585369595e-05 3.11903981096732e-05 -6.10969766792462e-06 3.90723214100657e-05 0.00011328762537137 0.000139796299433349 5.60877749221873e-05 -0.000322700296681428 -0.00019857807569362 0.000391664753705819 0.000887591089358186 -0.000982763689028569 -0.00045475401636467 -0.00109376368708043 -0.000755836290699728 0.0013185915141079 0.000858495399968233 0.00137704133679382 0.000608983929857555 -0.000330746776629737 0.00036525519165212 0.000162947553383325 -0.000192055341677879 -0.000281360781068028 -0.000160144882736232 0.000512696995776227 -0.000269483159145842 0.000693629319321553 0.000243415626572444 -0.000734417445131319 -0.000459201144260248 -0.00030220363911159 0.000585713490492826 -0.000263923172284428 0.00308562298454632 -0.000159455615156359 0.00119541574325697 0.00172187857243895 0.00156894537464093 0.000661924461137156 -0.000920236189931438 -0.000686806296351981 0.00010028451739438 -0.0302180446509179 -0.00386285848891053 0.00268735429361947 2.90508133834002e-06 8.55616739438585e-05 0.000154388044503511 1.06322829140706e-06 -1.98581741067629e-05 -6.22446606697264e-05 -0.000128992560814445 2.6314584539595e-05 -2.70062485369779e-05 -0.000814907701808848 -0.000627407801059462 -0.000674597648247164 0.000741296758507218 -0.000549276232793592 -0.00109202527530901 2.56030889846564e-05 7.9454047867303e-05 -2.2891865567981e-05 0.000187993730592022 0.000434796054734976 0.000643672930834328 0.000505692816471246 -0.000326757633809078 0.000353885661516601 0.000447027779576028 0.000545486745898606 0.000429593432791196 0.000485565775568462 -0.000432258648545139 -0.000475361611176117
  102 2986.98786887154 ""  29.0154758218889 0 0 -2.35010241009316e-05 8.65415391096926e-05 -0.000234892914502741 -2.22775328067536e-07 -1.22064439399767e-06 3.22732164905873e-06 1.33842527018729e-07 1.40832488804317e-05 -2.61572305583405e-05 1.20051683752806e-06 -1.18084078300062e-05 1.86319156181655e-05 3.45593308955184e-06 2.31159006743001e-05 -4.35125923693125e-05 4.47530439428062e-06 8.95657004118035e-05 -0.000177397938199163 -4.74000118096057e-06 -7.43499673950488e-05 0.000147615050035937 3.00058562386916e-06 -4.43967453684317e-06 1.44169599201666e-05 -2.0342850640689e-05 -0.000324545288439688 0.000647050149838066 4.22099161985936e-05 -0.000389019347485363 0.000686900114678859 -0.0192299841091709 -0.000113062173141365 -0.0290433993675482 0.0196033603612888 0.0223283536053888 -0.0178200237289321 -0.000485632723861034 9.90923476192469e-05 0.00209103146586994 0.000766371612180624 -0.0011326261429232 0.000682552382218824 -2.63944610947965e-05 -3.42249838926158e-05 8.16563431260837e-05 -1.58112005355998e-05 3.15699424550624e-05 -4.66239052313122e-05 -1.96996859642209e-05 -0.000494215462616597 0.0010090624349438 -7.90059168799843e-06 -2.81160068957243e-05 6.14582274786932e-05 -0.00434240945018573 0.00343756842512813 -0.00468312436958377 0.000422184637780927 0.00061651052729682 0.000198845920287034 0.00339731275704191 0.000810607194899655 -0.00416195517365113 0.203699280447754 -0.225697031086552 -0.104830620585911 -0.224066749014469 -0.148969225504493 0.265146896217555 0.247835415252373 0.37753922272058 0.181537009372991 -0.204844009217414 0.224808675971673 0.106304281781895 -0.243915316250471 -0.370210635110188 -0.187244460116327 0.217092737430336 -0.118261700778625 0.289512264796629 4.12948187641355e-06 5.68819699879693e-06 -9.21219797420448e-07 1.39599451703043e-06 -3.0149332101482e-06 3.2719202648795e-06 -1.37834132082872e-05 4.54067287294912e-07 -3.58941945546856e-06 -1.6537672089058e-05 -1.53233933415864e-05 -8.58653386964905e-06 -3.75256222575652e-05 -1.4471068236717e-05 1.57250836759686e-05 0.0001365423211617 2.10428293786805e-05 -1.3858725047035e-05 -9.02694662460654e-05 8.40611331056399e-05 0.000115317612121789 4.10480882539392e-06 -6.89193929656989e-06 -2.90510851755254e-06 5.87177097538329e-06 -9.23647129103072e-05 6.36961545143767e-05 -4.88290149109304e-05 -1.6640293214074e-05 4.6991304065797e-06 0.00111226525876438 -0.000938842132134161 -0.00140114544026594 -1.63507908870967e-05 1.66216825580542e-05 6.31432832363231e-06 -2.34058385456687e-05 7.07901441123108e-05 3.84354433463944e-05 -0.00114482600942788 0.000726038812253416 -0.000819768887696216 0.000564029969167509 0.000713098654408456 0.000604550777076173 0.000513576215498826 -0.000367516726389053 -0.000526080008134063
  103 2987.36527686176 ""  25.2689951941078 0 0 -1.67173526488895e-05 -2.23007694601048e-05 4.46528222304255e-05 1.57668509207733e-05 4.59000664869415e-05 2.57850167005959e-05 2.22310431947922e-05 -5.31075460393765e-05 -2.81209321064447e-05 4.12869290390431e-05 2.73882734850292e-06 2.32896890158911e-06 -0.000449100786197383 0.00105866278467838 0.000513253867069774 0.000223063233437107 -0.000260875629598585 -0.00012716197275256 -0.00120550924810937 -0.000170154631839518 -0.000105303924242569 9.34448825194551e-05 3.05970373048194e-05 1.84513681325119e-05 -0.000415001529751274 0.000661471720456183 0.000325970769451544 0.0228599556368072 -0.0261385629500389 -0.0116346308773144 0.0119762138963687 -0.000454284726397241 0.0188594286830717 0.0122364994010337 0.0141842237098809 -0.0120437757505773 0.000130262196661563 -4.12773178823841e-05 -0.000380683835440978 -0.000127666590759009 0.00023407929500109 -0.000172278250013632 -0.00172610582352889 3.52328954214518e-05 -1.37704833327743e-05 0.00634010032762441 -0.00972866573745477 -0.00469249572874356 0.011506675582114 -0.000570090721934303 -3.56530193550577e-05 -0.000539691761294937 0.000625418364891751 0.000261969478182571 -0.252883353314511 0.157658693264389 -0.333475426920483 0.237339270957396 0.304574646655681 0.149614988241459 -0.255441715870525 -0.156561736047835 0.319669439822749 -0.130699334277507 0.145118262133994 0.0685160083658263 0.147081454845053 0.0982842085122046 -0.176139574311504 -0.157407779414756 -0.239169892138194 -0.115341456379852 -0.131780922326693 0.14580824685888 0.0678572632547696 -0.155018055576225 -0.234926825991192 -0.118466107469943 0.142774931024221 -0.0791619946842115 0.192121976174739 2.11186284199408e-05 1.32230529708519e-05 1.49014983857168e-06 -1.60779288719903e-06 5.54634293425661e-06 -2.17848587656084e-07 2.78307789550944e-05 -4.78027261943748e-06 -3.97662699851877e-06 -8.00350586501843e-05 -8.20656185260072e-05 -8.07511348659979e-05 -0.000129685896168285 -7.08377981116645e-05 5.3794093177444e-05 -0.000341883468306541 -3.23771722614943e-05 4.59783809194764e-05 -0.000487742183414174 0.000462177478292026 0.000691982265330446 1.51299653286483e-05 -1.13029921640344e-05 -2.97176765915578e-05 5.72813159038677e-05 -7.89879426079584e-05 -0.000130040914511127 -0.000482069172611662 -0.000294453800116779 -0.000169211005528724 0.0062827293607934 -0.00528951334735878 -0.0079804785661816 -8.58244126512243e-05 -1.16582277225954e-06 3.36477368960092e-06 -0.000141830886886273 0.000248377381825258 0.000280023763300739 0.000177178599219086 -0.000179681498847516 0.000143563456930745 0.000307762520670889 0.000329614146841491 0.000288141452770456 -0.00111630478945704 0.000770421032837535 0.00114708296791529
  104 2990.12413530889 ""  48.6590836626798 0 0 -0.000171683487263005 0.000103430391811618 0.000149811240338668 -9.58476508942214e-06 -8.86289649440296e-06 -8.63795263704035e-06 2.75090119565049e-05 4.62199356125096e-05 3.51786442352191e-05 3.45261507619481e-05 -7.12156838316568e-06 -1.30896137683825e-06 -1.02720141633139e-05 1.65003165533781e-07 9.75347239922351e-07 2.11671268330907e-05 1.56111671458053e-06 4.00530994264586e-06 4.08603884869293e-06 -1.80841644051303e-05 -8.3295745561666e-06 -0.000244218246084503 0.00033986979816381 0.000130665603398655 3.13016088887759e-06 1.15048228450356e-05 7.40129767310969e-06 0.000588712200492297 -0.000751710861974993 -0.000325537428655023 -0.000202017141103721 -0.000101161391064806 -0.000257537619103661 -0.000110551035028234 -0.000148124782029103 1.00375183861105e-05 0.000735143058602723 -3.28728453443095e-05 -0.00284382736418279 0.00105881114867868 -0.00138733805082467 0.000983267958530956 -0.000304436191951415 -2.61554194215442e-05 -1.60485714517074e-05 0.000119248710192766 -0.000158874825563685 -7.88986198322576e-05 0.000163246094400739 0.000102367292840455 1.50755078141245e-05 0.00239889888089954 -0.00303605134919843 -0.000652636323001071 -0.00683319423397759 0.0043048823373806 -0.00895313591780377 0.0066352346608897 0.00857051679031305 0.00420954553868554 -0.00682546551412211 -0.0041207880150693 0.00854500019550729 0.00143705300807623 -0.00154962238567007 -0.000661763331045509 -0.00150942312282646 -0.00103565396858227 0.00184679055518848 0.00246245998559431 0.00371437116695203 0.00180007097302721 0.000567882343121438 -0.000522337656776521 -0.000318437568419407 0.0012496945503607 0.00187886678795338 0.000934332375417474 -0.000533856298076699 0.000326151230114023 -0.000783902491025848 -7.48185296981809e-05 0.000121793925640451 0.000354205773685779 -4.16228819897605e-06 -4.3432584896305e-06 7.71334266984708e-06 0.000285193565271066 4.64941032943327e-05 -3.95018757570023e-05 -0.00249721023380305 -0.00302158640996642 -0.00283851650689758 0.00302201795324544 0.00148822135266245 -0.00121069969258185 -0.00310039085251946 -0.000546419887602123 0.000269971409961846 0.0407261436548964 -0.0374245561002141 -0.0556802737118452 -0.000825450712464873 0.000327008545777176 0.00177511270709397 -0.00560796297160101 0.0133215062734719 0.00465376593293886 0.0306650820350255 0.0144245146647713 0.00323247762818203 -0.514410740363571 0.435002707170557 0.654285700712667 0.00699627317268987 0.000989472216311082 -0.00114432824082931 0.0065613883175665 -0.0116640617681893 -0.0157329864468289 0.0793718904066012 -0.0462015608003199 0.0563190265470675 -0.0646628776092321 -0.0769923808992439 -0.0649633981923455 0.0489792672680702 -0.0336205886986201 -0.0500433440765573
  105 2994.76252616498 ""  31.4190421272903 0 0 -0.00020127264431206 0.000113672217813468 0.000140149739272523 8.5049336590558e-05 0.000104962913418 6.06484096330466e-05 -4.22438829495174e-05 -0.000134465624180149 -7.8603595265723e-05 0.000174981397012998 5.9668660531172e-05 3.91037252980715e-05 0.000675282707584642 -0.00100341665776511 -0.000483966018025312 -0.000428310167547804 -0.000826068901986007 -0.000404924250698756 -0.00143672493747536 6.38456586338043e-05 6.61101398770346e-06 -9.23425455592875e-06 0.000111892230915314 5.09615675906299e-05 -5.695915823074e-06 0.000162904033747376 6.1404354157983e-05 -0.0218034553045542 0.0210234555683094 0.00921118309047978 0.0148213382716724 -0.000567933478431494 0.0225617925206766 0.0152054379841023 0.0170219232115037 -0.0145562118608507 0.00068288566805186 -7.41152786245617e-05 -0.00267611574398688 0.00108987838305213 -0.0014290034456695 0.000963520000031421 -5.0729279587517e-05 0.000261195823442594 0.000135309787641919 -0.00831097193750697 0.0119186401211607 0.00573951623801614 0.0161540151751671 -0.00121967907989402 -0.000249396582545259 0.000177127361477278 8.71011602195652e-05 3.13274244619814e-05 0.220593186495137 -0.139366430293807 0.287808056057016 -0.184778303117278 -0.239092070246668 -0.117457448288516 0.222296117759188 0.132747390174954 -0.277776343848291 -0.157542389663037 0.173520376841869 0.0784679818426549 0.170090717879067 0.114508634124289 -0.205561076509538 -0.186345835807534 -0.282538923612657 -0.137089019645567 -0.160156990543993 0.172996156065228 0.0839004467788392 -0.184583952213855 -0.279726173115682 -0.140223100560641 0.166503201382651 -0.093306954916484 0.22603446806595 4.00324086394679e-05 3.85415298302353e-05 3.40979542838452e-05 2.33549931262458e-06 3.75211517726093e-06 6.5788808213547e-07 0.000272303525690563 3.71138273263833e-05 -3.41090790150299e-05 -0.000342504713491893 -0.000399434850842205 -0.000390644721015763 -0.000106162760604316 -3.16378687485704e-05 2.76852858297286e-05 -0.00317376106109545 -0.000480530281435345 0.000341399778380106 0.00054179232639181 -0.00063498755891201 -0.000843937561047756 6.57331684117546e-06 -1.67511483448611e-06 1.32335481395893e-05 0.000211172599543176 0.00133825778971007 -0.000874188375633911 0.00112929871942965 0.00083588189471557 0.00044647154266161 -0.0076518353104057 0.00653348476618203 0.0097216995828718 2.60281773392037e-05 4.01720833345156e-05 -5.9690421911423e-05 -0.000107977505816287 2.46942318230538e-05 -0.000115835871882708 0.0156208377896126 -0.0100484217632516 0.0111590401366082 -0.0093087912346 -0.0119338504333821 -0.00982942190993732 -0.00881932598341953 0.00624767064773476 0.00892363717269659
  106 2996.32268244004 ""  20.1240920387745 0 0 -0.000276892989958398 0.000186386159459551 4.13873580281363e-05 -4.27662241618329e-05 6.32513408973651e-06 -9.27379840510072e-06 5.49657777642721e-05 0.000103577715315086 5.47533618916063e-05 2.40687676781828e-05 -1.98543216109208e-05 -6.22519157034033e-06 2.95488191916683e-05 -4.45239373368893e-05 -2.17743318778821e-05 -4.6230367934559e-06 -3.50593753086385e-05 -1.3296975845748e-05 -6.21237319000351e-05 7.25950607962625e-06 -1.75971918468443e-06 -0.000103656267473033 0.00017932056373824 4.28752515483106e-05 8.38195101200863e-07 1.10325707263584e-05 4.15968310389839e-06 -0.000659696859488591 0.000564959481996195 0.000217770246771658 0.000511135979659045 -4.42758764471467e-05 0.000767019407826488 0.000413764511393874 0.000448855215876821 -0.000501908584797932 0.00057487709541312 8.24576999176376e-05 -0.00210374564201469 0.00195191183336717 -0.00249842429858579 0.00172740538278684 -0.000230735431766374 8.28924253658419e-06 2.63309970589747e-05 -0.000330469097667948 0.000455128972369264 0.000216621958217645 0.000612257254732329 -3.66041819380409e-05 1.43078692052894e-05 0.001270252026341 -0.00169243497422403 -0.000293384515999252 0.00640749751559264 -0.00404746139990101 0.0083539157346825 -0.00486860598024787 -0.0062894492035439 -0.00309421963341493 0.00624327724351593 0.00372391335846565 -0.00779972577645484 -0.00553478405247481 0.00610268186446112 0.0027879335480314 0.00590873388769148 0.00395498795617676 -0.00710923749577434 -0.00636017722857137 -0.00963548169274146 -0.00468674546355221 -0.00497899602956397 0.00538588361390778 0.00261328987635831 -0.00510256144018171 -0.00773666369432708 -0.0038834548566468 0.00522024722687225 -0.00292979652961014 0.00709519194556996 -0.000681286905610251 0.000154367962422446 0.00108940815499163 -5.24863541355624e-05 6.54655617146797e-05 -2.52503669846138e-05 0.000110813517817313 -4.52295635909779e-05 -7.33951907709711e-05 -0.00589814961879967 -0.00705029882070694 -0.00632242488297665 0.012484575325316 0.00556513681427024 -0.0051117575707007 -0.0014918040168196 -5.09755903398536e-06 0.000253307621349364 0.00498011915470248 -0.00215735645477716 -0.0055104793639266 -0.000155812370956326 8.23123792119331e-05 0.000176747346807478 -0.0115523005630544 -0.0337634845066635 0.0332772046960913 -0.0059802026041211 -0.00794952395089626 -0.00375837026592086 -0.0490047485364868 0.0404695260491041 0.0632013798615982 0.00198952833377634 -0.00171034181918555 -0.000182102380002637 0.000901153063909004 -0.00225660340121184 -0.00083011790311637 -0.460486957541026 0.298834553757339 -0.328103409616079 0.2589842102306 0.336628450126526 0.276852097483337 0.337307955931025 -0.239417703895522 -0.341423773376112
  107 3025.31891664581 ""  31.3933453222143 0 0 0.00378984557975498 -0.00411259768194888 -0.00444976350125182 -0.000304679551510437 -3.77318835457526e-05 4.55819867269207e-05 -0.0001341415687481 -0.000268102544981467 -0.000110727450108731 -0.000104774316318088 8.32835154738736e-05 3.82443207535928e-05 -5.67678281730433e-05 3.93745310041953e-05 2.01054082490564e-05 1.2278031836126e-05 1.35830796660471e-05 7.26385670100384e-06 6.84687482137777e-05 -8.80481619095666e-06 -4.61138398738811e-06 4.96248073208159e-05 4.91145865063634e-05 1.68299881770121e-05 4.29328589852356e-08 -6.94876465155309e-06 -2.75573390642438e-06 0.000121535723642181 -7.48715853622752e-07 1.62886886454808e-05 -1.28948928098416e-05 0.000174550593355191 -3.27515178927981e-05 -3.5704299496955e-06 8.79437726950597e-05 0.000166061696129678 -0.0136144844733607 0.00458189036036762 0.0692216459864102 -0.0233822596602436 0.0408556385854625 -0.0229901324790818 0.00178599098173399 -0.000100481903324199 -8.89918732397561e-05 0.000405318413624885 -0.000440606708676651 -0.000227001216499038 -0.000765631928988028 4.98593696905089e-05 6.45696331500603e-06 -0.000174037124401174 5.10138156125805e-07 8.70098775022977e-05 -0.000716974149803922 0.00045620400749923 -0.000942737486826592 -3.49285678587482e-05 -7.2463402817436e-05 -3.19204719478856e-05 -0.000605721485592767 -0.000368264338355109 0.000767266542170295 0.00115820988633135 -0.00124958849428139 -0.000570532615728152 -0.000865512795816898 -0.000551678569449228 0.00104352421702781 -0.000133774671320459 -0.000199097359150641 -9.12164502454256e-05 0.00115023650040993 -0.00121920441466443 -0.000579305715147655 -0.000204570130486878 -0.000308572881389433 -0.000156525777315076 -0.000871581369667867 0.000508057609576998 -0.00116334545778943 -0.003699287946301 -0.0112593831436455 -0.016168730698229 0.0002741859513618 -0.00148793766077902 -0.00099892682227633 0.0733413880058884 0.0161502481635838 -0.0075838066389737 0.161668035834945 0.182271166373442 0.171135730990549 -0.121116292568053 -0.0525467455728458 0.0495222588764019 -0.877625705115849 -0.15925133885402 0.0836444420734427 9.4680587532098e-05 2.73000570833089e-05 0.000127730835626634 -2.06700161781364e-05 0.000100780873029478 8.30514617135628e-05 0.000426077984117879 -6.1730463474833e-05 0.000566299943097904 -0.00102119732679792 -0.00058877960199751 -0.000890456106135731 0.000185907274409034 -0.000116670991345844 -0.000410214041914717 -0.000513515147056901 -0.000230647223780983 -0.000145247734597341 0.00132568660696884 -2.87849316112509e-06 -0.000471144038208524 -0.00492113382966597 0.00354243231898471 -0.00378844162792991 -0.00149078724472089 -0.00187485533417511 -0.00123440731281183 0.00132447100647386 -0.00113115852971889 -0.00149088564308212
  108 3038.50686681514 ""  64.3086775677468 0 0 0.00132695085082768 -0.00157320292003091 -0.00156868576091493 -0.000156366778925858 -8.02322874356699e-05 -5.14455158834941e-05 -5.50137356725799e-05 -0.000123495002365379 -7.45115622724371e-05 -6.80003899775115e-05 3.53170267465232e-05 1.88924538288123e-05 -3.71451819055108e-05 3.9774609476956e-05 2.22935759321283e-05 -3.33830002683246e-06 9.24033273926922e-06 3.20356548490709e-06 7.6387870325529e-05 -1.26069298316051e-05 -3.92339800538009e-06 5.20863430330761e-06 5.34444169490639e-05 3.80595357864411e-05 5.56512399694787e-06 9.18588452554621e-06 6.07879888396726e-06 9.73412238975434e-05 9.1927734737917e-06 -1.39139223571438e-06 0.000120995725110144 0.000546796601136133 -2.56318843902349e-06 0.000187553183325426 0.000459318188861095 0.00058312275847116 -0.00400752881117946 0.00136341069143228 0.0216156635889529 -0.00860638474928947 0.0162154489631127 -0.00787254184837049 0.000995908908711194 -7.60549349321888e-05 -6.0747884461574e-05 0.000318516714200184 -0.000393538327768136 -0.000187330924026996 -0.000946161650563663 -2.17596332317606e-06 -1.88771780417576e-05 0.00016881489702462 -0.000460132869474563 -0.000402532699452627 -0.000475118440815977 0.000286396681543639 -0.00061147201939687 -4.07983362916574e-05 -0.000115809252255187 -5.9842978216278e-05 -0.00056315477610279 -0.000335229236781471 0.000677480440365717 0.00241004022929723 -0.0024860234170548 -0.00114325390582532 -0.00202880122770955 -0.00128085009666626 0.00252090006081136 -0.00185634899021504 -0.00271935600751666 -0.0013925713122226 0.00303403187531394 -0.00307040979786648 -0.00145702157307831 -0.00270365849454645 -0.004043593134101 -0.00192451183101638 -0.00258860528502087 0.00160816923663 -0.00349511988365396 -0.0025226528711877 0.0256408538266725 0.0539712127045245 -0.000971772051356811 2.9310212078259e-06 0.000354650524633092 0.0290834778453226 0.00271900575891783 -0.00445324628972449 -0.405774681371818 -0.479915840968098 -0.441077867949254 0.418341541573828 0.205356855416753 -0.174532715366529 -0.309631101568014 -0.0570746609263636 0.0296278586924929 -0.000612189146324136 5.87130722841622e-06 -0.000137962223894439 -1.12227497658095e-05 -0.00017577799669447 -0.000238363717254578 0.00127306728453556 -0.000897868991461502 -0.00162084142989749 0.00450676241618586 0.00314610230845709 0.00396642692416103 0.00275410454381946 -0.00233253005186952 -0.00287139100493106 0.00184558583996979 0.000181613781735533 0.00103026649107982 -0.00466363176324562 -0.00221745368263676 0.000573535681430123 0.00131812132425407 -0.00146347301761043 0.000632091630502097 0.000869059376591688 0.000741686826940666 0.000184050277694892 -0.0184640742672349 0.0122149222828284 0.0177810220001299
  109 3041.87479049272 ""  4.96748331994502 0 0 7.16155914392613e-06 8.54964639117143e-06 -5.43554423409363e-05 -2.95031675137313e-06 -2.01192245890226e-06 6.85335103838065e-07 -4.14044007737597e-06 1.0541192370889e-05 -7.66611969295548e-06 7.49153110372073e-06 -8.52323684969903e-06 -9.87798975777214e-06 -4.90265716172602e-05 7.45469473699942e-05 0.000127707446113869 1.86508485880658e-05 8.03901933543234e-06 -6.49371882782005e-05 -0.000109810872722268 -6.91960369404668e-05 0.000139680294524318 1.53016693480185e-05 -1.22620830598448e-05 1.96965009606879e-05 6.88054182101087e-06 0.000213356490250017 -0.000536645924364438 0.00397586818819518 -0.00345234835100838 0.0146965625369863 0.0226885109789724 0.0524752869202122 -0.00180008269648844 -0.025517176106039 -0.0344967945040019 -0.0481988023266653 -0.000128489590701125 2.17955496981798e-05 0.000538712949337835 8.15575501668236e-05 -0.000105240069924363 6.96790545313267e-05 -0.000220396906948669 7.41857155112547e-05 -0.000153728397256878 0.000689053770388024 -0.00115224684676454 -0.000734459031403173 0.00109890850369752 0.000117020790411991 -0.000220035282784255 -0.000112456099959652 0.000157600882801575 7.88295071615816e-05 -0.0771808449983748 0.0469948970135935 -0.0967935473990121 -0.0270597424516317 -0.0383655028565841 -0.0135937211907066 0.0567295448443882 0.0323843430182835 -0.0638757677152028 0.165610491698474 -0.160762625332483 -0.0767117128209035 -0.211779287017293 -0.13307368645571 0.268374496395235 -0.224900136839705 -0.333806489893334 -0.169120281841559 -0.179990298953785 0.174259679782547 0.0791669883701128 0.254291607757736 0.384097360834862 0.184072200871989 0.230535383784205 -0.146456798539706 0.313778463094409 6.1876167497873e-06 6.29834603313094e-05 0.000113429487194606 -1.39784456186359e-06 -2.78107834383083e-06 4.06758985401986e-06 7.18831548122062e-05 8.83445638173664e-06 -1.13585758226509e-05 -0.000898644242801124 -0.00106034458038948 -0.000969051669566233 0.000795108686029045 0.000400209837115754 -0.0003320170600341 -0.000788996554828464 -0.000147781653248881 7.53733044859307e-05 1.26773135430956e-06 4.93066811589922e-06 -2.40180770879023e-06 2.37805101609829e-06 -1.10242902219101e-05 3.88892194441724e-07 9.68258641396032e-05 2.28302231684693e-05 3.7464058673561e-05 -1.86465209288788e-05 -2.15876657958136e-05 -3.27141549484419e-05 -1.49330560309746e-05 1.67666149121191e-05 3.54663575550614e-05 3.30059593215818e-06 4.68483958101301e-05 9.10620232295122e-06 -1.80512931535821e-05 7.56793293786354e-05 1.27360868079601e-05 -0.000307613687322931 0.000206002507436299 -0.000229598504061525 -0.000539160201799967 -0.000728749014253937 -0.000558016275670383 -0.000318515361514067 0.000232274866858211 0.000338428138996238
  110 3042.92779075812 ""  5.78080085659546 0 0 7.64869574803448e-05 -6.35183942402176e-05 -2.85993615527344e-05 -2.92829335707787e-05 -1.55916292425049e-05 -7.06587866293203e-06 -2.60252928732099e-05 7.29416099287298e-05 4.07426285308355e-05 7.89849662529752e-05 -0.000123113594425217 -6.20095582231536e-05 -0.000544949607367371 0.00129190615423165 0.000614385943546439 0.000237155630025541 -0.000215450463083314 -9.92982165014006e-05 -0.00156718174733155 3.61955753076843e-05 -3.18231674270526e-05 0.000138083428511482 -2.31353931688978e-05 -7.35208034706167e-06 -0.000115096887521457 -0.00059758656954528 -0.000173619517005148 0.0453224669894048 0.030567184689738 0.017216291360472 -0.0229611240972563 -0.046602323427246 0.00404161907877231 -0.018718480957628 -0.0192315477789852 -0.0314226575908862 -0.000152715899667579 2.30414259042597e-05 0.000781154040391102 -0.000504007411971317 0.000768977277183247 -0.000487827173898106 -0.00242020391133941 1.66699248683403e-05 -2.24723105332789e-05 0.00803981434208133 -0.0141702268471518 -0.00681319908092819 0.0162560826548909 -0.000102062643009183 0.000310276987373908 -0.00116904099753693 0.00165954429264165 0.000751577377231341 -0.131770665252153 0.0984296670046818 -0.180960302580932 -0.289871059728183 -0.389945944151259 -0.190818061826082 -0.120135730521578 -0.06972493926509 0.167773729502937 -0.132790982682469 0.124408195287805 0.060446231256596 0.207124723207165 0.132689355377502 -0.261165692502628 0.200641420640075 0.3001609656649 0.153953692522376 -0.0954756985668331 0.0888068061047455 0.0390134727539389 0.158363608178467 0.242708383796551 0.114529816866242 0.161505960422918 -0.100102441191499 0.220794258176569 -2.46321542740288e-05 0.000167160576788423 0.000364312331689829 -8.65952106034803e-06 -1.65768239143115e-06 1.20324106703006e-07 0.000296781721765734 4.02597682551267e-05 -3.96284489606344e-05 -0.00267704046836002 -0.00318067104118975 -0.00291365384853753 0.00285705290757922 0.00141126488359008 -0.00119007192157249 -0.00329341967024608 -0.00062610937223839 0.000307550540850605 -6.58198970421827e-06 1.53020318771919e-05 1.50009628185563e-05 -3.12191960317565e-06 -5.43167533783833e-06 -1.66475810484695e-06 1.30608237698209e-05 -0.000100265542238488 -0.000124613351489248 -7.15342116502307e-05 -5.71239077218515e-05 -4.6700785634632e-05 0.000123996606141701 -0.00011476028044419 -0.00015523891168193 2.44416477701717e-05 3.76502823924283e-05 2.52784927868634e-05 1.44019148164194e-05 1.51282482908925e-06 1.96208459464276e-06 0.000114791523020481 -9.49501097396274e-05 6.92243612505629e-05 0.000578940713915467 0.000724513393571585 0.000558957268167835 -0.000850078644511049 0.000574605950149019 0.000852882828627782
  111 3049.02066690608 ""  22.7520187670796 0 0 -1.743726555423e-05 -5.37428113470771e-06 4.91899825782324e-05 9.91872372804694e-06 1.16362480974322e-05 7.58333869723407e-06 -4.45292680887913e-06 -3.54449424955139e-05 2.70169759998815e-05 1.18008663005509e-05 2.51305758644064e-05 -2.39906416210195e-05 -6.25365559081808e-05 0.000123369988752724 -0.000182867205551215 -3.41157001485285e-05 -3.61313621522815e-05 -3.74606318774453e-05 0.000129526858217957 2.2700807557408e-05 -0.000110248684354839 -8.68137362781325e-06 1.75164306184344e-05 -7.64055146064367e-06 0.00021021388487117 -0.000404380945969592 0.00152288668105862 0.0037565273426408 -0.0322812105802357 0.0765187852313194 0.0117170217591299 -0.00864789817428376 -0.0105263073280305 -0.00577115308792733 0.0204342700401948 0.00979140742075901 0.00013090387027267 -2.16935409156978e-05 -0.000518737847696352 -3.9037271972852e-05 5.30930733522544e-05 -4.38784913986658e-05 -0.00016383749996493 4.29256565663536e-05 -8.03244281674285e-05 0.000310078025549385 -0.000772827924680173 0.000134661216412382 -0.00120918961326361 8.15271641778201e-05 -8.24728077405584e-05 0.000106550362430249 -0.000140683036984382 -4.86843820929294e-05 -0.380674227486525 0.233094047457152 -0.472462574009082 -0.0340819358479191 -0.0548323669103689 -0.00481714394568943 0.369523957498872 0.207336611247937 -0.438052768748217 -0.108610212840025 0.119660356991751 0.0509482595035705 -0.0505766635244154 -0.0362622303432406 0.0607237320778394 0.017500345918719 0.0221510847206479 0.00886935286214245 0.140414686829605 -0.145317212020426 -0.072683169515802 -0.0715787730493345 -0.102438849328334 -0.0505654894351314 0.000582108418740447 0.0047291031199536 0.00150517244332757 3.92089748918868e-06 -3.09133488378496e-05 -6.32556801476572e-05 -6.85385353577954e-08 4.90171868739362e-06 -2.80239829650723e-06 -7.16119377931514e-05 -1.43623177761693e-05 8.69034994347475e-06 0.000468363850632798 0.000558083293418884 0.000506075601393408 -0.000485222724253899 -0.000253522259025925 0.000204624690640629 0.000804429419803694 0.000161238021870554 -7.00932400370937e-05 -5.94873108176233e-06 -9.04210347340833e-06 -7.05574877852403e-07 2.00392470906167e-06 5.04077516969273e-06 -2.46007151377698e-06 -0.000229120174088925 4.8994475940365e-05 -3.87693181244547e-05 6.63200610114785e-05 5.79151003918983e-05 5.48352229692223e-05 6.13091401417537e-06 1.83002727387106e-06 -1.43667930957271e-05 5.442179113827e-07 -3.41631816724636e-05 -6.03793143513024e-06 -2.01846363529032e-05 -2.65906701081973e-05 2.34231864244628e-05 0.00115302726472513 -0.000771645742788872 0.000855083483715239 0.000615810703303832 0.000889665334939988 0.000681315441181658 0.000981084491745626 -0.000702185499627355 -0.00105589763486315
  112 3050.97976296581 ""  98.6356176427661 0 0 -0.000114257513628463 4.50911849882333e-05 3.19390009363563e-05 6.56397144024797e-05 9.24419981285509e-05 4.81214593773877e-05 -2.50389915192493e-05 -0.000123889150762204 -7.2461825523781e-05 0.000170046232254141 6.64566142209579e-05 4.09828871989895e-05 -0.000903862334137958 0.000981730099129758 0.000501736917209707 -0.000182932975077854 -0.000384835400764576 -0.000196123598009311 0.000370994707856223 -0.000219084891183619 -8.13457069264197e-05 -1.16735542216676e-05 5.88509650530043e-05 3.2628987853779e-05 0.00184392310372252 0.00200524528523439 0.000839334866262893 0.0527209738322838 0.0400134535163447 0.00894126250502199 0.0165039468956896 0.0367941693461009 -0.00105660747671796 0.0206229311929794 0.0163374753444621 0.0296498840147467 0.000216899905619169 -6.76575933526806e-05 -0.000661804341455764 0.000472540744334879 -0.00062317950291614 0.000329904793985391 -0.00303514948322912 1.44608207528672e-05 -1.93668016153324e-05 0.00780873809159149 -0.0131924237178194 -0.00644770689919429 -0.00293100960431128 0.000374856553311743 0.000151701730499517 0.000283802423788252 -0.00031131597916105 -0.000159757188202378 -0.103409925341562 0.0822903390716042 -0.144848473203333 -0.3317298649501 -0.452183965708139 -0.224245465175482 -0.197640546118076 -0.111686392265102 0.260616774211313 0.108766428737793 -0.106070337484796 -0.0499204868005503 -0.144912143165682 -0.0929253872143893 0.184863770138209 -0.166512572726426 -0.243880064658139 -0.127048085851797 0.0637138360931435 -0.0582949842347268 -0.024742433060753 -0.158525047877666 -0.24078560719833 -0.111380833816763 -0.157133282309186 0.0979386585286653 -0.217077474084914 8.75026883301391e-05 -0.00011425055254107 -0.000342601021266934 5.35411752930316e-06 1.590987499674e-05 1.82838966266005e-06 -0.000370456411234431 -7.75835223085232e-05 4.19067911974343e-05 0.00225557896115597 0.00272079399356943 0.00247332609379327 -0.00312577185951533 -0.00157077954338892 0.00131848795546848 0.00411116911692282 0.000841036512497272 -0.000354643332896405 -1.56688189580677e-05 -2.68197901773202e-05 -1.56123500701304e-05 2.11887080419286e-05 -4.24604537355821e-06 -1.55211906222755e-05 -0.000848753623547018 0.000566907109560117 0.000220457798222499 0.000240071017472752 0.000159843196475005 0.000106262539535374 -8.19160043333232e-05 0.000152441107275956 0.000108646873235161 -3.56289793438712e-05 -7.01461357921093e-05 -5.34095699137075e-05 -0.000213038722211507 0.000164079776669201 0.000203121982522344 0.00448520181351799 -0.00294551788040702 0.00337007116666387 -0.000147480593877464 0.000222119588759135 0.000136041734088313 0.00585711671650997 -0.00406922645304556 -0.00612944185340663
  113 3055.39324298041 ""  32.2821531142363 0 0 1.72397204557469e-05 4.78791077819646e-05 0.00015903952939769 -6.65517692140627e-06 -9.83014884020819e-05 -5.3755889307344e-05 5.48531891968224e-05 9.82287488935828e-05 5.60603555101894e-05 -5.7913772392992e-05 -2.37236803716276e-05 -1.75921619323526e-05 1.27612191012926e-05 -4.50703071994514e-06 -9.89077766729187e-07 -1.16767279027e-05 -1.14631494999995e-05 -1.01092845256725e-06 -9.99077285452447e-05 2.0001664450831e-05 -3.09315302612035e-06 0.000186731442805655 -0.000414702109037293 -0.000188895508664038 9.07567587977723e-06 4.57019297869449e-05 -5.77040691053053e-06 0.000508092890923367 0.000467480153523009 -0.00010738244406112 0.000629388765651777 0.000111281326237664 -0.000374291720782249 -0.00086329476212295 0.00123903028882339 0.000124667642304234 0.000349699495417981 -0.000217022888167472 -0.00196718113463842 -2.41062785884647e-05 -0.000251723916648098 6.55478292944405e-05 0.000509551668406348 7.67200347590684e-05 5.32022340329983e-05 -0.000126527846067883 0.000127741649616998 7.08924963164111e-05 0.00144415875224224 -0.000105375712090486 -3.33831038406197e-06 -0.00245367902414427 0.00432785437910976 0.0021166784580916 -2.67168996544268e-05 0.00021963048205851 -0.000245739959200614 -0.00315825767792547 -0.00429752703620149 -0.00220608725801188 -0.00290111746753861 -0.00162118475471156 0.00371154058036894 -0.00270312646696279 0.00309596418471951 0.0013184351170785 -0.00346105542199511 -0.00245485815966727 0.00440133830955454 -0.00132869988037222 -0.00212466422311304 -0.0011868734238125 0.00926493238302175 -0.0096743431271202 -0.00492982070464382 -0.00269464656260398 -0.00344406920593922 -0.00176820063781441 0.00359350580918211 -0.00188195624244644 0.00525742096346406 0.000425610864315573 6.29418415981137e-05 -0.000427772999006205 7.68802998390575e-05 -5.69836934952687e-05 3.91452748009506e-05 -0.000615977558008387 -3.62494576872764e-05 0.00011844774203419 0.00120079827447672 0.00137000797863241 0.000902493379374926 -0.00709816446434893 -0.00222608065218069 0.00214119285872418 0.00806920208599329 0.00100375539490445 -0.00100522825898202 0.00550363237928491 0.000373453487498561 -0.000514468737016436 -0.000446187479001292 0.000174361119492059 4.3328308561886e-05 0.0803412890266247 -0.0106656568504307 0.0331007618151742 -0.0267354878024875 -0.0273749514907176 -0.0222122327249632 -0.0258988048327141 0.0207803073169689 0.0332587771838708 -0.000444632982307008 -0.000457900198761268 -0.00106464704297238 0.000763132668127026 0.00083878707617333 -0.00179812463926707 -0.497019818300869 0.335609645646154 -0.361087439590947 -0.256964802436709 -0.363977463782588 -0.279363457639162 -0.211532779740461 0.156174519024098 0.245132009934877
  114 3055.79802489372 ""  19.696070428678 0 0 8.43988927798302e-06 -1.17284600721688e-05 3.10232457758809e-05 -3.62896712541238e-06 -3.2085231026531e-06 -9.38744894761371e-06 1.99167500890413e-06 1.31117656343509e-05 -6.60705401240967e-06 -8.3723855617419e-06 -1.17985844612657e-05 1.11071877370187e-06 3.06159441196191e-05 1.69954854097787e-05 -7.98547804950796e-05 -9.81961721410125e-06 0.000119100246651318 -0.000246926492846896 -0.000430834211287097 -9.91381480827467e-05 0.000164327936671991 2.57650410923537e-05 -4.3568631022574e-05 4.95487738041367e-05 3.12849999017739e-05 -0.000895905080260445 0.00151997335000642 -0.00174539989518473 -0.0113037713156012 0.021357517434682 -0.0422875347873361 0.0148363951024651 0.0336096071133768 0.0461468804254784 -0.0422194019399618 0.00971990790860718 6.10416850381742e-05 -4.243327551386e-06 -0.00025544371688028 -0.000129781417559567 0.000163622223674787 -0.000107427267842709 7.07775516901679e-05 1.03152263530802e-05 -1.96749042644244e-05 -0.000184154242588744 0.0001534375701906 0.000356538534820498 0.00474743980014538 -0.000328564966262642 0.000646261336290945 -0.000288673724622516 0.000342615753884076 0.000373551288208094 -0.105239335716833 0.0636207669095274 -0.127863939783854 0.00789567858500738 0.00814092276994252 0.0114938771157796 0.117855087440143 0.0647438541244763 -0.140336047081546 0.297895951632687 -0.329881360152059 -0.140014249468753 0.217122258909713 0.158317960240467 -0.273172686963418 -0.0146651252539942 -0.00345392628777951 0.00395630015866605 -0.347239565691195 0.367918548998173 0.189345983874044 0.0272190881073324 0.0147480581135535 0.013828493940489 -0.22603547481197 0.127076803209588 -0.325377971783899 -1.87815108294319e-06 2.93597244020057e-06 1.19603086625114e-05 2.66386004277753e-07 3.91841686234669e-07 -1.41245829948319e-06 2.8407670551655e-06 4.02471694645492e-07 1.49834114262967e-06 -8.35341706043894e-05 -0.000105530971238544 -0.000102552652930331 8.31733307024242e-05 5.65385284387654e-05 -4.94184435411326e-05 2.10915320588167e-06 -1.11918776811624e-05 -1.58915319705799e-06 0.000108662394811125 1.53333711501574e-06 -1.31285753680686e-05 -1.12797366841276e-05 7.01226365820415e-06 -1.23768553897378e-08 0.00144230654237575 -0.000274870528629842 0.000511622563963589 -0.000513317303675575 -0.000514438234712692 -0.000428915756741297 -0.000534554901482033 0.00042788938198976 0.000682075128093941 1.12622614822347e-05 -2.25860847245569e-05 -9.41300471782525e-06 3.1037577048194e-05 -2.35155930346923e-05 -3.45615113686751e-05 -0.00895119474180088 0.00603197624299177 -0.006517599858539 -0.00408875181213908 -0.00587154383589392 -0.00449517034202431 -0.00430187648345117 0.00313265047798719 0.00490433717254081
  115 3058.32378767301 ""  42.5578851596067 0 0 5.87653300161249e-05 -3.76137746148332e-05 -2.52042533715674e-05 -3.54067453009211e-05 -1.00637053836712e-05 8.03493180495274e-07 -1.65200427985068e-05 2.80969659330035e-05 1.54520031685836e-05 -4.0644112179611e-05 -9.72614602298985e-05 -4.74393691187626e-05 -7.56587441548829e-05 0.000405081189309692 0.000202888359730843 -0.000198145993324588 -0.000163317586234457 -6.87470315966509e-05 -0.00668483050103751 -0.000235262413980684 -0.000260825462690319 0.000438885454687897 -0.000172500025556035 -7.19119980005412e-05 0.00147366694140061 -0.00132876529532593 -0.000731807282414372 -0.000563611117337329 0.000592935290025855 -0.00104592143280944 0.0454446400868179 -0.0256794335009036 -0.0393379513468699 0.0392426675106318 -0.0424503690169826 0.00405895865953504 -0.000111206881342496 2.68847703610511e-05 0.000474457229987652 -0.000319132316098365 0.000444906272198886 -0.000266974570575422 -0.000613598858042201 -2.16684393426086e-05 -2.48630879720755e-05 0.00237604002596325 -0.00436812559790715 -0.00214021746710353 0.0744845651611452 -0.000690842173075031 0.00116769910844088 -0.00421987187726168 0.00613495658264633 0.00278038214009256 0.00374313406920361 -0.00306006104417327 0.00709579337776308 0.00320892191024556 0.00626066440137445 0.00268360289227254 -0.00727781307909701 -0.00248860113792386 0.00651525959783951 -0.376492937708609 0.41455823841324 0.173561499912188 -0.220030606310869 -0.161302470026899 0.275025451457612 0.0536696616362489 0.057794106053249 0.0224899082203555 -0.338460507198858 0.355352293648957 0.185119739026928 0.0517359198437635 0.0535204968285062 0.0321036920181035 -0.182704483783321 0.101239117197073 -0.262328295417436 -1.3952125306282e-05 4.30151373302995e-05 0.000105018300739824 -2.38498822016344e-06 -3.00206125040002e-06 -9.93476213649382e-07 0.000141403680649695 2.63733246778557e-05 -1.54445896398829e-05 -0.000720414487543069 -0.000872091650997336 -0.000789623109316038 0.000870947395384613 0.000434177088689713 -0.000370026544522893 -0.00161770146112414 -0.000331591775813505 0.000141718200619946 0.000118511990909138 -6.70447974727268e-05 -0.000110711819955807 -1.44759860985966e-05 -3.31032462947175e-06 4.49754103676504e-06 0.000700262353232717 -0.000943780634837171 -0.000675651261927504 -0.000202340757709634 -0.000178980805090409 -0.000214649912324742 -0.00112975186010256 0.000889641951504232 0.00147466778614247 6.49636297927132e-05 5.6423187070222e-05 1.52187754405186e-05 0.000108433178764051 1.58939936124384e-05 -4.8956928194241e-05 -0.00370011264812601 0.00235640948329444 -0.00287501838059118 0.00312489226519211 0.00364082781747232 0.00289837764349117 -0.00783529619422027 0.00527148066044037 0.00802188874761692
  116 3062.24952679902 ""  30.9963151519966 0 0 -7.27508372636824e-05 -6.76814506913755e-06 5.64327878643205e-05 0.000145246596354509 -3.81941626504698e-05 -2.87850408563452e-06 -3.58493725747441e-05 -6.92977314546412e-05 -3.54013205072439e-05 9.9598347181517e-05 2.56901414198241e-05 7.36385038318835e-06 3.17431640533134e-06 -4.23092211735131e-05 -1.98363011296084e-05 9.44081149293742e-07 -4.54544219270619e-06 -5.94840804704147e-06 6.20560492704074e-05 -1.68348859224534e-05 -4.7966687706124e-06 -0.000107485300325247 3.0002880384276e-05 3.96282634359411e-05 4.37957015821957e-06 4.41127088133403e-05 1.87312970906436e-05 0.000321496665519045 0.000262108636596234 7.9101546385361e-05 -0.00041030084935882 0.000712671245837656 0.000524663450538407 -0.000431579394592788 0.000838776142773293 0.000174831314617912 0.000354940325635827 -8.0284088449235e-06 -0.000721515457028277 0.000235176532811918 -0.000136125878548634 9.74541772818871e-05 -0.000936894628713691 -7.90658480147513e-05 -5.85824510797121e-05 -0.000127497787548223 0.000211854307273594 0.00011455412516191 -2.0556880188228e-05 0.000108206830391022 4.34964064241198e-05 0.000443407004842278 0.000358583420792839 4.84235873570659e-05 -0.000523394317353296 0.000471291165279324 -0.0007835586987784 -0.00234361992668773 -0.00323896809681321 -0.00160080210183231 -0.000969294919806056 -0.000545910782497116 0.00135043408690146 0.00593105300204787 -0.00632267637027691 -0.00269097717373875 0.00153303735935074 0.00126203623635859 -0.00184695088024624 -0.00261635445851846 -0.0035877333759318 -0.00176206303423712 0.00580428250554236 -0.00595483039019636 -0.00306922600831975 -0.00244854283322338 -0.00333584489448009 -0.00166164669886701 0.00175215793577289 -0.000857002540435915 0.00255746016024376 -0.000772904145291843 -0.00107739015121091 -0.00115732665444228 0.000138083667913045 3.2139030118011e-05 -2.37758663271862e-05 -0.000435132903083807 -6.15784479738965e-05 8.2505870995879e-05 0.0123609596555747 0.0143918158105795 0.0129228777894445 -0.00332421771886248 -0.00202622845814291 0.000293322461221904 0.0046879479657797 0.000863945873594742 -0.000475681597233468 0.00442544161263107 -0.00811002998536352 -0.0107688483475022 -0.000207001739605565 0.000247327240499192 0.000539439231035252 0.015893922354389 -0.0613943562578864 -0.0595704775770886 0.0273980145886388 0.0275876205961026 0.0201033923808973 -0.0800908855833112 0.0635079045997814 0.104434514111903 0.000734945565997179 0.00137549486704816 7.67801440846163e-05 0.000800373497246643 0.000128638731026063 -0.00573405714310873 -0.0621665474235658 0.0307464852526178 -0.0577370897825845 0.324253511265857 0.405243712555048 0.318588607826274 -0.453154762288735 0.296514769918753 0.450815249709173
  117 3128.08258615867 ""  13.8720704332927 0 0 0.00015929920736237 -7.8514569960597e-06 -4.96936529776192e-05 -0.000122942486475234 -8.74644557891497e-05 -4.39284924909194e-05 0.000131693191196036 -0.000260466771770369 -0.000103260208421214 -0.0025424072191019 9.98503841401251e-05 7.6849659340654e-06 0.00107177835559399 -5.28742830389193e-05 -2.44893907667273e-05 0.000261917216237341 -0.00196065821500612 -0.000954404473299027 -0.0797074607776112 0.00104759246943555 -0.00109691859509909 0.0106001321387041 -0.0121871023478697 -0.00542361761495621 -0.000650892583456278 0.000157444334888019 7.29697158404483e-05 -0.000287930497113576 -0.000322441469332261 -0.000155278098356399 -0.0032522459112503 0.00270332710659582 0.00209653286205221 -0.00324759923502474 0.00336608791829661 0.000730770483175965 -0.00044172226959377 -1.06796453749404e-05 0.000834282914238886 -0.000629570226468639 0.000343174004053551 -0.00027611730989174 0.0305367168634264 -0.000376052898297294 0.000251581541272305 -0.00475424991363159 0.004658765628958 0.00226102079005689 0.926622409843079 -0.00632963824432914 0.0157451803930437 -0.113612462776971 0.166071458615554 0.0755800038046319 0.00111228121402478 -0.00104921990944392 0.00135203178900493 0.00338799426373867 0.00532023958517134 0.00260368665740557 0.0011761040170349 0.000406156330862096 -0.00167337166205689 0.0346877919504947 -0.0374526742238668 -0.0165123561003783 0.00774100406217675 0.00602098824919691 -0.00992704081748495 -0.00209099579866687 -0.00319906917040065 -0.000764933532956387 0.0349201272784296 -0.0366415348814352 -0.0181733637560734 -0.00209614757679115 -0.00264744624588831 -0.00211164958575706 0.00741965491627447 -0.00411268859005432 0.0111061147272228 -0.000536186670717236 -0.000338119596829797 5.21308727260326e-05 3.72060917488191e-06 -6.24964314876567e-06 -6.28493664558596e-06 3.76290278000199e-05 2.18462515833665e-05 -1.03812434899064e-06 0.00149430374733227 0.00178739156425918 0.00167223560577371 0.00477362160957156 0.00222894183704693 -0.00208165369045011 -0.000313424241563822 -0.000168228676542135 -6.43836105558309e-05 -0.000220502225306178 -0.000170578851952542 -0.000223362186902238 -1.00923214224501e-05 1.14528529953746e-05 3.86426699495733e-05 -0.000271969243808628 9.4272293246613e-05 -2.1923912649357e-06 0.00201757777486966 0.00127900140134817 0.00104810509614803 0.000162919791802999 0.000187129548743593 0.000200982443290783 -2.30115661250099e-05 -0.000138994204542801 0.000101052488482772 0.000733311055461108 -0.000638961519591652 -0.000489790366937634 0.00151019022037209 -0.00104338307210635 0.00107266613050763 0.000519356035804494 0.000786574774057746 0.000455731715812236 0.00132579458510742 -0.000964640071570016 -0.00153278356239134
  118 3138.90978038571 ""  11.9881709795527 0 0 0.000239699142559965 -0.000219940443336843 -0.000769879022154484 0.000104800113244384 0.000211510842669661 0.000168934873691407 -0.00019619227422617 -0.000227417833738699 -7.43296855250379e-05 0.000481386423336935 5.63312046674546e-05 3.60087250031235e-05 -0.00035404727251161 0.00043565956703896 0.000204532526420124 2.30895958923573e-05 8.90457284271548e-08 3.6085588978027e-06 -0.000498791938257312 3.13966292409082e-06 -1.24290050270707e-05 0.000189149964106988 -0.000165563398037393 -9.3964941362751e-05 -9.77693259880781e-06 -1.00162296748314e-05 -6.90683496933111e-07 -4.75316330482008e-05 -3.26257414163954e-05 -6.95559670404946e-06 -4.97440489339698e-05 -4.34810299783619e-06 1.36486103427656e-05 -3.88190208996974e-05 9.29344760659472e-06 7.75331414622814e-06 -0.000148363075912305 -0.000650876350344764 0.00165564531388946 -0.00055111246894028 0.00178069468763557 -0.000569841963731413 -0.00536361875913528 -9.62065442674912e-05 -0.000107172242626888 0.00385490105615461 -0.00532708382992054 -0.00258483097608474 0.0060028390753061 1.62364914850052e-05 0.000136123101218241 -0.00176828361416006 0.00251368526491944 0.00143685446902915 0.000137401223153206 -0.00011402438326069 0.00019597132329917 0.000337613523520636 0.000445027905545783 0.00022328324828288 0.000217853259662334 0.000118511437105741 -0.00029718851975753 0.000248159684971732 -0.000303921058210454 -0.000131521076613744 0.000121594063740581 8.74812322151031e-05 -0.000191013213396778 0.000230084007939612 0.00031283718473511 0.000192871164273103 0.000304917762529252 -0.000343945628737087 -0.000151014963786899 0.000198860512628601 0.000283417185715725 0.000107772869173822 8.87087580054967e-06 -2.30735236587069e-05 4.81820791300968e-05 0.0792363983907323 0.0518634334753214 -0.0033540453850469 -0.000732708068580292 -0.00114706814340964 0.00044768943651664 0.00266139573090099 0.001253122354349 1.4564124996153e-05 -0.252938217230102 -0.305974324870492 -0.281578290308314 -0.677903297781136 -0.307010243658811 0.303545746391362 -0.0416830273058473 -0.00545692834252134 0.0130821509017353 0.000425923138339564 -0.000133709226267934 0.000173308028938526 0.000120296270851268 0.00047557093680824 0.000256208753746105 -0.000294449123775521 -0.000844724672741967 -0.000446518357011528 -0.00308587222969025 -0.00135131102094161 -0.0027397019746805 -0.00151499627727108 0.00137678667421019 0.0012407414957069 -0.00242980116281954 -0.00116503444791119 -4.6961054084774e-05 0.00614454675736408 0.00101797820399515 -0.00211960632745186 -0.000301036338692411 0.000937380146933988 -0.00107420722541541 0.00621295285640618 0.00822693821745887 0.0070932621502543 -0.00163293046939822 -9.15548266462481e-06 0.000550142607548605
  119 3148.46870874195 ""  9.01527452213215 0 0 0.000605010195615311 -0.000413422593486381 -9.28239747524489e-05 0.000126091537828306 -3.33918418301232e-05 -2.30873656693826e-05 4.76320308085674e-06 0.00111317347724474 0.000563543859411103 0.0439004633182075 -0.00237614695216331 -0.000541334471752159 -0.0385286251671115 0.0506906035723699 0.024573906550859 0.00166067985411282 0.000576413162367549 0.000293281896541972 -0.00280111515772837 -0.000650893714807865 -0.000372126742462623 -0.0021063022739249 0.00276700350967865 0.00122227062147617 -0.00029706507912436 0.000359103113337084 0.000170389030773086 -0.00176155102667953 -0.000290903982934069 -0.000110673828175929 -0.000237912339897166 0.00024340205304159 0.000278586216872151 -0.000229477229068342 0.000377032163912075 1.46142872757829e-05 -0.00113403175062056 0.000273095565822567 0.00803879457388196 -0.00493790372929427 0.00907872347056844 -0.00520755392654873 -0.519432875029723 0.00543367560973723 -0.00451321113863574 0.43294819275011 -0.604996642877235 -0.293266611935991 0.0321249865732955 0.000680247790121955 0.00102954250505992 0.0225848971830127 -0.0331674599988118 -0.0150696493023261 0.0110048976169974 -0.00596509147039229 0.0140407262440289 0.00675085734460014 0.00664184651585441 0.00328665433030743 0.0118290631251276 0.00742346005633805 -0.0137137194005331 0.00288762572942969 -0.0028846485729533 -0.0011614178932314 0.00109960721531243 0.000945238933097389 -0.00147440606577828 -0.00137505938282593 -0.00188708082556061 -0.00108088845540071 0.00289664369661348 -0.00273079214008025 -0.00145898866177805 -0.00140778091842176 -0.00206634342339868 -0.000881993205228643 0.00104546376995099 -0.000569056070663553 0.00166696399963068 -0.000721438617454646 -0.000463818455466308 2.05318601855421e-05 -1.4542508574995e-06 5.51515627039464e-05 5.89751167308004e-06 -0.000202557392514561 -7.74712833865798e-05 3.05390276230776e-05 0.00231843146153373 0.00295448861871845 0.00268523629113385 0.0063292349942809 0.00282214355799577 -0.00279298963410438 0.00105749828059623 5.89067691428972e-05 -0.000256277461864807 5.23335350895322e-05 5.29344313488502e-05 5.51696791543911e-05 -1.91563361978889e-06 -2.44721394310982e-05 -1.50954382825651e-05 5.55947305497827e-05 1.86403862281173e-05 3.83412500311906e-05 -0.000598927064611063 -0.000419195943396131 -0.000331292325300826 -1.78273195629129e-05 -8.46128251680365e-05 -9.15488218763259e-05 4.80151566706327e-05 9.8835227584667e-05 -7.72555994583851e-05 -0.000102362959092256 0.000255244916273704 0.000286799899215691 -0.000350712267633113 0.000219248558353036 -0.000217600116337187 -0.000309559557769244 -0.000487046479039203 -0.000360091540198182 1.99771657607811e-05 9.76913195160115e-05 0.000108642177050828
  120 3165.20591381129 ""  3.91435533757091 0 0 0.000386451416065759 -2.10892361459199e-05 6.64080614481056e-05 0.000448741614729345 4.2663078889669e-05 5.7575023761708e-06 -0.00357227817328717 -0.000139934375092066 -5.0609752718894e-05 0.0203043856539402 0.000266672484494273 0.000410707111930835 0.00405600145612641 -0.00661218563534263 -0.00320660000665942 -0.000970614399074305 0.000853333947220985 0.0004205082938265 0.0184931441519515 0.00232953037878 0.00150226502810805 0.0400261778560078 -0.0613846650354472 -0.0278487587958619 0.000238149156291407 -9.66918757734921e-05 -4.43923301010349e-05 6.95946517601241e-05 2.47955678598225e-05 1.02726342341309e-05 0.000400203652678147 -0.00030714193522791 -0.000216301241324564 0.000406088703947844 -0.000366490296809545 -9.01497449424748e-05 -0.000832074744784837 2.91868190517223e-05 0.00354732449787435 -0.00285328976986571 0.00433059237183622 -0.00250726507715729 -0.232935412143069 0.000250719821915422 -0.00314218516987513 -0.0503033569747104 0.0723880823207364 0.035099077785783 -0.197821284217385 -0.00206675681079793 -0.00509240816093632 -0.461355365668913 0.700961991020694 0.319460200701382 -0.000816242458231294 0.000388557208671655 -0.00100277321409569 -0.000743396779037487 -0.00112878166897833 -0.000554449147122786 -0.000860495075411188 -0.000548247251258958 0.000936135173665678 -0.00425949194940355 0.00462361032696956 0.00216920651964692 -0.000729149885962937 -0.000613589836001586 0.000970362945663317 -1.74318928049266e-05 5.08505702927933e-05 -0.000127596602456699 -0.0042853017378107 0.00463811609259077 0.00217475440191881 -3.51194294937863e-05 -8.88148937041407e-05 0.000102930746428931 -0.000735882398517294 0.000415906204166897 -0.00115664225738263 -0.00019440222911435 -0.000114082572710938 4.10163383809051e-05 -1.36996177086992e-05 2.20350702207102e-05 -3.59480081917252e-06 -1.7159232487926e-05 -5.4480537569244e-05 -6.99969383322261e-08 0.000339837223749045 0.000518891118688816 0.000478392836496016 0.00211621396364204 0.00100752593090449 -0.000833762520599704 0.000152306498357179 8.9370272149993e-05 -1.89002737448502e-05 -0.000581058358649636 -0.000665925706460228 -0.000834554813001036 3.62210810411005e-05 -0.000106850059650198 9.41013891647727e-06 -0.000384199719263698 1.17281684868681e-05 -1.88784617209377e-05 0.0065707516452518 0.00375269882323653 0.00260068474217679 -0.000610534901493452 0.0019394154880794 0.00247486809383451 9.48424515551126e-05 -9.97917628330763e-05 0.000169689997828229 0.00116344086785915 -0.000375902990295076 -0.000454695423656616 0.00157393767901947 -0.00106470094350272 0.00116339312619385 0.00130289544572486 0.0020257307193731 0.00114288998479996 0.00187498945030927 -0.00182241394806812 -0.0022366681480824
  121 3166.33112815513 ""  7.97485227165748 0 0 0.000993529327038919 -0.000559688680654182 -0.000240262098615464 4.76161282695317e-05 -0.000349341393145206 -0.000169685635858122 -0.00019331178446595 0.00296354476589301 0.00146436781623852 0.0671201971801132 -0.000464267068830748 0.000723062430257474 0.0235415141700413 -0.0349341261506917 -0.0169370999687009 -0.0017053848941866 -0.000510225650498739 -0.000273423420468499 -0.00703984333498527 -0.000220627373108593 -0.000239870773555075 -0.0110431775480347 0.015943247129195 0.00720027979404912 0.000149443528662937 -0.000297260217402887 -0.000150744922816555 0.00081186906564956 1.17376855277507e-05 -2.47995186801463e-06 -0.000142265173314633 9.16896819151026e-05 -6.01053162121315e-05 -0.000150250301737641 1.40134192491697e-05 0.000109109221556139 -0.00175098010891669 0.00067128199223346 0.0117982983994241 -0.00672454942106764 0.0125075393065837 -0.00688082203246231 -0.764557220806617 0.0024729325252436 -0.00930036296359825 -0.273872629948702 0.388684509822175 0.188456476923047 0.0750335128894287 -0.000104477137162412 0.00149971852802823 0.121973191239812 -0.183770679853966 -0.0836649552494198 -0.0058303721756727 0.00281547331002323 -0.00727834945608643 -0.00244093730419424 -0.00164680517290063 -0.000827054426186054 -0.00620979890045581 -0.003992171813347 0.00682203881127717 0.00125803810574081 -0.00151926163009948 -0.000776941981978496 -0.000413520900290509 -0.000310754497261815 0.000428478350556624 0.00140038638200819 0.00162140761609782 0.00117921142137185 0.00130881879560532 -0.00162013200044687 -0.000700598836658825 0.00143564674078026 0.00196494646576661 0.000589166069809978 -0.000405851124402261 0.000142380798560948 -0.000521224764858247 -2.31065635408816e-06 2.58658755345337e-05 1.64234493315989e-05 -1.3107606606474e-05 4.15340162353026e-05 1.15098819996096e-05 -0.000139881974901955 -3.48973669672809e-05 4.07322709377853e-05 -0.000176522745242676 -7.41265921103972e-05 -6.55403410528729e-05 0.000364976423472809 0.000163357644647947 -7.6272482867239e-05 -0.000349328674787196 -0.000391646487255126 -0.000129023237421761 0.000176661427487582 0.000231628103268553 0.00027480906342509 -3.81452277587087e-05 2.98695129593822e-05 6.82440166718317e-06 0.00010584617716315 5.60602058487331e-05 6.36549389753837e-05 -0.00225607126606561 -0.00141089742729234 -0.00104119594344197 0.000364746116566897 -0.000738436383171629 -0.000969500282903151 2.93263678375165e-05 6.90055313246675e-05 -2.50714779912364e-05 2.61905089845544e-05 -5.38756706760736e-05 5.1796045498397e-05 -0.000402581024205204 0.000277033431252756 -0.000291283202614778 -0.000731308990630671 -0.00111282941611597 -0.000761228201751545 -0.000129152331202926 0.000378425457497846 0.000291906897799384
  122 3444.18757977133 ""  10.3004802332199 0 0 0.000335148858567021 4.97883038498495e-05 2.60785627177245e-05 0.000125597653334395 2.41949225019823e-05 -9.8292057798624e-05 -0.000207472474696653 -0.000485954577840989 -0.000394111249856586 4.29629701513481e-06 9.23521953373267e-05 6.49889635171775e-05 1.69749172378554e-05 -2.24265836430283e-05 -1.38953430187945e-05 -1.31479126205682e-05 3.39823398942549e-05 2.00733593970313e-05 -3.91758840882865e-05 -3.9444762878829e-05 -1.63317629107562e-05 7.24518199985159e-05 1.57416758885134e-06 -8.16653738161744e-05 -5.14015974445931e-06 -1.62455530644823e-05 -6.70311064708304e-06 -3.17759918635418e-06 -6.53675817529924e-06 -2.21483445560912e-07 -8.09277986517607e-06 3.23215326226377e-06 -1.5794006302047e-06 -7.66723635737849e-06 3.2175017075633e-06 1.01756568000361e-05 -0.00120059992337562 -0.0001551859066077 0.00115777045398095 -0.000954452117705185 0.000665042190661867 -0.00050943017073553 4.4485507345504e-05 -0.000123284568571896 -4.73752905030625e-05 -0.000130680316251663 0.000299906950514812 0.000119875582702321 0.000647427675237413 0.000109024764506043 9.25453585353761e-05 -0.00131569747705441 0.000285168080961589 -0.000298125977538377 -4.6318818463194e-06 -2.79077199867123e-05 1.15621537751224e-05 8.27275195585618e-05 0.000128297378366016 6.61108801503363e-05 2.43147461856504e-05 -2.92705042535485e-06 -5.62597015225048e-05 2.25953906514244e-05 -5.1161482660566e-05 -2.82496765580707e-05 5.51011856837443e-06 3.93114664678227e-06 -4.66052710059135e-05 0.000122268634966629 0.000126682307993048 0.000102266077026428 6.32667079674139e-05 -7.96080480097729e-05 -1.53491691460696e-05 0.000115092546620024 0.000137629766977898 1.64081737102106e-05 -5.18772873856753e-05 1.8061492927037e-05 -2.83419097267351e-05 0.000310990039844843 0.000148560748931793 -5.74253527992014e-05 -6.22948923168514e-07 -2.52957422153111e-05 -2.16995015036244e-05 3.3411304972774e-05 6.59165245048388e-05 1.48618352559323e-05 -0.00028461976583466 -0.000491344268881308 -0.000493805915161793 -0.00387189157937297 -0.00109686873232884 0.00209432212499339 -0.000364582567001361 -0.000318271160568051 -7.71749380652049e-05 -0.0014768115570407 -0.00182363107850868 -0.00187432437073902 0.00787716831885642 -0.0541308542428845 0.00283090304405121 0.000335998506323898 3.5609228361792e-05 4.59581158407761e-05 0.0012568134387977 0.0063477548650216 0.0018414137672971 -0.00505737238371065 0.00495813065193161 0.00754303649211169 0.27896534955072 0.420197708245868 -0.479700790950927 -0.370665557963702 0.344266838703425 0.458078436963937 -0.0012761687096312 -6.39385292982206e-05 0.000115092016236027 0.000288284176622219 0.000577640428040993 -0.00021927884488544 -0.000135305816443496 -0.000243342003061043 -0.000188757255196584
  123 3517.47980800599 ""  16.7897687854527 0 0 0.000309313435085394 7.0102553938927e-05 3.59527462179707e-05 9.04490153422318e-05 -2.35647404509919e-05 -0.000125004275680035 -0.000130474550517607 -0.000375116229977512 -0.00033702130884769 8.52354796453587e-06 5.63847485211525e-05 4.8416711337891e-05 2.45846818644776e-05 -6.35933668845798e-06 -4.82425151619743e-06 -2.76827007483101e-05 3.16557103581399e-05 1.51223707768507e-05 -3.73171878783946e-05 -5.28018007958732e-05 -1.37510369951936e-05 5.13996571490481e-05 -1.02523347444938e-05 -5.01079736184287e-05 -7.92172724751469e-06 -1.77457376255265e-05 -8.73431273835946e-06 -2.42080429196804e-06 -5.67227669738773e-06 -1.60678765892681e-06 -4.91124572101595e-06 2.34836838854026e-06 -3.98395863597463e-06 -5.54061134413695e-06 6.8369154700316e-08 6.43787283819297e-06 -0.00109126895693823 -0.00018440206225633 0.000881515358996988 -0.000742398254971995 0.000427667725782495 -0.000390374382848346 -9.85355312952807e-05 -5.72547320984588e-05 -3.73773521384606e-05 -0.00010423143790884 0.000222767404109771 8.30617836840309e-05 0.000497782921711645 7.35557533176966e-05 5.36454962925588e-05 -0.00108063261642612 0.000465429425993069 -0.000666233273931828 7.53389994829936e-07 -4.01308537622797e-05 1.64440138312233e-05 9.37204663693736e-05 0.000145732634396894 7.48661165327121e-05 1.23156468190955e-05 -1.1581541419897e-05 -4.95041160726837e-05 -4.67264662600385e-06 -3.06768683319414e-05 -2.58961964007881e-05 -1.43329759160202e-05 -4.94595857028438e-06 -2.96718940619095e-05 0.000130772919731876 0.000141299024621443 0.000113085292123678 1.42486121782306e-05 -5.62637158229958e-05 -5.31366229809405e-06 0.000130112947842883 0.000169278943191245 3.94786111713084e-05 -4.2027526339779e-05 -7.05854374040396e-06 -7.9439420942616e-06 2.7089342470133e-05 3.1571832290532e-05 5.20352191082972e-05 1.95055976081498e-05 -2.68949840484501e-05 -3.74307021917162e-05 1.08952947343188e-05 7.28664252328921e-05 1.50694472718007e-05 0.000463607812224158 0.000113073804451077 -0.000235378611489788 -0.00192362316528819 -0.000604532437388388 0.000571862692796801 -7.9308111696736e-05 -0.000312536871371616 -0.000169764279300955 0.00172057950920617 -0.000641391779871318 -0.00125864278570358 0.0440573416451287 0.00390677436669427 -0.0632607083494333 -0.000308884867573757 -0.000185141217387787 0.000125962247374981 -0.00192209821373542 -0.00100500455498565 -0.00121291765260648 -0.0110799479795339 0.0088196690914772 0.0112609459095847 -0.267830789717185 -0.426267065081615 0.437564467482996 -0.348555260632522 0.376453676894515 0.448249538723094 0.000369982720220269 0.000805601279884028 -0.00017691733138972 0.000464314279122052 0.000147817106789198 0.000425840861950261 -0.000876850164173574 -0.000627500683426519 0.00164450483239522
  :::
 } 
 m_exists[123] { 
  s_m_exists
  :::
  1 11111111111111111111111111111111111111111111111111111111111111111111111111111111111111111111111111111111111111111111111111111111111111 
  2 11111111111111111111111111111111111111111111111111111111111111111111111111111111111111111111111111111111111111111111111111111111111111 
  3 11111111111111111111111111111111111111111111111111111111111111111111111111111111111111111111111111111111111111111111111111111111111111 
  4 11111111111111111111111111111111111111111111111111111111111111111111111111111111111111111111111111111111111111111111111111111111111111 
  5 11111111111111111111111111111111111111111111111111111111111111111111111111111111111111111111111111111111111111111111111111111111111111 
  6 11111111111111111111111111111111111111111111111111111111111111111111111111111111111111111111111111111111111111111111111111111111111111 
  7 11111111111111111111111111111111111111111111111111111111111111111111111111111111111111111111111111111111111111111111111111111111111111 
  8 11111111111111111111111111111111111111111111111111111111111111111111111111111111111111111111111111111111111111111111111111111111111111 
  9 11111111111111111111111111111111111111111111111111111111111111111111111111111111111111111111111111111111111111111111111111111111111111 
  10 11111111111111111111111111111111111111111111111111111111111111111111111111111111111111111111111111111111111111111111111111111111111111 
  11 11111111111111111111111111111111111111111111111111111111111111111111111111111111111111111111111111111111111111111111111111111111111111 
  12 11111111111111111111111111111111111111111111111111111111111111111111111111111111111111111111111111111111111111111111111111111111111111 
  13 11111111111111111111111111111111111111111111111111111111111111111111111111111111111111111111111111111111111111111111111111111111111111 
  14 11111111111111111111111111111111111111111111111111111111111111111111111111111111111111111111111111111111111111111111111111111111111111 
  15 11111111111111111111111111111111111111111111111111111111111111111111111111111111111111111111111111111111111111111111111111111111111111 
  16 11111111111111111111111111111111111111111111111111111111111111111111111111111111111111111111111111111111111111111111111111111111111111 
  17 11111111111111111111111111111111111111111111111111111111111111111111111111111111111111111111111111111111111111111111111111111111111111 
  18 11111111111111111111111111111111111111111111111111111111111111111111111111111111111111111111111111111111111111111111111111111111111111 
  19 11111111111111111111111111111111111111111111111111111111111111111111111111111111111111111111111111111111111111111111111111111111111111 
  20 11111111111111111111111111111111111111111111111111111111111111111111111111111111111111111111111111111111111111111111111111111111111111 
  21 11111111111111111111111111111111111111111111111111111111111111111111111111111111111111111111111111111111111111111111111111111111111111 
  22 11111111111111111111111111111111111111111111111111111111111111111111111111111111111111111111111111111111111111111111111111111111111111 
  23 11111111111111111111111111111111111111111111111111111111111111111111111111111111111111111111111111111111111111111111111111111111111111 
  24 11111111111111111111111111111111111111111111111111111111111111111111111111111111111111111111111111111111111111111111111111111111111111 
  25 11111111111111111111111111111111111111111111111111111111111111111111111111111111111111111111111111111111111111111111111111111111111111 
  26 11111111111111111111111111111111111111111111111111111111111111111111111111111111111111111111111111111111111111111111111111111111111111 
  27 11111111111111111111111111111111111111111111111111111111111111111111111111111111111111111111111111111111111111111111111111111111111111 
  28 11111111111111111111111111111111111111111111111111111111111111111111111111111111111111111111111111111111111111111111111111111111111111 
  29 11111111111111111111111111111111111111111111111111111111111111111111111111111111111111111111111111111111111111111111111111111111111111 
  30 11111111111111111111111111111111111111111111111111111111111111111111111111111111111111111111111111111111111111111111111111111111111111 
  31 11111111111111111111111111111111111111111111111111111111111111111111111111111111111111111111111111111111111111111111111111111111111111 
  32 11111111111111111111111111111111111111111111111111111111111111111111111111111111111111111111111111111111111111111111111111111111111111 
  33 11111111111111111111111111111111111111111111111111111111111111111111111111111111111111111111111111111111111111111111111111111111111111 
  34 11111111111111111111111111111111111111111111111111111111111111111111111111111111111111111111111111111111111111111111111111111111111111 
  35 11111111111111111111111111111111111111111111111111111111111111111111111111111111111111111111111111111111111111111111111111111111111111 
  36 11111111111111111111111111111111111111111111111111111111111111111111111111111111111111111111111111111111111111111111111111111111111111 
  37 11111111111111111111111111111111111111111111111111111111111111111111111111111111111111111111111111111111111111111111111111111111111111 
  38 11111111111111111111111111111111111111111111111111111111111111111111111111111111111111111111111111111111111111111111111111111111111111 
  39 11111111111111111111111111111111111111111111111111111111111111111111111111111111111111111111111111111111111111111111111111111111111111 
  40 11111111111111111111111111111111111111111111111111111111111111111111111111111111111111111111111111111111111111111111111111111111111111 
  41 11111111111111111111111111111111111111111111111111111111111111111111111111111111111111111111111111111111111111111111111111111111111111 
  42 11111111111111111111111111111111111111111111111111111111111111111111111111111111111111111111111111111111111111111111111111111111111111 
  43 11111111111111111111111111111111111111111111111111111111111111111111111111111111111111111111111111111111111111111111111111111111111111 
  44 11111111111111111111111111111111111111111111111111111111111111111111111111111111111111111111111111111111111111111111111111111111111111 
  45 11111111111111111111111111111111111111111111111111111111111111111111111111111111111111111111111111111111111111111111111111111111111111 
  46 11111111111111111111111111111111111111111111111111111111111111111111111111111111111111111111111111111111111111111111111111111111111111 
  47 11111111111111111111111111111111111111111111111111111111111111111111111111111111111111111111111111111111111111111111111111111111111111 
  48 11111111111111111111111111111111111111111111111111111111111111111111111111111111111111111111111111111111111111111111111111111111111111 
  49 11111111111111111111111111111111111111111111111111111111111111111111111111111111111111111111111111111111111111111111111111111111111111 
  50 11111111111111111111111111111111111111111111111111111111111111111111111111111111111111111111111111111111111111111111111111111111111111 
  51 11111111111111111111111111111111111111111111111111111111111111111111111111111111111111111111111111111111111111111111111111111111111111 
  52 11111111111111111111111111111111111111111111111111111111111111111111111111111111111111111111111111111111111111111111111111111111111111 
  53 11111111111111111111111111111111111111111111111111111111111111111111111111111111111111111111111111111111111111111111111111111111111111 
  54 11111111111111111111111111111111111111111111111111111111111111111111111111111111111111111111111111111111111111111111111111111111111111 
  55 11111111111111111111111111111111111111111111111111111111111111111111111111111111111111111111111111111111111111111111111111111111111111 
  56 11111111111111111111111111111111111111111111111111111111111111111111111111111111111111111111111111111111111111111111111111111111111111 
  57 11111111111111111111111111111111111111111111111111111111111111111111111111111111111111111111111111111111111111111111111111111111111111 
  58 11111111111111111111111111111111111111111111111111111111111111111111111111111111111111111111111111111111111111111111111111111111111111 
  59 11111111111111111111111111111111111111111111111111111111111111111111111111111111111111111111111111111111111111111111111111111111111111 
  60 11111111111111111111111111111111111111111111111111111111111111111111111111111111111111111111111111111111111111111111111111111111111111 
  61 11111111111111111111111111111111111111111111111111111111111111111111111111111111111111111111111111111111111111111111111111111111111111 
  62 11111111111111111111111111111111111111111111111111111111111111111111111111111111111111111111111111111111111111111111111111111111111111 
  63 11111111111111111111111111111111111111111111111111111111111111111111111111111111111111111111111111111111111111111111111111111111111111 
  64 11111111111111111111111111111111111111111111111111111111111111111111111111111111111111111111111111111111111111111111111111111111111111 
  65 11111111111111111111111111111111111111111111111111111111111111111111111111111111111111111111111111111111111111111111111111111111111111 
  66 11111111111111111111111111111111111111111111111111111111111111111111111111111111111111111111111111111111111111111111111111111111111111 
  67 11111111111111111111111111111111111111111111111111111111111111111111111111111111111111111111111111111111111111111111111111111111111111 
  68 11111111111111111111111111111111111111111111111111111111111111111111111111111111111111111111111111111111111111111111111111111111111111 
  69 11111111111111111111111111111111111111111111111111111111111111111111111111111111111111111111111111111111111111111111111111111111111111 
  70 11111111111111111111111111111111111111111111111111111111111111111111111111111111111111111111111111111111111111111111111111111111111111 
  71 11111111111111111111111111111111111111111111111111111111111111111111111111111111111111111111111111111111111111111111111111111111111111 
  72 11111111111111111111111111111111111111111111111111111111111111111111111111111111111111111111111111111111111111111111111111111111111111 
  73 11111111111111111111111111111111111111111111111111111111111111111111111111111111111111111111111111111111111111111111111111111111111111 
  74 11111111111111111111111111111111111111111111111111111111111111111111111111111111111111111111111111111111111111111111111111111111111111 
  75 11111111111111111111111111111111111111111111111111111111111111111111111111111111111111111111111111111111111111111111111111111111111111 
  76 11111111111111111111111111111111111111111111111111111111111111111111111111111111111111111111111111111111111111111111111111111111111111 
  77 11111111111111111111111111111111111111111111111111111111111111111111111111111111111111111111111111111111111111111111111111111111111111 
  78 11111111111111111111111111111111111111111111111111111111111111111111111111111111111111111111111111111111111111111111111111111111111111 
  79 11111111111111111111111111111111111111111111111111111111111111111111111111111111111111111111111111111111111111111111111111111111111111 
  80 11111111111111111111111111111111111111111111111111111111111111111111111111111111111111111111111111111111111111111111111111111111111111 
  81 11111111111111111111111111111111111111111111111111111111111111111111111111111111111111111111111111111111111111111111111111111111111111 
  82 11111111111111111111111111111111111111111111111111111111111111111111111111111111111111111111111111111111111111111111111111111111111111 
  83 11111111111111111111111111111111111111111111111111111111111111111111111111111111111111111111111111111111111111111111111111111111111111 
  84 11111111111111111111111111111111111111111111111111111111111111111111111111111111111111111111111111111111111111111111111111111111111111 
  85 11111111111111111111111111111111111111111111111111111111111111111111111111111111111111111111111111111111111111111111111111111111111111 
  86 11111111111111111111111111111111111111111111111111111111111111111111111111111111111111111111111111111111111111111111111111111111111111 
  87 11111111111111111111111111111111111111111111111111111111111111111111111111111111111111111111111111111111111111111111111111111111111111 
  88 11111111111111111111111111111111111111111111111111111111111111111111111111111111111111111111111111111111111111111111111111111111111111 
  89 11111111111111111111111111111111111111111111111111111111111111111111111111111111111111111111111111111111111111111111111111111111111111 
  90 11111111111111111111111111111111111111111111111111111111111111111111111111111111111111111111111111111111111111111111111111111111111111 
  91 11111111111111111111111111111111111111111111111111111111111111111111111111111111111111111111111111111111111111111111111111111111111111 
  92 11111111111111111111111111111111111111111111111111111111111111111111111111111111111111111111111111111111111111111111111111111111111111 
  93 11111111111111111111111111111111111111111111111111111111111111111111111111111111111111111111111111111111111111111111111111111111111111 
  94 11111111111111111111111111111111111111111111111111111111111111111111111111111111111111111111111111111111111111111111111111111111111111 
  95 11111111111111111111111111111111111111111111111111111111111111111111111111111111111111111111111111111111111111111111111111111111111111 
  96 11111111111111111111111111111111111111111111111111111111111111111111111111111111111111111111111111111111111111111111111111111111111111 
  97 11111111111111111111111111111111111111111111111111111111111111111111111111111111111111111111111111111111111111111111111111111111111111 
  98 11111111111111111111111111111111111111111111111111111111111111111111111111111111111111111111111111111111111111111111111111111111111111 
  99 11111111111111111111111111111111111111111111111111111111111111111111111111111111111111111111111111111111111111111111111111111111111111 
  100 11111111111111111111111111111111111111111111111111111111111111111111111111111111111111111111111111111111111111111111111111111111111111 
  101 11111111111111111111111111111111111111111111111111111111111111111111111111111111111111111111111111111111111111111111111111111111111111 
  102 11111111111111111111111111111111111111111111111111111111111111111111111111111111111111111111111111111111111111111111111111111111111111 
  103 11111111111111111111111111111111111111111111111111111111111111111111111111111111111111111111111111111111111111111111111111111111111111 
  104 11111111111111111111111111111111111111111111111111111111111111111111111111111111111111111111111111111111111111111111111111111111111111 
  105 11111111111111111111111111111111111111111111111111111111111111111111111111111111111111111111111111111111111111111111111111111111111111 
  106 11111111111111111111111111111111111111111111111111111111111111111111111111111111111111111111111111111111111111111111111111111111111111 
  107 11111111111111111111111111111111111111111111111111111111111111111111111111111111111111111111111111111111111111111111111111111111111111 
  108 11111111111111111111111111111111111111111111111111111111111111111111111111111111111111111111111111111111111111111111111111111111111111 
  109 11111111111111111111111111111111111111111111111111111111111111111111111111111111111111111111111111111111111111111111111111111111111111 
  110 11111111111111111111111111111111111111111111111111111111111111111111111111111111111111111111111111111111111111111111111111111111111111 
  111 11111111111111111111111111111111111111111111111111111111111111111111111111111111111111111111111111111111111111111111111111111111111111 
  112 11111111111111111111111111111111111111111111111111111111111111111111111111111111111111111111111111111111111111111111111111111111111111 
  113 11111111111111111111111111111111111111111111111111111111111111111111111111111111111111111111111111111111111111111111111111111111111111 
  114 11111111111111111111111111111111111111111111111111111111111111111111111111111111111111111111111111111111111111111111111111111111111111 
  115 11111111111111111111111111111111111111111111111111111111111111111111111111111111111111111111111111111111111111111111111111111111111111 
  116 11111111111111111111111111111111111111111111111111111111111111111111111111111111111111111111111111111111111111111111111111111111111111 
  117 11111111111111111111111111111111111111111111111111111111111111111111111111111111111111111111111111111111111111111111111111111111111111 
  118 11111111111111111111111111111111111111111111111111111111111111111111111111111111111111111111111111111111111111111111111111111111111111 
  119 11111111111111111111111111111111111111111111111111111111111111111111111111111111111111111111111111111111111111111111111111111111111111 
  120 11111111111111111111111111111111111111111111111111111111111111111111111111111111111111111111111111111111111111111111111111111111111111 
  121 11111111111111111111111111111111111111111111111111111111111111111111111111111111111111111111111111111111111111111111111111111111111111 
  122 11111111111111111111111111111111111111111111111111111111111111111111111111111111111111111111111111111111111111111111111111111111111111 
  123 11111111111111111111111111111111111111111111111111111111111111111111111111111111111111111111111111111111111111111111111111111111111111 
  :::
 } 
} 
