# Supplementary material for: Cut-off Scale and Complex Formation in Density Functional Theory Computations of Epoxy-Amine Reactivity
Source: ACS Omega. 2021 Oct 25;6(44):29424–31. doi: 10.1021/acsomega.1c03229 (PMC8587129; doi:10.1021/acsomega.1c03229)
Supplement: Supplementary file 1 — ao1c03229_si_001.zip [file ao1c03229_si_001.zip › Final_structures/Primary/A1_E4_B3LYP-D3_CC-PVTZ-F_ canonical/Epoxy_frag4_reactant-9_isomer15.vib]

{ 
 s_m_m2io_version
 :::
 2.0.0 
} 

f_m_table { 
 i_j_atom_total
 :::
 43
 m_column[134] { 
  s_m_data_name
  s_m_column_name
  i_m_width
  b_m_visible
  s_m_units
  :::
  1 r_j_Frequency  "Frequency"  10 1 "" 
  2 s_j_Symmetry  "Symmetry"  10 0 "" 
  3 r_j_Intensity  "Intensity"  10 1 "" 
  4 r_j_Raman_Act  "Raman Act"  10 0 "" 
  5 r_j_Raman_Int  "Raman Int"  10 0 "" 
  6 r_j_x1  "x1"  10 0 "" 
  7 r_j_y1  "y1"  10 0 "" 
  8 r_j_z1  "z1"  10 0 "" 
  9 r_j_x2  "x2"  10 0 "" 
  10 r_j_y2  "y2"  10 0 "" 
  11 r_j_z2  "z2"  10 0 "" 
  12 r_j_x3  "x3"  10 0 "" 
  13 r_j_y3  "y3"  10 0 "" 
  14 r_j_z3  "z3"  10 0 "" 
  15 r_j_x4  "x4"  10 0 "" 
  16 r_j_y4  "y4"  10 0 "" 
  17 r_j_z4  "z4"  10 0 "" 
  18 r_j_x5  "x5"  10 0 "" 
  19 r_j_y5  "y5"  10 0 "" 
  20 r_j_z5  "z5"  10 0 "" 
  21 r_j_x6  "x6"  10 0 "" 
  22 r_j_y6  "y6"  10 0 "" 
  23 r_j_z6  "z6"  10 0 "" 
  24 r_j_x7  "x7"  10 0 "" 
  25 r_j_y7  "y7"  10 0 "" 
  26 r_j_z7  "z7"  10 0 "" 
  27 r_j_x8  "x8"  10 0 "" 
  28 r_j_y8  "y8"  10 0 "" 
  29 r_j_z8  "z8"  10 0 "" 
  30 r_j_x9  "x9"  10 0 "" 
  31 r_j_y9  "y9"  10 0 "" 
  32 r_j_z9  "z9"  10 0 "" 
  33 r_j_x10  "x10"  10 0 "" 
  34 r_j_y10  "y10"  10 0 "" 
  35 r_j_z10  "z10"  10 0 "" 
  36 r_j_x11  "x11"  10 0 "" 
  37 r_j_y11  "y11"  10 0 "" 
  38 r_j_z11  "z11"  10 0 "" 
  39 r_j_x12  "x12"  10 0 "" 
  40 r_j_y12  "y12"  10 0 "" 
  41 r_j_z12  "z12"  10 0 "" 
  42 r_j_x13  "x13"  10 0 "" 
  43 r_j_y13  "y13"  10 0 "" 
  44 r_j_z13  "z13"  10 0 "" 
  45 r_j_x14  "x14"  10 0 "" 
  46 r_j_y14  "y14"  10 0 "" 
  47 r_j_z14  "z14"  10 0 "" 
  48 r_j_x15  "x15"  10 0 "" 
  49 r_j_y15  "y15"  10 0 "" 
  50 r_j_z15  "z15"  10 0 "" 
  51 r_j_x16  "x16"  10 0 "" 
  52 r_j_y16  "y16"  10 0 "" 
  53 r_j_z16  "z16"  10 0 "" 
  54 r_j_x17  "x17"  10 0 "" 
  55 r_j_y17  "y17"  10 0 "" 
  56 r_j_z17  "z17"  10 0 "" 
  57 r_j_x18  "x18"  10 0 "" 
  58 r_j_y18  "y18"  10 0 "" 
  59 r_j_z18  "z18"  10 0 "" 
  60 r_j_x19  "x19"  10 0 "" 
  61 r_j_y19  "y19"  10 0 "" 
  62 r_j_z19  "z19"  10 0 "" 
  63 r_j_x20  "x20"  10 0 "" 
  64 r_j_y20  "y20"  10 0 "" 
  65 r_j_z20  "z20"  10 0 "" 
  66 r_j_x21  "x21"  10 0 "" 
  67 r_j_y21  "y21"  10 0 "" 
  68 r_j_z21  "z21"  10 0 "" 
  69 r_j_x22  "x22"  10 0 "" 
  70 r_j_y22  "y22"  10 0 "" 
  71 r_j_z22  "z22"  10 0 "" 
  72 r_j_x23  "x23"  10 0 "" 
  73 r_j_y23  "y23"  10 0 "" 
  74 r_j_z23  "z23"  10 0 "" 
  75 r_j_x24  "x24"  10 0 "" 
  76 r_j_y24  "y24"  10 0 "" 
  77 r_j_z24  "z24"  10 0 "" 
  78 r_j_x25  "x25"  10 0 "" 
  79 r_j_y25  "y25"  10 0 "" 
  80 r_j_z25  "z25"  10 0 "" 
  81 r_j_x26  "x26"  10 0 "" 
  82 r_j_y26  "y26"  10 0 "" 
  83 r_j_z26  "z26"  10 0 "" 
  84 r_j_x27  "x27"  10 0 "" 
  85 r_j_y27  "y27"  10 0 "" 
  86 r_j_z27  "z27"  10 0 "" 
  87 r_j_x28  "x28"  10 0 "" 
  88 r_j_y28  "y28"  10 0 "" 
  89 r_j_z28  "z28"  10 0 "" 
  90 r_j_x29  "x29"  10 0 "" 
  91 r_j_y29  "y29"  10 0 "" 
  92 r_j_z29  "z29"  10 0 "" 
  93 r_j_x30  "x30"  10 0 "" 
  94 r_j_y30  "y30"  10 0 "" 
  95 r_j_z30  "z30"  10 0 "" 
  96 r_j_x31  "x31"  10 0 "" 
  97 r_j_y31  "y31"  10 0 "" 
  98 r_j_z31  "z31"  10 0 "" 
  99 r_j_x32  "x32"  10 0 "" 
  100 r_j_y32  "y32"  10 0 "" 
  101 r_j_z32  "z32"  10 0 "" 
  102 r_j_x33  "x33"  10 0 "" 
  103 r_j_y33  "y33"  10 0 "" 
  104 r_j_z33  "z33"  10 0 "" 
  105 r_j_x34  "x34"  10 0 "" 
  106 r_j_y34  "y34"  10 0 "" 
  107 r_j_z34  "z34"  10 0 "" 
  108 r_j_x35  "x35"  10 0 "" 
  109 r_j_y35  "y35"  10 0 "" 
  110 r_j_z35  "z35"  10 0 "" 
  111 r_j_x36  "x36"  10 0 "" 
  112 r_j_y36  "y36"  10 0 "" 
  113 r_j_z36  "z36"  10 0 "" 
  114 r_j_x37  "x37"  10 0 "" 
  115 r_j_y37  "y37"  10 0 "" 
  116 r_j_z37  "z37"  10 0 "" 
  117 r_j_x38  "x38"  10 0 "" 
  118 r_j_y38  "y38"  10 0 "" 
  119 r_j_z38  "z38"  10 0 "" 
  120 r_j_x39  "x39"  10 0 "" 
  121 r_j_y39  "y39"  10 0 "" 
  122 r_j_z39  "z39"  10 0 "" 
  123 r_j_x40  "x40"  10 0 "" 
  124 r_j_y40  "y40"  10 0 "" 
  125 r_j_z40  "z40"  10 0 "" 
  126 r_j_x41  "x41"  10 0 "" 
  127 r_j_y41  "y41"  10 0 "" 
  128 r_j_z41  "z41"  10 0 "" 
  129 r_j_x42  "x42"  10 0 "" 
  130 r_j_y42  "y42"  10 0 "" 
  131 r_j_z42  "z42"  10 0 "" 
  132 r_j_x43  "x43"  10 0 "" 
  133 r_j_y43  "y43"  10 0 "" 
  134 r_j_z43  "z43"  10 0 "" 
  :::
 } 
 m_row[123] { 
  r_j_Frequency
  s_j_Symmetry
  r_j_Intensity
  r_j_Raman_Act
  r_j_Raman_Int
  r_j_x1
  r_j_y1
  r_j_z1
  r_j_x2
  r_j_y2
  r_j_z2
  r_j_x3
  r_j_y3
  r_j_z3
  r_j_x4
  r_j_y4
  r_j_z4
  r_j_x5
  r_j_y5
  r_j_z5
  r_j_x6
  r_j_y6
  r_j_z6
  r_j_x7
  r_j_y7
  r_j_z7
  r_j_x8
  r_j_y8
  r_j_z8
  r_j_x9
  r_j_y9
  r_j_z9
  r_j_x10
  r_j_y10
  r_j_z10
  r_j_x11
  r_j_y11
  r_j_z11
  r_j_x12
  r_j_y12
  r_j_z12
  r_j_x13
  r_j_y13
  r_j_z13
  r_j_x14
  r_j_y14
  r_j_z14
  r_j_x15
  r_j_y15
  r_j_z15
  r_j_x16
  r_j_y16
  r_j_z16
  r_j_x17
  r_j_y17
  r_j_z17
  r_j_x18
  r_j_y18
  r_j_z18
  r_j_x19
  r_j_y19
  r_j_z19
  r_j_x20
  r_j_y20
  r_j_z20
  r_j_x21
  r_j_y21
  r_j_z21
  r_j_x22
  r_j_y22
  r_j_z22
  r_j_x23
  r_j_y23
  r_j_z23
  r_j_x24
  r_j_y24
  r_j_z24
  r_j_x25
  r_j_y25
  r_j_z25
  r_j_x26
  r_j_y26
  r_j_z26
  r_j_x27
  r_j_y27
  r_j_z27
  r_j_x28
  r_j_y28
  r_j_z28
  r_j_x29
  r_j_y29
  r_j_z29
  r_j_x30
  r_j_y30
  r_j_z30
  r_j_x31
  r_j_y31
  r_j_z31
  r_j_x32
  r_j_y32
  r_j_z32
  r_j_x33
  r_j_y33
  r_j_z33
  r_j_x34
  r_j_y34
  r_j_z34
  r_j_x35
  r_j_y35
  r_j_z35
  r_j_x36
  r_j_y36
  r_j_z36
  r_j_x37
  r_j_y37
  r_j_z37
  r_j_x38
  r_j_y38
  r_j_z38
  r_j_x39
  r_j_y39
  r_j_z39
  r_j_x40
  r_j_y40
  r_j_z40
  r_j_x41
  r_j_y41
  r_j_z41
  r_j_x42
  r_j_y42
  r_j_z42
  r_j_x43
  r_j_y43
  r_j_z43
  :::
  1 30.8041004575934 ""  0.142341162518912 0 0 -0.0336835910841766 -0.00483374747000654 0.00066150659228707 -0.0500020337346603 0.00498272697455865 0.00748667384618829 -0.0357963711301475 -0.00526957908212199 0.0021391402055798 -0.0327245554968275 -0.00236212266944581 0.00660901019196633 -0.0193167233607211 -0.0133559138571076 -0.0036135790370103 -0.0081999514165981 -0.0277215569419577 -0.0178740112603395 -0.0132265766908978 -0.0283835187075243 -0.0191454130710366 -0.0268630765239089 -0.0179378596317401 -0.00959544930695401 0.00987134522307096 -0.0432397887381976 -0.0342851610667243 0.0128946706106313 -0.0401453999866699 -0.0307307644084442 0.0389514624832165 -0.0442911039789855 -0.034020189701177 -0.00372114781911432 -0.0617216808319198 -0.0558631241371522 -0.044377467800245 -0.0228223501414102 -0.00612693376456871 -0.0312970720997256 0.0105981672621239 0.00873568399927221 -0.0402983210509277 0.00613802261745837 0.0161870462381872 -0.0161566194121996 -0.0116362494116148 -0.00145353782394875 -0.00583913440543174 -0.0382445609425219 -0.0291799159209921 -0.0300897772974799 -0.0196767196968557 -0.0121378451155624 -0.00214655095691874 -0.0397615932569106 -0.0311948439169861 0.0226995777669459 -0.0488772557463912 -0.0392770700527065 0.0206475259070766 -0.0299716655105545 -0.0195478753314857 0.0406939081598413 -0.0468363631939191 -0.0374900224693282 0.0477966855202903 -0.0341297298742633 -0.0188020587882982 0.0494852298627837 -0.052820745358443 -0.0454751231714312 -0.00594342120191655 -0.0660885516248946 -0.0608910368579085 0.00787277134142897 -0.0724943435798836 -0.0655890711411501 -0.0229411417686241 -0.059854187238988 -0.05685163287269 0.0282606149563432 -0.00304993869864916 -0.00409342977084068 0.0215297409438413 0.0156130426354722 0.00307469340149481 -0.000318335179668155 -0.0114540168036591 -0.00552253723305331 0.0503461722741771 -0.0160598114332422 -0.0109577325143934 0.0218736521760905 0.00846773635592509 -2.51185353049809e-05 0.00220745866333407 -0.0305268732424757 -0.0133150386193699 0.0318464818989543 0.0861979152048239 0.0604924496658101 0.0165456188393954 0.0922195444219121 0.081206115448609 0.045348929217994 0.0802296253497756 0.0387206007391223 0.0472854237596645 0.0891597154669916 0.0694128430641451 0.017876329138807 0.0826490233631694 0.0517581737153642 0.0235178278637303 0.0996065915085632 0.0892931838261838 0.00202030384022233 0.0838634874703642 0.0798907553779675 0.0534051230386219 0.0770264120237594 0.0280533738992392 0.0334283358525016 0.0794023067499329 0.0277259817045787 0.0594183090077498 0.0799572917715071 0.044899031052536
  2 44.4935197611443 ""  0.668152195042829 0 0 0.000848754184405518 -0.00265046366994689 0.00747652219653192 0.065602906240157 -0.0467864068519765 -0.0156645874003392 0.0407047826658852 -0.0282136694826514 -0.010432499110137 0.0135156465697256 -0.0236816338465683 7.34605105089868e-05 -0.00397914518507134 -0.00760330716602316 0.00210759556952991 0.00523472715184796 0.00516633261306887 -0.00711571712505603 0.0327536100271192 -0.000365449647246923 -0.0167881926270547 0.0500178829898387 -0.0158062040441091 -0.0177651548835714 -0.0126893698158532 0.0241171111261756 -0.0100566845373935 -0.0472456078279414 0.0296740509673219 0.00516891767048924 -0.00202826563642605 0.00980698386424034 -0.00549674650725198 -0.00587375399948748 0.0526455396269433 -0.0346255040663431 0.0109532003984562 0.0225560451489906 0.0608860391359819 -0.0236231907870559 -0.00363788710727217 -0.0153177400013219 0.00847439782383174 -0.0308797919872696 0.00458882174654619 -0.0243824047282195 -0.00516501901839964 0.00890122547760799 0.0405628932994829 0.00809252905776194 -0.0234415777016098 0.0706928844663086 -0.0185755385837516 -0.0243034739617871 -0.0541792697160443 0.0410735416019244 0.00210700910295571 -0.0585576826241723 0.0425531599175198 0.00331042931612242 -0.0541299156200808 0.00993336673191178 0.0211944090638666 0.0151335740142404 0.00578353324786589 -0.0149100829866592 -0.00444726145132724 -0.0038563647098117 0.00897698767492549 -0.00923165937334621 0.0176097546154318 -0.00703028597354317 0.0169168299755281 0.0505644313081448 -0.0454203260061487 -0.0169510596346738 0.0651586511431246 -0.0378447688786406 -0.0132908947712471 0.0624925166475293 -0.0381037328111658 -0.0963834148376158 0.0295582337203082 -0.0363447940346721 -0.0705932081979882 -0.0197701347666122 -0.0640838665847774 -0.0427358174786057 0.00854102959015967 -0.0124187690298161 -0.126610433631483 0.0513480055439367 -0.0409197050275812 -0.105298227770985 0.0360115802172699 -0.0369703593165743 -0.0358853681376158 0.0149964424401465 -0.000695854949546075 0.0418462630610871 -0.00664211912271636 0.066188479881996 0.00573459689731041 0.0210602191889258 0.0871967493542086 0.0392745031018582 -0.0334223867254262 0.0513863846935274 0.0731844646739844 0.0112487888557681 0.0694783477212164 0.0420785049939085 -0.0237309303584709 0.0567157591481636 -0.00181091055637427 0.0373619585187539 0.0941012191997577 -0.0242818048508199 0.00207982162739794 0.0868151068111353 0.0590655100511737 -0.0485612420077033 0.0445443980660314 0.0172347374646247 -0.0441992314729944 0.0440890780956588 0.0400102880700608 -0.0262325609420321 0.055348187984423
  3 59.7997097854423 ""  0.0541826315233116 0 0 -0.0145193117245251 -0.00786370083623538 0.0090046864081494 0.0146948129141516 -0.0152384185564844 -0.00331945229311024 0.0158687633560105 -0.0159860824454232 -0.0102580962562822 0.0230629616455182 -0.0205817630402813 -0.0186057791178278 0.0227891781987156 -0.020199662680699 -0.0169739232968509 0.0145016814214088 -0.0145719398942991 -0.00696527463470295 0.00822363016436187 -0.0107204362962293 -0.000318398917921648 0.0101628743202079 -0.0116450049216273 -0.00297282606638601 0.00172033493827437 -0.00504647448105444 0.012142713884267 0.0497845347025943 -0.0408443433829305 -0.0473081651917523 -0.0876086180819433 0.048604064049324 -0.00513557307033108 0.0250670640572213 -0.00911597980976365 0.115792988073399 -0.0104123182208048 0.00190305014393289 0.0283830404748914 -0.0263042659645591 -0.0159098317657669 -0.00462459508158102 0.0291183959980792 -0.0235084083868988 -0.0254871577384297 0.0279463908873384 -0.0236137976226655 -0.0229156102090548 0.000150386777889293 -0.00538398008814109 0.00951420603994278 0.00472823108155011 -0.00818040949294878 0.00333066216506934 0.0879963552806696 -0.0848101792527221 -0.0352458229598413 0.0491686733006735 -0.0407199147309812 -0.0449651832462969 0.0468166738375585 -0.0229945909020319 -0.104673920734144 -0.122564817419779 0.07181869580848 0.0321045023124613 -0.105503929047011 0.0510014446674447 -0.0751313444232169 -0.101122807762177 0.0587267684061601 0.0140506683133261 -0.00375807329084292 0.0142709144782149 0.156665105796031 0.0125030101821725 0.000708713953585267 0.135850922283713 0.0865134583661472 -0.0432892729865091 0.128626762967272 -0.0471936255688764 -0.0123265520970851 0.017465054979978 -0.0388050461325513 -0.0144095591027411 0.00999500748427409 -0.0305516854250151 -0.005222283836636 0.0171043947899592 -0.0565107756730052 -0.00851494197677369 0.0253960245066869 -0.0512831731657941 -0.0186052623631286 0.0111234533895993 -0.0282342683136734 0.00375734402256563 0.0249777741054839 0.00500008834448322 0.041893272043942 -0.0373617056856639 -0.0132264690636514 0.0249543910844245 0.037837456985463 0.0518215048522102 0.0711629468166804 -0.0789158440739634 0.0280348918389151 0.0524312240834036 -0.0314627145818404 -0.0415925889488077 0.0219427155668537 -0.0708135011853075 0.0148870059166257 0.0526391832147482 0.0695302106894039 -0.0380550956813208 0.00314253008150413 0.0446273234680318 0.0558284104373175 0.0849964679739164 -0.122783072670729 0.0376986423357624 0.0687385042296915 -0.0899456449240562 0.0973034536659787 0.081668910998446 -0.0531024632249101
  4 65.4706086160918 ""  0.786176261741298 0 0 -0.0080517013958096 0.0100724731031436 -0.036441200735486 -0.0241463240848738 0.0296217822495169 -0.0319926384067756 -0.00633087289382216 0.0156831099538203 -0.0374927931379307 0.00845300092228888 0.0187247087247706 -0.0342654205019578 0.0108966245848989 0.0137890661369961 -0.0179115728485979 0.000648177789523661 0.0036881485396842 -0.00709513430187564 -0.00388439777896306 -0.00692590090250592 -0.0242002902812286 -0.00794591404575908 -0.000338756434393474 -0.0383499653226352 -0.0028793820679704 0.00192945799943823 0.0222670186888689 -0.0283276608783845 0.042871325903823 0.0838936629266872 0.0231672029351796 -0.0637240455048453 0.0439406715531823 -0.00625912542330464 0.0235035202452536 -0.031000729123722 0.0026207829119844 0.021767145149358 -0.0633728891431639 0.00897779012599328 -0.020317723798862 -0.0321045235373681 0.0131255725282964 0.0266826499066791 -0.0380799033156156 0.0182615405671915 0.020071718460661 -0.00974379186620999 -0.00695284093493232 -0.0181957810079602 -0.0232713010060697 -0.0163960489905698 -0.00549178577925227 -0.0459769834663656 -0.0351052927334483 0.093582477646422 0.0707937826446996 -0.0356721253915136 0.0448579933238089 0.109263465925141 -0.0333162837317139 0.0198603629880743 0.116861602695316 0.0411641022087165 -0.090702179105289 0.00678206255150061 0.0261581512885375 -0.0790674280547918 0.0810785752643679 0.0223405890999594 -0.0663916658552163 0.0602216170970655 0.00925855234620556 0.000166446847320091 -0.0671781303840633 -0.0070718418219377 0.022325487133131 -0.0189320186013918 -0.0252994634323515 0.0621178477709474 -0.0443897151834805 0.00526019870553489 -0.0393486599662403 0.0363331779719226 -0.0389368143612199 -0.0108987888737294 0.0731876540987813 -0.0292512250996361 0.0108622398146393 0.000271253651831774 0.000859270218837283 -0.0394462014995347 0.0462137267196294 0.0424279633096405 -0.0745340638812471 0.0332791023679331 -0.0580649755126651 0.0461500517287565 -0.013334350882167 0.0133980435367222 -0.0203650095114718 -0.026212705488968 0.0151595253461371 -0.0639080826500786 0.0625940291682461 0.0756234390900282 0.0420578306703348 -0.065322465468064 0.0209799507266373 -0.0141890968964316 -0.027307047534181 -0.0456409584179606 -0.0409924972531897 -0.0660025336485055 0.0378768786120605 -0.0198478964310555 0.102669419455857 0.00603087557575109 -0.0937481822009943 0.0905653921578123 0.0664007172711398 0.0728833076765822 -0.121848255246387 0.0733894897981053 0.043914791599539 -0.0702998914126446 0.134141791492954 0.054493494644005 -0.0326077489404533
  5 75.8300544222568 ""  1.50852648080754 0 0 0.02851890538022 -0.00316801150832312 -0.0176913284108085 0.0319987820289923 -0.0180003867861135 -0.016951752023376 0.0177105833665573 -0.00866012282207183 -0.00231967493509409 0.00402089484631792 -0.000261957805523399 0.0126195273558635 0.00123396978534203 0.00238533074766842 0.0145427370439118 0.0109926862615109 -0.00263749959431042 0.00277806420952243 0.0186659610918316 -0.00714508443074942 -0.00476417421392098 0.0222439383226155 -0.00983630973479334 -0.00719404903653897 0.0136203488701674 -0.00389980046938561 -0.00269348470573909 0.0135296959376358 -0.00595281165340639 -0.00545059876118976 0.0188733059197142 -0.00106773943992684 -0.00371953076371598 0.0120899599879595 -0.00595380114965064 -0.00532007192616967 0.0413889565695291 0.0166522718287869 -0.0185648887085364 0.035269587145131 -0.0165837785792818 -0.0164906993067103 -0.000717264335081037 0.00231447483026117 0.0181733377341916 -0.00668829855228738 0.00686886318074307 0.0224389857141746 0.0240051907967584 -0.00982844365511613 -0.0110969867941236 0.0306636790461549 -0.0143642677800453 -0.0154834283688998 0.00860281274427494 -0.00941037280807884 -0.00470693122095916 0.0162248528666343 -0.0076983434184898 -0.0105854505215264 0.0159016136338892 -0.00233015846814048 -0.0033418128695955 0.0186150892341829 -0.000641852047692553 -0.00306300785491603 0.0206142392305936 0.00160444332619398 -0.00188546437939702 0.0210813404719676 -0.00266372560842701 -0.00698854657686027 0.0134855215729937 -0.00537242189065078 -0.00515645812485187 0.0128324416292707 -0.00632661545414005 -0.00802268708082488 0.00951449255522458 -0.00680668277044746 -0.00503339567247307 -0.00995867892400375 -0.00297229391500844 -0.0179211584478244 -0.0317033276186947 -0.0278335061814945 -0.0050267937319764 -0.00764920008701132 0.0045512666784676 -0.0212908023288996 -0.0311805900034823 0.0138110407328655 -0.0259274926649208 0.0192298210034464 -0.0156273196021066 -0.0104419316624464 -0.0276337616850353 0.0262337573313753 -0.0322908143476918 -0.0704313877813976 0.0160569131708668 -0.016503060448385 0.0161182133683402 -0.0822396662675828 0.00126949258711288 -0.081117256346983 0.153037076364756 0.0898588377992666 -0.147484229864227 0.0263993078308032 -0.102111232909693 -0.05404214923951 -0.0232331107974439 -0.0305327238624436 0.0118332424739938 -0.0571820273354022 0.0157804511015228 0.0847839098969963 -0.088963994736012 0.0610208439376055 -0.1454750590822 0.218581626809308 0.070967093171158 -0.00596656806240957 0.146793686015445 0.175432494810114 -0.102338112830457 0.195753175249899 0.101303815841611
  6 83.7473546543203 ""  0.492697744618359 0 0 0.0304455941126028 0.00188927981916666 0.00792802293099087 0.00966956567620855 -0.0159383410610915 0.0199925365716292 -0.0176080974170659 0.00250270523414136 0.0446695002951616 -0.00985358293571582 -0.00950183446650702 0.0239545776734392 -0.0171719283508129 -0.0029133926017998 0.0218817473939598 -0.0324859006689457 0.0173348992718455 0.0411478473320103 -0.0555183729696228 0.040867835643959 0.0805991683681063 -0.0484663387888116 0.0333369973814225 0.0827299323542952 -0.00627578656007493 -0.000676322591019411 -0.00735766963968612 -0.002600289125703 -0.0160069886730667 -0.0293491184272771 0.0517806063133132 0.033501995036891 -0.0192203781369233 -0.0326080199821118 -0.0444964996514444 -0.0364941631919431 0.0434969671982702 0.0200607204500877 -0.00578677390821923 0.0505364460356989 -0.00541256031252428 0.0232109535060219 0.00642549855796154 -0.0250856209480092 0.00406965736362602 -0.00631298398843138 -0.0171870463595801 -0.00107891447418689 -0.0720528300010013 0.0598555966638368 0.102480062876118 -0.0587331754390111 0.047113265218747 0.106550000136293 -0.0221311526745798 -0.0365126049415619 -0.0244570578581285 0.0105927471614006 -0.0241658546533768 -0.0558109138956417 0.00744906294234964 0.00134530492688384 -0.0245201581728712 0.056825239589082 0.0463595653677054 -0.0053628925075031 0.0696044023203757 0.0600733926319794 0.00109603657193861 0.0727132528424632 0.0204922214741564 -0.0611608375522986 -0.0401364864187456 -0.0415204056047802 -0.0297608149279989 -0.00840925593767161 -0.0645208287801793 -0.0696681330365372 -0.0709270627287475 -0.0610725353398304 -0.0317726930057807 -0.0227291790156271 0.0398659404209395 -0.0403306280717268 -0.023750409465518 -0.0144151719817782 -0.0472370750903455 7.94228082365662e-05 0.0119966504575532 -0.0193675428378324 -0.0462819852738624 0.062331567819834 -0.0618338520918226 -0.00962343245137004 0.0500432940152767 -0.0266252284470521 -0.00833034495883656 0.0151782435106561 -0.0273232181847372 0.0216105236566888 -0.0236804717445302 -0.0263048694172279 0.0474172099406859 -0.0653600876024559 0.00724889221656464 0.0762028183870559 0.0280341139983404 -0.062073952606762 0.00569864044849074 -0.0434859906339775 -0.0116937377038804 -0.0265217092646567 -0.00808551448169723 -0.0407663561952106 0.0564159661559424 -0.0512959541060403 0.0204902314796683 0.0598860139511431 -0.0698643532862549 0.0221558665249565 0.0585338677434484 0.0570716970673011 -0.0947541811967124 0.0853956036004359 0.0444603235367312 -0.0758329645737183 0.126836329654528 0.0194737193683664 -0.0433067669018432
  7 97.4462862617958 ""  0.911620625950686 0 0 0.00837689738165921 -0.0325715819887271 -0.00937209130163997 0.0302540890933519 -0.0105349492933779 -0.0239229008012877 0.0141372531554665 0.00128706722442054 -0.0263497224610684 0.0580032796107168 -0.0259172397809061 -0.0762032570942624 0.0490191071806957 -0.0189552987532351 -0.0568582187503165 -0.00511653144994085 0.0145120422689897 0.00935181683352136 -0.0521966081466917 0.0426653688057251 0.0567205077447449 -0.0426470105134329 0.0385182974947194 0.0405548308519418 0.00678101764071383 0.00176079369015404 0.0150065950702613 0.00687677104646345 0.0201916952375326 0.0405506812452895 0.0432166826334396 -0.0195511975230187 0.0219556018496461 -0.00889801036377724 -0.0161530366844484 -0.0187344854912976 0.00866070396225908 -0.0308485223759052 -0.00388576113632383 -0.00548638450475724 -0.0526897622513226 -0.0297921657034258 0.101607383468858 -0.0509891736905873 -0.127456758954864 0.0847154821427986 -0.0405677024857865 -0.0950191468894427 -0.0919301160786042 0.0655320148770456 0.104203789129513 -0.0766420380496521 0.0594607964272933 0.0784431256403127 0.00991995272661058 0.0434799276137776 0.0347933692907168 0.00555303471643325 0.017948585494322 0.0560689980478793 0.00434480786632772 0.0120913723499987 0.0493262458573976 0.0539100739991866 -0.0269443081964125 0.00980368860861518 0.0529833651432517 -0.0144760671084288 0.0491697581275625 0.0527696418000898 -0.0278208289283758 0.0131002667901817 -0.0171877509477234 -0.0312853142631438 -0.035365586030078 0.0069537481489333 -0.0327855089360717 -0.0197562064085875 -0.0320721056820625 -0.000665242286519985 -0.0244308658471642 -0.069751378461593 -0.06236934142535 0.0353234092946747 -0.00336431312398314 -0.0376419293825483 -0.0116714563384937 0.00215019116357129 -0.0353878545268818 0.0347804897914006 -0.0842469282765732 -0.0678094842831631 0.0858160306024854 -0.119471824131687 -0.0800975275284012 -0.00316521943584959 0.0387577508966018 -0.0217358051059356 0.0852785266076776 0.00673503578121424 0.0487937815340095 -0.0117775752141404 -0.00870585390533576 0.0750378446333791 -0.0372850186333034 -0.0334127760881237 0.0198159036160486 0.020783953511618 0.0139574482587145 0.0630639936615989 -0.0265471068208365 0.0420913460073028 0.0358630341614501 -0.00197876205419331 -0.0067021218262679 0.0554120588978684 -0.0489956240088961 -0.0178269150187189 0.0857542654245337 -0.0565951066207353 -0.02284132025067 0.0027119985927533 0.0395191152056812 -0.0372719622686918 0.00464494185649976 0.0383693702088043 -0.0711887843722724 0.0329028589564689 0.0103210820405212
  8 112.571448929452 ""  1.62772262486998 0 0 0.0173153077555711 0.00185450128047055 -0.0264025081230938 0.0547617563998004 -0.0299877350506948 -0.0377949715114759 0.0207846075767669 -0.00788224704253808 -0.0119737552964289 0.019688650301866 -0.00791089778317644 -0.0123456305995383 0.00698648429093376 0.00221567673467933 0.00248126256674185 -0.00615800434145357 0.0149583760917877 0.0189307207451572 -0.0168648915932814 0.0226469274187351 0.0325568126271659 -0.0026107325820216 0.0125337824308417 0.0175326507386288 0.00482169263077403 0.00722309272226771 0.00489046037528338 0.0115758394263483 0.0017233919051574 -0.00420436531504832 0.0283766601716509 0.0211866929956997 4.00944479191897e-05 -0.00634536162687539 -0.0139066722214633 -0.0042600995552904 0.0117127567684736 0.000290337965445105 0.015219479347613 -0.00398314329884037 0.0227386670459766 -0.036296295655928 0.0348782070589684 -0.0173791365673915 -0.0300515744786412 0.0107003822432432 -0.00218244226973933 -0.00482043205060745 -0.0312193340496505 0.0335187521760173 0.0503848719305501 -0.00506181973245858 0.0165204811649455 0.0244665668244258 0.00642298296136176 -0.00635157569362232 -0.0022107962463352 0.0176343419019733 -0.00297364037427039 -0.012280378561726 0.0157281594570859 0.0101583162765159 -0.00514375216241056 0.0270705936236784 0.0259567603382192 0.00607305919950216 0.0370906428881665 0.035612676075046 0.00750240913293732 0.0395039823355283 0.0130924177648575 -0.0165480054578512 -0.0121243483501318 -0.0122686321384427 1.13809078686257e-06 0.00483596828220109 -0.0234587300720538 -0.0176993997146233 -0.0212804155765333 -0.0221983673899058 -0.00182272574444842 0.0901717273089708 -0.00168784561347344 -0.0347370771384458 0.0160477471590384 -0.00811293253041961 0.0193270432589814 0.0157427718087724 0.0010597751519348 -0.0506392902411829 0.100481937233552 0.00226096783844677 -0.0711231197436252 0.144633733170031 -0.00122411195052385 -0.00489813669639828 -0.0250770035092932 0.00208018205673187 -0.0978172668759277 -0.0751763040709776 -0.00117789667099931 0.0213805600129029 -0.128250312289742 0.0165360077808406 0.103451642516135 -0.0410923889535259 -0.0224792846170927 -0.0398861476608811 -0.0182037350922174 0.0213541119636414 0.0404743023442575 -0.116312293854158 -0.0271204315753468 -0.0126866189856175 -0.0802925732836317 0.030767352726332 0.135286708692937 -0.181245175431633 -0.000997420541013529 0.083663431695416 -0.0077628360837793 -0.0372851998943404 -0.0789562128993364 -0.0867130992710866 -0.0366685525647135 -0.0664685202834195 -0.0035914448683685 -0.010774659945072 -0.0169789357027665
  9 127.918452140933 ""  0.730442292955542 0 0 -0.0496973777336023 0.0202126134262668 0.0583208423525386 -0.022500898888105 -0.00690933410223739 0.0490053312342059 0.00708098375627518 -0.0265870708853097 0.0181446935442947 0.0535087999515509 -0.0645632533787964 -0.0488253282050091 0.0617716819236113 -0.0711573784358173 -0.0718636844313943 0.024381885791629 -0.0357919471744999 -0.0263845497859699 -0.00378053468774336 -0.00735865911226631 0.0210662270637549 -0.0142299630209039 -0.00340384971265823 0.0445059803432363 -0.00742688810493246 -0.00776919138485788 -0.0116489904356977 -0.0500446216161714 0.00203066998681239 0.01066180199768 -0.029240984615126 -0.0293916590881828 -0.00454736346922426 0.0126953746466934 0.0429912493815802 -0.0179279902750972 -0.0595823076800873 0.0111354785583407 0.0958918267609018 -0.0703886028127626 0.056164319789718 0.0532279155991456 0.0744783338654473 -0.0811966668834224 -0.0733707069550739 0.0882737465866694 -0.0973323542012553 -0.11455104106383 -0.0234138800230267 0.0148325854570529 0.0469559055203372 -0.0412499632178243 0.0212732150599376 0.0878358691509276 -0.0301795255661139 0.0258931716539507 0.0051120636375042 -0.079389401440166 0.0294270310960656 0.0307403687431171 -0.0716299069096319 -0.0404912392394952 0.013789304743384 -0.000940357210922495 -0.030204505763551 -0.0136089027007077 -0.0460114806948664 -0.0672469154464884 -0.00174187592407684 -0.0566798359903573 -0.00355994301949862 0.00741507138143818 0.0298059602160766 0.0337266609651782 -0.0355553897162661 -0.00854476111981963 0.0620795068429423 0.00408119261571562 0.0289993143738293 0.0670420461925872 -0.0256817838512087 0.0506714976065588 0.084553285503881 -0.0236231215531637 0.0124842058925936 0.0612229404574974 0.00205627838406157 -0.0174824911855785 0.0202808497560434 -0.000816180967907761 0.0871225656311694 0.0774385004958536 -0.0816233231320041 0.0672196146635209 0.133655072152923 0.017522015073473 -0.0302980851298395 -0.0276344393158795 -0.0430904306469707 0.00594771540600557 -0.0112315639686922 -0.0349518006990629 -0.00226247144455866 -0.0218255528396324 0.00696411535315518 -0.0124212963218934 0.0228032128609176 0.0127264643853632 0.00904322972903095 0.0246644872235623 -0.0820001237627263 0.0230490534149715 -0.0631506456627892 -0.0558592292942135 -0.0184598481453809 0.0251700738367932 0.0302803132297035 -0.00666871613253156 -0.0600387008244987 0.047930919184532 -0.0141078680592831 0.0336827556293212 -0.0107303941174789 -0.00640578600535535 -0.00521609369246202 0.0583133433475962 -0.0314824381696897 0.0677358141911443 0.0265234008539174
  10 142.05626696413 ""  0.72913604609914 0 0 -0.00659412113996904 0.0315883000426514 -0.0211105925284889 0.0516060459032576 -0.0453129256699542 -0.0376115479351719 0.0233174012426411 -0.0317898625666783 -0.00485219020643478 0.0032225062246761 -0.0242627466798413 0.011607522467499 -0.0171620881319524 -0.0112034461008038 0.0284147701729904 -0.0176198825565594 -0.00527728489419791 0.0278326209858412 -0.0055970265061256 -0.0077326189020636 0.0244033094273036 0.014510487462086 -0.0233351662476118 0.00697038403515788 -0.0160376422866288 -0.00380189578152264 8.38494836451142e-05 -0.026207041407003 -0.0200556334819032 -0.0201301223107947 0.0111133095000976 0.0228019382357513 -0.00951204130011704 -0.0257059352494592 -0.0171345669670866 -0.0148825764286668 0.0183775797595596 0.078264916310979 0.0270581867046972 -0.0174299133668012 0.0235577252539011 -0.0344575646678927 0.00592756851527755 -0.0272066037977221 0.00896829566881001 -0.0282407541469867 -0.00807333646618642 0.0353933944000713 -0.00820983694363001 0.000550715677230626 0.0291313190711283 0.0245490356366077 -0.0272481933108611 -0.000415080998562921 -0.0390336443543597 -0.0389187349134855 -0.0155116880966767 -0.023161345920415 -0.0180325960950758 -0.0425886310782929 -0.0227746926035922 -0.0146160519516382 -0.0174720157823401 0.0130865344173559 0.0326558346726708 0.0019294316160439 0.0192607885135204 0.036708100850905 -0.00312011202276541 0.0207016980101719 0.0179938250651201 -0.0338739897056766 -0.0192851297104634 -0.00801798606827671 -0.00513142055193445 -0.0185986042063014 -0.0199464623088928 -0.0419085742163505 -0.0474058426216013 -0.0344956904159561 -0.00954856345748902 0.0523629247067231 -0.0038704511570049 0.0197712177486982 -0.0731955229480301 0.0205998336651656 0.117497114197258 -0.0665036412687542 0.0464806601373913 -0.0340223850393113 0.0602534920477195 -0.000464592930862951 -0.00971040042055808 0.14665979861441 -0.0404229239127301 0.046416688750579 -0.14384953873525 0.0863059378444721 -0.101866218830675 0.0525038655327272 0.0234733641794322 -0.0315233560054004 0.0386179968506964 0.0511498005483659 -0.0680840146379007 -0.00110449758081088 -0.0128987235667169 0.0145841959052166 0.0530824792152939 0.0397040079054931 -0.0519384278114877 0.100639238683664 0.00796581619019582 -0.0169081385935786 0.0185487931338844 0.053179141227955 -0.0742437834442561 0.0415119158475084 0.047232277697794 -0.0617048453479362 0.0107839742376936 -0.0350345832687017 0.04284952803424 -0.00330018810772672 -0.0301792656323216 0.0367876120493176 -0.0523841327496425 0.000828758177300646 -0.00182942624052343
  11 166.829301028861 ""  6.41537871367025 0 0 -0.0635446739892783 -0.00203013858283678 0.0235853817020098 0.0305179311584655 -0.0168089280726409 -0.0207025558623006 0.0102207880568668 -0.00144129952825024 -0.0286744056502656 -0.016910587892118 0.0133750887829331 -0.00151941348475809 -0.0356940851214446 0.0293706572238014 0.0245364528544313 -0.0306664864632234 0.0242947858692912 0.0184504299304015 -0.0110660496522159 0.0103829112914852 -0.00573717533849949 0.012798990601937 -0.00283505192995136 -0.0320282689685683 -0.00978594813822842 0.00277086842051411 0.0144530798532095 0.0224140418332063 0.00195381869026254 0.00735268918684153 0.0171130415499241 0.0103712727880494 0.0120164835716708 -0.0318534339262048 -0.0445619736425967 0.00735395250469195 -0.0956517044458543 -0.0368144563026264 0.1099736827574 -0.134160708990142 0.0437754219493851 -0.0243319443292595 -0.0240023926936195 0.0165329530425385 0.00624557123202629 -0.0507079072408628 0.0421015495577525 0.0451460912693079 -0.00915425842283773 0.00873956290575336 -0.00849468343567845 0.0260866384115814 -0.0128983278720587 -0.0499284048185426 0.0106946836616423 -0.0072051777846284 0.00940187031759582 0.0427107619073225 -0.01841094078993 -0.000530572848616417 0.0365462644549838 0.0294924973619082 0.00668634467867023 -0.00599998718832299 0.00738205241208489 0.0148361329392432 0.0343862454345283 0.0448465002160514 0.016961724917964 0.0439381972546 -0.0154229787688955 0.0024262312338245 -0.0471730757947796 -0.0402601467946859 0.017845971831209 -0.00833878015862344 -0.0657789253843458 -0.0156344386161489 -0.0562981288162327 -0.0628124598237715 0.0130045989098869 -0.0123819553613864 -0.00197121593585206 0.0148457962861119 0.0540650236012907 0.0557306032911687 -0.028100433362958 0.0039220019783075 -0.0182240387194123 0.0271123618159625 0.0305612518006978 -0.0403753885529054 0.0452163266784977 -0.0860646266485159 0.0235003625700334 -0.0078530644255286 0.0598573458425936 -0.0643498532231922 0.0664030798981141 0.0691548154968207 -0.0342568440339666 -0.101841041475531 -0.00984510510767626 -0.0142309371206047 0.0329364036054142 -0.0096836146896178 -0.00149949431355373 0.0262379042481714 0.121923840035821 0.101405685241805 -0.23317717391171 0.136741808698848 -0.211324375102854 -0.168255111216972 -0.0456822134632756 0.114507876290184 0.100684333238297 -0.0692717347835075 -0.129673726207624 0.122339486202726 0.0384535623329558 -0.0139324325305095 -0.0523145058622061 -0.047745116605351 -0.120206244858756 0.154872631101592 -0.0837029301515251 0.157470799578496 0.072226489864973
  12 191.306828648598 ""  11.1846599165575 0 0 -0.0697119070729093 0.0147259355498133 0.0253532122171856 0.0677415586994001 -0.0394622068365722 -0.0361723465746135 0.024152517152727 -0.0116029297201132 -0.0366693492280581 0.00579626636701721 -0.0114294451450181 -0.034261709502612 -0.0121560843383959 0.00565018727882672 -0.0182084845695726 -0.0234172560193672 0.015649775946353 -0.00533620017088795 -0.0140906110095585 0.0160642608454145 -0.00583295591247835 0.0125234790333648 0.00169820612686249 -0.0231889204465999 -0.0108338449225724 -0.00315672843095114 0.00431816833719016 0.022597935742737 0.00318059040040121 0.007439126750162 -0.00418713613000871 -0.0100162818145532 0.00671601693152102 -0.0283549463499794 -0.0437365566483098 0.00459873142980781 -0.0924101522610402 0.000586044049820896 0.146599372699262 -0.153213845114883 0.0550017575122877 -0.0374137846796323 0.0138133613363477 -0.0227213438531668 -0.0445852436458489 -0.014480242172377 0.00600147837689368 -0.018196787094302 -0.0210603387381776 0.0278602473214662 0.00340615476349104 0.0210167262080059 -0.00128695068686936 -0.0292572655162139 0.0243137865338541 0.00492959834366054 0.00698973151851379 0.0357670972009956 -0.0130641285869999 0.0150465265050889 0.0304121739781784 0.0209067320811368 0.00153104236169207 -0.0255174783793514 -0.0163563277748966 0.00467853610980784 0.00536790504420256 0.0115424827917693 0.00531497297104114 0.0127657505119277 -0.0288566863901979 0.0124552682761152 -0.0484989005317436 -0.0450033254894985 0.00951223508917016 -0.00690012097228797 -0.0650911638803734 -0.00495599076924143 -0.0434694807561232 -0.0528254565040502 0.00737808679334185 -0.00597868064310673 0.0127570891695435 0.0260641073467949 0.0392955023946918 0.0886700657497759 0.00216849242008952 -0.0197197501374644 0.00555441124429293 0.0258167962611815 0.0495044768470766 -0.033311239724808 0.0540629644145578 -0.0672925741753989 0.0339492580282884 0.00724127908530731 0.026347974390043 -0.0368467658638718 0.0555719245851672 -0.0600109952243298 -0.00535243364872159 0.0842707184314766 0.0327737616837033 -0.0472979541261702 -0.024470037106526 0.0239170015505262 0.0137506824180209 -0.0124145959780846 -0.127315469375961 -0.126353523394604 0.1830474453692 -0.122542156130215 0.147682664331734 0.138982919983896 -0.00438283979109113 -0.0951378741752421 -0.074797744662511 0.110734270207506 0.00701461725053025 -0.0287176472454741 -0.0468201143040142 0.0527250153537514 0.0517496589011226 0.0880155517469232 0.132425077181483 -0.114713965990003 0.100548419925928 -0.132053278711567 -0.0507103738144741
  13 211.676958633893 ""  2.0807653332297 0 0 -0.00136161482057503 0.0395264788936856 -0.0672516433837784 -0.0327585986007837 0.0297470319100809 -0.0478037156385096 0.0067380592083287 -0.0125618827955449 -0.00933615083464746 0.0353947967576297 -0.00614787090676185 0.0062500147733466 0.037925697335929 -0.0271213836207415 0.0407088990972602 0.021292404463988 -0.0414923113062309 0.0564873414496472 0.00435187187819167 -0.0521946415631282 0.0433623600525763 -0.00855443723114701 -0.0433505684448615 0.00609233495061051 -0.00356263792999357 -0.00657218117859225 0.0119751457702672 -0.0845202511912629 -0.050358225956755 -0.0325343225979884 0.0317372004309545 0.0585784224083637 -0.0110111852244232 0.0103727509150419 0.0396176124370237 -0.00790526242209447 0.00392705891849024 0.0426370591101989 -0.0892051712775306 0.0180333756851267 0.0172481202973882 -0.0580366139340483 0.0484106479384704 0.0128048099270242 -0.00399684431241014 0.0521150058179728 -0.0223074981529309 0.0498517055977957 -0.00740561274187848 -0.0676725192519559 0.0545762882079467 -0.0309244473062209 -0.0524571301839508 -0.00639303124377641 -0.0981197220431739 -0.0878619499965501 -0.0228015488238702 -0.111668135277173 -0.00911524502261516 -0.0810950689241116 -0.0992646033609135 -0.0821231926440948 -0.0254382161736985 0.0673058335833351 0.0892015589056241 0.0170643179112391 0.0328251872439335 0.0542330600509861 0.000363008503980716 0.024448879186731 0.0782567600050986 -0.0683733922836939 0.0575621002652477 0.0672517531804935 0.0131586525297109 -0.014917052788033 0.074451330387063 -0.0505056511743662 -0.00305199640477199 0.00916322862929167 0.00207905988971828 -0.0454215390445879 -0.0505041075681556 0.0347006194239824 0.0484278863138513 0.0744133642335009 -0.0185094644484825 0.0179425948987367 0.0334647536605821 -0.00304711244096604 -0.0304719270559428 -0.0950453713649475 0.147749364532727 -0.130106563368046 -0.0996869300897301 -0.0426956965188146 0.0806489523769987 0.0498736485991807 0.0797718279085166 -0.014499944623788 -0.00701759449281522 0.00770783389516691 -0.00975306989466101 -0.0131104794339841 0.0156614239459043 -0.000623718224014243 0.00536520113119566 -0.0021926046703605 -0.0152692467181853 -0.0112313045948074 0.0120006588373791 -0.0254305859777147 -0.00245559676509879 0.00478079336680542 -0.0173063940761101 -0.00707797848856669 0.0149771268631067 -0.00979933362980533 -0.0167801334910125 0.0201590196010906 -0.00563361323170333 0.0130887665218916 -0.00987445840787375 0.00221687956127812 0.0105249162678039 -0.00667008269034446 0.0128420019053463 0.00210780743751856 0.00220697975892335
  14 236.934231248155 ""  0.0625014607605757 0 0 -0.0996725055976743 -0.0491408736930535 0.0315363694457979 -0.0644003511754311 0.0101937728029132 0.012083629180989 -0.0088945733937489 -0.0131368172406588 -0.0346121199652835 0.0243717814948402 -0.00081551193327594 -0.0239267569040229 0.0216595911011289 0.00152099499399233 0.0157925878183919 0.00832794391365556 0.0159633906390491 0.041013862902425 0.000310297386967417 -0.012540700129271 0.000335150309276025 0.00420662442321425 -0.0194195525653602 -0.0442600299900112 0.0182737812131219 0.0344821985201619 0.0295086544547522 0.0041985263189841 0.0165117547163435 0.0040069968328466 0.0930865433045186 0.0948066485256601 0.0118649079302889 0.0175732907561034 0.0341155351465466 0.0246956509708689 -0.134325710702147 -0.0977357177462136 0.0600740158270763 -0.141290747348377 -0.00445340003086471 0.0104362340871088 0.0355722328719184 0.0201651428715003 -0.0334755378912538 0.0217161518495829 0.00566728553088712 0.0219673631730449 -0.0104860559260271 -0.0333852188001753 0.00933801936655815 0.00638531303530829 -0.0257356972058305 -0.054399236123493 -0.00279237241167492 -0.00274235674245826 0.00900230500204699 0.0025451710790995 0.0232036888521241 -0.0162617431547713 0.00411829880755162 0.016865718261303 0.00282194919816762 0.0732646444216342 0.111543657143424 0.0384655689566063 0.132668292963648 0.167208135650386 0.0337447584333924 0.146069945278962 0.0538937677993603 -0.0548453689793309 0.0383535583339704 0.0652402635471684 0.0592676336680849 0.0108136033370898 0.0494274987362733 -0.0204768149505659 0.00416193197504623 -0.0104194993099685 0.0395927919472318 0.0331930895344274 -0.00407944288545636 -0.04092105740727 -0.025083289670413 -0.0483270233422735 -0.00556012787134114 -0.0425571924671304 -0.0699598992530328 -0.012494290609979 0.0616615967958787 -0.000450890095039551 -0.117323829927684 0.0676829267452763 0.0473090520804651 0.0109627679175806 -0.068487225296909 -0.119352381681382 -0.0707917274915503 -0.00271492965037679 0.00142018616915668 0.0124060605235761 0.0153340096621262 -0.00416811404129145 -0.0181567191944458 0.00624317214845488 0.00261926035391196 0.00211953145144576 -0.0191702692545539 -0.0223672042457361 0.0281599734296421 -0.00707879183744857 0.0310163639640308 0.0267017443615965 -0.00166291661561908 -0.00686322549475434 -0.0275564704317149 0.0361879893018582 0.000388495590162515 -0.00799963807534906 -0.0165408897354463 0.0118296575052253 0.0312130560863427 0.030882576319907 0.0348147304757995 -0.0182369229682289 0.0128302770873316 -0.0371044992591045 -0.0148339714408954
  15 259.065582634347 ""  4.48917226085432 0 0 -0.0630336633070123 -0.00910574156360498 -0.00986592054104788 0.0392482241892206 -0.0515345193620692 -0.0462754984319686 -0.0426165254158796 0.00875423046714253 0.0182005348752529 -0.050592595374546 0.0296999762512748 0.050498913588984 -0.0147056006808614 0.0102793273001492 0.0279616819160822 0.0311757791995903 -0.0118644459757851 -0.0222022535316298 -0.0266907889397224 0.0101760544661652 0.0207888075705948 -0.0668626482303031 0.0368373580515354 0.0541915596824064 0.0440423262226188 -0.00477998575228251 -0.0241830929769076 0.025440707647516 0.00227361241865513 -0.0125449562836761 0.00772923953725271 -0.0371552791923981 -0.0136540050553749 0.0970602454088105 0.0886799293554463 0.00885822797836777 -0.0866501370575544 -0.0289745627657789 0.0893446244577599 -0.129192644019277 0.0409652311154708 -0.0527041842391089 -0.0555735863160061 0.0485577877421526 0.0585156106263301 -0.01889903892777 0.0115178736174338 0.0296872353852667 -0.0336956979464425 -0.000600128326340211 0.0270089875789291 -0.0828313130827413 0.0497429396737637 0.0774870670838905 0.0110738164779669 0.00661508574059839 -0.0141622181423136 0.0262974469927623 0.00330558534298083 -0.0205574882883652 0.0274012889876742 -0.000636002097713036 0.00277108581783297 0.105161877991179 -0.0356697650945796 -0.037965852755461 -0.0372652064024613 -0.148603150491597 0.00948043388110584 -0.0702150156439815 0.0412754457542369 -0.00181663358939584 0.0926611402801125 0.0348268709701403 -0.0596993144903029 0.044861330849576 0.120196595096166 0.148290590051136 0.200173442092927 0.199688340137312 -0.0262166219921631 0.00321986408856682 -0.0497756980986701 -0.00931410916026152 0.00277355317056744 0.015389992684155 -0.0036843120577302 -0.028998127685708 -0.0242528556666366 -0.0261460443194987 0.0332434714853829 -0.0781342931512856 0.0151165146668681 -0.0144100658095724 -0.058544460164926 -0.0243553986119479 -0.018273869364235 -0.0438567052761163 -0.0242760724018811 0.00812654246220762 -0.00538861854514174 -0.00452877542222915 0.00972718242149395 -0.0047301330353172 -0.0084619290623718 0.0071810070146673 -0.00267750875809925 0.0003668130257932 0.00379394242989008 -0.0053702840106399 -0.00658276975101863 0.0126453825164051 -0.00464150752620119 -0.00217334014363095 -0.025817039440386 0.0276835553989405 -0.003838993963878 0.0195986252863442 -0.030965820767534 0.0292112261770903 0.00561602385824015 -0.000785439086370166 -0.000329023410645065 0.00974598027292222 -0.00240537017028357 0.00239843019352418 0.0062940554056854 -0.00234480868744484 0.000152739615348872
  16 313.22468325001 ""  0.323562888614989 0 0 0.000405049593188028 -0.00860513184450399 0.0167845702390422 0.00740683269019063 0.0296493017050573 -0.000369936826416286 0.022027363246241 0.0190307276553483 -0.0336692643199613 0.0197081010809126 0.0216628288219003 -0.027738981749524 0.00652658481079475 0.0219259257936988 0.0113054911857509 -0.00693941155705917 0.00375395933323172 0.0225622559477243 -0.00201565913090724 0.00118355627498985 0.0116653297625679 0.0136081059973217 9.88408707740344e-05 -0.0304354377253727 -0.00962266311599325 -0.0090874321159639 0.011444789778993 -0.0285080029160972 -0.042283281519889 -0.024602296704138 -0.000837788463895918 0.0031350870316672 0.0082079123676989 -0.0203681448222394 -0.0253473174685847 0.00703700029221132 -0.00983796331187685 -0.024044516010377 0.0109759131123031 -0.0124602366351271 -0.0105743981743853 0.00429141131692207 0.0241423276829135 0.0264681599939183 -0.0318282452565738 0.00843807651820751 0.0342375623820102 0.0320661034229516 -0.0141756674077751 0.00238084750466432 0.0247608551824668 -0.000219978310999402 -0.0106253048530939 -0.0470905399705758 -0.189772844379748 -0.104957565243026 -0.0114089593616571 0.0536186641897061 -0.0966037059037451 -0.176253915661952 0.0375034253180313 0.0446756694479202 0.0732796956553761 0.399285489467758 0.070907249154242 -0.0163390078542499 -0.134126225499393 -0.358426516924971 0.131488718843723 -0.260077363175395 0.292991234502397 -0.0930723779046386 -0.137283131612677 -0.182295717324014 -0.161604242782965 0.0176699129383582 -0.107406956372975 0.242056548867115 0.0523036438069503 0.200416922944571 -0.0676780271583332 0.00688854099132021 0.0347258314119656 0.000835054605230486 -0.0053974205954276 -0.0267635044066926 0.00371527903711514 0.00796741808174236 -0.0114633866567762 0.0255306563696885 9.57459698251464e-05 0.0538017445751863 -0.0452133973970729 0.0241566229614302 0.0663241033931574 0.0305577994052967 -0.000618523678453954 -0.0180174655114294 0.011297200351123 0.000340856807378169 -0.000428347144523272 0.00146665393949236 0.000104870761421594 -0.000399130166180836 0.00044767959088039 -0.000478757459737149 -0.00103325600637428 0.00185196430438159 0.000611201160976683 -0.00073064557971703 0.00154235426613925 0.000592580988924786 2.4024533557773e-05 0.00190843877252271 0.00721400127869739 -0.00671511448666951 -0.000152590437200634 -0.00111241370973714 0.00468293512801515 -0.00636939026092011 -0.0127827875528241 0.00280498127323301 0.0201293279930059 0.0134276930958504 0.0136183791422589 -0.00455185397780306 -0.00354856817705317 -0.0197359783718435 -0.00884418962108824
  17 321.752811435184 ""  0.517239664867332 0 0 -0.00139044166865674 0.0122823909742452 -0.0293077691004894 -0.0612674820174483 -0.0174407280595892 0.0196938317153292 0.00089563772813581 -0.0595596279020216 0.0316958466782167 0.0102895156057203 -0.0633349680891228 0.0236811125877288 -0.00804906925086436 -0.0382738906426581 -0.00408419555380833 -0.00783588508125834 0.00887251954520656 0.000485957756512949 0.00456880873191132 -0.00126584106795946 -0.00099178614936765 0.0263646249813883 -0.0389844180685961 0.0137083654802242 -0.00153641746992526 0.0318217654054117 -0.00319636346695937 0.0898857129594526 0.0782778183702206 0.0264157644821449 -0.0109117795770952 0.0546379373168173 -0.0085694233670987 -0.023841282231484 -0.000647096118862927 -0.0277804538516658 0.021457864466994 0.0385504021600853 -0.0660687007303167 0.048160656664941 -0.00323513564257656 0.0110494482123187 0.00257127746844206 -0.0749813287096653 0.0302566835747897 -0.0258705930725436 -0.0467929061813756 -0.0191981965050281 0.00552585994459798 0.0145890891211748 0.00201455529250609 0.0625072954798527 -0.0261707213268755 0.0319429522422867 0.0286772675780397 0.111729682090184 0.0165722548226049 0.179959757249756 -0.0199646866675927 0.0272678676305312 0.151838030525504 0.180116981533442 0.0700579397066746 -0.00535534067266549 0.0750581325317163 0.0144585524536649 -0.0190516451427621 0.0488134521776714 -0.0281706760744737 -0.0241040164730745 0.0709228837516856 -0.0219824123782997 -0.148308815087772 -0.184757409240786 -0.230067285333951 0.0299414713821702 -0.10237911405454 0.221378692938088 0.0296634781174529 0.260523402676194 -0.114961499211545 -0.0104574465444077 -0.0493698663687793 -0.00244410345106546 0.00698047673810305 0.0415307879362946 -0.00584421554951044 -0.0136196722368063 0.0181148299139608 -0.0386593789617128 0.000562917472265786 -0.0780424507551523 0.0650161361693574 -0.0356699302153997 -0.0958986273322404 -0.0461418107796227 -0.00230747933073435 0.0280181035021465 -0.0191077514688714 -0.00280528705853725 -0.0013555879188068 0.00205451914732583 -0.00274410232792033 -0.000996700612121264 0.00251657521705729 -0.000252089353660732 0.00120944178362402 0.000341937157167976 -0.00187270246088123 -0.00165632914883863 0.00281630695310696 -0.00450982708086639 -0.0009563196428656 0.00143971611672121 -0.00146343542059548 -0.00549771767674885 -0.000287282450190645 -0.00496578328611872 0.00308672385588597 -0.00376295869769932 0.00723093915940824 0.000829925935695423 -0.0158762499949892 -0.00997066309007279 -0.00943063619264265 0.0053590599401014 0.0041760971953631 0.0155089056078442 0.00947336869714708
  18 327.663366024929 ""  0.103218746512925 0 0 0.00191387031453678 0.00311358590524387 -0.00223730548828372 -0.00344262692153853 0.00454585523136471 0.0015468738937115 0.00120401077874733 0.00152884849867109 0.00518615982713123 0.00198007240107392 0.00140141447498717 0.00597503041509064 0.00280240946860567 0.00028582703643458 0.00365086659134416 0.00227762729707659 -0.000747336720939428 0.00218934811213209 0.00207799393274583 0.000192709850610188 0.00473086344267678 0.00106224874449349 0.000355137661077309 0.00600493173256612 0.000424062032511962 -3.93200814381205e-05 -0.00184121442174472 0.00570070082282754 0.00274514397403077 -4.07382365746878e-05 -0.0101975025257352 -0.00129959167690526 -0.00190610511238565 -0.00271056113756183 -0.00195681051589625 -0.0103672040373421 -3.84996133213978e-05 -0.000342498263420944 -0.00389081685383981 0.00156725021468713 0.0076180900416103 -0.000421553163464936 9.65570890436725e-05 0.00217343908507433 0.00812589629145488 0.00363704023338123 0.000599857938399652 0.00391603992234959 0.00221295001811947 0.000441545601169904 0.00462283018131005 0.000655612463151209 0.00105454066994337 0.00719841296014243 0.0119496749063293 0.00630529327302281 -0.000839823663870779 0.00597657332723902 0.00067792751016391 0.00755766104064576 0.00546914021523077 0.00397840969718529 -0.00434115838957463 -0.0295932575476867 -0.00336825470692943 0.000633650676720962 -0.00954712233766043 0.00846570716823422 -0.0158782835678643 -0.00492950196604416 -0.00921468783047317 0.00979146945782315 0.0011627375746326 -0.00275688061386219 -0.0126986098919668 0.000392745917729195 -0.0040627608034477 -0.0175985474849714 -0.0128090923497701 -0.000805727085190474 -0.0110603155307124 -0.00145906939744515 -0.00632219166916863 -0.000435551265252054 -0.000208691667277486 -0.00424435071556026 -0.00152191313565973 0.00359949633740914 0.00148890277296216 -0.0031625045871775 -0.00676734942879681 -0.00470840255002644 0.00572870887110406 -0.000486666548690673 -0.013390879415593 -0.00450132887604559 0.00313796504604755 0.00492391742689735 -0.00166826769254009 0.0300384407439205 -0.00595924832825414 -0.0472717908477301 -0.0178853766744357 0.0079827565696723 0.0289116055946452 -0.00647560756181171 -0.00281200957780709 0.00183601196704369 0.0546147981288375 0.0444265016791613 -0.0918692759781004 0.0531199057563816 -0.0719978007396064 -0.0731034264098332 -0.0345538489047379 0.0941769529264645 0.0782886272726399 -0.0590133234417609 -0.0729881843453788 0.0912826302592971 -0.307486055664082 0.0858494814540949 0.46635699964629 0.350183202907096 0.351333029297141 -0.132831337998546 -0.10635130430055 -0.448537362083628 -0.266145431027607
  19 341.337579897385 ""  0.504411380949764 0 0 0.0520949681245248 0.00238073795174099 -0.00621967163663774 -0.00213307118184357 -0.0351687595267106 0.0207732163012288 -0.0206263349445177 -0.0248116994980928 0.00684505205785119 -0.0417639406448637 -0.0414923771143173 -0.0218382224375529 -0.0540468735226173 -0.0184207759161522 -0.0541615805955304 -0.0402948349040209 0.0170008687930575 -0.0454367193823821 -0.022273391705956 0.0201338955263381 -0.0515212550902706 -0.0016625260300534 -0.000701496751048007 -0.0197733159674761 -0.0118820635328174 0.003827017778974 -0.00264890098550029 -0.0397457932985487 -0.0099618805427868 -0.00822282644241402 0.117476507729339 -0.00891958729922882 0.00523432167973489 0.0228171074794172 0.01750840902665 0.110269291048045 0.0902349633365169 0.0520639761474066 -0.056418014404189 0.108777538590022 -0.043435062591039 0.0285634278687642 -0.0481633053681155 -0.0665293619201786 -0.0188289503802999 -0.0794549464916301 -0.0342500022153446 -0.0754907413160521 -0.0102395989116731 0.0374442686022044 -0.0617349857604531 0.0312458365549852 0.00568925154382979 -0.0128643394744173 -0.0769314281703982 -0.0312931822089762 -0.00359995694699566 -0.0474280692388679 0.00910522490415234 -0.0534281497189678 -0.0434656190147421 -0.0272283045691776 0.0181224780415803 0.159174169721098 -0.0284294224858728 -0.0282769427690353 0.174960781406413 0.04296230393077 0.125337036497032 0.180487895087113 -0.0573957641008478 -0.0752350629467957 -0.0538636346956521 -0.000102706804720162 0.113947913957314 -0.00407355639535543 0.0210671982043843 0.253918448013783 0.175039954004761 0.0565258285739312 0.101141860307981 -0.00985120026306228 0.0191053636006743 0.0148598218583454 0.00733504367827361 0.0321538589778618 0.00690308297446995 0.00573554744455366 0.0273791202950836 0.00669122145117588 -0.0107165430568249 0.014610055891929 0.0330074973115513 -0.0231933059570241 0.0113449926762098 0.00278373533427613 0.0116903509270634 0.0456282031539519 0.0238026719478427 0.00252245015702398 -3.91791764302759e-05 -0.00625669350953942 -0.00570630871820044 0.00149050478517083 0.00944656191466259 -0.00323871365251271 -0.000792788152300155 -0.000269522002762105 0.00999763301700883 0.0104409575590168 -0.013268265461157 0.00381022907044125 -0.0134656893531449 -0.0129281803755691 0.0202344807455271 -0.0131332589071573 0.0117939525950118 -0.0214935407586309 0.0133557361407531 -0.0159222397510362 -0.0239691015461044 0.00421919772674496 0.0344406531610702 0.0214843313992054 0.0218020615930724 -0.00674355929414986 -0.0147184419383855 -0.0300004101434315 -0.0199792494922596
  20 346.438741255402 ""  0.110376047143159 0 0 -0.00449619572299385 0.00748080029324538 -0.0117432747110218 -0.0262748737317642 -0.014182728730874 0.0133481303071803 -0.00514728608152109 -0.0242254649774102 0.0222159463018566 -0.00563896423380149 -0.0274171144439893 0.0140093025697343 -0.00987539861461295 -0.0139324772295749 -0.0178540897330089 -0.00359925991285979 0.0153109850051 -0.016787328277809 0.00503438053332995 0.0173397783145766 -0.0129728466816066 0.01331275653195 -0.00245312540934127 0.00883532163481032 0.00341853668713243 0.0184036851725476 -0.0046523282484412 0.0369311944044394 0.0421010445478272 0.0140969003801337 0.0109370735980198 -0.000110545443514507 0.00282638628000335 -0.00511717371095553 -0.0125554224385802 0.0159498432485256 0.00579825505822192 0.0204056149081363 -0.0193754179512899 0.0157477382388613 0.00793838002768504 0.0074132806219242 -0.0135926319244112 -0.0372485519578426 0.0208353781200605 -0.0227683768152735 -0.0246306439775836 -0.0347216279210855 0.0099402499053964 0.0306977827394683 -0.0158325575907318 0.03927472814341 0.00809848199103215 0.024016979094361 0.0462326287360552 0.0659455979049793 0.00776393090351281 0.0475596775313635 0.022697218027446 0.0430674817615138 0.0419292835014632 0.0541639891723292 0.0104585075357735 0.370270528001774 0.0476225749197095 -0.0356240572131458 -0.104963080604668 -0.323961268709163 0.126142343298968 -0.21739648688143 0.253528905592168 -0.0762307513330733 0.120668281969752 0.216361657735739 0.276227189984005 -0.0265153225308648 0.0719010297560749 -0.330474405203953 -0.11803946832528 -0.359457752673769 0.130604030879687 -0.00422833749161547 -0.0348276614977498 -0.00658678569276469 0.000834828300525086 0.0219565056325819 -0.00558932299412959 -0.0107614858918488 0.00940646456952847 -0.0292670470547643 0.000999225018754288 -0.0516883126537642 0.0351246048450657 -0.015583488398516 -0.0665922057194783 -0.0332690118318144 -0.00744952746260163 0.0128881668693406 -0.0228036991499137 -8.3170217236842e-05 -0.000292630162267254 -0.000258367284113175 -0.000224792413143526 -0.000185884094259767 0.00104043388558446 -0.000372462594792045 3.01573592953655e-06 0.000297642878057273 -0.000414066262571734 1.09368668336152e-05 -0.000926689265597122 0.000188961229459329 -0.00103046405650329 -0.00061208315188631 -0.00654533691088183 0.00595419710407409 0.00191961674514387 0.000442935201673587 -0.00536756177487569 0.00753715125224582 -0.00135228887984713 -0.000183456959180633 0.00315779255444597 0.00146478818706569 0.00178586101148133 -0.000361323970825826 -0.00089966470739701 -0.00194637699622219 -0.000981613268407368
  21 382.815697843357 ""  1.63805115733786 0 0 0.0135687643600549 -0.0123925999255892 -0.00833022914715878 -0.030752406951371 0.00795637881005725 0.00588671170412174 0.024873554585289 -0.0337225144312207 -0.0289749574651921 0.021069956224389 -0.0331334349516781 -0.0274574411935568 -0.0381577937681854 0.0092905671193785 0.0301402438172019 -0.0476347382396882 0.0279072561068051 0.0468411573261656 -0.0368330255347152 0.0183318557079116 0.0336902652951973 0.0181358846032453 -0.0264243678434196 -0.0233098244371551 -0.0233548442970056 0.019617577995794 0.0215999257571923 0.0801963207021259 -0.0350098985245688 -0.0804382878180216 0.00212781179733434 -0.0728109211839802 0.0537380953612626 -0.0046938715408664 0.0978943380749965 -0.033749769507749 0.0336484614172846 0.00927449691752668 -0.0627875772123766 0.0514570571638674 -0.0570457190254964 0.00997088449867445 0.0303704687237827 -0.0466159800095168 -0.0397648750089667 -0.0542991166796777 0.0160701930550851 0.0414420092452957 -0.0443301777901087 0.0277612312211856 0.0438604145850346 0.0345264854369269 -0.0301763082204226 -0.0310222778224692 0.199862499124567 -0.156000858544832 -0.0476048812872635 0.0899349671088 -0.0490418753894008 -0.0661611717077442 0.0755309643815674 0.026492105524134 -0.254840528751549 0.00192874960973425 -0.141913717347502 -0.0285358755304538 0.0112501542533894 -0.0884978007835443 0.11365455545894 0.0177243854445925 -0.102361878585072 0.116591000123729 0.106486551361394 0.116948435419853 -0.0472286110475947 -0.0640399785007079 0.169949497246322 -0.0793726554343388 -0.0296686505376644 0.107343129733049 -0.0374336420806072 -0.00206806914133715 0.0285869918918494 0.00772360974416531 0.00304214057694063 0.0106962005835058 0.00511979597181595 -0.00360786786046185 -0.00165758453664791 0.0189240760574935 0.0103725337160665 0.027297988598947 -0.0135138760871071 -0.00924602718059516 0.0545830797245331 0.0207534811811228 0.000159715115951381 -0.00138289973413836 0.022896338112057 -0.000794934919128619 -0.00287933446080954 0.000560632553532605 -0.00550598651296598 -0.000288060080608555 0.00436342847378328 0.000653884885281364 0.00167392137046249 0.00172309488008578 0.00390860999277999 0.000884580801009696 -0.000650226676951332 -0.00309872943455201 -0.007157805475699 -0.00273430020601054 0.0335632267343174 -0.0403972964447049 -0.00394490490844838 -0.0232698967799842 0.0349481402196214 -0.0492548634389696 -0.00562797177020671 0.00695574342525761 0.00287648673828998 0.00654660329009241 0.0040290495933846 0.00465326024762675 0.00114520733485388 0.00139243505713601 0.00185794202131636
  22 391.374230691232 ""  0.073671890264948 0 0 0.0124733619815665 -0.0102247373905267 -0.00455361281974438 0.00192156419868468 -0.00769939977216292 -0.00658600143182052 -0.00562289034070285 -0.0052495299564954 -0.0106117986372892 0.00959323005366102 -0.0129980387727149 -0.0253241772213684 -0.0110636643222097 0.000228871580398119 0.0120679914136414 0.00250883347964343 -0.0117764288561606 -0.00357732595975751 -0.00172648455589526 -0.0173973391999454 -0.00913817631385206 -0.0279899887618343 0.00259542190846174 0.0121100941192153 0.0029255305498752 -0.00405994079525974 -0.00188916863714318 0.00894038421658516 0.00756741100012519 0.0116870699085146 -0.0181359756458898 -0.00572983537277417 -0.00328266796524211 0.0190429835048823 0.0268402285823043 -0.00219226607363621 0.0240881996337041 0.0046935890222066 -0.0252681199564556 0.0266500864507584 -0.0360030978200061 -0.00155362552970649 0.0220588302857739 -0.0146956791253239 -0.0388920046722632 -0.0327869524723347 0.021710467244706 0.0471530378344889 0.00401129110269122 -0.0288078310994866 -0.0173163474822164 -0.0498221652582068 0.0104841423936773 0.0272887283518599 -0.495287766042106 -0.0454353650192255 0.0149483441616757 0.303184895807703 -0.229122796733397 -0.349290164362738 0.239146364774543 0.302084549118493 0.371359898462344 -0.129498043828314 -0.0221577232407622 0.00652180694633527 0.00946591360008679 0.0828401189940639 -0.0529520406533557 0.0419565816234023 -0.0752831664160567 0.0351242706868282 0.101190273390453 0.115211964202015 0.0872183959387961 -0.017136920045658 0.087327223679098 -0.128927442082912 -0.013377251381647 -0.0925748273795494 0.0371135716433359 -0.000409940901454457 0.0234521796177011 0.00647111385286311 0.00301261772031197 0.00489315166245298 0.0043621086579956 -0.000443233030872578 -0.00267416258279078 0.0163505387079432 0.00789746791093233 0.0243173404594245 -0.0129505339406276 -0.00455981334024479 0.0455506574253498 0.0186186086866577 0.00247829062059688 -0.00205038276490853 0.0196006320540909 0.000894026891897543 -0.00067997071271635 -0.000793658285487919 -0.00178965029502714 0.000204222963541021 0.00282827624999016 0.000241362088717475 0.00101425078800062 0.00110439513059965 0.00343686013199334 0.00218982642443353 -0.00240913168303221 0.000239634648426521 -0.00416243381890971 -0.00293895373775906 0.0197282719681026 -0.0196194406772007 -0.000196387396070847 -0.0113983012597415 0.0177529065302236 -0.0244407961966051 -0.0037368002424378 0.00311049742209966 0.00490672968430126 0.00469379223228827 0.0032982525519678 0.00255396485613124 -0.00161352455148643 -0.000706779067997464 -0.000561357537201427
  23 398.331700650025 ""  1.22098208143725 0 0 -0.0486154038578174 0.0407539014671792 0.0179833588823958 -0.0235003363224098 0.0393203089855881 0.0348006149652691 0.0438721482532497 0.00431738529311859 0.0294021530166815 0.0338992840013012 -0.000779882168321583 0.0236365709237962 0.0139651353739936 0.0174498123891037 -0.0176231595987049 0.00207938236022608 0.0416549632747401 -0.00725979922902087 0.0270529416887224 0.062988436361862 0.0109329008191549 0.0659887175667601 0.0248713919132553 0.018976452896391 -0.0108416525100183 0.0179895115585866 -0.00290810938238143 -0.046352418899707 -0.0264389869195172 -0.0512400672277206 0.000903121267276691 -0.0694114532582958 0.0251690571805704 -0.020194666828446 -0.0146917958258833 0.0298154202766698 -0.0888331960991784 -0.0120902804908395 0.0855028609201013 -0.0932726451026259 0.133178976234734 0.0133915309984396 0.0109809574350861 -0.017271939125284 0.0454326839659615 -0.00909896325315698 0.00265859439005029 -0.0341428998911404 0.0268311040200827 0.0966714281933846 0.0162155050162086 0.0992373911839915 0.0391417531384168 0.038933631846266 -0.171923243874544 -0.114359608130468 -0.0313189420741653 -5.64545903980411e-05 -0.0417896348541385 -0.200376970036046 -0.00867942129483839 0.0198151383140585 0.01189783855263 -0.0720490133898607 -0.139602012763621 -0.0401841153140741 0.0332167711687671 -0.0166453818982604 0.0533653697780805 0.0620048232712528 -0.147913862430283 0.0969009898892175 -0.0675583192999595 -0.0208822823444767 0.0372432192263096 -0.00293922236711446 -0.0388516539684116 0.0601993473613392 0.00648241881430615 -0.0173054514391279 0.0314051069512432 0.00495396655493581 -0.097530806000015 -0.0298474882742562 -0.0100339738617616 -0.0147225136629136 -0.0203529268562626 0.000647441784560039 0.0116729953720767 -0.0712750403902685 -0.0262639372080318 -0.104036546381694 0.0528353442058657 0.020443594130898 -0.189940678053622 -0.0816607999414524 -0.0119490793696093 0.00697018243092115 -0.0864746952776735 -0.00431782576167678 0.00446966204033983 0.0060314128484928 0.00896362038128707 -0.000927803105249455 -0.0103618063747741 -0.000898649569046136 -0.00194912357402728 -0.00313659899824077 -0.0156322684889076 -0.00966525295023292 0.0137294506673697 -0.00341905580554941 0.0214169771329951 0.0154445037177572 -0.0727143647173427 0.0727510905309144 5.48981417084339e-05 0.0488809510396926 -0.0662277944813253 0.0941562195794417 0.0142051280158461 -0.0103419159298014 -0.0162656596025853 -0.0174869799862567 -0.00913662159351111 -0.0104452465843749 0.00735473270212832 0.00300266421143333 0.00296278595999776
  24 412.225803899413 ""  22.9593638751633 0 0 0.0158608846720243 -0.00885860839436046 -0.00272039960035311 0.000478318907563343 -0.00416729869831129 -0.00121934104018081 -0.00585416688077755 -0.000942446005619368 -0.00191232470470422 -0.00189138595073658 -0.00429582535802943 -0.00777981770632161 -0.00241017627015266 -0.00420654683626881 -4.09523409418544e-05 -0.00417637730119367 -0.00445331940399488 0.00316114332326843 -0.003425060983796 -0.00962728447718928 -0.00262270831530134 -0.0072539653466882 -0.00577286386909451 -0.00315396861918855 -0.00310608152049063 4.51174604363031e-05 0.00442670084293126 0.0108096919346468 -2.11009685694331e-05 0.000637706662842893 0.0023418047062054 0.0053453679529689 0.00374605374163374 -0.00165486916768493 0.0100732450986269 -0.00505081588507229 0.0268827181821775 0.00407130781183891 -0.0255859241129897 0.0229917616649843 -0.0228475178707768 -0.00160374997468654 0.00341412099328688 -0.00485871688079112 -0.0135874459587378 0.00141300815364752 -0.0032156907399914 0.000625993964485272 -0.00115291522031844 -0.0142409468893502 -0.0059047050455606 -0.0102071115583872 -0.00846911319573743 -0.0073679290794698 0.0174527650066759 -0.00342655990371947 0.00162645300943117 0.0180097192199698 -0.00899884346754374 0.00491207691570991 0.015074476032445 0.0122414192683105 -0.00932202967694351 0.0106026410362827 0.00883035969268106 0.00592661279949567 0.00239790864873309 0.00292612776738959 0.00808772646842522 0.000226861793853242 0.00924341683116781 -0.00480328463465544 0.0122960803334649 0.0101417940736071 -0.00976173970595413 -0.00803403857049242 0.0176517677621739 -0.00944395289202207 -0.00665038302047553 0.0141294538558593 -0.00648782311511486 -0.00476348323127017 0.0150381908376334 0.00470638573114804 0.00104918658931934 6.19992072314691e-05 0.0018477283802342 0.00322762087159452 -0.00236583413434577 0.0126553177871904 -0.00568187418726775 0.0184159114108091 -0.00298143398031737 -0.00237793115027951 0.0223362773467788 0.0108527887824888 0.00410169287027111 0.00497396106069897 0.0175598308690436 -0.018590024352872 0.0961027594140052 -0.00564294428483007 0.094249875281424 -0.0230238068220891 0.0257950645886724 -0.0825797981492917 -0.0425653622967987 -0.0550260151528812 -0.0655208575507701 0.0496284553126586 0.011291294599218 -0.0252628703979562 0.126972624657501 0.00765335655569592 -0.0783533805741882 0.235688398901543 0.117557607843854 0.286049846038459 -0.241365102039644 0.418245605498619 0.0565950076676806 -0.198496824549353 0.0165388803512166 -0.221143192240772 -0.0865251530214485 -0.137131542115958 -0.154962816478584 -0.077645224894035 -0.104964334894371
  25 435.225779601024 ""  0.430169957703921 0 0 0.00208434433412212 0.00683103763987009 0.0152818046382766 0.0126611652848143 -0.0153643181647591 0.0161604649459803 -0.026881205582303 0.0198338791910727 0.0221852516324442 0.059169646610932 -0.0326093442494134 -0.0770585783219067 -0.0387441033584492 0.0371316670916526 0.0559858527590486 0.00815742425511703 0.000286498149797741 -0.00470910766709079 0.0828677275799318 -0.0590514713289631 -0.104166735637586 -0.0725420853320101 0.0546650110436835 0.0768938108671352 -0.0147259447897795 0.0144078228181379 0.0268768215122828 0.00806570261080118 -0.0155696424397083 -0.0168528489447867 0.0108928688323748 0.0138284889477973 0.0371246967692391 -0.0369633349552609 0.00183617049425035 -0.00530937753093088 0.00608432131526973 0.0163168487332828 0.0356547561000286 -0.00152450362490345 0.017962136677979 0.0159771725179104 0.141848234198148 -0.0719703488081453 -0.172010927431863 -0.0944612285581276 0.0784102120845888 0.126637680068906 0.169739088339698 -0.129953908383251 -0.212546896806679 -0.126437536489271 0.0872867337793794 0.135709694578783 0.0757774700249324 -0.065748001503509 -0.00258243797873027 -0.0148745893491144 0.00561941293264159 -0.00022284278591439 -0.011300906170749 -0.0193485702939569 -0.0984245129086198 0.0407951416653362 0.00555201724839812 0.020416002485511 0.0120047844511804 -0.00258659674192777 0.0695952986369309 0.00510968749787817 0.0235433484976123 0.0202203799218247 -0.0327325803491277 -0.0239367984597842 -0.0422263090340838 -0.0183286784612797 -0.0192697626562333 0.00018787622992879 -0.0696779054735407 0.0371494995956527 -0.0178445501026129 0.00162970298316935 -0.025621256322223 -0.00709941585917539 -0.00151008411996794 0.00649771337300005 -0.00504012348537353 -0.00322697114216276 0.00705671937992577 -0.020335618291372 -0.00401846111641874 -0.0314103446633725 0.021958783766877 0.00144699439198499 -0.0537323758362153 -0.0254302055808369 -0.00663953160958011 0.00500842738255425 -0.024811748850524 -0.000104343555103542 -0.003894016251544 0.000826518273013852 -0.00357089433025756 0.00143977063414695 -0.0039339043099543 0.00377249553308882 0.00180638001143995 0.00173889077720988 4.75928704698548e-05 -0.00445670597829729 0.00179691979051772 0.000709360392792998 -0.00176184468374002 0.00233107803507408 -0.0170384060840337 0.0104759744768445 -0.00436542204053446 -0.00323360934989602 -0.00750386417700293 0.00655137813641123 -0.00153940005617257 0.00880278632344186 -0.00349127840313286 0.00916607096422382 0.00403649154567344 0.0040707606261919 0.00875320261385637 0.00292549351470445 0.00456568637102837
  26 447.659929860154 ""  1.68241752171776 0 0 -0.0174131844554516 -0.0242539631565094 -0.0296404699508765 -0.0416877024261221 0.0359728260679527 -0.0217376188698032 0.0657046782491235 -0.0454367502368516 -0.0333702490512703 0.0648242995079852 -0.0393976453543964 -0.0156225173716516 -0.0567045182713435 0.0441102291212459 0.0865700866342318 0.00089493723815567 0.0163882548548807 0.00748070494041229 0.00570324963317981 0.0207243899234968 0.0211496602214913 0.00970525442136827 0.00159827701693684 0.0436887626664779 0.0209545863586621 0.00136872078853672 -0.0665646588404546 -0.0335557152781357 0.0561679368635487 -0.00140830947348636 -0.00978312614583162 -0.0435056508713218 -0.0745519910572989 0.0384946504855317 -0.0383666768598348 0.0343402148273609 -0.00377838955975737 -0.0129346591658391 -0.084969699182864 0.00868829049295088 -0.0843892405267078 -0.0279921624724022 0.0637460348276471 -0.0606350363500522 -0.0185527775127032 -0.134808735595032 0.0845898957010535 0.158893667358404 -0.00226500200430541 0.0370757233091493 0.0324748004042831 -0.0204522563219905 0.0463252036761934 0.120671071457452 -0.0128552022059336 0.154927433126553 -0.0263240610169853 -0.0912502050034153 0.101007246594289 0.0769734930684818 -0.0697818620582161 -0.0310161517332025 0.0430675300852574 -0.033386195479758 -0.0676486719517984 -0.0983202249828917 -0.0197502956451837 -0.0573799231206304 -0.0877146345102643 -0.0157226208746792 -0.0492447912466044 -0.0174873760216279 -0.0487372294732724 -0.0172847420364008 0.0931175155203983 0.0447393119859161 -0.0553552702753722 0.0919376312663699 0.134765256679161 -0.0810164840029392 0.0511265750339691 0.00131364793713237 0.0234840064572253 0.00176847943272277 0.00147110596137213 0.010116557023713 0.00200186081885765 -0.0217563454898167 -0.0267381760732552 0.0225013182004558 0.040429375543713 0.0103162925295196 -0.0397214720927686 -0.0144320354178481 0.0762101575649273 0.027432279611929 -0.0131261433274647 -0.0398316318684112 0.0243521035540512 -0.00094405376255135 0.0154563849778058 -0.00424320548951827 0.0138253164207255 -0.00881408990162534 0.0193959553316428 -0.0160220443243239 -0.00489713468244718 -0.00780511451605666 0.00116612100062632 0.0187087861738099 -0.00737051301217349 -0.0081976356714282 0.00611750250686956 -0.0125047736121598 0.0979165329687202 -0.0743987394624168 0.0153684025749745 0.00201037576674716 0.0557314935858219 -0.0631480638098489 -0.000790647660789807 -0.0297232644740044 0.0190055411393579 -0.0308098268124357 -0.00918843686057895 -0.016741772689466 -0.0393495020240827 -0.0144291413153807 -0.0228224779568401
  27 462.364361222016 ""  35.9548171442143 0 0 0.00596322563483761 0.020570850751195 -0.0111754052443753 -0.00183489594012502 0.0197047763111456 -0.0235284723366627 0.0122754216434205 -0.00758323638262387 -0.00461936603216804 0.00735809095337604 -0.015924978916799 -0.00596773296074325 -0.0143891456058984 -0.00870574083144923 0.0174373062962653 -0.012055968838095 -0.0198490892053785 0.00594042895279009 -0.00571444725942138 -0.026641713566425 0.0117122099177362 -0.00850468901038665 -0.025904908416436 0.0135607070410465 -0.0220989847914553 0.00359405805731547 -0.0286887299660814 0.0130599037641522 0.0407131931508441 -0.00777413596660091 0.0127973766950184 -0.0166594249234959 -0.0334858150286943 -0.0140314570455232 0.0107192825932829 0.0220739496997908 -0.0273765430553764 -0.027261329435915 -0.00187249199660614 -0.0354111924423605 0.0714740328756383 -0.0290056623482602 0.00541788181157417 -0.0229674544924714 -0.00474570331188594 -0.0146929401982553 0.00391392537759245 0.0358493419514242 -0.00562729431415838 -0.0261438234464028 0.0114847969088459 -0.026285208314651 -0.0265042156263827 0.0142194583145693 0.0328215062716347 0.0835618204102928 -0.0184326202261187 0.0297373909095772 0.0103766039871226 0.0433144385729863 0.0234717984420976 0.0619475392699585 -0.010141410895815 0.0327774097759832 -0.0308274142409473 -0.0557161160722933 0.0256457315286411 -0.0146853064458632 0.00979291049211498 0.024940222774988 -0.027095403452536 -0.044234430301511 -0.0345211625206719 0.0292583328951649 0.0539907411452182 -0.0271639788408371 0.020541131196616 0.0456199244443388 0.039977241136032 -0.0126808015189937 0.0313699397523596 -0.00245030555158097 0.0318191599391837 0.0126290488190951 0.00271168892651926 -0.0452380368404944 0.0104672155106169 0.0428309822385577 0.0125203856939002 0.0211397799356833 -0.0448078366452431 0.0700211317002776 -0.0135731490513691 0.0279331203452087 0.0321305408768516 0.0290205705531537 0.0385361584655209 0.0379317393949334 0.0289556868818552 -0.00765390095536326 -0.0499797409884554 0.0265449517604353 -0.0479999191891122 0.0309639724157826 -0.0787903088693678 0.0527008144742423 0.0151763132185454 0.0245058208216873 -0.024180717666644 -0.0778391949917536 0.0473632428565576 0.0158573202612287 0.00459340561726606 0.0666705468543076 -0.407126744740413 0.322427752014415 -0.053090808269552 0.034949284064035 -0.255631877379088 0.309885328059842 0.00258390576317651 0.101273088356671 -0.0748858679507917 0.100185599234316 0.0376018626496754 0.0405023202446032 0.149926777994904 0.0398512871305526 0.0796419765744653
  28 472.460906521202 ""  2.46630210318624 0 0 -0.0268454310447684 0.0104856896589914 -0.0193487885617732 0.0204280033489787 0.00950649321839955 -0.0493592975504691 -0.0242403156049824 0.022518634819286 0.0258478316846997 -0.00690315830303933 0.0241773920223884 0.0417810820920239 0.0628235999896374 -0.0395779587232108 -0.00630204471650162 0.0294638658029707 -0.0363003812384902 0.00545668168258002 0.0305909809541432 -0.0554137960321019 0.00947738689186382 -0.018790796535979 -0.0171554998722715 0.024592217638394 -0.0567078919500206 0.0541596786581042 -0.0292826795370608 0.0108228131088507 0.0822660569740215 -0.0660260465967864 0.0273854960616374 -0.0404690434241076 -0.00642633104877365 -0.091846917364494 0.0119789029209329 0.0452442372851387 -0.0624829884385851 -0.0347307405919578 0.0252460663833017 -0.0712013174248028 0.0370175491337253 -0.0513699924313302 -0.00509881734682028 0.043188613657132 0.0433573135394626 0.113429818209037 -0.045883662496179 -0.0229022828289385 0.0291048780703845 -0.0878577114679783 0.00406523623208327 -0.0365402633828582 -0.0331372453053723 0.000852259068814664 0.0298279271273686 0.0680889444379628 -0.0621808110819927 0.0653724327215369 0.0189967285868506 -0.0488532097159715 0.0431886217765686 0.159843931881723 -0.103788604603648 0.0601462229954333 -0.117727804898097 -0.107131009537958 0.0652062757540764 -0.0353859538634765 0.122431424255506 0.0719570740188373 -0.0897430967771773 0.00782267455412171 -0.181710061183984 0.0200657560625724 0.0866555766112235 -0.0526527645498639 -0.035628862894942 0.0761333410456306 -0.0466368274453598 -0.0282113237895905 0.0599969785842461 -0.000503715077910155 0.0230286658418026 0.00894706043142627 0.00266835949682236 -0.0255675991184636 0.00349862863754127 0.0162420095929216 -0.00646947494266922 0.021928853925037 -0.00893893818185696 0.0399631517887893 -0.0258517607498532 0.0079615184984943 0.0501307988220888 0.0309814095434109 0.0230445236096958 -0.00475828033864811 0.0300484191817648 0.00483355283082963 0.0173907335810243 -0.0106554717688025 0.0184591953408945 -0.0112580591189359 0.0271725082529538 -0.0172652392315285 -0.00469724496272597 -0.00789737286966063 0.0106693732774789 0.0279334584984786 -0.0185535264754704 -0.0030928427919398 -0.00298533744743071 -0.0252484017872956 0.152625981643735 -0.121822592981238 0.0167584135737574 -0.0145105827053841 0.0975435901070555 -0.121402437095688 0.000446633206005744 -0.035023777497482 0.0269629408743501 -0.0340175021005884 -0.0142400783486618 -0.011184933920106 -0.0535171457288804 -0.0111008486970807 -0.0271080312140841
  29 483.598776453465 ""  3.84220517205699 0 0 0.0308154731887954 -0.0946839573138362 -0.0438280017910085 -0.0150455116282363 -0.0241328115091075 -0.0146644592179777 -0.0214050095474478 0.00360130821939868 0.0203849995794179 0.00326359056957318 0.0231432163523349 0.0446800606517723 0.0490345594580911 -0.000319083073878371 -0.00649392924320361 0.0448396043833149 0.0248380209175784 -0.00433472946505792 0.0306952079620071 0.0229512176016182 -0.0107521875354217 0.00868858179484039 0.0301694951057703 0.00553713899868794 0.0177956166874481 0.0411441669108372 0.0134665053800138 -0.0263048706277311 0.00666783000431123 -0.0357077138117955 -0.00708242042372123 -0.010580965432155 0.0420921329368059 -0.0178904134525339 -0.0251967039650529 -0.000731435426176063 0.131607639375724 0.0331681924887289 -0.182536419026375 0.130602643643262 -0.270039214501617 -0.018748231683973 0.00871475574872477 0.0392548160566689 0.0401331656466943 0.0512712917552004 -0.0210587795827869 -0.0366940970428116 0.0276839468925638 0.00397601917594458 -0.0114695650875296 0.0371036973032527 0.0358641572531425 0.0128222450545044 -0.048762150693566 -0.0593489119755605 -0.019191955390093 -0.0416324917797199 0.0399971579565711 -0.104170028792907 -0.0371842402750402 -0.0123046755227982 -0.0409246535941802 -0.0304706202735539 -0.0514537802580248 -0.000673916646201621 -0.0120734240760632 -0.0225652035133571 0.0441804412647286 -0.00544093310175174 -0.0250953492776289 0.103030205702513 -0.0742866153370664 -0.0469423611075528 -0.010599675384248 0.0424519711500865 -0.0880766301252319 -0.0119294626820771 -0.0646813784491371 -0.0273277497856031 -0.00116110501510997 0.00468949766484326 0.0164409596652195 -0.00832625195023689 0.000209716747874998 0.0733711071229005 0.00241394302029252 -0.0911055728760416 -0.0676581038936125 0.0226652494122955 0.136159486421668 -0.0556941628867771 -0.0602568775272454 -0.0610586807465384 0.118896718528866 0.0229190472387192 -0.0767451317189366 -0.0979061581135814 0.0211833571449357 -0.00318595510204101 -0.0186041306249768 0.00747367928769038 -0.0216278134016939 0.0131336532711426 -0.0252894130575845 0.0174430151855493 0.00439285446374014 0.00835170738169544 -0.00734781270596007 -0.0262949433661203 0.0140940274307335 0.00601294348177771 -0.00249669548766884 0.0203723151502098 -0.14391137708458 0.119972042121961 -0.0117941953155449 0.00232155368926091 -0.0915569353109983 0.111786126518431 -0.00339512099943165 0.0368981549350773 -0.0249496814532545 0.0381123825146698 0.0145240913227155 0.0148195930691922 0.051170009335446 0.0119346241272923 0.0269129074301555
  30 509.462664782033 ""  2.19543574220774 0 0 -0.0498706866906442 0.0166705382652579 -0.0717863603333415 -0.022996612555804 0.0351296921782243 -0.087785140777979 0.0318844742847045 -0.0413255229959407 0.0351590116429898 -0.00172397406785141 -0.0403630635912534 0.0593084642502563 -0.0265373281187041 -0.00637647748828996 -0.0482086683712661 0.00471712055321738 0.0156893913047867 -0.0668249968787847 0.0174809798753586 0.0369516454181944 -0.0493007111712239 0.0185364162534256 0.00136744967991587 0.0722418504435139 0.009145669660662 -0.00486157898950484 0.0414758673360815 0.00356908238578908 -0.049904459447279 0.0206607114668699 0.00379374786881153 0.0318717926737287 0.0559159886680004 0.00043140634411739 -0.00137766707698217 -0.0166653666211519 -0.107361595400102 -0.0656591732776951 -0.0485128405337928 -0.10432076828728 0.045860892965445 -0.110882025958842 -0.062882684524475 -0.0861728558703655 0.115790461559612 -0.100728489020244 -0.0197330285048558 -0.0584903459367031 0.0319229474484545 0.103831165037964 -0.0510871642301413 0.0483477133393234 0.0546229760837312 0.157079264445706 -0.00365909532432005 -0.110603379753638 0.035897758739752 -0.00823295242569703 -0.0253359605248882 -0.0297646811796942 -0.00598725915823801 -0.0590027214695443 -0.00151535259450384 0.00771056928434281 0.0612790943248611 0.089902351520808 0.0043991511549165 0.0441232861340126 0.037482648014699 0.00183568441570356 0.0416420114119069 0.0198228895920517 0.0422619073468489 -0.0183460997059089 -0.0542722943241346 0.00736026054757086 -0.00231307217943696 -0.0527690314029868 -0.0650951415116673 0.0244168267968255 -0.0269804050071911 -0.00463628910133929 0.0531743974459897 0.0189284584187722 0.00695006866444846 -0.0454319009027084 0.0118673854304551 0.0307225954837433 -0.0122873802513198 0.0428693351834086 -0.0137580980987257 0.0842791477045664 -0.0555623043929303 0.0108711436625314 0.112699196386117 0.0656274315011508 0.0462327292325877 0.00444642109694104 0.0678438196900837 0.00173659025008367 0.00277148195724839 -0.00125754747940264 0.00449855122755691 -0.00227381122430434 0.00240911404820897 -0.00173656269146066 -0.000765761963005545 -0.000513226128049632 0.00134117265593527 0.00324514426152364 -0.00218593584709115 0.000724999224666509 0.00107979008509433 -0.00261092023971311 0.0249207592701499 -0.0198376367449112 0.000807203159066255 0.000618449597725271 0.0150014780300811 -0.0201329687813806 0.000978633257226064 -0.00544648213943249 0.00480989088999072 -0.00434600007057892 -0.00233575864747997 -0.000907924652466823 -0.00765193612239254 -0.00134697604232299 -0.00345443091103672
  31 559.03452779767 ""  5.66398484630925 0 0 0.00940067505398246 -0.0335301326894684 0.00964462087553187 0.0217184042457078 0.064055265733464 0.00643843683582728 0.0695295387758978 0.0312271534949221 -0.0051994528116752 -0.00429691447047406 0.0331646209603947 0.0075958489200932 -0.00823613247297431 0.0221326684099511 -0.0298262609584193 -0.0172697792648097 -0.052765828553849 -0.0398666300404685 0.0305299140311717 -0.00858239666850849 0.017745410140073 0.0281234571631406 0.00338022239595679 0.0495777339951981 -0.0816595019539333 -0.0704932089914611 -0.0058189267749532 0.0309752565811142 -0.0521177562027744 0.0516970268853517 0.0173090666802053 -0.000268142515762749 -0.0536712765888512 -0.0664150994912382 0.0471178933706868 0.0169119359229964 0.0495689905626723 0.0177247571336706 -0.0389097586989017 0.0331214442525121 -0.116529986541048 0.000198694199502096 -0.0668635846977371 0.00569749018919468 0.0698496854653856 -0.000348524951057041 0.0570946687398444 0.0225103506389782 0.0251703900063296 0.0699277298363805 0.0381870034967473 -0.0397140417521426 0.0227307864584194 0.0872689271030999 0.0785139742700594 0.00963509203279833 0.0369679097326849 0.0908041057071412 -0.140530908248643 0.143200857311698 0.0705596316401311 0.0355103745091615 0.0220926662368229 0.0749883240788771 0.061985243280966 0.00460295625565257 0.0631427562862626 0.0624279116162793 0.00697116249260474 0.0584739180942201 -0.0107477199050024 -0.208766065342587 0.0241083219053851 0.0693283856957429 0.0142107171088934 -0.154526035726204 0.137373915280022 0.0398292133453611 -0.00349701794580314 0.0665275169993739 0.0119270202889215 0.0119870282358459 -0.030506101449971 -0.0212208740797924 -0.010122183395871 0.0363556770715114 -0.012941639138163 -0.0580820864049133 -0.0390996940989443 -0.0047216932499083 0.083564950705902 -0.0791322769280676 -0.0252696960586746 -0.0216300394899863 -0.000919880781073336 -0.020414912455459 -0.0607842905906721 -0.0748264430919357 -0.0270042863040325 -0.000768996387562171 -0.00120951482790015 0.000790904971212167 -0.00206058971363205 0.000962689660648239 -0.000472943176343963 0.000578110065878414 -3.80852575323897e-05 0.000269996447484459 -0.00034615768247399 -0.0011033104909009 0.000697844448631041 -0.00071796837998307 -0.00022244274291285 0.00141697151745258 -0.00476898144517871 0.00466383140036172 0.000427109794865352 -0.0021346744105098 -0.00178308758255125 0.00252823295397698 -0.000976725001955255 0.00213850588351531 -0.00165524978410123 0.00180385482482939 0.000998832246492626 2.33792234239225e-05 0.00305502244400965 -3.51150587470382e-06 0.00142311537916833
  32 587.904789828801 ""  20.1970469175074 0 0 -0.0193643736358453 -0.00354817065633192 -0.0317482694171995 0.0113437544050118 0.00997794484822119 -0.0373227900022395 -0.0692976056527007 0.0564969643203653 0.111831222506453 0.0287332271995213 -0.0132358275945363 -0.00442168151827842 0.00326799867761429 0.00695708459553871 -0.0135198949352042 -0.0868822212738696 0.0607861508527755 0.0872744698394972 0.0214809876517185 0.0106263320650254 -0.00237130381490805 0.0389910540899287 -0.00813232405663404 0.00999784329676247 -0.00860807247328907 -0.0316827927521179 -0.0179866051019241 0.00397266249135149 -0.0206015670752431 0.0224452921334336 -0.00710613203103899 -0.0186781152726006 -0.0545537830779644 0.0234825316244884 0.00322174415406695 0.00216311173243541 -0.0237319560033767 -0.0089538247988408 -0.024194786500582 -0.035241975152645 -0.0265579580202612 -0.0561280297657539 0.18139423920801 -0.136246230403033 -0.190091287913322 0.130003089925865 -0.0915652324384282 -0.180370141119275 0.174775332900444 -0.0623292369536594 -0.183086447968948 0.214924548909554 -0.109150150065557 -0.173516611124928 -0.00827954420720707 0.0317871696781165 0.00891111004527864 0.0135640808763472 -0.037739013817899 0.0484314526624095 0.0118194816249217 -0.0199200958160565 0.0575589239106654 -0.0102994078606391 -0.00805466558813728 -0.0409247781264397 -0.0166131931267194 -0.0283721188011405 -0.0724478259332394 -0.0200012091960457 -0.00534723536567935 -0.0551723425702174 0.0689932248172215 0.0202640150525903 0.00791750772631365 -0.03540502112138 0.059935169943886 0.0387364645796566 0.087987372176839 0.0191074683123475 -0.00145661131892859 0.00297371256648846 0.00458197210017185 -0.000399329536543574 0.000366938040125442 -0.00334116940232898 -0.00114731959680433 -0.0135875283860328 -0.0214172432858686 0.0124727411551872 0.0325650401492329 -0.00519248948450217 -0.0328885911750064 -0.00779972730264656 0.04304212893554 0.0184142720443552 -0.00319686129596336 -0.0273965433646936 0.0200963960948518 0.00144190366302547 0.000111795961585132 -0.00252268716449114 0.00137959573785204 -0.000719248032399207 0.00142993284094171 -0.000274840019681655 -0.00014241349347951 -0.000207104007836255 0.000999817538159684 -0.000244280177779965 -0.000777031123068937 0.00150026064659814 -0.00166211756045122 -0.00342824058635508 0.00801477710774214 -0.00539272506051982 0.00140422945791861 -0.00457726017218332 0.0057924083756542 -0.0102004956586179 0.000661815927083666 -0.0015080563154216 0.00119884023684237 -0.000860706227649085 -0.00301474050834986 0.00337343297594743 -0.00442771881972798 0.00161961304986819 -0.00109058807196874
  33 652.654767498917 ""  0.307374751538505 0 0 -0.0134654635702023 0.00370221155192677 -0.0262454433105021 -0.0124458027440877 0.0137128712129754 -0.0112310286072488 -0.0198947555670386 0.021392068471141 -0.0265215268128823 -0.100464743039711 -0.0445210203172576 -0.0654145786606353 -0.0399568041677677 -0.123532028409724 0.0438711168933245 0.0199287877063765 -0.0244050511759329 0.0247820713424208 0.115155255279477 0.0402398693701601 0.0701912954192016 0.0455310101530853 0.122205926800599 -0.0299089542342865 -0.00461924918553443 -0.00118263150504701 -0.00243278868359715 0.00848275136603962 -0.0076577895330752 0.0112399188442857 -0.000926259313335286 -0.00235531626141938 0.00330554454780909 1.99062230979276e-05 -0.00366493907363313 0.000719205544896455 -0.023544187912829 -0.0126556687770852 -0.0302979989142153 -0.016371426121868 0.00431543211718444 -0.0283288897834048 -0.0854845300523861 -0.00310969003661291 -0.07279002874701 -0.0116155075198577 -0.101628776359736 0.0714238917665802 0.0965981951442217 0.009523767446854 0.0831499344792833 0.0119348228257638 0.116141340608644 -0.0358664099432937 0.00907052735034334 -0.00584313598198035 0.0106833251939319 0.0112020629965626 -0.0119229933161084 0.0175509724843056 0.00844401834638865 -0.00621503902681564 0.00793712256607409 -0.00232214248332647 0.00298969421318352 0.00930756931087397 0.00236962398810065 0.00470410273056665 0.00348833334307818 0.00340026914362475 -0.00580460415122149 -0.00214871127093146 0.00537641953180174 -0.00518365089063713 -0.00389083498685094 -0.00285785117730907 -0.00151047380214374 0.00540004868982883 0.0032586736385418 0.00157148405208581 -0.000988026088120192 -0.0016819789345381 0.00626058265828135 0.0019015407034175 0.000988997968830246 -0.00445099000168807 0.00259232344500118 0.00530804397876073 9.22583107515542e-05 0.00257353270611211 -0.00342958130053586 0.0106830771265443 -0.00703093017316316 0.00150284260601575 0.0127502196909626 0.00777813554623427 0.00841722362797419 0.00732358645368709 0.00961534134488489 0.000137358519667563 0.000138736383152855 9.40437117990786e-05 0.000207767796528235 -0.000333922064295675 -0.00057104479438776 -5.80037095950988e-05 -7.15880634471978e-05 1.83691785348712e-05 0.00033277817700543 -0.000749146298724685 0.00115600753149928 -0.000149127274985299 0.00117889057780996 0.000556060072140471 0.000973274021890683 0.000287492564035892 0.00037793890650598 0.00135662797771872 -0.000858200930583371 0.000829633220606258 -0.000147538477189519 0.00019680922453788 -0.000326974858072331 0.000333792208671953 0.00015990979999988 0.000106842513394844 -0.000401094214638983 0.000362307916811221 2.58193285982164e-05
  34 684.345886700561 ""  8.83338174014833 0 0 -0.0152600783496632 -0.000974600435892321 -0.0298995521156748 -0.0481437129177058 -0.0953764085407263 0.0100694059786257 -0.042702296205418 -0.0471782696912342 -0.0149691602994238 0.0603692888815805 0.0105504515277658 0.0376148744814934 0.0622764571046376 0.0236010172755426 0.0448163758399151 0.0582277783843455 0.0365214194591976 -0.0010429350517382 0.00157097049626253 0.0600907840221915 -0.0267679328204605 -0.0026859328362906 0.0631667278961232 -0.0507371680735053 -0.0251286967056984 -0.0238045748730095 -0.00395716313487759 0.0100354546988827 -0.0638176067964524 0.046201452093125 -0.000462971287177192 -0.0245932080247185 -0.0740367777819926 -0.0744732434164576 0.0319465588772121 0.0171249781171848 -0.0288736709031552 -0.020085728510806 -0.0169250293800315 0.000858643598773117 0.0530353695279416 0.00618127901108475 0.0855162047217165 0.109722199275554 0.0275623143801564 0.0209725359219445 0.0257096250648683 0.0563126573578 -0.0430531308929769 0.0298108326237561 0.0136835301675819 0.0486245941845569 0.107435905861133 0.016624927819026 0.0279269046573284 -0.0414776467208157 0.0416193748264289 0.0295904736554476 -0.094863484396873 0.0809297274284498 0.0238628674111077 -0.0368240523812699 0.0411295508829588 0.01778919786618 -0.0032746671425745 -0.0552692372521616 0.0153275268111471 -0.000736245115891712 -0.0586563823543453 0.0149223590794798 -0.0299072104204747 -0.128942360380563 -0.0485861448077629 0.0404929129081906 0.0176730040050249 -0.107851336080176 0.0647501971624696 0.0293213076807792 -0.0510873488915927 0.0410426081717837 0.0150549988366903 -0.0169788484019091 0.0284427674922319 0.0143252035787731 0.0130509903143962 -0.0134124324739848 0.0178908767501935 0.0330153555400551 0.0200517946547804 -0.00714338971356413 -0.0607099408479454 0.058743482588273 0.0191756253010924 0.00196293037610326 0.0133581813196659 0.0158176583860477 0.0356852359690723 0.0520681387554246 0.0129591497744694 -4.87694019144847e-05 0.000252383629935038 0.000171207592981901 0.000504326086105208 -0.000137512929405873 -0.000141688555705105 -7.18674663523733e-05 5.43108747922338e-05 -5.33857547223259e-05 -0.000826597692433839 -0.00030312560806967 7.75570785977471e-05 -8.07544372789442e-06 0.000615906004967927 0.000335323034427627 -0.00127384682793429 -0.000311044276486219 -0.000821216359911889 0.00131463441757366 -0.000892222096755445 0.00136895452438161 0.00064611539468162 -0.000450172699683105 -0.000129306114530647 -0.000644824814598766 0.000196628706897843 -0.000844360098403594 0.00010582209149526 -0.000456944089158402 -0.000285026279294772
  35 759.797690350065 ""  1.16959817491951 0 0 0.00677166635995029 -0.0133965619053471 0.0103947304180402 -0.0105938221567141 0.00141244621759262 0.00984190247341424 0.0792028079969173 -0.056987441731975 -0.0977955577767203 -0.0411157740040392 0.0252393643126773 0.0504545551972094 0.0427558206115139 -0.0351117967023035 -0.0433808161833997 -0.083474069819554 0.0699605357725073 0.115220261736353 0.0402899216536983 -0.0282251696627288 -0.0564889575648494 -0.0500489026351965 0.0377969351636972 0.038043845431234 0.00139136771525123 0.00161275787519177 0.00104954701125208 0.000480877218290525 -0.00249643687296663 0.00280589978158467 -0.0019155131688975 -0.00784643331959446 -0.0260475992155357 0.0174643586039088 -0.00612082087023508 -0.00184293702597392 -0.00360443053362038 -0.0299866301387091 0.00715541892950376 0.00465488724090727 0.00891540996158035 0.0183239324428882 -0.113654785247578 0.0773123349931555 0.137318915734676 0.123544559247264 -0.096357135085344 -0.147403605724321 0.113820638539418 -0.104106842218083 -0.151700611954006 -0.12510348109936 0.089319188923544 0.129869481008732 -0.00733491418702281 0.00604802219140144 0.000661887145685358 0.000210820080856369 -0.00172046343802134 0.000768571039932092 1.46304552751354e-05 -0.00829213173188971 0.0150091244940474 -0.0182887322517226 -0.0264846297442658 -0.0433065520599405 -0.0189254393802898 -0.0346804358032625 -0.0416687841077918 -0.0195208733152062 0.000782722883154745 0.0170597688076729 0.0426082038169105 0.00144577238250854 -0.00134590613705918 -0.00943548597736362 0.0200174610829204 0.0167078787651459 0.0446503006896575 0.00812390489719274 -0.00563149210401661 -0.00969730053704715 0.00565524724413387 -0.00695593418417285 -0.00152357122385885 0.00854102799746485 0.0107590132935895 0.0163550087861822 0.00409696158986607 -0.00782427232339355 -0.0318066298507288 0.0129839008627043 0.0212233776592239 0.00668818358930814 -0.025225117995086 -0.0167758913707721 -0.0030904555455625 0.0114236714687852 -0.0245691187217523 -0.000981173858338368 8.08454404385554e-05 0.00152629948724936 -0.00038894927861305 9.58877708478318e-05 -0.000339989791437621 -0.000227946380873851 4.48058534405965e-05 0.000114282538854968 0.000340249386306493 0.00355338130035927 -0.00286890587736819 0.00146631370369192 -0.00364405811800563 0.000529550153132399 -0.00206191100263503 -0.000967726334885936 -0.00181695578990452 0.00367217903495033 5.40362267130668e-05 0.00258908195240291 0.000614369853277051 0.00033020310075526 -0.00226192075771789 -0.00121659277779059 0.00223722313632345 -0.00404251309122096 0.00406794911522748 -0.0025475425527214 0.000736426374249048
  36 791.391821968694 ""  12.3928818305478 0 0 -0.0124774799576797 0.0867933734505661 0.0107695005701756 0.00985203402967765 0.00468048919648379 -0.00067092595171363 0.00351898252335502 -0.0149523827555478 -0.0133366746875393 -0.00150622760481554 -0.0119422286494028 0.0163302936360669 0.00697533596887104 -0.0247548744072383 0.0113163797029073 0.0018790585428782 0.0157491836421462 0.0120048863613072 -0.0129127201843617 0.00305911513868408 -0.0237906516953987 -0.0160727375049928 0.0103245462036323 -0.0146191449341931 0.00874284488748873 0.00773438401450394 0.00229710296973076 0.00431142269437608 -0.00867074340882081 0.00868371058388381 0.0012905837924166 -0.00320728642340074 -0.014794083898185 -0.00892823156741569 0.0063323636112933 0.00271362182574649 0.108033629184663 0.265830027776047 -0.0345318108336498 0.0622811364252149 -0.0553925834615447 0.0229225221012296 0.00345222069665685 0.0174880727515568 0.0185755809195178 -0.00433625256722967 -0.0383772363883233 -0.00720298532564703 -0.0258742037043343 -0.0196360781426034 -0.0149434738829336 -0.0241711689627714 0.0284447543675003 0.0146025351015061 -0.0015767118754479 -0.0181143691731507 0.0111398436308499 -0.00179672996737132 0.000399403249640305 -0.00168848345113605 -0.000619337766035118 -0.0194284438774377 0.0112051576759137 -0.00482512908552081 -0.0104427285202245 -0.0219358896356231 -0.00497933900840776 -0.0121017390350704 -0.0230576172374139 -0.00464831985902994 -0.000794685586706796 0.00223076886237843 -0.0157252572291748 0.0047800476232482 0.00276142161590708 -0.00228789603036682 -0.000265497610242043 -0.000588258712799808 -0.0168465814119843 0.00548246668924809 0.0029862299441495 0.0866860014923551 -0.0327496436047785 0.0943205500370479 0.0292686522290266 -0.0762080736653136 -0.0984881386116397 -0.127036506290242 0.0450461241677313 0.0273201746750042 0.128812456656066 -0.0294914055760607 -0.0436073222762324 -0.0339846513160869 0.101766873814558 0.104829465325851 0.00106753896342664 -0.0245146861805428 0.121889776846782 5.86270001691579e-05 -0.000695734059844206 -0.000343611398227586 0.00118449235505152 0.000439662584100876 -0.00114817090084845 -0.000511492711104523 0.000131014974397422 -0.000393453207111363 -0.00207206114663909 -0.00445780465476495 0.0029478596711288 -0.00146957636561106 0.00522280643145721 0.00222794650014368 -0.0067423963896879 0.00807997967112303 0.00059060731686895 -0.00110121679353577 -0.00829546545427028 0.00737439003693919 -0.00117998950819104 0.000896314478823401 -0.000713742065107847 0.000390888335972361 -0.000333334470972153 0.00123506041767815 -0.00148969611837105 0.00126035176809356 -0.000274580376862079
  37 814.935299425411 ""  1.73085366692121 0 0 -0.00123879727894336 -0.000627084733748709 -0.00159880378760903 -0.000494084892122382 -0.00148540482494512 0.00146960816949586 0.00102331331414706 -0.00116358231434103 -0.00184636280463137 -0.00122869681564744 0.00278376141181906 0.000518629876016403 -0.000455988035544226 0.00193169017703706 -0.000514547534767094 -0.0015402999769032 0.000110286813607725 0.00105647594080715 0.00230199210878059 -0.000755893290514881 -0.000474473716760066 0.00177367092527445 -0.00133562264482931 -0.000577083492665976 -0.00098553728212067 -0.000860797271511156 -0.000271549718476187 -0.000437237291016332 0.000707640389757882 -0.000821131012594884 -0.000209084282387728 5.12934737964037e-05 0.000861812248650507 0.00113290753531826 -0.000788782841927183 -0.000465916653722946 -0.00197025953297918 -0.00178096140814065 0.000466849425041824 0.00112929010744884 -0.00132402577910384 0.000411473200145655 0.00412787528626076 -0.000636794293739169 -0.00581343079429358 0.00599435554814665 -0.00085982179043087 -0.00555017119748232 -0.0026839806142863 0.00469975092292597 0.00596077135499882 -0.0107664077739265 0.00675368857388858 0.0141959559709297 0.000300870477815662 0.00189670176997353 -0.00109671415165367 0.000557761680820353 -0.000723096571584236 0.000506094085122761 0.000299534776309894 0.00221145668521 -0.000981353578917189 0.000443961485022281 0.000905790046038218 0.00174402538158697 0.000368238615524544 0.000936372637463238 0.00151257611583198 0.000288944958892636 -0.000181207628406558 -0.000684301165080872 0.00254778344595431 -0.000147116839769827 -5.16539389884136e-06 -0.000436762617448789 0.000667542502245811 0.000671262566787155 0.00316577278162542 -6.22459528209804e-05 -0.000664389824285571 -0.000228272848154156 0.000242384865878234 0.000146774009173479 -0.000576120517034878 0.000373504103098436 0.000104654153506098 0.00205909419090023 0.000499784751524104 -0.000165427620347096 -0.00451459937957031 0.00245607399965886 0.00216092345797448 -0.000597444555676358 -0.00103401537839988 -0.000781412991931891 9.75508537369108e-05 0.00176373021947676 -0.00152247114988413 0.0384136687280931 -0.0128622922086265 -0.063123934054902 -0.00398188152057534 0.00315388907667787 0.0116178894895708 0.0187628862344658 -0.00632579195517707 -0.0248619362621704 -0.0172106195836794 -0.346273288296543 0.348623855755294 -0.264776027774675 0.43544925897773 0.0476029706172463 0.0671156068248309 0.0893679327369992 0.102730151265298 -0.151082983611314 -0.0772339894530755 -0.00500162516357565 -0.0864360837302232 0.0224643325930217 0.142865025343672 0.160443473339912 -0.154371123799651 0.336352978015278 -0.338308199863772 0.207882851351083 -0.0730464632940392
  38 823.755470526979 ""  19.0861013384785 0 0 0.0320150027740207 -0.00420179590005472 0.0443152173009589 0.0402760311125472 0.0863738657556484 -0.022381584153148 -0.00152342817169729 0.00269535168664194 0.00386716379658369 -0.00245383045567363 -0.0556046611621588 0.0292083917523817 -0.0108693795760384 -0.0741103982227979 0.041426625791538 0.0348251973687356 0.0264525711456763 -0.00462899143967169 -0.0615793495514651 0.008340522784811 -0.0426405407917122 -0.0383301300821202 -0.00312664394908194 -0.0250544748368021 0.0703273276240272 0.0578817240179516 0.0154488487460119 0.0281813967428602 -0.0401675531297408 0.045102525669097 0.0141669071012783 -0.00967928217280796 -0.0657838101894519 -0.0570864956151344 0.0437168139896773 0.0196968722108861 0.00518345368043483 -0.0427080338388971 0.0587481114768919 -0.0153306331141056 -0.00169643347679882 0.00119576115977835 0.0179862158646512 -0.0741115131648942 0.00859263075238109 -0.0739618908403766 -0.109584899422839 -0.00281784250421027 -0.0665346583022823 -0.0718352434859409 -0.0537958733291769 0.0159752104894716 -0.0273042090478667 -0.0743536946209206 -0.0207435770200983 -0.123191617610317 0.0659491533250429 -0.0298975764024733 0.0461188724824492 -0.0498117110049227 -0.0154170175735401 -0.132797771884763 0.0632656428584723 -0.0322590150078219 -0.0572042586751015 -0.111199334496556 -0.0273226341755226 -0.0668406054423965 -0.123646465677868 -0.0232926978775994 0.00395289037730987 0.0546274487457066 -0.134789475323395 0.0202615594599404 0.0146041989724202 0.0313221329479154 -0.0440529671476424 -0.02178908804302 -0.146764271947138 0.0231307289929037 0.0251174510126272 0.00130418759478891 -0.0221122432403473 -0.0414905088434414 -0.0375855303921738 0.0330485154362529 0.00294765058959028 0.024991184517588 -0.0234313938063997 0.0233300572455845 0.0418906039287178 -0.0563682436431287 -0.0183892862858233 0.0291444173039125 -0.0428581602166042 -0.0388933481396831 0.000345889932918624 -0.0263502030775076 -0.000430389386882345 0.0009586152749445 0.000821500499669241 -0.00129868715218751 -0.00238412154976193 -0.000239989122448941 -0.000809604761466634 0.00141633075742982 -0.000697607274043113 0.00018562355708227 0.000533922186530011 -0.00493821040429915 0.00647968981799143 -0.00519690102319753 0.00828339343203922 0.000290664911427017 0.00770826484062457 0.0011214500962196 0.00478164053602151 0.000787291164705124 -0.00266257990888713 0.00374132796271295 -0.000602719619700586 -0.000497932664408864 0.00399604523808079 0.00434357941159246 -0.00368092365293925 0.0075302728935987 -0.00541855307290144 0.00382097065630259 -0.000441417000575101
  39 847.889863464933 ""  9.18446570014525 0 0 0.000591277099087224 0.00319789150695335 -0.0154600822979818 0.00263452901387138 -0.0129722244029027 0.00196450543726786 -0.0200351275458302 0.0167934382613196 0.0285896713824869 0.0484153351509998 -0.0293835115037866 -0.0784074787645084 0.0367650551948719 -0.015577167044347 -0.0600963474582989 -0.0163991572497466 0.0118884183806728 0.0255607947055067 -0.00804230084167845 0.00662457578509843 0.0308355529319588 -0.0187528436783299 0.00622773186187169 0.031896517842987 0.00780652703567567 0.0136206432646396 0.0103282352175214 0.00318505206910583 -0.00343304530783257 0.00636615572727569 0.0026434711225588 -0.00318441228004048 -0.0227717743117347 0.00154896089305222 0.000862994575999835 0.00303662599828628 -0.00661524951653113 -0.00703705772103077 -0.00645829428848246 -0.000203257512629786 0.0322655750995868 -0.00568770153426807 -0.394357023607574 0.236614335472076 0.443033478225543 -0.255358149665667 0.205013394144434 0.314358636793327 0.131966004909366 -0.0921222806596898 -0.139593402994331 0.14671688462123 -0.116663931776613 -0.185690554229747 0.00235413353131225 -0.0272594152861336 0.0131362349908357 -0.0152987509597933 0.0190917031710978 -0.00274903530370401 -0.00584819793732043 -0.0163705498832136 -0.00142644476878183 -0.0119659417768005 -0.0209720256555585 -0.0401942450487229 -0.00997219761003165 -0.0241245850842238 -0.0324398203491106 -0.00949785635815619 0.0010646627656443 0.0152465164860267 0.00073095958889812 -0.00334619986132773 -0.00260267541223236 0.0112491636022822 -0.00847705052314961 -0.000164738882798249 -0.0127686965320071 0.00642817956069685 0.00126762963763689 0.00030638088380573 -0.00248874337062595 0.00130832318934316 -0.00201832254272913 -0.000620225730770608 -0.000829596768947558 -0.00483632118662683 -0.00468735181423585 0.00325601084344192 0.0301610727838402 -0.0151700004606504 -0.0227861359004959 -0.0123636568268698 0.030251236652369 0.0153025959416607 0.00913242095933399 0.00618232088587941 0.0252510150705856 -2.58851355871479e-05 -0.00053061028838373 -0.000607609908709125 0.00146996154714262 0.000562085278620675 0.00154232681200531 5.06023890134347e-05 -3.24732745955614e-05 -0.000618397289138554 -0.00246631593425835 -0.00731442850129308 0.00412707275840886 -0.00651427229795509 0.00926962816504214 0.00183154929898214 -0.00270044005924566 0.00195567349908778 8.40033031184754e-05 -0.00651237050801572 0.00112546462178934 -0.00456965093452403 -0.00129268174425418 3.14682683807006e-05 0.0026811366102364 0.00268212332829122 -0.00441174911547815 0.008339326572081 -0.00701857665734201 0.0030978567293585 -0.00175951809009612
  40 854.340862784903 ""  4.34585798619238 0 0 -0.0206446730204498 -0.0106259636764881 -0.0226155526183943 -0.0198901106873979 -0.0418915512571506 0.0123827944992108 0.00936485737615766 0.0112474757923002 0.00175874513813845 -0.057987956973566 0.0395677493505563 -0.0549774812063922 -0.031378767899853 0.0641092668398753 -0.0516402888989187 -0.00907051738551393 -0.00232188389095311 0.00238012562599027 0.0549485633263281 -0.041430042708725 0.0523770324472501 0.0344846651274144 -0.0605560043685403 0.0455011727771975 0.0810190577040487 0.0638711877114751 0.020482353890966 0.0264824566741308 -0.0289478687869232 0.0373004642664536 0.0192831099653185 -0.00895630933265502 -0.0627346644020556 -0.0466645756214703 0.0435769261701877 0.0213837389100163 -0.00807450916039846 0.00692501363338093 -0.0374374300930008 0.0041393188814854 -0.0188672734284827 -0.00256833308141922 -0.0314428474311655 -0.0405831764871821 -0.103846722446329 0.040553374954728 0.0554790813265916 -0.0806424277369378 0.0219799943320143 0.0338213433465234 0.107945408111884 -0.0893945529032165 -0.0409344607165245 0.0973834725685778 -0.0328461327812385 -0.134096480004486 0.0634054033165276 -0.0499019088939004 0.0860183323794585 -0.0925666497840262 -0.0268858812188631 -0.142050792509751 0.0610148107508528 -0.0460882238866907 -0.0627923030799246 -0.11071801999844 -0.0346342035040451 -0.0815060452755555 -0.139228277340707 -0.0288222391924546 0.00714342460808288 0.0997191016202247 -0.136574993468999 0.0107691686093707 0.00796126788501606 0.0633217309358533 -0.065542601657468 -0.0277504378998675 -0.154955462099265 0.0192903393568418 0.027493589868561 -0.00936059489868458 0.022633881772599 0.026264927929708 0.0348744022493504 -0.019709926912689 0.00635091382072297 -0.0172629013936608 0.0150655519956532 -0.0292119639155101 -0.0723776687008417 0.0597664239842741 0.0453325532760932 -0.0219760444870307 0.0015979636635409 0.00664708030331305 -0.030870979194525 0.00763185195276397 -0.0531461354611827 4.50171774235306e-05 -0.00178301246375364 0.000732138933862605 0.00225528259028096 0.000725052660355298 0.00112237542204871 -0.00197881982611917 0.000524135510542846 -0.00107018410649872 0.000972397241936405 0.000514805213136837 -0.00118233934489146 0.00301145153438555 -0.00413570296026393 0.000542885266634383 -0.00524676722307135 9.73280077790964e-05 -0.00293309978966706 -0.00201623910074372 0.00214013540617247 -0.00323514904664859 -0.00307434088591359 0.00287230245283679 -0.00417401444123196 -0.00166248884956293 0.00230887896184347 -0.00330566828362608 0.00128720203778629 -0.00010877099276338 -0.00010073633809669
  41 868.998988652177 ""  25.0910155152096 0 0 0.00640228260142032 0.0231310193883347 -0.0166276192182803 0.0142290745151486 -0.0071908801336748 -0.00206872638700835 -0.0537152268499969 0.0316329450403866 0.0549179332551456 0.0181971063492416 -0.0140411560989739 -0.0217014605688828 0.0148628282459828 -0.00695478101580107 -0.0143409994181809 -0.0401415658184259 0.0319547514120888 0.048616970316928 0.0384233481198987 -0.0335028694792966 -0.0520914455229402 0.0501383878474798 -0.0350620404546339 -0.0586955048946196 -0.00976906180478378 0.00781381248585541 0.0122749264958231 -0.00304084499395296 0.00199301487408593 0.00442611835100144 -0.00258733344914779 -0.00822646102521302 -0.0223007469002224 0.0233682312386408 -0.00748753734284935 -0.00431213945952419 -0.0102057745269093 0.000107565578311732 0.00862077294833812 -0.00268017298269901 0.0519294371345201 -0.014813571498511 -0.08793619828714 0.0568753945548299 0.104858569191572 -0.0608950944713247 0.0457392000154951 0.0762221978975601 -0.256454199519416 0.181391685111399 0.310135683654411 -0.314423315478265 0.207925041265685 0.377789350599583 0.00921125742006837 -0.0279177039810508 0.0127965274501884 0.00245791560052141 -0.00209022486632816 -0.00376241164685666 -0.000722370659150841 0.0188454416000656 -0.0235243843326838 -0.00274178040263983 -0.0109207405889046 -0.0253925043593127 -0.00539913447329133 -0.0140122535936993 -0.0215687632888455 -0.00472113418098488 -0.0105618367709961 -0.0037854764274506 0.0257111756364304 -0.00702305250854377 -0.00446612324136086 0.0105432592961591 0.00673106810243575 -0.00288264337787637 0.0276195606198887 -0.00237125320796685 -0.00560626508874266 0.00689642614384602 -0.0254524177815151 -0.0271785825517733 -0.0398144350125951 0.0164376756495827 -0.0043183904823218 0.0235957506986237 -0.0191678562446343 0.0358041459643715 0.121381941226476 -0.0807513599672251 -0.0981101959882596 0.0127103683504024 0.0527489208068047 0.0249612840365399 0.0762083060383088 0.0158436806869115 0.119768600053773 -0.000554342513839481 0.00505878550897437 -4.16121568958188e-05 -0.00542743098407862 -0.00243519235811776 -0.00352557552553802 0.00397836222167744 -0.00080739110126406 0.00367907388092601 -0.00373027245117402 0.00687624176720155 -0.00661486602730981 0.00226528675534676 -0.00179283637734071 -0.00240375270979232 0.0150171459434739 -0.00430395437734119 0.00576837405830601 0.00895215844204223 -0.00190963584504899 0.00543102444357353 0.0101494810043395 -0.00728482874423639 0.00577934596949042 -0.00202587020543534 0.00132374043348419 -0.00593609232002929 0.00561023369896311 -0.00347389933713816 0.00257642969889626
  42 876.943683694869 ""  15.722721767045 0 0 -0.0029002971661406 0.00112239370911227 -0.00311490706110696 -0.00168736279726865 -0.00328057555129495 0.00267110318146724 0.00278802088655989 -0.00358816118368488 -0.00392060681209381 -0.00262227969097258 0.00301587621887981 -0.00141623956358611 -0.000926551010706636 0.00445597212758717 -0.00197975675133148 0.0015830851166341 -0.00217013320882155 -0.00231109175960737 0.000616896303226749 0.000386246588989143 0.0056793251789468 -0.00154840143879279 0.000799094423462073 0.00511624022576299 0.00146811372228503 0.000245742642824382 -0.000579325444137018 0.000361383363705949 -0.000517122614664936 8.45570231774108e-05 0.000487079300580098 0.000442472155942345 0.000671801643463826 -0.00180646873021771 0.00114829186188324 9.47086855359042e-05 -0.00155633819715069 0.0030018477506935 -0.00113161789951415 0.00116654080515583 -0.0059772700928548 -0.000639703996113189 0.00315774620237107 -0.00204626958725265 -0.00886438540180593 0.00707757297212447 0.00228624702246019 -0.00671975949698208 0.0176078391741191 -0.0095768153501299 -0.0144726100200493 0.0170207056258124 -0.0132272194061565 -0.019418964679467 -0.000970445169686586 0.000212821311596443 -0.000167122935310279 -0.000891002598516636 0.0011463113502664 -0.00109072390194569 -0.000317716119647354 -0.00274261514314237 0.0020825115716779 -0.000882608770867938 -0.000168707930864371 0.00029808656213349 -0.000337120070584956 -0.000541880061164681 -0.000818319047121437 -0.000317980546134575 0.000949745605698874 0.00246789671771374 -0.00483045514783734 0.00108886705497102 0.00125820462354388 0.000656388271041051 -0.00169688207200165 0.00111932516300647 -0.00268028755766504 -0.000150192999215449 0.000589017272661916 0.00274123063053502 -0.00161933024409317 0.000525608729913549 -0.00285138774992498 0.00210706229646475 -0.00399837203523763 0.00199049447607982 0.00198507762459001 0.00325409481175007 0.00245198410304558 -0.00174212401281845 0.000330079617299425 0.00950527648681834 -0.00157749649090455 0.00429916762979458 0.0103997010810258 0.0029858343961925 0.0138580274173154 -0.0243167289439673 0.11705880680614 -0.0377349918701313 -0.100804449515382 -0.0673936375245077 -0.0483068474208509 0.121585128313236 -0.00605140770688035 0.0798735751738956 -0.0793745371806381 0.0905677299192899 -0.0621133043868352 -0.0824343663923093 0.075007934715424 -0.0828246570857527 0.0934164218128076 -0.0936582040166312 0.0355260960922001 0.0662349237653006 -0.0639569186472443 0.0595955569995163 0.309133039706455 -0.24975426505796 0.258292884933144 -0.0461401791063363 -0.0800539184024474 0.00987790104520769 -0.0291873579622614 -0.0850526975433289 -0.025870337164005
  43 887.522750919455 ""  40.3516692044578 0 0 0.00389021064541913 0.0569950600333531 -0.0353909875130332 -0.0255366305830973 -0.0453029072459877 0.0284114671977177 0.024934804435076 -0.0287881734832958 -0.0322396489814879 -0.0255051204543986 0.0304652192447648 -0.0103058529224749 -0.0120581915511155 0.0404055072100664 -0.0110974357058078 0.010563438047598 -0.0176061300543565 -0.0158067065213723 0.00908976917641655 0.00171577431873096 0.0402269529138581 -0.00937048269283597 0.00389998424070873 0.030329773049816 0.0141181217731845 -0.000471119235761852 -0.00437671198598924 0.00334296901406883 -0.00198061454477577 -0.0016603086167282 0.00418119914577113 0.00244416220600553 0.00555269205486694 -0.0155931110300975 0.00761511372100115 0.00427246751492183 -0.0143535423717952 0.030707611290935 0.00107131490087229 0.0152359418681387 0.11517510874644 -0.00192485062344967 0.0444435360937319 -0.00382855462593943 -0.0941578475780131 0.0821202335128158 0.00432301708992208 -0.0811396929880824 0.116971344079864 -0.060868104765378 -0.0877526777668749 0.0834310434862576 -0.070574070072432 -0.0984640541079825 -0.010129445744591 0.00758536544375606 -0.0046245949453066 -0.00849745070827528 0.0132647158772764 -0.0108668295343114 -0.00299092771358436 -0.0235186673265111 0.0198294645726669 -0.00664881128336776 0.000254947084468506 0.00572955715235837 -0.0028759074691686 -0.00420104787072119 -0.00974116244001026 -0.00269184752959282 0.00710231437343243 0.018846655289925 -0.0231992639672861 0.00463994901644448 0.00279734832868812 -0.00145713134295134 -0.00709109531444442 0.000248255002764734 -0.0248685710341179 0.00350126450474143 0.00525764752509928 0.0230009645101109 -0.0572706645880149 -0.0466688542748561 -0.0900062118454684 0.0264262550490541 -0.0173781610822932 0.0571172587940653 -0.0164813258641171 0.0772962684005317 0.279801044170271 -0.173634784170877 -0.232381308521842 0.0389099546504764 0.130009289485207 0.077517777815506 0.216988439108525 0.0762485973034846 0.319686029924829 0.00218321390883136 -0.00563144087014402 0.00270341244831775 0.00482237311774667 0.00314994284463467 0.00111170878710979 -0.00687356097889194 0.000190180494612236 -0.00429077105388062 0.00516954230521699 -0.00445433278978941 0.00451514397436559 0.00637591406325067 -0.0039294503466233 0.00554064521426238 -0.00049645014838579 0.00695424350036674 0.00109568389799506 -0.00154586795695797 0.000955301428208834 -0.000592989093602656 -0.0173693959571526 0.0140663961692669 -0.0151232245032876 0.00262911840036224 0.00477677248054845 -0.000742007843612513 0.00327094522511275 0.00378087741699477 0.00215557409054795
  44 931.255133190333 ""  1.8886131719018 0 0 0.000571934451245643 0.00379399825921327 -0.00178019207920306 0.00460566139445504 0.00185633069278226 9.00005849874998e-05 -0.0076816786192164 0.00660310594832191 0.0093188707561971 0.0131648107141205 -0.00958871053533998 -0.0115225536486074 -0.0028313900557618 0.000283094691079424 0.00614444979922448 -0.00964464231304614 0.00583372799109659 0.0112462170834773 -0.00231052960497991 0.000229039567217466 -0.00284388289763471 0.00948941885230701 -0.00427883270859901 -0.014164241144954 0.0724809353083981 -0.0621032990744626 -0.0873910202383484 0.0320574624911272 -0.0189223948179349 -0.0462279061179654 0.0436892065501261 0.0240019680529026 0.0873160941216906 -0.100724164194404 0.0151979515863486 -0.0116716963909703 0.00276359629910752 0.00753524039999745 0.000693239335463814 0.00180540033496253 0.00699921368566913 0.000187434251605983 -0.0653787690260777 0.0392731830880709 0.0818290132507954 0.0270621179125195 -0.0226613913991352 -0.0324964657588323 0.00147397848127139 -0.00373569917900843 -0.00796262836222829 -0.0590438201669409 0.0425015093250291 0.0692118323257165 -0.0907717423443043 0.255553128072327 -0.119185751928107 -0.0585685844628114 0.0544491665238482 0.0632075461535101 0.00259195462113288 -0.184237778455272 0.219458376273562 -0.0943787048775284 0.0367913555667083 0.14097429522764 -0.0599957122387253 -0.0640498267239807 -0.141631870757353 -0.0688257328416227 0.103793187856222 0.259318167315854 -0.0559799584760584 0.103404958330366 0.0881495541303377 -0.244578800782867 0.147281791198467 0.120759007422286 0.151007465963348 -0.00371467781611922 0.000915291329389912 -0.00713980781197594 0.00164518344218241 -0.00193587808339255 0.00714418116102898 -0.00266247411480989 0.00578466853336065 -0.00380992166534825 -0.0054575010058752 -0.00547974100196287 0.00561329270909074 -0.00483667850747892 -0.0074776284953789 -0.0153671275257557 0.014276745802774 0.00234646668868136 -0.00823187931599363 -0.00587819095637041 -0.0108917149363121 -0.000309842824680987 0.000117070727229131 -9.89391471819527e-06 0.00025579015427073 -0.00016472514886738 0.000263975775766661 0.000357132196230247 0.000147688126213434 0.00012871185560093 -0.00101247806749374 0.000134999365695403 -0.000914350210275162 -0.000868428038271222 -0.000269160929896882 -0.000563497570396897 -0.00264908034315952 -0.000222734287908924 -0.0012505908125945 -0.00157410013029072 0.000563189821651841 -0.0017285823298721 0.00170972243179511 -0.00150828582527117 0.00138856367658688 -0.00100031648133231 -0.000296524562846059 -0.000702216833003541 -0.000661161325429036 -4.85595141895712e-05 -0.000481537040314143
  45 936.798098113026 ""  37.0473032181916 0 0 0.00136724368481058 -0.0949544913776417 0.0104875434346793 -0.0151644136056853 -0.00676479290987533 -0.0262980983071524 -0.0159648162722813 -0.00501037803828675 0.00145822401053268 0.00128158190316811 0.00150332865163201 -0.00209146546329432 0.00352046368544083 0.0133337413656661 -0.0101362818320629 -0.000355236422848646 0.00319364355881963 0.00149845408170865 0.0158866936576502 0.000515689557035149 0.0117724466789318 0.00736696530853389 -0.0047157283205773 0.0062221780185668 0.00206877116265378 -0.0043069701330633 -0.00639373732735557 0.00108954895315486 -0.00232910989316417 -0.00296136277805318 0.00217810394739933 0.00111124139482522 0.00585930782013416 -0.00566554314603112 -0.000597255471321041 -0.00130413659951438 -0.0737856037586052 -0.209448836239784 0.000843701417522994 -0.0650016681806976 -0.0783148132505144 -0.0402576458866474 -0.0130779356741715 -0.00945599033067537 0.00878316855853848 -0.0104624370822533 0.0271615930891825 0.0120429146335574 0.0166487769074015 0.0138203568030372 0.0146433022618606 0.0110600963262415 0.000665642127468918 0.0168801365521922 -0.00481963160393592 0.0173816346924551 -0.00807334975476019 -0.00365971828929445 0.000391547565407249 0.00732161812295968 0.000651170736496595 -0.00994614978729714 0.0136192166217862 -0.00570494656971173 0.00255527980590694 0.00964844407795106 -0.00326346051440173 -0.00338549976735841 -0.00631586046119604 -0.00371700932009239 0.00518367576110506 0.0152163620088661 -0.000107729088900742 0.00658156531166571 0.0060436272232059 -0.0183695932045819 0.0112255110412567 0.0096323333317486 0.0154267871333442 -0.000886918280004622 -0.000741337947772165 0.107853491205944 -0.0029588501994842 0.055432273962347 -0.0822290108689672 0.0390753894466364 -0.0885840021398678 0.0217770325165132 0.0762478735275992 0.0627637228161635 -0.18734961155698 0.13830954926507 0.221864681220772 0.199376828607231 -0.253979015337632 -0.0635003649612123 0.000735139431831177 0.0586321692075077 0.0279589568781902 0.00286802105286524 -0.00158877930583774 0.00235671196314142 -0.00917182274799779 0.00382563143699822 -0.00618631050348 -0.00643904808061213 -0.00629496994554419 -0.0022661421071479 0.0118092803886866 -0.000564164625734901 0.00875440996866657 0.0187155305441123 -0.000667818657143787 0.0107525882414924 0.0756756955143373 -0.00354026598158806 0.0318210491343679 0.0451363554700719 -0.00297309428356506 0.0365072192811325 -0.033329237241402 0.0294815812895394 -0.0296888304814304 0.023524335288276 0.00858660841323884 0.00747161188305599 0.0239654278459398 0.00694900580343998 0.0179798980136578
  46 947.006779188383 ""  0.512492890167564 0 0 0.00073504918862307 0.000828542167347225 0.00126961461070927 -0.00046938763161029 -0.00153326363396748 -3.41813696675456e-05 -0.000563905297907741 0.000406428640927598 -0.00091572156571126 0.000916907155684264 0.00332169565506441 -0.0030562169795635 0.000667246465437448 0.00161105517137567 0.000757259408811638 0.00277673356878788 0.00949666796333572 -0.00253592611064031 0.00287997055737055 -0.00632508309074262 0.00632761156924934 -0.00264982510101519 -0.0118028050972956 0.00459783500586935 -0.0453646581002743 0.0767891369428478 -0.0913265269121596 -0.0116367781825649 -0.103500775273551 0.0487693249416388 -0.0141934755048055 0.0676843678126257 0.0310384713506339 0.0392641629094607 0.0173034690167857 -0.0554171014109594 0.00161662356031274 0.00221205922219532 0.00102681664101093 0.00182158967478606 0.00214222357653217 0.00268005835889212 -0.0047653206871001 0.0102024186697115 0.00413014593394074 0.0105290225192058 0.00239456619314079 -0.00184803730606628 -0.0050952321424742 -0.0266046257317588 0.0108479827847035 -0.0131830322857222 -0.0170404020915028 -0.00173877036113424 0.0710681314519628 0.0394639611086934 0.0147672514528293 0.0808078300688154 -0.245810023323954 0.221564056640313 0.0588300077886427 0.0257599549051113 0.058430851861735 0.00607477565933433 -0.150028429073936 -0.233698316329894 -0.000436327404803126 -0.0245093634954982 0.239527370726202 0.0373093784513284 -0.0275129452412147 0.226629690715755 -0.256761179769946 0.0668609737712974 0.114195108759296 0.152074036082809 -0.123889112212396 0.054103006796889 0.191529767640677 -0.163539086699436 0.00870181962011952 -0.000610855985572387 -0.000473578099855517 -0.000509940415640292 0.000101111922411381 -0.000220942939702571 0.000565250324327449 0.0002313013753694 -0.000377853899515914 -5.45576320705825e-05 0.00357913043485115 -0.00248832010538147 -0.00298611093961272 -0.00149776950529444 0.00274738135420605 0.00109179024234313 0.00178684290679256 0.000383992828065859 0.00221899068075385 -0.000281899815572687 -0.000504822993189881 -1.47522011665902e-05 0.000936379556256187 0.000170603482651053 0.000485337240868651 -3.62804594140657e-05 0.00056970011184145 -0.000197879141115343 -0.00089986707542602 -0.000439591872891746 -0.00066345512856643 -0.00117810876260858 -0.000514159853997755 -0.000500351827443933 -0.0048484642986205 0.00112500917983692 -0.00189985417864968 -0.00342708503436174 0.000395778732662335 -0.00262874821781013 0.00137575541450024 -0.00138885665778204 0.00152261468576494 -0.00112525994536499 4.32805371100318e-05 -0.000546631996016466 -0.000551481309749853 0.000316541044477305 -0.000585576405970664
  47 973.876153043619 ""  90.1955188070304 0 0 0.020642308421362 -0.0236365408500779 0.00363533933890607 -0.00606033774589555 -0.000200561858088305 -0.00766519384340271 -0.00344102493937912 0.00480607047975475 0.00442484645324816 0.0173086228581379 -0.013120327347226 -0.0184563436185624 -0.0209964528966477 0.0163286386164347 0.0262624064876625 0.0061508643523173 -0.00418183486656723 -0.00737927308550419 -0.00312359373616305 0.00325597699684301 0.00673109005364154 0.00590102551529552 -0.00258532010405701 -0.00789383640571101 -0.000686129644733801 0.000892096992868922 0.00269403654295963 -0.00132199828788062 0.00190919908534751 0.00168057565337364 -0.00441121373360891 -0.00161587709661038 -0.00113541610328606 0.0022086268928504 0.00194279690811668 0.00257708807825797 -0.0233883109399097 -0.0848618222911106 0.0236165635183038 -0.0293821804530637 0.0490368237497414 -0.0158374997996702 -0.0947113492483649 0.0483680615362146 0.112271716108655 0.127199164771722 -0.0910596378732606 -0.1572627700761 0.030747977629805 -0.0244852417106516 -0.0357173413462616 -0.0385634322608632 0.0273804460304342 0.0454180830999629 0.00221429775965778 -0.00983081493943432 0.00445395208074146 0.00477004835121414 -0.00187422037565771 -0.0106074851823406 -0.00110857301189622 0.0053169531098639 -0.00713415163792136 0.0107209976168421 0.00307560602681174 0.000329063217925664 0.0067686018423622 0.0114807522588532 0.0169000648088878 0.00704681872748465 -0.00764353726019734 -0.0273510872132502 -0.00153882780336689 -0.00713969163878037 -0.00811857263702552 0.0157096217868065 -0.0109041058356577 -0.00872632365073182 -0.0217929062825423 0.00201991920798179 0.00214441725912573 0.0163118023594028 -0.00102590628350337 0.0133404122343162 -0.01212045850514 0.00292275609067608 -0.0104874016151716 -0.00501845462389685 0.0138902826927037 0.00249431627797841 0.0137904433269696 -0.000397657800034135 0.0171493391765829 -0.0113085454979542 0.00157772812773886 -0.00187395625184948 -0.00826751252991732 0.0365681388079954 0.00962639525362322 -0.0235835213086623 -0.0174999721436803 -0.0128761882063841 0.0766915945192154 -0.00628191259065345 0.0388938965429736 0.0273679716130812 0.0451464331191143 0.0177880984969543 -0.137856684306109 -0.0421499854609893 -0.0817407144938411 -0.0970828727451323 -0.0092715292390775 -0.0442984522982916 -0.462584695828798 0.118232284531213 -0.16238010661361 -0.388655542926447 0.00595424549817277 -0.28198331924504 0.205640288195292 -0.173902478589152 0.150115299676088 -0.181591144727343 -0.0253232803021768 -0.0987071270921445 -0.10041569470267 -0.0678724241788096 -0.0960850613971191
  48 974.863319024294 ""  8.67768360262694 0 0 0.00126624733337296 0.00177182857558766 0.0102394891226039 -0.00834804763751769 -0.00141865068279331 -0.00439078867407247 0.00974780674454141 -0.00846769407123978 -0.0109035513918422 -0.0466031459688264 0.0330047596015862 0.0494176997052589 0.0560118609328605 -0.0418121361843257 -0.0693955766581466 -0.017032194221592 0.0137514747893107 0.0219069968383412 0.0209637924304493 -0.0109243902178304 -0.0236748261383878 -0.0153621610824699 0.00751579783819254 0.0250151290916697 0.00413321400182291 -0.00368371495577226 -0.00601992241271073 0.00115817199446543 -0.000550235548597981 -0.00120386853696207 0.0150566571954035 -0.00156294032243555 0.00390485706025508 -0.00836263792991153 -0.00471721604008903 -0.0130629805307327 0.00813740467842029 0.0108169825679929 -0.00255177586589824 0.00265439636941699 -0.0147010034826274 0.00458007786675446 0.257514590777743 -0.14407666445924 -0.308901403470791 -0.337409584975762 0.242108785008187 0.416431450158302 -0.118251442225243 0.101874546962706 0.149759715988765 0.116514874877397 -0.0744684889129767 -0.12270951996486 0.00207871708381886 -0.00231004060700418 1.30574889213932e-05 -0.00934930077631614 0.00769169733581945 0.0124825186588008 0.000146593393906676 0.000140896686685134 -0.00330907223180486 -0.035220096181432 0.0105320113546898 0.0316804709586132 -0.0215986526787841 -0.0297582130142076 -0.0793428762898218 -0.0279143656759951 0.029442617098619 0.0636183563129388 -0.012799953467377 0.0303220797990168 0.0349708489359631 -0.0557387374192737 0.0372147492893136 0.0438494590525295 0.0882888686877482 -0.0208254258970647 -0.00445622851017374 0.00279441891684515 -0.00174071787062847 -0.00304240231070855 -0.00467751255794958 0.000405268591568848 -0.000650211300074352 0.00513568191295097 0.00293673770848055 0.00437694434274995 0.00197784548946821 -0.00108485653870555 -0.00291206796803226 0.0113059089611312 -0.0116071795939162 -0.00548475853370566 0.0114838021178223 -0.000970858254656069 0.00942053679154463 -0.00781475779131665 -0.00663738527859854 -0.00445349986853527 0.0283197690405803 -0.00262630324363675 0.0141816180978859 0.00954590258725378 0.0172335914163862 0.00612162644030647 -0.0479634964492922 -0.0148369469604948 -0.0293276692193459 -0.0359227706270862 -0.00251137279243743 -0.0157495375303576 -0.174025012141851 0.0441930388844902 -0.061086402346288 -0.144838665257399 0.000222034327530223 -0.103331113020806 0.075627829381086 -0.0645227758816719 0.0559947730115482 -0.0684835034105743 -0.00970971480348052 -0.0364187903418292 -0.037786570422866 -0.0243768384912051 -0.0359772854996838
  49 987.123935579614 ""  0.257536128541378 0 0 0.000980255601232719 -0.00150487313485383 -0.00173437255824314 2.3863257507779e-05 0.000109668673534851 0.0016970122176354 0.00197758786977581 -0.000498586134077913 -0.000949902699225757 0.00874390965126799 -0.00605365321249104 -0.00926142052644259 -0.0116044626894256 0.00852083341803986 0.0138474956482607 0.00136541791355149 -0.000890910221649772 -0.00118597757000911 0.00959164595910972 -0.00702792166487476 -0.0109918454965985 -0.0103356256454982 0.00728584256464763 0.0104609715963703 -0.000172908724283267 0.000413848292552088 0.000262370566134104 -0.0381188326361979 0.0293210062436926 0.0491351191515478 0.0448667656850523 -0.0454116405056086 0.0155045806699126 -0.00830842939955279 0.0167782477764647 -0.0627425018054029 -0.00329663561037525 -0.00726694316712526 0.00310558649736567 -0.0022602610335971 0.00694789258753513 -0.00127679093570897 -0.048554782249288 0.0268383297073592 0.0581502447842484 0.0700478374020873 -0.0504434869714954 -0.0870742691471331 -0.0432101367142166 0.0298536823064597 0.0535389576966609 0.0514202835034766 -0.0366415492650178 -0.0680273805857413 0.119721611408229 -0.298619012310747 0.133905827909679 0.0816279980573557 -0.0652718235151317 -0.10498167636805 -0.0091277457857764 0.213257310342571 -0.277408470784339 -0.0902191125495019 0.155088843962247 0.288055701070812 -0.0431326208814866 -0.0186552528392148 -0.343473032256221 -0.097342132998368 0.111333397846571 -0.0304103170532325 -0.264575550036158 0.12618128515734 0.175021518180505 0.0144186560145452 -0.0438458377229641 0.143923488811185 0.292797613534985 -0.182127285149927 0.0134537122970718 -0.000121955264210526 0.000102668499883901 0.00130427074765413 0.000311567764552154 -7.3772158977749e-05 -0.000356080582712421 -0.00124581497121002 0.000487669757894975 -0.00114206076108511 0.00311412541024496 -0.00142517803989053 -0.000842934114515335 -0.00437134008003552 0.00531002387080808 0.00238227456171427 -0.000840591834291108 0.00408482522202193 0.00123707865164521 0.000518132815694578 0.000524896651779957 0.000353080211377276 -0.00289670575927478 0.000703704378012589 -0.00147123476143926 -0.00123676142255443 -0.00157000614143181 -0.00149910874506729 0.00586178461526293 0.00194143752350033 0.0033259584758832 0.00258043144038151 -0.000357180495286688 0.000787803593563986 0.0172901722229411 -0.00509845161854322 0.00532396533427566 0.0161967077327132 0.00113817167778147 0.0107192333075307 -0.00860582103342803 0.00676947046704244 -0.0050702134197052 0.00811733336856291 0.000851219504612133 0.00481876685583617 0.00419045863115243 0.00412430784344527 0.00377365651215317
  50 1000.65444814027 ""  0.290932722866343 0 0 -0.00964943427412983 0.0113820628568507 0.00900801039559517 0.00302973479273294 -0.00218124077827737 -0.00853310589924179 -0.0103418827197262 0.00202662105752731 0.00551664856528648 -0.0182003749937814 0.0120332171362296 0.0185556977391827 0.0233091410107554 -0.0161318359559099 -0.0278662752867086 0.00789751202940553 -0.00562187813520636 -0.0102600448961531 -0.0587579982665879 0.0425805384885453 0.0717253947215215 0.0526827320408986 -0.0367970032099165 -0.0567455624713666 -0.00304029432438387 0.00290144403181037 0.00307618787502663 -0.00953168026890312 0.00697571286432276 0.0127418973997696 0.00896880357356412 -0.00612853287101724 0.00184222540530548 -0.00195620245866065 0.0010540745256602 -0.0110940129828375 0.0226141344062896 0.0541974055380434 -0.0284002073335585 0.0193009064544958 -0.043883206305847 0.0133390695961335 0.0898500698428216 -0.0474446638792914 -0.108203361195968 -0.127124816664292 0.0915617376757018 0.156552326940568 0.350613177780495 -0.253577034235077 -0.43041676724222 -0.279741476635234 0.195109132487734 0.358341869791239 0.0290829166440848 -0.075195505044013 0.0342892947648411 0.016396935505659 -0.0137263505270936 -0.0197655124379922 -0.00209813801651872 0.053813462460762 -0.0684233646028109 -0.0192640172885301 0.0219264473220126 0.0420437682680497 -0.00723807138776175 -0.00340871080662498 -0.0599358053908156 -0.0187235978454102 0.0259735568328427 -0.0143135616917138 -0.0380487632222506 0.0223913696430018 0.0306983470910561 0.00873848485454474 -0.0178929122141825 0.0309671733005217 0.0526003403408573 -0.0342640946565892 0.00264454466320687 -0.000498956983873966 0.000506873422309192 -0.00880402445238496 -0.000240753092519989 0.000786970193954205 0.00147180159029826 0.00704619663853891 -0.00614959806362581 0.00878596257476006 -0.0284224054927216 0.0137542110899402 0.00885449618677447 0.0312434987325611 -0.037828057515085 -0.0161172251541105 0.00231801406637083 -0.0357164160511386 -0.0122191164281566 -0.00171397333016663 -0.000894508496557226 -0.000911391000599185 0.00315271905278952 0.000377772409798692 0.00103037189856997 0.00110720354130066 0.00118073500237115 0.001587144201253 -0.00859061822859138 -0.00250885721269508 -0.00511267939087794 -0.00146156387365812 -3.71314862892656e-05 -0.000323054022121692 -0.0140617056786388 0.00782919110283213 -0.00319744833491605 -0.0171821674883158 -0.00145478250086208 -0.0105418105437679 0.00895740750657073 -0.00590531712418313 0.00204020643017912 -0.00658452486135386 0.00175093382829493 -0.00730253511694484 -0.000272998911442214 -0.00476940188653755 -0.00204264581407868
  51 1007.38445660765 ""  1.74957456830028 0 0 0.0730472754491459 -0.0785671410184774 -0.0571524915470056 -6.64072179495002e-05 0.020373428524615 0.0404034733962855 0.012781485534624 0.0124442682274145 0.004554514192415 -0.00296458478529817 0.00237039762261666 0.013812943565895 0.00477272382424636 -0.0150413915821949 -0.00334745364789609 -0.00148014728984849 -0.00500434346278656 0.000274039828311135 -0.0198805504457619 0.0030256281976347 -0.00107454309566653 0.00240300397065424 0.000616360622790684 -0.0148353964704732 0.000910316271448846 0.000860871899569925 0.00134577764682447 -0.000448096249234247 0.000735965137875312 0.000734023432566049 0.00253599812065857 0.00131206482075851 -0.000890385354059028 0.000278274192989977 0.000976994547260826 -0.000723478677013552 -0.154581003825533 -0.374616667531066 0.234369262584713 -0.149836719487982 0.286042759524024 -0.116095377194145 0.0518445004930627 -0.059600589961452 -0.0557490412918644 -0.0454422583355314 0.0176364444131168 0.054207787200153 0.0215157274739677 -0.0400746742917392 -0.05552030760978 -0.0561988860454959 0.0249227992717001 0.028549236950135 0.00290468213294147 -0.00439112353523315 0.00215442022702334 0.00155563550417398 -0.00148057841558467 0.00131330708419247 0.000681795123635074 0.00570183870524297 -0.00577036135642933 -0.00530263057107109 -0.00303686296159584 -0.00386582178702414 -0.00305647160331925 -0.00550933956858104 -0.00936979117677637 -0.00331829386683603 0.00481645604811562 0.0107660300147866 -0.0058889940988694 0.00201430165490851 0.00308237038236016 0.00456565547776828 -0.00398915359279638 0.00131093636202654 0.00198007059887279 -0.00311391048220529 0.000701883155247215 0.00186884329715594 -0.00267764956756013 0.0592409827509616 0.00388829619072287 -0.00586475627811627 -0.00741899829999963 -0.0471529664187435 0.0398379611541119 -0.0634429962931611 0.199267037068387 -0.098882124483948 -0.0562536726410263 -0.23140489313679 0.26527002918105 0.104381651913715 -0.032332863020798 0.247200544434972 0.0626748686967628 0.00406486125461556 0.00414903091766996 0.00444572735612207 -0.00977569501870921 -0.0028485579251759 -0.00354349703489099 -0.00175252279958502 -0.00428618941231804 -0.00497908208784432 0.0324206115902907 0.0161930394659041 0.0137408501406389 0.00399978956474529 -0.0079454311358637 -0.00242363877621259 0.0399554383587966 -0.0294385333190782 0.00577223229112762 0.0620378504913933 0.00975463927532116 0.0311516432051272 -0.023432023074765 0.0171459526222106 -0.00784412695457597 0.0236944143027022 -0.00303065807189116 0.0199709485376369 -0.00556388962028314 0.0150358991561756 0.00316541853654583
  52 1028.98775843726 ""  0.306051946047037 0 0 0.0105367821060417 0.00743925904159603 0.0204923929154712 -0.00448440857387356 0.00152138466161206 -0.0155718921996881 -0.00932527550650673 -0.00404499605966576 -0.00169117935557966 0.0680212636535219 -0.0572915452089922 0.0922798066192462 -0.0392535858397621 0.0680622172923108 -0.0760757682402376 -0.0164974259732752 -0.0101116021807978 -0.00808105524367995 0.065695636322653 -0.0510214467099854 0.0850334705373358 -0.0445085074161377 0.0772131009863112 -0.0831824638060994 -0.00299118113836692 0.00496903092048038 -0.00530289694110934 0.0141634997271305 0.00379593243683991 0.0084089117552283 -0.0033725654932449 0.00271444078112529 0.00132485934414758 0.000815138353486668 -0.000850155324160802 -0.00441039700422617 0.00871232216758587 0.00667502226308893 0.0170215610023279 0.000380406645733439 0.00199134501450567 0.00812672684397317 0.0202506711298636 -0.241181301308748 0.113304632341439 -0.19638025060777 0.0149806374104991 -0.136689075944647 0.00621274697233504 -0.195006555175661 0.121615930574181 -0.230465296150158 0.00217431017643143 -0.189005634421586 -0.0194253680565863 -0.0426182218022033 0.0190973233315106 -0.0189756199980234 0.0524537078342004 -0.045641756138006 -0.0128931426826252 -0.0481298676142056 0.0114170112335808 0.00444918453155598 -0.00295030320146774 -0.00741056457391192 0.00377634762975402 0.00723655387801292 0.0201807687482176 0.00409977391842299 -0.00318431530807577 -0.00453378330847388 -0.00559874772381224 0.00509221183780314 0.00582883090498429 -0.00387650257786151 0.00306532972753563 0.00555780664597789 0.0210997170687899 -0.00637653872733571 -0.00216531633106035 -0.00280669586171845 -0.00107276831818609 -0.00284962905421764 0.00205722758738618 -0.00136146723888546 0.00159413829326897 -0.00198758069572439 -0.00131434772622579 -0.00061769763132844 0.016937702578398 -0.014504734318139 -0.00261810952784606 -0.0105256993081094 0.00393932835488799 -0.00371067350907069 -0.00760627807380168 -0.00509484485793798 -0.00873749635929031 -0.000212733947216408 0.00019575885312015 0.00283591435602711 -0.000860283341213678 -0.000404932590254256 0.000381246677967649 0.00146588375096508 0.000345027781225656 -0.00345307047391587 0.0170647308928855 0.0109581019234551 0.0040057055762265 -0.0101739330115291 -0.0104858276738578 -0.00789407480268692 -0.0151427840681651 -0.0107877446422514 -0.0132186706670282 0.0187141306900579 0.00791616150308531 0.00519468085576551 -0.00374753259336034 0.000598879030052653 0.00743218216490835 0.00609031231807474 -0.00683510806727859 0.0119034444211032 -0.0157116393227892 0.00846344605463576 -0.00675352451400385
  53 1037.76727542673 ""  35.038601233297 0 0 -0.0556672861667713 -0.00801727975243473 -0.0935614853240564 0.041034004861425 0.00530857002860653 0.0790213596403343 0.0295098045601836 0.0218760935118876 0.00858607071502402 0.0121272305940293 -0.00687896653774727 0.0169115817041434 -0.00613076581099486 -0.00937799789371755 -0.000900329455847719 -0.0103458895431974 -0.0162816880782029 0.00136285286443949 -0.0219380404275355 -0.0117855284489848 -0.0110367456212052 -0.00966024677818829 0.0229948653230702 -0.0199869512169505 0.00374772439021216 -0.00202287308737711 0.00383498238960295 -0.00239152272654851 0.00105347813886536 -0.00235253936919626 0.00677708787553548 0.00379374926763585 -0.00231928256041029 0.00276558626145221 0.00742370744903225 0.00293401997380635 -0.0345927377152499 0.0106853326562414 -0.0836567191164698 -0.00671052268872782 -0.0525960353916757 -0.0617138636225589 0.00651812895621335 -0.0622113874929532 0.0153463220662407 -0.0192864401007165 -0.00980987203694418 0.00172345008364356 -0.0364155393811117 -0.0454385310897157 -0.00441182166806534 -0.0500662636779282 0.0036907627554061 -0.0527055000662799 0.00483239127425803 0.0110426544476352 -0.00484806220396992 0.00529448803446498 -0.00961646846986909 0.00984852918689332 0.00342979612295359 0.0131698628966349 -0.00440021480524242 -0.0123700075829221 -0.00911819578628577 -0.0119122208217426 -0.00774083256823242 -0.0162089058184239 -0.0206339528715123 -0.00632864819707327 0.00943321595612049 0.0346818746193413 -0.0208404308861717 -0.00383438061576214 -0.00301575526663281 0.0301164817576702 -0.0197452141802686 -0.010911260472262 -0.026923379653213 -0.00203582076567276 0.00515519853342969 0.00480986125134388 0.00336366208208761 0.00380373183012715 -0.000310629981922823 0.00199912514254918 -0.00115720985982429 0.00741577365665892 -0.00288501709190734 0.00236314550753521 -0.0783719902304283 0.0606215627013142 0.000255897958257917 0.0378932598365979 -0.0151697554588073 0.0100447804465519 0.0166628853214488 -0.00379117533774693 0.0108088815927338 0.0303339367940283 -0.000348033904731182 -0.0350587825903532 0.00103025775391133 -0.00691753496514038 -0.0120958900218547 -0.0333941811353718 0.00675371733832607 0.0467067857152353 -0.207834145983574 -0.167446410809073 -0.0233655962292295 0.169911915787893 0.20683994238682 0.149536008433924 0.224815771705461 0.151969840400765 0.200734207142386 -0.304387659586262 -0.156462291625965 -0.0664243575533748 0.0553692742377349 -0.0101308063653288 -0.113592886487113 -0.124690162445355 0.108568598475128 -0.196714071594459 0.22166421182568 -0.127312742025253 0.089696660174096
  54 1042.95143433914 ""  52.5096489404392 0 0 -0.0704949756798242 -0.0100925544440514 -0.111106724695382 0.0491078516724367 0.00328591824052353 0.0935418703379262 0.036350753630584 0.0286296742325809 0.0125674043649226 0.00951221023311707 -0.00418034874041671 0.0130828487549559 -0.00519097565057124 -0.015883176851832 0.0042803849181837 -0.0110167888015059 -0.019611585132242 0.00283751518602684 -0.0312976936016008 -0.00983831271134286 -0.0196614276360768 -0.00677230958653097 0.0218343485677746 -0.0186255910004561 0.00529389124047266 -0.00344346753304569 0.00657130962540889 -0.00588831033338931 0.000620815574339785 -0.00474094851898047 0.00981571282566293 0.00439167965614337 -0.00356318540544355 0.00331347557223525 0.00944788757558026 0.00499672265333566 -0.0282811626986391 0.0325977791810281 -0.132724108690339 -0.00785717521116257 -0.0755330780789233 -0.0742691485303216 0.00276645874587721 -0.0546447008789121 0.0137891678897767 -0.00664910429635163 -0.0128557925032498 0.0110069021308417 -0.0436728674846144 -0.0409250903642792 -0.015590742548867 -0.0455392462986991 0.00964971815425635 -0.0412682735871381 0.0097867978653703 0.0233224087092417 -0.010219241587371 0.0101148259049423 -0.022277282937477 0.021718945896052 0.00690672953236056 0.0259178013187121 -0.00671682219307804 -0.0173191720455908 -0.0118713912226758 -0.0148758684103408 -0.0107879929442024 -0.02303172266034 -0.0313314460748848 -0.00906178107562416 0.0129539705345185 0.0467610877831604 -0.0231980096204741 -0.00623858676301034 -0.00550282948327483 0.0398399895462548 -0.0263066269406284 -0.0173431949532813 -0.0400497385710877 0.00142220535778415 0.00624230007096081 0.00887194995942375 0.00651515443671414 -0.000842882536204487 -0.00195747523171868 0.00342735177919791 -0.00308072128855997 0.0059150427400184 -0.00324253549312869 0.0127039588872149 -0.114965110490537 0.0886387585329349 0.00511371917525467 0.106117350574816 -0.0712628104217047 0.00128343406558276 0.0424734798575999 -0.0265964879633954 0.0393659644433785 0.0296874765779486 -0.000719646579766183 0.0606459778484299 -0.0180421484937872 -0.0179512053281279 -0.000873815562422463 0.00809977884398515 0.0289843060141858 -0.0519120027465852 0.186268892349639 0.115465515594447 0.0424199058009049 -0.080236728488183 -0.15617835375419 -0.0788083119217304 -0.236534725698563 -0.12349339547662 -0.175454666792141 0.160241504259234 0.0820745923884025 0.0161968485850119 -0.00541750417495094 -0.0267086690248706 0.112934535351356 0.00680008671206291 -0.0692723773931726 0.0913035473311183 -0.235049246720876 0.10019568362731 -0.123018192327459
  55 1045.68489588574 ""  40.5632854461961 0 0 -0.0239358801620734 -0.00400019753133672 -0.0398617177625914 0.0166828943772193 0.000904728654544337 0.0338502843883175 0.0150060996399739 0.0112714011230414 0.00447882633605405 0.00348241797928824 -0.00231919884692715 0.0060276341342389 -0.00181421615746345 -0.00544302528736823 0.00090634896382283 -0.00442653098545096 -0.00763238075894275 0.000946862123878388 -0.0110150867316083 -0.00464595794579656 -0.00705695257302325 -0.00283059384976817 0.00937270809560213 -0.00764216098992533 0.0025329192725297 -0.00109148896640948 0.00249896718472973 -0.00196377953538617 0.0003456791645669 -0.00150103797951178 0.00346723317677413 0.00199216486447521 -0.00151104291779776 0.00101648311011066 0.00328685912982536 0.0017747274642414 -0.0122776437431742 0.00678522229935963 -0.0445446376901995 -0.00695791893540485 -0.0204774355427384 -0.02935441226434 0.00374225840259934 -0.0270642859458981 0.00212596219731191 -0.00409642166509935 -0.00364023695124996 0.00466717328811957 -0.0192979384850066 -0.015629830365604 -0.00162234421638226 -0.0186901174798521 0.00338140033792303 -0.0184875958566904 0.00371062502128896 0.00736854348800866 -0.00318813407097326 0.00341105242714895 -0.00718698673805258 0.00681539605390285 0.00232087306368404 0.00901682701962676 -0.00229729506239967 -0.00594295679554998 -0.00539673576166781 -0.0074688151117634 -0.0039522947537078 -0.00860691849845521 -0.0101291296235862 -0.00288280713575153 0.00422311586754615 0.0183904450632767 -0.00730530762745051 -0.00303622087954351 -0.00351963424678757 0.0124483296868065 -0.00786834504072224 -0.0052192539003756 -0.0137830633943244 -0.000657015088540928 0.00284650683953763 0.00235561531206383 0.00145291892452282 0.000756842208003057 -0.00107920394451479 0.000457819248617838 -0.000398975399235211 0.0022120684372705 -0.000743854703200797 0.00271575491390447 -0.0357428336359837 0.0290727107064823 -0.00525206792557153 0.0280728585158991 -0.0152853933898371 0.00355790107344771 0.0132431886456005 -0.00101066856151458 0.0143201595615646 -0.159159342697252 -0.00808790014035821 -0.0871591096229902 0.0755912944673212 0.0673055958107613 0.0358622535637154 0.0588489943853132 -0.0835458992090421 0.0415389204714616 -0.0930814198776011 0.0461017395617224 -0.0966262151424533 -0.185607765684523 -0.0558052526197783 -0.130663356030438 0.0214930611943151 0.0590616648809022 -0.00384572052522252 0.128321306659293 0.122490659760347 0.0229041362975557 -0.0653863045939822 0.0603113663799397 -0.0269519062680907 0.213269562277417 -0.0565070661012168 0.158501807963339 0.130892344794817 -0.0073406231745468 0.115166086932336
  56 1060.2000451133 ""  1.48872674444519 0 0 -0.0157024024038002 -0.00586840990785793 -0.0262126286889766 0.0117064946353112 -0.000968027078476049 0.0246338340246038 0.00308957633502217 0.0153831533241909 -0.00935380879394548 0.00450836329000826 0.0104042902399631 -0.00255465206791088 0.013013541249691 -0.0238759159661535 0.0245486188772114 -0.00440133826032841 0.0220962818734944 -0.0180619265205041 -0.00301755202054772 -0.00849851906132537 0.00438637178246045 -0.00184810080429014 -0.0236277511532255 0.0132587240352595 -0.0243175010163444 0.0353135788005845 -0.0389297787495961 0.0804872259195984 0.018274169868095 0.0511575420976769 -0.0603822793906249 0.000999174717325121 0.0145885766187528 -0.0133072604249059 -0.0394626911499553 -0.0489851462660315 -0.00734839179610989 0.00272754732104047 -0.0255183400023488 -0.000239546116527078 -0.00977827503761599 -0.012380842226332 0.0278523504504035 0.0807071017225069 -0.0129656368526648 -0.00211049341125973 -0.0337141078805947 0.0147338076931573 0.00754586241850556 0.00484987045819273 -0.00352620410353607 -0.045854870409436 -0.0460945446784451 -0.0164832651078101 -0.120654015184943 -0.25865582768039 0.115799600733926 -0.115653970243195 0.304133146542774 -0.27503799809872 -0.080252241125252 -0.290029232931761 0.0622391921758635 0.10649240380247 0.0149609209189924 -0.0141089705454229 0.0590898366649192 0.119947051144416 0.244008163452987 0.0630606189263653 -0.077344939268721 -0.20323456308622 0.045181080585164 0.0708508575829167 0.0760353159977805 -0.179120988445597 0.115311743193825 0.107065034136459 0.280036169793727 -0.0496163982577363 -0.0369668253536081 0.00106853356747696 0.000115112808628852 0.00113146260425675 -0.000447226803555633 0.000975964967268458 -0.000100696891025757 0.00131297596787905 0.0015435315787055 -0.000866135244553433 -0.0230570481362017 0.0194389369954496 -0.00864211880475193 0.0194556900196336 -0.00402496361508052 0.00834927677017626 0.0182439176358796 0.00309465490135908 0.0188706625176293 -0.000676481501540532 -0.000297173564989807 0.000867574076168953 0.000696907004582773 0.000153359556449882 0.000267427617453469 0.000530817949856957 0.000136225356498965 -0.000797340707601827 0.00243840083256658 0.00246028685958596 -0.000228089187418918 -0.00296394045205694 -0.00525763314817943 -0.00310074876565608 -0.00665018130543578 -0.000870429568231208 -0.00411811550257455 0.00218457527664783 0.00283482119293023 -0.00142784715821431 -3.44600596435613e-05 -0.000982143965053045 0.00328003287793152 0.00126889036573139 -0.00135458338047621 0.00215560698662867 -0.00341295271988294 0.00277414775872816 -0.00133862164601741
  57 1069.08426645459 ""  0.0841169247187012 0 0 0.000126724770100341 -0.000266041890762191 -0.000449222769883992 0.000317548354296819 4.96277358635997e-05 0.000165961679176866 -0.000648894065339004 0.000343713475630736 0.000393010691357729 -0.00039255680594088 0.0013384630874383 0.00119368426334802 0.00767125524029979 -0.00653800380843935 -0.00870027854973408 -0.0226560726147632 0.0167910797952896 0.0274596459151863 0.00417700394320531 -0.00264566479622342 -0.00496377676137689 0.000294058225577768 -0.00112716484459562 -0.000433237848044316 0.0304945169016217 -0.0240847018959043 -0.0409994254153209 0.0244946614214437 -0.0182642237268426 -0.0297136210385246 -0.0506432397532181 -0.0629884081672029 0.0445504090815401 0.0153065687430547 0.0903740564021382 -0.000157787621673093 -0.000313119235805507 -0.000683377805452191 0.00119746199692202 -0.000749149738608387 0.000298963244861548 -0.00100712334230532 0.00798573179075976 -6.35395002521628e-05 -0.00798855794684014 -0.0401107549254175 0.0272515137360862 0.0493321508615727 0.000719681959769205 0.00189799336427676 -0.000296256844304759 -0.0097504051237409 0.00452780288994794 0.00998741375290709 -0.0513418006333014 0.136380829670354 -0.0698582333013254 -0.0320526359930525 0.0278733216481888 0.0365146177217106 0.00786585949879976 -0.111332474701725 0.125546012286677 0.112644857551309 0.174680777305193 0.28194513198151 0.0735974467241948 0.179803831015456 0.0821713639429804 0.0309973522413388 -0.0484715813961485 -0.393382732850221 -0.348962437692865 0.0154818633535902 0.0308273755410034 0.31667781769165 -0.229678721502621 -0.0622549499474834 -0.172065047671765 -0.0965879236073512 0.0570131836755068 0.000130950168551013 4.66616990784262e-05 7.90561770333696e-05 2.95170573275479e-05 -4.21331399870194e-07 -7.49314044810959e-05 -1.40229072129797e-05 -7.16159978088041e-05 -9.57706618083794e-05 0.000103815731158036 8.77172282563837e-06 0.000304097181614786 -0.000550837124409733 0.000349491694960706 -8.98648964858571e-05 -0.000497844693683195 0.000413148229427871 -0.000400488164200441 -0.00058554006863358 -0.000421342080869988 -0.000114894154516617 0.000321697467792727 0.000505157145385467 0.000127617453102581 0.000198521828168361 -2.67319649970325e-05 -8.31185241588627e-05 -0.000219345772937571 9.39431810311971e-05 -0.000479627910166779 -0.00121798966215159 -0.0010299030369436 -0.000782072264064526 0.000167966796003928 -0.000115449760258009 -0.000353567665907282 0.00176492791379183 0.000966792829647776 0.000646165399704896 0.000166998914188193 -0.00024636827718426 0.000691037791651385 0.000675056297832788 -0.000324906002626299 0.000796552631906718 -0.000220243817573801 0.000482021903021285 5.61158492154896e-06
  58 1107.51830532974 ""  1.84585212966805 0 0 0.000530441862832811 0.0512258630772046 -0.0413104676509567 0.00393272829050087 -0.0120688444240588 0.0198683308671232 0.00172047516337555 -0.0124717766513419 0.000151705189597346 -0.00401341095239566 0.00406756922669975 -0.00302588207657171 0.000895245072894891 0.00533460361248529 -0.00250072587012983 -0.00212968084354584 -0.0065567307531514 0.00187353358372787 -0.0024056012961081 -0.00252317646310835 -0.000582417858810185 -0.000901031073920004 0.00554914763702403 -0.00215226808609337 -0.000431624027808201 -0.000643593828208752 0.000133736335687479 0.00301636694717775 0.00165448985006593 0.00143030267026131 -0.00132303794466831 0.00165216021963311 -0.000363657452192503 -0.000106700086394875 0.000382788645278187 -0.00208669648930506 -0.026344382018769 0.00872653829906386 -0.0291841822044411 0.00906190754611478 0.0834570726862237 -0.0235119096281205 0.0106094746599431 0.0159013589149015 -0.0176538745020038 0.0163004279316742 0.0133923823966117 0.00712701325884097 -0.00738728404849592 -0.0138795760809794 0.00216125754954763 0.0194535626761941 0.00977075176849706 0.0023070709269383 -0.00451451512301455 -0.00872718199145208 0.00375370837619669 -0.00498080492113549 0.0135291365305221 -0.0122312508873182 -0.00302431755711916 -0.00954625548858755 0.00139362598984178 0.00192029442556634 -0.00340242224870352 -0.00697639759574776 0.000700320607489765 0.000617121674298227 0.00867038593720739 0.00230431414641045 -0.00234630343203104 0.00123669480309293 -0.00543435274914136 0.00311516410590222 0.00371197260009057 0.000134209908143556 -0.000698859400509452 0.00324654945990044 0.00764976360403306 -0.00433335401878523 -0.000302046752712303 0.0356514536455325 0.0455864337801027 0.0035317247408108 -0.0324000559538316 -0.0177551997772267 -0.022682441833033 0.0461892006696401 -0.0443932425193266 0.0763205467742567 0.253749174133963 -0.205813928534006 0.366289244415846 -0.337318311017643 0.00541862936567344 -0.224287452299825 -0.392621915449493 -0.0057712956809894 -0.409125917378525 -0.00214658853488344 -0.0017999491054626 0.00230698344474648 0.000240151010350485 0.000579999893510647 -0.00101991742610618 0.0015281991794675 0.00115997572161121 -0.00179543792852714 0.00450507883785585 0.0053051085427148 -0.00130103869980952 -0.00689357628602563 -0.0115182431823783 -0.00542889618111754 0.00168217984894876 -0.00106352935313383 -0.00163228585219916 0.010718800732613 0.00294999209073452 0.00388364138670894 0.00187892662050521 -0.0031135732843211 0.00741460901891015 -5.666427488278e-05 -0.00429803915030477 0.00430237705609474 -0.00942851208831413 0.00339820467707855 -0.00522652621392622
  59 1131.24610745002 ""  0.239735393917164 0 0 -0.0097241493533393 0.00144960247998185 -0.0226657546812055 0.0203021793033991 0.0163126673212508 0.0231179058123864 -0.00351291659329366 0.001841503360059 -0.00776390380654673 -0.0647249887926885 -0.0373192732443141 -0.0304704431459725 0.0104618985284128 0.0280427795972653 -0.00634798320722578 0.122924371846752 0.14605175620432 0.00940735374007213 0.0138458432710192 -0.0138427427330559 0.0221784020668157 -0.0148386958959709 -0.0584763887381491 0.0214930172173817 0.0133185603086657 0.016301292288753 0.000799931780033452 -0.0384928870774847 -0.0231469761832396 -0.0164898079718358 -0.0244566587919835 -0.0304944091123451 0.00863231140235428 -0.0171842300409664 -0.035400267630665 -0.000821593072175505 -0.00955365077389253 -0.00105512809040116 -0.0161749423450984 -0.00145619183320388 -0.00500105983218839 -0.0168928720309858 -0.101330260214889 -0.147930623149048 -0.0174600536259304 -0.129364294926047 -0.0288315385788732 -0.0864473608243605 -0.0467896652148481 -0.18045631452434 0.0661404850226371 -0.133529794766563 -0.115905137038646 -0.0498926598710524 0.0561700549937087 0.0919365609476994 -0.0407927238129455 0.0551558737502104 -0.161505871443573 0.142644256570253 0.0344496884448998 0.106613936537965 -0.00808109160484932 0.0476752551139441 0.0528009524335096 0.0835265673998704 0.0260707162309767 0.0716592014382807 0.0122401412187074 0.0106487690805244 -0.0237334658235546 -0.185538972880332 0.10633661868902 0.00426970598881724 0.00310684943372606 -0.149944574472301 0.104473956400274 0.0286652762985341 0.0544715090877078 0.0468529583030962 -0.0246555702555606 0.000189899005299968 0.000121616725029926 -0.000108904298871976 0.000833797903177994 -0.000538742184393542 -0.000175790517934331 0.000886391397044325 -0.00129117560217067 0.00190958883334925 -0.00270074339741332 0.00202984062606983 0.000506060930769998 -0.00496088954329787 0.00408091975057465 -0.000275710777286935 -0.0131731822984171 0.00282865761551753 -0.0126268818150294 -0.000252785610440967 0.00278508744136256 0.000752727372208527 0.00127660370812639 -0.00162143385634677 0.000171352311230983 0.000115499586585871 -0.00181835247371474 -0.000409565525561408 0.000124517830358831 0.00409377136746072 -0.000540087111121918 0.00130874623278685 -0.00168195524522808 -0.00117115016126138 -0.00928352190004786 0.00294078163397004 -0.00263844721945878 -0.00923567738207001 -0.00154933244330883 -0.0067495180069759 -0.00450732478260715 0.00291495248231471 -0.000998194251431765 0.00536432907192026 0.000320174302768252 0.00201661358019059 0.00114466454509939 0.00388644562241901 0.00260207825006674
  60 1150.23702718826 ""  7.97815185658276 0 0 -0.0093889152873929 -0.0068786789208448 -0.00313202230026754 0.000558804102427501 -0.0131261633441609 0.00701309666763916 -0.00119439428191566 0.025604020785118 -0.0154387349376432 0.055716830481152 0.0352188596036744 0.0238046793012279 -0.0313509894415126 -0.0692150022436949 0.0146421431945009 -0.0203696383977035 0.0295791618227794 -0.0339391875053411 0.0525616547673059 0.0438400679846793 0.0191909470426437 -0.0326575780275086 -0.0623553550981072 0.00907957348937568 -0.0123890649355249 0.0161367470181713 -0.0196928175191411 -0.00728934901776981 -0.00995834701253902 0.000986635746347249 0.0201548181683504 -0.0117073755497866 0.00614288163999893 0.00705930834911314 -0.00213582263547434 0.0233464292996676 0.00483924146301959 0.0113329829664439 -0.0154399695345683 0.0065382918901977 -0.00940878354471466 0.0108772948171891 0.158512388556358 0.323289809906926 -0.0255125793227239 -0.22370500210277 -0.162874912892831 -0.0955423154896443 0.17929967972255 0.334494632411099 -0.0557700447695549 -0.410937206648302 -0.224347704249316 -0.204309801006344 0.0113731552321448 0.0167228860094688 -0.00503724128700131 0.0224810429081957 -0.0543929848664983 0.0495889429373086 0.00815975223808313 0.0203417810254114 -0.00346517926373619 -0.0333221636176702 0.028640735685979 0.0656838408343184 -0.00973474847019283 -0.0192169633580156 -0.084214731768693 -0.0282280011159965 0.0328244481974807 0.0310465637402313 0.0545258086831143 -0.0398765376961784 -0.0465416765860387 0.0250150439415455 -0.00982398070396198 -0.0442010739674952 -0.0791901034382725 0.0382217490814893 0.00606789916539339 0.00453564962989176 0.0046425329196952 -0.000240228156868293 -0.00492361585614244 -0.00290649005142059 0.000613580878197824 0.00720754965195547 0.00436742039420873 -0.00120214034473243 0.0240479197750719 -0.0169380930847898 0.0314202660285761 -0.0362415590831576 0.00857366296657681 -0.0202157919400466 0.00878059664861848 0.0113912923211289 0.00373352938294488 -0.00142259081465826 -0.0037268546114964 -0.000681644368436471 0.000120906267621994 0.00231878267204303 -0.000212574175551458 0.000782935155397444 0.00217728597627339 0.000919969177444841 -0.000229611083102744 -0.00424854705785634 0.000535474359802981 -0.00488466589766236 -0.00460585193170529 -0.00282362834194619 0.00702216331584979 -0.00034104951368596 0.00177026257744303 0.00721663288752488 0.00202869553734106 0.00472402298425419 0.0067795102516886 -0.00543525461168804 0.00513975421957713 -0.00738140895061894 0.000520113837143846 -0.00547790834985534 -0.00364124950184131 -0.00211519652755621 -0.00334482371187482
  61 1160.74106545666 ""  10.2389640173264 0 0 0.0817478035635826 0.0552786753362745 -0.0523104213891635 -0.0155178800718794 0.00337474304358289 0.0154494637358044 -0.0127519592190969 -0.0325581121689899 -0.00126166885537121 0.000295274753179987 0.0101874318645329 -0.00334376489670265 -0.00750045344969195 0.00362958575173337 -0.00780015746485006 0.000292775272409269 -0.000668578494509324 0.000352927235303048 0.0124007510710426 0.00376845871194906 0.00768036694303068 -0.00732418437051033 -0.00457272862890593 -0.00261311353005765 -0.00170784454249205 -0.000445382340123799 -0.00152522029798723 0.000266532987430787 0.000165309619434109 0.000415520700152072 0.000811665405233818 -0.000189245830910403 0.000272180656455563 0.000189722935936899 3.53486714797044e-05 0.00103850724853131 0.0181752850388705 0.010236630365217 0.275386037457219 -0.0784036553243535 0.252011255381974 -0.127227933257898 0.0468807270161267 0.105929262481014 -0.0371005474889697 -0.0239747120688946 -0.00408233830845727 -0.0188015767408755 0.0161611684123623 0.0138356452731706 0.00690191727347604 -0.00402705783645507 -0.0061504143262315 -0.00264369222332788 -0.000514777640429321 -0.00131916851617488 0.000671057891186323 0.000472781884808714 0.00016983963149999 -0.00058047217775802 -0.000459078335639493 -0.000566508304613236 -0.00102583633744348 -0.00213847337415151 0.000673260140766697 0.00194195842352974 -0.000541446081203345 -0.00137423046601574 -0.00222420642279539 -0.000832511578515165 0.00110082467020633 0.00261862924080815 0.00166743745027935 -0.00235937363186505 -0.00291495980970509 0.00185236919988117 -0.0010605038927009 -0.00236931815753468 -0.00265040709967045 0.000554179849457787 0.000593819963664653 -0.0136944807584005 -0.0351330673720391 0.0284626640356508 0.0155261994314899 0.0419019647797365 -0.0268222794210018 -0.0296709115166304 -0.0907123361012839 0.0545026978954793 -0.280876613393712 0.197761169676465 -0.174461904201531 0.273184273809634 -0.0491844507634993 0.183029916526549 -0.239194523614991 -0.144858678687689 -0.209154181804702 0.0048960322943531 0.0299933690523728 -0.000468936856129946 0.001363782693802 -0.0187539693072301 0.00319349323437346 -0.003633804794111 -0.0186892498583368 4.20568452670852e-05 0.0203786208757157 0.0340983320135669 0.00897792832505481 0.0192181867858225 0.0249689476432615 0.00341801730414705 -0.064686874737878 0.00443555130440532 -0.0186407995721033 -0.0465148380695957 -0.0019063721905144 -0.044811772500888 -0.0463942508596575 0.037626770434757 -0.035842197292829 0.0486588962402756 0.00756250074873784 0.0193116955898196 0.0323691197861563 0.0153787711713628 0.0319323598061691
  62 1163.227448069 ""  12.7774912864544 0 0 0.0124441898711218 0.0113207089078018 -0.00832623069249594 -0.00181645570178711 0.00178115446707758 0.00203161044902846 -0.00288412188352256 -0.00701250937636558 -0.000359895774119519 -0.00235821221472199 0.000588450463538132 -0.00166988836298722 -0.000870781189661118 0.00296373424596303 -0.00230611582516707 0.00330251907652007 0.00208806878481603 0.000915786554016265 0.00160918687279772 -0.000532384978774416 0.00181319852950772 -0.00101328020506439 -0.000474160586066573 -4.03137940847962e-05 -0.000427315729707663 -0.000234167285646887 0.00107291100396785 -0.00030487286965334 -5.6447646276931e-05 -0.000663543938538496 -0.000561134653568395 -0.000222459087723408 -0.000259276260895308 1.63484725285075e-05 -0.00105337680886039 -0.000867181411978394 0.00254134811803021 0.00494210489928311 0.0484984949714943 -0.00739581928719395 0.0448872749029412 -0.013049940867973 0.00344979614868383 0.00874926702229607 -0.00698043040937431 -0.00434910642668124 0.00220802030572329 -0.00366860787886006 -0.00228983970747367 -0.0121295894751009 0.00431183461293692 0.0102371050429887 0.00191875520072251 0.00342215890519245 -8.95029121955169e-05 0.00170165062508211 -0.000960918359915892 0.000144724197625609 -0.00111077292896337 0.0021607456762956 0.000403442752501821 0.00071245286723321 0.000745494327451105 0.000530066973062031 -9.47079979192346e-05 -0.000396232580900992 0.000364321126031719 0.000753504053150823 0.00127598206635971 0.000474702585405656 -0.000660547028905999 -0.00283225350012153 0.000798940825067267 0.00201254136641426 0.00328621602540938 -0.00404740492266579 0.00269346165424039 0.00346864879031591 0.00107976245502993 0.00178793918341567 -0.00159373774294307 -0.00023706935558018 -0.0174970033080386 0.0116533596760308 0.00046948333326321 0.0125895038714938 -0.00529509492917187 0.00131392851545394 -0.0186201331674547 0.00491611450915183 -0.0892833029836459 0.063237081565167 -0.0645702875466714 0.0212158758589414 0.0407357171459338 0.0640413064360543 -0.0524761453463275 -0.0308059514575233 -0.0626844190661004 -0.0256171815307247 -0.143558511576776 0.00198518673039565 -0.00407681344093545 0.086066731698401 -0.0128066251490996 0.0183427182577317 0.0885145050073498 0.00192251630251764 -0.0981224736420678 -0.164506480478164 -0.0401144300734663 -0.101219653421016 -0.129338223724566 -0.0246608053387799 0.319251822789305 -0.00699850640794877 0.0995211881247577 0.209358582498518 0.0309293186433763 0.178767852887067 0.221232010285075 -0.180062743290894 0.172993025907096 -0.236168523474824 -0.0340073778643701 -0.0990029746312412 -0.150421004186699 -0.0738464676356203 -0.148772002187646
  63 1180.62982515969 ""  1.4316283626208 0 0 -0.042030710752908 -0.00314457153562967 0.0310074867948298 0.0109519270108546 -0.00510908809204599 -0.0134877402084191 0.00301865236661613 0.012644980232698 -0.00287248632237621 0.00130461395887225 -0.00425338107198448 0.00328344950342675 0.00361417074565575 -0.00230117554319291 0.00385434074273285 -0.00343962193353836 0.000518433412568215 -0.00307419166215598 -0.00324686119396678 -0.00190367094711408 -0.00127714220189459 0.00328867309249427 0.00156769401586781 0.00214111570319973 -0.000900292142232378 0.00110965353791234 -0.00113031247500416 0.000204887477865937 -0.000452262178164605 0.000214775917742285 0.00135817878435064 -0.000195272937087295 0.000273241626172197 0.000717884651753473 0.000409018896571507 0.00100754929488029 -0.0166421469508355 -0.00677746510701779 -0.220732310299275 0.105377946063082 -0.0533967439872534 0.145158002227614 -0.00941078193229389 -0.0338722654954873 0.0103353602269666 0.00641172872737403 -0.000596088186918142 0.00701959978450471 -0.000139513729864816 0.00471750847447953 -0.00381719458439701 -0.000883358136899208 -0.00124298919015237 -0.00269985952042483 -0.000338313499081114 -0.000501988855060757 0.000217180058936412 -0.000381934419271449 0.000148931083147712 -0.000127502883508104 -9.96134567262559e-05 -0.00121221105884643 0.000720795428010682 -0.00189451830513545 0.00109495524100219 0.00265137292853832 -0.000659080486886893 -0.0012996644536757 -0.0048176509323127 -0.00180900305558448 0.00241934055672798 0.00286085945006207 0.00148081162260544 -0.00178005904485785 -0.00218796237637081 0.00314825292052789 -0.00160097680334568 -0.00310007048931205 -0.00398624223535407 0.00138042871587775 0.000451838581574125 0.0360044568647241 -0.0908742033315512 0.0550866298686365 -0.0382023668233713 0.0336428729831894 -0.00836087837430398 0.0845712814420848 0.00839590164306548 -0.0341701126961807 -0.247990983866894 0.173036593512813 -0.187642460918691 -0.308435392583318 0.451415939336695 0.230195301603817 -0.0838828980045553 -0.0477975209330138 -0.270215420153693 -0.00013896046512699 0.0153683722053604 0.00597574850652543 0.00140362899770362 -0.00955553503888578 -0.0012944959308664 0.000395509313350103 -0.00891707639670319 -0.00416743222684221 0.0158386304036776 0.0308900991851571 -1.76945433136699e-05 0.00583081305406543 -0.00415943939062716 -0.00203580063967396 -0.0381327516777602 0.00782585163112118 -0.0126415901595915 -0.0245501499182065 -0.0115018856630724 -0.0145890009104122 -0.0254177543538297 0.0177069089557709 -0.00812794335694273 0.028914613511511 -0.00387179852414011 0.0201437083452625 0.00186468327643043 0.0165104355162602 0.00913794790540883
  64 1189.85332871996 ""  6.56140345341434 0 0 -0.030399027456191 -0.0196559621793883 0.0202210200931797 0.00458251293948761 -0.0111051674939281 -0.00631199397246239 0.0117633648080775 0.0208908360547612 0.00117845281592727 0.000876538396296643 -0.00375601848514551 0.0025429462990158 0.0054774622412451 -0.00460690213859571 0.00695259170929734 -0.00241352790586885 -0.00111217755154026 -0.00119383304837173 -0.00440029515242831 0.0035082131331306 -0.00546680491930814 0.000873731024197446 -0.000150556671576691 0.00055153106862462 0.000853168110572674 0.00178279805480969 -4.95996837303543e-05 -0.000148821090527344 -0.000614618864707155 5.10071929568893e-05 0.000213841626759421 -0.000380359687826046 -0.000133408005305801 -4.17129153918223e-05 -1.09389806404042e-05 -4.42779534307032e-06 -0.0536776391154415 -0.0845641709456425 -0.169748731195888 0.0389632596109229 -0.0888722700211863 0.061011347858071 -0.0247223920305541 -0.0686273721405936 0.0188531905075005 0.025512347162637 0.00448872185401586 0.0195769853773162 0.00755357446965187 0.031054670927875 -0.0139379664037651 -0.0415449619213128 -0.0169373854626475 -0.0237308507803147 0.000465082066142456 0.000458641672461996 -0.000148146104966755 -0.000684051248366876 -0.000117267484694736 0.000146532539523045 0.000398474485151199 -0.000101353357973422 0.00127023296466936 0.00050640346592144 0.000848888246188151 0.00119872102360226 0.000298269218342406 0.000155630174033774 -0.000762516138739658 -0.000261966734358672 -6.35156454231147e-05 0.000272906348543853 0.00112790528478526 0.000235036942777366 -0.000116118637902763 0.000431429846878359 -0.000602961108849283 -4.41977982945464e-05 6.20708229394147e-05 0.000335245902705738 -8.5235136756726e-05 -0.0998993768994731 -0.00121356870151883 0.0515493607792673 0.0222944260975711 0.00162155086148301 -0.0418255443569476 0.0420278220023036 0.0524295668100275 0.019609166992503 0.353277632823593 -0.222897289078813 -0.248443603626226 0.419488086826966 -0.118804876340233 0.257529256964265 -0.253102645295806 0.143789472889557 -0.273986082063769 0.000581116046380566 -0.00179637037927304 -0.000642215683407382 -0.00040942717326796 0.00154385355133327 7.25893591882401e-05 -0.000212362347424185 0.00131372730516119 0.000262110134984807 -0.00164712748313435 -0.00392119213791969 3.68752561415971e-05 -0.00137823518498703 0.0014654846811633 0.000364652729510694 -0.00113144736634235 -0.00036748068801445 -0.000974798890991645 0.00142427995704378 0.000552263826424462 0.00217161749954061 0.00329928056957057 -0.00207464478451126 0.000384786780993631 -0.00366651928657264 0.000596892997145101 -0.00239424298829169 -0.000655653006624648 -0.00215578631689551 -0.00171916467625686
  65 1215.65765074852 ""  74.4214040379049 0 0 0.019485449226121 0.0215496794574014 0.0093865312441064 -0.0290886312535834 -0.0301853427594338 -0.0161961641512033 0.0550029778156158 0.0284161973006232 0.0350529672117544 -0.0171898362503171 -0.0109817723560067 -0.00643831667296723 0.0142604811138441 0.00267805919569446 0.00987216199263625 0.0120036149409428 -0.0344476846774502 0.0325407246272174 0.00135360593862338 0.0617948348081431 -0.0350783677665854 -0.028080491057242 -0.00738647083860184 -0.0211020326911097 0.0613657712971832 -0.0290227199755154 0.0534340885320349 -0.014396923669177 0.00874123718176252 -0.0109964008686626 -0.0348570492270964 0.0152394295918763 -0.0180862790450766 -0.0226672752102394 0.00489083566426963 -0.0317660632892947 -0.0147379211198269 -0.0217300751044919 0.00614361518390769 -0.0207393009350431 0.0236695891668422 -0.0291457007136265 -0.141641392362681 -0.367778619484059 0.0608571280577738 0.238836049870803 0.104933124390132 0.136684589495068 0.102748093259816 0.309630801566036 -0.0997742800770731 -0.343929053115035 -0.133764966553569 -0.197638396533802 0.0304727262343409 0.0341814122221658 -0.0166576872285983 0.00198817753753538 -0.00663603651852223 -0.00528357178180555 0.0121568576938609 0.0613806712102314 -0.0188100173261106 0.0638572542367607 -0.0364556680991985 -0.102085289496851 0.0129805045880044 0.0172135004009737 0.135518602953318 0.0592836104500469 -0.0794643817091222 -0.0268556481653515 -0.0684354041462657 0.065462492001399 0.0680957995412391 -0.0363397798420478 -0.00111294244767877 0.0886843513116104 0.103361672009065 -0.0600441725834558 -0.00267165539035156 0.00985584189063109 3.45645669527957e-05 -0.00354429325672247 -0.00152707104121249 0.00274095691025436 0.00168875818047586 -0.0101305357150673 -0.0160053657451899 0.0052649143596725 -0.0517073749619349 0.0337716780092283 0.0205680946861314 -0.0186240501864029 -0.00595952789866548 -0.0226638979088131 0.00707352750572217 -0.0420254191722843 0.0131613433384135 0.00161343875204339 -0.000399165642150863 -0.000892672704818748 -0.00183270869737111 -0.000261473395690961 5.83488336102611e-05 -0.00135262534629269 0.000473269685595116 0.000270676457155974 0.0021768850622436 -0.00242784870514406 0.00246939984674917 0.00117827623195056 0.00496615927053758 0.00173105443906006 0.00656690253442619 -0.00434400079975182 0.00201833936789827 0.00774950143012349 0.00321743247882795 0.00254703276113015 0.00224627447748509 -0.00167616057885656 -0.00107619881699307 0.000475258742286649 0.00275323338884808 -0.00115529746287031 0.00347378568366418 -0.00121781467531571 0.00142838372230045
  66 1224.68060328455 ""  6.49625840626706 0 0 -0.00819212373372682 -0.00883334947764264 0.00148605681941206 0.00650958327884308 0.00614703494442318 0.000690238500693686 -0.000321607211845686 -0.0139149929444266 0.0112119733102009 0.0157955546199351 0.0278169191883871 -0.00528870170736052 -0.0352343312671773 -0.014185192839408 -0.0274367664888081 0.00563159860960433 -0.00358790962851746 0.0366654655370518 0.00705486612171686 0.00361449464091732 -0.00189655367206364 -0.00241286502266331 -0.00180044934202472 -0.00277339948200495 0.131430201497532 -0.104573773680658 -0.0531956364712148 -0.0493928012397776 0.0427217727694783 0.0363536846851375 -0.0550611964226671 0.0467367474427827 0.00601119383710732 -0.0364559451331001 0.0149951987753303 0.011729633584401 0.00321649116158709 0.00412997983904913 -0.0120383719489832 0.00193523059879404 -0.0257044146702545 0.00513860474256605 0.0708644323313011 0.182950641575979 -0.0361715395259348 -0.212474058788947 -0.072376929261528 -0.0934496335745786 -0.0338411437536555 -0.0558315906264348 0.031935543615287 0.0848186640214877 0.0382881284918285 0.0532425351029759 0.118165063145237 -0.146671824911239 0.0805589779373036 0.0913669873967304 -0.0784237454366783 -0.0865354282030452 -0.0195923067419793 0.186246316777446 -0.217519023672758 0.105918779081554 -0.0603558661720642 -0.153864841177978 0.0207362355786962 0.0386614420932588 0.267204937301143 0.101219151735719 -0.111756431004919 0.0127542590275431 -0.046526470686578 0.0079304545324003 0.00287939877044597 -0.0486137939595189 0.0255301279847412 0.00432989978232962 -0.0640011173464301 0.0198301708311706 0.00976863265463538 -0.0034093939952129 -0.000949277469806627 0.00307871466588268 -0.000793367754480483 -0.000729606750917258 -0.000749067891112825 0.00645230008261529 0.00806897335927104 -0.00405876607999385 0.0205728980714363 -0.0129716161821938 -0.0100608038214184 0.0015673679881689 0.009279684393736 0.0124272211555103 0.00108279617954872 0.0110482014944469 -0.010070589067103 -0.000183234973915598 9.44407451556113e-05 0.000336673288664645 8.51296217923677e-05 -4.93353891110279e-05 -0.000230738316953249 9.41638003934206e-06 0.000107502618957801 -0.000129345193748822 0.000819199907650492 0.000640691399883851 0.000479729516335502 0.000628872964011769 -0.00187930622323524 -0.000353170415693618 -0.000662595753716671 0.000792136114588427 -5.79177345799637e-05 -0.000871445761577464 -0.000765848410290058 -8.25453037578232e-05 0.00092103656075307 -0.000508680876117391 -0.00010945637635617 0.00090589811589726 0.000505613326487859 0.000278970412921651 -0.000847831527970326 4.26821442924007e-05 -0.000549649669806465
  67 1226.41805955973 ""  3.31282069782613 0 0 -0.00901412404718416 -0.00967262727893747 0.00279359922214656 0.00604462762549928 0.00543437524307458 -0.000550247178904004 0.00580417907085004 -0.0169778299779311 0.0175055962228723 0.0183822204524757 0.0378100096423329 -0.00665756396657415 -0.0532108848016511 -0.0142585648795401 -0.0286680229137925 0.03482592138798 -0.0261802246018486 0.0214305422903667 0.00568825569425537 0.0128637966077689 -0.00114271141750246 -0.00649970936986993 -0.0025138349297147 -0.00431777476367187 -0.00138219384105092 -0.00346097139107769 0.16498426958973 0.0163407753798161 -0.00592490994753871 -0.0587343844173369 -0.014846414347498 -0.000306233300201052 -0.0398821156958166 -0.00611447302727803 0.00514190127546928 -0.0733575492141864 0.0028135133342263 0.00314769994867296 -0.0158262484979291 0.00133729879248416 -0.0306635901841056 0.00508209004571714 0.0820675007143998 0.219560661739716 -0.0420442410407159 -0.234463163492543 -0.117190708063832 -0.16262299606699 -0.0182405434299744 -0.066259427976032 0.0105093718861666 0.0850394124632568 0.0404572262236525 0.0554529579464294 -0.0583720569841678 0.207529784514225 -0.108717198079403 -0.0466551144797182 0.0310931524995437 0.0981008946934227 0.0351730720798156 -0.0331930571612449 0.125988752264114 0.0181377361451568 -0.0426271600391774 -0.0985657023893731 -0.0048016734108253 -0.017942831448805 0.0158481460602581 0.028463118581995 -0.0463308444059638 -0.0482823517067555 -0.133180188949217 0.11864465436467 0.133412803204341 -0.0116515956255762 -0.0263531585939337 0.160124697203793 0.226934039540183 -0.13814293722161 -0.011362026960211 -0.0036928739650381 -0.000926850984652525 0.00375148827077411 -0.00116852365425713 -0.000774070282792073 -0.000794184565536447 0.00731489613967633 0.00903273295466801 -0.00495921634221276 0.0229544243945261 -0.0144111662115719 -0.0103961446204162 0.0010033804114626 0.0106994066869947 0.0138594685875479 0.00288476875815615 0.010340039318036 -0.0110149753746821 -0.000574847468094445 0.000938504697146168 0.000258936311873357 0.000480414758005856 -0.000517150167048882 -0.000195568583410179 -0.000116966954157346 -0.000615437751475136 -0.000396260851845117 0.0018723976428137 0.00234633322954053 0.000556680648311624 0.00151803506390966 -0.00119945095824939 -3.81560986068221e-05 -0.00194737255268993 0.00204389153755736 0.000110944794323652 -0.00371520157010165 -0.00154218118350721 -0.00179375990290907 -0.00161862417888847 0.000480585572774894 0.000591064482060808 0.00221575571823361 0.000185985064292341 0.000994847244900274 0.00266243194217645 0.00175433646367583 0.00209085478222346
  68 1266.47240518428 ""  238.81443693618 0 0 -0.0259185844056182 -0.0305754462565318 -0.0242296554508841 0.0550541528263772 0.0689688348166 0.031544784040372 -0.119591694194725 -0.0871341363179272 -0.059871239242822 -0.0266116671514595 -0.066983202645077 0.0165680897629163 0.0477310865262393 0.0538695121186675 0.008155032680906 -0.0182348967321435 0.022034587755062 -0.0283987012002596 0.0341647649356533 -0.00139864543003989 0.0299354778918338 -0.00612488574436922 -0.0182232864386055 0.00861486526544999 0.000570873513765318 -0.0584713237132478 0.0367408994864824 0.00118223675326621 0.0117494979345158 -0.00644128975034693 -0.00248204464877421 0.0217866891327226 -0.0138479437032246 -0.00134970801838841 0.0207168662525954 -0.0154653255927476 0.0626798212165041 0.106484562277944 0.117743247867512 0.000556793897824366 -0.0811113907881457 -0.0157117508749427 0.0078200028855556 0.0469484458015808 -0.00544702159416342 0.137008438847193 0.0969871186461172 0.0584401961821575 0.155922215521121 0.277098303129847 -0.0406427719503218 -0.0171071979527614 -0.0370032636863252 -0.00601505669273989 -0.0114994121376375 0.0134192130785173 -0.00861744231858802 -0.0171734429831154 0.0393997576296985 -0.036762518370064 -0.00462879080109292 0.00802737791947223 -0.0162694929506071 -0.00389346836267612 -0.0332124684655965 -0.0736075240295019 -0.0140652515730273 -0.0458250673357941 0.0524942246148929 0.0308990135090169 -0.0324077021009972 0.0659424417743637 -0.0746604955441762 0.0240641103072449 0.0206018369720942 0.0490231284845051 -0.0464243943513487 0.0423613316904337 0.0146402849480027 -0.0670872049733424 0.0159788952769745 -0.0039567979381712 -0.0133536634332057 -0.0179212861609311 0.0114467148389321 -0.00634920439731393 0.00435045732068383 0.0114237764973141 0.0285237857685877 0.00993997816778883 0.00886151653179126 -0.0120543686923531 -0.0523457664557931 -0.0304794299150605 0.0322710336775961 -0.00418281871396247 -0.0479781275982684 0.115717507105296 -0.0121732906723447 -0.00754317639583083 0.00174964688189383 0.0129148296003169 0.00534333641301716 0.00061886264225215 -0.00407472627594296 0.00680509306882944 -0.00221400606540091 -0.00964993283459482 -0.0340611656179208 0.0160834024708717 -0.0306522627755648 0.0219752927798557 -0.0321076356673076 0.00849871886422125 0.010280660667122 0.0245013649401396 0.0128270742590963 -0.0409779302735374 -0.0236658733472085 -0.00907414454512367 -0.0119323638835241 0.00143819432584384 0.0231253923699185 0.0134582111764161 -0.0169598234285458 0.0196990317709388 -0.0253428796126491 0.0270915711269751 -0.00873797058569475
  69 1282.37259232059 ""  9.44341087785403 0 0 -0.0117718349084923 -0.00231683321238206 0.014574521687687 -0.00246821522648389 -0.0128391180528634 -0.00697112102675206 0.0123555888471963 0.00702464473950252 0.00691179050008729 0.0053850565229865 0.0120393704916725 -0.00246224320651432 -0.00786544426662633 -0.00661339619660893 -0.00260752323842977 0.00348615022654283 -0.00670897104851674 0.00690972722832036 -0.00189948797811235 0.00326218840910279 -0.00356914129295977 -0.00229001065810913 0.000150138375247798 -0.00222047678612432 0.000476464789006982 0.00914454364328504 -0.00504023398656592 -0.000171857242000417 -0.00155323983294796 0.000787640161466531 -0.000185151794203836 -0.00335237349398589 0.00170654252960695 -0.000300678499384823 -0.00315880329276277 0.00186150435761414 -0.0634421583027614 -0.0887855434429718 -0.095397111124623 0.00771901566871175 -0.0280284048598279 0.0292228319777643 -0.00159350803010881 -0.00625178259456075 0.0018111109028328 -0.0224928401626174 -0.0136968157718097 -0.0110965983852442 -0.0122811721107781 -0.0209702816515844 0.00229624379606955 0.0106683126276302 0.0071758826413226 0.00650644629486011 0.00172968276849893 -0.00193529486872971 0.00118364328895613 0.00265267273568739 -0.0057878252714012 0.00582444404609064 0.000679049098905975 -0.00130654732586771 0.00289178369913681 0.00156988017777778 0.00501594623109759 0.0104150762803513 0.00256837742421412 0.00741694151591319 -0.00562365351338137 -0.00405069040512622 0.00363731108000975 -0.00966238078454956 0.010995294734203 -0.00280669668204837 -0.00251668174966998 -0.00767359246282211 0.00654951641221791 -0.00487018578515868 0.000250557442001084 0.0087907002685303 -0.00232952606085784 0.021293993248877 -0.0576920918827818 -0.105594958983127 0.0652050493361579 -0.00949190069198302 0.0169935647224159 -0.0424492056692709 0.0379266619013691 0.103536736352464 -0.197029964434945 0.103498477549247 -0.19248098180897 -0.112582237911671 0.00463821784778595 -0.147235945338329 -0.324017668758052 0.521659535310309 0.0743156048831815 0.0112319265451476 -0.00195199628922475 -0.0156710195025236 -0.00450653867880578 -0.000358745061471748 0.00543965831948623 -0.00951958743722652 0.00210198367045795 0.0137781685555281 0.0441845931659463 -0.0217109304149413 0.0412815895175765 -0.0539689437522353 0.0308256360266507 -0.0287761939468761 -0.0304400466023044 -0.0288773994562905 -0.0267436426986768 0.0458420755195548 0.0273064505585554 0.00958126580439998 0.0155836122358703 -0.00338636649731811 -0.0292601333844206 -0.0176569903762568 0.0273140893511815 -0.0326384679359495 0.0343413247526568 -0.0316026596725148 0.0150470832197999
  70 1284.24911548897 ""  5.31165386493261 0 0 -0.00158564118627045 -0.0047544926509628 0.00216809317776536 -0.00587739796093116 -0.0020087051609247 -0.00266465665743056 0.0125466980574331 -0.00712764660599703 0.016936660071318 0.0102785878486864 0.0177373930427318 -0.00179687979323648 -0.0166798352334355 -0.00655114858005039 -0.009672623037415 -0.00606803006720623 -0.0293228862007738 0.0131554483006067 -0.000160724476807543 0.00689233391863715 -0.00489352446362796 -0.00946391620023581 0.00402961160640674 -0.0109288756887921 0.0221275812958403 0.0496327946681275 -0.0124517669496821 -0.00873068459746764 -0.0123692110367625 0.00072864705406927 -0.00699221101811546 -0.0168963036102333 0.00472576281111486 -0.00702642059758799 -0.0168147312543093 0.00469074768781588 0.0130500105794776 0.0251783536631124 0.0559418546023694 -0.0270649569139237 -0.0626602697735279 -0.0428131982003172 0.00414494839398547 0.00513586358214854 0.00242569279642509 0.0225651118923423 0.0103115764220842 0.00986202995031053 -0.00596157002769356 -0.00201440390120418 -0.00153316522567713 0.0222178252046443 0.020664971899547 0.0103324506834725 0.028022584550759 0.0086596582035241 -0.00241328770693233 0.0113031547583874 -0.0397536564280807 0.0333846348876299 0.0131903388820386 0.0196729522592501 0.0175927955653445 0.024536623260164 0.0276753312206056 0.0460667526533998 0.0169059205208773 0.0435050233247917 -0.0102654562921053 -0.0104653649914359 0.00327796357808355 -0.0545529849880815 0.0593313370213088 0.000915687816556694 0.00143816888691327 -0.0447546053885247 0.0303309424647642 -0.00873306388110346 0.0201925959247176 0.0421092713174269 -0.0145363871225183 -4.50743853375616e-05 -0.00823267620019182 -0.0165874025386548 0.0110789321246791 -0.0031463271899738 0.00329630299610439 -0.000853633837367001 0.0122085315416856 0.0138259087856782 -0.0146553463882418 0.00540428676488805 -0.0364080092069108 -0.0173464775006966 0.000613588474655551 -0.0221956685039506 -0.0454212382629375 0.0852919365963064 0.00606611442027863 -0.0616803310289962 0.0125423309039726 0.0829217547980963 0.0167815328769868 -0.00307840078858948 -0.0283409060895139 0.0515624604845192 -0.0104144459698504 -0.0765444936437017 -0.232756954316253 0.119578963149505 -0.218975318679298 0.332017758032532 -0.15269799810514 0.17913240214229 0.190039481885608 0.146024948404745 0.155182331870523 -0.231530040735115 -0.137426193317252 -0.0521761098089515 -0.0846221195589191 0.0200970302904982 0.157476044997467 0.0977559761066262 -0.151632512657246 0.182962100711012 -0.185283131655549 0.168730136919716 -0.0842515341293599
  71 1287.07563874576 ""  1.3773965650613 0 0 -0.00639423912490075 -0.0106922785649758 -0.00796982502620222 0.0124240753967209 0.0163228368851962 0.00846634454766836 -0.0319120663960213 -0.0195343528682745 -0.017288723080086 0.0206797925976826 -0.00789776119995925 0.0212425199473794 -0.00548269290007071 0.00221591116935423 -0.00624875994754477 -0.0704792909325581 -0.0603842775113 -0.0196608274864328 -0.000483225056852005 -0.0223086006711285 0.0124870830805795 0.00112910348683576 0.0195514977936806 -0.00924289175992738 0.10850078636856 0.136025292083575 0.00536148967005452 -0.0412178205513332 -0.0398260852809105 -0.00926555537293421 -0.033870959823141 -0.043048753485278 0.00297907654116704 -0.0304818224320093 -0.0448970668711752 -0.00123364576849109 0.0309993608639358 0.0486098549010295 0.0468160841490512 -0.00853713561615182 -0.0226551586271076 -0.0144392375118367 0.0497979544315463 0.0767376152414029 0.00751073178756472 0.114457868277699 0.0574164487524006 0.0612993204043025 0.0606886466692057 0.122781534209672 -0.0252161013815496 0.098404701710138 0.0601367657487299 0.045513431365334 0.111741646567853 0.0717777800232814 -0.0296964591323211 0.0367031228206725 -0.14456053287876 0.120443685820641 0.0561057499119923 0.112826587969307 0.0496492583062959 0.10664751641934 0.0731915489917412 0.096884719566071 0.0524577127006699 0.130492933349874 0.0130488886523087 -0.00271568833505723 -0.0268041498618162 -0.162497445849306 0.152910393006152 0.0372390774431795 0.036072954522297 -0.138935444121631 0.0815849975278001 0.0221504773369121 0.0988221123558818 0.092881758113638 -0.0414737069604527 -0.00204246750498187 0.000443174231128771 0.00461304814317136 -0.00373530163417722 -0.000626719679785202 -0.000332787271216875 0.00904894377269206 0.00599507846553452 -0.00532000584678328 0.0175781927958123 -0.0108699067357939 0.00151733189864719 -0.00268105930092661 0.0128497358759433 0.0128454936732303 0.0146263022404411 -0.0192072523888072 -0.0164915271737612 0.0168541891906299 -0.00335391284127938 -0.0220201152230313 -0.00392671611139425 0.000998144275873271 0.00734578145963425 -0.0138683959548002 0.00280321520244071 0.0212130491467212 0.0645748031983824 -0.0328095294924551 0.0615536344265703 -0.0951696068855788 0.0364767996354815 -0.0534597672101747 -0.0530554995420824 -0.0377850662797994 -0.0426429886733925 0.0598111964935706 0.035961276892158 0.0129022859668714 0.0228955166887217 -0.00523546996780188 -0.0425530938726667 -0.0281611191667911 0.04211828630475 -0.0525205701323333 0.0494811790083135 -0.0451373030550068 0.0230531489819441
  72 1295.97925189656 ""  31.1499498244001 0 0 0.0135197735114357 0.0318557224239554 0.00916728783366259 -0.00574411164743965 -0.0296532915876184 -0.00678688604377376 -0.0137198108118157 0.0842505494467909 -0.0701934003486368 0.00067673755528252 -0.0494750933203618 0.0298895204636091 0.0465300204408532 -0.00825880948562276 0.0414715266213896 -0.0654589432021301 0.0463999971987261 -0.0808214751252035 -0.0264260478087289 -0.0665415551192077 0.0194177743282191 0.0617989145739871 0.0246793034058692 0.0409229259039597 0.0440979191002212 -0.0215121171332673 0.0478663543726549 -0.015591080630434 -0.00070079794723307 -0.0118571559909038 -0.0106525966409492 0.0114251805447491 -0.010697887250426 -0.00693376020717057 0.00875352027050075 -0.0156680882749464 -0.116973141640325 -0.189737378934026 -0.248471097937494 0.124920226472981 0.263635900022927 0.20169836305395 0.045705692230775 0.0324859193225325 0.00526712057023232 -0.0646947179845376 -0.0568879648614316 -0.00912494851956121 0.004508854868418 -0.00319352972440341 -0.00176419052336084 0.00101683199929838 -0.0106254315971533 -0.0107837234823699 0.0248346006234093 0.0490923046586125 -0.0233453110745729 0.00643796113731295 -0.0292950871074729 0.023834855147625 0.0151327115478905 0.0565512378642647 -0.00940068340061332 0.0307195910200121 -0.017511511862472 -0.0525643579816375 -0.00252655281534978 -0.00698844106014971 0.0371115968728833 0.0300540322296096 -0.0344085698588522 0.00652411606887475 -0.0365271808138712 0.0370549258407275 0.036432203454813 0.00254103304667111 -0.0123281848477188 0.0457966222045479 0.0252799104816582 -0.0300512877180836 0.00161421288730664 0.00585810899941678 0.0124709233309052 0.00134127042411653 0.00344067417536615 0.00632387442381893 -0.00386669748024063 -0.0376018119332504 -0.0449895262181416 0.00347574579075624 -0.0447825296180715 0.0301595853842893 0.0536735280372057 0.0533583281371782 -0.063852431762643 -0.0218380464311413 -0.0122185075456461 0.0193394464668071 0.0809902360162224 -0.0118322597362105 0.00124353050963849 0.0132895476406036 0.000997833349769189 -0.000589777499430625 -0.004496507043905 0.00900726950381638 -0.00103559890181834 -0.0147340825718713 -0.0448092051550343 0.018820858030758 -0.0406343950481903 0.076576997501805 -0.0184576254946986 0.0444486944539343 0.0445085130096915 0.0222992576260922 0.0328081772490675 -0.0343779049110351 -0.020765909148974 -0.00701845681588387 -0.012835039124882 0.000854877986369304 0.0314936890274708 0.01843253588056 -0.0285976122877286 0.0360270237881229 -0.0314860712633394 0.0307347203307704 -0.0153900588980271
  73 1311.81400238176 ""  45.2504785960699 0 0 0.00842223965535196 -0.0285734254370253 -0.00785621994907508 -0.0589630084006847 -0.0339234195681752 -0.00528928476474715 0.0261977422642435 0.0887662850189238 -0.0262699440931642 0.00364510250211671 -0.0191292101842983 0.0119198300130164 0.0245925386538776 -0.0191991699497347 0.0301056029309792 -0.0354223338087793 0.0375049744256096 -0.0508183027705305 -0.0276621269611943 -0.0410866853989897 0.00205179922777341 0.0498814019495684 0.0204346559315955 0.0302940439930008 0.0159105208142327 -0.0194346334012339 0.0247359521937251 -0.00559643931729465 0.00142805085211229 -0.00539860378452045 -0.00209417735642594 0.00883092699937697 -0.00414049576155137 0.00017708229613356 0.00706979586143557 -0.00726665025498303 0.18546502909466 0.296042091979062 0.406808593941941 -0.200478750958749 -0.283220168488344 -0.303601643757075 -0.00827840796262142 -0.0107300870490363 0.0341128146547576 -0.0524584675455492 -0.055274064007837 -0.00738698962414841 -0.0519350888867089 -0.100090177891957 0.0146749922083838 -0.0410948261184739 -0.0183087833639472 -0.0273542029053252 0.0050242771647934 0.0225731517125158 -0.0106963567044532 0.00125925704126011 -0.00759353382939627 0.00633382972373947 0.00457093962193298 0.0228413028555438 -0.00913479316610914 0.00743421192538166 -0.0158093496719214 -0.0340158094434597 -0.00619702011355825 -0.0117788122544032 0.00946287034094264 0.0139442749676912 -0.0118443622979488 0.00888700462944422 -0.0303564694567285 0.0152717765381354 0.0166748492601236 0.00761797622473733 -0.0069239166355123 0.0191937623526376 -0.000121219620782085 -0.0172387858975082 0.00261954435674403 -0.000698114869233781 -0.0180643358281444 -0.0128894332392348 -0.000176268564444075 -0.00658500581036817 0.00477572112712257 0.0422921450320943 0.0466412189050923 0.019772516854666 0.0157246891782802 -0.012557875234816 -0.071631980184414 -0.0697331275381962 0.0592494321631423 -0.00187080515903518 -0.0304302842548235 0.00237675984726922 -0.0997657909315541 0.00231502500713942 0.000278931418064647 -0.00174812971833857 -0.00108992406595082 -0.000807826775014533 0.00100543232465598 -0.00193473845169533 0.000535954736387239 0.00130886107837867 0.00972979549498059 -0.00210623090749295 0.00772816804684912 -0.00598394992672024 0.00484503086385178 -0.00322750478566325 -0.00756241973059427 -0.0053661880056729 -0.00539328084500694 0.0084104474088202 0.00635782430233947 -0.000211383980273465 0.00292629285056755 -0.00125857022334662 -0.0042127260610584 -4.27651113338016e-05 0.00332914506632234 -0.00085676645142977 0.0053017676787781 -0.0045536641998234 0.00178861059094396
  74 1350.61428148432 ""  1.15376175582447 0 0 0.00644346363936494 0.0096122685996404 -0.00709427142465651 -0.0026165214611661 -0.0141610100192843 0.0134133641591893 -0.0357033173075246 0.0641502651500803 -0.0721799054542535 0.0149744930350358 0.0189226513546262 0.00301203140885611 0.0235756241078958 0.0117340443206123 0.0121234868070034 0.0423216636866811 -0.0409164294981937 0.0584979469888872 -0.0130203683978751 -0.0249029578064272 0.00412909989917927 -0.0226037385170154 -0.0212879058351483 -0.00534344042829804 -0.0143086952001924 0.0133499519792255 -0.0195211257793808 0.00729971378672915 0.0111097236715351 -0.00106481937502703 0.000457760850535455 -0.00570616423183223 -0.00381940231428994 -0.00516523450525468 -0.000989711832138929 0.00414899563627088 0.00711398292418105 0.0190047217689249 0.0396486545344514 -0.00710267537092335 -0.00295753406269368 -0.0261447855982945 -0.128548742565838 -0.362863329408527 0.0864799628244021 -0.383336120230118 -0.173342260058677 -0.21178966784728 0.168587139011782 0.408329917178658 -0.105408661190006 0.283661660998623 0.108782993585315 0.171429966911612 -0.0235727388814929 -0.0501847347136153 0.0161153913072766 0.0309271329145779 -0.0289511718472893 0.0409244475528025 -0.0207945786121215 -0.0528416842896465 0.0120756057630548 -0.00157979886638487 0.0251610836203909 0.0346873063639805 0.00857634618874658 0.00312115781699194 0.0166266305902384 -0.00826062816120442 -0.00194219221781997 0.027356137429742 0.0360729530122643 -0.00698272412900226 -0.0173001040756407 0.015762236676523 -0.0203913035661047 -0.00654478953642581 0.0166034466014767 -0.00342513859958134 0.00403978519573555 0.000766238411242418 0.000947877587540024 0.000438317636268832 -0.00092129465012867 0.00010083472580433 -0.000182384343585332 0.000477063310785849 -0.00398811244989786 0.00264874391529674 -0.00329760518994634 0.00304630592798038 0.00279671743547473 -0.000595185010493077 -0.00190663586249324 -0.0021240389319324 -0.000790313077127102 -0.0181919985978024 -0.00702649382246312 -0.00119387938160195 -0.000107489803310183 0.000156813542939986 0.000489735859879723 -0.000337888610049286 -0.00055541195180492 0.000370098439855794 7.12557920304855e-05 0.000298915268349383 0.00609000437292307 0.00252718597420477 0.00308275486802617 0.000699774454154837 -0.00130546261204545 0.000442330015290359 0.00142817069440808 0.00268783360272045 0.00197951855982013 -0.00193577523027732 -0.00114707517434567 -0.00118210789044778 0.000462344030599635 0.00020566873904336 -0.00015546289363759 -0.000728993988882172 0.000179669529115705 -0.000848904956508282 -0.00195246473198069 0.000216845091697156 -0.000800910278364964
  75 1391.41439898158 ""  7.28831414227928 0 0 -0.0410421383875801 -0.0431216242853166 -0.00851408573821861 -0.00715859308125603 0.00593061435649819 -0.0186607004471083 0.00983568463137159 0.0131104781856809 0.00482629244351654 0.00586251705386039 0.0109186048583622 -0.00129645388574375 -0.00675781229034759 -0.00892086231919951 -0.000495880804131253 0.00347213620945209 -0.0033580755345932 0.00485920961029605 -0.00332797570627985 0.00576090911182472 -0.00627635524077462 0.00566513701569201 0.00128508689229831 0.00359395187231519 -0.00034069507055753 0.000755313587879011 -0.000832950987882885 0.000418605852889879 0.000332877522068986 0.00028461837340411 -3.18327101088232e-05 -0.000127123597940743 0.00135740672172001 0.000484431519973645 -0.00103180564730444 0.000166585909259459 0.158120283225298 0.288834329185781 0.180342093958104 0.1265426194844 0.164820437815118 0.226345593402444 -0.0207097529318754 -0.0664047177860348 0.01505974719576 -0.00428182693800112 -0.00829969416954083 0.00111735658590651 -0.020546187682643 -0.0341242440776182 0.00388451949946849 -0.0185987656750261 -0.00893156383915369 -0.0114301079296376 -0.00157690110453397 -0.000616145945101538 0.000443214733307258 0.000990909086922597 -0.000404852951550121 0.000530929014315178 -0.000840964475971936 -0.00156810196891147 -0.00108640692703653 -0.000112553029244865 -0.00330164787896796 -0.0027915640195026 -0.000777877794515714 0.00143471322456076 -0.00430909274396899 -0.000384049278440126 0.0017235374346377 -0.00614068516612937 -0.00225339209037752 0.00145281077390507 0.0040671942831001 -0.00200224369932378 0.00228966788327674 -0.00284218089612111 -0.0014041440129373 0.00632661275243603 -0.002434547617313 0.00568708976153698 0.0203405256993379 0.0235186881273911 -0.00993156079842254 0.00904957422416507 -0.0190960276983664 0.025197717015358 -0.0809666066574211 -0.0368267465763957 -0.019947631813113 0.00353610036493583 0.169896805830108 0.103139530968612 0.0310425442622031 0.089914605383064 -0.0801909677051586 0.400904285975235 0.122437030936809 0.031759105882136 0.0129124811616781 0.0481604354306697 0.0118246676354671 0.00418574839801715 -0.0286098786071448 0.00114775630128229 -0.0219923286064625 0.0122874152602664 -0.0429462726238296 0.0436919110834236 -0.0576642970214245 -0.369952246459808 -0.120738847765656 -0.21525174932498 0.105814616951842 0.0765270713679515 0.0642304079446967 -0.126285106448788 -0.0950946320474252 -0.0204500389558808 -0.0720391165273693 0.0618231397502795 -0.0381472914380325 -0.0263265026007302 0.0348526600081029 -0.0820015140871993 -0.0293078318684487 0.0447780829623445 0.0294519660417533
  76 1395.08629942193 ""  21.9039567034759 0 0 -0.030288631890194 -0.0371778345952831 -0.00714652854058809 -0.0018253601164449 0.00780257320092006 -0.0107284786995276 0.00391466739549964 0.00467542391246793 0.00361991462873785 0.00220460649546032 0.00395535897260387 -0.000456818806757278 -0.00487141873408553 -0.00339052873060914 -0.00204926594507337 0.0044052284747363 -0.00277559597849724 0.00528574496195376 -0.000577757288657589 0.00483213454168164 -0.00369907522119384 0.00104644215789114 -0.000749246723622282 0.000522181445307664 -0.000911053256806611 0.000871463089057166 -0.00116472344704804 0.000396658338258236 0.000158705595095943 0.000185040336316708 2.47667509478012e-05 -0.000317495175026579 0.000855720643410976 0.000431964092347248 -0.000325987763304283 0.000288553943015848 0.132416207391136 0.227338873852292 0.107966745587845 0.0688631166901945 0.134608820318217 0.150322473558654 -0.0120480516737014 -0.0364732746855477 0.00836323580898968 0.00506401355688386 0.0013253227656415 0.00387396299576505 -0.0087465533299906 -0.0111579007381378 0.0015658787357022 -0.0103907049854986 -0.00308534288370729 -0.00300974646798962 -0.00133323597746891 -0.00110482990690857 0.00046930254437378 0.000147268666453272 0.000386008492647505 0.000274961222489417 -0.000553286551081608 -0.0014245874041442 -0.000234683453250867 -0.000151492949432214 -0.00173487142468082 -0.00116938508904317 -0.000281700892494595 0.00134527453983082 -0.00293511430435044 -0.000637374986524658 0.00141457923538163 -0.00398087040745699 -0.00138777244588828 -0.00286014841389683 -0.00274462281606002 -0.00333722463879269 0.00395003701959649 -0.00126666260525411 -0.000687297914202761 -0.00122385967373095 0.000546851752746354 0.00509269492769056 0.0120658153443908 0.0164706503390465 -0.0092866787123094 0.00607480298717091 -0.0132574443611814 0.0205776106090804 -0.0526971864397297 -0.0234150288312461 -0.0151500607669567 0.00365853015487118 0.11547555955256 0.0683083426274236 0.0292760628327281 0.0670077998504834 -0.0552164132796999 0.267538649949565 0.0737356559230432 -0.0613890510337608 -0.0192058654072529 -0.0665146800677591 -0.0086521208109341 -0.0128308714664334 0.0293410238475107 -0.00833528683272413 0.0401296905671217 -0.0163445114866751 0.219113799352954 -0.0128658728644574 0.177101186816349 0.489178036098798 0.133605058275721 0.279741747407279 -0.122385088803124 -0.0444954451261581 -0.0511547685148231 0.124249633291233 0.11345290875245 -0.00786560611897296 0.123561106753148 -0.112183941580404 0.0773928952560634 0.0283621217708629 -0.0515669335449013 0.12898546604064 0.0825954444735561 -0.0849307549936048 -0.031426179665828
  77 1404.14935631898 ""  0.487188306299329 0 0 0.00780137265338942 0.0104931098601079 0.00165343478903123 0.000327091208334232 -0.00234788353438552 0.0027228198859993 -0.00194652837729351 0.000319933808749898 -0.00222244529965399 0.00134035242932768 -0.000192589461035535 0.000867843446451624 -0.00103821512309864 -0.00147255593610047 4.78601698066955e-05 -0.00175723485406913 0.00315669313953599 -0.00297473404591193 0.0017484490985186 0.000160310195157483 0.00146500297757309 -0.00170800573497446 -0.00204377302631404 -0.000226185490936062 0.000167613200982841 -0.00148369820340259 0.000753012644683476 -0.000205782477838018 -0.000846105046314214 0.000670305530488825 6.15493273256893e-05 0.00114911163736943 0.00160420886849137 -0.0020330178426767 0.00118937639962145 0.000859969112184191 -0.0376490510794946 -0.0619780297492353 -0.021188946311143 -0.0118106242520464 -0.0382845147024284 -0.0347389097246943 0.00118155862999687 0.00528657868117238 0.00254186124824667 0.0134746989977945 0.00491310746874398 0.00816333412417126 0.000307348380475783 -0.00341683408638798 0.00261233787891399 0.00697998598523679 0.0017937264347134 0.00555130822644807 0.000810179749846708 0.00522782621406454 -0.00110237445937474 -0.00228184675595738 0.00301295690384477 -0.00507661526623529 0.0011293195727023 0.00366503587426064 -0.00319783412287506 -6.32837716510046e-05 -0.00547057007127711 -0.00662943366071474 -0.00403499970656545 -0.00356337831113828 -0.00688832398479193 0.00371985806350288 -0.00160002790381952 -0.00671135421138878 0.00583576724705026 -0.00133432450237814 -0.00471833859972029 0.00749816862280133 -0.0073716910756098 -0.00664972243544178 0.0100949586204821 -0.00134993327218163 0.00160623088195396 -0.00230618433374643 -0.00153268662372168 -0.00380215905253191 0.00335301150148076 -0.00184368302075618 0.00359016525296771 -0.00623415421700237 0.012764202368816 0.00512331543771602 0.00754725549171955 -0.00157778027777365 -0.0343279998251248 -0.014666697732954 -0.0178084513939476 -0.0229624398924344 0.0164192124523393 -0.06608003472277 -0.0135092621683876 -0.0668378485546271 -0.00325200041561003 0.0148715220978696 0.0354444713994973 -0.0190075692006277 -0.0508621938989141 -0.0255880607318765 0.034445292615532 -0.00320601535353615 0.591002079260435 0.203006082525787 0.345386118124555 -0.132603889601969 -0.152145189810289 -0.0916873188621301 0.188839479519679 0.206416147049585 0.165743253383542 -0.248372859951553 -0.168007327007204 -0.0803483878647981 0.0760930169550027 -0.0990116927472981 0.11184437543492 -0.0264251047214998 -0.0261212753290944 0.0763319172666188 0.169339314756906 -0.0769103001059535 0.042085528790396
  78 1417.68844966118 ""  8.63017828194993 0 0 0.00135114704784535 0.00334451692611988 -0.00242930401527916 0.00282216158250021 -0.00312348521323264 0.00609502511986 -0.0139776444293436 0.0143106177091107 -0.0213247472001978 0.0222157641071336 0.0223965085082218 0.00604476986492671 -0.0153810307947184 -0.0212921149554149 -0.000312319829705852 -0.0043434053809132 0.00772621698094867 -0.00824473292674439 0.0192801867155549 0.0111608763366183 0.00947125374713921 -0.0230298379133616 -0.0240297479730379 -0.00523741088507457 -9.77132149812266e-05 0.00413066510326614 -0.00225770176123081 0.0127586888789714 -0.0770912303365907 0.0561086040661243 0.00146479193859017 0.0110143190462172 0.0400087659411374 0.046194910346875 -0.0214432800427424 -0.00957744909625089 -0.00436347131802564 -0.0043594881516968 0.00493127899348932 0.00362210526410244 -0.00197947002944767 -0.00267989508872216 -0.0260566122874375 -0.109757704096022 0.0365349250414904 0.0253586756682231 -0.00495394311937297 0.0232364813742008 0.0201675486899152 0.00507733553720702 0.0119480137646783 0.0922493605120624 0.0232432673217031 0.0638785885290379 -0.0628224211267308 0.390750919259137 -0.0799010607982752 -0.178492016133206 0.235507161899118 -0.277333779383172 0.1011466967211 0.264255332872623 -0.287884383934681 0.0066922351471744 -0.122520897553029 -0.131377106208575 -0.0638576227013415 -0.0254788503317491 -0.165298983967889 0.0472262618563245 -0.00166386388030395 -0.1733559310675 -0.194678718004908 0.0154000212951638 0.109522083475431 -0.145178536128656 0.159270431002196 0.0594724158561099 -0.211938992758002 0.0689233505774441 -0.0371191049692496 6.17548452873746e-05 2.09128817327838e-05 -0.000205600781685238 3.70835087129299e-05 -0.000123527108190528 0.000202469125215053 -0.000653053437543301 -2.84305501724978e-07 0.00107661236448917 -0.000390351112230534 0.000641744259977666 -0.00161283925435114 -0.00113992240190178 -0.00128764916829127 -0.00179776359096671 0.000840077295529032 -0.0090862656680316 -0.00237933071367973 -0.00367011838248759 3.17279742269414e-05 -0.0024459676706449 0.000104787230451885 -0.000658688864032234 0.000392051630319977 0.00855365786024658 -0.00297723111679826 0.00637098521567818 0.0120652179115719 0.0015520807376962 0.00990516212203843 0.0169338474726047 0.00197834439920234 0.00823348633061795 -0.00195587184110459 0.000529997585625881 0.000148033101810861 0.00197305332765067 0.00151389751375091 -0.000412589526938879 -0.0192634241633045 0.0317143771874522 -0.0223997655942897 -0.025780334858441 0.00201514482627201 -0.0334306335046479 -0.043201804631545 0.00499622428664745 -0.0145227503443239
  79 1418.81732732655 ""  5.51988098153593 0 0 -5.65288899119702e-05 9.79758375716875e-06 0.000198291499429345 -0.000205953733191609 0.00017631216883795 -0.000421652220089835 0.00131740968418682 -0.00110701825794426 0.00148173639099699 -0.00172402728522256 -0.00137641816522601 -0.000253902583313365 0.000614983890983864 0.00187355041383666 0.000436303555114201 0.00139631497691155 -0.00183377284439731 -0.000293083511287819 -0.00230324393533962 -0.000936505884017932 0.000110087053619352 0.00171288153431607 0.00196974435113122 9.39641464573692e-05 -0.00184473989053377 0.00200607471335747 0.00212545218182034 0.00140489123109913 0.00116284522944792 -0.00428622336841111 0.00299966208688051 -0.0293150098649176 -0.0772930978431316 0.0713901420301899 -0.0304389115372497 -0.0221352509202066 -0.000232620835449362 -0.000300881229704054 -0.000306711745716594 -0.000215978565386858 -0.000614536170305579 -0.000191643892020023 0.00226353147850629 0.00835140092351548 -0.00301431173271715 -0.00128173934680597 -0.00241673892600053 -0.00617762782468607 0.00886789887953445 -0.00434379838716962 -0.0129342534016158 -0.00679958283222845 4.8372413673955e-05 -0.00268466795947027 -0.00808530066733299 -0.0194004506503255 0.00111841628790831 -0.00463513664695973 0.000350947253368372 0.023794667898678 0.00477315597748061 -0.00188557995112749 0.0152104470088355 -0.0434875814177178 0.223495014766637 0.256138091003404 0.149450210388384 0.0799192952163219 0.329093799778915 -0.136932250492593 0.0501150275564614 0.330900956935424 -0.278817686754918 0.0400559297560889 0.17402562378207 -0.222039671348843 0.235135039013649 0.146549942365437 -0.351271461178462 0.0789609522002836 -0.0548767010703809 1.95177309416977e-06 0.00012258639751981 0.000171108865892292 2.31445445339045e-05 5.51750925360464e-05 -4.0020654955832e-05 1.99571590335534e-05 -0.00032601348604739 -0.000277329407349158 4.42550184791688e-05 0.000140191013870906 2.11152350695001e-05 0.000143009687665897 -0.000283241068796353 -3.02407113367993e-05 -0.000192121912165441 0.00165055532967233 0.00067118502299806 0.0110461690814288 0.0010902129218407 0.00721130353270204 -0.000227450694042145 0.00178742076964482 -0.000345858506062983 -0.0267518924391991 0.00804181199684019 -0.0195200575625267 -0.0456933549782487 -0.00799590515087343 -0.032422037340461 -0.0436175643504875 -0.00777377021020684 -0.0230237795508068 -0.000705124850147484 -0.00298936060049067 -0.00361926697212428 -0.00335255787630388 -0.00184134892861627 0.0010487679916207 0.0641292412290106 -0.100131608257668 0.060580390119923 0.0916559491786621 0.000262148321677352 0.105056626047154 0.126924875778994 -0.0129029658125187 0.0435154693829697
  80 1420.35188748522 ""  10.4768171193195 0 0 8.02756496568669e-05 -0.00062946131178666 8.69625574669649e-05 -0.000126986539822168 4.96874930965542e-05 -0.000111505247098956 0.000241713375107439 -5.73402734337639e-05 0.000135007134378434 -0.000217806684016259 -0.00115740080698058 0.000211472524894923 -0.000440771019363332 -0.000190574880002158 -5.16990406772931e-05 -0.000355265931817007 0.00163337216747961 -0.00189247065705944 0.000318653146620528 0.00107389015827007 7.26177363862628e-05 7.02599172436896e-05 -0.000265685743385726 0.000531763677718028 -5.10329626037156e-05 -0.00207418491066012 0.00268924846204152 -0.000993998730321157 0.00802989977113446 -0.00705371277766953 0.000514642552143526 -0.00911031324880792 -0.0277044017884288 0.0150708712727656 -0.00689930916864383 -0.00565568805575888 0.00116274649589087 0.000672633310225429 -0.00141220025462155 -0.00116568141447223 0.00157366981360755 -0.000108746444785221 0.000721054301136713 0.00406058582554375 0.000497673354166418 0.0112346509877651 0.00430418813452847 0.00529210977014914 -0.00138696231188736 -0.0109114975108707 -0.000505649087543934 -0.00243408513876271 -0.00260960639339995 -0.00244315528756076 0.00345880850413812 -0.0434650677368898 0.0076565830404861 0.0153158856599552 -0.0222450827761226 0.0340119580814717 -0.0082202635480171 -0.0252931968595631 0.0320714724116358 -0.0141921965486323 0.0796928968736752 0.0892817502381781 0.0502098063239266 0.02362420148528 0.117559099959713 -0.0436451635570113 0.0128883369041457 0.117652980448802 -0.0649024643690738 0.0161826195382212 0.0479901147122813 -0.0441431380565231 0.0465871624264696 0.0279383999413209 -0.0717214776831381 0.0252431005427722 -0.0158906432740619 -0.000132332974780958 -0.000330537191273222 -0.000532839359364002 2.75909438310818e-05 -0.000202505863093611 0.000169699033499646 -7.20710401263138e-05 0.00130115461419156 0.000696475602801149 0.000357346758949193 -0.000597889104439451 -0.00099805345723401 -0.000421017385747168 1.76126470105703e-05 -0.0004914308134376 0.000969649874736561 -0.00445961142283243 -0.0015706256519875 -0.0443559683342908 -0.0018244347823597 -0.0233378667775452 0.00418554486030921 -0.00873876868445661 -0.00353277831794193 0.0886513118204837 -0.0257205031568494 0.0671393577477669 0.21181173351091 0.0436212756090872 0.152150939719166 0.142625721165644 0.00459776165591529 0.0673153621017789 0.0183641361500705 0.0312333046580975 0.0285042178774503 -0.01273711701982 -0.00850125159926939 -0.013375132531795 -0.210327258006684 0.334395094787984 -0.207512678274299 -0.306070883387948 0.00441188160114332 -0.353291567882081 -0.425948996888887 0.0401040760368499 -0.145674423841706
  81 1443.03020377089 ""  5.71321356589504 0 0 0.00224926261973801 0.00728003047897475 -0.00673554674374287 0.00772825605106364 -0.00766299343678387 0.0150796072809482 -0.0325300138455781 0.0303531124441106 -0.0475152315283062 0.0684823433191572 0.0695585853428528 0.0180908204179632 -0.0571753760974429 -0.0780219548346476 -0.00179561602689055 -0.0305702405033084 0.0562623428682709 -0.058466054712014 0.0703462137247508 0.0497444108912282 0.0287469461227634 -0.0674081913740443 -0.0755565957147335 -0.0128793085265183 0.0112441754739195 -0.0242217253660446 0.0242511514059243 -0.0126973079095644 0.0204384083570363 -0.0223961286627294 0.000736724499310287 0.00387662558831809 -0.0152376267127662 -0.0092307110088571 0.0117316350470023 -0.00185354117200866 -0.0119314551385287 -0.0110941203804658 0.0202370073424865 0.0185823007996153 -0.00560056860062778 0.00282052761289798 -0.0531353153415215 -0.2687056593452 0.0977573144243395 0.243077930613053 0.0514069462848079 0.167809497925577 -0.025723036583026 -0.198041017897619 0.0987694868782152 0.212821035200839 0.0363096027096538 0.157528877912582 0.0660577784205018 -0.108276951998653 0.0160003352174278 0.0381636621444248 -0.0609437020189595 0.0680268950101599 -0.0125271088367319 -0.044743619327736 0.118616201494472 -0.0199285572513693 0.0316739622504647 0.0273694779346389 0.0078366728959758 -0.0243316261540161 0.0639288781001954 0.00282591426426638 -0.0107228243230453 0.0492970975509581 0.0274628704107623 -0.00670691111689162 -0.0349257128797642 0.0325255395096915 -0.0341130857712243 0.0099266775684028 0.0395415275274303 -0.0511230336482619 0.0192329960987976 0.000142708199087952 0.000142817843739521 -0.000252872378202505 0.000133454499994012 -0.000323844953831312 0.000440023277288923 -0.00140533982481383 0.000147646429078408 0.00264170073561757 -0.000310678785437303 0.00161239970220215 -0.00498004352525882 -0.0028903802020649 -0.0040040011192441 -0.00484839586546641 0.00166787741945079 -0.0198855665260634 -0.00527714333215335 0.00231746953639899 0.000711788629725979 -0.000123136496127919 -0.000729321267214529 0.000825637723006133 0.00159094831795881 -0.00280420895871431 -0.00066935849272373 -0.00282762513615565 -0.0249606770670682 -0.0112107659592167 -0.0103918731279243 0.00523910039610993 -0.00200502271675183 -4.99399879526248e-05 -0.00876586880831736 -0.00629072842217284 -0.00670625426124538 0.00736609149501 0.0049055376494665 0.00282185805827053 0.00844527122412541 -0.0151806302915315 0.010899766731778 0.0164469408101794 0.0068182531788186 0.00576063408861886 0.0116727443629821 0.0108927503771825 0.00921042440952853
  82 1450.88455772375 ""  5.02709070972821 0 0 -0.000162494694229791 -0.00138009008422437 -0.00109014355296694 0.000710025808256584 0.000976041089198742 -0.000219001482556354 -0.00403193957149161 -0.00253131163320254 -0.00220550671969053 0.0018731048635109 -0.00105965000165921 0.00216834110125019 -0.000648535155446352 0.00162431286412508 -0.00156710209106332 -0.00494339089370166 -0.00889221756479189 0.00153898626099686 -0.00186665912927466 -0.00214816844027452 -0.000339474857132461 0.00426074477647054 0.00473438460839839 0.00104548413821926 0.000462622242599341 0.00143383936828491 -0.000998743625904768 -0.00894840958520149 0.0562364292698362 -0.0407152272493653 -0.000903292176809478 0.0253666428376595 0.0662715923265425 0.0627096410105248 -0.0253618171273002 -0.0179561288419719 -1.77156464419354e-05 -0.00105409390235699 0.00229820493708666 0.00547952366394928 0.00758537213962856 0.00766934191522373 0.00355302187377528 0.00324953791400977 0.00106201191325229 0.0173554879876474 0.0100581409415547 0.00822858550256404 0.0155794858529908 0.0387122315151037 -0.0111941359966592 -0.00753478984180232 -0.000344802849088125 -0.00637954552151148 0.0465473549164506 -0.285677429862802 0.0563167426564824 0.133012042440645 -0.169638248086358 0.203290825379022 -0.0750901556671873 -0.191514423419683 0.211092344413751 0.0294206647517789 -0.189301854199403 -0.210774672914116 -0.130965522678266 -0.0749491920573433 -0.278855145871759 0.119870262862979 -0.0389272031586533 -0.281906094270673 -0.240088186997122 0.0268022940682712 0.143800625275949 -0.188150089623539 0.206723438054655 0.123962653614923 -0.304459348544946 0.0621759386584244 -0.046181572359962 -0.000285218503674614 -0.000528232417276712 -0.000808229547818682 0.000410287874669163 -0.000385813461243142 0.000561052721941423 -0.000724960166497564 0.00308254107348999 0.00186880592348569 0.00133066310457957 -0.000413155559593367 -0.00595589023579579 -0.00297999016133222 -0.00226281047112688 -0.00360892009569493 0.00229425275499996 -0.0127010033295423 -0.00400551287398407 -0.00103602366154369 0.000671519639056306 -8.51762374868578e-05 0.000362239249392193 -0.000349835252837577 -0.000425586228852823 0.000428817928885995 -0.000354132421186265 0.00081159168152581 0.00517767930570025 0.000126105449646182 0.00689501512930377 0.002445843820869 -0.00451550517474325 -0.00125494083634978 0.0012657614169262 0.00196966762978136 0.00147965720514827 -0.002394708849596 -0.00162926513050632 -0.000803998097526277 0.000380265416131899 0.00192458312469534 -0.00492142415103399 0.000849879992560113 0.00261383171089613 -0.00261234991342497 -0.00560001500464691 0.000494504693134137 -0.00168629308957283
  83 1475.0047040415 ""  13.4102422449073 0 0 -0.0246653734635883 -0.0880542504903803 -0.0523637675996228 -0.00287600502888172 0.0054226360580758 -0.0198158746144969 0.000717093685613035 0.00421160171452351 0.000959417639143386 0.00628110338884609 0.0153507277491973 -0.00252882514903216 -0.00310253895497527 -0.00592079622374452 0.000989261857338554 0.00203046212163845 -0.0112332550572393 0.00823350636142264 -0.0048888072722559 0.0108799149471885 -0.0107803074381576 0.0170653177089972 0.00489109788205835 0.011290978523478 0.000391364844106289 0.00205747174914978 -0.00109805454787564 0.0015283879122042 -0.000596619884521756 0.00155598275394259 -0.000262776343329516 -0.00214397401586534 -0.000648018383958553 -0.00153487957335343 -0.00104613874221035 0.000971210419370598 0.106536741186532 0.144073398350246 0.168133717828572 0.221794247865492 0.415894351422853 0.369060632939522 -0.0209426008873242 -0.0814271607113246 0.00795531994131245 -0.0277303353950355 -0.0174294207454845 -0.0115661410747787 -0.0309525243674755 -0.0473316659280668 0.0038603979347851 -0.0513679712759791 -0.0242456646217176 -0.0289277732964741 -0.0113051603189133 0.0078981555586218 -0.0012359095395496 0.00068278974681744 0.0007597127201099 -0.000824553640875542 -0.00199405467277774 -0.000370263442824295 -0.0139091259735057 0.00436352360027192 -3.51349678914592e-05 0.000140123868390724 0.00874603169876199 0.0163685755804951 0.00245296931877039 -0.0116947594528697 0.00920300947441688 0.00634328669951893 0.00270651107139156 0.00254887304838824 0.00383459739800274 0.00465007395737913 -0.0042935301386215 -0.0130651762728892 0.0115504294899743 0.0122019756912797 -0.00349628653727401 -0.00686601961050908 -0.0136658064316278 -0.0228359884539336 0.0118443795115227 -0.0113861457140478 0.0157456951250568 -0.0154186944955725 0.095515660928572 0.0676124793115889 0.0393378308961378 -0.00685067404552401 -0.189005626398145 -0.0946654194386545 -0.0848831860083341 -0.123304126985577 0.0536018273039603 -0.361396021337308 -0.126047377565891 -7.43456969523282e-05 -0.000499579709334654 0.0016793521369653 0.000170118761822169 0.00033720914168894 -0.00140746972836673 8.78690427992282e-05 -0.00119897247436127 -0.000924083404419432 -0.000977595958263973 0.00981131544673219 -0.0118600833508872 -0.009929409349304 0.00710660704474078 0.000713877803745356 0.0118019954673973 -0.00420082200764781 0.00216982994785962 -0.0063580040202345 -0.0119255346648387 0.00704107450105931 -0.00436417843280838 -0.000261934095581587 0.00748236906777363 -0.000337279337229177 -8.89751882120753e-05 -0.00219469215959441 0.00401591057878172 0.00706529708152642 0.00524041120776707
  84 1496.28565743748 ""  0.932514156277283 0 0 -4.38499148083962e-05 0.000256709553594039 -0.000177090600529279 0.000252413475411295 4.81599581998227e-05 0.000283018329400234 -0.000691456615779642 -2.21724086155603e-05 -0.000503760486551653 0.00064643645863256 0.000833558349664554 0.000143688021122535 -0.000499335727135273 -0.000871518860349677 0.000404684743414709 -0.000801311513856462 0.00153488934671763 -0.000989099423590103 0.00119360612853451 0.000602592850318068 0.000690587175407447 -0.000922159249480753 -0.00129099787281194 -0.000441997311184316 -0.0004270781030765 -0.00134251561844248 0.00171397189734881 0.00882096242419249 -0.00420895748065134 -0.00954793074978695 -0.00046414614870322 0.0293556254501164 -0.0138016191449162 -0.00415700158391773 -0.0308739255319215 0.0176700846753952 -0.000685146920734201 -0.000520129013587875 0.00110680645127526 0.000408007580577376 -0.00205577047098563 -0.000635539946134511 -0.000585594488064634 -0.00331605354041711 0.00072557215112471 0.00675841895532772 -0.0009950299256033 -0.000669370976456912 0.00504865367097268 -0.00424842494338288 -0.00404632152693413 0.000838145772875152 0.00130196343450768 0.00361409471479019 -0.0879305733198127 -0.0697864247824167 0.00833912435795189 -0.0730383685937547 0.0543460677052824 0.115072736959868 0.044264626734659 0.0706962906614765 -0.00660777576752601 -0.0840383394875165 0.138846592279443 0.161931008024638 -0.14351622288145 -0.333156014368857 0.0654564568911219 0.231247555390351 -0.217421296921833 -0.0386710308422423 -0.161097779096372 0.0847331440914579 0.199734484377855 0.0549940491451556 -0.017872640270363 -0.334866225081966 0.169836891697818 0.369126551041029 -0.115031887382079 3.6243292458024e-05 -0.000147092309436879 -0.000334050938110755 -2.31734214199648e-05 -1.74050607397291e-06 -6.96358556261994e-05 2.13529738457578e-05 -0.000102910602221987 -4.99459879180274e-05 -0.000668720546526992 -0.00054713665255709 0.00304312691411128 0.00115076785964753 0.00234183445833122 0.00199922042861185 -0.000320899594990566 0.000808324417507421 8.74195622386388e-05 0.0123769672324976 -0.00490050024233936 0.00124627167618467 -0.00256654960555843 -0.0019069141951995 0.0018663382785357 0.0130637442232308 0.0180230558597226 -0.00986441946954532 0.00224467169513621 0.062881975496404 -0.0941515585454211 -0.0637894681453029 0.105488229975913 0.01979322383656 -0.012292750951145 -0.00616067248576573 -0.00621166919636627 0.0137185767244796 0.00849457061802254 0.00176187255191975 -0.16002311071425 0.133484195358148 0.0631111442444265 -0.200632518630543 -0.239606239860795 0.130625318402944 0.15491882442515 -0.192617532766845 -0.0400303613202464
  85 1498.95515854484 ""  2.16520929009393 0 0 -9.65140795526994e-05 -0.000653799683256193 6.8237027838438e-06 -0.000605147092988438 -0.000266249561059632 -0.000766540921011843 0.00195126258790615 0.000392334190449461 0.00102636153382229 -0.00115492312138404 -0.00160104862005419 -0.000111371517174801 0.000132793298189613 0.00139050978457005 -0.000442200229833804 0.00141449874301083 -0.00166911864340054 0.0016289380763334 -0.00273045022873266 -0.001998909296772 -0.000483377805443262 0.00147958390380867 0.00248493993753382 0.000332245765057401 -0.000777258663439059 0.0035356099517907 0.000231271999199006 0.00845412636372825 -0.0116248429547666 -0.0156904073043795 -0.0127540048438763 0.0171141419058734 -0.00908899377989802 0.00692300353726839 -0.00342003225660922 0.0226252192373099 0.000666180454265658 0.000613526614624801 0.000558918675678247 0.00170222876565649 0.00366341555355375 0.00327199730087675 0.00161690519932735 0.00703657709760907 -0.00146175402264879 -0.00118590728689263 -0.00379936204093181 -0.00843801667148426 0.00656069557354129 -0.000848299262948872 -0.0107064998117639 -0.00168063508626202 0.000179732111741225 -0.00344563608261713 -0.0663809325897274 -0.120987466373076 0.0188866518215671 -0.145773248245171 0.12042100251799 0.152021575974437 0.101509635428558 0.154454992612705 0.0483861396976259 0.0958926490262987 0.123448295987315 0.103527040673813 -0.0989908012257382 -0.164317965134527 -0.0420070881310232 0.181947726299567 -0.199961159935581 0.0615803444623649 -0.187444032065415 -0.113044726047092 -0.0682651871357374 -0.0605931047565583 0.113098278436627 -0.250319851199673 0.150547319237967 0.0373544548372793 0.00391066707391799 -7.60170007334143e-05 0.000134991700746417 0.000329501000982901 0.000139870655356095 -6.77392486381302e-05 0.000173761436250999 -0.000121326178392196 0.00059940878181869 0.00035926150520284 0.00106391537756007 0.000682459298209281 -0.0049149933458606 -0.00214731358029647 -0.00343667825471164 -0.00330741479724237 0.000644236801078079 -0.00262172695214138 -0.000625929838744143 -0.0168592860662758 0.00784741884170418 -0.00337680853513988 0.0035999057839552 0.00333270167972754 -0.00165082869296879 -0.0201160087228205 -0.0265556489422499 0.0111932844414997 -0.0131313179768313 -0.102447920530666 0.139611482782023 0.0956088984300345 -0.157759406531541 -0.0321669917484821 0.0130966179244354 0.00536667991652975 0.00499173779292948 -0.0165942107955554 -0.00977943552674746 -0.00135480142336744 0.224886967297089 -0.201640863712173 -0.061260295174201 0.285464820076714 0.344886182298542 -0.193433812362954 -0.201153743571252 0.295416238200582 0.0756254306599066
  86 1500.82459537595 ""  2.05569509333297 0 0 -0.000383436097459544 -0.000515324366526168 -0.000824943890757306 0.00011019494506838 9.56787958061538e-05 4.2310457069753e-05 0.000592074518764419 0.000924769736636286 -7.65968140733453e-05 1.26025777572016e-06 -0.000696374722558232 0.00070690307846024 -0.00116621733755631 -0.000530444210532218 -0.000205507801827524 0.00110391853280119 0.00113042802191646 -0.00125416096431655 0.000244953910478231 -0.000812280115984437 0.00144718493132882 -0.00188468067186179 -0.000916720991180954 -0.00105303084137075 -0.0010031170698047 0.00093416777610942 0.00300584752610716 0.00844018196700146 -0.00865436762673777 -0.014438290632512 -0.0263845390579684 -0.00981542591313301 0.00207063585002634 0.0150713142062035 0.0221274252060358 0.0167955638397285 -7.51918141839144e-05 0.000623233546289307 0.00384043794654573 0.00336485711691034 0.00142565521516681 0.00347602031656829 0.00161115813472815 0.00289632597723857 -0.000234434068380704 0.00864561559214848 -0.00164637525037363 -0.00352745322813689 0.00970867270013373 0.0017081237749971 -0.00809278111307827 0.00443624852785977 0.0027808964823851 0.00404512045587016 -0.0789891364979001 -0.117285986635621 0.0198320450225584 -0.129813168263038 0.104407469121092 0.153421592578246 0.0864013474563265 0.137989303235328 0.0304609991880346 0.33644551308107 0.0360211147209102 -0.0442829500833589 0.0218609827800355 0.186067144177738 -0.189463741528306 0.0139883965822159 -0.0746680679635535 0.195780310501233 -0.145604341455078 -0.238936477591217 -0.269744424467553 -0.140117820011957 0.185182109695142 -0.0745650844048749 0.070815422172201 -0.269094563737335 0.104965340766819 -3.11190355909567e-05 -5.30663865631961e-05 -0.000224732441238163 1.75248485957358e-05 6.02439132588048e-06 2.40988239533006e-06 -6.54536524632077e-05 0.000342376512004871 0.000357323006294416 -0.000119412064380981 -0.000167088299942282 0.00022796327637349 0.000225048580152556 3.98706897223075e-05 5.64510549619195e-07 7.26243977550978e-05 -0.00119528595233199 -0.000397769058209793 0.00625671684006251 -0.0048352185551459 0.0144565102241365 -0.000465386356206098 -0.00292654629195617 -0.00311932510694331 0.00275007554053986 0.0246571288576928 0.0109427334297916 0.0102755867617597 0.102050950567246 -0.116433906933239 -0.0743292693504511 0.101300155343467 0.0293278668086197 0.0130934473269169 0.00884893465279518 0.0113276368608947 -0.0128347990478812 -0.00884916860692618 -0.00470126658684036 0.0103590775025592 0.0974779403858361 -0.227231609185989 -0.0233275442667969 -0.162031470294322 0.225983529183957 -0.0238272683752128 -0.333171578796399 -0.178893979942744
  87 1503.70399807888 ""  4.51437205836907 0 0 0.000907249872138744 0.00311113039391279 0.00124612711462138 0.00124102340952259 0.000675137753733783 0.00126372336634493 -0.00547480962590694 -0.00479339025507304 -0.00254823987264753 0.00245229952514468 0.00646126828326472 -0.00151853846531018 0.00289166250102231 -0.00120173513481899 0.00306242060263091 -0.0057362909464738 -0.000813803600611801 -0.00480089784117509 0.00427372504989943 0.00877918570018607 -0.00085431382818853 0.00164921586154597 -0.0026401980956956 0.00322933630770446 -0.00263661684763329 -0.00464475959936714 0.00166256549492102 0.0224045552287731 0.00552592575049976 0.000280631742053203 -0.0271741364997199 -0.0120385598344312 0.00431137028794438 0.000494189099205468 -0.00161295810318366 0.000433987650731055 -0.00454610748547189 -0.00649453892410842 -0.0036493987967191 -0.00401600427849446 -0.0142043125960184 -0.0098942283655026 -0.0102901418673535 -0.0244247067224112 0.00607791732166882 0.00536662418033091 -0.00340340941751808 0.00105829179510746 -0.00974665182433198 -0.0383888048541247 0.00473347134583808 -0.0108595843755864 -0.00926516007062776 -0.00403278394334406 -0.281903460803682 -0.0327442417329853 0.00341726382093588 -0.00355238938212825 -0.023716844169666 0.18087952720385 -0.0394741783308173 -0.0162089847916341 -0.191327802610918 0.370338395491195 0.0265925864297983 -0.0599413946067216 0.0329611216417485 0.223416327586981 -0.216738456943027 -0.000783110989709104 -0.0650260148614727 0.217918621257347 0.000553565550982669 0.012392978565221 0.0203764744929153 0.0102290662581705 -0.0105390023943915 -0.00643429033760683 -0.00536349960788403 0.0272129144073062 -0.00823630274689096 0.000170650986785881 9.52164759604056e-05 0.000336933908377703 -0.000302566558496615 0.000137840725376718 -0.000289482315484434 0.000292050421664621 -0.00195573288026452 -0.0015813482626957 -0.000981141014122847 -0.000213885332893611 0.00540612593879257 0.00237038493457757 0.0035966508265403 0.00398401132471946 -0.000842107346894579 0.00669627490716985 0.00220000964798784 0.00552851515463674 0.00063074947425478 -0.0196090907804415 -0.00267136509010912 0.00188326257509696 0.00598871502674738 0.0148225660659882 -0.0156333915540163 -0.0276219177002491 -0.00486450004951587 -0.0718345468109159 0.0614578818741887 0.0304317884316504 -0.022985737607939 -0.0200387184944022 -0.030669925851617 -0.0187453316981502 -0.0217622528822458 0.0350736288494724 0.0215813791629969 0.00961791060389231 -0.224802463514433 0.0307537736722709 0.423116336967789 -0.227206462273689 -0.0542746518237095 -0.190883739960255 0.217807109880527 0.26799911622744 0.217579159620489
  88 1505.61797469321 ""  4.99579641575632 0 0 -0.000249928747143606 0.00933672806972916 -0.00308473338389232 0.00201275327545623 0.00161514385784173 0.000877207142108458 -0.00945587843580722 -0.0079388454115596 -0.00421907982118441 0.0046953994750965 0.0111138028969764 -0.00232337404940819 0.00456141969697736 -0.00268113307758649 0.00529398036883833 -0.0107456830020383 -0.00080500349100001 -0.00805030563750022 0.00779814462300597 0.013439322651991 -0.00189099355690652 0.00319434675716175 -0.00451918901015406 0.00534718663457535 -0.000906240437340255 -0.00575085203498795 0.00342547958200032 0.0240585191487296 0.016383938871449 0.0134108411716241 -0.0144374242703137 -0.00666996318114992 0.00204075545914864 -0.0125174411469964 -0.0216908769145648 -0.0109652006134677 -0.0321312814103995 -0.035820985910289 0.0433114650772701 0.0436006516614369 -0.0536828324386613 0.0146126682576731 -0.0159102613272657 -0.040554647014069 0.00960672381335375 0.00470304743163899 -0.0032496929091387 0.00696179024717864 -0.0237567596730578 -0.055711384023629 0.0176748226143829 -0.0193480415937264 -0.0165881710006022 -0.00792446893123111 -0.333385770341269 0.0685165590144291 -0.0157857887434201 0.123912994922272 -0.140208743843131 0.117453523088871 -0.142447880989168 -0.160646633198519 -0.305908029554563 0.205224482369736 0.0157253714860271 -0.0307370601980267 0.0188405037411614 0.122699590261993 -0.121480635619635 -0.000162347262584165 -0.0366279736403911 0.124125352996612 0.0963665528415525 0.206833278744344 0.24919949141937 0.126875909496264 -0.157401100538714 0.012443800295379 -0.0324611953939039 0.272428224651222 -0.100546937280011 0.000200431851776828 0.000611131833949467 0.00102678591783105 -0.000232482806110214 0.000168329139955587 -0.000362228998447147 -0.000177395611949382 -0.00277439879365791 -0.00238056839854191 -0.000607394950569715 0.000835704874568305 0.00299808545120136 0.00147841983064616 0.000491793524730612 0.00163160001443128 -1.42683688775606e-05 0.00645216859872031 0.00372332315302512 -0.00703673475316026 0.00268390398169046 0.0122406099744284 0.0029661458226683 -0.000384461130823577 -0.00376648959706613 -0.0147711361496846 0.0081074381693282 0.0213458358242744 -0.00504338915855532 0.024193834411324 -0.0121331501521589 0.00232383208404669 -0.0194013895689805 0.00591378212050663 0.0163033899760333 0.0114330587515665 0.0109445557384648 -0.0270474751997861 -0.0169688252245212 -0.00548630271678783 0.201279937574658 -0.0569837493771349 -0.317441386219949 0.212320323037007 0.0902350691185976 0.115852083465416 -0.183308471603842 -0.154289558692699 -0.146547543699531
  89 1517.2606542579 ""  21.5818863292977 0 0 -0.00403266824313273 0.0319899298484705 -0.0158736049316482 0.00257552544887544 0.00296269913728451 -0.00134995163448727 -0.0237493903047545 -0.0106747069383807 -0.0160633354043915 0.00497557323410317 0.0140828559925853 -0.00389025662977829 0.0132716731115732 0.00173165902737488 0.00974306145736319 -0.0138087533431768 -0.017341414443434 -0.000598650178145389 0.00397511175188218 0.0236831012148048 -0.0108350063892026 0.023189859451746 0.00048592979060609 0.0199506340124267 0.0110092803817307 -0.0177886961366442 0.019395398790049 -0.00329679227762175 0.00780026773726305 -0.00709525261694428 0.0151872586085753 -0.0237052512817215 0.00986321870352872 0.00312035922962326 -0.0130006763491229 0.0261744533395266 -0.123352668670305 -0.131983425094763 0.198192057789585 0.198446588107658 -0.201650871767073 0.0876308640045238 -0.0294587453368059 -0.0650154969242318 0.0159731760689368 -0.0614022134842008 -0.0338792941798828 -0.0304925659158041 -0.0319930382977822 -0.0623006040193228 0.00975967692009499 -0.0653538672895687 -0.0417667564386098 -0.0332573710072025 0.0346957447834933 -0.0234308603625881 0.00310107107286238 0.00551372172022745 -0.000463586711120953 0.0026173788566919 0.00390305865099711 -0.0015134391575096 0.0414261625191238 -0.127237726094917 -0.192180597545774 -0.174117313969424 0.15611762297666 0.266118345976796 0.0736004693567625 -0.278370439472372 0.299659140274795 -0.0775761058960047 -0.277774827042804 -0.074215327365485 0.0213612021239193 -0.0347972867655982 0.102595419454842 -0.396971768030295 0.243589295241209 0.186073847835467 -0.0453116342778624 0.00162282349028965 0.00290146843958939 0.00652782835390875 -0.00158633943069681 0.000669539227599563 -0.00104845869395828 0.000454492878372207 -0.0088008516984879 -0.00723320400725118 0.0011195959066492 0.00868553412562239 -0.0108251554740254 -0.00558214323625959 -0.0122675752426418 -0.00792699954954199 0.000193308597080361 0.0186542861779121 0.00983224575198133 -0.00105342319560657 0.00461001274469392 -0.00435756982607456 0.000832287889273166 0.00200090560205085 0.00171686509816376 -9.37029644700984e-05 0.00032142314454091 -0.00102930017286655 -0.0154209266955607 -0.035588564481461 0.0337343787571634 0.0267474851950952 -0.0341166550431979 -0.0105959789659338 -0.0199873206081915 -0.0119570013977453 -0.0169525784686643 0.0028610544487879 -0.00364167548109391 0.00944203306678872 -0.00196713830871754 -0.00366861413293023 0.0140081569666297 -0.00353707452174591 -0.000631096949298623 -0.0032644438573357 0.00939135901909754 0.00715151837502769 0.00698117585884807
  90 1520.43226989793 ""  27.2720514835454 0 0 -0.0134301866124221 0.0515174837290565 -0.0356480033684641 -0.0015208924186621 0.00275641404544585 -0.0103445461929913 -0.0040445710140647 -0.0150836202915481 0.00479683620524883 0.0027390174841568 0.0184599026472753 -0.00870358140629705 0.00913612069663961 -0.00124930658729773 0.00817866293688056 -0.00714251712245602 -0.00720107490263948 -0.00129249081004226 -0.00701117234249965 -0.000244227223607797 -0.0057449313177742 0.0176156847567846 0.010745531836927 0.00893433205898208 -0.00221788190358205 0.0146631595179461 -0.0118847664358561 -0.00262038759158685 -0.00820462967931912 0.000953252431378344 -0.00610617195858656 0.0133182725377994 -0.00493556467723214 -0.000489582986331986 0.00911807235098659 -0.0135405090573819 -0.228902322058162 -0.236038981278051 0.414765461204173 0.416573234670831 -0.360785879933488 0.215753930162779 -0.0243580612742497 -0.0359868010000336 0.00776508219969862 -0.0497776580096746 -0.0291089389090089 -0.0250337393157554 -0.0259992869418891 -0.0422259784575023 0.00392047476008517 -0.0514158947253651 -0.0197804560808148 -0.0327724780067235 0.0425664575224709 -0.00314562510093329 0.0018512604382201 -0.0323257554169554 0.031605809470232 -0.0160419330503554 0.0309486059180438 0.0416488635340376 0.0359857489246754 0.0370777562094357 0.101114991862914 0.0998064778376215 -0.0855643457929357 -0.158785982736308 -0.0203004803279072 0.148283764176138 -0.153003355726364 0.0189539918999604 0.148801176349682 0.0190322105920931 -0.0394389938969589 0.00356208268692461 -0.0383589769791525 0.221837778835554 -0.132326289068507 -0.133709202927877 0.0356863041062899 0.00393183766676778 0.00735900547682488 0.0181046311113652 -0.00353594589563527 0.00148983913827183 -0.00126501438302781 0.00235339329883864 -0.0136316684367493 -0.0113291182352503 0.0111417533092451 0.0269832245940373 -0.0694543267927369 -0.0343800226696677 -0.057168758210361 -0.0473718617689271 0.00223157802918263 0.0250878634009241 0.0128234579019236 -0.000439876158095708 0.010495101526954 -0.00718898149249946 0.00106288786884649 0.00304246660261642 0.00251819058237009 0.0027717009362777 0.00387016188162476 -0.00123576025842716 -0.0295039286659371 -0.0635012878194843 0.0624140571353286 0.0444703628100611 -0.0640151410868546 -0.0238659610057356 -0.0350867280921203 -0.0208700717964691 -0.0294702022829777 0.00484908025054894 -0.00797232657461471 0.0174844662233217 -0.0264864266969003 0.0236903391876853 0.0120540255140309 -0.0361367751284448 -0.0403343009455031 0.0201877378278012 0.0262386882525812 -0.0324696424994739 -0.00748505954051565
  91 1521.83869028244 ""  0.425289782669118 0 0 -0.00286271386698865 0.011160861765625 -0.00654175587970555 -0.000556776290739618 8.44973447239829e-05 -0.0014657049231436 0.000901927341553541 0.000876981283538937 0.00116345681661835 -0.000222481780679775 -0.00113018166020338 0.000420471807612089 -0.0016002738479848 -0.000209455403998939 -0.000864120178555313 0.0010523925013627 0.00128219779298791 -0.000161873549997945 -0.000747159997803548 -0.00203695014964132 0.000773817584087585 -0.000612339310324446 0.000371299378530964 -0.000676711464399114 -0.00166125098480394 0.00223423511920725 0.00260702687671751 -0.00230754286225868 0.00256130397878098 0.00368897192354061 -0.00228671175924795 0.000731760542800354 -0.00148050372999274 0.00192364750510745 -0.000405867220753645 0.00172215003873147 -0.0445914296124006 -0.0443291081925289 0.0811443428659848 0.0771437076806354 -0.0792551914582703 0.0356973846774467 0.003080837820406 0.00907175128561462 -0.00123711492598451 0.00632089428868947 0.00346301433748148 0.00271630867292795 0.00429631015563643 0.00456966566283919 -0.00285675766524073 0.00359351198786275 0.00155336927191795 0.00099990346202484 0.0219090059631945 0.0380711469293263 -0.00713348879333692 0.0417046791514194 -0.0347915428339 -0.0443938963951138 -0.0283311999484407 -0.0465098794913746 -0.00853010914104587 0.0235495464613271 0.0161750002270682 0.011498407356735 -0.009364809877414 -0.0102744086521424 -0.0126376719245491 0.0193849230392663 -0.0245530952402045 0.0145525193922437 -0.0226414659532968 -0.0147219908974853 -0.0100290062341686 -0.0111634675366642 0.0173287143218508 -0.0216495284486831 0.0126773866183444 -0.00231134530127952 0.00181780981956094 0.00162970972077678 0.00320054497825191 0.00818733994392926 -0.0018068755143606 0.00108117992501122 -0.000584774132815336 0.00208334048957545 -0.00645087724705088 -0.00453964757279887 0.00539265529303428 0.0122590274343492 -0.0334988905882105 -0.0153910552431103 -0.0272060688298071 -0.0218256111810308 -0.00107529656152386 0.0165263792037311 0.00542202124491919 -0.00800254596091571 -0.0763479404022298 0.011907558437841 -0.000810897388314005 -0.00373774293399193 -0.000720958814228543 -0.0020516739441783 -0.0175878634939296 1.61126121178179e-05 0.237810300027249 0.412732469582341 -0.401062042487888 -0.176916810237656 0.522531546113938 0.241434709553286 0.00679529095500819 -0.010145096659777 -0.000596656434607829 0.000197907160532521 -0.0136863590200533 0.0116684379686183 0.0556931257615623 -0.0945777625353993 0.0730420399471203 0.0748176070727289 0.149657373300535 -0.146310707823654 -0.0603238228083469 0.205238415204314 0.0811713704506294
  92 1524.21876809098 ""  5.36963896158929 0 0 -8.67489230966041e-05 -3.08940809098529e-05 -0.000283204913852496 -3.55846885586568e-05 4.16637332722849e-06 -0.000193432429512683 0.000234582802900751 -0.00030802185991731 0.000267754433416907 -0.000107015015439473 0.000569104477505357 -6.39834758575277e-05 0.000525168922528578 -0.000368107103172492 -5.66441958238824e-05 0.000983198340919383 -0.000954473751398283 -0.0019730623378333 -0.000344414139757829 -0.000130288717595366 0.000199422430867604 2.30089398619273e-05 0.000401767394751888 0.000167859469402316 -0.0169479965758746 0.0139720543269089 0.0219443495057325 -0.0228649619063513 0.0173720290341683 0.0294831228871776 -0.0171103858618002 0.00434132831385097 -0.0109685635375453 0.0134972944256205 -0.000346365184378186 0.0151942363955363 -0.000887717672152555 -0.000996658072477706 0.00228588042785102 0.00268174765148129 -0.000312021964786865 0.00212533306025256 3.80709022177677e-05 -0.0015787712713591 -0.000627727555396161 -0.00968805365596175 0.00563901634301957 0.0106432774498208 0.00690166995703192 -0.00674430280602049 -0.00900897844528604 -0.00149540026877928 0.000724674500146832 0.000725930964307733 0.25811505293179 0.312623176466857 -0.0566522831474389 0.314675464205168 -0.247574778068869 -0.411104377991153 -0.203449472315037 -0.348500524806306 -0.00793267935615207 0.199623856999398 0.113907973609066 0.0720570203591902 -0.0610247773180187 -0.0477716855501087 -0.111161347801441 0.129667358192593 -0.174019224946109 0.132160196961402 -0.183786742051228 -0.122848352270839 -0.0881481253450928 -0.0746521354153556 0.127115877387328 -0.194352216781582 0.128008088475591 -0.0219699111261632 0.0181751365170489 -0.000107168586485667 -0.000229381358092141 -0.000607399118142758 0.000141481099347393 -0.000110461804264872 4.62708287244163e-05 -0.000207032542398077 0.000523669642269926 0.000315051076748794 -0.000432294335226303 -0.00091025711689037 0.00264714998960803 0.00116077164991867 0.00212182317029035 0.00166762300416853 0.00020148729790291 -0.00153712415244709 -0.000400191381814909 0.00118317355931317 0.00961316266334892 -0.0023044682367371 9.65276609461265e-06 0.000811484155922587 0.000362131323927231 0.000704859907916017 0.00149697600442617 -0.000956964637474349 -0.0314107071205532 -0.0564773089507186 0.0535166104202739 0.024328525856047 -0.0680464797301882 -0.0312780910998638 -0.00246733201430752 -0.000577943904721822 -0.00174050003951369 0.00128921979701658 0.0018685771912601 -0.00012985553129251 -0.0133518237100867 0.0113802408919527 0.00634916705244051 -0.0158407468070606 -0.0182196967826018 0.00970579499309091 0.0136893245901129 -0.0136764298283165 -0.0018169586770997
  93 1532.32971632518 ""  3.86940037091538 0 0 0.00429107311939335 0.000246165706684611 -0.0118400378455578 0.000118165191769887 -0.000309670041632055 -0.00089710916169039 -0.00922112538454731 -0.00892654629453912 -0.00362408061602589 0.0029366202027482 0.0127539433240185 -0.00442922129075374 0.007676835361161 -0.000194667711885005 0.00642203388029304 -0.00689712448088968 -0.00873103571144659 -0.000336884579519295 8.30072083963426e-05 0.00990965795652706 -0.00582003979403476 0.0122985770028396 0.00225639876374691 0.00924591112446935 -0.000681067812745582 0.00210530947856403 -0.00183692201669484 -0.00247300108247843 -0.00188317072928406 -0.000864072928779801 -0.00144020545214434 0.00111021625107317 -0.000118513776487109 -1.98146139935698e-05 0.000135205464298912 -0.0017472001723068 -0.0475874434455831 -0.071838106434276 0.0513149250993202 0.0612023719447963 -0.0229647785071756 0.0327147956855111 -0.0185934038698388 -0.0431805774417372 0.00601093085297176 -0.0388620366641701 -0.022175176762937 -0.0188911633610174 -0.0231522223844946 -0.0440426827868411 0.00715049820481667 -0.0360314960174931 -0.0202152954306241 -0.0195933681197398 0.0384848237496755 -0.00446843048381183 0.00128757256842138 -0.0119665091665939 0.0146519873169288 -0.0168814612521895 0.0147143024078391 0.0159286337662048 0.0328802287261433 0.0172413551581761 0.0121850320664241 0.00932705570348137 -0.00847039002642691 -0.00927977522553439 -0.0106021525906832 0.0159845009951379 -0.0185665791914846 0.00994029845858341 0.0191457765407503 0.00888775034267258 0.00449398726878003 0.00461131307780594 -0.00896070567770158 0.0236565840051475 -0.0162757148861685 -0.00438815732952584 -8.89607972279959e-05 -0.016031717355249 -0.0366243840787979 -0.102614744239901 0.0167198239479846 -0.0138595936028169 0.00115405668703532 -0.026796791149416 0.0527847792251264 0.0327053891298854 -0.100081887462795 -0.156774782377115 0.556288846657727 0.274552950248101 0.414283449680035 0.362931889542462 0.00813233064071504 -0.119311188706844 -0.0245458983615525 -0.0020434899515051 -0.00497808606288956 0.00050624791573752 0.00217777094760777 0.00197565033219506 -0.000398018231549591 -7.10377607150933e-05 -0.000261345635091209 -9.23379965322792e-05 0.0174919128457506 0.0230268860789729 -0.0184295985591813 -0.00876839535957676 0.0252200421003743 0.0132389560990126 -0.000601194821321348 -0.00572253025586322 -0.00392168061391995 -0.00931196826009109 -0.0106535142829592 0.00495756850043512 0.00564041854180863 -0.00806889557655065 0.00637697019559592 0.00430324733135371 0.00821850733811442 -0.00699900137499021 -0.00219809246994671 0.011041429418864 0.00430031431583449
  94 1536.23872084759 ""  5.687157289122 0 0 0.00171521284268621 -0.000986643736794415 0.00444846919212071 0.00194726804056211 0.00136620257931945 0.00245363578743918 -0.0104875251340958 -0.00343839482915868 -0.00773933820152074 -0.00124480902596172 0.00388783404458464 -0.00303564287918415 0.00993989614630345 0.0040970570336557 0.00570679922400692 0.00374185249474891 -0.00647963656536156 0.00664498371509098 0.00285440192629116 0.0170947890631498 -0.00769704613174156 0.00851456753778921 -0.00418666051418811 0.00970248237604455 -0.0335408899930734 -0.0240075065237498 -0.0112586398716418 -0.0270846573775128 -0.0117676896553975 -0.0133772624979146 -0.0175756538462884 -0.00687860361093082 0.00622081265846519 -0.00561434365275934 -0.0166087218493354 -0.00913697493303901 0.0171269269404756 0.0177239388900494 -0.0375906121210973 -0.0390035267179044 0.0186862552286413 -0.0265293438931708 -0.0153488099257462 -0.03099160574528 0.00382697083371119 -0.0629380784527382 -0.0288698055624638 -0.0337106477129704 -0.0247976385335318 -0.046640757063157 0.00739094359778693 -0.0299269812160759 -0.02287525237311 -0.0130471052008822 0.444451224312712 -0.0767810323836916 0.0191920335303069 -0.132251052423905 0.17151682498928 -0.209907265923996 0.151485771421594 0.149841736354862 0.39505726549484 0.302748433923412 0.0125991318965133 -0.0585112049285479 0.0225104938534098 0.183635544570056 -0.193527247914975 -0.00919527819542857 -0.0450104313555343 0.201940292211883 0.0811928220478673 0.187211421829792 0.227854886492203 0.131344448852816 -0.155844113174272 0.0127421259738411 -0.0536715357073058 0.245241459336117 -0.0924582736589384 0.00111489624517233 0.00271787990819009 0.00769084501361764 -0.0012798739285152 0.00120110661338225 -0.00016427329530651 0.00211625122238622 -0.00489083392896499 -0.00303095590256725 0.00729769630067573 0.0114009617317859 -0.0400682455366785 -0.0198869124127909 -0.0299129829518157 -0.0258980497645349 -0.00118619320628542 0.0118428970892439 0.00273987976281457 -0.000741452481711409 -0.00139540692514862 0.000870635684544637 5.37521217193603e-05 -0.000557098128436481 -6.69710862795347e-05 -0.00174077426598885 -0.0001827800514289 0.00128152716911672 0.00502607527570429 0.00982882160788069 -0.00845857273739355 -0.00270737680253775 0.00970990329538997 0.00550036199696946 0.00174923650927959 0.00262038457073683 0.00232358293931643 -0.00064910628246515 0.00138688881712985 -0.00244997380559396 0.0176104670295236 -0.0102158245353471 -0.0183372822944406 0.0201093797055514 0.0135084228068088 0.00270043696925499 -0.0123717642906099 -0.00125395224034705 -0.00485075677289137
  95 1547.66254915669 ""  112.522848515281 0 0 -0.00964887322041379 -0.000357133847128613 -0.0193755363865828 -0.0150534979032866 -0.0137234945750456 -0.0124593983059864 0.071379039539772 0.061290868982855 0.0304693470635958 -0.0130094886347565 -0.0639770148014038 0.0241320348761357 -0.0568465581891329 -0.00946110645663216 -0.0405267002372158 0.0550498464290628 0.0643187806901004 0.00569705489656264 -0.0152654969050905 -0.0799902625982735 0.035019896762935 -0.0636082622186855 -0.000542840828844929 -0.0541907357898735 -0.0152827806644428 -0.022491519505322 0.00145629658190929 -0.000707807359112148 0.00194692304654793 -0.0016821314099561 -0.00193486898700595 -0.00596571898030421 0.00150157759853619 -0.002840905198222 -0.0052957423596273 0.00193846360368826 -0.0566251463331184 -0.0482423701356061 0.163730757704071 0.163795708612772 -0.055908418322729 0.123008808061472 0.111907982833293 0.24659459374771 -0.0400296456504768 0.222714642112743 0.121862717444384 0.109221453305783 0.144909885463815 0.292238583758932 -0.056701621988492 0.198515870712422 0.125329695714674 0.101551843601991 0.0211093726629877 -0.0150381276394996 0.00292807333975138 -0.0104336273316273 0.0145377411967521 -0.0166314797955458 0.00359304096850044 -0.0004942348641131 0.0255154431698062 0.0562430593175553 -0.0345881845141614 -0.0531984939334853 0.0361001731167266 0.0963054268536258 -0.0355094942013798 -0.0551159101059482 0.0415890715155181 0.0479175564500388 -0.030231675480484 0.0401127822441747 0.0665618101839952 0.0361334679423167 -0.0328925275586059 -0.0655935114338585 0.030190056821672 0.097206373397914 -0.030927441093163 -0.00129120181862611 -0.00398445804916555 -0.0120109098343803 0.00217453768422979 -0.00231888335457133 0.000679343496348858 -0.00347239270123084 0.0116631450245294 0.00864476759483948 -0.0107863310815513 -0.0153704543195801 0.0519347975305676 0.0260716338251779 0.0387174617097152 0.0315021600188672 0.00266390697420403 -0.0312983149268285 -0.00906927079450227 0.000415216648430903 0.00442962585415863 -0.00105649565853705 0.000281733196768451 0.00153904292534158 6.30386050059828e-05 -0.000440662322945155 -0.000271819541459096 -0.000283943526419713 -0.017828432772769 -0.0263886830506063 0.0223416468262979 0.012425728322151 -0.0300443185035983 -0.0130093409484543 -0.00311067481634159 -0.00760184252938035 -0.00596320489805642 -0.00207584417867412 -0.00602965056480994 0.00636699969538649 0.0011921784860936 -0.00133132089834291 -0.00060248587168081 0.00340074690822883 0.00166255736068789 0.00100106306268588 0.000428644562270197 0.00201455082722495 0.00105157768019141
  96 1593.25488911236 ""  10.1524607827417 0 0 0.00454266352855012 0.00922955084519273 -0.00205364387319706 -0.000989574811769037 -0.0120696985370456 0.00961279615488354 -0.0533160474679915 0.0942852831342721 -0.103478687279944 0.0115219567382954 -0.0918588429919645 0.0613371640173431 -0.068525309596801 0.0165402979629811 -0.0653210097220974 0.0581262294160152 -0.0619811461478149 0.0841804998905402 -0.000974847537342832 0.076889777388556 -0.0465690586813324 0.0474793294987461 -0.0315208913778852 0.0599917091057043 -0.00841289824253459 0.0103405308723494 -0.0128946588667769 0.00535486259771561 0.00116928349620657 0.00344891221323447 -0.00103188653322013 -0.00120087763352718 -0.000360161440817129 -0.0011902013083994 -0.000948087756239683 0.000122118070611246 -0.0137404992905335 -0.0166579473233765 0.0164098235751015 0.0102108137797091 -0.0181593139343687 -0.0073691528275666 0.109486948268284 0.147317166092448 0.0146074588672195 0.144443203183295 0.11580541577512 0.0474575450198527 -0.088915644600962 -0.131299466499073 0.00499115552551056 -0.0456281850794053 -0.0808216295814511 0.0031867232796002 -0.0219135454748314 -0.00185969534888857 0.00285833631502404 0.00111169219843001 0.00523219276382931 -0.00273389273810739 -0.00746074057340153 -0.013767609583812 -0.0160634596856507 -0.00208585316786658 0.0182630174331184 0.0239803932740335 -0.00916772787968743 -0.0186570725877339 0.00214279090373742 0.0146922746807133 -0.01678252574463 -0.00438601033768257 0.0249026160268057 -0.00535391295149029 -0.0139802580171146 -0.00563437773710654 6.33749856087028e-05 0.0203572539927988 -0.0101200125621137 -0.016917349079803 0.00456507374640138 0.000499075793278516 0.000255579555463757 -0.000263033426554797 -0.000280711301063811 0.000328536409949596 -0.000252021679477902 -0.000483969032740494 -0.00295631853954958 0.000653389940116537 -0.00305296889334143 0.00118026252670769 0.00501728641984536 0.00248797816315825 0.00150811159898467 0.00164153073244322 -0.00212016806674269 0.000117098724131897 0.00179761295761288 0.000696048434181968 0.00069936621873787 0.000256711036244231 -0.000233546894140289 -8.44351561671448e-06 5.31538723452152e-05 8.18487765535877e-05 8.75571292896483e-05 -0.000271388867345021 -0.00693051476094029 -0.00365956224046288 -0.00159146297255823 -0.000261454219707423 -0.00233539073435559 -0.00188150561818537 -0.000462824826914601 0.000469711344491742 0.000490044957603299 0.00158877580548969 0.0014152084090251 -0.000179844163383992 -0.00189067570495725 0.00190149137139965 -0.000288982728968952 -0.0014209931910358 -0.003675016597211 0.003422022183385 0.00236012041866535 -0.00346807508173458 -0.0010748518071693
  97 1635.98890680618 ""  46.4824822802562 0 0 0.0053514169557927 0.00513713687194103 0.00865905032473712 0.00493167408327449 0.00527606366898171 0.00272666314305616 -0.0595698040033047 -0.056751872744649 -0.0215155739602084 0.0612538971492297 0.090426615661766 0.000226668710041573 -0.0955529217735137 -0.0612621456442203 -0.0423598228950975 0.0631568324051943 0.0488182642299479 0.0213516937323816 -0.070614030751348 -0.0989721883603416 0.000376528167326125 0.0996619704046956 0.0710547686302557 0.0436310229186965 -0.00731907065576847 -0.00563020059910013 -0.00224652513071044 0.00101243663487518 -0.000584211434388619 0.00117380959757113 -0.000881301057264289 -0.00164538652609213 -0.0020603519053313 -0.00278359760124791 -7.57511058322288e-05 0.000395690681020647 0.00587327345165794 -0.00552819107006111 -0.0453960713560198 -0.0433572740348836 -0.00479386483262849 -0.0395760270804265 -0.0298194827535568 -0.144805273934553 0.05394260831966 0.149005026340391 0.0494665565529379 0.0904621571546625 0.0366101679188388 0.15997435262061 -0.0673961169410733 -0.139514979124719 -0.0331501422525078 -0.103996847882304 -0.00025166302642051 0.00195220088167516 0.0002924641728242 -0.00449613832230294 0.00655098562595652 -0.00796250067113919 0.00079741625456532 0.000429478533065114 -0.00146730894714352 0.00618617457740869 0.0024602820220796 0.000569436406703676 0.00588528323648457 0.00941012397001554 0.00205917058650647 -0.00698508541298275 0.00246744438291728 0.0105308085786948 0.00420485295303282 0.00367200518209951 0.00253643091816527 0.00625934245499312 -0.00798288918785967 -0.00700787526983087 0.00843428658849741 0.00627221731322775 -0.00101772200455627 -0.000214352866266606 4.09879319918485e-05 0.00119293774668925 -0.000114623114792795 0.000260043335831972 -0.000111305464266052 3.09061301818438e-05 -0.00214015777860762 -0.00263199017411096 0.00190277680777056 0.000284615017865511 -0.00334628938474379 -0.00180339662135674 -0.0013804614448214 -0.000498867132163831 0.000307209242363559 0.00540920580695147 0.00223693848038519 -0.000482755100313627 -0.000600386698862235 -0.000437529019336551 0.000520078454054301 0.00065928047171132 0.000566326290160379 0.000179189655007363 0.000205037252919593 0.000193310503240079 0.000598745407460088 0.0016497281839275 -0.00271296082997503 0.00157059338694511 0.00332737663823574 0.00272269576967353 -0.00273694956985401 -0.00499300390188363 -0.00516669390491808 -0.00236273114015235 -0.00316431561473575 0.0024722093150863 0.00136941606859328 -0.000679069945282546 -0.00149154609279234 0.000747315646997219 0.000181778871704221 0.000390817812490017 -0.00147709354874532 -0.00141570997047706 -0.00138803307637877
  98 1688.40462902727 ""  26.1825655527887 0 0 -0.00012450012748986 -0.00229543036330096 0.0015609382971371 0.000101153504121798 -0.000486660630307145 0.000592834247333401 0.000766741343195705 0.00188372216202624 0.000205803329514763 -0.000519737258698265 -0.00101697516570818 0.000131612447093448 0.000646643228794281 0.000420759648195162 0.000273869891469583 -0.00048251697087167 -0.000705100886881237 0.000102457716846401 0.000788930055846987 0.00141478331976334 -0.000205683467365722 -0.000944494268418464 -0.00118398578876605 -0.000422909328451435 0.000126859924563245 0.000150914325624849 -2.79036366346699e-05 -6.61687087042631e-05 -8.30246480318287e-06 -5.14614483393424e-05 -6.29972672337974e-05 -2.32096295664271e-05 1.79286746539448e-05 5.06667473714703e-05 -4.16231114148517e-05 -0.000111873794506709 0.0117370642905612 0.016051671275678 -0.0179100309015107 -0.026502102610475 0.0196212318131675 -0.0139798301616455 0.000276284109522626 0.00132282867755594 -0.000196280518098039 -0.00101023332024412 -0.000395715521252501 -0.00081844572363994 -0.000630744340714251 -0.00203836097147887 0.000800378880702655 0.00123311323906335 0.000789893676350516 0.00229591320208747 0.000184713175566804 -0.000275690042996071 1.65462189306105e-05 -7.2429084420133e-05 2.13987147499721e-05 0.000267172260697924 0.00017725153703871 0.000262782223674146 0.000255497360545206 6.69753056987895e-05 0.000145458877844478 0.000173877351281782 -3.43010105643954e-05 -3.2362488518751e-05 0.000125430891409966 0.000194266794447013 -0.000110496200395048 -0.000267441728770155 0.000332274606061964 0.000166912986741022 4.7502236819561e-05 -0.00043686743282088 0.000299564866866834 0.00112567864132985 -0.000870184375708718 -0.000583369728999561 -1.67779708758327e-05 0.00135223512242993 0.000605498649461854 0.00182728855438705 -0.00144173655137282 0.00157238413551641 -0.00036277038545867 0.000395732559678855 -0.00363899845524132 -0.000498238058950858 -0.000725449761653281 0.00339371102363962 -0.00142699322648653 0.00217996906938314 -0.00549787395339779 -0.00175519060717176 -0.00544187586893221 0.0127825517574689 0.00226129497432123 -0.0164935122954705 0.0139292249678321 -0.0120534677773907 0.0255362264139149 0.0631353867715772 0.00824103185921863 0.00125519945639121 -0.00103448731242429 0.000591996530599925 0.0436515466777335 0.0249759816809011 0.0303997295261234 0.0410077868451464 0.0165601113815222 0.0178740606023831 0.0769918229836161 -0.587694880260089 -0.3599322941573 -0.321919025139395 -0.476401958406192 0.314292095644156 -0.00627723115261821 0.00663411689617229 -0.00178488463461906 -0.00162836958917643 -0.0123084228340487 0.0138050442124991 0.012473322218297 -0.0128390320709942 -0.00069824145338894
  99 2956.00940540304 ""  55.9201455620068 0 0 -0.0415189516409456 0.0493429944141391 -0.0234870352998343 -0.00106376738519615 -0.00128151604172901 -0.00237538708648156 0.000857163621317779 0.00148498260217278 0.000181685135406619 0.000987881893611647 -0.000365309164369112 0.000998119423349618 2.6797062102215e-05 -6.43641254037859e-05 0.000148705365776629 -2.76547349942303e-05 -2.64747710854449e-05 -5.44056666573434e-06 -1.43010855723807e-05 8.94159860228769e-05 -9.02065794636308e-05 -0.000331285884362869 -0.000352899840584046 -8.08258958085498e-05 2.70660257788045e-05 1.30703003940201e-05 -1.32658295468797e-06 1.63697745566063e-05 -0.00012342810107374 5.55238823597455e-05 -8.78983318561332e-05 -0.000181126058221982 -9.54605316382595e-05 -0.000157517188593037 -0.000124394840399971 -1.97867384283404e-05 0.75207693081775 -0.490885004268022 0.0649837637936027 -0.238595485446138 -0.080145408346271 0.245535578017587 -0.0138030894149575 0.000722849420536927 -0.0126960440536364 -0.000176129712995004 -0.000693948221514751 0.000294376936845678 0.00105681643240812 -0.000374194113363641 0.00103894259902727 0.000394794539003474 0.00136934351166469 -0.00010207271831986 3.36834382219476e-05 -0.000338400583559331 -0.0013511077904084 0.00118230054524838 0.000985372389556225 0.000301709298693766 -0.00155323193536499 0.000797234798169328 0.000338094903498475 0.000150956187062605 -0.000663911857788646 0.000563194915161227 -0.00136624043667494 0.000618950223712694 0.000367068887987963 0.0020781042502596 0.00196228983848433 0.000267004754245942 9.798200825958e-05 -0.00030126265407458 0.000225418781390717 0.00165707864521587 0.00167410931152129 0.000272377307199287 3.75956760597527e-05 -7.32679596485879e-05 -0.000302884236198025 -0.000217326248052394 0.000166601337911722 0.000774238583478472 0.000458291603943609 -0.000455083978169682 -2.46792952144591e-05 0.000269778449421437 0.000413336783231982 -0.0012237421440487 -0.00178389945107179 -0.00108777186173017 0.000761148421242607 0.00336007875763866 0.00528963228163767 -0.0070877463762372 -0.0198289789113999 -0.00937756914719714 0.0173218217339737 -0.000181740022986355 -0.000485291872297475 0.000678597796924632 0.000192608701247218 -2.74566427548808e-06 -8.63641582283429e-05 -0.00032867682685764 0.000117905177742061 -0.000216030470444453 -0.0013126527991457 0.0016885194794968 0.00138782531539931 0.00419633157914026 0.00488399658029714 -0.00924559159971776 0.000540208938355621 -0.00147094530211913 0.000807104598033606 -0.000731850854830361 0.000402038090961595 -0.000327384993348095 0.00291733735667583 0.00342141294644378 0.00121854717069035 0.00235571058162914 -0.00322996467060249 -0.00236899579514923 -0.00167787847955393 -0.00178534590222068 0.00359898250723791
  100 2974.97301326888 ""  23.4953571423934 0 0 0.000495234926401673 -0.000302030463179394 -2.16026055617291e-05 1.66037978021973e-05 1.87264144843276e-05 3.56999933614208e-05 -2.31178977900458e-05 -6.82997117176816e-06 -3.45898086432445e-05 1.96790436348207e-05 1.00034017430459e-05 3.73581273963537e-05 -1.44422712513444e-05 -2.05395982935335e-05 8.54127057868773e-06 -9.46886577060409e-07 4.64508035310756e-06 -2.32794438988631e-05 0.000104619191387194 -3.62708789152535e-05 5.89138791768697e-05 9.92747219607382e-06 -9.61716866962177e-05 4.74837029893043e-05 -2.16833338141869e-05 9.02983352049195e-07 5.711229051809e-06 9.10813329770981e-05 -9.70445459608089e-05 0.000169833840000231 7.30131533728765e-05 1.03418604979493e-05 8.55689680674245e-06 0.00092184963233721 -0.000366441109285216 -0.000370256582839767 -0.00597123232303749 0.00381038507673162 -0.000418548022814308 0.000152664126054812 -0.000313531232324437 0.0001288172436549 3.63779643207239e-05 -2.69255649047623e-05 -0.000106714497240173 3.1166334196159e-05 -6.30373063385683e-05 -2.62859644041855e-05 -0.00100926607067593 0.000276380672651589 -0.000648870929459351 -1.4116983731573e-05 0.000774143433457858 -0.000584579331259719 6.28585267551218e-05 -0.000883656253609839 -0.0029244650789936 0.00109862262337602 0.000952233217725597 0.000318070912981477 -0.00219161916924269 0.00105181887531326 0.000578974092740801 -3.60761177111945e-05 9.48601949054123e-05 -8.27049321461785e-05 -0.00040673807059658 0.000166497892660864 6.68545966266104e-05 -0.000356124674416977 -0.000328789101081838 -5.697838742494e-05 -0.00195799016615272 0.00872849425816357 -0.00656860764817009 -0.00884379282459991 -0.00879371888787061 -0.00157901834661798 -1.24898333283824e-05 0.00407512351081773 0.012265587617345 -3.4569519243185e-05 -6.95169045352988e-05 -7.74255103032685e-05 -1.59554838502648e-05 -1.18219082203659e-05 5.44089651537936e-06 -7.42874764067674e-05 -3.74865967112826e-05 8.29617626065003e-05 0.000666091116525284 0.00103609992443562 0.000384171492682265 -3.53104830681305e-05 -0.000196676894877327 0.000501210824072568 0.00103960091523228 0.000477163322087148 -0.000892145909844783 0.00447994655890939 0.00235523445783856 -0.00592607332664068 -0.000232713077011544 3.29200284504775e-05 -3.47179409491942e-05 -0.0397966278461031 0.0209978609930882 -0.0181894187908248 -0.00886144128757786 0.0126467788118764 0.00448577479947319 -0.0374902537397589 -0.0388571831115571 0.0714763665524425 -0.000830388929094325 -0.000958084059326055 -0.000239980207247424 4.04639318474957e-05 -0.00234408385218752 -0.00186503948276639 0.3448619857981 0.398787949787469 0.149283195914425 0.320496890772224 -0.451303676189172 -0.334777324280563 -0.195149312108239 -0.195453365290401 0.399534195386141
  101 2982.50450790077 ""  28.6978423427534 0 0 -0.000793264309792399 0.000559328404896061 -5.75071687495744e-05 -2.59283415685664e-05 -4.77678577490627e-05 -4.82638031756317e-05 -1.03573084259458e-05 6.86695421798418e-05 0.000100827409163066 -3.8504602072671e-05 1.5474510254488e-05 9.68836868034391e-05 -2.02338272568008e-05 -3.73189152508673e-05 0.000119336492209429 7.03162984594223e-06 -1.56344775310515e-06 1.90720268670796e-05 -5.9410404578903e-05 2.01030718190667e-05 -4.63402274007584e-05 -3.49705840621689e-05 4.16944949750474e-06 1.20706022645753e-06 9.09795890220477e-06 2.49590572482569e-05 7.6869464049616e-06 -4.68347261355701e-05 -0.000331090054857617 0.000452494639505351 -0.00012201782494836 -0.000159534042488724 -1.21037748841878e-05 0.000394189565786855 -0.000323164400002293 5.5698454143105e-05 0.0104267992807909 -0.00668320695622023 0.000694707103899754 -0.00104314404829604 0.000404040785469294 0.000431600371491641 -0.000568152845131512 0.000165593070491417 -0.000707045266534497 1.52159463852586e-05 0.00108282936035165 -0.000969670218629553 0.000555627470645652 -9.96368428751338e-05 0.000506935849188819 1.18762916893379e-06 -0.000106150758072074 0.000137379740917721 0.000212048379372541 -0.00228389315558698 -0.0078181626486591 0.00445327955584833 0.00391943977997683 0.00118066013697178 -0.00421825032068919 0.00211940253686442 0.00113279172305027 -4.44438015642031e-05 0.000231233494769244 -0.000134531608225232 -0.000195296338170461 7.8911840086534e-05 6.61368573295171e-05 0.00154512807753969 0.00144993493493293 0.00022375770335497 -0.00126521906553883 0.00569792741640178 -0.00402038310352556 -0.00335821698327129 -0.00330587549928091 -0.00043929046835156 -7.55935434919104e-05 0.00127853649294122 0.00358521092262864 3.55247117675404e-05 0.00013906624823087 0.000191603559758877 6.56419777571859e-05 -1.49686639397586e-05 2.18425052511084e-05 0.000125557043232848 0.000111142240418242 -0.000165131333683375 -0.0015406873781707 -0.00246061480978183 -0.000746408862624677 0.000531835222044563 0.00104461595578051 -0.00172601685226471 -0.00203531463658318 -0.00111136090065967 0.001802291476662 0.0212432151403606 0.0438589243854052 -0.0531939195949239 5.22976061765018e-05 -0.000372951238981138 0.00184580377590203 -0.00764494243954739 -0.0098631918294634 0.0120006902653786 0.0982623105729174 -0.128867600558013 -0.115940686099985 -0.356526715440601 -0.399824921389371 0.746189419943272 0.00605144492005436 0.0115303245962834 -0.0193069891048733 0.00252675118958863 0.00124051295260109 0.000658335903455248 0.0196117285778521 0.0300107734334048 0.0113275080949033 -0.00801348959857709 0.00337282044086591 0.00719497558073653 0.0780206155114746 0.081438097468423 -0.167162297327846
  102 2985.31271908717 ""  28.9545882067891 0 0 2.73521109415788e-05 -1.41611247466941e-05 -3.46981584086469e-05 2.62506831103312e-05 3.51695985402529e-05 1.38278745329621e-05 3.71871441837546e-06 -5.9009471888629e-05 -8.3235793031471e-06 2.82193672861348e-05 1.96524699815592e-05 3.61307333641079e-05 6.82575729202263e-05 0.000330530627738027 -0.00020550011004574 6.52491848244095e-05 -0.00025954319426779 -4.31456431216001e-05 -0.000521110764370291 8.17309613111351e-05 -0.000260987349184206 2.4088096122662e-05 3.79446430910553e-05 2.55809822686169e-05 -0.000378634440228745 0.000582653079909445 0.000282359254049961 0.00108727764359599 -0.00907928102063369 0.00725286912685695 -0.00357710587594538 -0.011679628043182 -0.0163668816500983 0.0413440963009267 -0.00378666421001549 -0.0115100674867605 -0.000336680718185477 0.000211905380674259 2.01227972331253e-05 -7.85621541330301e-05 -0.000114680541931119 0.000167957990906419 -0.000594382959169995 0.000164609948045341 -0.000471681448075464 0.000186330997942766 -0.00315012884898746 0.0018878744395041 0.0033110777923964 -0.000602093868237693 0.00456417172593519 -6.58695539619157e-05 0.000141750535802177 -5.44216447405113e-05 0.00358241684315644 -0.0393063039098793 -0.139183548783235 0.101646364772336 0.0881077155999367 0.0247008640931048 -0.118410594248677 0.0572517582969715 0.0285084390922816 0.030551523090834 -0.14544634691025 0.112821424618566 -0.194513472096293 0.0855794797370256 0.0454257300502169 0.207530419048434 0.197540559051929 0.0344589337370938 -0.0668688925623839 0.308787525765131 -0.238413320011193 -0.425249062908695 -0.414935977435959 -0.0760624478442346 0.00446404323787381 0.149145614087645 0.449551442790587 4.73841381558264e-06 3.08975790636977e-07 5.96242538864338e-07 -8.76344287599385e-06 4.34466873125882e-06 -1.0696467843574e-06 -4.81203029937842e-06 -1.37521460746376e-05 9.44723115247842e-06 -2.08670652987156e-05 -4.91430747272299e-06 1.20831108698181e-05 3.37122202261634e-05 9.2852968788776e-06 -3.858558527057e-06 0.000112218676753998 8.18020561383315e-05 -0.000101546748785056 -0.000288820003235532 -0.00066340954462312 0.000744046730671423 -2.42327334989692e-05 2.6816812854618e-05 -4.40493101232236e-05 0.000521370201936793 -0.00108295273576731 0.00012440019341151 -0.00138836118761187 0.00194590752792462 0.0017147217741225 0.0050332487079017 0.00565217505963905 -0.0104631628933786 2.07872728618441e-05 -0.000278991122840824 0.000435228418360029 8.75092822563218e-05 -6.91269606589352e-05 8.50512982597719e-06 -0.0021124184719925 -0.00254805925648631 -0.000778045299687105 -0.00841702461930588 0.0112378882389851 0.00838647646087321 0.00428722602222297 0.00424205087893626 -0.00913146358776486
  103 2986.7692900221 ""  27.7427632493512 0 0 1.52083912898752e-05 -3.33879685704387e-05 6.03991152907343e-05 -3.17770111444598e-05 -4.33876570085737e-05 -1.81815169322269e-06 1.2056919521775e-05 5.18747872795737e-05 -3.63177683578648e-05 -5.20986991907198e-05 6.25259322179269e-06 -3.28988269111009e-05 -0.000101740370128155 -0.000971346857933376 0.000463598765601462 2.96240519364159e-05 0.000266065057508219 -0.000260383914919613 0.000885928782904747 2.70906356837654e-05 0.000795524673019506 -7.28466085698051e-05 -2.42694970130295e-05 -4.52370380757551e-05 -0.000147086397370725 -0.000534344710541267 0.000644624792925177 -0.00444384682210361 0.0258143462043746 -0.0184451697094826 -0.00532324588934971 -0.0202156475749807 -0.0290152416685104 -0.0071391441353663 0.0011467663187527 0.00241462203331311 -0.000430925653911335 0.000283098083694163 -8.22223886137406e-05 0.000394516829361845 0.000199919664578958 -0.000470865363252733 0.00122886507563137 -0.000251712201887271 0.00122453820115537 -0.000487368611570606 0.00893139721985079 -0.00557766360651019 -0.00824009832879215 0.00222016417118067 -0.00737911462718597 9.8494878539808e-05 -0.000604680846492402 0.000455956671814281 -0.00903032272681343 0.105676866161645 0.364431692756546 -0.276194793380528 -0.239970886222369 -0.067217977457339 0.339638692952022 -0.168142352992374 -0.0798196613184028 0.0538095804410397 -0.256405445091952 0.197184557339463 -0.348050812421516 0.154932794826254 0.0837465517538758 0.35801368889002 0.340951305058227 0.0602935029052099 0.0112344476191418 -0.0552110589068904 0.0431719713826836 0.0726565793718948 0.0704143457046974 0.0128994747979676 0.000390249635607565 -0.0282884881800989 -0.0853792479941795 -9.32843024371381e-06 -1.34035593939986e-05 -1.65038456307156e-05 1.59367217368743e-06 -3.67966091534442e-06 1.12235261226852e-07 -1.68718656367557e-05 4.89876930651515e-07 1.47123884382129e-05 0.000161712083462156 0.000221692546234059 5.33477973225435e-05 -7.16859328004877e-05 -8.0236414062576e-05 0.000119462370765518 0.00019471662311021 7.47052289281553e-05 -0.00016838812904112 0.000185778862629921 0.000374924604044275 -0.000458647119011363 7.0083425173078e-06 -1.26386251760811e-05 1.47040223570224e-05 -0.00025966728371887 0.000149646056477928 -1.08098015672337e-05 0.000732189686732215 -0.000942297021291447 -0.000887896252012963 -0.00303942858561916 -0.00339958216480407 0.00634791768778758 9.19979170042433e-06 0.000132856073990444 -0.000167389404111796 -7.0001719333501e-06 2.62543142183837e-05 1.14299609542661e-05 0.00167390848572621 0.0020103674004182 0.000701972927345159 0.00221638983496022 -0.00307086142852642 -0.00225351522493252 -0.00080327029061132 -0.000763012780149751 0.00162426739747691
  104 2993.92934898293 ""  30.1220997840393 0 0 -0.000226266639363808 0.000223051122532847 -0.000191583182160633 0.000104794642340923 9.2769685756966e-05 3.90909947520776e-05 -9.04255312206539e-05 -0.000125072869735317 4.31007665815355e-07 0.000160887909154587 4.63139631516095e-05 0.000100146586565972 5.43163273095962e-05 -0.00116407681912599 0.000729258276051959 -0.000687482891474606 -0.00073919263927036 -7.46486978774477e-05 -0.000934567291418299 0.000242966051491253 -0.0009293798031169 2.64463035554949e-05 0.000145392822773877 -4.08081576119089e-05 0.000122891163310324 0.000100391435226887 -4.58377515591273e-05 -0.00688058163891568 0.0262071611152635 -0.021022014675505 0.00408488609327371 0.0152699537182127 0.0225699843025282 0.021843862312808 -0.00258948085954764 -0.00614362421069472 0.0035044505816164 -0.002268607396307 0.000408436242926436 -0.00119060360851539 -0.000482862228073547 0.00132824413660304 9.19884016452152e-05 0.000269817011338699 -8.456536444757e-05 -0.00116770943558971 0.0135691838366068 -0.00876584696009652 0.0105896655407206 -0.00314208890879939 0.0103877364459382 0.000207790447995196 -0.000345683505757625 0.000368116650925077 -0.010053921578117 0.110977425373137 0.396677933386486 -0.269877725480728 -0.235714665266878 -0.0648111897070845 0.362816721118991 -0.182127033820253 -0.0839021268709978 -0.0411941486022568 0.19419521367938 -0.153274610494437 0.261243855106459 -0.117069041755795 -0.0644596315948546 -0.268932393219814 -0.256649980082424 -0.0461942175193925 -0.0375581868689741 0.162952983967452 -0.124627799488996 -0.218349010364746 -0.21166234191245 -0.038500517151416 0.000107276376291788 0.0782146477546126 0.234937906447271 2.32139401431967e-05 4.70666286053907e-05 7.14903402563157e-05 1.25527086798667e-06 5.16035197549103e-06 3.65227906036632e-06 4.30134630911812e-05 5.08321846665453e-06 -3.88891169318677e-05 -0.000614828561092422 -0.000856322755931994 -0.000206485880204204 0.000341742556499738 0.000427964001435858 -0.000620283665164191 -0.000544220556220538 -0.000220749056353018 0.000458371471686471 8.4010172331998e-05 9.48031387944048e-05 -0.000187282691754753 -8.10362024009246e-06 1.79602777241969e-05 1.44483166779906e-05 -9.38725368860356e-06 -0.00037450533483882 0.000387865517879567 0.000163158122303373 -0.000133182570206753 -0.000242354442295636 -0.00113531696497877 -0.00123189780674033 0.00237410086462954 8.51234279851214e-05 -7.38922108230534e-05 -5.48321281417115e-05 4.28759559508466e-05 -4.03068929962809e-05 -7.35155457732434e-05 -0.00091742053068756 -0.00107204414003015 -0.000321279474405993 -0.00192355645842457 0.00247055311626234 0.00196513218405442 0.00295729840293226 0.00301455005777645 -0.00631574105933752
  105 3020.98756354296 ""  0.537718184667486 0 0 -0.069588221773409 -0.00617643639467204 0.0493272216980164 2.67799554538295e-05 1.04300409683084e-05 -8.71774115309095e-05 0.000546588989436933 -0.000114224452161045 2.28311839299153e-05 -0.000936578348468594 0.000183926247449828 -0.000895396032760017 -3.86425401216101e-05 -5.92824920183563e-05 1.86017116723953e-05 2.98107447503216e-05 -6.01797527814635e-06 5.20202604446671e-05 3.50467053116188e-06 1.15992991664492e-05 2.98535948509055e-05 6.03096845703667e-05 5.43352186053554e-05 5.20902436977835e-05 7.04414733322916e-06 -2.15628874916897e-06 -8.9620031478832e-06 -0.000128430762846259 -6.38083380869623e-05 -3.35317065756629e-05 -3.63152083198454e-05 -8.10933348647461e-06 1.32921793785689e-05 8.3063477383792e-05 7.6149484764946e-05 0.000100396033684293 0.258817821874671 -0.178207924595845 0.0264840520921953 0.570131915144698 0.237612228582717 -0.613299701207919 0.0110580233306332 -0.00191862755846812 0.00939856087785817 -5.16667737526052e-05 0.00082605567826307 -0.000652451237674454 -0.000288254888394984 0.000168266488809165 -0.000286995829328735 -0.000127758139029858 0.0008518713944831 -0.000626135776033212 -1.83907491095976e-05 6.23375703164043e-05 0.000257859133154742 0.00103666561217567 0.000942646580989963 0.000232593361883151 0.000467823577660982 -0.000253512780602947 -0.000111200672134318 -2.74703220702356e-05 0.000143512285787913 -0.000114691844228651 0.000335541886856882 -0.000157747778348382 -7.51333113409852e-05 0.000115586188065315 0.000104347699599436 1.48687689872516e-05 -4.29050528576726e-05 0.000309269430236265 -0.000218421585546332 -0.000946010868734857 -0.000914475827565071 -0.000122222228179951 2.26891465527423e-05 -0.000312047553339761 -0.000889920556939724 0.000118879031690217 -0.000680873673691254 -0.0039859972742954 0.000287178620782022 -0.000479510661513296 -0.000258035375449089 0.0107463597365023 0.00709932692926505 -0.0101181367802477 0.0262497044510534 0.0374335229673273 0.00868109727195163 -0.0229786138009397 -0.0288676891251854 0.0419539509895294 -0.139410716978557 -0.0650201643067037 0.121758183051873 0.00022514954246002 -0.000739121793163612 -0.000262037464253712 -0.000461847744778237 0.000291766923450013 4.72894912827249e-05 -0.000336394269682647 0.00143000945193144 0.00137663302890266 -0.00464114828738806 0.00751732849509557 0.00548130573168608 0.00115593296004157 0.00124182285981485 -0.00221842440740521 0.000193248933304633 -0.000871805929336839 0.000967182164462764 0.00125730792515369 -0.00247013012350475 -0.000444545027716355 -0.00673648971453676 -0.00743844100057304 -0.00247664466670992 0.0088950662032243 -0.0122951592002261 -0.00895727147196518 0.0023730672067065 0.00293512969332291 -0.0048555372368233
  106 3026.45154875293 ""  27.0165381771806 0 0 0.00173761694107273 0.00017154654504067 -0.00115487591437311 -7.63765870202075e-05 -7.16532510372432e-05 -3.31850196656937e-05 0.000184143047495346 5.06180298976745e-05 -9.13813777043749e-05 6.61191697658901e-05 -8.1860083520883e-05 -0.000245953448679055 7.9219723311798e-05 1.68770655362815e-05 -0.000186963464189448 -8.49142997505707e-06 -4.60205725278065e-05 2.42712563879574e-05 -0.00012518646897453 3.95313818102605e-05 -5.36226717423632e-05 2.22615836497541e-05 0.000114787049800174 -5.41434072183694e-05 2.69320761436332e-05 4.22814249176927e-05 1.06370550536736e-05 -0.000189217228365627 -0.000291962425503479 -0.000149961010226409 -0.000198989647820886 -1.63470537752598e-05 -9.37333415667991e-05 0.0010853356073886 0.00228181174660824 0.000676929167104624 -0.00633084344269136 0.00437010302631358 -0.000786975208690859 -0.0144672000908454 -0.00587870821952522 0.015186958654347 0.000798148934302542 -2.33355655698543e-05 0.00111038820138178 -1.91148568489104e-05 -0.00109599717447991 0.000925870216796148 0.00108827073205604 -0.000322162458320033 0.00072688953583183 0.000129165754295443 -0.000972322874833379 0.000611694264942405 -5.99348490717055e-05 0.000288798734202641 0.00110471648258328 0.00325023334291323 0.00276776057485637 0.000699710232083239 -0.000949754639031291 0.000357714193029665 7.8648199589488e-05 0.000190200072894935 -0.00110269580742417 0.000833233689198897 0.000492518800191404 -0.000299577379604115 -0.000143124673373611 0.00165930340056261 0.00157981721463288 0.000253977199299505 0.00237570023821512 -0.00861438785965826 0.00663571223177293 -0.0159384699658262 -0.014752787577804 -0.00264305881766025 0.000444623048454525 -0.00383649452309947 -0.0119799354761182 -1.51755947361974e-05 -3.13706946823781e-05 -0.000103729611896116 -3.19069528647025e-06 8.87963687686632e-07 -1.77528031152613e-07 -0.000279355039359752 -0.000163569385787094 0.000259172454455168 0.000566051112008363 0.000855270605052598 0.000217600413349756 -0.000544748944772609 -0.000621503679208784 0.000909029076900957 0.00354030355416912 0.00165227183835967 -0.00307396693836872 0.0158866622078549 -0.0210360716553384 -0.0175364519778683 -0.000592044884747245 -0.000138179562145782 0.00039883011626435 -0.0146793282260517 0.0489869991369624 0.0615463653918137 -0.186783538585993 0.274962271700539 0.207666149134725 -0.00483117614602415 -0.0124393075874497 0.0117769927826587 0.00032847158092855 0.00217274678242775 -0.0026096950400388 0.00370175082113444 -0.00676202444442736 -0.00674141343507219 -0.292672206574365 -0.314516982670098 -0.10951437679069 0.324419366835484 -0.445923105735847 -0.320307924206178 0.146325911030009 0.173549254618025 -0.306115736137358
  107 3038.04712545473 ""  39.2578015279125 0 0 0.00595373492610064 0.000927457209168318 -0.00430525487405571 -6.72970410715103e-05 -8.638468938149e-05 -2.27012866918317e-06 4.22770691692935e-05 8.47163501980718e-05 9.81973129874142e-06 7.63145456043209e-05 -4.93480230387504e-05 7.33833061926778e-05 1.25310144376159e-05 1.159852954458e-05 -2.13625333881582e-06 3.79460858124868e-06 -1.14911775555118e-05 1.65687572795009e-06 -5.77508285131204e-05 1.85458986421506e-05 -4.79146277874763e-05 -2.45655053538224e-05 -2.78410403068178e-06 -2.09266948383212e-05 -1.38916387205398e-05 -4.12246082699597e-05 -3.69428524519269e-05 0.00057576457753906 0.000484155305879177 0.000460836461169485 0.000946045989909423 0.000562912117574231 -0.00024528300414715 -0.00173484215739261 -0.00360916703985703 -0.00201687229229435 -0.0190012708251022 0.0121757644965332 -0.0022227012157872 -0.0518114835851596 -0.0220276994962421 0.0551136212960354 -0.00103779135604941 0.000220563728098432 -0.000920646585570202 -4.11526293426448e-05 -0.000128307181421985 6.6218670174408e-05 0.00060858905266608 -0.000153878171173192 0.000574756802921339 8.11163048707259e-05 -0.000100705897540921 0.000143111703745977 0.000236603771188953 -0.00122614585921201 -0.00465206429847456 -0.00598972605159851 -0.00522318044449057 -0.00130323111039858 -0.00108872601056732 0.00082693847627899 0.000442463532193579 0.00100097601054031 -0.00345587450020333 0.00283893108647734 -0.00584127437605019 0.00299541794200719 0.00148418364943549 -0.00646835563589244 -0.00616477322993414 -0.00119768453751585 -0.00327791651377747 0.0106889188928642 -0.00927139999847891 0.0247429513256239 0.0233128982873396 0.00386867149143385 -0.000676187660993358 0.00914733679293262 0.0295432493602196 -0.00668657312295977 -0.0203144418997313 -0.0551056023833487 0.000385539054854681 -0.000678338981413864 -0.00131773552212205 0.00109574079159869 0.00449138714200409 -0.000358305644673775 0.378842845447793 0.559846121550236 0.148983106792892 -0.279444957789001 -0.342016490275825 0.496354838655341 -0.039455523651782 -0.0192081031930608 0.0345499134043377 0.000152470418616807 -0.0017340561420758 0.000340465305853486 0.000152623897161849 0.000229667803002392 -0.000240247171444128 -0.00670432938471057 -0.00804665971668302 0.00360754034294626 -0.00879461063410867 0.0128052100088898 0.00974230023521506 0.00562090451692945 0.0064675465912893 -0.0127847082849917 -0.000246288612377833 -0.00126065110319718 0.00344575144586558 0.0004462572617922 -0.00084292042628884 -0.000951658538247383 0.0528523967661051 0.0590662276388757 0.0243673792461624 -0.00499613371985243 0.00298541368257238 0.00439332265799319 0.0323338863113501 0.0344199024323969 -0.0719446707541204
  108 3039.09889159231 ""  34.8644329181358 0 0 0.000939284549117593 0.000239360402909221 -0.000769599503109899 -2.88780141559463e-05 -5.94861585603819e-05 -2.34221998608286e-05 -3.58833881404569e-05 9.86001294839819e-05 3.4051792420876e-05 -5.99184434129234e-05 6.82473013187648e-06 6.76492035669587e-05 -6.52608270033351e-06 -0.00027984427695406 0.00017332221718375 -5.33691066065124e-05 6.12381634743087e-05 -3.57978624410518e-05 0.000139254935774556 -4.62370273419558e-05 1.57449492756257e-05 1.49781791163149e-05 -0.000331464222192973 0.00012596443942309 1.24364212645464e-05 0.00031018023599232 0.00030047915700527 -0.0053226079753411 -0.00534795880476429 -0.00602724319458833 -0.0137898198305851 -0.00843267695349575 0.00437815089372055 0.0149602055393404 0.0309312675404339 0.0171290521932362 -0.00165000282121327 0.00118765827458941 -0.000365855041498612 -0.00955456441407999 -0.00369243774903698 0.00993727981873697 7.79620328504032e-05 1.29196899363016e-05 0.00010190840059437 -1.06829404444925e-05 0.0031353037535236 -0.00186913134600262 -0.000622865399605989 0.000304461111365194 -0.00046693898099109 -0.000291552548378325 0.00300383646893903 -0.00163541806796452 -0.00241526219475768 0.0166654538719411 0.0626441402727266 0.0595788421448142 0.0519595926841196 0.0124410457028581 0.00610539349941762 -0.00578006903673824 -0.00348240233661134 -0.0164575988345627 0.0586547981316311 -0.0479113167488704 0.090401905759925 -0.0456020039167434 -0.0228674008295119 0.090760406640498 0.0869707448791638 0.0172976838339415 0.0283079959360922 -0.0917521564435288 0.0799451744994186 -0.213199167449143 -0.201109398470825 -0.033618209980841 0.00594867769831418 -0.0772471978341971 -0.25142745732306 -0.00093444177968475 -0.00278848952187951 -0.00763972313497934 0.000105725445121709 -0.00011124809672529 -0.000166583953664415 0.000385317873128179 0.000788078296335108 -0.000286168171775724 0.0525052025087406 0.077435983707213 0.0205774489182908 -0.038959892752974 -0.0474817183711496 0.0688547071166122 -0.00856783538588484 -0.00433150200401743 0.00748383827880758 -0.000712537957893429 0.0133798075177758 -0.00306761138188978 0.000117509745632732 -0.000785342283457212 0.000338462743277932 0.0454506653288268 0.0519417137869494 -0.0255051494635123 0.0643691221680837 -0.0936487266871998 -0.0718000961933967 -0.0477562251840601 -0.0544754121136315 0.103891910186043 -0.00162212981714357 0.00139224882066741 -0.00523700118271438 -0.00304241312289082 0.00340837003486345 0.00222076830092905 -0.349242779074688 -0.389826649026001 -0.161556786317311 0.0212565036507008 -0.00283892075011956 -0.0168398565857641 -0.216797029036152 -0.23158535838502 0.483310760059658
  109 3040.67955596465 ""  11.8391447116416 0 0 0.000110071223046325 3.28728620982735e-05 -8.80571816478607e-05 -1.81244680040584e-05 -2.65627986453969e-05 -1.21567461836675e-05 -6.55999075145784e-06 6.63259690653117e-05 -1.42283327200097e-05 -2.54050643605953e-05 -4.27174748789376e-05 4.56173852416146e-05 4.99659943438573e-06 0.000255190813170855 -1.73437216073711e-05 3.2311112560558e-05 -5.28380977130415e-05 1.04201339185438e-05 -0.000225583511160582 0.000122034704203579 -7.75375711371058e-05 2.41320809006248e-05 -0.000180293026722488 0.000113010151966316 0.000180260758894653 -0.000361972095123945 -0.000388445196015154 0.000849930199792511 0.0087777718663307 0.0116699175142449 0.0347961734780254 0.0204744224613713 -0.010851259384767 -0.0232858294881601 -0.0525154622789457 -0.0245402869400288 -4.76411356603754e-05 6.78792918359797e-05 -6.46395591194099e-05 -0.00121710204580254 -0.000393821284251975 0.00122446155500973 -0.000241412335735553 4.8481225513227e-06 -0.000435672466035952 0.000114327191977323 -0.00241883971605473 0.00121077742021148 0.00185347138663324 -0.00037702573763939 0.001471993460479 -0.00021473892390061 0.00202566651208082 -0.00114732085831584 0.00229570198162245 -0.0325421635368576 -0.120962721125255 -0.0604461563060176 -0.0506117753871199 -0.0105645359996047 0.0476621219723403 -0.0205265342860434 -0.00724240241107437 0.0407281210389076 -0.141798372426043 0.116047219009203 -0.230851197262357 0.115772792558773 0.0585510948872494 -0.226301469736438 -0.217983831810966 -0.0437121009226777 -0.0547906611040302 0.186017662895208 -0.158387285585165 0.342489086939198 0.3232177385269 0.0556468321027466 -0.00946612292874655 0.119244662819293 0.396568795096526 -0.000130502173882549 -0.000372333915440444 -0.0010275178322548 2.40531493264025e-05 -2.00255902454347e-05 -1.6352843293535e-05 9.18620568365911e-05 0.000140002544272567 -8.18549058370927e-05 0.00708431361259794 0.0104065860587072 0.00276622092665134 -0.00526360759504042 -0.00638634171494916 0.0092556004684323 -0.00172117440653949 -0.000897724461122021 0.00150411340609229 0.000831482264275029 0.00602679820536277 -0.00309071786701338 -3.23874123249446e-05 -0.000417488618028435 0.000197593513607791 0.0255382280907821 0.0302349684076908 -0.0130467636599214 0.0229879563740656 -0.0330440681734519 -0.02571444873017 -0.0278403131653833 -0.0321538710004306 0.0607469123911954 -0.000851109233758352 0.000696939363575076 -0.00294388888580139 -0.00117953988304299 0.00135867764348418 0.000878628172784065 -0.204828561305806 -0.22771519330073 -0.0937269529219204 0.0170229059034235 -0.00929292902215181 -0.0150111059554355 -0.118434398732969 -0.126213685548669 0.264512130491932
  110 3041.81822552983 ""  4.63009594228529 0 0 -2.74404836173248e-05 -5.03462178344348e-05 9.75416501071128e-05 -2.73295484931643e-05 -1.89445851098553e-05 -2.08835100485508e-05 1.12174408475875e-05 8.9228172528679e-05 -3.23998216774733e-05 2.14738878728375e-05 -0.000137032704782311 0.000102262743180371 0.000158835522277665 0.00126915341476779 -0.000642687130777261 8.07946875934701e-05 -0.00021551199736452 0.000229752775851402 -0.0011045741857881 0.00022024430444961 -0.00109683448754505 9.74202401731857e-05 -0.000118451863428596 0.000124790222415667 -0.000450247882122761 -0.000501179778070274 0.000147306490058801 0.0458072338195926 0.0208054115496579 0.0176218292346198 -0.0540724667177017 -0.0270985780869012 0.015173390099793 -0.0112444386946407 -0.0233870149211971 -0.015301163136381 -0.000422952080077734 0.000268039396878515 -5.26640367509684e-05 0.00085238471213586 0.000361641955128867 -0.000905259416959753 -0.00193030306519994 0.00036261621816895 -0.00176851492250387 -6.99746576878609e-05 -0.0142129340357823 0.00825702912314137 0.0118276520936824 -0.00213674195999274 0.0109917569172395 -0.000239217762503928 0.0025120443649798 -0.0015723192919618 0.0165198583694803 -0.0468082697440137 -0.186108298343064 -0.351131471896885 -0.315861400900834 -0.0805754804037332 -0.210998776167133 0.117665069413228 0.0548271560430934 -0.0562406613380021 0.182662892972188 -0.150766472230693 0.369980013994139 -0.181847260288655 -0.094205526029944 0.332791678657404 0.324529661760027 0.0648924905596717 -0.0205056348302188 0.0609244167593046 -0.0555453287886084 0.160851924650343 0.151926805930373 0.0238881545394869 -0.00410634484809664 0.0667900815344285 0.2135024932935 1.91739420556476e-05 6.13957910638641e-05 0.000172636170950728 2.44650375016865e-07 5.20138273314357e-07 3.73586701724011e-06 1.09648915554807e-05 -1.42805796680085e-06 -1.50837667939364e-05 -0.0011601596145167 -0.00173681563566042 -0.000469085144897161 0.0008692771057021 0.0010624187232714 -0.00154585152253382 -6.22768509639057e-05 -4.24988070872767e-05 6.30088190800639e-05 0.000396900585762642 0.000699744057171597 -0.000800925808052206 -2.3068485642594e-05 -6.96175908068573e-05 3.43551582190928e-05 0.0045469708159439 0.00564495503596411 -0.00202633937468102 0.00102949840230182 -0.00142616980560559 -0.0011414682991437 -0.00480050720268039 -0.00569926859374901 0.0105604468857482 -0.000156339980175199 0.000144147164718487 -0.000517612839727134 -9.22989195510598e-05 0.000119061764549612 8.14589325172882e-05 -0.0384965940131428 -0.0426264085555658 -0.0173980987812345 0.0043315306947402 -0.00355989484072501 -0.00407023037114398 -0.020379020128192 -0.0215953960708458 0.0456055932545565
  111 3048.90513912225 ""  19.1003195519223 0 0 2.03934187985217e-05 9.37027357309298e-06 -1.53981738615235e-05 -3.77748069286813e-06 -3.93632019901006e-06 -6.61926488667501e-07 -2.26719472140068e-05 1.57423852460485e-05 3.29761095822294e-05 2.21253371061249e-05 -1.36667537033128e-05 -1.3591914726373e-05 0.000117714009978945 3.00667848408636e-05 -0.000229200298858964 1.47694558971042e-05 9.75638320936619e-06 -9.00212035847045e-07 0.000119433691770514 -5.46530295546773e-05 -4.0410243985831e-05 5.60740218125932e-07 -9.84954555477212e-06 -1.90240630891946e-05 -0.000836602458740665 0.00063085186319242 0.000995903852157682 -0.0465080987536606 0.0350452229783623 0.0583156792832758 0.00278842742071507 -0.0191906587220482 0.00826878685359762 0.000792900994610258 0.0161171982332916 -0.016980335867593 1.55064311212896e-05 1.06394508774986e-05 -9.48039369280844e-06 -0.000257378793202202 -8.78317996250371e-05 0.000246756387573433 -1.52710073250567e-05 -1.8934530870843e-05 -0.000148161244065047 -3.96711525375623e-05 -0.00103481547916087 0.00115914435072524 -0.000440638893270347 6.45655774883805e-05 -0.000590982092894114 -8.21832270000263e-07 -3.51194925869352e-05 3.30065661156131e-05 0.00244032786180302 -0.159133299523804 -0.600915170491608 -0.000275457658733744 0.0178396508156701 0.016295651717645 0.553809495386541 -0.278041430874361 -0.112546819747584 -0.0342186653852251 0.156835862975134 -0.12823433902384 -0.0541969416439778 0.0205339667197174 0.0139846626258176 0.0573640918712594 0.0504536782030812 0.0115294686449376 0.0441686625143956 -0.178041712418679 0.134250687156661 -0.0516136187711609 -0.0471205693370994 -0.0125366924861168 0.00106178340803513 0.0298917000328398 0.0784295704590504 -3.57066406401485e-06 -7.80076069397711e-06 -1.96678879144315e-05 4.50338850243181e-06 -2.26271540240242e-06 -1.29606586951028e-06 5.60027152561187e-05 3.45236365350377e-05 -5.03873753929494e-05 0.000165275075160409 0.000229039644691447 5.28112972882178e-05 -0.000137706638403924 -0.000145278761051802 0.000210209148891178 -0.000687481021543361 -0.000354894861429294 0.000593808008992701 -0.000338127279336818 7.19055865604599e-06 0.000522448734436165 2.36030396474136e-05 7.50130566935069e-06 -1.12736443034447e-05 -0.000945632460004881 -0.000982736545166979 0.000558030834774838 0.00174922284991966 -0.00273388529945061 -0.00185872644357743 0.00200868583085804 0.00229330542915716 -0.00433582295326032 1.03233552084343e-05 3.96548154254393e-05 7.82659989399885e-05 -9.356860183787e-05 6.70382525752854e-05 5.80872846055082e-05 0.00692568846335751 0.00768145154513531 0.0030906837146 0.000131990273544282 -0.000583414273940267 -0.000104630552917366 0.00428836525585687 0.00464609012015669 -0.0096611794274109
  112 3049.86450557997 ""  98.4759908566622 0 0 -5.65214919729693e-05 2.7908985018335e-05 -9.76232248610819e-05 7.45182689771586e-05 8.40737351158166e-05 3.00539381404144e-05 -6.48965277736586e-05 -0.000114396402731016 2.00977917143118e-05 0.000172165804207677 4.04840160948097e-05 0.000135313135923308 -0.000237504134347617 0.00119860984673104 -0.000890271490386424 -0.000298382078389758 -0.000372124028333947 -1.82345568025252e-05 8.81721158139206e-05 -0.000245156264252957 0.000232987674501912 8.36420164271395e-06 0.000107650365837561 -3.39714318017216e-05 0.00216322159393928 0.00166742547590569 0.000782208567865419 0.0548705591894801 0.0299966994759009 0.0287577413927414 0.0348750774525974 0.0173742901191571 -0.00891946436816388 0.014415062327154 0.0274789569944521 0.0189205910729944 0.000645982634289469 -0.000387960760424914 0.000163353494030476 -0.000327011627587866 -0.000206553508652622 0.000436127565632956 -0.00260806628912094 0.000466890988539719 -0.00246963115289072 0.000165960511430632 -0.0151415102977502 0.00899699637206659 -0.00107783866229948 0.000597421180205934 -0.00123414723949991 0.000103785488932966 -0.000651140684190855 0.000464656473981168 0.0189852914248352 -0.0760470248062695 -0.303034044636348 -0.455841956883212 -0.412177308775128 -0.0999352930873205 -0.222350687190509 0.126894022308649 0.0582748925878863 0.0320726661858301 -0.107366407899859 0.0884952246398405 -0.229188000939826 0.112981226556779 0.0594200531271946 -0.22382443006459 -0.218320426858355 -0.0465290933695936 0.0199074214597458 -0.0614497260927921 0.0552500230149864 -0.205742291806526 -0.190638870307311 -0.0308972570463135 0.00625940459800088 -0.0785743437053941 -0.250785482721277 -1.91144548630472e-05 -8.69160581899671e-05 -0.000291255558287435 2.85806186763434e-06 -2.08698699036116e-07 -7.27046547408334e-06 0.000255621359569798 0.000144179866757134 -0.000224622716849865 0.00193762194820508 0.00287235430354065 0.000771050292509999 -0.0015797435361629 -0.0018906636448218 0.00276128427726571 -0.00321091010438754 -0.00156543792712652 0.00276260168507278 -0.00103995408549518 0.000913446126686905 0.00133372069822137 4.0623493038851e-05 5.19308978973329e-06 -2.34801738062327e-05 -0.0011472839569065 -0.00105336331921437 0.00075409921902119 0.00991494718628365 -0.0145275187604767 -0.0108386914630275 0.0023874911910485 0.00311521723545406 -0.00535015778676741 0.000112421342045684 -0.00011256735217466 0.000140007136477287 -0.000374179351747689 0.000304387242323027 0.000219438561413978 0.00770401915063936 0.00840462275758974 0.00342690552153595 0.000717274255000191 -0.00135204679228052 -0.000544427612617349 0.00529170653018032 0.00561929986153088 -0.0117656975330612
  113 3054.59728004446 ""  23.911353765689 0 0 -7.11239952389638e-05 -4.63711884352198e-06 3.06991213104537e-05 6.62764151779878e-06 9.01651818430466e-06 1.9452804896876e-05 1.51070321270593e-07 -2.08627385346473e-05 1.2783523259168e-05 3.4425787437986e-05 3.09479346731058e-05 -1.37234166724522e-05 -9.11547511557337e-05 -0.000104058152361272 0.000100344411935795 -0.000102164593089681 0.000122284833923913 0.000211134292421151 0.00138353421141498 -0.000246100822230515 0.00100239400646344 -3.71267121006793e-05 5.84478008725898e-05 -0.000155833794346425 0.00093868240749371 -0.000235388470305859 -0.00160023231330516 0.01715883538855 -0.0112368417829228 -0.0189810527697938 0.0269155121332549 -0.0276997793827365 0.0110294389677602 -0.00645668696940224 0.0325911320935965 -0.0648375286388141 0.000248065290412772 -0.000183509106199295 5.26150067432746e-05 0.000561051926700912 0.000199599025798989 -0.000572927493917737 0.000114455118573736 -1.14238104448786e-06 0.000164673105310254 0.000110302332125338 0.00130435866505617 -0.00102546398994621 -0.0133627284456745 0.00239606044661068 -0.0131578941050138 0.000285606156352058 -0.0021220609459096 0.00115713798070677 0.00033991841778643 0.0513633105773936 0.199377593705938 -0.0114310884028116 -0.0176973088611302 -0.00862046925787086 -0.194631601886376 0.0988511004830424 0.0392614105031458 -0.0486742952372869 0.240277718744829 -0.195403447998903 -0.262855175513578 0.116065045001906 0.0725721717583127 -0.0108000672806918 -0.022476306161596 -0.000280450083760715 0.123465496085175 -0.504002338854069 0.375850953062524 -0.0499843269065897 -0.0381822060461574 -0.0231973813008592 -0.00556778926973135 0.154265908621778 0.425033684148315 -4.18203382385979e-07 -6.48489771110352e-06 -1.97075128741228e-05 -4.26582058372004e-06 5.81934929775668e-07 9.82642791388508e-07 -2.11353659763711e-05 -1.55432704342996e-05 2.12786576492334e-05 0.00011125963508933 0.000185128986016535 6.36635652085736e-05 -5.72073163831627e-05 -9.61709322375445e-05 0.00014909120240104 0.000253485538694692 0.000149078562333973 -0.000221479509906755 0.00133548791845577 -0.000736691666379382 -0.00188598268079488 -6.22757933519614e-05 5.83581206522529e-06 5.95077229422284e-05 0.00186734788424329 0.000919390542228486 -0.00185959648557448 -0.0104286275264402 0.0155416152585766 0.0112497324589815 -0.00506004364506642 -0.00607662190374863 0.0112189953722726 -7.76191935190298e-05 -5.05109495033817e-05 -0.000293243004949829 0.000474047051237575 -0.00037200783683848 -0.000338477510261017 -0.00760869687875907 -0.00842702530524935 -0.00415172149413093 -0.00524116726016871 0.00792732510106473 0.00514008041310658 -0.00961267040555685 -0.0106756954448944 0.0209979011721494
  114 3057.39608227992 ""  38.6415918228235 0 0 2.08171960311619e-05 -2.6627426891233e-05 5.5314492389875e-05 -2.23181535091398e-05 -9.08840430413414e-06 -2.82469007979343e-05 -3.33379116602233e-06 2.93956006939285e-05 -1.55032453625983e-05 -5.6646517980353e-05 -8.84877495805894e-05 2.33440029344289e-06 9.804145756672e-05 0.000382446711467605 -0.000111406114281642 -0.000251821890390112 -9.54047681524588e-05 -2.87167026445387e-05 -0.00481536318754144 0.000580340855031419 -0.00434556714405544 0.000251302574633052 -0.000382697548915239 0.000405295467293722 0.000742274349924032 -0.00171759008687984 0.000948698838440156 0.00268733770728629 -0.00247454276983109 -0.00469370123163483 0.03809427907603 -0.0608959758397567 0.0244685453098217 0.00154864337862255 -0.0231673152392904 0.0361269454215989 -0.000476251044945515 0.000274274866227033 -9.1910231033683e-05 0.000289446332883074 0.000137202552476383 -0.000300848596663587 -0.00051713318744698 6.38954001209959e-05 -0.000473292750591646 -8.63268418392478e-05 -0.00420046156175542 0.00227502976472295 0.0527342373132644 -0.0100018419346431 0.0486384543822487 -0.000665613052003461 0.00819937126720374 -0.00518093373270803 -0.00136036032645768 0.0123297175028446 0.0442941398886546 0.00694487650933779 0.0057434508975592 -0.000470749923378354 -0.0397439049988248 0.0201698174114188 0.0061679130609586 -0.106259273739246 0.512175067044564 -0.422089491875007 -0.41303130917414 0.179153006219762 0.113476286655887 0.0663028263619509 0.0405400125038137 0.0165662766584601 -0.0785185047990135 0.312809493770174 -0.232218592420865 0.0565503447220374 0.0481573979896768 0.0183394185405633 0.00193803537741037 -0.079311068071274 -0.217320168190798 1.26372630819888e-05 2.80659660170623e-05 6.1043767791098e-05 -2.43828396944504e-06 3.49029569015594e-06 6.02562312996192e-07 -0.000122059395969045 -6.9491016144554e-05 0.000109273428549836 -0.000495962886391041 -0.000732444965314589 -0.000202513405555576 0.000320477533254497 0.000368918305089911 -0.000556875482096095 0.00151047483908984 0.000748929597402906 -0.00129125727997936 -0.000344199956771239 8.31940306585417e-05 0.000543624568123878 7.6037928756285e-06 1.5324229095553e-06 -2.84745119716356e-05 -0.000551747384295325 -7.77200184711063e-05 0.000738559933247 0.00217512981295366 -0.0033315786535141 -0.00228668562633922 0.0018418702583606 0.00213376032622446 -0.00408140091979301 3.65508309091598e-05 1.59490445744483e-05 0.000161403738137511 -8.88566635774888e-05 6.20586441429177e-05 9.32080852468856e-05 0.000869012157333557 0.000975495528366385 0.000834632864489139 0.00247218840158728 -0.00363680862012677 -0.00249262382212207 0.00329958535103462 0.00374379916628091 -0.00707602578080328
  115 3059.97178199731 ""  23.8576293636321 0 0 -0.000208681138963737 4.86507946582715e-05 3.1210749992234e-05 1.14716001408503e-05 1.1746108062601e-05 5.61154406413595e-05 0.000139109307625408 -0.000120621382874103 -0.000290854987775969 0.000250068318467935 -0.000154109013203326 -0.000424337240925503 0.000145480528166147 -6.01126073457562e-06 -0.000385150392753245 4.63878104183028e-05 -7.47275514867239e-06 1.89901050899124e-06 3.31922331883877e-05 2.73897457533227e-05 -2.92688845419574e-05 0.000103411429018942 -0.000212763364913104 4.73795227743581e-05 1.32255171512703e-05 6.36931475665744e-05 0.000111108466041631 7.50008550872938e-05 0.00100613299017151 0.00128896522690139 7.78777849518702e-05 0.000457502648399005 -0.000157452466897209 0.00099866134710862 0.000645644776986739 0.00341104515652458 0.000920907123974399 -0.000736656087263912 0.000261264613697442 0.000737869008316003 1.92384349119712e-05 -0.00100455785354293 0.000905317308111051 -7.96889926671725e-05 0.00146649820262765 4.06789325076689e-06 -0.00228911717132076 0.00194006468222552 0.000507636385649424 -2.69309752593694e-05 0.000791588474657924 -0.00024443031191823 0.00133243829672676 -0.000586194621896228 0.000293973027582829 -0.00324244113675848 -0.0133069306021304 -0.00693377482871869 -0.00600515124092578 -0.00130489301007588 0.00571611013598412 -0.00268770376879038 -0.00101189654492186 0.000717688354594219 -0.00289663557214164 0.0023739103171188 0.00100280058473316 -0.000333942539869683 -0.000339382065083361 -0.0026030660777019 -0.00244158952889721 -0.000575913004411634 -0.00258871422471054 0.0123156614103742 -0.00833529768090073 -0.01001170743878 -0.00994349428096159 -0.00126257778375099 0.000932165501561947 -0.0102071354146932 -0.0313679136151978 5.19901828659923e-05 5.40405107074143e-05 -4.07588471009471e-05 -3.20147988631796e-05 6.7485003708866e-06 1.35120325924251e-05 -0.000503646503685645 -0.000304130519819108 0.000453235052183436 -0.000399681858621716 -0.000446517302058759 -2.05034780334764e-05 8.46629337003398e-05 -0.000150716976092637 0.000312018628111115 0.00606801960677469 0.0032242994505307 -0.00523383016397912 0.0398843674681519 -0.0411128720172399 -0.0505820840545096 -0.00172663349514693 0.00112731722619124 0.0016340245644063 0.0148652579343112 -0.0150119719711424 -0.0304005242756015 -0.405293229482414 0.588721380310667 0.438131190608454 -0.0739448427684432 -0.0980014417806082 0.166460040539266 -0.00189829318059363 0.000368233361053503 -0.00491545950246085 0.0178751911538931 -0.0142017517010108 -0.0131848465276166 0.0686398209173247 0.0666666488790767 0.0228991923672276 -0.155985196224016 0.217249232776812 0.150133661089923 -0.0866322871808478 -0.101729969579829 0.190288089261085
  116 3066.71271785566 ""  28.5929374644079 0 0 -0.0145593210354947 0.00173527555751874 0.0102836509660666 -0.000103090806560974 -0.000181593203086074 -0.000292229504509511 0.000152718049116575 6.80507227496124e-05 -0.000119702753315966 -0.000375141921532932 6.39201165301187e-05 -0.000335532036568385 -5.27695886448483e-06 -6.01465597894449e-05 4.87605295894331e-05 4.71971943829061e-06 -1.38501716701139e-05 1.67131844850044e-05 -3.62208258307217e-05 2.53006532156714e-05 -3.17154543655947e-05 -1.24923716690109e-05 3.67523085094235e-05 -2.54281324098102e-05 1.1001077844805e-05 2.03960633663185e-05 -4.38212900952133e-07 0.000141539435590936 0.000161024789622682 0.000172815765388997 2.64929458325254e-05 0.000192080583645097 -4.77239026447969e-05 0.000102023361808853 0.000222179161660018 3.29089244415292e-05 0.0715886779964863 -0.0550900161759422 0.00533210974760419 0.109292783249107 0.0473846132689129 -0.115681722305597 0.00449060335835313 -0.000572577056824658 0.00394001797190995 -9.53255268882922e-05 0.000966406083700718 -0.000665239612154481 0.000279078079856882 -6.02340113131374e-05 0.000286795078825294 -1.90926966671223e-05 -0.000617828890189915 0.000373435556899934 8.58782118155911e-05 -0.000426576589969321 -0.00174862836885574 -0.00183276084072941 -0.00162858889792826 -0.000382857575806103 -2.58543179258641e-05 8.3001499856307e-05 6.37276363449584e-05 0.00027219934709153 -0.00112848082203744 0.000961041383049459 0.000502284565918489 -0.000177787538241083 -0.000126233800019921 -0.00115870105000163 -0.00108390467659821 -0.00026085768378487 0.000301239290509925 -0.000980657798424351 0.000811221412582239 -0.00160549099282638 -0.00148562126754719 -0.000264324240367708 5.07065984228721e-05 -0.000248425866440283 -0.000959086504084606 0.00485507400400046 0.00584319326242993 -0.0101769591977954 0.00028374512119558 0.00110182888158335 0.000470974342293582 -0.0557022952433232 -0.0297395110249116 0.049242705794175 -0.0140160842603048 -0.0128612052592411 -0.00370264522721734 -0.0468260730465439 -0.0663294675296049 0.0888677052304268 0.654913469741118 0.334759770074209 -0.564207708400175 -0.000336030674413061 0.000587467605457413 0.000396175176176685 -6.0411797041691e-05 0.000146006441927016 -0.000134931072270572 0.000132002292036776 0.000370338227266554 0.000144208099886939 0.00445816732865391 -0.00630014006488587 -0.00482920287184245 -0.000465732530804448 -0.000293267195929752 0.000476706722700766 0.00047088901384781 -0.00125256245015064 0.0024485855330392 0.000133887723977735 -0.00079361643628869 -0.000461656540719932 -0.00277863790690346 -0.00295040099454026 -0.00120806701706973 0.00120041924370707 -0.00149206568054622 -0.00110277015599915 -0.000141916096406675 -0.000112343936773912 0.000493696446463247
  117 3124.68547095687 ""  21.4305485138548 0 0 0.00172660876819209 0.000102785491446553 -0.00208633934219584 -2.08635763760044e-05 -4.77402025592551e-05 7.99258055418732e-05 -4.7442359853739e-05 -1.86259244841934e-05 -3.31667641489806e-05 0.000547936154562523 -9.6730420285208e-05 0.000515544456197122 -5.20893685817806e-05 0.000193219108075213 -0.000154062645480115 1.74785017295537e-05 4.87146135745643e-05 -1.58482200523108e-05 0.00132735219923267 -0.000278444523376384 0.00124815880846069 -8.64034753646753e-05 0.000653670854654618 -0.000429885716025429 4.98887403986589e-06 -1.29878411850469e-05 1.15488087946819e-05 -1.83243551860484e-05 -1.96157766710721e-05 -2.26021301243033e-05 2.51351717887875e-05 -0.000115573118396285 5.64304452372989e-05 -5.99703892182303e-06 -0.000104229481993692 6.35594478711204e-05 -0.00582908633518124 0.00492345278100186 -5.70519305483323e-05 -0.0179882074177979 -0.00934646205127924 0.0182217949898797 -0.00640967993866457 0.00104028419367112 -0.00601355974432396 0.000281773175841885 -0.00259909303148556 0.00173790943176935 -0.0156370521717926 0.00290972906698816 -0.0144742752060058 0.000638136568355165 -0.00804874038549832 0.0049917078813946 -1.5290621303207e-05 5.90138479294144e-05 0.000249698945026373 0.000237821863818612 0.000193504533880871 6.27182642999232e-05 2.01637910750761e-05 -1.98745453277517e-05 -1.53603897783953e-05 -0.000241920754653779 0.00103167025545604 -0.000851870514220042 -0.000372673838952383 0.000143972568273777 0.000100816034226771 0.00033140052594023 0.000299036205452818 6.62481945995966e-05 -0.000272393608168268 0.00100494546375637 -0.00079066609382138 0.000384174023210474 0.000368442392482442 8.07691299233583e-05 -1.54181192598879e-05 -6.07915653784939e-05 -6.75460719936279e-05 0.0534351469771652 0.0731987539966788 -0.0301736406148894 -0.000560905779774957 -0.00103170633077019 0.000320526935814246 0.00588056228788891 0.00327349166906538 -0.00534919954361658 -0.348402084091681 -0.528547360093505 -0.152168007146598 -0.279814188681138 -0.329148026821069 0.510886142935249 -0.0653173089018412 -0.0321639697942861 0.0652638123250927 -3.50208285593657e-05 -8.36435045562971e-05 1.74297557626643e-05 0.000147337290353527 0.000116661739701364 -7.25539927597165e-07 -3.62528561708928e-05 -3.05756191447651e-05 -2.40225420047074e-05 -0.000165781889033538 0.00030934648050784 0.000253179354029977 0.000355425699810004 0.00035276149578524 -0.000579573661585017 -0.00156705450327406 -0.000513248621105272 0.000167616949266374 3.45635738868488e-05 -0.000500879908994985 -0.000692533514404847 0.000626855644972774 0.000614418989374074 0.000315068471119106 3.73434737103828e-05 -8.42271577922589e-05 -6.24424982858651e-05 -7.73945487518299e-05 -8.25666996811189e-05 0.0001539500208421
  118 3125.99821575526 ""  12.6465112632325 0 0 0.000212912890452385 2.957997768758e-05 4.04595443091845e-05 -2.81990161112846e-05 -1.9580702654055e-05 -2.49893254323754e-05 -0.000620087392402928 -0.00057461772615616 -0.000269367068315864 -0.00250916638407581 0.000671983171417213 -0.00243958724382289 0.000830629610336028 -0.000780004614463619 0.00113507240739163 -0.000674484479564886 -0.00174811603330958 0.000515299853780822 -0.0533922631430752 0.0110080511533428 -0.0500689378504102 0.00354810295902575 -0.0273112794459765 0.0181807774188186 -0.000363013136746746 0.00023039956320446 -0.000433619559953306 -0.000327902295358046 -0.000257750689273149 -0.000106844926754902 -0.00149529386935667 0.00380051683238764 -0.00236099682522149 -0.000626372998993703 0.00291883831184173 -0.00325851474601623 -0.00124365953415274 0.000626050955029683 -0.000425885203218351 -0.000812540163243984 -0.000387758702790081 0.000392308657695178 0.0304009074344288 -0.00580093531942558 0.0288654623598413 -0.00211190617415611 0.012702074129442 -0.00925256537927649 0.629032018588465 -0.117182726411623 0.581660350739556 -0.0258814404379052 0.335901584067624 -0.208709433622302 -0.000211241046333476 0.000223471394874473 0.00192796623741083 0.00435276571544733 0.00431549971057 0.00074453651936534 0.00145685048021423 -0.0011094793777958 -0.000311141202812538 0.00912397344101506 -0.0408992931363315 0.0331387359372299 0.0126372047775797 -0.00527698058328433 -0.00370779073867563 -0.00363354529998762 -0.00266454120769902 -0.000202636104629448 0.00970816899693749 -0.0389480640980249 0.0298152373272419 -0.00248537099847748 -0.00289404465282436 -0.00102486639874027 -0.000230410635997839 0.00465956748465854 0.0123236195780665 0.00134061006283915 0.00184677758138527 -0.00071021882749888 -1.69917229296663e-05 -3.14335359814428e-05 4.2197958283883e-06 0.000179111754097464 9.3396754762836e-05 -0.000140182429047425 -0.00899203651814733 -0.0136634650336889 -0.00396303435417247 -0.00683250267353248 -0.00800516744474612 0.0124375125611342 -0.00183422800465056 -0.000949109164628919 0.00182224638021204 -7.32444715283955e-05 4.71358588358149e-06 5.93675667929922e-05 1.88644398579157e-05 -2.44215726340658e-05 1.37822592523419e-05 -0.000152015674456054 -0.000193646425388097 -7.16891093078327e-06 0.00028441126346215 -0.000331073181398579 -0.000147341503420317 0.000310346140799165 0.000278666664141835 -0.000543450403936795 1.13928927245266e-05 0.000307225099891179 -0.000182361883793267 -6.45587726717481e-05 0.000111034634489163 5.22542521537913e-05 0.00189208509114028 0.00199817483914042 0.00056288098163743 1.29669704744376e-05 0.000152539963163069 0.000140389597122999 -7.49435859061026e-06 0.0001635546854381 -0.000615547529417998
  119 3144.44375772974 ""  9.55603923945746 0 0 -0.000326197757598372 -0.000609787331333488 0.00116252392241098 -4.15996611207829e-05 -0.000229539456753062 8.86312889537589e-05 0.000764513270302922 0.00226492103578452 -0.000584834203710412 0.0469018836704018 -0.0101762600243371 0.0447700964248412 -0.00554702427334804 0.0385762112664007 -0.0269917903864792 0.000784260610928806 0.000219589242829684 0.000505708067915335 -0.00532352289656497 0.000330349083056231 -0.00454462318949183 -0.000642706235097602 0.00519472971019952 -0.00338826849904336 -7.60482823070737e-05 0.000256596718297094 -0.000220678012645335 -0.00108112696116903 -0.000126977658810658 -0.000933010162836347 -0.00016646524742522 0.000496797785040256 -0.000259172984330127 -3.98388952503855e-05 0.000376870960810429 -0.000416312605903286 -0.0076235469119644 0.00618028835291999 1.64221539358259e-05 0.0125448560416085 0.00486530806266338 -0.0122795746838311 -0.552085340952205 0.0990357938474237 -0.518776872719011 0.0447873432523245 -0.467978103804876 0.309698614922197 0.0579566617351405 -0.00983794691600529 0.0529491472696448 0.00477339909136786 -0.0597880387971896 0.0371634184781761 4.76794976245114e-05 0.00450540157254794 0.0149630399599895 0.00680048006939008 0.00507696554834614 0.00217255368089914 0.0122306051745502 -0.0056118515724575 -0.00268343926364089 0.00116218072481612 -0.00479168832664861 0.00404245436267804 0.00178025932755098 -0.000733451794199542 -0.000601570313582226 -0.00116713258562088 -0.00110004403820418 -0.000197372674415461 0.00133635906075552 -0.00476968226917849 0.00368859604490153 -0.0010483825809513 -0.00103305899332438 -0.000193788346182256 -9.39662542858843e-05 0.000732361020238756 0.00173147447334796 -0.000391187344227386 -0.000576147392257812 0.000184654394391138 -1.98479112279593e-05 5.71201240034753e-05 -1.75945996178924e-06 -0.000228919471657876 -0.000147861047671021 7.27198593231414e-05 0.00271919129570856 0.00419483654581105 0.00117666690348302 0.00197407170061641 0.00219375149307944 -0.00353968114267953 0.00282680559921718 0.00185348436917837 -0.00230821022977552 1.78174818057155e-05 5.61762335922609e-05 -1.14017366197351e-05 -3.46698631103163e-05 2.14229891517802e-06 -9.45791489780394e-06 2.25422349942228e-05 5.43942607113579e-05 -5.55818654196074e-06 0.000189648360671212 -0.00012053336009231 -3.29656761628549e-06 -0.000198255150367331 -0.000215027644194208 0.000382815606739523 0.000180669305232629 -9.64385263629941e-05 0.000183561879806215 -2.72581280590763e-05 -7.23948939441262e-05 -4.00089107877106e-05 -0.000378623117759309 -0.000357823502239465 -0.000203656455826722 0.000165405731408591 -0.000174105639728522 -0.000144842378977402 -0.000181875053078335 -0.000154747856512444 0.000345833146616066
  120 3148.20747496404 ""  7.40820405436328 0 0 -0.000131346948119825 -5.24560682623383e-05 -0.000109091992822124 -0.000362551601781112 -0.000145518187948271 -0.000300996858411473 0.0027797627744311 0.000399465031393044 0.00224491353621714 -0.00716054719412165 0.000816084536145385 -0.0064525326393322 0.000524996159619532 -0.000645253061289591 0.000831460573037659 -4.89069835976929e-05 -0.00142898775409316 0.000803285669591354 -0.0262894857257944 0.00227549739756317 -0.0228676819431814 -0.00367873166409327 0.0650368609220984 -0.0394357964423408 -0.000223676837313769 0.000109741411416711 -0.000239707023770531 1.48179901078047e-06 -9.05306057740299e-05 6.95434698944971e-05 -0.000477345130551393 0.00106113629210094 -0.000767083792657595 -0.000279892630069676 0.00086518197461775 -0.000946261504009449 0.00179319779308812 -0.00126177844497548 0.00014377892728098 -0.00124528633390158 -0.000319198022320645 0.00163783700104267 0.0811405186455557 -0.0134452257704805 0.0754883435398873 -0.00166967802256236 0.00969465627679041 -0.0069633131485314 0.282618679266569 -0.0484503372396929 0.258714590471519 0.0495096102388524 -0.734501898276831 0.450573509418483 -6.40084071504547e-05 -0.000234875535396968 -0.000502179842062063 0.00151130963283372 0.00174239201323571 0.000106716468080845 -0.000398648809168002 5.90859598666735e-05 8.1963246132436e-05 0.00281752921393377 -0.0128402766859531 0.0101246553703383 0.00318535179995983 -0.00134752238989355 -0.000991689709229351 2.43785270540894e-05 0.000315273595534477 0.000313392937830544 0.00286038441539229 -0.012201896822303 0.00943808979494679 0.000472057903799272 6.27799376332326e-05 -0.000156389859309382 -0.00010772032003684 0.00115956394549173 0.00298786626277671 4.6452337744815e-05 8.63873714390432e-05 -3.19909570510922e-05 2.48866084196733e-05 -2.1454599045101e-05 1.0420274624143e-05 6.33615956732152e-05 9.28119051027249e-05 -0.000103068280147006 -0.000323327180896025 -0.000637016710623565 -0.000167552188440321 -0.000346551902823553 -0.000355852788850571 0.000620717483186045 -0.00111552192638939 -0.000694450311747834 0.000927038690166495 -1.72317679499213e-05 7.0645825055276e-05 -4.25846337350942e-05 4.1754698348099e-05 -1.39408349055252e-05 -1.50219353705862e-05 0.000182589526236813 0.0001747640367286 -0.000327706268158065 5.54123733237566e-05 -0.000192628610648292 0.000109771493953729 -9.98923741750877e-05 -0.000398024500547789 0.000525863190423045 -0.000302829069552952 -0.000111176154812167 -3.42647523918665e-05 -0.000142001155079019 0.000110219009579274 0.000143378568195106 -0.000319116102505041 -0.000363829430565671 -0.000166721286539946 -0.000230278247489969 0.00025548960962634 0.000462948470397882 -0.00157632614362246 -0.00204846800717567 0.00361630510933437
  121 3161.69666162838 ""  7.87085926276339 0 0 9.45934303770326e-05 0.000396681105933876 -0.000847832740494363 0.000113887039879766 0.000370259379689087 -6.532903079451e-05 -0.000431681971592066 -0.00253710400551471 0.00102430938145132 -0.0364321302861145 0.00543177235125141 -0.0333793815279804 -0.00473424366324634 0.056350092109637 -0.0366463771374709 0.00191266903803208 0.000227689235548677 0.00141193033897103 0.00217221673833094 -0.000845291135679286 0.00228381056260909 0.000555029330747424 -0.00339837941786143 0.00233670491019148 -1.38782982880752e-05 0.00044701615227361 -0.000305101157690968 -0.000945298475875163 5.21633572242738e-05 -0.000963627971523239 -2.07158802425809e-05 0.000125603420003551 0.000102618310591419 0.000120130577552033 1.03022583837513e-05 -0.000113310605210617 0.00555833231781436 -0.00456634355278846 0.000166709434813695 -0.00795749435677528 -0.00325314120832283 0.00780516036284637 0.404696106091076 -0.0682738122425262 0.377984120206795 0.0566714813492973 -0.642015366216489 0.421231413629147 -0.0247997467027713 0.00515672575487794 -0.0231969217237293 -0.00308378902211928 0.0389271410322231 -0.0242194292074555 0.000468255254754503 0.00515271991120745 0.016225642678305 0.00497242879185882 0.00304092415235076 0.0020028273035833 0.0134127213925588 -0.00565040719119699 -0.00273685725557149 7.33634294691711e-05 0.000251312081963221 5.5209151226066e-05 0.00124690452428209 -0.000459269415895186 -0.000337768920457435 -0.00214380770421803 -0.00219353987590816 -0.000803242788011088 0.000219324578162739 9.59284157762746e-06 1.17187072210037e-05 -0.00241428216941045 -0.00178580651561684 -0.000265456974543236 1.61448167198626e-05 0.000554464958205625 0.00135229450783788 0.000109497181968616 0.000168289142234844 -7.10611769596225e-05 1.21639094425677e-05 -2.82016071424675e-05 2.44977953592226e-06 8.06986744393779e-05 4.44970314466002e-05 2.12049670005243e-05 -0.000657226282475307 -0.00096739403493841 -0.000231431198746204 -0.000631939436176277 -0.000681815583994516 0.00113409700337893 -0.00106762397331143 -0.000756537406983366 0.000793871937441387 -0.000120315494845882 0.000222543228589234 9.32198748588428e-05 2.44432594919736e-05 -1.94288111556403e-06 1.12098563245014e-05 -2.36704004824184e-06 -4.50493231815734e-05 -2.08576345211538e-05 0.00194118660004212 -0.00260120587597485 -0.00249853857711463 -0.000509329990989898 -0.000227194136526213 0.00091245547630179 -5.64762071764049e-05 -0.000103172922015198 -6.12504444207257e-05 -5.19965899655778e-05 8.67809308567484e-05 2.67574309192412e-05 0.000278700858157267 0.000264491291097881 6.82447616793623e-05 -0.000172547091136252 0.000255526739925103 0.000218266664713181 1.22798782676503e-05 -9.80577090316389e-05 2.63057457349196e-05
  122 3421.46168949204 ""  13.9280583366109 0 0 0.000224305354842974 -0.000109935182263951 -7.98017983869794e-05 4.41651481794455e-05 0.000102213479105363 2.22140963875187e-05 -0.000117453433484185 -0.00014041246422432 -1.61741928422582e-05 1.27104768365393e-05 3.49046587420913e-05 -1.41516012196249e-05 3.66301357787471e-07 -3.22457977254046e-06 8.80576960241089e-06 -6.37187335894758e-08 1.05458748511562e-05 -5.38580062935544e-06 -1.72520717612675e-05 -2.06137206473999e-06 -1.92837602522077e-05 2.67168267367767e-05 2.09368685231865e-06 2.40994589292722e-05 -1.12153282401092e-05 -4.94633738227697e-06 6.6612977490685e-07 -3.72443218116438e-06 9.10892724113953e-07 2.5642451547933e-06 -4.01466590521791e-06 1.32207644609149e-06 -4.26741009567066e-07 6.92379557762333e-07 1.67205099744055e-05 1.63902210828031e-05 -0.000720076311923522 0.000955590528448948 -0.000123653993033503 -0.00143915020973138 -0.000592790063297999 0.00160592899941751 8.16508612819069e-06 -4.85186447637212e-05 7.75888729673725e-05 -7.1446806298688e-07 0.000106012859564104 -6.10334385179585e-05 0.000207677529272054 -1.40727783605617e-05 0.000244945514938768 -0.000107202661414703 3.66489866563171e-05 -0.00013112442688672 -1.66182644758553e-05 -7.30466360027683e-06 -2.41919699353402e-05 4.85715244238091e-05 5.92128685463871e-05 1.16881252695528e-05 7.37616412782809e-05 -5.62861143978773e-05 -1.52329542218054e-05 -1.657202006464e-05 -6.26668158691843e-06 4.76661844282444e-06 6.11775325795618e-05 -4.34090834040497e-05 -3.38011308972581e-05 5.21280692201702e-05 6.53518272896715e-05 2.97136396793536e-05 1.70219919753696e-05 -7.81079602829255e-05 0.000153080186800177 4.04293021104534e-05 -2.95461149366002e-05 -1.5667263420005e-05 -2.67629281362265e-05 -9.62832257937887e-06 -0.000281373557058224 7.53588131269828e-06 -0.000183161736871623 0.000384227625794591 1.99113349939655e-06 0.000217811948512315 -0.000226573412519366 0.00036721631942508 -9.80523083316373e-05 -7.64640158956201e-05 -0.00109742420032874 -0.00030742582856502 -0.000916536777693572 0.000289258746882324 0.00134416047456948 -0.00274509434680066 -0.00147518085465484 -0.000226599153776897 0.000648563352625936 -0.00214968581762224 0.00250935590434405 -0.000848488394105074 0.00157231710869421 0.0542904135115321 -0.00910672994475614 5.39379996046799e-05 -0.000316099676602943 0.000235770805771749 0.0108465222939038 -0.0104172218787295 -0.0102041053404467 -0.00585565414943237 -0.00558779104234844 0.0104298851762246 -0.288474798339451 -0.33394885614639 0.559037533833983 0.284589184634059 -0.427386987191156 -0.422454239412309 -0.0042177644859577 -0.00334221527302968 -0.00214448682661706 0.00183019291243481 -0.000541776056211099 0.00113391249909751 0.00197410533735998 0.00021331330288379 0.000164067455892833
  123 3486.71564891652 ""  13.3118717835634 0 0 5.24414635001384e-05 0.000209448201527495 -0.000176560188567802 -3.82440683861658e-05 -9.83061968970531e-05 -2.61241301089226e-05 0.000101446216031377 0.000124223460783418 8.45170379939353e-06 -1.54744867009255e-05 -1.97988628548449e-05 3.46125910389163e-05 -1.42486167516235e-05 7.26486923477857e-07 1.48398062486463e-05 -1.07169911630344e-05 -9.92040979580383e-06 1.76529002722137e-06 1.64733239922535e-06 9.91758909883929e-06 -1.16235069921086e-06 -3.6019796861366e-05 1.89383185878682e-05 -3.65256523457184e-05 1.54318520347592e-06 -3.88059359531002e-06 -7.09760828381257e-07 -1.56548154070413e-07 -4.20560361955774e-06 -6.17624291493341e-06 6.69666312353112e-08 -9.07978081988314e-07 -2.97945424340611e-06 -2.98307069809361e-06 -9.02221628993095e-06 -1.59675530814047e-05 7.21217642091828e-05 -0.000809843783094157 0.000337849480439014 -0.000461142764640883 -0.00049383303887945 0.00116894785006793 7.04170925314358e-05 -1.74727567432603e-05 -7.99323651403275e-05 1.03950135004934e-05 -5.79800592816984e-05 -1.78312640363408e-06 8.22300062063046e-06 -6.37282867987878e-06 -1.11642100534973e-05 9.34182834176017e-05 -0.000196453176911429 0.000225766519284093 -1.99525426425317e-06 -7.91639433196539e-06 5.47906334035276e-05 4.01179179712101e-05 3.18481465020506e-05 1.28473982666427e-05 -4.31067444395129e-05 2.03486828554051e-05 9.22820909369421e-06 4.2118650063458e-06 -1.5999333114536e-05 4.11963263301035e-06 -4.3493585483453e-05 2.0644117510306e-05 1.43714947536589e-05 2.98763327521724e-05 2.7868091199265e-05 7.83688159943341e-06 -1.50651116021748e-05 3.74501500147799e-06 -3.33409971273105e-05 5.84460500670525e-05 8.15345739823719e-05 3.47501311133853e-05 -2.97158161759819e-05 5.29175378260255e-06 0.000170187856063313 -8.66919673879277e-05 7.57124776081789e-05 -0.000210461076117731 -2.96801678069927e-05 -0.000266657007463614 0.000206606273464897 -0.000259466937823133 0.000135884022735773 3.89014164020205e-05 0.00108674117931357 0.000339149123020919 0.000692396563092022 1.30016157892366e-05 -0.000285741920750035 0.00133877207139528 0.000966365105382709 -0.000243355167022117 -0.000302591441387605 -0.00184858200864961 0.000593944671104744 0.00231972040554641 -0.0387446923186121 0.00961490009263129 0.065685479657561 0.000121039034841307 -3.69320859434537e-05 -0.000259872253154037 0.00908884572808585 -0.0130277796691599 -0.010827337791342 0.010188003711541 0.00918730483316483 -0.0149829797232238 0.237963854267552 0.337507495128151 -0.501389493106081 0.30412985854182 -0.472782164495032 -0.413868348277385 0.000829647213775818 0.000237477362731504 -0.000135537552247891 0.000825661390130945 -3.20177052127458e-05 0.00125593567197892 -0.00170646351162088 -0.000194855446384107 0.000447868568874594
  :::
 } 
 m_exists[123] { 
  s_m_exists
  :::
  1 11111111111111111111111111111111111111111111111111111111111111111111111111111111111111111111111111111111111111111111111111111111111111 
  2 11111111111111111111111111111111111111111111111111111111111111111111111111111111111111111111111111111111111111111111111111111111111111 
  3 11111111111111111111111111111111111111111111111111111111111111111111111111111111111111111111111111111111111111111111111111111111111111 
  4 11111111111111111111111111111111111111111111111111111111111111111111111111111111111111111111111111111111111111111111111111111111111111 
  5 11111111111111111111111111111111111111111111111111111111111111111111111111111111111111111111111111111111111111111111111111111111111111 
  6 11111111111111111111111111111111111111111111111111111111111111111111111111111111111111111111111111111111111111111111111111111111111111 
  7 11111111111111111111111111111111111111111111111111111111111111111111111111111111111111111111111111111111111111111111111111111111111111 
  8 11111111111111111111111111111111111111111111111111111111111111111111111111111111111111111111111111111111111111111111111111111111111111 
  9 11111111111111111111111111111111111111111111111111111111111111111111111111111111111111111111111111111111111111111111111111111111111111 
  10 11111111111111111111111111111111111111111111111111111111111111111111111111111111111111111111111111111111111111111111111111111111111111 
  11 11111111111111111111111111111111111111111111111111111111111111111111111111111111111111111111111111111111111111111111111111111111111111 
  12 11111111111111111111111111111111111111111111111111111111111111111111111111111111111111111111111111111111111111111111111111111111111111 
  13 11111111111111111111111111111111111111111111111111111111111111111111111111111111111111111111111111111111111111111111111111111111111111 
  14 11111111111111111111111111111111111111111111111111111111111111111111111111111111111111111111111111111111111111111111111111111111111111 
  15 11111111111111111111111111111111111111111111111111111111111111111111111111111111111111111111111111111111111111111111111111111111111111 
  16 11111111111111111111111111111111111111111111111111111111111111111111111111111111111111111111111111111111111111111111111111111111111111 
  17 11111111111111111111111111111111111111111111111111111111111111111111111111111111111111111111111111111111111111111111111111111111111111 
  18 11111111111111111111111111111111111111111111111111111111111111111111111111111111111111111111111111111111111111111111111111111111111111 
  19 11111111111111111111111111111111111111111111111111111111111111111111111111111111111111111111111111111111111111111111111111111111111111 
  20 11111111111111111111111111111111111111111111111111111111111111111111111111111111111111111111111111111111111111111111111111111111111111 
  21 11111111111111111111111111111111111111111111111111111111111111111111111111111111111111111111111111111111111111111111111111111111111111 
  22 11111111111111111111111111111111111111111111111111111111111111111111111111111111111111111111111111111111111111111111111111111111111111 
  23 11111111111111111111111111111111111111111111111111111111111111111111111111111111111111111111111111111111111111111111111111111111111111 
  24 11111111111111111111111111111111111111111111111111111111111111111111111111111111111111111111111111111111111111111111111111111111111111 
  25 11111111111111111111111111111111111111111111111111111111111111111111111111111111111111111111111111111111111111111111111111111111111111 
  26 11111111111111111111111111111111111111111111111111111111111111111111111111111111111111111111111111111111111111111111111111111111111111 
  27 11111111111111111111111111111111111111111111111111111111111111111111111111111111111111111111111111111111111111111111111111111111111111 
  28 11111111111111111111111111111111111111111111111111111111111111111111111111111111111111111111111111111111111111111111111111111111111111 
  29 11111111111111111111111111111111111111111111111111111111111111111111111111111111111111111111111111111111111111111111111111111111111111 
  30 11111111111111111111111111111111111111111111111111111111111111111111111111111111111111111111111111111111111111111111111111111111111111 
  31 11111111111111111111111111111111111111111111111111111111111111111111111111111111111111111111111111111111111111111111111111111111111111 
  32 11111111111111111111111111111111111111111111111111111111111111111111111111111111111111111111111111111111111111111111111111111111111111 
  33 11111111111111111111111111111111111111111111111111111111111111111111111111111111111111111111111111111111111111111111111111111111111111 
  34 11111111111111111111111111111111111111111111111111111111111111111111111111111111111111111111111111111111111111111111111111111111111111 
  35 11111111111111111111111111111111111111111111111111111111111111111111111111111111111111111111111111111111111111111111111111111111111111 
  36 11111111111111111111111111111111111111111111111111111111111111111111111111111111111111111111111111111111111111111111111111111111111111 
  37 11111111111111111111111111111111111111111111111111111111111111111111111111111111111111111111111111111111111111111111111111111111111111 
  38 11111111111111111111111111111111111111111111111111111111111111111111111111111111111111111111111111111111111111111111111111111111111111 
  39 11111111111111111111111111111111111111111111111111111111111111111111111111111111111111111111111111111111111111111111111111111111111111 
  40 11111111111111111111111111111111111111111111111111111111111111111111111111111111111111111111111111111111111111111111111111111111111111 
  41 11111111111111111111111111111111111111111111111111111111111111111111111111111111111111111111111111111111111111111111111111111111111111 
  42 11111111111111111111111111111111111111111111111111111111111111111111111111111111111111111111111111111111111111111111111111111111111111 
  43 11111111111111111111111111111111111111111111111111111111111111111111111111111111111111111111111111111111111111111111111111111111111111 
  44 11111111111111111111111111111111111111111111111111111111111111111111111111111111111111111111111111111111111111111111111111111111111111 
  45 11111111111111111111111111111111111111111111111111111111111111111111111111111111111111111111111111111111111111111111111111111111111111 
  46 11111111111111111111111111111111111111111111111111111111111111111111111111111111111111111111111111111111111111111111111111111111111111 
  47 11111111111111111111111111111111111111111111111111111111111111111111111111111111111111111111111111111111111111111111111111111111111111 
  48 11111111111111111111111111111111111111111111111111111111111111111111111111111111111111111111111111111111111111111111111111111111111111 
  49 11111111111111111111111111111111111111111111111111111111111111111111111111111111111111111111111111111111111111111111111111111111111111 
  50 11111111111111111111111111111111111111111111111111111111111111111111111111111111111111111111111111111111111111111111111111111111111111 
  51 11111111111111111111111111111111111111111111111111111111111111111111111111111111111111111111111111111111111111111111111111111111111111 
  52 11111111111111111111111111111111111111111111111111111111111111111111111111111111111111111111111111111111111111111111111111111111111111 
  53 11111111111111111111111111111111111111111111111111111111111111111111111111111111111111111111111111111111111111111111111111111111111111 
  54 11111111111111111111111111111111111111111111111111111111111111111111111111111111111111111111111111111111111111111111111111111111111111 
  55 11111111111111111111111111111111111111111111111111111111111111111111111111111111111111111111111111111111111111111111111111111111111111 
  56 11111111111111111111111111111111111111111111111111111111111111111111111111111111111111111111111111111111111111111111111111111111111111 
  57 11111111111111111111111111111111111111111111111111111111111111111111111111111111111111111111111111111111111111111111111111111111111111 
  58 11111111111111111111111111111111111111111111111111111111111111111111111111111111111111111111111111111111111111111111111111111111111111 
  59 11111111111111111111111111111111111111111111111111111111111111111111111111111111111111111111111111111111111111111111111111111111111111 
  60 11111111111111111111111111111111111111111111111111111111111111111111111111111111111111111111111111111111111111111111111111111111111111 
  61 11111111111111111111111111111111111111111111111111111111111111111111111111111111111111111111111111111111111111111111111111111111111111 
  62 11111111111111111111111111111111111111111111111111111111111111111111111111111111111111111111111111111111111111111111111111111111111111 
  63 11111111111111111111111111111111111111111111111111111111111111111111111111111111111111111111111111111111111111111111111111111111111111 
  64 11111111111111111111111111111111111111111111111111111111111111111111111111111111111111111111111111111111111111111111111111111111111111 
  65 11111111111111111111111111111111111111111111111111111111111111111111111111111111111111111111111111111111111111111111111111111111111111 
  66 11111111111111111111111111111111111111111111111111111111111111111111111111111111111111111111111111111111111111111111111111111111111111 
  67 11111111111111111111111111111111111111111111111111111111111111111111111111111111111111111111111111111111111111111111111111111111111111 
  68 11111111111111111111111111111111111111111111111111111111111111111111111111111111111111111111111111111111111111111111111111111111111111 
  69 11111111111111111111111111111111111111111111111111111111111111111111111111111111111111111111111111111111111111111111111111111111111111 
  70 11111111111111111111111111111111111111111111111111111111111111111111111111111111111111111111111111111111111111111111111111111111111111 
  71 11111111111111111111111111111111111111111111111111111111111111111111111111111111111111111111111111111111111111111111111111111111111111 
  72 11111111111111111111111111111111111111111111111111111111111111111111111111111111111111111111111111111111111111111111111111111111111111 
  73 11111111111111111111111111111111111111111111111111111111111111111111111111111111111111111111111111111111111111111111111111111111111111 
  74 11111111111111111111111111111111111111111111111111111111111111111111111111111111111111111111111111111111111111111111111111111111111111 
  75 11111111111111111111111111111111111111111111111111111111111111111111111111111111111111111111111111111111111111111111111111111111111111 
  76 11111111111111111111111111111111111111111111111111111111111111111111111111111111111111111111111111111111111111111111111111111111111111 
  77 11111111111111111111111111111111111111111111111111111111111111111111111111111111111111111111111111111111111111111111111111111111111111 
  78 11111111111111111111111111111111111111111111111111111111111111111111111111111111111111111111111111111111111111111111111111111111111111 
  79 11111111111111111111111111111111111111111111111111111111111111111111111111111111111111111111111111111111111111111111111111111111111111 
  80 11111111111111111111111111111111111111111111111111111111111111111111111111111111111111111111111111111111111111111111111111111111111111 
  81 11111111111111111111111111111111111111111111111111111111111111111111111111111111111111111111111111111111111111111111111111111111111111 
  82 11111111111111111111111111111111111111111111111111111111111111111111111111111111111111111111111111111111111111111111111111111111111111 
  83 11111111111111111111111111111111111111111111111111111111111111111111111111111111111111111111111111111111111111111111111111111111111111 
  84 11111111111111111111111111111111111111111111111111111111111111111111111111111111111111111111111111111111111111111111111111111111111111 
  85 11111111111111111111111111111111111111111111111111111111111111111111111111111111111111111111111111111111111111111111111111111111111111 
  86 11111111111111111111111111111111111111111111111111111111111111111111111111111111111111111111111111111111111111111111111111111111111111 
  87 11111111111111111111111111111111111111111111111111111111111111111111111111111111111111111111111111111111111111111111111111111111111111 
  88 11111111111111111111111111111111111111111111111111111111111111111111111111111111111111111111111111111111111111111111111111111111111111 
  89 11111111111111111111111111111111111111111111111111111111111111111111111111111111111111111111111111111111111111111111111111111111111111 
  90 11111111111111111111111111111111111111111111111111111111111111111111111111111111111111111111111111111111111111111111111111111111111111 
  91 11111111111111111111111111111111111111111111111111111111111111111111111111111111111111111111111111111111111111111111111111111111111111 
  92 11111111111111111111111111111111111111111111111111111111111111111111111111111111111111111111111111111111111111111111111111111111111111 
  93 11111111111111111111111111111111111111111111111111111111111111111111111111111111111111111111111111111111111111111111111111111111111111 
  94 11111111111111111111111111111111111111111111111111111111111111111111111111111111111111111111111111111111111111111111111111111111111111 
  95 11111111111111111111111111111111111111111111111111111111111111111111111111111111111111111111111111111111111111111111111111111111111111 
  96 11111111111111111111111111111111111111111111111111111111111111111111111111111111111111111111111111111111111111111111111111111111111111 
  97 11111111111111111111111111111111111111111111111111111111111111111111111111111111111111111111111111111111111111111111111111111111111111 
  98 11111111111111111111111111111111111111111111111111111111111111111111111111111111111111111111111111111111111111111111111111111111111111 
  99 11111111111111111111111111111111111111111111111111111111111111111111111111111111111111111111111111111111111111111111111111111111111111 
  100 11111111111111111111111111111111111111111111111111111111111111111111111111111111111111111111111111111111111111111111111111111111111111 
  101 11111111111111111111111111111111111111111111111111111111111111111111111111111111111111111111111111111111111111111111111111111111111111 
  102 11111111111111111111111111111111111111111111111111111111111111111111111111111111111111111111111111111111111111111111111111111111111111 
  103 11111111111111111111111111111111111111111111111111111111111111111111111111111111111111111111111111111111111111111111111111111111111111 
  104 11111111111111111111111111111111111111111111111111111111111111111111111111111111111111111111111111111111111111111111111111111111111111 
  105 11111111111111111111111111111111111111111111111111111111111111111111111111111111111111111111111111111111111111111111111111111111111111 
  106 11111111111111111111111111111111111111111111111111111111111111111111111111111111111111111111111111111111111111111111111111111111111111 
  107 11111111111111111111111111111111111111111111111111111111111111111111111111111111111111111111111111111111111111111111111111111111111111 
  108 11111111111111111111111111111111111111111111111111111111111111111111111111111111111111111111111111111111111111111111111111111111111111 
  109 11111111111111111111111111111111111111111111111111111111111111111111111111111111111111111111111111111111111111111111111111111111111111 
  110 11111111111111111111111111111111111111111111111111111111111111111111111111111111111111111111111111111111111111111111111111111111111111 
  111 11111111111111111111111111111111111111111111111111111111111111111111111111111111111111111111111111111111111111111111111111111111111111 
  112 11111111111111111111111111111111111111111111111111111111111111111111111111111111111111111111111111111111111111111111111111111111111111 
  113 11111111111111111111111111111111111111111111111111111111111111111111111111111111111111111111111111111111111111111111111111111111111111 
  114 11111111111111111111111111111111111111111111111111111111111111111111111111111111111111111111111111111111111111111111111111111111111111 
  115 11111111111111111111111111111111111111111111111111111111111111111111111111111111111111111111111111111111111111111111111111111111111111 
  116 11111111111111111111111111111111111111111111111111111111111111111111111111111111111111111111111111111111111111111111111111111111111111 
  117 11111111111111111111111111111111111111111111111111111111111111111111111111111111111111111111111111111111111111111111111111111111111111 
  118 11111111111111111111111111111111111111111111111111111111111111111111111111111111111111111111111111111111111111111111111111111111111111 
  119 11111111111111111111111111111111111111111111111111111111111111111111111111111111111111111111111111111111111111111111111111111111111111 
  120 11111111111111111111111111111111111111111111111111111111111111111111111111111111111111111111111111111111111111111111111111111111111111 
  121 11111111111111111111111111111111111111111111111111111111111111111111111111111111111111111111111111111111111111111111111111111111111111 
  122 11111111111111111111111111111111111111111111111111111111111111111111111111111111111111111111111111111111111111111111111111111111111111 
  123 11111111111111111111111111111111111111111111111111111111111111111111111111111111111111111111111111111111111111111111111111111111111111 
  :::
 } 
} 
