# Supplementary material for: Cut-off Scale and Complex Formation in Density Functional Theory Computations of Epoxy-Amine Reactivity
Source: ACS Omega. 2021 Oct 25;6(44):29424–31. doi: 10.1021/acsomega.1c03229 (PMC8587129; doi:10.1021/acsomega.1c03229)
Supplement: Supplementary file 1 — ao1c03229_si_001.zip [file ao1c03229_si_001.zip › Final_structures/Primary/A1_E4_B3LYP-D3_CC-PVTZ-F_ canonical/Epoxy_frag4_reactant_isomer9.vib]

{ 
 s_m_m2io_version
 :::
 2.0.0 
} 

f_m_table { 
 i_j_atom_total
 :::
 43
 m_column[134] { 
  s_m_data_name
  s_m_column_name
  i_m_width
  b_m_visible
  s_m_units
  :::
  1 r_j_Frequency  "Frequency"  10 1 "" 
  2 s_j_Symmetry  "Symmetry"  10 0 "" 
  3 r_j_Intensity  "Intensity"  10 1 "" 
  4 r_j_Raman_Act  "Raman Act"  10 0 "" 
  5 r_j_Raman_Int  "Raman Int"  10 0 "" 
  6 r_j_x1  "x1"  10 0 "" 
  7 r_j_y1  "y1"  10 0 "" 
  8 r_j_z1  "z1"  10 0 "" 
  9 r_j_x2  "x2"  10 0 "" 
  10 r_j_y2  "y2"  10 0 "" 
  11 r_j_z2  "z2"  10 0 "" 
  12 r_j_x3  "x3"  10 0 "" 
  13 r_j_y3  "y3"  10 0 "" 
  14 r_j_z3  "z3"  10 0 "" 
  15 r_j_x4  "x4"  10 0 "" 
  16 r_j_y4  "y4"  10 0 "" 
  17 r_j_z4  "z4"  10 0 "" 
  18 r_j_x5  "x5"  10 0 "" 
  19 r_j_y5  "y5"  10 0 "" 
  20 r_j_z5  "z5"  10 0 "" 
  21 r_j_x6  "x6"  10 0 "" 
  22 r_j_y6  "y6"  10 0 "" 
  23 r_j_z6  "z6"  10 0 "" 
  24 r_j_x7  "x7"  10 0 "" 
  25 r_j_y7  "y7"  10 0 "" 
  26 r_j_z7  "z7"  10 0 "" 
  27 r_j_x8  "x8"  10 0 "" 
  28 r_j_y8  "y8"  10 0 "" 
  29 r_j_z8  "z8"  10 0 "" 
  30 r_j_x9  "x9"  10 0 "" 
  31 r_j_y9  "y9"  10 0 "" 
  32 r_j_z9  "z9"  10 0 "" 
  33 r_j_x10  "x10"  10 0 "" 
  34 r_j_y10  "y10"  10 0 "" 
  35 r_j_z10  "z10"  10 0 "" 
  36 r_j_x11  "x11"  10 0 "" 
  37 r_j_y11  "y11"  10 0 "" 
  38 r_j_z11  "z11"  10 0 "" 
  39 r_j_x12  "x12"  10 0 "" 
  40 r_j_y12  "y12"  10 0 "" 
  41 r_j_z12  "z12"  10 0 "" 
  42 r_j_x13  "x13"  10 0 "" 
  43 r_j_y13  "y13"  10 0 "" 
  44 r_j_z13  "z13"  10 0 "" 
  45 r_j_x14  "x14"  10 0 "" 
  46 r_j_y14  "y14"  10 0 "" 
  47 r_j_z14  "z14"  10 0 "" 
  48 r_j_x15  "x15"  10 0 "" 
  49 r_j_y15  "y15"  10 0 "" 
  50 r_j_z15  "z15"  10 0 "" 
  51 r_j_x16  "x16"  10 0 "" 
  52 r_j_y16  "y16"  10 0 "" 
  53 r_j_z16  "z16"  10 0 "" 
  54 r_j_x17  "x17"  10 0 "" 
  55 r_j_y17  "y17"  10 0 "" 
  56 r_j_z17  "z17"  10 0 "" 
  57 r_j_x18  "x18"  10 0 "" 
  58 r_j_y18  "y18"  10 0 "" 
  59 r_j_z18  "z18"  10 0 "" 
  60 r_j_x19  "x19"  10 0 "" 
  61 r_j_y19  "y19"  10 0 "" 
  62 r_j_z19  "z19"  10 0 "" 
  63 r_j_x20  "x20"  10 0 "" 
  64 r_j_y20  "y20"  10 0 "" 
  65 r_j_z20  "z20"  10 0 "" 
  66 r_j_x21  "x21"  10 0 "" 
  67 r_j_y21  "y21"  10 0 "" 
  68 r_j_z21  "z21"  10 0 "" 
  69 r_j_x22  "x22"  10 0 "" 
  70 r_j_y22  "y22"  10 0 "" 
  71 r_j_z22  "z22"  10 0 "" 
  72 r_j_x23  "x23"  10 0 "" 
  73 r_j_y23  "y23"  10 0 "" 
  74 r_j_z23  "z23"  10 0 "" 
  75 r_j_x24  "x24"  10 0 "" 
  76 r_j_y24  "y24"  10 0 "" 
  77 r_j_z24  "z24"  10 0 "" 
  78 r_j_x25  "x25"  10 0 "" 
  79 r_j_y25  "y25"  10 0 "" 
  80 r_j_z25  "z25"  10 0 "" 
  81 r_j_x26  "x26"  10 0 "" 
  82 r_j_y26  "y26"  10 0 "" 
  83 r_j_z26  "z26"  10 0 "" 
  84 r_j_x27  "x27"  10 0 "" 
  85 r_j_y27  "y27"  10 0 "" 
  86 r_j_z27  "z27"  10 0 "" 
  87 r_j_x28  "x28"  10 0 "" 
  88 r_j_y28  "y28"  10 0 "" 
  89 r_j_z28  "z28"  10 0 "" 
  90 r_j_x29  "x29"  10 0 "" 
  91 r_j_y29  "y29"  10 0 "" 
  92 r_j_z29  "z29"  10 0 "" 
  93 r_j_x30  "x30"  10 0 "" 
  94 r_j_y30  "y30"  10 0 "" 
  95 r_j_z30  "z30"  10 0 "" 
  96 r_j_x31  "x31"  10 0 "" 
  97 r_j_y31  "y31"  10 0 "" 
  98 r_j_z31  "z31"  10 0 "" 
  99 r_j_x32  "x32"  10 0 "" 
  100 r_j_y32  "y32"  10 0 "" 
  101 r_j_z32  "z32"  10 0 "" 
  102 r_j_x33  "x33"  10 0 "" 
  103 r_j_y33  "y33"  10 0 "" 
  104 r_j_z33  "z33"  10 0 "" 
  105 r_j_x34  "x34"  10 0 "" 
  106 r_j_y34  "y34"  10 0 "" 
  107 r_j_z34  "z34"  10 0 "" 
  108 r_j_x35  "x35"  10 0 "" 
  109 r_j_y35  "y35"  10 0 "" 
  110 r_j_z35  "z35"  10 0 "" 
  111 r_j_x36  "x36"  10 0 "" 
  112 r_j_y36  "y36"  10 0 "" 
  113 r_j_z36  "z36"  10 0 "" 
  114 r_j_x37  "x37"  10 0 "" 
  115 r_j_y37  "y37"  10 0 "" 
  116 r_j_z37  "z37"  10 0 "" 
  117 r_j_x38  "x38"  10 0 "" 
  118 r_j_y38  "y38"  10 0 "" 
  119 r_j_z38  "z38"  10 0 "" 
  120 r_j_x39  "x39"  10 0 "" 
  121 r_j_y39  "y39"  10 0 "" 
  122 r_j_z39  "z39"  10 0 "" 
  123 r_j_x40  "x40"  10 0 "" 
  124 r_j_y40  "y40"  10 0 "" 
  125 r_j_z40  "z40"  10 0 "" 
  126 r_j_x41  "x41"  10 0 "" 
  127 r_j_y41  "y41"  10 0 "" 
  128 r_j_z41  "z41"  10 0 "" 
  129 r_j_x42  "x42"  10 0 "" 
  130 r_j_y42  "y42"  10 0 "" 
  131 r_j_z42  "z42"  10 0 "" 
  132 r_j_x43  "x43"  10 0 "" 
  133 r_j_y43  "y43"  10 0 "" 
  134 r_j_z43  "z43"  10 0 "" 
  :::
 } 
 m_row[123] { 
  r_j_Frequency
  s_j_Symmetry
  r_j_Intensity
  r_j_Raman_Act
  r_j_Raman_Int
  r_j_x1
  r_j_y1
  r_j_z1
  r_j_x2
  r_j_y2
  r_j_z2
  r_j_x3
  r_j_y3
  r_j_z3
  r_j_x4
  r_j_y4
  r_j_z4
  r_j_x5
  r_j_y5
  r_j_z5
  r_j_x6
  r_j_y6
  r_j_z6
  r_j_x7
  r_j_y7
  r_j_z7
  r_j_x8
  r_j_y8
  r_j_z8
  r_j_x9
  r_j_y9
  r_j_z9
  r_j_x10
  r_j_y10
  r_j_z10
  r_j_x11
  r_j_y11
  r_j_z11
  r_j_x12
  r_j_y12
  r_j_z12
  r_j_x13
  r_j_y13
  r_j_z13
  r_j_x14
  r_j_y14
  r_j_z14
  r_j_x15
  r_j_y15
  r_j_z15
  r_j_x16
  r_j_y16
  r_j_z16
  r_j_x17
  r_j_y17
  r_j_z17
  r_j_x18
  r_j_y18
  r_j_z18
  r_j_x19
  r_j_y19
  r_j_z19
  r_j_x20
  r_j_y20
  r_j_z20
  r_j_x21
  r_j_y21
  r_j_z21
  r_j_x22
  r_j_y22
  r_j_z22
  r_j_x23
  r_j_y23
  r_j_z23
  r_j_x24
  r_j_y24
  r_j_z24
  r_j_x25
  r_j_y25
  r_j_z25
  r_j_x26
  r_j_y26
  r_j_z26
  r_j_x27
  r_j_y27
  r_j_z27
  r_j_x28
  r_j_y28
  r_j_z28
  r_j_x29
  r_j_y29
  r_j_z29
  r_j_x30
  r_j_y30
  r_j_z30
  r_j_x31
  r_j_y31
  r_j_z31
  r_j_x32
  r_j_y32
  r_j_z32
  r_j_x33
  r_j_y33
  r_j_z33
  r_j_x34
  r_j_y34
  r_j_z34
  r_j_x35
  r_j_y35
  r_j_z35
  r_j_x36
  r_j_y36
  r_j_z36
  r_j_x37
  r_j_y37
  r_j_z37
  r_j_x38
  r_j_y38
  r_j_z38
  r_j_x39
  r_j_y39
  r_j_z39
  r_j_x40
  r_j_y40
  r_j_z40
  r_j_x41
  r_j_y41
  r_j_z41
  r_j_x42
  r_j_y42
  r_j_z42
  r_j_x43
  r_j_y43
  r_j_z43
  :::
  1 36.9032320458315 ""  0.267521824629606 0 0 0.0370757103262464 -0.0036091593600394 0.00476360885186759 0.0690297545584398 -0.0227617040337687 0.00612270636769261 0.0530991814254068 -0.0134410641384332 0.00934074535156584 0.0597775309604094 -0.0140708487096073 0.0136258330340176 0.0366889936899494 0.00170149443162971 0.0158908117818503 0.00774699335688051 0.0174219511545441 0.0138612551356348 0.00772913557804572 0.0130212508073676 0.00983206535293755 0.0301474747692057 -0.00218306258056598 0.00776099780071189 -0.0245538205692884 0.039622549733512 0.0165575314740988 -0.0313891417611158 0.0704361821184867 0.0398904010206372 -0.0199096159404555 0.0428715467359101 0.0217134940606008 -0.0564170666122179 0.028952586724648 -0.00899631667906547 0.0218455833688008 -0.0255814902604912 0.00805815522309233 0.0484704987906561 0.0196092790249296 0.00158025055297722 0.0760702372455695 -0.0224869421917936 0.0153685158285123 0.0393141744248343 0.00366060274837816 0.0192509504404868 -0.0106159265911205 0.0220071172615666 0.00844618049062957 0.0291537894260854 -0.00442434767635356 0.00520138613773936 -0.0363461977109725 0.0725029692926552 0.0384236814963234 -0.0512155362814586 0.0851531279897526 0.0397772933359024 -0.0116631762842014 0.0760547390019035 0.0586393192880135 -0.0165392567999284 0.027017462997487 0.00925031996062344 -0.00261840900723558 0.0496453034255934 0.0357123954809967 -0.0379394937398003 0.0546503151968474 0.0238638642701133 -0.052059977704493 0.00895973557350265 -0.0250657644009174 -0.0780232604153315 0.0430593939473498 -0.00703882332550361 -0.0620832536073213 0.0272000452048769 -0.0134396479590885 -0.014742192132171 0.0395734916064892 0.0114404120299199 -0.0261418370783653 0.00956503167245069 -0.0143448523042476 0.00324283249394063 0.0169447431382254 0.00338337696865595 -0.0335673336737884 0.0613043039422536 0.0179560571383238 -0.000975425896198348 0.0397992932888724 0.017387486789674 -0.00395833907861063 0.0233969616066783 0.00467449058914482 -0.0266602789190019 -0.0835040387854359 -0.0325630573125198 -0.0128596496033445 -0.0342375334976172 -0.0346380218667191 -0.0637408719415173 -0.0981041165997464 -0.067040957430067 -0.0176689510235265 -0.102911751318997 -0.0160560675267637 -0.0165254852111045 -0.0907703965623452 -0.0191272752660551 -0.0218396572091214 -0.0233045207977471 -0.0443231160204936 -0.0231053401393586 -0.0179721336907343 -0.0473156802794696 -0.0719417063157463 -0.132119635921614 -0.0636733037926447 -0.0717935667008279 -0.080628877217768 -0.0830739056561839 -0.0736757681404962 -0.0910901334375955 -0.0806949637141039
  2 51.6340837895656 ""  0.299558634627003 0 0 -0.0400801604180492 0.0312149606237611 0.0159883445388261 -0.0343528259883562 0.0225555765384535 0.00998780852855766 -0.0272136978333192 0.0191757697136051 0.00764353057758513 0.00517909981163117 -0.00693436106698413 0.0110464107232351 0.0161196258099934 -0.0145568529056679 0.0117168974035119 -0.00463701515577214 0.00298473223944602 0.00845383571388545 -0.040712961342529 0.0316590572014173 0.00443836771792104 -0.0521550149919831 0.0402854002389725 0.00397388074537852 0.00795149564481388 -0.00656557304431851 0.00973380096464191 -0.0380220067998592 -0.00852498026912318 0.0574286037922905 0.0645517548202316 -0.051295180564265 0.0176617241702153 0.00830564349349101 0.0318224352128382 -0.04462907749676 -0.048466266839603 0.0572508920656528 0.0423781530982798 -0.0618739600993953 0.0319037100706434 -0.0113553732350449 0.0187866949261317 -0.0193868203328487 0.0141422957113807 0.0407706137026276 -0.034473797359456 0.0147543151415869 -0.0594026549691507 0.0470338427578673 0.00169567629226601 -0.0790515821781464 0.0618178170222468 0.00107876658297166 -0.0759577438099111 0.0165846040153502 0.0512918242149587 -0.0349047765461757 -0.0130860156670065 0.0622989115930498 -0.0353578259417524 -0.0300985425666487 0.0934635055644868 0.0983498371464476 -0.0452284272588883 -0.0111684636758857 0.0609387778842405 -0.0815096848172656 0.0508816717727302 0.0755943905408694 -0.0598179101176869 0.0189774463359363 0.0357632683656668 0.0293405998560356 -0.0760503143457763 0.0143184789966849 0.0295952924123195 -0.0488651104410126 -0.0249618711022422 0.0631355294172899 -0.0484109168534686 0.0495906079363782 -0.0477239138414652 0.00611465068149914 0.0470877402350425 -0.0208213986791571 0.0722162838143888 0.000692426176028786 0.000529433418869786 0.0260438581816689 0.071967269629078 -0.0707316054921787 -0.00547799726414865 0.0528976230300925 -0.0586789227565842 -0.0146350445109735 -0.0107042719624715 0.0108449330149734 0.0281799835112761 0.00821903214066269 -0.00419338314774247 -0.0708571942598222 -0.023137272471997 0.00599559563430265 -0.0258199914462676 0.0402623268810412 -0.0173587980055011 -0.112048807129385 0.0257053970030893 -0.0261681332226121 -0.0516537241515709 -0.0118859651888161 0.0208347592556099 -0.0928966855838429 -0.00420684309171784 -0.0026668444540904 0.00127935631604081 -0.0506340561031195 0.017626070479802 -0.0357025402137489 0.0563124927616001 -0.0232650807644812 -0.133911484431263 0.0334173962677586 0.00620928274181706 -0.133232529676841 0.0551551645295717 -0.0440697326280617 -0.0998604132051984
  3 60.8455181572099 ""  0.494951377654738 0 0 -0.0323534247405245 0.00333642354033767 0.0116662208898152 0.0143468493446035 -0.0240078846871651 0.014604489878557 0.0157527318227605 -0.026090361652703 0.0135874650617663 0.013355410375531 -0.0281234552058218 0.00979472576986283 0.00960492295514684 -0.0237662280059837 0.00440117665025582 0.00783351888615087 -0.016824913922255 0.00280540545161363 0.0155206818501917 -0.0187203771292235 0.0073154061512782 0.0195979087535157 -0.0239909628533927 0.0127957298461347 -0.00934933481979698 -0.000876686474683229 -0.00579187676246067 -0.0143464821286509 0.027198069784097 0.0138605350126851 -0.00510478700583174 -0.0100290529949478 -0.00901832744181428 -0.0294571602331619 -0.000499097736891675 -0.0319905116820359 -0.0562406385692082 -0.027362588438288 0.0192686153190449 -0.0190769645660318 0.0360769117443841 0.00380685002970296 0.00866067063691441 -0.0307417155090246 0.0105248235132026 0.00526467830772314 -0.0233651258671847 0.00154385342006826 0.0161478034891474 -0.0144871716627459 0.00640030734626493 0.0243043460409872 -0.0247697195738456 0.0156647632372213 -0.0172812498212929 0.0351255039609223 0.0167756783247551 -0.0275842468192084 0.0398154158889392 0.00760821444424136 -0.00112444198274518 0.0273737798369668 0.0317933061211328 -0.00208427999422898 -0.0216021417694542 -0.0185987818669806 0.00203091497638786 -0.0124348748547551 0.00322832453582949 -0.0124368881614747 -0.00226328878620094 -0.0141068832966402 -0.0252793552366974 -0.0182253433122275 -0.0465954730553022 -0.043172942478654 0.011062590428609 -0.0364516487011371 -0.0348951969041365 0.00503530701926312 -0.0323579580950719 -0.0634839844053921 0.0589127717982475 0.00509998242942149 -0.0882090286488282 0.0161411831074515 -0.0028801498134496 -0.0693511735513269 0.0311172913821793 0.00311772603289802 -0.0822986452529434 0.0888603226961735 -0.000201827127243408 -0.0316746999034028 0.0566698211963008 0.0140394221531722 -0.0926040315347605 0.0431360729338716 -0.00346447268703008 0.0607501777066745 0.0266835267538582 -0.0392411880946251 0.00706514198753774 -0.0432488318337601 0.010310267255115 0.150141303259576 0.0398893268280516 -0.0164724602648584 0.069062296572582 0.0396631127458019 -0.0495877574974859 0.0243661281489965 0.056951619306093 -0.0858057333493788 0.0376960446326125 -0.0657522930561514 0.0507632076892845 -0.00399731658150253 -0.0559452777053471 0.0195686836104886 0.180411466143865 0.0896669234691711 -0.0448212002465841 0.150838281081357 0.0294075465711053 -0.0072865257425975 0.182164490257328 0.00883466500644178 0.0241202488592385
  4 64.2215714402486 ""  0.268557478971448 0 0 -0.0416858334022175 0.0383710012014611 -0.00504893357292035 -0.0139905065579075 0.020021300404035 -0.0061369735785008 -0.0116729386243753 0.0173410143461118 -0.00463385862472484 0.00965755110095474 0.00272901774523001 -0.000369978154064294 0.00524625854333078 0.00550606099969256 0.00163178096092229 -0.0158927726779177 0.0187403238508374 -0.000285578320467632 -0.0302192154286576 0.0277650601835774 -0.00404696888180738 -0.0305656331384599 0.0291862943942537 -0.00641534705513421 -0.00495088114366697 0.00835520031713169 0.00590434311000364 0.0514077741529541 -0.0303053295554683 -0.0735824970644717 -0.0740499318128836 0.0668372841963736 -0.00104941080633345 0.0273774929505257 -0.0289928040842566 0.10070225492524 -0.0606348426659483 0.0439303242917568 0.0202559020020739 -0.0538025278586261 0.0535274052435764 -0.0311806206422609 0.024693050478655 -0.00837517180137543 0.00238509024138103 0.0180018968484159 -0.00239432619967083 0.00498093896377625 -0.0402022697343557 0.0331490267238639 -0.00489233651985706 -0.0447486606097474 0.0387086550838962 -0.00941331135825693 0.0940726160528601 -0.0706686749328022 -0.0733512477203212 0.0670056061845316 -0.0443158802846655 -0.0677367610561202 0.0297865399553077 -0.00686664552664791 -0.138547379647334 -0.11671422225654 0.0659234104470821 0.0390834370450402 -0.073461914426908 0.105111545630766 -0.0481060203781166 -0.0822295766360311 0.0717955442921442 0.000712735898276556 -0.00991295299907511 -0.00262735868587759 0.156412034701106 0.0438559787991929 -0.0426317945970099 0.105200150751585 0.0733661101653432 -0.0637323219465648 0.110199737528477 0.0230469974359159 -0.000884161705822971 -0.0193318277073786 0.00626810178531687 -0.00119882288097998 0.036575112704273 -0.0252750532108371 0.0271201904669339 -0.00218876804807585 0.0326691079150561 -0.00443153786892136 -0.0332465668727945 0.0446532123209952 -0.0121419367565665 -0.0329529460541101 -0.049167134472811 0.0431825957768835 -0.0044844644049743 0.032514265644999 -0.0578606735425751 -0.00172205165608282 0.0184461479928767 -0.0488231863139009 0.02053326547281 0.0587671979512062 -0.0723647895652752 -0.0446056957293505 0.0317257981780888 -0.0808696257942786 0.0177131026811465 0.0231106641498986 -0.0302503241120775 -0.00506915412147287 0.0261148820355978 -0.0520893514597042 0.0316126256817088 0.00487337210455063 -0.0404241972222352 0.0136198584483132 0.0669463609085398 -0.0798100976828637 -0.0566549855202194 0.0618205620469998 -0.04672665016756 -0.0663750985750122 0.0675280160623225 -0.101054415670698 -0.0431544062215984
  5 85.3501402220314 ""  1.65954233512396 0 0 -0.0473341951378863 0.0463151772355601 -0.0189745048805618 0.039624177626459 -0.0123268800202164 -0.0248103807436809 0.0351706330723119 -0.0118783378833569 -0.0190026268066271 0.0344624620935968 -0.00157746818421722 -0.0119428053669989 0.0289903760106779 -0.000822925298700567 -0.00234040921785251 0.0228194766712153 -0.00890919932046364 0.000580339766352733 0.0293893792647101 -0.022821293523515 -0.00708227552596981 0.035390952160369 -0.0230601386249946 -0.0163077542935474 -0.000930302082568819 0.0023886279057625 0.0141791642557343 0.00779465512076744 0.0145610849548436 0.0113100120186341 -0.0152971887962948 0.0300220591038337 0.0230058931782221 -0.0237764524605441 -0.0242537934453495 0.0235841258929723 -0.0998119023653195 0.0383119545934273 0.0357892745799063 -0.0572628370482384 0.106453105454061 -0.0759965498416351 0.0304671913210454 0.0106439775568745 -0.0156004099555385 0.0251845204078868 0.00948152798969816 0.00248866625396435 0.0264439238604518 -0.0312481780364796 -0.00525304737542254 0.0382948337178083 -0.0297680261767142 -0.0198831949206694 0.0154959958297217 0.00087872048254732 0.00767603126214796 -0.0070177521835708 0.0227377456583801 0.0173576347861402 0.0208647732239267 0.0292556864055555 0.00727979475489208 -0.0235152140520505 0.0236349963388975 0.0271363051102968 -0.0019561506445424 0.0492123089896365 0.0161865460176816 -0.0315775114899551 0.0371770035179919 0.0318829354257769 -0.0309841969300369 -0.0329686882737304 0.0265480186173078 -0.0413309657593702 -0.015939650394173 0.0321154814701759 -0.0152999169574308 -0.042698642291079 0.0188973678988131 0.0575507064716584 -0.0356051570134619 -0.0391800403296765 -0.000606534005232367 -0.0658320648108488 0.0889236616036248 -0.0479117977070084 0.0338120959541705 -0.000753457091865485 0.0597178307221212 -0.0250659118883918 -0.0582865050543001 0.127674090169245 -0.0715932193061053 -0.0828679348527268 -0.119752342224885 0.093071324459533 0.00590373780726722 -0.038071947114792 0.0311898625006838 -0.0458296780656871 -0.0520056613345541 -0.0245670340208275 -0.0466915257062794 -0.0389736848968465 0.0691138243912023 0.0569504227554574 -0.0199250164556267 0.0885042927053153 -0.0928339941602576 -0.0465711089655919 -0.0113844085449464 -0.0785582703529813 -0.0399437523433804 -0.011406172364718 -0.0212908357597368 -0.0545684305142055 -0.0635046039521776 -0.0174680775273106 -0.0328342613602565 0.112919652732731 0.0582754510006545 -0.0510839397915562 0.00969988702199426 0.106585305863442 -0.0349790525877025 0.112859432495598 0.0838203302717232
  6 93.6746063611306 ""  2.17678734592351 0 0 -0.0668102292209414 0.0211853399655223 -0.00249744552152674 -0.0459764141944447 0.0212839227007947 0.0127531583677179 -0.00554646793027018 -0.0101419645175847 0.0177301506444228 -0.0315473162618774 0.00299136509791896 0.00893781251066282 -0.0148239602279708 -0.00803226865436256 0.00212521566903325 0.0311106014779195 -0.0323066250667066 0.0051410037796059 0.0768432724579085 -0.0600059421401094 0.0182304580632005 0.0573472296166957 -0.0497543380899111 0.0241321079569523 0.00148529497947488 -0.00180572091667296 -0.0168477276833886 0.0158640032191275 0.0582131604096287 -0.00209329229433313 -0.0187668933984157 -0.00319938539597266 -0.0314227315851821 -0.0367091680083671 -0.0163079436088321 -0.0445214902245862 -0.0840557546487625 0.0163499260160049 0.0139649659842238 -0.0800040296201877 0.0226900059565497 -0.01963128207351 -0.0621750578061094 0.0205572396924177 0.00529665989191194 -0.0422568177121589 0.00655097783654924 -0.00680836445383898 0.115768436452757 -0.0811400001497117 0.0216811435286559 0.0821657569145522 -0.0644891770169502 0.0311519294574511 0.0315146014634894 0.0640390536540777 0.00959988277341514 -0.0121908436186903 0.0873151131625077 -0.0205908663552236 0.0408175105565988 0.0685838029137011 0.0166868623570294 -0.0297278677886184 -0.0232597948516775 -0.0323663669163915 -0.0108281514930231 0.00158928927620131 -0.0272835368275196 -0.0307793416056106 0.0121406190976562 -0.0449637452581628 -0.0426242725436053 -0.0528135708476511 -0.0587290948853982 -0.066543028809396 0.00908869143259635 -0.0546258421342901 -0.0305228969662524 -0.0189682522328896 -0.0419727385631359 0.0452487677628633 0.00287218397193518 -0.0501279688500795 0.0229736573268435 0.00532851991285648 0.0268968837074565 -0.0365330106675817 0.0196558420729183 -0.0246661078184356 0.0668923088716131 -0.000745813244178551 -0.0878113246143574 0.0716276910788544 -0.00287932467770647 -0.0505684783687647 -0.0715560776434424 0.0276478315870295 -0.0469690364603292 0.011439171789734 -0.00483663408277109 0.0561634453207854 0.0278455198462076 0.0734685080215478 0.0594216775078117 -0.0170584079104147 -0.0454239128307172 -0.0514326014137213 0.0065664755587973 -0.0636028330966316 0.104525961998841 0.0227659794463297 0.02319089865349 0.0872777803981135 0.0175768522859693 0.0691383661202723 0.0402896096338791 0.0189014336184748 0.112106486067979 0.029851147690576 -0.0282321532572759 -0.106802079453265 -0.0500858366765096 -0.013872005066034 0.015189557597241 -0.103296109959074 -0.0284928956945115 -0.0736939947069624 -0.0842262931120347
  7 103.670115538165 ""  0.515367156882704 0 0 0.0201790448471631 0.0042457964297124 -0.0174199526656067 -0.0459011387437625 0.0521782435104536 -0.0101732572513147 -0.015724723463834 0.0286796526496291 -0.00617740499888192 -0.0409254361553998 0.0502964842903411 -0.00780647591442392 -0.0273854561800466 0.0400297464109667 -0.00275235293083159 0.0162240497565988 0.00267652842122917 0.00491954530196639 0.0499681447829911 -0.026274517181979 0.00683636351152665 0.0344588938236499 -0.0126549166396009 0.00139712576093926 0.00838441578500373 0.00616193932451429 0.0122493243341995 -0.00147081553132939 0.0212846949462926 0.0305252895943582 0.0204165147510503 0.00513751918752015 0.019611729814252 -0.0101541878669737 0.00225018516942188 -0.00490575878440989 0.0576288010518875 0.0154208026082746 -0.0531214617150597 0.0219629089085845 -0.0427185830162334 0.0197979144236257 -0.0736545482737377 0.0715059799604287 -0.0134714177079749 -0.0498366430687699 0.060288811285522 -0.00411637023107465 0.0824774790788971 -0.0545771985257336 0.0118834685801896 0.0556083696526072 -0.0312876301476098 0.00238471331988782 -0.00668865350335179 0.0268999949650282 0.0307114622597337 -0.0119947909186104 0.0291479464824429 0.0300326035719611 0.00968612699781059 0.0216617993462769 0.0453718384611426 0.0284192103412634 0.0116136893755974 0.0158210511888449 0.019508531939197 0.00155920449704045 0.0226711863239346 0.0218957802954193 0.00112197338669538 0.0255156223133372 -0.00362654709735746 -0.00631442074274564 -0.016880029165792 -0.022509419196438 0.008341994482869 0.00084725775198672 -0.0185568586015107 -0.00108202176119381 -0.0116835396540119 0.0229331365096286 0.00192336348298099 -0.0200415388713529 0.0415899367753094 0.0228892744921985 -0.0343962569065902 0.0371340225583207 -0.000707960062899798 -0.024105539214906 0.0324432715370003 -0.0120023642901623 -0.0187709027135268 0.00185008306522521 0.00873373837112119 -0.0148667821682135 0.0573805742857429 -0.0180540736434674 -0.0268961487672099 -0.060064385763842 -0.0337682397668526 0.00127699490519119 -0.0989573641681673 -0.123917843063204 0.0257211780935812 0.0568754945293718 -0.021929658091929 0.0197941780197846 -0.0866490783825727 -0.025092484000327 -0.00696985532907895 -0.0884581293897159 0.0201132007639947 -0.0219151968369683 -0.0713053547882158 -0.149467777334487 0.0553801755914578 -0.0903639268919135 -0.148550565561873 0.0445449555919746 0.0857078488793506 0.0458458104855288 -0.00276525065272445 0.0817720563400563 -0.0263405173788937 0.026477170438651 0.0908164628200403 -0.0783176566685916 0.0504193141292947
  8 108.637644042317 ""  0.642607621326962 0 0 0.0360180434027246 0.0249058372941121 -0.020404086576769 0.0267411543502746 0.00144576349207396 -0.0556232036370779 0.012435641320102 0.0176759116909782 -0.0610946170418333 -0.0199365634732466 0.0586914955871736 -0.0531601329984539 -0.0263216756175165 0.0587910188321251 -0.0338373878625655 -0.000911354187680963 0.0151066152616733 -0.0233827020288584 0.0219144018683471 -0.0184303577709281 -0.0362991164226148 0.0312575798297622 -0.0150177639943638 -0.054136531591876 -0.00153142966143783 -0.00217822828814595 0.0169833949068294 -0.0295126318266676 -0.0300516375006246 0.0331428432304911 0.0328280404814673 0.0112625845528942 0.0491514482860659 -0.0107916548115721 -0.0101803337805865 0.0172895151717457 0.0490696344243645 0.031031534197846 -0.031453178699354 0.0615601126417257 0.0519547460201319 -0.00931523312197858 -0.0269899084811979 0.0832359922032133 -0.0596017310346256 -0.0458914785132915 0.088280436019757 -0.0265611309101289 0.0349719398739605 -0.0489157597363739 -0.0304005056969794 0.0545980311739841 -0.0398231175958147 -0.0576161756484516 -0.0509952586188413 -0.0327632859884221 0.019669346496507 -0.0262895199524422 -0.0421498909635876 0.054138961220317 -0.0293358378082626 -0.0331127876328208 0.0380547687600576 0.0538863156041721 0.0385087426379892 0.0447868459879225 0.0305457722160771 0.00984972054404013 0.0476877461285876 0.0384667267376181 -0.00690471169692004 0.0774792960103671 0.00375537272677957 0.00512017175723149 0.0100383760629876 -0.0145740031999996 -0.0192721008790571 0.0434832344272581 -0.0286674370392482 -0.0241694003546224 -0.00107636445584052 -0.0539597339385662 -0.0476287053176061 0.0490534853501066 -0.0598254321168301 -0.0597630661001994 0.0439627807167024 -0.0109725243676654 0.00716861221290252 0.0432971253976784 -0.0813653580236964 -0.0462053483186174 0.101025994107137 -0.0474345591779934 -0.0723927686266866 0.00162060637104858 -0.00856913860514309 0.046608063767217 0.0937749613530834 0.00581214598116219 0.00346141076424268 0.0506128598278539 0.0194209713145795 0.030152320605291 0.0417116615170922 0.0274444759408357 -0.0281304033430042 -0.0396118317601174 -0.0284675272046975 -0.0468751873998901 0.0904579310901627 0.0126031509249061 0.0567659189142986 0.0852824604914821 0.00950941688318696 0.021491211987004 0.0209858916252388 0.0313409972948401 0.0537066159619744 0.024473647361146 0.0192981427594331 -0.0530354032394823 -0.0343788561720431 0.0566782664065622 0.0264729063953151 -0.0831809285745795 0.0235359608528016 -0.0819336950525956 -0.0709377083527404
  9 123.091248292717 ""  0.885419589263506 0 0 -0.00554875832539266 0.0313006994185472 0.00180518747294703 -0.0964684070288499 0.0696909046902004 -0.0214300729575795 -0.0219924695304998 0.0212297802307611 -0.0243492558187679 0.0233991977817141 -0.0101461392172265 -0.0149611172538955 0.0560630681976312 -0.0353414623339366 -0.00383312102616658 0.0444007186629113 -0.0347966487065191 -0.00319442302368508 0.0306203031934907 -0.0286517307937091 -0.0097973950858528 -0.00348827553072971 0.00290527429717087 -0.0206200224939282 0.00156157905640694 -0.0108346206145871 0.0103963173216684 0.0110052649052664 0.0323746213427972 0.0221985865247452 -0.0208289456289463 0.0267468461903968 0.0210607086984651 -0.0534894535389522 -0.0538448958271931 0.00347178708378552 0.048598819571381 0.0776593322019505 -0.030630235623843 -0.00596712147755495 -0.0140796544911341 0.0350173991392834 0.0233305685573437 -0.00391301317313184 -0.0167849951708306 0.0791473033868259 -0.0484298707677168 0.00292637422166913 0.0318195163739196 -0.0358921790903833 -0.00845466375947478 -0.0271982681813116 0.0193163911542827 -0.0257631891395236 0.0203989832017875 0.0116188881257427 0.0155639291659447 -0.0280594439261958 0.0570336069984544 0.0314044697627752 0.0473225862380002 0.0607922752767866 0.0295044664494998 -0.0338074179651583 0.00305121860105924 0.0197381060537417 0.00848646140772713 0.0574155034429917 0.0204773812252157 -0.0553823297709391 0.0470724413596828 0.0296645254303066 -0.0660526891698022 -0.0895309487200805 -0.00291428571478837 -0.0953580417841573 -0.0264712410264476 0.00712424032057138 -0.0391538572190637 -0.0763214024581561 -3.09737831751997e-05 -0.0599873919745589 -0.0404187877942546 0.0597692722600345 0.00920035075094068 0.0389572897162924 0.0001001859274599 0.0254929139259621 -0.0112215200161757 0.0386613855362197 -0.0430532900483522 -0.0938319545319863 0.101634877529408 -0.143785269733486 -0.0287988339696949 0.0482838986576582 0.102452284171004 -0.0441205120405489 0.0690148733107482 0.0483016321928414 -0.019186194808051 -0.044946680673257 0.0533751702584805 -0.00436033403533371 -0.0474033215271799 -0.0164377479215478 0.00320272267979291 0.0271432393385226 0.0890004668544064 0.0236254602426879 -0.0776807658062804 0.0545060892028753 -0.0892504664563537 -0.0657083099664598 0.0434406310370315 0.0392749532973196 -0.0387296295887813 0.0277707080935528 -0.0280378230296456 -0.0306248967006887 -0.0201349189687116 -0.00233193072885709 0.0307037693688431 -0.0524505196481752 -0.0424618271058255 0.0622462099411284 -0.0258330227668154 0.0712514432274558 0.0433745125267186
  10 128.179338000432 ""  0.574303990068501 0 0 0.0141585214200924 -0.00495215033246329 -0.0157721335535954 -0.0061249788198811 0.00685394919628145 -0.0173123066478739 0.0162617165850183 -0.00614447612245753 -0.0160976968069061 0.0821795219530626 -0.0529316154300006 -0.00435045798266878 0.0940495459228066 -0.0634712332544985 0.00140262461726704 0.0309753116030309 -0.0200778233852132 -0.00621802845366784 -0.0235554765839913 0.0181711174874747 -0.0167811992940328 -0.0306125648365864 0.0253875839087562 -0.0218520875995272 0.0050151927240812 -0.00328292243193282 -0.00277221368294132 0.015918391570865 0.0186920650958904 -0.00339258086956378 -0.0160230841909694 0.0213061167695657 -0.000526185229729825 -0.0204883931750908 -0.0269457392581577 -0.0010207389540283 0.0263294150635445 0.00649986259363291 -0.0222664586161549 0.0116027222292598 -0.0194942635724051 -0.00811838457648662 0.114942681932518 -0.0789084588882427 0.00256940688825261 0.14103824597661 -0.0972044533929868 0.0102997180977198 -0.0647903910826605 0.0456514193832426 -0.0214542116161592 -0.0755811381947497 0.0573668446015439 -0.0296973425265337 0.0229509609399698 -0.00013448375316821 -0.00998082454041319 -0.00607679711964146 0.03124443598513 0.00507653131315383 0.0358777198155379 0.0386643830973039 -0.00599756894463499 -0.0290311746070003 -0.00502274303944923 -0.00345109890644403 0.00987550328770352 0.0457952268320793 0.00250419620999195 -0.0455082123705665 0.0416250750807566 0.00092616997903726 -0.0324790664633772 -0.0477007831927068 0.000402097636168786 -0.0404438885817618 -0.0113191894191841 -0.00523715786014815 -0.00609881454815056 -0.0356506260894719 0.00276721957211703 -0.0163941717227809 -0.0209520121544521 0.00189298235395209 0.00161972265917022 -0.00600143777242727 -0.024104216566832 0.0177315216291234 -0.014709605198861 -0.00688679042501924 -0.0177819057334404 -0.0313104720815883 0.0194146890060495 -0.0376535576778578 -0.0188417464665973 -0.00309890077107495 0.0397785304805052 -0.0221191756155662 0.00424352867775227 -0.0678900326853274 0.0509694413924661 0.0626296224868415 -0.0905555762990849 0.03669909906344 0.0895755584985482 0.0227154654504665 0.0235514765888713 -0.0289390291827345 -0.0972787908392507 -0.00461435213503572 0.105614986705323 -0.0863533780304807 0.136920793567089 0.0700647768739455 -0.0742196106260355 -0.0164096549018094 0.0870933106234894 -0.073232127832314 0.0721991996992595 0.0638308468074754 0.038539300833544 0.0320758100887375 -0.0474327623211173 0.0540396772860571 0.0796625548902971 -0.0734556741175768 0.0443261950536704 -0.0628987376098331 -0.0331617065824289
  11 161.023631878372 ""  0.179703165326582 0 0 0.0229242067102874 -0.02316495412656 -0.0196332945426652 -0.00807971512495132 0.00884319547500935 -0.00855016992369247 0.00161358788740065 0.00446407286336232 -0.00275864330017885 0.00147591312197482 0.0093661605208994 0.000851077076826923 -0.0031496534657559 0.0122082531422635 0.00374426655670037 -0.00382887777206627 0.0117029891762507 0.00379737213801318 -0.00270907734107674 0.00636016809748692 0.00103026691025545 0.00132961961513683 0.00306054106449248 -0.0021290143602484 0.00110766795267442 0.0105843913873506 0.00309420314240937 -0.000146771844275516 0.00712265768292456 0.00270031379595786 0.00497519281827828 0.00627785244933861 0.00218082838564051 0.0091502848875321 0.0174993731377478 0.00348978783165243 0.0445502303908958 -0.033210380533581 -0.0508496146769092 0.0370136984748969 -0.0447664083310236 0.013285023260451 0.00564179995303634 0.0131706323847116 0.000277757461622841 -0.0050167309587125 0.0144715227151514 0.00406069343627251 -0.00439693023740958 0.00355660522558421 0.00178770520415912 0.00273169972274254 -0.00015502706298074 -0.00325992057189465 -0.00145476288637968 0.0104432039309509 0.00391835215638796 0.00369308741165128 0.0051358077147583 0.000805911623440311 -0.00363027512310076 0.00365188983781274 0.0031393723479505 0.00730059773308275 0.00946879544916964 0.00181791797683236 0.00202197658550103 0.00283907253614145 0.00271524132595623 0.00871049632855237 0.00366409163102025 0.00208575984524094 0.0120942379883835 0.0241663120277304 0.00404982488315291 0.0161799974790453 0.0124986913833597 0.00374136443141284 0.00590121693882955 0.0209260336722538 0.00342943538238717 0.000221362952357061 -0.014478512720237 -0.022844673053037 -0.0197898557144528 -0.0419414484793507 -0.0193542263879746 -0.00062164694938007 -0.0113821437075938 -0.0214227708103935 -0.0171355951527906 0.00352263356871802 -0.0143005946375525 0.0221134218176558 -0.0237365393709612 -0.0324690107943871 -0.0177266950620286 0.00616569607864523 -0.0154004421076387 0.0728878145956944 -0.0384582495535106 -0.0733152753940368 -0.0449636396215351 0.0456246371988147 0.113344891254356 -0.0207643910982166 -0.0111866636779136 0.019027898633708 0.30425988012036 0.0275609020880566 -0.11412233394045 0.00717077162498558 -0.191868915648094 -0.249387903578283 0.0117066554826121 0.146922985259579 0.257059685378934 -0.241099516911338 0.00986494804048298 0.132417994127273 0.0598932211470486 -0.0650472364462127 -0.0958633676435433 -0.228068222499253 -0.0819729407671338 0.0558407050470066 0.0288835636318178 0.13345104447248 0.169960768445332
  12 171.440842071271 ""  2.80706689937696 0 0 0.0247900818834152 -0.0398514842761723 -0.0411169128645628 -0.0443733136852686 0.038976212484369 -0.00817176851067057 -0.0224245978462846 0.0187614119732017 0.0243410180225451 0.000281684239833217 0.0142945323941813 0.0380067426108251 0.0143052485874121 0.00227488285125945 0.0434300105237835 0.0163194373393066 0.0104153122590784 0.0419030583467641 0.00174822601514563 0.0123073441080085 0.0360672069562451 -0.0158319522739024 0.0190764976272041 0.0274710786644306 0.0252149065118282 0.0273332623780913 0.0111352989522263 0.049190378102836 0.0687826220046237 0.00694277761656421 0.00271030611260514 0.0075813664275217 -0.0192177442733676 0.0397806929676818 0.046031357852015 0.00345316240247913 0.0724863233663254 -0.0574530657699145 -0.10687157258303 0.0499213891661505 -0.0949880984339859 0.0308355998980726 0.00332859785878588 0.022191022829621 0.0353845988522276 0.0236111054706819 -0.00938588788382366 0.0420940822250664 -0.000857190037318532 0.00797826493576435 0.0378099478532944 -0.024459730661272 0.0241083943167706 0.0263109782387145 0.0684345854414478 0.0766759148172353 0.0223868965884011 0.0357678941978208 0.0899297351431698 -0.017596754912565 0.0594686662024141 0.0733548391073865 0.0142787696742549 -0.0107694825411927 -0.010422836156929 -0.0165568373561165 -0.000416377129860892 0.00208802564645828 -0.0161711177830915 0.00397181998100897 0.0192417280384198 -0.0443870092647409 0.0306141610781394 0.0361043216960225 0.00796439739812914 0.0503986197812202 0.0506645174653694 -0.0232493589553163 0.0517909830594693 0.064872984500453 0.0212619234056954 -0.0278459693669964 -0.0628489391900111 -0.0392271489538037 -0.0712229659067112 -0.120444518169699 -0.0218115050229157 -0.0228110643413126 -0.0249149425944902 -0.0346366150578442 -0.0702541262383799 -0.0286996715361257 -0.00450151609776946 0.0229006214679775 -0.0933607794949346 -0.0801624687311137 -0.0599364786318567 0.0243066696220442 -0.00766996438225674 -0.00567117508548531 0.00629941858350461 0.0108162542527151 0.0304199505925021 -0.0131652768340286 -0.0447351318949929 0.00736301330435544 0.00201616155527601 -0.00419383997071169 -0.0653826245924062 -0.00453311045179084 0.0163821867207401 0.0147524009622715 0.0370038221274108 0.0581518219435197 0.00942662901278818 -0.0228459222695606 -0.0830892116648399 0.0765433679456718 -0.0134275227248096 -0.0427523734452584 -0.0200796793098878 0.0157343831669351 0.0338254225009436 0.064795638783255 0.0151949200112805 -0.0087631494427608 -0.0114393014947106 -0.029132801553006 -0.0497863238227331
  13 198.728767332855 ""  5.42802260898537 0 0 -0.0949082689136483 0.046168416318658 -0.0325510576506528 0.0518272595971422 -0.0349136839132537 -0.0199767269965411 0.0218538109965717 -0.0192482687810683 0.00462653502078146 0.0107457195872389 0.00609834338667589 0.0158815337316466 -0.0123211874350641 0.018504688099314 0.0244606194088281 -0.00892103337804688 0.0154353982316387 0.0263832055331725 0.00293210101742322 -0.00685705834710675 0.0185591376926583 0.0185925935970896 -0.0214225943401069 0.00779211073879829 0.00606840554742946 0.0206863455551171 0.00893816715941417 0.0159091440290163 0.0281561629284274 0.0025167903628604 0.00248904181142598 -0.00406299136879329 -0.0116394231991455 0.0403435340263343 0.0500867785718427 0.0107802845011478 -0.19759202374555 0.0850962824175391 0.110068488463831 -0.172056603014558 0.112463143324616 -0.175319574740457 0.0161872590007234 0.017810925189865 0.0122967357295917 -0.0272181125929298 0.0317316092719564 0.0240806056764175 -0.00165729081446569 -0.0165753273187285 0.0214058622900099 0.0256728202777249 -0.0305040221796235 0.00637115487623811 0.0226966436949361 0.0464362147790722 0.016917110188101 0.0265717263485527 0.0303542047351553 -0.0195069264646138 0.00453270128694806 0.0152608250421658 0.00638504358538186 0.000175729257648006 -0.00331122982513283 -0.00887542832167635 -0.0115950497815135 -0.0191747687040823 -0.0106722460153461 0.0174898563226529 -0.00633453112417169 -0.0284920220501837 0.0442643896357651 0.0688354593144243 0.0171139744811012 0.068712964980262 0.0351513225233416 0.000322520984747653 0.0369581444655039 0.0675937170081088 0.0186124366278154 -0.088297809000273 -0.1129721298236 0.00345940524562215 0.0300587129374285 0.049955209690062 -0.0418409683813942 0.00752839144662935 -0.0332293903934569 -0.0143518783905234 -0.0338753364593803 -0.225323173563889 0.0537947699320012 -0.228248080524358 -0.097984657416276 -0.0277065915230172 0.121555603012952 -0.0907596006480947 0.0208482708772424 -0.00143624823075424 -0.00320728728878824 -0.00137363355936867 -0.00866676681752273 -0.00240906353400916 0.0097700196348763 0.00479284327285145 -0.00212886038313761 0.00212950611847071 0.00835512968271238 -0.00214904208296686 -0.00170379915963369 -0.00585308219147088 -0.00575463812475902 -0.0101323999230505 -0.0068810017878115 0.00600884258238692 0.0170082131780229 -0.018312920127435 -0.00498984164574051 0.0113956544101011 0.0147307259096388 -0.000672148644895171 -0.0101498313544895 -0.00820644744745879 -0.00490011569146095 0.00293160693998946 0.013015801861433 0.00067598544478633 0.0171274410462661
  14 246.543866578075 ""  0.886472312935686 0 0 0.0426094592887555 0.0342774423278604 -0.0194821100595424 0.0707440237020614 -0.0168981983798506 -0.0493077904173499 -0.0235739768833878 0.0316861306756766 -0.0299454443244149 -0.0300024004614365 0.0561479152625588 -0.00706154537534218 -0.0140395982950924 0.0151330883606207 0.0413337947981718 0.00448993034817958 -0.0458925398148984 0.054812361456333 -0.0441350551756904 -0.027125603140322 0.0297365700458573 -0.0726969549122614 0.0121367745809536 -0.0221356334295657 0.0110649193793911 -0.0417591328749898 0.0143894065376658 0.0598556592542425 0.0578376302261287 0.0135309952037949 -0.04491233241248 -0.089942411933194 -0.0523280097613744 -0.0105352808024299 -0.0446706556138242 -0.0147987001793033 0.0287097995802334 0.0443240594324136 0.00332711369175436 0.0479458633511809 0.0762126149944176 -0.0445030737601814 -0.0203212028686012 0.0821239869025741 -0.0144892417905958 -0.00393742913243604 0.0290810677410026 0.063137341529677 -0.0559873330740771 -0.0494814544890091 0.0356130027716974 -0.0987388448034984 0.00440113667140057 -0.0490401432765902 0.102928635366211 0.0388760835333455 0.0270923911195061 -0.00443549408123124 0.115918528484383 -0.0095226241710391 0.1161017259563 0.10196323285021 0.0245102817555122 -0.0780810865119495 -0.122901982463114 -0.0388822240120621 -0.0662258518234146 -0.111898328078803 -0.0519388147399889 -0.0277283660479316 -0.0697166123663672 -0.117903286073797 -0.0755988490986041 -0.149864834363761 -0.00283316239286769 -0.047141299766565 0.023675961855785 -0.11019004625836 0.0671216995252205 -0.0177139994405365 0.0479496229063442 0.010535239240931 0.0267842619706559 0.022643781775899 0.00382810937008118 0.0110769714908341 0.017165816781986 0.0221057221534306 0.0296657850025105 0.0180060391176106 -0.0011011979070516 0.0354008841181983 0.0341248177662244 0.0198371610598283 0.0204209486746365 0.0140642252314631 0.0185586218188058 0.0459741305624948 0.0341415139020212 0.00165951813517148 -0.00523000723301448 -0.00346811076002519 -0.00517711794700571 -0.00245650318335693 0.00737035354110042 0.0013795543328381 -0.00442304827344095 0.000506603752393987 0.0123337890359094 -0.00161023604908415 -0.00532171926071699 -0.00227020992245929 -0.0114172721326738 -0.0128185305078851 -0.00105265912025756 0.011401956862019 0.0197658281513851 -0.0200131305883618 -0.0112392844940624 0.0133302054330025 0.0124404681935676 -0.00813204032647987 -0.0143954506933013 -0.0179308093233488 -0.00733868032829036 0.00071115947273425 0.00932102711843753 0.00298216433466812 0.0171626563378738
  15 253.308762972324 ""  0.902907938669951 0 0 -0.0388832496674641 -0.0350710666873074 0.0223066068800871 0.0432609685490905 -0.0618027908884382 0.0451610725501592 -0.0413983155235866 0.0155847181160385 0.0191350795915751 -0.0692246423004867 0.0228559678124307 -0.00352448184087002 -0.0193380351039024 0.00905191314595618 -0.0358797937020618 0.0514894394759648 -0.00333116156366439 -0.035465524958674 0.00751984160559754 0.044018677704011 -0.0271196165250362 -0.0468318759599949 0.0684302077947411 0.00631358047303239 0.0486806340834284 -0.00461241727342338 -0.0036387985602009 0.0507832078895022 0.0375210942337314 0.0203677580124969 0.0649713456436278 0.0610628480434078 0.0478427020018222 -0.0340088798274874 -0.0731863275506202 -0.0116794144862495 -0.0962094796281967 -0.0398256116010495 0.084956912582484 -0.0761437117817065 -0.0112587007123722 -0.040977348475873 -0.0922111185498937 0.0138100328370301 -0.000631320005467251 -0.029147102813926 -0.00323447383604375 -0.055710597863035 0.0206930576470025 0.0593493495023161 -0.0312564006550234 -0.0554754262864231 0.0987467835516005 0.0253393520736345 0.0621686619089857 -0.0645191784612306 -0.0320943534696068 -0.0570150137661948 0.0809036353408396 0.0998905668016592 0.154838494672376 0.139656985992745 0.00981304364043948 0.0784074152846737 0.0875293762933223 0.0500773046527702 0.0843415604590465 0.0931041523293349 0.0317385362524522 0.0454371830717406 0.0474088544286113 0.103560933837826 -0.0725092540178973 -0.154276516537484 -0.0152157160949408 -0.110442013545536 -0.0137616677068503 -0.0258456105906897 0.00938830097333704 -0.105334039888896 -0.00307574406513234 -0.00794400250577847 -0.0126435833090756 -0.0153443068330808 -0.00493285328623692 -0.011165970742633 -0.0259853403941132 -0.0113669160072628 -0.0355114523140857 -0.0161191375733011 -0.00304681099201454 -0.00932680272901012 -0.0301116928882947 -0.010928622050969 -0.00245537119306814 0.00316444615344688 -0.00975266117238962 -0.05200646419338 -0.0343709633450752 0.00442547888207963 -0.00338648848407755 -0.00232763710542839 0.00356621326886808 -0.00149322425188492 -0.000466268990923597 -0.00136530570701329 -0.00366110927618856 -0.00119186760318005 0.00689449069179205 -0.00118463009410771 -0.00358102878661745 0.00457431987189448 -0.0078097844674801 -0.00406889544299209 0.00500051966948661 0.00263702159678474 0.00413665721244338 -0.0013624813658819 -0.00580911840519534 0.00247070512692443 0.00138316292823608 -0.00918893469258974 -0.00584730366564412 -0.0106404006499511 -0.00456363813268062 -0.00156003221403094 -0.000151957952431277 0.00287873094346112 0.00385806152019068
  16 303.991759935928 ""  0.299957318381807 0 0 -0.0197104212210932 -0.0428215826585986 0.0263423749128511 -0.0439152136996251 -0.0503162227996991 -0.0133172573995254 -0.0243744850973183 -0.0394041114391581 -0.0584822208234637 -0.01347433656761 -0.0264032706052 -0.0471487176922367 -0.00901262123206473 -0.02290765776618 -0.0261181691331788 -7.37570826494381e-05 -0.00492412436646114 -0.0173997725730798 -0.0136312743138246 -0.0283008177141559 -0.0475692199390891 -0.0123456352778324 -0.0275848118751942 -0.0645511518974731 0.00991365046147582 0.01695154378559 0.0164734801436752 0.0118375757707283 0.101336481337001 0.0638191019349102 0.000251451288138435 0.00477200515889801 0.00199055083793228 0.0843335667014806 0.0491310404448815 0.0741381434050246 0.00123176805469005 -0.0358220973377359 0.00541219724075961 -0.00390797521296873 -0.0372636325420664 0.0397361007150047 0.00375146675661183 -0.00951671122623534 -0.0525705806649361 -0.00831910485966415 -0.0282673299262398 -0.0310711041164538 -0.0281351348081943 -0.046507545261361 -0.0422146428782881 -0.0117760700721244 -0.0251665230569203 -0.0624702216013724 0.00585707562843315 0.116161343739846 0.0702644810614817 -0.0618350513999287 0.162043437207174 0.050308688719696 0.0833841405858441 0.124002132013103 0.129351391093379 -0.00917358390752776 -0.0116309716512643 0.00148104330475706 -0.0036685861584515 -0.00299977079466083 0.00658519826422963 0.0018756021635157 0.0144647536734714 -0.0196896406420773 0.0934205664743207 0.151374238912893 0.122683737988891 0.167797835115977 -0.0208187519616003 0.100980766653753 0.080256160375846 0.0452522247192331 0.0706221404919362 0.0240643640252165 0.0428051618312017 0.0163484746280818 0.0121709950561759 0.0230769767713825 0.0184543396200888 -0.0225048797723174 -0.0314474486031547 0.0187816349385515 0.041177025593171 0.0629062350215063 -0.0444027437163012 0.038928790174325 0.0685715009663106 0.0765242296443396 -0.0350915767407028 -0.0512922120489568 -0.0179771871098053 0.000106981435827975 0.00179622818943594 0.00123414642675679 -0.000861171134645847 0.00134367798969512 0.00207430717613419 -0.00178356357374811 0.00132473475873178 -0.00067531474192081 0.000800198019149708 0.00087026227170373 0.00188428190171288 -0.000298491401441215 0.00230013513627435 0.000892149660081353 0.000874825358579792 -0.00942296518960424 -0.00038010584444918 0.0044380932690968 0.00825365558939516 -0.00285103386200111 -0.002798331327204 -0.000871379150609387 0.000126661597323614 -0.00200481990328733 0.00233291105634743 -0.001576114401974 -0.00290819417254362 0.0022747840292488 -0.00218943634337459
  17 314.908861076633 ""  0.0242021654760851 0 0 0.000669464498900968 -0.000589490596578202 0.00131508575713493 0.0229963121142351 -0.0148424587834198 0.00179836319023537 -0.0227512038369256 0.0175416880639238 0.000361521756431275 -0.0236445299821837 0.0173936199379111 -0.00043673698945917 0.0051364881562577 -0.00424398409476659 0.00135940427103984 0.0195551190187181 -0.0141900204305071 0.00273810917656633 0.0072833485330992 -0.00337907061234697 0.00241857476782114 -0.026798289159865 0.0214088090219224 -0.000158003042916805 0.0118941711470886 -0.00844603043534249 0.00064715468541122 0.0232812863677469 0.0132519870085195 0.00305800515863592 -0.0116865044760278 0.0126533793938349 -0.00122738521516611 -0.0109465632746645 -0.0282351142489143 -0.00469304497008547 -0.0151754616486908 0.00373408481143545 0.0223923988246088 -0.0100344813431439 0.0105749146763201 -0.0200573054870145 -0.0265615031196861 0.0171794795516707 -0.000335001257152705 0.0175012729987245 -0.0148758927888407 0.00236427544633113 0.0222020950739093 -0.0128655907095325 0.00402167983405363 -0.0325454426666863 0.0266808535609991 -0.000181076150610792 0.015960939824931 0.3374276101272 0.186632878691517 0.249264786871424 -0.0242852499619505 -0.281586652483549 -0.195431447196024 -0.25626240191073 0.108124798744181 -0.0204280686840872 -0.14593125481431 -0.083690473115424 0.125574472377644 0.0735218766110164 0.0989213365034916 -0.167797700365066 0.13400547315216 -0.021365646609719 0.211397266764722 0.224008732450519 -0.106353307242399 0.017541099623539 -0.189608186590537 0.310939846087575 -0.282876055980456 -0.127059389089509 -0.227381231842916 0.00112748512894939 0.00254530645104462 0.00220082301269521 -0.00178282500735653 -0.00538679375060627 -0.00413836007074049 0.00498446423886596 -0.00350194507752052 0.000106274611767567 -0.00350176883714995 0.0088367554470886 0.00255845041537947 0.0054694466451899 0.00296833522076704 0.00474516030219008 0.00360117423740742 -0.00243802029116619 9.45066112047387e-05 -0.0010102799959906 0.00076184797563021 0.000911300356860821 0.000904121080367457 -0.000863029082924338 -0.00194556399594556 0.000443574878979391 -0.000219680395696728 -0.00207560222270177 -0.00408766518491685 -0.000155943477719842 0.00174344873761984 -0.000352182956355726 0.00275917542806354 0.0028543648196954 0.000363377535998801 -0.0048167147424389 -0.00503701684057922 0.00604515459688885 0.000677202862168226 -0.00291334803389394 0.0238117869486194 -0.0116660396269588 -0.0344354149310885 -0.0394256433060067 1.88685479559152e-05 -0.00698383884433044 0.0176997520106565 0.00971961291959455 0.0313991783390744
  18 318.436976044538 ""  3.47174218224362 0 0 0.000802366238988684 -0.00282887146787093 0.00133958973846315 0.00342118559171487 -0.00330415596373984 0.00100606316432964 0.000389322780258452 0.00106462422633241 -0.00101813879115303 -0.00165985228093912 0.0032744210308481 -0.000876874736833609 -0.000201165126551995 0.0016824376749843 0.000549863058113901 0.00160590272991501 -0.00103000537799363 0.000780578309869637 -0.000355713887853968 -5.7801059670167e-05 7.66022187372368e-06 -0.00156840294790297 0.0015390851902233 -0.00134924506505231 0.00147487671719005 -0.0012772335364809 0.00017765596916604 0.00370899072640636 0.00117302910894683 -0.000645630494653025 -0.00144039807692677 -0.000509209249177086 -0.00118179732759035 -0.001158667177559 -0.00395197034516812 4.80825993533045e-05 -0.000101319447659454 -0.00369426778699766 0.00150436588018379 0.00129253208273639 -0.000583921091249795 -9.90714733408877e-05 -0.00236202081899341 0.00967721630174402 -0.00243551437068357 -0.000633507943622849 0.00231502603096294 0.00083474789242088 -0.00032535175516896 -0.00101380841176148 0.000190608744864225 -0.00237955300342345 0.00126895569219452 -0.0022008070294494 0.00446400425470502 0.0244676442894136 0.0132650663027571 0.0197172555776835 -0.000890898817498645 -0.0221764505891099 -0.0119489043464563 -0.0178065524437484 0.00641568710253798 -0.00264393215400462 -0.0121358696318325 -0.00667072001484159 0.00776876498557217 0.00335374968862267 0.00582536319449852 -0.0120447283799418 0.00832888326558618 -0.00380239087450763 0.0126569772227204 0.0113139945504112 -0.00650122493969292 -0.000667730226340363 -0.0135836565058892 0.0206948784681365 -0.0181180582272196 -0.0112874197707608 -0.0144819145023806 -0.00137000310223212 -0.000228883275805558 0.000261951864957441 0.00115697336393974 0.00375721370826933 -0.00151994426169438 0.000185912326691775 -0.00195355000148285 -1.4164557622013e-05 0.000782706155089322 -0.00270102348025412 -0.000453675472798063 -0.00579744622791802 0.00119737877398361 0.00129926073879767 0.0025622991003763 -0.00418387802002271 -0.000569616004110007 0.024584594993765 -0.0124640662663616 -0.0400695869961637 -0.0187706180157419 0.0116565072152822 0.0252287344850027 -0.00130689119439405 -0.00121885205350603 0.003420743677065 0.0808042299295042 0.0110452689615685 -0.0565758203601766 0.00832723533200346 -0.0533237651626728 -0.0851955249901175 0.00304317216574146 0.14159984886515 0.12634909755982 -0.155930129749136 -0.0753586733574213 0.0846296451231028 -0.312278250601343 0.141951748194347 0.432438168528967 0.523104803861683 -0.00366382759612722 0.0671213444350671 -0.233229374081288 -0.12556400953188 -0.442548514432987
  19 341.316116886076 ""  0.00994656139198585 0 0 0.00910006627963294 0.0044605991223 -0.00797254860654241 3.88557668324648e-05 -0.00215052565974038 -0.0201876638844794 -0.00610610084876914 -0.00707853883012678 -0.00535498145233278 1.77408135036753e-05 0.0013004066915936 0.010219848423091 -0.00552417261656448 -0.00407964433179147 0.0292126860079898 -0.0129452252658213 -0.0120559080761881 0.0269932638814504 -0.0196093729879295 -0.0248619148393421 0.0192093027488144 -0.0155414824747951 -0.02296161937314 0.000651437577555172 -0.00301302297581249 -0.00173576760480859 0.0024299503760047 0.0311160802020567 -0.0046933492400209 -0.0369332488911398 0.00837283499612485 0.0153355724566008 0.017201169841789 -0.00442225714761954 0.0267441588776553 -0.0413912809215084 0.0180416885747688 0.00684363019096037 -0.0166888627156248 0.0192898701243522 0.0105645085449668 -0.000359948137418925 0.00901180404538321 0.0125288285482768 0.00692911590381784 0.00102271149752187 0.00494660048821171 0.0407301099871376 -0.0285691125622653 -0.0367560852546483 0.0227945229385575 -0.0184265281714337 -0.0309774220030392 -0.00829977313962962 0.0899295423100882 -0.342200078936532 -0.19952690663629 -0.187600323717173 0.0406132396219984 0.217796572552793 0.236411483890837 0.277866833604207 -0.180409286935296 0.0209753244969891 0.0288940703833132 0.0134233463605848 0.0242002817792702 0.0319087487890686 0.0174958106789609 -0.00432509373531866 0.0103214401516205 0.0474350713745309 0.251539972491972 0.28319415832516 -0.17768585584526 0.0450729221783043 -0.142573802284923 0.258337853620111 -0.317496163283467 -0.0245362695526387 -0.263219828321702 0.00263759182155699 0.00692375024019425 0.00774184892975571 0.00302970754249703 0.00702181268654609 0.00985042749871255 0.000510453131192476 0.00506233494658051 0.00712164736219412 0.0044917902975564 0.00612386743775967 0.0056100736069629 0.00243579096388034 0.00748409302938473 0.00918905470815908 0.00074718285946013 0.00746268398273856 0.0100246162141631 -0.00089830130345689 -0.000707295431864658 -0.000440440425511477 -0.00152903813354916 -0.000284251552173265 0.000641443744579326 0.000303568965257885 -0.000429857867477458 0.000525488778006993 0.000153993822538884 -0.00039724995771051 -0.00061221225068564 -0.00133628375197147 -0.00101375396518685 -0.00132143535193454 -0.00132052445492203 0.00211438197534623 0.00188953902840734 -0.00339872533985605 -0.00129074463627374 0.0013299073668963 0.00010227976380164 0.00125018941943707 0.00114885673106316 0.00181482357975566 -0.000946014198708966 0.00114229480334308 0.000304260081953296 -0.00121182870905353 0.000146559056187861
  20 363.209788782535 ""  0.13793444089624 0 0 0.00383810367981232 0.0185887300029652 0.00417294633385796 0.0196589714564487 0.0307210481708285 0.0397277565665742 0.0225727887564846 0.025505181705557 0.035603323114073 0.00241856044003506 -0.000947961925719546 -0.000709386597414488 0.0060831116287572 0.008312150131699 -0.0477994405143494 0.0122213039476682 0.0156349853160745 -0.0469101039006805 0.0314071328390355 0.0479515903550698 -0.0201796437042392 0.0301136252371011 0.0419819376859772 0.0285665887690822 -0.00847419496543231 -0.0121752477953494 -0.0155015744166349 -0.0581921435947481 0.017905330658879 0.0524087053775267 -0.0427705300962494 -0.0837463235726422 -0.0717199807725341 0.0106056835150955 -0.0562923532818405 0.0710008771583698 -0.014512833478453 0.00839759287089242 0.0196652375360602 -0.0140761512299082 0.00437612892639412 -0.00560196941771266 -0.0244616997126921 -0.0345719056989947 0.00951685073302951 -0.00860967438816211 -0.00875458945416104 -0.0691746902551548 0.0524744348194164 0.0791368794383154 -0.0290951210582257 0.0370803001150857 0.0543251335522451 0.0438166350541353 -0.111192673608847 -0.0765303933250615 -0.0311144629490419 -0.1945245788077 0.0615790601682754 0.177354761864126 0.0779146706340434 0.114270591569002 0.0957025113042632 -0.0747612002416585 -0.131418071911433 -0.0684389689196998 -0.0859166691176166 -0.141361884108131 -0.0552197038558843 -0.00461936460821142 -0.0621622624172581 -0.169719730164482 0.0650919843294503 0.108091833242843 0.104757427408649 0.0500697746927585 -0.1603157038871 0.241112675859818 -0.0546067793848543 -0.160105419871552 -0.0257072015398382 -0.0119414118369207 -0.0258163604478572 -0.0170005769996393 -0.00866832780843787 -0.0173282388165223 -0.0183888787952549 0.0134143556440566 0.0181052098864753 -0.0158913493188246 -0.0255043188919549 -0.0348686112452414 0.0210277174010457 -0.017224172905793 -0.0429602341073352 -0.0552392800812251 0.0161014139177911 0.026430817725375 -0.00250110884441171 0.00138151431889543 0.000141724092363108 -0.000546334399642064 0.000587074574346392 0.000199214084213458 0.000332827311159927 -0.000702202869255802 0.000251478533098741 -0.000292089563254929 0.00274993431715352 0.000546097671073522 -0.000780834267017912 0.000849660166081072 -0.000859143540726608 -0.00175924451203865 0.00126140060539679 -0.0101626330628903 -0.00339921652240892 0.00568561011612807 0.00759628020176686 -0.00501484206473037 -0.00290185859675867 -0.00036357596740164 0.00235667168248876 0.000855339131952813 -8.76218007061514e-05 0.000221719721081445 -0.00240162641115435 0.00108407011337529 -0.00265114795463442
  21 380.870822480045 ""  2.02477291597675 0 0 0.0160137086279723 -0.0139978234910297 -0.00227418629917345 -0.0261778015188142 0.0126365412979086 -0.00232884990042921 0.0401521443904064 -0.0347762356677843 0.00130380917562452 0.0357058342065768 -0.0281311148851628 0.00345158587333557 -0.0397909507211848 0.0291010747663933 -0.00220103033920467 -0.05671550514623 0.0413614410656346 -0.00447297639276131 -0.0494837368632585 0.0317013892742955 -0.00562099788533523 0.0226319403744588 -0.0220397273633016 -0.000616637460703789 -0.0240598717411193 0.0197992550615803 -0.00165528183721689 0.0499377486571982 0.0641592832599594 -0.0584393824330274 0.0919364131201002 -0.0641383335293681 0.0187008413154783 -0.0608093008483282 -0.0464148038792693 0.0486487156360339 0.0588618632872789 -0.0643401697313373 -0.0828526011118374 0.0755134848406603 -0.0281823864142897 0.0799659584675078 0.0501358607050915 -0.0329393683698622 0.00445335451702126 -0.058057408937142 0.0463230678401905 -0.00286093669957359 -0.0637544698622346 0.0387957886247496 -0.00649956037309365 0.0342478764314164 -0.0326196333530991 -0.00039828238712912 0.146074857170575 0.0873376107423582 0.00719077637527603 0.0649599019673797 0.0979156477768417 -0.156420631426457 0.0270455927848693 0.0665141680224808 -0.0935451737039866 0.208984998099979 -0.0745679219195735 -0.0983494373039809 0.113352402782567 -0.150497286163848 0.153356197963975 0.0983183565518573 -0.0728275358089204 0.0269864389627574 -0.0827307836407116 -0.0428836970352574 0.0745796491754452 -0.111299148836511 -0.0418927319582159 0.116290979660853 -0.0396289494806719 -0.137185140453836 0.012968857820017 -0.0113593052328342 -0.0248427639375731 -0.0188063618120087 0.0102618100286637 0.0336250834770602 0.0226553656038122 -0.0310892820299864 0.0196676725143289 -0.00382029405111101 0.0195761555838781 -0.0723270228888426 -0.0144843843634589 -0.0449250727114572 -0.0299209865192021 -0.0429409894104364 -0.0237360752508696 0.0132731256090819 -0.00396454406213872 -0.00227723832636163 -0.000324413218521368 0.000559142571736645 -0.00103142391178983 0.00209967778256868 -0.000473808172287056 0.0011460774885714 0.000230671946467283 0.00168161015736611 -0.00171950727440125 -0.00180609596765126 0.00151512248600102 -0.00225123552035906 0.00103504374522237 0.0012642267443993 -0.00287922912949623 -0.00949106300185264 -0.00900110515999298 0.00805619337369564 0.0161838094591463 -0.0105143616352134 0.00335966454364968 0.00429208760028624 -0.000296662510109251 0.000920631587432036 -0.00133417917046911 0.00303971374904937 0.0035564322033745 -0.00117004784947077 0.00504617071809508
  22 391.845634714801 ""  9.35087033011238 0 0 -0.0376325056320746 0.0289583415413265 0.000845877052534608 -0.0154886074397984 0.0129358378945217 -0.00237302154511544 0.00987069125332963 -0.00300960652701867 -0.00497240802299454 0.0323500816615294 -0.0177957040764676 -0.000430394331731216 -0.0173576456582623 0.0179560312655779 0.000505584203555768 -0.00656255839514745 0.00429801058576071 0.00352218759110066 0.0105958357592013 -0.0113842279729607 0.0034945298530929 -0.011119828694351 0.00846749843255932 -0.00691776519291495 -0.0072628078264183 0.00495494399413026 0.00203142092318932 0.0158374630657994 0.0224296968722239 -0.0128798745584165 0.0127848118125213 -0.0131598049660088 0.00359480730255025 -0.0253060339456379 -0.012580085936305 0.00447136665783231 -0.0818994275532719 0.124544912846057 0.110783300547951 -0.134030811749917 0.0236228876820701 -0.110196080321261 0.0517101637252414 -0.0368505843935561 0.00422375682763477 -0.0502544493795097 0.0486824177354977 -0.000435790827394042 0.0229647345616644 -0.0258421528154507 0.00635712124039433 -0.0385796544673146 0.0251160825086934 -0.0139421403435872 0.0419442518206844 0.0923440716317961 0.0416748806083643 0.0643909336366287 0.0237970002226379 -0.0955640944032867 -0.0337993273530248 -0.0305464460262603 -0.00189396937894833 0.0174750514510261 0.284389662648369 0.170572585018824 -0.242824805623381 -0.114837045404431 -0.198942889306395 0.301082649259321 -0.238657418001306 0.043589741517063 0.0230649424485371 0.0382673648099162 -0.019691957632148 -0.0351194496535489 -0.043238467842742 0.0890346451702744 -0.0853921466822728 -0.0536300581128647 -0.0549500490079652 0.0202882449241812 0.0451777009671784 0.0372393609213076 -0.0150743160196708 -0.0578409232923767 -0.0355272736407503 0.0510699232090441 -0.0356635410833727 0.0101296839304869 -0.0301970251527321 0.128105948198677 0.0234693657833695 0.0813599405301062 0.0567500097030815 0.0863077872784963 0.0420930416724114 -0.0284597353086599 0.00854596483640043 0.00452131714221512 -0.0111431019759224 -0.0154861145578622 -0.0171605149527681 0.0131927520997439 0.0206355940522581 0.00272040050941266 -0.00347892601452551 0.0114987460326304 0.0499316121344454 -0.00697518355414064 -0.0152337505556078 -0.0134149310244646 -0.027164357668901 -0.0505625884949493 0.00146856811750381 -0.242310272267988 -0.0789102075590788 0.11413364172809 0.240836882079509 -0.143748587095612 -0.0219921813434122 0.0293997306720108 0.050086323061092 0.0393536668125798 -0.0279681824346329 0.0376315096520875 -0.0124421333687337 0.00390645353595291 -0.00976750382450396
  23 393.668202841524 ""  7.65822012179208 0 0 0.0344293051906693 -0.0284577390109086 -0.000185296742377208 0.00923339644950518 -0.010274613115705 0.00187999388623149 -0.000134390779270377 -0.00417534195575733 0.00350210641904543 0.000788825538277768 -0.0053934534725012 0.00369075271814391 0.0042906131041027 -0.00638615705520126 -0.000382752553268949 0.0145702838097632 -0.0109122654716142 -0.000432154060283524 -0.0026143293676987 0.00281241903578882 -0.00146327626336715 -0.014816023641323 0.0103006518914327 0.00093315219732884 0.0119020072301059 -0.00788537872665081 -0.00110252138606701 0.00376570105653957 0.00825402588139784 0.0201264974167764 -0.01780273698551 0.0183127944047742 -0.00458494577656616 0.000107194086150699 -0.013019652290196 -0.0154724954349837 0.0786272329062108 -0.113695981437122 -0.103697563436088 0.122597246208269 -0.0276176790374311 0.104205949774001 -0.00768649448709873 0.0084840314917253 0.000193751212759866 -0.0127696983260498 0.00389863409092906 -0.00517686456187129 -0.00684052413957888 0.00843653515744941 -0.00260355689635104 -0.0217776006063864 0.0179292360351867 0.0017721107031394 -0.0151557099669582 0.0992262518359232 0.0626465415121014 0.0497369369803171 0.00453165158784625 -0.0476374794149295 -0.0392970962715102 -0.06439548741704 0.0698818854392552 -0.0653100188874542 0.346652994329398 0.229653711007514 -0.300765969067512 -0.0477886557521744 -0.286689974332507 0.288203484649627 -0.22262239099452 0.0408883559109571 0.0637692330325558 0.045330950647288 -0.0519682903649274 0.00347197521772164 -0.050130306795003 0.0630206100893812 -0.0766160198900337 -0.0311646505677698 -0.073207729606753 -0.0175138881831288 -0.0411256293387127 -0.0338673471444383 0.0143328256634908 0.0526572665278063 0.033306295271571 -0.0471429552149143 0.0310712541557054 -0.00878206627127906 0.0292361813331508 -0.116577460508753 -0.0229469520917308 -0.0729210683610374 -0.0510955809130501 -0.0772661353953795 -0.0395908177698085 0.0241617443939327 -0.00831870596602031 -0.00401350200810974 0.0113298369040469 0.0153969467406152 0.0161589466458603 -0.0123389393077117 -0.0186077824319537 -0.00218724142656038 0.00442440358875078 -0.0101937886367747 -0.0464423724689636 0.00672790722627287 0.0155388236691024 0.0125755784020405 0.0271174527124379 0.0482823253053963 -0.00117423707201059 0.222305964507291 0.0725454164993553 -0.103627064995778 -0.22212090700484 0.132956920628525 0.0203002994298879 -0.0261558230147942 -0.0454700347669718 -0.035573699347277 0.02743416323829 -0.0346047970658873 0.0115640165673648 -0.00274609438107353 0.0088614305585623
  24 399.728281319699 ""  66.0112733045784 0 0 -0.0446587914840617 0.0155816878935548 0.00753367218811357 -0.0168166195678729 0.0089479886209409 0.00399524781915989 0.0121644449509189 -1.5382722824603e-06 -0.00826986231330823 0.0207341879001481 0.00256513794647378 -0.00312550171834123 0.00623171661658832 0.0112667359498782 0.00505020361194867 -0.00834018480306577 0.0122664460527599 0.00428545690966217 0.000151300605513476 0.00126954972822669 -0.000114095358469558 0.0134035671694772 -0.00287728868740059 -0.009022833720445 -0.0129474317258054 0.0106046108361925 0.00412888482395075 0.00512082639695787 0.00554562092323994 -0.0203114931020273 0.0138782236028146 -0.025565103585821 -4.00550286413822e-05 -0.0211942616181425 -0.000305696865059351 0.0148273039671879 -0.0876286152177348 0.11112744304039 0.114476458847709 -0.138133467463898 0.016138637785926 -0.10627644096578 0.0219373209520784 0.0334362678950924 -0.011548524875503 0.00228724547410926 0.0178886417124793 0.00800324336041839 -0.00585130935296058 -0.00294593992584502 0.000876932990461852 0.00440704263683794 -0.00252911543866959 -0.0155139537651457 0.0310711385817109 -0.00910845127177569 -0.0147767180642532 0.0102362474651085 0.00468329294585272 -0.0269614087409303 -0.00224317937055049 0.0167676914033505 -0.0473950164785507 0.042148863964573 -0.0269315882457693 -0.0275954466278785 0.00786979987631674 -0.0594924556698238 0.0346587681860363 0.028454543173012 -0.0308974940037575 -0.0104916682464558 -0.0243537903680192 0.00167213432973984 0.0193586756281844 -0.0306656405823424 -0.00048974294994032 0.0293816764499712 -0.018224456832716 -0.0190836461411985 0.00672309903137904 0.0224115998237534 0.0467866989693241 0.0358730765334925 -0.0151254671784384 -0.0512974564639834 -0.0349369421735404 0.0453664888055087 -0.0481285402166002 0.00988377013549066 -0.0242904667203335 0.131851732903539 0.0111121929135626 0.0750519925031984 0.0653764290017209 0.0953619581335124 0.0333524451994357 -0.042527113287999 0.00429895918265711 -0.0012108672998436 0.0291547519545555 0.0300356252858357 0.0313319859478381 -0.0323941998704796 -0.0321533022060244 -0.0133531268276946 0.014792288046105 -0.0277856738295322 -0.082820274314031 0.0215645985797003 0.0291348388685753 0.0284971963719959 0.0588081873258999 0.0895545853790204 0.00602118699846674 0.405919026129784 0.149601297952056 -0.197368776231875 -0.448101865607503 0.268319753255464 0.0185638249339038 -0.0639755085233854 -0.0855210675242349 -0.0778377423283703 0.066763632602913 -0.0813437549075202 0.00155100831758099 0.00763137102779317 -0.00700222785323435
  25 428.689347853799 ""  2.56784717718617 0 0 0.0107060836814707 0.0083498215343508 -0.00693523903971372 0.00466129140544761 0.00345770620214921 -0.00638803543664438 -0.00454564594275395 -0.00133152162858896 0.00638277891185769 -0.00278114222216508 -0.0105102404015125 0.00366425723515785 -0.00951499671877691 -0.00462727862696989 -0.00321881172787405 -0.00359100660864862 -0.00488309683232867 -0.00250677919162698 0.00198267126469702 -0.00628694768982438 0.00273269103810705 -0.0087665858932968 -0.00159140969149665 0.00755762739368192 -0.000920501676226147 -0.0017939922429327 -0.00486789259328053 -0.00260525071745556 0.00475439457270664 -0.000828521753687046 0.00496503249876545 0.00722082396172537 0.00313300034043281 0.00565962543171282 -0.000438724500385031 0.000283049722684849 0.0145534630004224 0.00214734081147906 -0.0142941499355577 0.0179090474161969 0.0071821997497094 0.00331946790066675 -0.00755676161094452 -0.0300424664317854 0.00857309089645951 -0.0132035749775785 -0.00210090703033511 -0.00448367805801282 0.0108305927877612 -0.00686832882269099 0.00262691787559505 -0.00979257435066796 0.0018554230331196 0.00944199570930429 -0.00358669245026847 0.0097968969596841 0.0015190477563868 -0.00617683639513349 0.00898835667732613 -0.00426832343959277 0.00115434655099721 0.00347561714941801 0.00631846599503498 0.00991012479911748 0.0105151190024728 0.000242181013079428 0.0121666907111504 0.0138746288480592 0.00397219390831715 -0.00190140440152998 0.00631450740667095 0.014851549753545 0.000987170262041641 0.00241690888066981 0.00705249752887183 0.0113632185045309 -0.00241399152562129 -0.00403675545189681 0.0118099040454987 0.000630246084531435 0.00469904599705793 -0.00485794752899131 -0.0053495977254439 -0.00152264567912563 0.0024671240675434 0.00407701281434974 0.0010976528699185 0.00293562968515046 0.0128417221504319 -0.000977846927714431 -0.00313543554306758 -0.017389305676141 0.0121091263302196 -0.0067777970657514 -0.0134495162769907 -0.0181191346603167 0.00925065617824037 0.0133097012902014 0.00507762339336718 0.0798281253018575 0.0753308407705681 0.0170539586539457 0.00912327801048634 -0.115590939465919 0.063861775872836 -0.0809403416108211 0.0641897219784923 -0.0694054730950717 0.085588968840203 0.0909773838296633 0.00437151429694612 0.0523056803925279 0.0694581035703774 -0.0292169303891523 0.0819725588744348 -0.34037231626279 0.0706552800137598 0.138648353706753 -0.0870416768181564 0.0476261921314795 -0.169214304387222 -0.173995148592017 -0.0081465199452344 -0.149025298114111 0.142576427438991 -0.14557645760843 -0.179779864520462 0.158799758812578 -0.188807619083571
  26 440.423944833033 ""  0.493543962062698 0 0 -0.0131890611991966 -0.0360876143132931 0.0301286089991658 -0.0191765067371563 -0.00722200984421673 0.0336689837515337 0.0333107707873317 -0.00289827421902192 -0.0252560134611811 0.106047177098496 -0.0373641535657411 -0.0118643137284343 -0.0691136919242496 0.0966877626581465 -0.00811358309852161 0.01425256665663 0.0151802759210534 0.0100093365935568 0.0761438348384629 -0.039425622784627 0.00150317109187998 -0.0574238725218953 0.0800413319722705 -0.0447580323218116 0.0104329724925716 -0.00503369552228734 0.0362286365164509 0.0282512321156305 -0.03099582617952 0.0182640659002009 -0.0410438416192653 -0.0272468613054894 0.00291401642950663 -0.0124053254742527 0.0182838626809224 -0.0195404683098885 -0.000807839409308233 -0.061952022247734 -0.00136298760038914 0.000667435122853116 -0.0559806479014383 0.0598487906022202 0.181702066228153 -0.0585245004534115 -0.00804934984769359 -0.171229570742459 0.184206399312936 -0.0158205418049359 0.137949004829281 -0.107442441265683 0.0143558389343918 -0.156921583734661 0.142014899670935 -0.0686914063776143 0.0476017567178364 -0.06485193083154 0.00912111675409754 0.0314050146431074 -0.041724280363246 0.0364041981656162 0.0222939321351874 -0.0101055564194726 -0.0214773244660225 -0.0813530736247077 -0.117972448222511 -0.0106066578409014 -0.00831994879203747 -0.0158010949942372 0.0313680113557129 -0.0943951243226213 0.0423979418951736 -0.0607472694469276 0.011812165139764 -0.0244604674025842 -0.0707496289138987 -0.0351562137670619 0.0446647035152174 -0.0427771023185232 -0.0450531967572542 0.0525368388803432 -0.0211406561847523 -0.00468960336930263 -0.0127972502963396 -0.0151374873283254 0.00151638947087247 0.012196788697516 0.00385714863400239 -0.0288777396984242 -0.0164075214941131 -0.00420262330254736 0.0174264271344572 -0.0295685985894569 -0.0363580156411927 -0.0177423813150663 -0.00399303890456366 -0.00289791321538824 -0.0295316373947343 -0.0329052875631774 -0.0239243237689833 -1.67803871773041e-05 0.00384797048985015 0.00243412613702518 0.000809955314228272 -0.00328520489297229 -0.000796239225556422 -0.00223252235540268 0.00393464239202704 -0.00210541737466164 -0.00375360057352588 0.00130687474453113 0.00371293990220317 0.000679836321459516 0.0076821588537259 0.00529689020644986 -0.000114166263100786 -0.000652278910073052 -0.000116249101125077 0.00333497395173676 -0.00786285481632687 0.00287192442274167 -0.00205610773069628 -0.00249616314443095 -0.0037708122778972 -0.00626025132452137 0.00708279405918633 -0.00532022662517283 -0.00283098141462791 0.00537065533240552 -0.00246942325918108
  27 443.406265044289 ""  0.693676077159501 0 0 -0.033151257740915 -0.0366237589273765 0.0403432657251099 -0.0274427321052191 -0.00734476658038614 0.0459193497631524 0.0370995689437054 0.00241150840277317 -0.0362327201531396 -0.0197488697596283 0.0746351470002165 -0.0413275901209392 0.0619656701069814 0.0120152581588779 0.00721334993943212 0.012397636461195 0.0298052738176739 0.0116662375823749 -0.0563344135809106 0.0745385861828305 -0.0235203660285858 0.0890018426144434 -0.0140275137088363 -0.0404525264446099 0.0146831340118602 -0.00836368045150101 0.0606292325166952 0.0624011885237079 -0.031422004370312 0.0254304651835061 -0.0591888953393876 -0.0479935365283333 0.0120543689397737 -0.0323942856058877 0.0175094635084789 -0.0272143749719961 -0.0356507656291806 -0.0566461953311102 0.0287555046446838 -0.0351790366327093 -0.0532797215660396 0.0493495969230193 -0.0523647924609467 0.140157840654021 -0.059335936830702 0.110414162485942 -0.0193922575622979 0.0210346168562583 -0.144130843339454 0.115396318780227 -0.0293358860518792 0.128886377759965 -0.060341313776335 -0.0469975583377931 0.10208386422144 -0.0541071847415553 0.0345504260397281 0.0906249598273658 -0.0443941631009002 0.00842514402656173 0.0301960696750565 -0.0237473690273281 -0.0313370872896752 -0.122661496074502 -0.0747208517408349 0.0577238287631598 -0.106366311610914 -0.0666155164116274 -0.0248717056972901 -0.0215415341157121 -0.0343636497077821 -0.0696381764575905 0.0269576204384347 -0.0293881811814498 -0.119111947611356 -0.0706419902765345 0.0455436670523731 -0.030583873864963 -0.107851546909157 0.0673185120497438 -0.0476430579421109 -0.00152342735231166 -0.00730526756476795 -0.00943891002830782 0.000381265634873767 0.00130349299977662 -0.00619032952036432 -0.0242640369983898 -0.0324781374568381 -0.00339000956103673 0.0156974776936015 -0.00863419188959725 -0.0420365415094036 -0.00463519279612886 0.00860354842383871 0.021329026952074 -0.0226454418778278 -0.0551627453378234 -0.0290161834858013 0.00966056410080251 0.00470778823855345 -0.00131167193273321 -0.000779711606967856 -0.0120496260412902 0.00887855607404716 -0.007480488108563 0.00451281983499935 -0.0048927607693691 0.0162732801264627 0.0081757324972301 -0.00340471334968079 0.0040033726924406 0.00137277566166153 -0.0117010167542318 0.0098517510716472 -0.0960700711883757 -0.0156336353918194 0.0475429369306968 0.0447582787086875 -0.0315637419296075 -0.0193300798753066 -0.0160439408938116 0.00586949168985089 -0.0124714613907851 0.00774563095424358 -0.0082356756891036 -0.019280219608651 0.017978738530646 -0.0179894347011823
  28 456.021246335327 ""  0.617575383231626 0 0 0.00248753726453334 -0.0252184200465003 0.0186395179342853 0.0308932148327225 -0.0339474676722573 0.0181168315571167 -0.0765974919420504 0.0656682284082132 -0.0203036826457241 -0.0244585930504719 0.0353283591696664 -0.014515164535424 0.0790702451738335 -0.0406034726001816 0.00501701920256398 0.0361974343652475 -0.00825873960837087 0.00342394371609437 0.082900674066239 -0.044251010648371 0.000213915055124992 -0.0216811379401392 0.0394774241228408 -0.018855042190638 -0.0600240853602279 0.0492782115367224 0.0183719768674725 -0.0270192422249827 -0.00137285084573153 -0.0678002406184813 0.0160146861673674 -0.0540629681685473 0.0137255636344943 -0.0532321551961821 0.0704065066563024 0.0577671369333482 -0.00727974857305246 -0.0559269577044766 0.010979486688449 0.0167229355399603 -0.0127731088544256 0.025087521789837 0.00541948997210812 0.0183592822457809 -0.0106869457054328 0.135973818541864 -0.0890521550557892 0.0107920381289916 0.13977458612573 -0.0919955577552433 0.00882056356575006 0.00518122309193552 0.0196049327230219 -0.0144312914703093 0.0375994514501552 -0.0558440804378958 -0.0650030793117331 0.0250338336244667 -0.0423838874903032 -0.0621862678423547 -0.0830191671331381 0.0177894637371038 -0.174228541561337 0.0934433454026561 -0.0164399504934425 -0.0382614927561613 -0.0436503565667117 -0.168016428642862 0.079372663792284 0.107221929959719 -0.105466175283319 -0.013883969401301 -0.0678649189017541 0.0948870574974626 0.0875391238000449 -0.0240955514507568 0.0530761293094951 0.0513501786520667 -0.0314125904725233 0.0613967540601501 0.0673928282976707 -0.00396028843827689 -0.0113088332965814 -0.0130103863597613 0.00188917627320683 0.0109518595194541 0.00390446354938239 -0.0195139342719173 -0.00542919175100764 -0.00385096827061317 0.0122516001530589 -0.0282134050693298 -0.0223689701835159 -0.0155561029007884 -0.00848202804399886 -0.0122256616139623 -0.0198458565292289 -0.0150012364122963 -0.0150696459737756 0.00292042100290015 -0.000281418930065204 -0.00208215103701131 -0.000882311362982323 -0.00216673336446362 0.00316917206434352 -0.000914996259422685 0.000156716208977352 -0.000386666991383856 0.00623430846598797 0.00128249976790361 -0.00259788618072581 0.000724750330693312 -0.00251056605466553 -0.00660553326016539 0.00295108753640656 -0.028158115583038 -0.00384702819016373 0.0127795435873919 0.0198727277501551 -0.0126756277764606 -0.00438814109395343 -0.00232591892048108 0.00354283235755317 -0.000739240680805056 -0.00114317916029443 0.000767113125574487 -0.00406833643349699 0.00466182821086585 -0.00356023502637132
  29 484.503747525456 ""  0.225483137343657 0 0 0.0247118829703958 0.0439655940530486 -0.00500663712662673 0.0188097709563765 0.0248040103412747 0.0135150942555761 -0.000967148080738848 -0.00297348092471298 0.0393288274097367 -0.0264515410639028 -0.0531097170717029 -0.0131737205545851 -0.0249288325111867 -0.0339555129316853 -0.0845691266679533 -0.0155792025504776 -0.0258572842889747 -0.0648610130765611 0.00819915996714534 0.00423116394652516 -0.0395778462654581 -0.00840945963835364 -0.00395618947346411 0.0351262627256472 -0.0403578447140198 -0.0479256477763757 0.0530412223278481 0.0617911566092659 0.0172952903571998 0.00239668984860138 -0.0519267207846973 -0.044541938212788 0.104194388771207 0.00547986035685994 0.0572021733785565 -0.0122778044067159 0.0118819187600971 0.0511188400841878 0.0164745501914751 0.00633486298127236 0.0379958381935405 -0.0200928284129173 -0.0692678497237727 -0.117476741101785 0.0058750270409013 -0.0416334857368939 -0.0486522841973538 -0.109934881197441 0.0562568096196182 0.0602938881253228 -0.0529130420943809 -0.00108168418457372 0.0166936344722683 0.0557623391604086 0.19481053591349 0.0206185739402023 0.0768777629475186 0.0505272343012857 0.0755357213561954 -0.106794796680647 0.0614044343982533 0.0498874562690065 -0.0474583577543929 -0.0496820467094367 -0.0391581993070455 0.10500150982542 -0.0458633555896131 -0.0329699778661042 0.0973781782728417 -0.0586210026307529 -0.045930617137866 0.115103260049923 0.0493031752574341 0.0529123696442165 -0.0629516872841321 0.0773473169350812 0.0499470808997368 -0.106876401125861 -0.0398846235493934 0.196336635468785 0.0347371825579288 -0.00228723252265762 -0.00875063871387416 -0.00696201691648605 -0.00628365290630628 -0.0140449272900074 -0.0135712741149083 0.0372935359506522 0.0501841919798265 -0.00861986946402566 -0.0367228091068689 -0.011567994525015 0.0631846404897288 0.00020221818532518 -0.0427323924983916 -0.0753460688311963 0.0309879166032654 0.0725215748646473 0.0127402439866079 -0.00316536124050743 -0.00165424258888449 0.00110016796017312 0.00168862818737961 0.00653702443188797 -0.0045780303261937 0.00258941657280394 -0.00211254284472197 0.00164609281270871 -0.00641538315198171 -0.0027596430684603 0.00158166071915936 -0.000166317818363903 -0.000895616791744273 0.00633588491986037 -0.00272671768347955 0.0474573182820529 0.00925546187467451 -0.0243468131586934 -0.0266036080051015 0.0189620290244552 0.00730280392513598 0.00597837229373329 -0.00272896004639691 0.0053165731348288 -0.00276460901408753 0.00254514769330562 0.00740668128610473 -0.00870347793610608 0.00652147649618487
  30 526.857063578068 ""  0.858612793745556 0 0 -0.00189013342467273 -0.0154959514761954 -0.0882706595535938 -0.00456852962557911 -0.0188381221743773 -0.109712167677532 -0.0409022942137356 -0.0350601736194757 0.0389166253248682 -0.0179430862787149 -0.0304100587829807 0.0732206528762006 -0.00703018821940024 -0.000498573946234234 -0.0169673868139156 0.0301221528664145 0.0531879458635624 -0.0280711502973369 0.0342505587211671 0.041289797878616 -0.041700282253829 0.00332243201436176 0.00584723843424686 0.0422908179772783 0.0335509845642301 0.0430445470702374 0.0420661124851473 0.038534678713521 -0.0334954831367153 0.0365777673671359 -0.0117214294698068 -0.0159261517263775 -0.0199856053270886 -0.0422756412663484 0.02405923378925 0.0157721484809923 0.0290646205793534 0.0131255635635569 -0.106795867292494 0.0386655808633 0.0273393489041656 -0.0729308645448641 -0.0236144265506916 -0.0585980545503389 0.0810964115408317 -0.0352958950197754 -0.0589978615787566 -0.0828524123481434 0.0633163720643613 0.0547802381731098 -0.0451272930633019 0.0532556505623763 0.0490582060838237 0.114884627269533 0.0263580860995017 -0.0620523372230107 0.0133036129127242 0.0786040471319993 -0.0790383166106022 0.071803844531458 0.000488176746947587 -0.0379925256266497 -0.00934780849155321 -0.0639927216512828 -0.0802402683135315 -0.00730371792321394 -0.0604874619669603 -0.0693591540556982 -0.0162278517705064 0.0236240048417253 0.0159414210142034 -0.134340975218719 -0.0279947301391936 -0.0302674013905976 -0.0308524371088087 -0.111859760078834 0.0631712886533538 0.0365234389743843 -0.0665204693068108 0.00190449191030313 -0.0114069890078855 0.00457329201424235 0.0314509979654973 0.0346370245421753 0.0133233190569578 0.0178603169982014 0.0335000349588249 -0.0290232748113079 -0.0521772703935777 0.0184406586496659 0.0434851442300279 0.0465257788375488 -0.0570326879397607 0.00936562108211031 0.076872515363305 0.129949795716476 -0.0114707904568351 -0.0535408065752445 0.0314054868731115 -7.33105268971052e-05 0.000413127785845884 -0.000218777528996669 -0.00143385173507729 -0.000494496908365211 0.00272209671774889 -0.000303772477378475 0.000517828056133708 -0.000276877546096031 0.00232064382147911 0.0004370741412161 -1.19541166569992e-05 -0.00112558939138603 -0.000206960789065097 -0.00234570218261415 -0.000431656241170263 0.00013598625337429 0.00309984579985787 -0.00116916836037334 0.0025021337510568 0.00061183947649668 -0.00114859463219792 -0.000646467636643839 0.000630890972088993 -0.000108734545339483 0.000896338047573832 -0.00062439011505935 -0.00127639785910367 0.00123466051797554 -0.00164525385327096
  31 581.313264510891 ""  18.734475175865 0 0 0.000472889396196406 -0.000291525902247185 0.0153637171840286 0.0174418868663708 -0.0160840685492164 0.0099847643766665 -0.116288220222759 0.0909041214912578 -0.0200779658193538 0.0418812912162694 -0.0277381486286657 -0.00169992063404099 -0.00174808398726791 0.00248181163232104 0.00280308132821895 -0.117563488932174 0.0891312902918515 -0.0119820336590775 0.00330581862952422 -0.00425287588942922 0.00261985520457946 0.0273759743328611 -0.0188314720030247 -0.00248114687751813 0.0203972732680719 -0.0166228479020979 0.00163284064688375 0.0302346059127391 -0.00327806258413105 0.0325465547145155 -0.0039254902751883 0.00466770597999382 -0.00175999022481676 0.0177489091325878 -0.0356499501571006 -0.0274112886265233 -0.0136064090602456 -0.0127595359403645 0.0246463918756452 4.64793269942998e-05 0.0128939972614455 0.00463090579040079 0.248210909469548 -0.181821425251799 0.0361942252798398 0.177846422609131 -0.13094588906768 0.033992177426224 0.194689424795708 -0.158059396252676 0.0298721272415035 0.253102214324374 -0.193490848130889 0.0260776631937875 0.0358414057514475 0.0133770947115908 0.0448397076848914 -0.00894266469394933 0.0325817206812114 0.0175335989219511 0.0678735877299989 0.0095099228991032 0.0656341394789702 -0.0383958313947268 0.00435445391726664 0.0308153912798445 -0.00277931946254319 0.0365284117053745 -0.0398499128113642 -0.0127338777893861 0.0100122897572087 0.000198581707834773 0.0192333567721711 -0.0773133560274892 -0.0529291824583023 -0.0282039526401394 -0.00629780941527392 -0.0217453978332909 0.00608651775388563 -0.0501574409228774 -0.042079609855227 0.000824039401119132 -0.00350906420229756 -0.00447482027616518 -0.0013244097637335 -0.00273321702967039 -0.00597059096090604 0.00208593574007608 0.00458146080329164 -0.00148524044813978 -0.00398597701813494 -0.00407693531963409 0.00483641133317714 0.000183571084357975 -0.00780684341973228 -0.0136392469392014 0.000611323942015684 0.00183734301246732 -0.00622931899766131 -0.000508291355036279 0.000153702714913325 -0.00030139711069751 0.000248529971312449 -0.000375809634561631 -0.00103175192093309 -0.00015785723784709 0.00164888536181854 -0.000488628734084543 -0.00298148578604116 -0.00212648368080663 0.00168300333160344 3.44240296754928e-05 0.00210864714704978 0.00144051580989464 -0.0010859104174858 0.0153360411810963 0.00497824002511319 -0.00928430021124282 -0.00905803817561208 0.00529890516396951 0.000503417533210791 0.0028378999506962 -0.00119978181318193 -0.000284391596521259 0.00107250472445879 7.94680844990771e-05 0.000216344664324929 0.00235893558961229 0.000303064853444181
  32 592.053007439297 ""  2.14234588246339 0 0 -0.0247682350030966 -0.0444445400463061 -0.0563983835461934 0.0149551974078316 0.0193815494772583 -0.0267328027486189 0.0192545511300822 0.0408834195818841 0.020516613334739 0.0334808577354353 0.0484411814782532 0.0130421870819619 0.0393128438518088 0.0456988745016548 -0.0145604715964274 -0.0113427750012978 -0.0110445895773565 -0.0142685098138843 0.0148371277811073 0.0217374298412181 0.0206713649201548 0.0129449348278138 0.0255446062627264 0.0349783186827663 -0.0524973560625201 -0.074053178905655 -0.0326355960598413 -0.0455051765712261 0.0340328597284279 -0.0462143051642344 -0.0338080052677634 -0.0314334616758376 0.0636779561094401 0.0515923708433161 -0.0425847098661036 -0.0331702444973883 -0.0117098959632195 -0.05912663593644 -0.0837951425600135 0.0064392262219772 -0.032515754223773 -0.0313640668586793 0.0266697835251478 0.0307362377103901 0.0182549674775547 0.0580411677893047 0.058187744061912 0.010319537361266 0.052685306661 0.0512566718387833 0.0120910065614793 0.0220047791073374 0.00943501858682688 0.0299325543329163 0.0134062974824342 0.0651472900358455 0.00285051727266426 -0.110746031033555 0.115220214933456 -0.119528935189798 0.0123844966734262 0.0596716616348712 -0.0044196744375953 0.0109429927003221 0.0306987706811162 0.0572194128670229 0.0154910410521534 0.0268670788412983 0.0550162396014123 -0.071445154490889 -0.060667721976067 0.173949826915498 0.0559580125978055 0.0232150028204965 -0.000351910199089195 0.155464549251389 -0.0934956832740726 -0.0813405953937133 0.0582077777985402 0.0275799012078769 0.00788284582310865 -0.00488810684140675 0.0152006527656067 0.0216202426492619 0.0105055614601397 0.0154110938333957 0.0298429052029353 -0.0599225820481868 -0.0938219266396412 0.00998637437864471 0.0680809011365332 0.0279181566392207 -0.133279346119332 -0.00569787601808759 0.0923620735660055 0.176960252338712 -0.0280572300314136 -0.114528157334303 0.0145500819676434 0.000580738035832875 0.000181890040092911 -0.000797079525032054 -0.000634420742158977 -0.00295646801555731 0.00208298053482605 -0.000385186158223767 0.000738311956270014 -0.000343056602561421 0.000906769861634448 -8.09148442418358e-05 -0.000357247109195418 -0.000510580257227254 0.000853993560338405 -0.00241584134753978 -0.000151413054866486 -0.0146336245075754 -0.00382904853376019 0.0098798842506478 0.0148201463921367 -0.0104701726483533 -0.00194207863595895 -0.00169064613285006 0.00121632359407973 -0.00171784640932557 0.000367662391205285 -0.00022280413675492 -0.00217682262468319 0.00432440615449812 -0.00172952705412194
  33 653.622354023761 ""  0.21390065550754 0 0 0.00347423803239222 0.00364470052432089 -0.0327559180867495 0.00365448259388916 -0.00174775368823934 -0.0253456134051318 0.0145502747572681 0.00726359113352961 -0.0350048985840608 -0.0426341894249159 -0.0708412649730051 -0.0973428434962856 -0.0811732957318484 -0.0988735040374676 0.0391053791489041 -0.0109905585401585 -0.00733404533792195 0.0363490369484386 0.0439979310600508 0.0757849584512169 0.113068493855884 0.0795860789145975 0.102484925751354 -0.026684617198848 -0.00166370039410058 -0.00281546599010378 -0.00433240963014955 -0.00100660739668724 -0.00318124298757841 0.00219739638542456 -0.00371074738669631 -0.00186778549470962 0.0157128327857201 -0.00309487805771618 -0.00123868068664187 0.00182874931748357 0.00861376976263179 0.0082616986245055 -0.0356602366072582 0.015190802475352 0.015704328457376 -0.0277074131281366 -0.0126739237322999 -0.0550545086278422 -0.103095132727669 -0.0627180992033592 -0.0730354316129868 0.0712758285486431 0.0258702588960817 0.0479549010003845 0.119096892002058 0.0630915298440658 0.0748061739815898 -0.0587544414871555 0.0064085396672714 -0.00560547371035182 0.00421708154432026 -0.00672716451801404 0.00108711762000192 0.00186141214728886 0.00443202519694822 0.00196851845690014 0.00189737396318081 -0.00191569239386107 -0.00113129465288151 0.0143227170982427 -0.00340719104997557 -0.000228865420871416 0.0138923952195411 -0.00584942654497841 -0.00371195792515114 0.0228270452442189 0.000388241897579048 0.00506679385212442 0.00155623276966951 0.00252725439512309 -0.00564211717031524 0.00269420444512515 -0.00715596788534182 0.00540473057927213 0.00230638263980141 -0.00147815987158575 0.0050649381683594 0.00610842069847088 0.00310344391214466 0.0017809157789688 0.00684762366792671 -0.00755621599066875 -0.0127922709317257 0.00083025937054291 0.0115025962113878 0.00878130782765001 -0.0226501382269215 -0.000579248440667471 0.0189200969719277 0.03444663455222 0.00126475123304713 -0.010038391141961 0.0117639769358174 -0.00017396396598879 -8.70292299593665e-05 0.000696294308756496 -0.000115362504358558 0.00136062609580215 -0.000664403841252522 2.64337740744929e-05 0.000157694490447045 9.27648191760965e-05 -0.000558796285645473 -0.00172270810660605 0.00173733543194037 0.000197619018612911 0.000718949612531649 0.00182689872353291 8.36081642739446e-06 0.00766651154400561 0.00312263622781052 -0.00521930536629881 -0.00588392488906261 0.00455840980884272 0.000882060465908545 0.0020832475363371 -0.000715917223189975 0.000889892194938539 3.6374251423033e-05 0.000340018193772593 0.000951291134574539 -0.000703053285444979 0.00107171207444964
  34 705.888000516196 ""  10.9692589739559 0 0 0.00678108908499947 0.0114919991944788 0.0506007333213956 -0.0445611679606204 -0.066489448696454 -0.0465509708989908 -0.0460256568929859 -0.0617056794648938 -0.0230913900748371 -0.0057132515037716 -0.00143632434431573 0.0886629791676759 -0.00402567949982861 0.0116300948496477 0.0723785352295469 0.0462515696772965 0.0535176471943333 0.0182883179317683 0.0379092413088819 0.045808159867754 -0.0451341484245603 0.039237946840458 0.0363617372129018 -0.0449114015853533 -0.0083031412401247 -0.0114847011671042 -0.00506372441913801 -0.0482576719878777 0.0230675547661424 -0.0458133744396195 -0.0354282075879442 -0.0348551376541037 0.0572161195918404 0.040541115739111 -0.0458753041176165 -0.0320191302610732 0.0212277053479368 0.0561728893384048 0.0633124167803831 0.00439065325453187 0.0359837778204005 0.0307374162254515 0.0327698513867958 0.083154088308446 0.0654875367369156 -0.0420825300348162 -0.0196177689992899 0.0218427108404056 -0.0024032030957854 0.0155229830859756 -0.0382510033700336 0.0725348811146918 0.105149830545863 0.0346460685719998 -0.0355374059473113 0.0302521168308465 -0.0361407458191053 -0.0633281274982695 0.0419655887137488 -0.0644781922327896 -0.0375369375052126 0.0307330541197627 -0.0414663604155182 -0.0297262615822812 -0.026874770142673 0.0573842586414079 -0.0290932102299908 -0.028205661619159 0.0584880224587517 -0.0429229627805134 -0.0404433359250852 0.0770115234389253 0.0454518153099329 -0.0310315296980301 -0.0282057357824862 0.0676896199822802 -0.0595546146007885 -0.0451088452313758 0.0425297988789367 -0.0287287246944097 -0.0229780806557179 0.0160749268496035 -0.00545435149290696 -0.0108941847923015 -0.00691671588571377 -0.00246244596228585 -0.0236618090809677 0.0332066475456548 0.0591944547083871 0.00610452585622156 -0.0479720149563057 -0.0132431485163102 0.119050189015056 0.0121618624539217 -0.0689547072044827 -0.139293191668995 -0.00491437557860949 0.0613912351459612 -0.0281874364730177 -0.000374984882174915 0.00027373418701262 -0.000114541564523248 -0.000355067229259257 6.16037609189206e-05 0.0003494109710405 2.82050496178845e-05 -0.000205584899200855 9.58745855226382e-05 0.00191992357328282 0.00154968991631713 -0.000937659612433591 -0.000593375487443059 -0.00162783754985271 -0.00143184177280864 9.06569101119845e-05 -0.00169344240124156 -0.000408439110309394 0.000719065253926823 -0.00275990926344002 0.00231947232378383 0.000173028197935361 -0.00109999340819068 -0.000184336961257812 0.000164529090680428 0.000901875350109154 -0.000854799992420833 8.52515471944103e-05 -0.00193631656391422 -0.000501127040618664
  35 757.096724304645 ""  0.741068536213275 0 0 -0.00211195545905039 -0.00456377773835818 -0.0108339958745521 -0.0111478087308437 0.00660433990960776 0.00197599999722167 0.106525119815569 -0.085911031099857 0.0139365636199484 -0.0618319055610206 0.0458845372106874 -0.00170781821914308 0.0571093173999023 -0.0450219099067174 0.0121474754708682 -0.121137874871247 0.0988746870325613 -0.0163896817933453 0.0564443531403608 -0.0427048943705474 0.00128163000257287 -0.060912679995045 0.0466240733372252 -0.0119801962240338 0.000337075815911951 0.00130249056220583 0.000488771286624051 0.0122899181257363 -0.00469812674050191 0.0137812011719806 -0.00182561032120851 -0.000849986389426828 0.00246165566180062 0.0138651193494352 -0.0165976884803499 -0.0136380361861213 -0.00316945945638954 -0.000613626267791135 -0.00804082457659903 -0.0137975375586012 -0.0202645121132627 -0.0125544359611437 -0.141094694244123 0.115087135925001 -0.01858099733274 0.16952363212979 -0.139028316541326 0.0239321601773701 0.196745634212 -0.154636260928538 0.0210353722141267 -0.123439375834733 0.0961959175801477 -0.0189714797878031 0.0317207310375381 0.00591164976362793 0.0298333147962104 -0.0143761515619475 0.0234143297474217 -0.00366583927703722 0.0374145532883156 0.0107537586154045 0.0259670383643832 -0.0119293428189791 -0.000919201613359819 0.0119297029661337 -0.00373632188686306 0.00589051808772062 -0.00813688566331548 -0.000587187696236786 -0.00122603182109643 0.00135132907400959 0.00727921395208647 -0.0478052367127312 -0.0245501462253137 -0.0243260786256795 0.00518742987538063 -0.00420660979229437 0.0109775145385699 -0.0419307849768608 -0.0285629247347389 -0.00796200517446078 0.00694497650748232 0.00339770044378572 0.0043315099141929 -0.000862511343823808 0.00929813838707513 0.00945274064943701 0.00510906874800093 -0.00769738029549964 -0.0125358005066428 0.00090087805271308 0.0226767892736456 -0.00327276299854085 -0.00392007938544164 -0.014839858580276 -0.00239558198049207 0.0171341135770674 -0.0026378601515314 -0.000163595080363408 0.000719614668100252 0.000667900049829947 -0.000154043580587531 0.000274689722103325 1.10546834065907e-05 9.77665835465803e-05 -0.00124942158052417 0.000725883635210683 0.0035992546704921 0.00522267411650337 -0.00306015220757875 -0.000752551308050257 -0.00471837580001425 -0.00287281903355189 -7.00228321300942e-05 -0.00535360338676498 -0.00269022089122384 0.00463350396051401 0.000431564532734431 -0.000113161763175694 0.000653675213506682 -0.00368696478026152 -0.000411233685855653 0.000732872308775772 0.00227827889762749 -0.0023053174217743 0.000429193229104366 -0.00524033226072864 -0.000551980984035549
  36 779.149075781713 ""  14.6402147379659 0 0 0.0227141038278308 0.0683864041918629 0.0772687670599397 0.00445479405068763 0.00376387399347418 -0.0373335128948912 0.0154431898448006 -0.00581253299910525 0.00304018565565191 -0.0055823173714014 0.00217422871435027 0.000438087088367256 0.00492367445038442 -0.00734762351376869 -0.00707525877987839 -0.0164219854420591 0.00125271470573215 -0.0060443762881818 0.00480546069706231 -0.0026249644372397 0.0110023190892891 -0.00958530226468651 0.00276719386577414 0.0172974069894507 -0.00358596512197869 -0.00461631509105233 -0.00306795883262448 0.00758591728956098 -0.00492979254898321 0.00768676634604101 0.00356121628809242 0.00340275715631062 -0.00678288148809995 -0.00546162113394732 0.00442102423690261 0.00312997704809653 0.087441454627131 0.107262778791493 0.0281086881339459 0.124194674142519 0.167205795956513 0.127417520349857 -0.0332249078489562 0.00572210316372843 1.19969422651409e-05 0.00731168492944606 -0.00738473402795694 -0.0052466991457748 0.0258627451273645 0.00228292794093376 0.00941516183303827 -0.0103091826026658 0.0224947516160151 0.0307638864557806 0.0137652358475009 -0.0017479837548969 0.0129596477969765 0.000246155972535292 0.00344146375448249 0.00137046022366532 0.0150221893382381 -0.00151610364190974 0.0127069601288749 0.00659522333910467 0.00791351593198066 -0.0072802602856216 0.0072677604014479 0.00828892040036027 -0.008317602179165 0.000879145396373034 0.00167963249842087 0.00056672656128557 -0.00618720673367078 0.0074887932777257 0.00549662229469621 -0.0015967051891523 0.00254715956672672 0.00122319726297798 -0.00520943102157222 0.00725526006463136 0.0049933579035014 0.101206560198186 -0.0789338101441158 -0.0260976108598292 -0.0548647502964708 0.0202203179266563 -0.102308646075182 -0.0882998130661601 -0.027057532970844 0.0974083577117941 0.125049063659317 -0.0104538946254631 -0.19069001476265 0.0408625999243277 0.0204307464359975 0.12854992650323 0.0311195767694191 -0.136467503863752 0.057736265163284 -0.000450082103341905 -0.000311077600235351 -0.000446333475080381 0.000393266002794453 -0.00108280751447289 0.000935345917619643 0.000139934413879162 0.000471429375147597 -0.000320496061358662 -0.0020193004697598 -0.00133612119079141 0.000412817408754789 -0.000275845492300228 0.00189383660089703 0.000762748541307532 -0.000424741117709194 0.00198984795854318 0.000237403633282878 -0.000249876648363218 0.00347216381647175 -0.00224105323779618 -0.000161106106798097 0.000837850356038883 0.000200916093020307 -0.000127237665896527 -0.000452757174451539 0.000475103340838315 -0.000281547009652883 0.00210185357489268 -5.04950368448642e-05
  37 816.292408629267 ""  1.89544615690016 0 0 8.84549320908175e-05 -0.00123414143278216 0.00090089612900995 -0.00216381887410927 -0.00198407829347858 -0.00250274637923013 0.00210320304701615 -0.000887050108979605 0.000335595206290171 -0.00212811453785932 0.00269112267076044 -0.0010010174262705 0.000752759536218329 0.00121032670141506 -0.000906311515539253 -0.00151047597214251 0.000888814349669315 -0.000581365321667725 0.00200072464303396 -0.000760132331292185 0.00171752546774765 0.00103755757770029 -0.000987708773199456 0.00190424647280052 -0.000294001676829746 -0.000389604136673961 -0.000270990346503292 0.000550530299609969 -0.000335086103798043 0.000420708166014974 6.72744658793532e-05 0.000101050765489332 -0.000440372356244995 -0.000213310896375558 -4.5180326214087e-05 9.0208133335587e-05 0.000507603962971514 0.00149102029595172 0.00240083214432395 -0.000899627107413011 -0.00182230938857465 -0.000103756582842022 0.0074306482478805 -0.00735971281069202 0.00152253543931861 0.00819325831417087 -0.00378171619887108 0.000815169337685686 -0.00522574961519877 0.00698561615812218 0.000279382805386991 -0.0149398296301142 0.0114171512929877 5.32189697128812e-05 0.00107908557629348 -1.75661239033409e-05 0.000888460331233157 -0.000300663595484075 0.000642354087866611 -0.000350062922744703 0.00128329223588187 1.48839947850088e-05 0.000926872489662093 0.000387744425314758 0.000619611917562868 -0.000446050357848088 0.000312349282778327 0.000376531090351001 -0.000463923885660308 0.000106667006475193 -0.00026725672268311 0.000225422221468945 -0.000155361792225153 0.000376594761550194 0.000256476192411439 0.000240653021171391 -0.000313034911737794 -5.40862005689942e-05 -0.000224578399001899 0.000506817761306352 0.000384239051132261 -0.000704592373676023 0.00068006961926138 5.10787578790783e-06 -1.06860423740674e-06 4.93145171232087e-05 9.11820658325707e-05 0.00150163983436464 0.00115071037351635 -0.000362825885740733 -0.0030818110922762 -0.00141872577495295 0.00758973070798853 0.00127534545671449 -0.00391195645774839 -0.0078935702101214 -0.000654214812485169 0.00173427846145181 -0.00159931118012308 0.0397147129356352 -0.0218844531767668 -0.0618003711266911 -0.00288516266506501 -0.00187207828389178 0.01655992824404 0.0156957794026272 -0.00332543062177873 -0.0289042441201616 -0.352864841520216 -0.309051246526765 0.161149750967535 0.0889555488905381 0.436084623404173 0.230651523391315 0.0631583039080609 -0.00922693579472139 0.122298789755511 -0.14389476172027 0.0687646414992884 -0.0408835228071764 -0.0955762901611646 0.0635694663946278 0.12812359057325 -0.112129270346374 -0.319266023443241 0.232706624516915 -0.0670177703156576 0.395935875614025 0.0281417278837602
  38 832.825433125074 ""  19.3970089851771 0 0 -0.0144159243704628 -0.0279161322242228 0.0314724005013685 -0.0404686796960496 -0.058390248360223 -0.0579564365066196 -0.00771584021146487 -0.011499981016823 -0.00726501383715228 0.0230386215293013 0.028022569210203 0.00599817901246727 0.0362859327418566 0.0378386658680706 -0.0205914285866695 -0.020696103984309 -0.0224724977931779 -0.0159919887259444 0.0167948211251679 0.0284674873898252 0.0534802806342212 0.0158722660323354 0.0248005137355473 0.0360244315389788 -0.0597661562745423 -0.0842280324020658 -0.0490497716001738 0.0486935428565051 -0.0487212547096488 0.0488548385021405 0.0209463772674031 0.0145798036922254 -0.0675761922943565 -0.0650598894178628 0.0394947148015671 0.0307553443253062 -0.00583518403136757 0.00462245726647322 0.0410388953302936 -0.0223117218170027 -0.01386369261687 0.0112793791396138 0.00884588378270312 0.0562304454312205 -0.00248519065858027 0.0419229940480645 0.0762387914906849 0.0139344402115393 0.0572060004829047 0.0873051236095774 0.0391851014273746 0.0114700898009038 0.0451459107778289 0.0529017547165194 0.118532056655102 -0.0042607516722143 0.113235215010319 -0.0433591152633043 0.0602480058161998 -0.0408792692832189 0.138650971857945 -0.0126794246227529 0.117187784713825 0.0946985787633483 0.113379542980786 -0.0822546487633497 0.102043643202116 0.106742190133854 -0.0797260667113056 -0.0353386861844757 -0.0266178621087358 0.0952849331927261 -0.0639372478122226 0.142667505006386 0.086803948965763 0.0746227746108853 -0.0326458575139142 -0.0247343077712669 -0.0495254315986045 0.125249694303373 0.0874007753404598 0.00584902272310083 0.00974052699074774 0.00896661851371418 0.0103515091064627 -0.00196040781181615 -0.00706877347791249 0.0150732939008295 0.0331392277340996 -0.00272729519750142 -0.0611677270359549 -0.00634238674672877 0.159650299820046 -0.00217084758034822 -0.0564842397322156 -0.122186757951791 -0.0603491890719684 0.0431961193976939 -0.0590397778785542 -0.00106484750271443 0.000508339026334486 0.000641388060881254 -8.31617466609933e-05 -0.000105708422804008 0.000209686411713501 -0.000279079598081038 -3.02994001783501e-06 0.000592275372202516 0.00555768118066081 0.00486768253536833 -0.00275500147943877 -0.00147083544494932 -0.00805420355076399 -0.00427445539010548 -0.000173360329912541 -0.00274841202893325 -0.0014418473665516 0.00492808318021767 0.000535780687993421 -0.000103346804222042 0.00188914902295471 -0.0010968051698018 -0.00225582862394325 0.00194236270535155 0.00552605790431777 -0.00404270039693782 0.00105650014736797 -0.00686869515973539 -0.000655811619870701
  39 840.162942254707 ""  5.25922035347142 0 0 -0.0298017804553035 0.0062098191333077 -0.0199465089236329 -0.00484485614413043 0.0039456959976758 0.00851867832620289 0.0386387998063747 -0.0292589027143608 0.00508202053077177 0.00874434507449188 -0.00637075153478438 -8.46772049890694e-05 0.00733297014245077 -0.00518472863028527 0.00152168902564921 0.0409005388114945 -0.0312646768767275 0.00649970336980814 -0.0504366717995914 0.0355451229229139 -0.00916606883019406 -0.072674781107527 0.0551233185477592 -0.013389757999995 0.00617454850074802 -0.00162145702507493 0.00217589926456769 -0.0115926445492228 0.00375473464152543 -0.00982764315321861 0.00138867960637315 -0.00155054372117105 0.00155809471510361 -0.00481394080483492 0.00956571020535225 0.00542764378504161 -0.021823695815464 -0.107917370251158 -0.102639703882125 0.0512944057213844 0.0233083690457916 0.0680322934510684 -0.0788851773503919 0.0629602424385149 -0.0171722495579434 -0.0841503971549698 0.0665288552651327 -0.0114830549465931 0.292729063286115 -0.233253577798083 0.0381350122037624 0.476873498038803 -0.364674598041807 0.0607642937986044 -0.012408500137748 0.000416022047166912 -0.0121130461297186 -0.0025348580442343 -0.00896016851015752 0.00253090871215116 -0.0194445301676266 0.00110208459791349 -0.0168953478143813 -0.00857728756149418 -0.00671357597452735 0.00831254414560261 0.00163580447131279 0.00405061127530909 -0.00530546648299973 -0.00388711211281864 0.00461136357411685 -0.00327827885563978 -0.00502517966826946 0.0137292212921044 0.00824326881763371 0.00479717985126504 0.00586483581545488 -0.000495424624041623 -0.0029915409267578 0.00724676225896106 0.00520353968886874 0.0149938589982987 -0.00360646345514661 0.0602182125346775 0.047317401850491 -0.0301043861878865 -0.0433251099140143 -0.0456597277976869 0.0418992019064399 -0.00169585510105103 -0.039446423631202 0.0293040544442956 0.121523187751141 -0.0254641893701134 0.0067603119385952 0.0645302797389829 -0.049084103526345 0.0441759259697958 -0.0103060037783489 0.00224171125773115 0.001417525838693 -0.000929553068645542 -0.00176916849064678 0.00253263567915981 -0.0013124065320988 0.00105895469012154 -0.00319757731882969 0.0011664316016274 -0.00719056946188641 -0.00487196099112552 0.00373279826316295 0.00380136678161749 0.0122717515221307 0.0066854038221261 0.00432493915712768 -0.00919507780433936 0.00428681659057373 -0.00272283030116623 -0.00876383550469706 0.0063763199999793 -0.00197607980838052 -0.00574404621137853 0.00475114508190664 -0.00358741625257078 -0.00983435023694003 0.00639464306683456 -0.00239536274771509 0.00670028900614275 0.000174515185692557
  40 852.206893560791 ""  41.8787475671546 0 0 0.0386313102560091 0.0136849327965533 0.0218270361042593 0.00104615491448254 0.0195455468826613 0.00553815687173062 0.0137999074384861 -0.0177212400830802 -0.000795801596042347 0.00353745176744433 -0.00997912325204257 0.0327323743511905 -0.00562335893522338 -0.0180754757300339 0.0281009030828455 0.0195460223778567 -0.0129927386792154 0.00242877625156253 -0.0245106906863357 0.0213942472747702 -0.0341178325120232 -0.0236506779081749 0.0358249188358091 -0.030585050968487 -0.0158245502656697 -0.0278454641122894 -0.0153153561704377 0.00857596928400382 -0.0132850706151291 0.00843789393961458 0.00596944156733696 0.00240812830625386 -0.0173712803976265 -0.0215902193802009 0.0158013802414085 0.0103334266157696 0.0294972109471082 0.136045955672825 0.112784897967578 -0.0503270489674764 -0.000162907118880276 -0.0789658553273521 -0.066942676782561 0.0718309291383439 0.0136472340652373 -0.0878253845490629 0.0306578123349345 0.00592238822802182 0.162500450694851 -0.141893053058111 -0.00580428365207073 0.267780427711236 -0.164153890932781 0.0241617504109581 0.0298880462546614 0.00207749361879129 0.0292298147630056 -0.0188219822989232 0.0184659833428462 -0.0172683324648709 0.0355242712186347 -0.00234304782948425 0.0286259392080797 0.0258056823298646 0.0331111580304146 -0.0188534355179337 0.0337987956637942 0.0377193566437482 -0.0260602408980616 -0.0183812196828753 -0.00855334099140769 0.0393184675326193 -0.0220443565773473 0.0517171353940186 0.0309930564484429 0.0305476447726817 -0.0101421158410399 -0.0123379482610029 -0.0132475153227064 0.0404693695166935 0.0290524579127173 -0.032124520718506 0.00727914366981926 -0.09946188633964 -0.077522735352515 0.0426598442477746 0.0730797767212493 0.0844117933419106 -0.0772084381840298 -0.00133904612679634 0.075573617579541 -0.0331145907654288 -0.25205955332982 0.0526630665035462 0.00852397268209353 -0.0635045649150074 0.134535705583319 -0.0910850358459006 0.0405469853604859 -0.00103279697606208 -0.00138157937931185 -0.00120042710201805 0.00213880353952833 -0.00319344064532134 0.00325337667082865 0.000102434103517665 0.001718103231147 -0.00145982900760019 -0.00546277899634922 -0.0032529683486743 0.000242181945218699 -0.00160020516961372 0.0056582748240652 0.00119688115857446 -0.00358302635601511 0.0077574575027267 -0.00309800766247467 0.00196347742187035 0.0179913757560098 -0.0116352349680392 -0.00258795706922723 0.00276059241141352 0.00215424995702888 -0.00205069900221831 -0.0035955982557973 0.00299816861598474 -0.00111335317379791 0.00768612468190008 0.000108109317525801
  41 861.283512330709 ""  10.6232333142974 0 0 0.00341536495670528 -0.0249430247802055 0.043823503887183 -0.0403941209753971 -0.0477993290931369 -0.0614154659615131 0.0121822909712577 -0.00611195763673755 -6.31991842083162e-05 0.0173705531431377 0.00782197710266932 -0.0749407298781034 0.0430729008885877 0.0353543947963607 -0.0809766541006933 -0.00124777033839191 -0.0156890596159222 -0.00543805036546986 -0.0172873018775033 0.0177479209620635 0.0997394879076536 -0.041172767659134 -0.0114583945177338 0.0870687846665549 0.0395909557888342 0.0541665483241561 0.032769406752164 -0.028452465702466 0.0297238742702528 -0.0251367089428482 -0.008777465355875 -0.00559514932308706 0.0358988797946377 0.037229360171459 -0.0190092116635795 -0.0128242428412533 0.00903110534484749 0.0727958237609942 0.0994379199637838 -0.0487566824332985 -0.015074792798752 -0.0279681112725067 -0.0359371184260147 -0.0218864912259086 -0.0703300956799709 0.037767370244859 0.0829386537183496 -0.0526944650473251 0.102484170226429 0.0110042076765898 0.100873186225379 0.0478095801541423 -0.111733584354628 0.0803319666880352 -0.0684093190894513 -0.00595381534149979 -0.0681756823006667 0.0367305013231029 -0.0491353156380332 0.0425391169737783 -0.0906279868315988 0.0058662231122351 -0.0744047394444529 -0.0662084395680639 -0.0790662336668699 0.0488441146849384 -0.0677515942136609 -0.0724024521134859 0.0438977921719974 0.0340486850864624 0.0289564497238149 -0.094341201026159 0.0367572767049845 -0.0905434892142776 -0.0523034709034854 -0.0623065258476579 0.0319849087609834 0.0281819381942575 0.0204289461864759 -0.0739237907228863 -0.0535879800791292 0.00249647567819484 0.00811918902640804 -0.0356240011532388 -0.0306532017644047 0.0224833613726772 0.0203211659730065 0.0467683270769507 -0.00528753636893981 0.00627929283887206 -0.0226315317765721 -0.0245574594164083 0.0548611210020248 0.0248822951120311 -0.0580519844507508 -0.155755212687386 -0.0108435861998023 -0.00643016232188269 -0.042112237119557 -0.00186788504016783 -0.00161368879783879 0.00073483170461083 0.00174894524563851 -0.00130781290847124 0.0013778985784598 -0.0011778300280279 0.00254898829759274 -0.000963111703930519 0.00257145008266197 0.000830566461863971 -0.00137027053253812 -0.00127916175383383 -0.008041113420002 -0.00143989319273137 -0.000509123733237927 0.00465258796700545 5.08476144363068e-05 0.00224748037217723 0.00604569395369697 -0.00363405588748295 0.00206971765841397 0.00811361110990627 -0.00392110465277365 0.00333039397447189 0.00513703463575621 -0.00267066408857158 0.00217807107839337 -0.00474119613580326 0.00112703281527312
  42 873.594813317681 ""  5.50590689042837 0 0 0.00172031430383817 0.000946983028602547 0.0021369223747579 0.00278744480244663 -0.00232160603253032 -0.00082679445126367 -0.0150876303810057 0.0109878879881565 -0.00245123510161309 0.0174277730161839 -0.0129208103459171 0.000972755227147599 0.0172137173407327 -0.0115378127766514 -0.000409235795053724 -0.0130213840381027 0.00896776011041416 -0.00156249880031024 0.00179182003103198 -0.00147015574903404 0.00356422448134405 0.00341112423136432 -0.00291372012308424 0.00150824461512805 -0.00325224414694902 0.00470528352068526 0.000294766780994153 0.00318835922941017 -0.00106426543820192 0.00402527741793886 -0.00124231418436205 0.000846270110481207 0.00062915390595573 0.00451160739033614 -0.00433519812542109 -0.00386429905092649 0.00230910132814244 0.00299159287311308 0.00315692311143793 0.000821556866865098 0.000332780659451294 0.00150000330146286 -0.11085737875818 0.0762713819907718 -0.020672120609283 -0.0992256811979843 0.0809286380234967 -0.0162327388962588 -0.00814118629375336 0.00696949364890268 0.00213102776631012 -0.0141698326470862 0.00855877007073351 -0.00227747641091521 0.00555831113198815 -0.0023399368345862 0.00454819826306949 0.00346222863693044 -0.000528522973011286 0.00281089421553065 0.00265144925109329 0.000669792801262653 0.000894998053460131 0.00383203911185278 -0.000321610550019088 -0.00517384587532139 -0.00305332474801857 -0.00643648849843925 0.00779459234607811 -0.000725729640838108 0.00223119340239023 -0.00287085148791794 0.00215537455150461 -0.00801246132122486 -0.00351814505752901 -0.00203113047305732 -0.00151813657573711 -0.000377548784347385 0.00523610809120115 -0.00940083275977282 -0.00614319287765684 -0.00334608832424673 0.000959321838811511 -0.00281838684376441 -0.000553025287581999 0.000192963026232804 0.00177540474664521 0.000539122477131617 -0.00246928651056296 -0.000287421414250856 0.00360200701572037 -0.00225876290364954 -0.0115088723438092 0.00453286419393005 -0.000323428941732148 -0.00159890908394472 0.00637286140614364 -0.00662351601498202 0.000204578066829935 0.0720765641575303 0.0965868429425475 0.0142799697008508 -0.0916226501167643 0.0508184698700641 -0.074019867821877 0.0483665393960125 -0.115603236811832 0.0675276521843196 0.0132583899861904 0.112200316161512 -0.00884169674917942 0.0273173588473364 0.14429964988331 -0.0281172533316078 0.00406777590037146 -0.13839570320855 0.00397636847603 -0.0165556219389526 -0.114624278382345 0.0425540823212293 -0.0466773641931416 -0.433549583471111 0.119922725939366 -0.0867110426710338 -0.0451967470174276 -0.0103411813248521 -0.0585085112982099 -0.00109854059989956 -0.0531843181338732
  43 884.511487122264 ""  47.0067979104536 0 0 -0.00147801595653487 -0.00210754632996832 -0.00173773309679794 0.0134784386068146 -0.00393229570648025 0.00426574792376692 -0.0537520991707914 0.043074395422295 -0.0073519437010072 0.057890927903451 -0.0461347161554279 0.00799921348570538 0.0719283095370234 -0.0586632369957666 0.00600420976929799 -0.0518243683160172 0.0363584714519972 -0.0069421848862638 0.00726252717677872 -0.00782207084784902 0.00469200058833185 0.0107280174423739 -0.00703364042588887 -0.001780254709342 -0.0181151251660543 0.0205321969765038 -0.000517913105966731 0.0158407641350115 -0.00582818454058909 0.0199669287059758 -0.00604710785335555 0.0048630710649219 0.0016466751233685 0.0182160043463264 -0.0185015252747639 -0.0174359407236915 -0.00232012800597233 -0.0145764126447951 -0.00865826146153518 0.00361182568690036 -0.00351492612769875 0.00513169273981886 -0.419809292421544 0.311251753725298 -0.079080837064629 -0.450067709439454 0.349081142349558 -0.0695261363916617 -0.0346216037008761 0.0203104207579522 -0.000134393934762937 -0.0359480437947154 0.0190190264792669 -0.0158225410282103 0.0283833762895493 -0.0127694065349449 0.0227598683113598 0.0184274011299748 -0.00406978337215569 0.0135438620774353 0.0115891079745864 0.00216474858199515 0.0032209201269513 0.0242956544881015 0.00384682441002758 -0.029300697944424 -0.0129721206076729 -0.0303499963517315 0.0385969900310685 -0.00242813654587066 0.00712660121238745 -0.00805304717212247 0.0063873832328606 -0.0258346126528096 -0.00936908729576952 -0.000216172027995405 -0.0122219918176216 -0.0045009302891657 0.0255425940447261 -0.0382102731695777 -0.0234957113418675 -0.000510034700396629 0.000410538845655095 0.00648561488075272 0.00651645656802935 -0.00353693937635346 -0.00283922390159698 -0.00623959006763772 0.00289572588782303 -0.00284980349349786 -0.00424524071735303 0.00361770693367253 0.00969487211698375 -0.00515879402071 0.00340653457573427 0.0110411242617382 -0.0091806256458987 0.00544535925450279 -0.00283915362605129 -0.0174506848643685 -0.0237525654513952 -0.00498849192601602 0.0227567717380587 -0.00897025149933471 0.0202460922816474 -0.0125550132015865 0.0257147844896137 -0.0174274444659291 -0.00728412190536713 -0.0306997325581617 0.00292546762093047 -0.0041750361281472 -0.0317319475189628 0.0106508812360513 0.00847247204639326 0.0107011676111901 0.00299079775012281 0.0145473473133156 0.0261599226802586 -0.00496781223759579 0.0104347738400279 0.113393460045733 -0.0272932026413975 0.0224203268420117 -0.00185565886164386 0.0105782603483922 0.015351143067621 0.00206605654929178 0.0174791309665719
  44 932.287066656117 ""  2.0232505379369 0 0 0.000771121830313085 -0.00203195092086708 -0.00112352195840675 0.00300367001963204 -0.000473956583506242 0.000802253595818258 -0.0108593938827797 0.00883866660924057 -0.0012678864555493 0.0132738410203994 -0.0105034277091874 0.00290922401603459 0.00802912272576402 -0.00698310423645968 0.000136235002072399 -0.0148319051291957 0.0102984866177038 -0.00200760227926395 -0.00752982505821342 0.00566751454486361 -0.000419886491725556 0.0152782124893432 -0.0104868855433079 0.000535385194463547 0.0995929187930852 -0.078275916741474 0.0162326003093009 -0.0557101187787969 -0.00387784313471856 -0.0845403142777176 0.0472445725641132 -0.0349761749711919 0.00607421525075721 -0.0235726369847605 0.0645431909270204 0.0735358193453135 -0.000797919112688491 0.00127625613362679 0.00260844385562389 -0.00324693061751467 -0.00430052317990175 -0.00422730422347191 -0.0930651871924155 0.0690297543076948 -0.0163566780610903 -0.040188708119045 0.0297783426084522 -0.00744124635941091 0.0533461377870762 -0.041700501557429 0.00788697660541397 -0.0796173044173902 0.0586984613157963 -0.0149379446261657 -0.087658012023656 0.12518094410682 -0.0289103247278043 -0.22166583171188 0.147755847540338 -0.14598758582508 0.107376925538177 0.0124580883429044 0.11691976226587 -0.190061035388677 -0.0820765908696321 0.205563537753058 0.0703546273473762 0.172176517202648 -0.223405926789896 -0.0791358955660331 0.0664025053539307 -0.0165117997541701 0.0371938170412165 -0.124196350078518 -0.100659264585206 -0.216038384958992 0.194835357105613 0.0789461276124001 -0.147400997198852 0.0613204373800537 -0.00363582463271447 0.00122317752130025 -0.000410937964459792 0.00156625823125277 0.000567475370020635 0.000342508203028194 -0.000918598467246803 -0.00230695092702698 0.000791716752536642 0.000337024585694368 -0.000511105923525826 -0.000758661696302396 0.00525974503922357 -0.00167890349116175 -0.000442548441670663 0.000364257443970555 -0.00605819234473725 0.00282138434090174 -0.000687179586707733 -0.000718002554732727 -0.000812995147302549 -0.00039411444643873 0.000793189401791425 0.000656714620551119 0.000984331757497509 -0.000927861465930483 0.000431198735791403 -0.00106582053889644 -0.000164640115588443 -0.00183449800952895 0.000519314586304534 0.000317987468694143 -0.00156383602275389 0.000784350621838516 0.00286533805103699 -0.00593039089706561 0.00122224514856074 0.00366930698508665 -0.00174390449258056 0.00258657839510853 0.000403718767500708 0.00731089033074339 -0.00116037457219646 0.00174949567814986 -0.00296202022907886 0.00214388214916445 0.00126365390961968 -0.000496083230721721 0.00217368210139934
  45 946.510211536257 ""  0.535399005582807 0 0 0.000318024810840793 0.00208943082005986 -3.51243979878263e-05 -0.000544382214000603 -0.001253701289278 -0.000703062782986625 -0.000550368598818426 -0.00123100278743014 0.000700229826914934 -0.00273542251205685 -0.00251804162481647 0.00246540011416052 -0.000286574728700443 -9.93435611874897e-05 -0.00160223842761835 -0.00539168419362334 -0.00693034040174839 0.00268363385587633 0.00413940148567035 0.00304905593169621 -0.00619376469823563 0.00747285960936265 0.0099017870129104 -0.00462499017005633 -0.0433675193807704 -0.0315043061709848 0.116093709046148 -0.0723446094154429 0.00111519767107628 0.00810471850851114 0.06564121999222 0.0741735831101216 -0.058170044971695 0.0166616606440764 -0.0692275106227133 0.0186712502529875 0.00202588553166672 0.0011794048849562 -0.00237215969230682 0.00389091904035107 0.00403022640338286 0.00290465573812518 -0.00193361136645044 -0.00613145047462048 0.00346395950166441 -0.00200161266927279 -0.00706832768776652 -0.00639347213005609 0.0135401068141752 0.0233158058875733 -0.010796663641924 0.0136762491742028 0.0147797722792781 0.00331696609285631 0.241419510450036 -0.0686217389857668 0.137950914658059 -0.0523636539564605 0.0787951026154478 -0.193187137278533 -0.0892586577934889 0.122695792041377 -0.197503298953932 -0.0161975117143185 -0.0584955239182614 -0.0577534082369441 -0.0437481742644143 -0.0413500323046902 -0.0565634146900045 0.14303005308064 0.129437749727114 -0.280303900259939 0.172013359960295 -0.078580626149763 -0.156365074163451 0.126434455523726 -0.0609095664285936 -0.167950300675484 -0.140569804527813 0.229099053471492 0.0813589094327056 -0.00189418935435543 0.000648733433658412 -0.000635960095143681 0.00109195779612196 -0.0010843455507892 0.000316591126379288 0.000155934018032066 -0.000268384948908022 -0.00105011968236742 0.000601259957271702 0.0009169249980495 -0.00563193324447233 -0.000181928051813129 0.00182764558928982 0.00248834537846841 0.00255529819550457 -0.00125258440448435 -0.00010362292722764 0.000113992637448392 -0.000123931628987157 0.000110596707539638 -6.42113806085551e-05 0.00038301805331353 -0.000179157793830754 -0.000164891884861074 8.14863530347904e-05 -0.000171292448339141 0.000434217365904439 -0.000560062049234331 0.000482207924252011 0.000357090645759964 -0.000513078659886678 0.000323502368922098 0.00077243100349114 -0.00165054586237225 0.000426710118667404 0.000475098434675523 -0.00176826718776951 0.00131559110105778 0.000194498487292984 0.00148438191292608 -0.000324815660608802 0.000493277496762905 -0.000424569284244481 0.000345365107211232 0.000325885803499545 -0.000269748854797927 0.000456157442806539
  46 949.406267423826 ""  10.319805094171 0 0 0.000952640685601474 -0.0863690940275406 -0.108427818075081 -0.00318068828839233 0.0109437403034363 0.0352687787003733 -0.000926659866334673 0.00819203622947084 0.0083408716834232 0.00254001381645209 -0.000789908832889114 -0.00158773047761185 -0.000637918454473797 -0.00135528364304957 0.00511854677866883 0.00382355223149819 2.80827512023728e-05 0.00338945966386789 -0.0077305596884139 0.00336642665450697 -0.0112962177930825 0.00798107229879188 0.000794117052725164 -0.0159436759741806 -0.00354955626594452 -0.000762859094444388 0.00126874737949885 -0.00042575725379587 -0.000283763063190429 0.00183352863491244 0.000239595118575978 0.00118258442023389 -0.00248700774963183 -0.000403724861394079 -0.00147689851316062 -0.00118379308933243 -0.101185865120451 -0.0180554228142626 0.0510477853773195 -0.169564660210247 -0.172663900680306 -0.244937026513696 -0.00408995506813746 0.00857614290996031 -0.00356581135255737 -0.00711074695910563 0.00597705678504562 0.00611159961592961 0.0297948081324987 -0.0443302376495634 -0.00268375277753676 -0.0125984876477576 -0.0190031996880683 -0.0462005943912472 0.00769581768446969 -0.00397837505978114 0.00416147436645887 0.00275896292809186 -0.00106433288084784 -0.00177574984589966 -0.00353803089314864 0.00242027522465492 -0.00659068487426135 0.00507961282471536 0.00438207970519657 -0.00525047169098771 0.00207896106075604 0.000986173017597054 0.000150887454851648 0.000182359094030937 -0.00101070142870405 0.00202435531980032 -0.000331439215766268 0.00511961296081271 0.00254947136397187 0.00945072331107255 -0.00644019523004342 -0.00528830832800536 0.00204289054794921 0.00208656482250396 0.00222952034564846 0.121892340903675 -0.0420402416358477 0.0271126126033969 -0.0835884872910277 0.0747412513913776 -0.0147898374810774 0.0109018629274504 0.0286278974304161 0.0674910569477326 0.0010133735964896 -0.0382121397197403 0.244075850456657 0.0440930191755765 -0.0912763898233473 -0.11190293900194 -0.0264807601480005 0.0918474606468935 0.107918373028514 -0.0013868842165112 0.00405762893918502 -0.00181389254174833 0.00196234285983597 -0.0102256725930609 0.00358551430974073 0.00589901591960791 -0.00195578654542785 0.00520295992936869 -0.0104789106451574 0.0164737663035453 -0.0125121924624668 -0.00914785150411417 0.0144346498735124 -0.00959269299138348 -0.0222092267812799 0.0501643790662877 -0.0135157361400128 -0.0148554226755539 0.0544564295244559 -0.0414109940242489 -0.00645254787498184 -0.0463317488491672 0.0108760177716265 -0.0138740818666016 0.0157114957710393 -0.012407777418949 -0.00951007483008905 0.00907515692049908 -0.0146977244458261
  47 972.463453022597 ""  52.7927949860309 0 0 0.00534167377203909 -0.00423692998941261 -0.00803767713261978 0.00142152012994409 -0.00167876986579516 0.00328097334818154 -0.00832258526546102 0.00506472352860836 -0.000727314765804959 0.0123541543281876 -0.00881532251461687 0.00430681987836432 -0.0112578550608608 0.012136819030706 -0.00414261111060289 0.0188334744748886 -0.0143210769410798 0.00364244164016579 -0.0588366095496416 0.0453597131345957 -0.00595426580076991 0.0425623266467704 -0.0310755201355975 0.0020820302055213 -0.00722443347777282 0.00493313858753489 -0.00106038387532807 -0.00508664088287491 0.0051792313082524 0.0129232432769199 0.00227030850686512 -0.00192670437824682 -4.2141959010418e-06 -0.0039922828446763 0.00174236298779751 -0.0141238470535557 -0.00314373714177943 0.0103117348318891 0.0117269757254941 -0.0140173176294365 -0.0181783727872926 -0.0196135782830284 -0.0910980557140908 0.0557206411262716 -0.0106645414790378 0.0857790722897804 -0.0652092073511632 0.00866628940813169 0.351499614327785 -0.273500767085181 0.0502118152609822 -0.238356237517426 0.176028951077463 -0.0415560435024391 0.0475613206718913 -0.0375244846524047 0.0168701999188658 0.0430777143474478 -0.0293391490040651 0.00930078739127369 -0.0478073137689341 0.0170134601889156 -0.0651355672190472 -0.0130472515600161 -0.00262205175992828 0.014276635623064 0.00353997691615905 0.0127733925935051 -0.0167495577994864 -0.00466481581748262 0.00271758675606642 0.000672176148001014 -0.0387372719919712 0.0506702760561615 0.0525268757083878 0.0396193132343961 -0.0355023378602937 0.00267589963249683 0.0493034981110522 -0.0385294053910448 -0.00272750800285535 0.00221745768420433 -0.00199677184533268 0.00136629945034992 -0.00284957190618217 0.00387186532777258 -0.00122676382022971 -0.00522295066638355 0.00212570185455542 0.00513372654987009 0.00687826538567715 -0.00722288410088536 -0.000865799325200587 0.013080509325498 -0.0078799324057304 -0.00526688636675261 0.00480665999855391 -0.00021079054809608 0.0110008689206989 0.0184087360781061 -0.0100184098034012 0.0163914555694261 -0.024553089094135 0.0583381773053118 -0.0253803220762739 -0.0341038163461749 -0.000791196688351658 -0.0326651828518253 0.080103276784729 -0.0859225953977736 0.0806293062203435 0.0479261187214744 -0.0688622376241313 0.0395919858051686 0.128277542536912 -0.326264615114986 0.0691607670858292 0.12868150509595 -0.298136336627577 0.223862413746019 0.0225332407102127 0.257371611853817 -0.0463153591452379 0.0841976274954845 -0.122428816366881 0.0872518316668629 0.0595417113276436 -0.0506548209985263 0.0990006274880216
  48 973.615613145001 ""  51.7912707461725 0 0 0.00514209244208977 0.00233681561774267 0.0237052610543914 0.00753488274540655 0.00649154632037264 -0.00974477213430225 -0.00460887938375737 0.00998277872453685 -0.000569222864643112 0.00911978626427507 -0.0085020988096835 0.00550947992796986 -0.0110166593736635 -0.00108009351688604 -0.000531812427046829 0.0163039877681254 -0.016170890603744 0.000480281501106916 -0.0637763233924778 0.048020466622364 -0.010191750605173 0.0454512585451407 -0.0347108793670855 0.00593194148508982 -0.00568250180587218 0.00656119215331034 -0.000258087362047202 -0.00649485480324932 0.00558537084357931 0.0133426246480678 0.00419158066415966 -0.00178265075642645 0.00185184300650863 -0.00325554356404227 0.0027877652174857 -0.015027659940721 0.0160085379452869 0.029318599521179 0.0256012349539261 0.00909627478158857 0.02168571647735 0.012153618671021 -0.0712088797900123 0.0607367822442943 -0.0113111919097565 0.037166831760607 -0.0447787669238902 0.00218122211319495 0.382572393352534 -0.291184199938253 0.049056496373606 -0.259607225407071 0.196109818772993 -0.0377061593310259 0.0537898526796111 -0.0395165178040892 0.0200169024654501 0.0434072124419806 -0.0286111788118531 0.00622791081251285 -0.0506913244755888 0.020285253534474 -0.0708891245680902 -0.0220585460511464 -0.00946414771337332 0.0222184056879575 0.000915296995786578 0.0134914223220251 -0.0213082304350097 -0.00494192203644958 0.00942838544324831 -0.00767630762953184 -0.041699331514042 0.0502377434304925 0.0547895487573365 0.0358870360894058 -0.0334753470453565 0.00634757017031228 0.0533814372564185 -0.0450976606671903 -0.00558357385055656 -0.0125110111582804 0.00700004882818289 0.000631699689535674 0.0180088766764808 -0.0107800233683509 -0.00123705896276144 -0.0110151122390184 -0.00857269146770755 -0.0114355182771047 -0.00901344928854716 -0.00308818204017532 0.00847587364341042 -0.0387811235238695 0.0137765467446434 0.00461029218358182 -0.071920793979488 0.00522150301969603 -0.0487656716346161 -0.0183525252184388 0.00906248033870465 -0.0162613125907698 0.0242666818507629 -0.0532586849247266 0.025254285682001 0.030700884077454 0.000436355981735197 0.0295294598949324 -0.0755931719557231 0.0787644105994674 -0.0751479843432378 -0.0442979067111831 0.062257181823181 -0.0364881271129855 -0.114598792227748 0.294153369817521 -0.0621417536432045 -0.11341259769299 0.274431444205779 -0.203948540971029 -0.0201819790358979 -0.23122286282531 0.0419759106181727 -0.0758603647592613 0.109542720921784 -0.0782347031884846 -0.0536835629654008 0.0455587022252189 -0.0890542582334738
  49 987.89786294836 ""  0.0428937612506656 0 0 -0.00273104443394753 0.00188473823553934 -0.00390545975503983 -0.00200549132206936 -0.00245364229024357 0.00188004535539828 0.00068927431896578 -0.0025275009896369 -0.000211831057984271 -0.00429336816747821 0.00363485180844995 -0.00236701513933902 0.00582358380653934 -0.00229025540061967 0.000810701611806798 -0.00615067387907152 0.00584923054830604 -0.000681005872584126 0.019136489764611 -0.0142420515035738 0.00296292205541626 -0.012306633237841 0.00881316222824891 -0.000673675818250917 0.00250714931314079 -0.00212107759225144 -0.000232599094274149 -0.0406688941305692 0.0108723046270877 0.0487928782651888 0.0549694972321972 -0.0436468393843697 0.00789647646678088 -0.0111538732657422 0.0297584700725583 -0.0563449703740243 -0.00187338969819825 -0.0101298246820156 -0.0118869298362445 0.00282884196107872 -0.000977260436329266 0.0051988736199881 0.0342154863510336 -0.0240750061971075 0.00415316482605373 -0.0334968304648303 0.030365712271377 -0.00349975143681993 -0.129756635374437 0.100574567447335 -0.0171420041698822 0.068211624453848 -0.0507696243117979 0.0119028843399027 0.27277043176895 -0.148139933121811 0.125133046352071 0.0961160401848421 -0.0150166415199662 -0.116636293735084 -0.15233956407485 0.121963414221708 -0.277363690684362 -0.234276674014935 -0.0840273928243478 0.257506471642432 0.0747763012769241 0.21078908405695 -0.280224819880982 -0.117913074876768 0.0910821790470693 -0.0150228180882189 -0.202787915727664 0.15462262943091 0.227790142961016 0.0158914107841749 -0.0736487542325551 0.132335137569259 0.226441011178838 -0.240976213733867 -0.0524004989881008 0.00106996064188764 -0.00116678292478544 -0.000614135485840766 -0.00262886927679448 0.000562865558768654 0.000566063851154449 0.00335516695071472 0.00283394008381876 0.000680220873735137 0.00151834075913884 0.00403306184919145 -0.00855385032990609 0.00686906279826345 0.000735004120497193 0.00509498650670579 0.0215053597441875 -0.00167649126148497 0.0113055098502521 0.000588095956781308 -0.000463721392803505 0.000759079698255316 -0.000348951169319828 0.000129690417911805 -0.000477653923358641 -7.07701102949529e-05 9.49274581454259e-05 0.000261992238515947 0.000969003051985391 -0.000891572439142161 0.00107917440682366 0.000660262102267884 -0.000745826741731906 0.00084719929220838 0.000169818920963773 -0.00082879479155325 0.00016958905599868 -0.000381331511495508 -0.00219395524803732 0.00114682037341987 -6.11414782054885e-05 0.000411866540696096 0.000273480098820003 0.000169471713222617 2.49878932469944e-05 0.000381771553905889 8.56900309572646e-06 4.69593383400509e-05 0.000357555805425112
  50 999.530492205637 ""  37.8770148612833 0 0 -0.0380627782802811 0.0477003937900294 -0.0717213890455213 -0.0290192172181914 -0.0712798878274183 0.0461535436837053 -0.0289430370199641 -0.0319374096876292 -0.0100148225886242 0.00630653868745964 -0.00172143570412669 -0.00582534268479198 0.0257264106068825 0.0368846080725469 -0.0281433811679906 0.00636509782568967 0.00608217686862303 0.00334269117563823 -0.00407145927222765 0.013890882012499 0.0402566205859581 0.00805581277329422 -0.00508983080305299 0.000668950569568667 -0.00201314724655298 -0.0021920716715272 -0.00174275061478008 9.8749370266434e-05 -0.00220827611213242 -0.000831408479937415 -0.00325799738773173 -0.00122694602530058 -0.00271548497374561 -0.00234996308721164 -0.00194316204465319 0.000392874242394295 -0.00725394730145857 -0.174524941219754 -0.235390852758328 0.0647953690556532 -0.0412842808824984 0.126897485335749 -0.015071553491272 0.0338680701620224 -0.017482783569269 0.0592863932029553 0.0163814114082197 -0.0212460564928193 0.0369673290076482 -0.0258407216453285 0.0488981502822179 -0.0619135229260569 0.0347356568320899 -0.0155774391871553 -0.00141221419102454 0.00287099064777891 0.00104748166007692 -0.00738780175298495 0.00322467931447025 -0.000824224205032323 0.00680004429787895 -0.00198238605917986 0.00828850613629892 0.00979491680976547 0.00899968255958363 -0.00900466977400704 0.00371917048453377 -0.00131627207163349 0.00635800395549147 -0.00116711127905386 -0.00845517905279787 0.0086524115926468 0.00197542763519152 0.00580457674498506 9.57689407190339e-05 0.010530099818195 -0.0071675833945641 -0.00784893351658653 -0.00438813551719793 0.00960165163141767 0.00497828079096701 -0.0035447116856077 -0.0258793134667625 -0.00418017620844509 -0.025937842160244 -0.0101501158314636 0.00736370889986373 0.0486016309440539 0.0763451604794248 0.0013672598608309 0.0522546396321322 0.0925250211631387 -0.271351286275182 0.106094439778202 0.0634918013242689 0.209422591174977 0.463303487064497 -0.0183868117544815 0.25250329706495 -0.00289320542755029 -0.00157364925954515 -0.00228917995470097 0.00465472822646946 -0.00704442675814552 0.00356080928846268 0.00482370097295039 0.00232649588949932 0.00468336190001822 -0.0152204397301238 0.00975417936509879 -0.0119805443744083 -0.00497595730026851 0.00792302962550404 -0.00158140417595214 -0.0160960975860113 0.0455559552129451 -0.00844773708920896 -0.0269124560068959 0.0369663510821701 -0.0277015625919608 -0.00234726411419826 -0.0342935157535983 0.00528377173285447 -0.0122366866275426 0.0214758736056538 -0.0139981225422267 -0.00832102545941717 0.00701058723872948 -0.014947871537864
  51 1011.74210815997 ""  5.99834960797902 0 0 0.000334680693476451 -0.00327467629978839 0.00534652538847984 0.00787322634329278 0.00464105443758287 -0.00174959631381679 -0.0128600538713664 0.011423781172985 -0.00217418589578484 0.0719384071516508 -0.0580641098059051 0.040464797415192 -0.069244468012204 0.0568993300106456 -0.0348159119625849 -0.00232663676099152 -0.012927598981793 -0.00311402551907777 0.0194609417823381 -0.0212357280020619 0.028152363119532 -0.00650704402004597 0.0205137254124932 -0.0281300068514218 0.00488717346824156 -0.00019307836807036 0.000271710319361892 0.00116101264407833 0.00910394511478695 0.000612352034382984 0.00140710716917456 0.00227808217372126 0.00376196462308397 -0.00533829963720157 -0.000889193901102286 -0.0020436082215174 -0.00171899729326761 0.00155253206618717 0.00973542560463483 -0.0026849610924817 0.00260672257550225 -0.00378471775042917 -0.484312523733886 0.335677313867732 -0.0525888458660743 0.419204516810364 -0.36001187984419 0.00893626078120428 -0.154333254476274 0.0746318533133206 0.0127788614472542 0.0764098823596873 -0.0858994879348401 -0.0520782079456851 -0.0151814078655236 -0.0110874901872386 -0.0198506172648671 0.0303180123371746 -0.0226134849885158 0.0218129276010393 -0.0262705488951424 -0.00353592966941369 -0.0192680545941749 -0.0122531704160155 -0.0125228905036357 0.00910119217604819 -0.00670725741160781 -0.00308331166502512 -0.00177722360164625 0.0192556626708474 -0.00173118980304509 -0.0137818247038532 -0.0076711936995837 0.022121350825455 0.0140612175373255 0.0190632859661759 -0.0164884037037109 -0.00358693141877197 0.00676767125380089 0.00849137154956624 0.0106680920178283 0.00109685925987637 0.00121755409227488 0.000894990320026688 0.00106534494261957 0.000923558352147035 -0.000350546640306443 -0.00197398200330267 -0.00540963550439805 -0.000603888555357497 -0.00497323127896137 -0.00324523784575018 0.0185616103580217 -0.00484971441057561 -0.00427697488451283 -0.0117457219652115 -0.0263939659311115 0.000374094280884844 -0.0149918143023746 -0.00942597992406695 0.00748998474642097 -0.00908670937166413 0.00971779242782307 -0.00372536012251958 0.00982918414836273 3.50235271159523e-05 -0.00630530336694309 0.000942019618851397 -0.0118457259823117 0.0125586002266016 -0.0123963452462147 -0.0102421345540308 0.0121594830083353 -0.00967432625741082 0.00165220731252028 0.00919813314143127 -0.00081197075568596 0.0113633506984163 0.0211967760185561 -0.00724693143824959 -0.00111780360704814 -0.00470572650162284 0.00312147881670787 -0.0020716618007234 -0.0111770652414216 0.00450159461412869 -0.000713258413911557 -0.00420865900196013 0.00136947181889728
  52 1032.28228026124 ""  5.5643736959644 0 0 0.0119809636342299 -5.20696076420736e-05 0.00683267887133745 0.00204109366187392 0.00933608690217338 -0.0014413070811096 0.00411324874967387 -0.00489889640245545 0.00195382870171654 -0.0434918860622487 0.00605547464503873 0.121961676895181 0.0486226887278154 0.0141684650843605 -0.094979204124287 -0.0145719939672921 -0.0190886411196066 -0.011137330558999 -0.0266773326266976 -0.00970874043556993 0.105192043275823 0.0429519950300542 0.033279618801336 -0.112608811254106 0.00128011037498866 0.00293034222478614 -0.00494217129411429 0.00380768794378289 -0.00136761691391176 -0.0014491106695605 0.00466680257902519 0.00811447227482549 0.0119214553773052 0.00187714902237002 0.0044569888263782 -0.00210529661668679 -0.00436297471219721 0.0209869813403302 0.0375664814195622 -0.0135892523038495 0.00393712398545488 -0.0273460316489041 -0.00947745348033121 -0.233052991920672 0.190924998570273 -0.117598704078155 -0.00544782038862908 -0.235895256522696 -0.110129850826119 -0.14726470880112 0.137923015580987 -0.0322540023995246 -0.0843360051410698 -0.265174895854274 -0.00809581884966382 0.0055924186406085 -0.00357404565942705 -0.00286769292892576 0.00214732180316103 0.00306179391280589 0.0120844939227395 -0.0043084264562644 0.014218320909831 -0.021541254949128 -0.0341402586926982 0.0115910864756366 -0.0310012477705883 -0.0293556201764531 0.0120739401360837 0.0238755106202905 0.0261709836198779 -0.0523222449859513 -0.00814201913430737 0.000508236115361619 0.00624543909404238 -0.011737787240197 0.00848824588095585 0.0106353963870894 0.00814084651148161 -0.0173645293069742 -0.00962453114561736 -0.00242248689568492 0.00170226674152548 0.000454922216369358 0.00457394821098524 -0.00160641824728654 -0.00189010770233774 -0.00797612654444666 -0.00569272437130947 -0.000525470717388383 0.0118066683905498 -0.0171243318302851 -0.00110927712520931 -0.0252661188198309 0.00768239234894984 0.00326510514701929 -0.0521291589672747 0.0137488624001202 -0.016327062976872 0.00267155573089824 -0.00281976573681536 0.00143391902816247 -0.00208510201710286 0.00119020037569836 -0.00278832301951352 -0.000184572176407109 0.00227959558836883 0.00066183903717457 -0.000633736198637055 -0.00304617089398947 0.0017110307231902 0.0060335954048986 -0.00296935627908241 0.00741506109581013 0.0020487425817927 -0.000930926186649572 0.00393443064640397 -0.0102813081495972 -0.00355353629182589 2.04578875724362e-05 0.00137716278247015 -0.00104703525063923 -0.00218293038435139 0.000500016665786577 0.00778087481374818 -0.00394189878838766 -6.38645938355927e-05 -0.00188407511314119 -0.00134236913945809
  53 1043.39226641331 ""  15.7482433598796 0 0 -0.00284828556785602 -0.000245399829191864 0.00114147432453895 0.000170214950321972 0.000384279488185835 -0.000367930263393775 0.000959370784394173 -0.00153462366411154 -0.000157693979649494 -0.00626846812347837 0.00457318251200716 0.000512426125453521 0.00435902165792812 -0.00379346728128993 -0.000834161489112466 -0.00025737952188319 -0.000720335486214677 -0.00115453831455704 -0.00146557985127695 0.000936791298848692 0.0022997749774237 0.00126205857541488 -0.000600564128032943 -0.000477172051844425 0.000125621788174581 0.000803912182199592 -0.000669336754164468 8.00795463905351e-05 -0.00127842992737627 -0.000198762242310742 0.000301490093390589 0.000795549008959592 0.00142610830074164 9.6821791696379e-05 0.000262267590263692 -0.000407141644309812 0.000420477091342853 -0.00574203385643452 -0.00661128726146332 0.001270668418911 -0.000731604444252976 0.0060152981660479 0.0485508001727918 -0.0267849431316197 0.00794402366091096 -0.0279643866533759 0.0189558891367945 -0.0074451172099996 0.00478977627780222 -0.00378418559346163 0.0031299025354289 -0.00622596592560171 0.00138202954266948 -0.0044745876950574 0.00165002001508441 0.00157140438862599 0.00227554970498571 -0.00376313591553343 0.00281746837342511 -0.00280849630176663 0.00402401468014592 0.000189052937316579 0.00318281979577746 -0.00223005721659644 -0.00361932671485549 0.00113160993322263 -0.00372374540530827 -0.00385286985230866 0.00204919070397323 0.00227112245273624 0.00306432168381569 -0.00619190155394874 -0.00114701027880235 0.000675625489988259 0.00116048763322371 -0.000548706810374794 9.03207760915674e-05 0.000886462202827767 0.00139098339408924 -0.00178350968895643 -0.000711507589677261 0.000828568957546093 -0.000963855746256496 -0.000352085672333989 -0.000652874925627506 -0.0007040746916558 0.00077243908273017 0.00199430817813496 0.00195118202411789 -0.000859765988543479 -0.00129530495658373 0.0044993912187335 -0.00370813677144227 -0.00287853896001546 0.00414503709224906 0.00783430775189625 0.00717763758484955 0.000852948712315789 0.00228844333444276 -0.0900424768405731 0.131999288395033 -0.0653604711057316 0.0780970227328925 -0.0232892908583759 0.0627742029074696 -0.0147027377136885 -0.103919587065423 -0.0172088656095741 0.086729432030166 0.0921948541249272 -0.0209952942398311 -0.183517583639431 0.148371436453712 -0.219718361472514 -0.022557899979185 0.0719710390657002 -0.0691806976480071 0.247295477478089 -0.0800232508866567 0.119740591236109 -0.0210745957375581 0.0988813254927691 0.0378244810600259 0.0246282247334407 -0.299316573876928 0.155838395373717 0.0263753047118745 -0.0319162463741983 0.0918517276089904
  54 1050.56744255574 ""  1.36364228668152 0 0 0.0202352734486562 0.000954616472239171 -0.00512683830324396 -0.00784470285014963 -0.00561704321548612 0.00784649783018047 -0.00543589038448594 -0.00627434284207256 -0.00293527792642536 0.00220534502882974 -0.00114415060058149 -0.00141591990816163 0.00123511541264507 0.00389975229271781 -0.0027650128848958 0.00115310818974813 0.00170594947927847 -0.00048842459430532 0.00125670322121736 0.00128644006740529 0.00521690245627218 -0.0023195773015211 -0.00104629168997651 0.00231434691524766 0.000383579285607625 -1.44058443542251e-05 -0.00122722364912901 0.00015800760458874 -0.0010462351849422 -0.000439196524593599 0.000188917534890891 0.000431767961557913 0.00126363169070325 -0.00155366448270417 -0.000515290505542453 -0.000449459859294516 -0.00883325194445712 0.0286582418289312 0.0461449991913083 -0.0184164405811875 0.00696829501009109 -0.0536643209774646 -0.00266966522521686 0.0322431557767956 -0.0101790741747823 0.00989484353305183 -0.00504244238881159 -0.00349633765742938 -0.000583864756287068 0.00652033186631486 0.0044413022871704 0.00541900938574897 -0.00512476233505995 0.0055560159146725 0.000102179710743069 0.00157763183729511 0.000971107161566436 -0.00305237085354751 0.00211458130201728 -0.00206913276723727 0.00368850414518644 -0.00021218238138261 0.00319133204017032 -0.00287201654431124 -0.0038238363162327 0.00173592718257842 -0.00311558940225839 -0.00267134681346092 0.000826531465164416 0.00233506391755062 0.00195380213614291 -0.00509982299523634 -0.0016296521573106 0.00529509650747372 0.0030018913418033 0.0052788641774546 -0.00431644045824426 -0.00235478049582707 0.00078743749022184 0.0026385066490623 0.00261802674329816 -0.00125473663229366 -0.000885634166232436 0.000756543210358242 0.00417030565633278 -0.00549665296953167 -0.00189477618436895 -0.00368025302611146 0.00760639815228986 -0.00251232436634475 0.0449383818960108 -0.0308112939898398 -0.0460956347807033 -0.0669616090685577 0.0409242630932998 0.054458404535317 -0.0456910581132175 0.0491460243193385 0.00906530030088628 -0.00999936451191182 -0.0556798474396593 0.0835550874644297 -0.033264943279144 0.00713610843138056 -0.0159990364282739 0.0647091959137607 0.0369234510483193 -0.0503285784644588 0.293614625705542 -0.111469077806476 0.141064336847905 -0.209924473909576 -0.0242277551919336 -0.231625224271631 -0.248181566566684 0.166567322246351 -0.298643836638789 0.241973662872495 -0.118193191131535 0.0869367812963954 -0.0979575526322558 -0.0633167390915614 0.132716760586999 -0.109312621312197 -0.133582182991139 0.0817873255641361 -0.0694330978170249 0.399703144015427 -0.0961006139836034
  55 1056.80879894786 ""  20.0740280686787 0 0 0.117979157026853 0.00380632801500862 -0.0356948611229835 -0.0478794453751676 -0.0303805437549702 0.0417921711486904 -0.0221381228825591 -0.0326090544343092 -0.00882473101105378 0.00151383302175761 -0.00635920549544818 -0.0203593936365869 0.0180921067955593 0.0235767888462643 -0.00887217072287425 0.00911613341712108 0.0137022249747183 0.0101403590719491 0.00523345595918992 0.00592049843154666 0.0122279120199496 -0.00801161907469408 -0.00194815674708149 0.0105555639893053 -0.00302948602278541 -0.00357299042583197 0.00661963548374746 -0.00351537842990683 0.00402282777314323 0.00251817679209982 -0.00512942233851835 -0.00994660086611849 -0.014544032469438 0.00303182213605187 -0.00273136548442243 0.00388671785945023 -0.0488695212698107 0.172024033352899 0.265055556762163 -0.101371507624148 0.0455700594960834 -0.316643436316554 0.000373647451066292 0.0179869959860314 -0.0300671365336944 0.0315986734251659 0.0346789149558688 0.00735964293641793 -0.00800207904534855 0.0147658075597921 0.0119382144323572 0.0384376949146293 -0.00312639287278186 0.0469275596234395 0.006046579320289 -0.0107151308779459 -0.00106431750933023 0.0113874443754027 -0.00767834633976109 0.0028595733017481 -0.0196380762984754 0.00500660483224369 -0.0212824648529506 0.0259007294615741 0.0433316226526956 -0.0127544176454598 0.0390736072866074 0.0362117679813065 -0.0142224661469693 -0.0325093712864639 -0.0286231702090901 0.0637256706641106 0.0131872874104599 -0.0172277756548598 -0.0154660948007017 -0.00641014914333745 0.00624136549725779 -0.00246081810772612 -0.0122052676899465 0.00715675776795466 -0.000532576598393758 -0.0248316345967034 -0.00303470901257772 0.00679439358477108 0.0250831956277804 -0.0236101806680768 -0.0138828262047189 -0.0348534869209449 0.0354223543658141 -0.00385697833152287 0.214631755245209 -0.15126760457308 -0.24828363037405 -0.229908775791301 0.151139749252768 0.223192510224302 -0.201921528493987 0.223540915331526 0.0696322982387144 0.000990398600762167 0.0117789413021749 -0.0176208566643442 0.00803883590333105 -0.00189618918225477 0.00461178301249577 -0.0123418570447152 -0.00785458761064882 0.00964291229713679 -0.0562291254294338 0.0212924334350656 -0.027385350898024 0.0379217189961006 0.0104527278446933 0.0421969571613179 0.0414408497334825 -0.0269728866346327 0.0499735766734653 -0.0455714691467276 0.0197855584262184 -0.0132779449044949 0.0191695600649478 0.0121146304394855 -0.0256124162342928 0.0200481987313225 0.0229272216537506 -0.0142091895684915 0.012170015706615 -0.0746658038672993 0.0176145065804379
  56 1060.36591289913 ""  3.29469783949795 0 0 -0.0135750995633512 0.00315842947681672 0.00260109787832096 0.00533240780301415 0.00205239834571704 -0.0063954835504553 -0.0030728258635311 -0.00234925457914896 0.0145584580223833 -0.00767141390337065 -0.00783415975401969 0.00446364722599641 0.00796506026868094 0.00506099409209714 -0.0280581921918543 -0.0128660006600827 -0.0132494123619444 0.0216916507571785 0.00372202601877749 0.00311072495224585 -0.0131849014606952 0.0165435068893716 0.017761825230312 -0.0170871936585023 -0.0181573200358579 -0.013584970918485 0.0536472800732423 -0.0164824663474106 0.0565831036052963 0.0247782780055292 -0.0245301962258827 -0.0464922945476736 -0.0820583760791516 0.0532931502795055 0.00187714645601199 0.035078524026971 0.0147032944171598 -0.00843878325309346 -0.0373525559165342 0.0226897802164285 0.00722365237799163 0.041375739364415 -0.0502331146869068 -0.0689420139618142 0.0214618164464722 0.012987979522173 0.0166532165887755 -0.0173452190369219 -0.00585379429817606 -0.0144668349149189 -0.0100400553132376 0.0244047152686122 0.0438539346173983 0.00693359207363873 0.00694981372932442 -0.0993457155640891 -0.0514211171367366 0.172755098060482 -0.122732774413389 0.102940696480105 -0.207867924301713 0.0238589080140938 -0.193772865783272 0.160368410304299 0.249871594525905 -0.0849479671068441 0.21908385591702 0.20448172275329 -0.0776351541700987 -0.174070156124168 -0.154676257339324 0.361445889146192 0.104420996654435 -0.219023989211561 -0.148630748475162 -0.174875662749823 0.148574949791004 0.0529316998390785 -0.0869175311588575 -0.0256364385561987 -0.0657428767086578 0.00267230047400273 0.00216651327084262 -0.0015705918974256 -0.00219622907353724 0.00304234881683519 0.00182488017131131 0.00377934083472578 -0.00870692680864739 0.000916675486997007 -0.0311472745065068 0.0192977085629328 0.0397046759480201 0.0288937163799454 -0.0229145746567569 -0.0398064152887197 0.0150384560736519 -0.0310468889873379 -0.0154534756379751 -0.00210911375592089 -0.000869006855610206 0.00298398739396931 5.31397142907614e-05 -0.000314888073642324 0.00011721108645509 0.00301486401937442 0.000353867976132055 -0.00227978614447231 0.0139990977125157 -0.00270514478612282 0.00517435666706394 -0.0127721821458591 0.00134134856463163 -0.0135319001807932 -0.0116222816690558 0.0128656393295882 -0.0135712308462854 0.0108908375144174 -0.00429267191620616 0.00377882839561953 -0.00498932098980736 -0.00332391336259241 0.0069252222063016 -0.00526778064730936 -0.00892468476348749 0.00501825800553373 -0.00308693164901076 0.0178461259100395 -0.0037601464591337
  57 1069.32683562597 ""  0.0635374625334906 0 0 -0.000720433514916448 -0.00014740189120087 0.000252101911192307 0.000377671411717206 4.55935299080847e-05 -0.000363664580221634 -0.000183220916167698 0.000495013089118523 0.000199886476344742 -0.00253726398026757 0.00156905675948904 0.000342635231023554 0.0113141626584627 -0.00837738069751417 0.00117660789637818 -0.0312393549219407 0.0235356900033181 -0.00429807760941143 0.00560860077952916 -0.00459847768369334 0.000901760324238842 0.000794193526204779 0.000203183596948781 -0.000577584776370415 0.044085389545756 -0.0346085913679836 0.00642869981324463 0.0290174334972219 0.0845159393090222 -0.0216126343016106 0.0338581674411478 -0.0259555334713985 0.005087881718104 -0.0782911196451822 -0.0459949879123435 0.0142034092702487 9.074445511281e-05 -0.0013340599066486 -0.00148181971384271 0.000557936217733928 -0.00044486935786833 0.00195616441773205 0.0120387969185835 -0.0122875851242279 0.00377000796010037 -0.0568637288704099 0.0448534881433887 -0.00870064899796779 -0.00298389812892992 0.000723890819783018 -2.5841372855554e-05 -0.00782247283894206 0.00628452151798439 -0.00219688307959194 -0.259686158355825 -0.019229949396999 -0.235731543553757 0.215586859686659 -0.192799783819408 0.26936250598371 -0.180309578131117 -0.0867293072968295 -0.055698354808463 -0.103701476011632 -0.0488813292272476 0.121758065569145 0.04299086550648 0.0927311475058979 -0.129695605800897 -0.0432665230628972 0.0357439110576532 -0.00841401948005023 0.0329830886799871 0.20183250276044 0.034643349176851 0.281725324676916 -0.194333139600196 -0.197246641646115 -0.0835149011052652 0.285675507211293 0.186972819923225 0.000116077521234438 -0.000104181503964442 -3.68779488802224e-05 -4.69445634498557e-05 7.45037887956361e-05 0.000116334263617588 0.000174571939398339 -3.36766687941585e-05 1.28776500503112e-05 -0.0015820537824164 0.00138332649562699 0.00116202855330522 0.00196298263626505 -0.00100278136080145 -0.00102925509680108 0.00244771590419288 -0.0017975150489919 -6.81034667562745e-05 -9.70295192411803e-05 0.000484568368994203 -0.00013556573397702 0.000175623570698424 -9.32933362499526e-05 5.58067335075678e-05 -9.35435515517093e-05 -0.000306726626528402 -6.87061665372747e-06 0.000254482377425306 0.000337140592179357 -3.75971892861727e-05 -0.00023479698907675 0.000414157939192824 -0.000394266026830014 0.000113904760455844 0.000272349035121429 0.000124454519119681 0.000228485402371242 -0.000302971094096319 0.000243339811322412 0.00010395587573869 0.000558500236100113 -6.55662288482231e-05 0.000341762734569888 -0.000702659257623728 0.000387710884311863 0.000270099963694251 -0.000560877158172634 0.000477210559359319
  58 1114.63820018505 ""  14.8053148089953 0 0 0.0253245907422538 0.106731390482941 -0.0776954586639265 -0.0135509219242406 -0.0379038744532823 0.0806680168875001 -0.0328553006206627 -0.0403756075159561 -0.00224989855039495 -0.00979968445697941 -0.0220439037120983 -0.036196933091883 0.0292988222967419 0.0359837658118463 -0.0195827231121911 0.0372306141228566 0.054692262501699 0.0327911865766369 -0.0030004850421725 -0.000367554292504908 0.0213443595403571 -0.00970557573886775 -0.0141673020103686 0.000547920879268341 0.00169819489805158 0.00243086487311498 0.00271271897373783 -0.0041848177105838 -0.0170567202408738 -0.00520345953473512 -0.00511049487020023 -0.00799394275468264 -0.00791024519724642 -0.0147682402659591 -0.00918412064086913 -0.00675061691180151 0.126769811175739 0.14182005082617 -0.159011203413514 0.147590397390176 0.142543779207483 0.0532499344515622 -0.0337330576700019 -0.0379121711706681 -0.0365719446818476 0.0326588248714206 0.0294044519626865 -0.0285360393520516 -0.0732096879751721 -0.0902591223589317 0.0463990928144647 -0.00374261475372172 0.019582288372648 0.033067230393696 0.0145459272981261 0.0195352362747837 0.0247467009972068 -0.0553661538973251 0.0419418754730784 -0.0495901895311067 0.0435378387218623 0.00731466329049604 0.0263124555954968 0.0121070983350679 0.0242127256068683 -0.00449092313089539 0.0213936255287804 0.0171070268302341 -0.00335976631708413 -0.021577686977367 -0.0201616931761282 0.0407755673962716 -0.00741772392286568 0.0478441612532113 0.0191291097669716 0.06256425352374 -0.0500054800277138 -0.0333172228557411 0.010669496705283 0.0229020078019617 0.0249697841195421 0.00737069450500161 0.0274497160389997 -0.00574335913572157 0.0059959130548758 0.0170622642983818 -0.000475581327133184 -0.0156779387658014 -0.103319674841292 0.0112439651607123 -0.0990234589204351 0.0197061135050012 0.20798536201231 0.0632486980636491 -0.104040243768048 -0.241773545392467 -0.191402887743721 -0.0591129123846143 -0.0883566337041824 -0.00184362195252056 0.000624277332484312 0.000920621699173448 0.00198807488718771 -0.00122639769659914 0.000769377242017924 0.00104945259375718 -0.000670584558587042 -0.000884310140812647 0.00230410035500463 0.00392762935098196 -0.00178514142887954 -0.00810149182385926 0.00421325959395694 -0.00754042423125789 -0.00426167636284486 0.0114353375581639 -0.0046100883416146 -0.00180267290225708 0.00461904932250783 -0.00310319618634501 -0.00309529002407324 -0.00217021485905837 0.00376425874937229 -0.00182860084562779 -0.00376640196259392 0.0016078110406131 -0.000392821922015804 0.0055220004923246 -0.000121257373698367
  59 1131.26963886293 ""  1.31825160513884 0 0 -0.0729407426812546 0.032347139047752 -0.00127882878077529 0.0173914024180421 -0.0118181731859003 -0.00368471405124182 0.00117192937863394 0.00280765312328618 0.00118060544850891 0.00226751828260077 0.00517492109209325 0.00478936132020362 -0.0028737839021872 -0.0032865778603066 0.00225101260079719 -0.0091502853987486 -0.0125466203374877 -0.00516749696061557 0.00079737852040509 0.000610949225292059 -0.00313576532896842 0.00398836384946053 0.0028589829458787 -0.00131097055300758 -0.000892970237242982 -0.00138430334209382 -0.000685529071889606 0.00144619983654513 0.00331117708677777 0.000431217933141378 0.00164841114807335 0.00238991616191511 0.00235815034577182 0.00270061869932388 0.00218484734645481 0.000629009020202643 0.0762513552570205 -0.0563456632288999 -0.225781893625692 0.0420261573796665 -0.0960989306411056 0.229973126018617 0.0128396923343176 0.0105074328895572 0.00369361740907892 0.00184924910720519 0.00333806236736511 0.0119835616101782 0.0159949632217683 0.0153054588950653 -0.00754511582611741 -0.00676750710672843 0.0124865606340445 -0.00210011009756067 -0.00526342979213226 -0.00266177072637333 -0.00630413129466187 0.0102016566971866 -0.00836522248759985 0.011363828289073 -0.00709817517130024 -0.00308574867542798 -0.00218401398841576 -0.00406853544777792 -0.00776666845541792 0.00159140222973374 -0.00670022228371999 -0.00567985707147128 0.00116615483224074 0.00724312915266043 0.00643524076419119 -0.0140929054051248 -0.000720012469425821 -0.00748047278510175 -0.00142989672374808 -0.0118079638365572 0.00892970600155323 0.00760281081990724 -0.000287707074430274 -0.00617204235184768 -0.00537844505177266 0.0447618166367467 0.0479289435734584 0.0148722022157105 -0.0512414423992372 -0.0185807944670751 -0.00687775833890281 0.0829513784296894 -0.0231169282915637 0.00147467365572594 0.385080159439515 -0.404341080400822 0.00531888420761487 -0.401838951285441 0.137292614118167 -0.00304696081584911 -0.237437252051731 0.186185551914845 -0.0357253097881189 0.00727441813772098 0.00376655141275741 0.000704276829651656 -0.00369630176110872 -0.00146326000373086 -0.00123772241543812 -0.00559196217552071 -0.00237165624117341 -0.000734680656166943 2.88709608963773e-05 0.000108422897867035 0.00344008049600754 0.0158399417233824 -0.000746409887837704 0.0128248474051662 -0.000239223715589236 -0.00347129692729138 0.00279901354081123 -0.00453495287180424 0.00427818504725314 -0.00523354576399012 0.00444117216616767 0.0191770306671087 -0.00808995618513476 0.0115409480886772 -0.0042870314114433 0.00307454652916237 0.00667236710592502 -0.0172041175931497 0.0119108944118585
  60 1137.08833241014 ""  2.64371640279436 0 0 0.0242635871166821 0.0386080629519352 -0.0428311273921224 -0.0259602277730584 -0.03881108935121 0.0338138762373119 -0.0125400204221977 -0.0155610462374578 0.00133399254371546 0.018079201484843 0.0340822386833154 0.0374431336560594 0.000680314028571229 0.00139423237473477 0.0146167013633556 -0.0999069227887654 -0.137988414941685 -0.0461826849687754 -0.00356865725031457 -0.00964838730092567 -0.0275503847452546 0.0456855231794193 0.0562523557022495 -0.0129039486825928 -0.0135804564079267 -0.0177510917890407 -0.00302170594460284 0.0182572702598368 0.0328419408077462 -0.000209115013608777 0.0184675169976647 0.0286596584921527 0.0258246693417354 0.0277089217052416 0.0260648276257358 0.00112531640288577 0.0343326089841518 0.0686385804964143 -0.0288459055923103 0.0515122145111844 0.0711452055576044 -0.0270824878079928 0.0965930388299311 0.107412342606966 0.019577727013163 0.068915388354205 0.127852078501757 0.17236713969566 0.0879991595028553 0.102930875642529 -0.0627743200717215 0.100352929263573 0.15957315532603 0.103996221751888 -0.0688176884989877 -0.0169386703243682 -0.0718547454770466 0.0957654215338433 -0.0812276264823864 0.119175879352343 -0.0605703170311513 -0.0385053030821765 -0.00582896849951226 -0.0482188304603699 -0.0890737249198738 0.0174012307573834 -0.078158093229146 -0.0666590330708818 0.0145419626821983 0.086116711591185 0.077582986892312 -0.173024260100993 -0.0228742739800008 -0.0689702058240898 -0.00021667515652637 -0.122129805100266 0.0883493752146761 0.0888914836490329 0.0131714563346057 -0.0812214411188105 -0.0612342120686881 -0.00476578036849546 0.00797561170989848 -0.00209507972564628 0.00861010232845179 0.00488186315930404 -0.00192305935669524 -0.0131396774067085 -0.027323694340894 0.00665376672695539 -0.0409311614279242 0.0281014573022292 0.0374264277580617 0.0509947360606417 -0.0441936171190566 -0.0825157732734548 -0.0349251752997722 -0.0122121301312268 0.00664627342498978 -0.00184675431157999 -0.00110083462083231 -0.00191950633226969 0.00104959110038277 0.000614195299081559 0.000656633893755954 0.000944180063253249 0.000736861085983764 0.0012097207968373 -0.0028237974647633 -0.00169843542917841 -0.00118666648850696 -0.00261251943589482 0.00239815195862519 -0.00154547622203192 0.00219393786065197 -0.00459649609706544 0.000201607773930228 0.0026274964776889 -0.00304040144937271 0.00307340575468689 -0.000303696354284009 -0.00649609860900104 0.000929250788164101 -0.0022248977814393 0.00484578879029608 -0.00280224329512935 -0.00162663003874435 0.000649429586858343 -0.00301515189489608
  61 1161.27578527626 ""  12.0573436673413 0 0 0.0101038566505575 0.0242889656140684 -0.0137928720164422 -0.00322167600417575 -0.00600946698322483 0.0277226058380781 -0.00626519893831885 -0.0124080740058359 -0.0309660781058368 0.0319740838994126 0.0527802961221504 0.0393210861106704 -0.0398462771354855 -0.0551511137749195 0.00130909835803505 0.00738632848282933 0.0014836605533409 -0.0455876507336435 0.0343043973508874 0.0532317098278871 0.0478417055099399 -0.0460195804159042 -0.06053786679997 -0.00283275417621565 0.00697931954234462 0.00339136414486163 -0.0338965477290085 -0.010076312421006 0.0101279992329715 0.0210176094005221 -0.00522267454950529 -0.00666604799163147 0.00362773569729162 0.00827806267505043 -0.0045614818750772 0.0240353409341721 0.0244462895788749 0.0262396521970085 -0.0266367272735615 0.00912037453967075 0.00570261523331237 0.00180689392303326 0.290389486211518 0.339871545738508 -0.0376308430164252 -0.143671123063443 -0.1996624817162 -0.184331668267116 0.225429160046858 0.294691621899454 -0.0074917509647716 -0.159480044335289 -0.257930097101012 -0.236649039023163 0.0596512930650188 -0.0511878465361253 0.0213484467437009 0.0542674989574262 -0.0293550131814469 0.00247349584379093 -0.0541671208152957 0.024312367356989 -0.0655988301211019 0.00283273440173294 0.00347098990384646 0.00193958928803851 0.00276603153139182 0.00513390571762319 -0.000374574228908076 -0.0210896813298595 -0.0169305887667808 0.0456092407333862 0.0486459810838501 -0.0553417894500936 -0.0521560165123378 -0.0404355077332843 0.0453994011548235 -0.0127428252092211 -0.0673699237899062 0.0482381592292635 0.003251558493919 -0.0020211937619819 -0.000650141571814863 0.00051642330341849 0.00320449911495934 0.00509670208166208 -0.00164501704871738 -0.00478456111923511 -0.0186829115440501 0.00194870679028974 -0.0260810193363742 0.0191968163260939 0.0176766656046139 0.0328630440598276 -0.021414657009028 -0.0253316913147357 -0.0513495968536031 0.00765050923177431 -0.00661257876317567 0.00282645283647662 0.000582304371811417 -0.00193702565809436 -0.00241357194436168 -0.000547661913314456 0.000164187533243307 -0.00214139203003038 -1.59758842007782e-05 0.00102541676589884 -0.0028274902353616 -0.00404115595326912 0.00200096500670589 0.00840168711673618 0.000907256256833951 0.00717793527586079 0.00230733318054424 -0.011092689395917 0.00199222526429002 0.0042393494581564 0.00241258054569509 -0.00203123840390895 0.0022474377815462 0.00350209651756102 -0.00361447046807241 0.00362783025455703 0.0040523116926603 -0.00187248244170538 0.00198658274931385 -0.00947350993329481 0.00316744961931922
  62 1171.6982415503 ""  8.24223053408412 0 0 0.00319094835441649 -0.011093828537624 -0.00478935699664373 -0.00240483788517464 0.00365995328577415 -0.00190348666305914 0.00589082480627818 0.00786867271405107 0.0033846618186247 -0.000592243488578864 0.00109756664701132 -0.000925054731027289 -0.0020389450418799 -0.00347862763154503 0.00204798420673847 0.00320848438139667 0.00401033475767505 0.000382832691576596 0.000414236214961845 0.000429279710448814 -0.00187195401274137 -0.00172030699573731 -0.00253923594333769 -0.000356590917061094 0.0012024547144309 0.00157248774080528 -0.000233993192954395 -0.000752200161618931 -0.00112170292522562 0.000330990004889834 -0.000711683142702823 -0.00116508839905048 -0.000720144084577689 -0.000845002268889025 -0.00107266981327319 0.000327058384885798 -0.0353374377388526 -0.0335497437911762 0.0244428036314372 -0.0042478466339046 0.0135018950077599 -0.0303286617266482 0.00422883561312367 -0.0140612836355426 0.00425240020707274 -0.00951599408955957 -0.00498086259637358 -0.00455339974939269 0.00261533029105864 0.00259567051147017 -0.00233855765897216 -0.0131028040409747 -0.0200659410455328 -0.0227639414764939 0.00321368459561582 0.00015104872434469 0.00303633946628203 -0.0028530753172169 0.00266711080895424 -0.00430174139028002 0.00142150353576039 0.00187886777783733 -0.000964524652591263 0.00139084180854277 0.00308919862723606 -0.00013231787516118 0.0025547804320296 0.00205954132272898 -0.000196891460745804 -0.00359801427060591 -0.00277312794603982 0.00681852103674947 0.00178279057227359 0.00181169765952967 -0.000863220509964446 0.00373346503051389 -0.00244133946788156 -0.00343374108189511 -0.00121915831629324 0.00360103769028137 0.00241466842579443 -0.0183299169096335 0.0569532749181924 0.0216630788141548 0.00953129403874949 -0.0193431417094686 -0.0170510999725428 -0.0276401383711953 0.00198184375012825 0.0323264011057481 0.198459327856782 -0.166170845030705 -0.0854931681392569 0.0403366897075069 -0.11080357465089 -0.296534826552501 0.145168130215987 -0.0714822468951161 0.101764322656723 -0.0927330751187646 -0.0589049752911093 -0.0610530423370134 0.0517750117648153 0.0529558607156638 0.0247084496448096 0.0542188837032561 0.0348571927569789 0.0392295469925732 -0.147269205229621 -0.0308243351124685 -0.0885507907845329 -0.116190228330635 0.0160039923236826 -0.0642943700223316 0.143284958386553 -0.220274014684815 0.0720817915042361 0.085172427188865 -0.172616504380101 0.173769685713243 -0.022296596478007 -0.271871833058597 0.0567948625073509 -0.116520391026807 0.156183517558174 -0.0932352905598287 -0.0740383774510135 0.0814928110862019 -0.144012633290818
  63 1178.81128946069 ""  5.89927512722723 0 0 0.0123881840972793 -0.0185159569277292 -0.00618851038804943 -0.0060124890638431 0.00620839459060697 -0.00039374288393949 0.00478904844509789 0.00795073916015279 0.00423536588261451 0.00186417604768474 0.000141074663179107 0.000592266219357867 -0.00292927922888323 -0.0029006745908705 0.00128109279726037 0.00182388386302634 0.00258752808190749 0.000167128581239679 0.000300121336482444 -9.09145861188618e-05 -0.00195364458863671 -0.00105377562427064 -0.00147809473271273 -0.00127716261163509 0.00100877993464986 0.00105287429760101 -0.000173698078876016 -0.000610348193619771 -0.00071701352604011 0.000274863323055062 -0.000527729936716323 -0.000685560502801314 -0.000369708517317474 -0.000564747284756727 -0.000673255782922482 0.000280453486145756 -0.0654328897174245 -0.0538171511985642 0.0591975853241741 0.0081209585576827 0.0645016904770165 -0.070903268266217 -0.0120597269118345 0.00519364174289071 -0.000658334357849487 -0.00389554658461394 -0.0108027363678461 -0.00542622614410493 0.00128753577130752 0.00125611531221332 -0.00232850072685444 -0.0126400494451797 -0.0180942687410496 -0.0233808158872416 0.00233398090783467 -0.000104121583053181 0.00206755835485672 -0.00140010798955995 0.001401031655972 -0.0029591265023448 0.00100581518369047 0.00146048451183542 -0.00076088914637716 0.00110488317103855 0.0018816582216542 -0.000302646165353526 0.00166649713015816 0.00132589245504855 7.06131814839896e-05 -0.00197699876100352 -0.00211788982681365 0.00465309355522188 0.00122202433029891 0.00115706081364086 -0.000581508519159356 0.00238565992784822 -0.00154238219590001 -0.00221818126603899 -0.000776554242126375 0.00230786640964424 0.00160476382729284 -0.0217771609390406 0.088173766743118 0.0234617367490798 0.0207117439833201 -0.0344984377595868 -0.021373787885788 -0.0545264804119694 0.00588728165677727 0.0424221226235602 0.25238364065985 -0.212552810491273 -0.0857795568233907 0.0190787065481096 -0.144944654360086 -0.440146136032078 0.293073334983124 -0.151228755908425 0.170228698856473 0.0567498362152309 0.0386003666434089 0.0423158513555398 -0.0311168874887449 -0.0369825793365214 -0.0160856963173181 -0.032569221851341 -0.0235045697574208 -0.0263102247593621 0.102591445471769 0.025983087186796 0.0562252509681546 0.065347203111925 -0.0122820419793056 0.0319057906341853 -0.100591992269595 0.166079738901063 -0.0497011946450598 -0.058216112936292 0.124387215654588 -0.122789034041489 0.0149325963124158 0.174925965294558 -0.0350841046568215 0.0706642790634564 -0.104665437645745 0.0610613069046284 0.0431489384201181 -0.0378794797739035 0.0872144654837996
  64 1190.04763461594 ""  0.089642102517915 0 0 0.0240223174852416 0.00278946310758681 0.000236863099539064 -0.00668735938307236 0.00238453403326093 0.00881040229853038 -0.00481929738597637 -0.00753405779978231 -0.00405860178255557 0.00147037490165099 0.00204883607408397 0.0011216250721361 0.000456408474401451 -0.000234459128513624 -0.00177690999665726 -0.000464186764438492 -0.000867318636520775 -0.0016658970125034 0.000628268824479742 0.0017005653465199 0.00416596576117133 -0.00151640837000766 -0.0017821656979903 -0.000113085689867616 -0.000129246105380556 -0.00073106445799125 -0.00233129962906491 -0.000238223246581154 0.000746242011698717 0.00112776993128869 0.000147671602073554 0.000198140233643138 0.000711708102641298 0.000616253106125451 0.000207631032292653 0.00111030231624184 -0.0216009028650899 0.0150931430792659 0.0607756412352462 0.0323344268845864 0.100275151161717 -0.0608809080541105 0.0204641280521032 0.0246658812684475 -0.00541471382764442 -0.00453701341497616 -0.00611216950998086 -0.0101623318739531 0.00548618913903211 0.00769726921559629 0.00297210460634086 0.000598007098334319 0.00387579002572739 0.00613775129130036 0.00201818481207165 -0.00282997473258412 0.000238216379488768 0.00350307771732862 -0.00204880061226799 0.00109406702853163 -0.00303119700372015 0.000580301527542431 -0.00278950065140413 -0.000624262214328577 -0.00177146041640211 0.000236388017288436 -0.00152855723680763 -0.00137255100205679 0.000432400208774492 0.000709510257858392 0.000530923342444892 -0.0009582253824959 0.00176333766653282 -0.00298149050022139 -0.00219346197465498 -0.00302867212947482 0.00312930648177654 0.00013834065569974 -0.00314166168115061 0.00128885266656663 -0.000683991804816363 0.0700629325550397 0.0358027514134179 -0.076930404168418 -0.00943234733178347 -0.0341046106901258 0.0394735397183818 -0.0526088378896352 0.00480288362725087 -0.030228973736412 -0.120136628195104 -0.0414708683375459 0.41980767979435 -0.483552887283283 0.250483254516922 0.108078332439 0.376630560647913 -0.282182985568799 0.00531046364514202 -0.00591803030578267 -0.00497035761363071 -0.00747455508544996 0.00360447556722073 0.00538887263413473 0.00272726668302057 0.00282501889168816 0.00285800088344401 0.00470425086507354 -0.0175335391333197 -0.00595772761199053 -0.00734502336963945 -0.00268138026966985 0.00269898538805633 0.00134720570180288 0.013189620190795 -0.0280736769537978 0.00584128707120503 0.0101070606889888 -0.0193295403923667 0.0190672834261508 0.000690575486161772 -0.0210622901178115 0.00120089661550554 -0.00626952980244821 0.0173143461822667 -0.00973058320832462 -0.00528136650195178 -0.00105073697440927 -0.0102786121373884
  65 1223.07257860381 ""  25.8354429714791 0 0 0.00763910449631639 0.015064303144289 -0.00684580331896447 -0.0149355794757098 -0.0230133703620921 0.000596990859520454 0.0343947685851263 0.0415126841548592 -0.0259570107605069 -0.0265011772622169 -0.0347341856637442 0.0105944580861867 0.0124050903293298 0.0285878527633091 0.0603646051219283 0.0217986392998202 0.0162696489876766 -0.0683411062711889 -0.0258537141959857 -0.0328229732795428 0.00528267702464534 0.00645069699885734 0.0118621790203066 0.0215872232174971 0.0364391043871478 0.0208721882082028 -0.146955669954008 -0.0239430597928129 0.00864297181677598 0.0607245970273996 -0.0137945005524248 -0.012194613266042 0.0333137878143025 0.00303104821372242 -0.0127235925553588 0.0649664519438144 -0.0113983494583808 -0.0213739255357334 -0.00473578604679076 -0.00650992627959453 -0.0117523890665867 0.000229942516225736 -0.152889810458068 -0.172880060438846 0.0514536347183063 0.0783976201766147 0.125015222891251 0.187053024568964 -0.0231758370977953 -0.0308077600256963 0.0040401163521343 -0.0397425554361894 -0.0667318442710047 -0.0749761843234056 0.169613580176718 -0.12330157125305 0.083097775003763 0.118967044560591 -0.0346762542603926 -0.0758893250319487 -0.0808897203876405 0.0878797190376616 -0.152182758952817 -0.0461969557054938 -0.0582868943922155 0.0380617358867808 -0.0517203407411237 -0.0519854222108621 0.0347398904323282 -0.00410496842007968 -0.00527831200248765 -0.00549969797528063 0.131361770638381 -0.0778727493873112 -0.123182569520614 -0.0465941584728418 0.0960925304437668 -0.100622563974803 -0.172452644316998 0.142983935154781 0.0330396652676788 0.00108484240703895 0.000557766643259226 -0.00266930561012134 0.000583308478597278 0.000872643397323191 0.000550120909510977 -0.00057982803700738 -0.00543660016526263 0.000585142372810529 -0.010953904713858 0.00567266008464057 0.0130478505851537 -0.00405958525223918 0.00208942231748406 -0.00138129444942319 -0.0114002387787894 0.000572508946081553 -0.00122061464842098 -0.000648790134772795 0.000765634281871078 0.00156697580893648 0.000850225147173134 -0.000438142086892231 -0.000689500170234146 0.00047264671138392 -0.000599046835235746 -0.000799494963598703 0.00252284088704899 0.00220996254693275 0.00032399502298701 -0.0028269158681553 -0.00199024859696752 -0.00323366174390222 -0.0014050163703988 0.00623468106067665 -0.000402722061483632 -0.00313740537140084 0.000378539169987248 -0.00110194080869292 -0.000592390984720494 0.0013679175955378 0.00102107617940583 -0.000354354584584623 -0.00305392895249429 0.00137093184407089 -0.000210332436853402 0.00373162618142551 4.91214764955104e-06
  66 1225.71262889156 ""  3.74764128898351 0 0 -0.000563193505772419 -0.000938161618753601 0.000232695983709986 0.00109315930215024 0.00153173775502854 0.000189209791556453 -0.00071072390402523 -0.00256243110182162 -0.000738559177529859 -0.000190355233823647 0.00163162532182665 -0.000636265623311868 -0.00538624235383446 0.00356517100196563 -0.00214990586095056 0.0213672954489891 -0.0154467291997072 0.00315594836354517 -0.00425039146839032 0.00111959741695633 0.000517904268196438 -0.000238202977861052 0.00140488091166269 0.000780149379618153 -0.1533015547566 0.118322776623776 -0.0237196640337334 0.0521692234953756 -0.0264292058190747 -0.00890634146191922 0.0701710476590554 -0.0542070766574608 0.0104751974798156 0.036127130323401 -0.0416337323907304 0.0229807429864084 0.000799931156557277 0.00142742603885958 -8.74916394372801e-05 -0.000215598481224897 -0.000712960886336479 0.000200295454552292 0.00819112191963752 0.0112481052900025 -0.00342092858588607 0.0249842182302155 -0.0288177112927247 -0.00460526863110435 0.00698810856235928 -0.0263955876628887 0.00621655074860329 0.00594484107872176 0.0124672657038241 0.0142384769940776 -0.063638026630667 0.0806937397190556 -0.0030831563006731 -0.046523185106595 0.00744079923360506 0.0877207278018682 0.11917666638014 -0.0684608402455836 0.156536675307357 -0.18173761751704 -0.0520813875752989 0.23797674157143 0.0476113244542392 0.151351453402188 -0.256376862914218 -0.142012627881417 0.112921681933402 -0.0214731766791992 0.12296081528661 -0.122194820124541 -0.124862925077813 -0.00410108962411065 0.0345057566159228 -0.0953772832601432 -0.0953134093322632 0.0406414044661394 -0.0212977290060675 -2.53963549155676e-05 7.11328629598827e-05 0.000311216239147446 -5.77314705073594e-05 -3.48776062270106e-05 -5.62812603553141e-05 -0.00016499780604636 0.000300854140557411 -0.000101828330882175 0.000968285431677936 -0.000618705795713458 -0.000603579322793984 0.000490325013605226 -0.000425766506395001 -0.000496899599492909 0.00118051516606896 -0.000160287016980745 0.000538539889550188 2.62121983694392e-05 4.58276497444984e-05 -5.650067166241e-05 -5.63137502294743e-05 -2.13174874835499e-05 3.60422322017161e-05 -3.61007986585332e-05 -2.23572371773114e-05 -6.74909820499327e-06 -0.000233958814188163 -1.24578960165268e-05 5.20310266639019e-07 0.000249698930779618 -0.000186102150152149 0.000167267989973276 0.000104386702280286 -0.000310571763921443 0.000101165075086174 -7.10252082763854e-06 0.000214056639780063 -0.00014187256224035 -6.39025397459307e-05 6.73653643357986e-05 2.84032210258161e-05 -3.65931021506027e-05 3.18888143207279e-05 -5.81691482482463e-05 5.43129497410576e-05 -0.000136741018505285 9.22414439137046e-05
  67 1226.81457527506 ""  82.3720451058993 0 0 0.0121804524580905 0.0240534734636813 -0.00558041521559435 -0.0249471674459126 -0.0400934505894851 -0.00586279798120153 0.0335448356260188 0.0478062898441664 0.0302868725157852 -0.0152863213360137 -0.020339798026893 0.00659131531693671 0.00386094334268292 0.0131336150855482 0.0317362257196324 -0.0133298827570777 -0.0175751243818034 0.00971286067734148 0.0341076972956834 0.0389344754276601 -0.029371623208492 -0.0162213985614956 -0.02509552058577 -0.0288550562388834 -0.00507074008656934 0.0167378005526404 0.0620716136601683 0.00630414149224214 -0.00994910599631193 -0.0267695788105311 0.00116606318881223 -0.00657492626725304 -0.0149313086906 -0.00353002632723007 -0.00320690145227328 -0.0269767557133179 0.0119755574070893 0.011822039181319 -0.00733221123381773 -0.0150511674401418 -0.0274796952796009 0.00815211472407321 -0.255331101297578 -0.300738937039327 0.0876992825163125 0.108764620207984 0.174023112374248 0.238399932608432 0.261675135157807 0.324631962834964 -0.101378114983126 -0.165029920059549 -0.289686038271122 -0.352208322321731 -0.05223432587105 0.0612394668718557 -0.0155338036595751 -0.0658354195489469 0.019613078703109 0.0274756573261304 0.0501877492335876 -0.0319562603068923 0.0744457379989656 0.0145724944401337 0.0416714412212636 0.000133122084381618 0.0404443105264643 0.0356695003648453 -0.0156192163463413 -0.0127105495811015 -0.00420230651919177 0.00600324125566799 -0.046427802745489 0.041747303378207 0.050250113204834 0.0287829682127301 -0.052296649308523 0.0336748745380936 0.0663551332859905 -0.0335873208133438 0.00154057187320356 -0.000849602989493015 0.000853391488785084 -0.0112086781613779 0.00461689135366713 -0.00144697471517389 0.00108897353249006 -0.00232498295926074 -0.00425317166518228 0.00515885886207033 -0.0299879695611431 0.0196636601239861 0.0173083685954773 -0.0227853624507347 0.01468552628243 0.00700844569355113 -0.013613293084584 -0.00158423322787497 -0.0012076246337488 -0.00111816354205692 0.000944896503247461 0.002335826713994 0.00154934107562651 -0.000770944241591296 -0.00128721938458592 0.000644663055309308 -0.000959599439384413 -0.0010719121273597 0.0069466355487586 0.00309286057487284 0.00110038803193234 -0.00473183091963519 -0.000740517756763024 -0.00428567255128559 -0.00224179492636289 0.0111447719878939 -0.000515804521103007 -0.00686004441271836 0.00034765320592668 -0.00184710680766901 -0.000686881362559722 0.00224683053700774 0.00135138367248657 -0.000381981275416537 -0.00408191920174622 0.00177540721020318 -0.000423084819229489 0.00570434894300723 1.0890157184306e-05
  68 1264.9681167069 ""  229.592360338889 0 0 0.0135388685534456 0.0337473712668326 -0.0229888597542786 -0.051739477549098 -0.0855540217040618 -0.0076597050023477 0.0936789864615976 0.125024764109392 0.00114983712790634 0.00836852566830303 0.014256306287306 0.0234879465638232 -0.0281632088363007 -0.0318786006011176 0.0263385259049255 0.00753168065622925 0.00124263347370963 -0.0501287154449267 -0.0424642863942621 -0.0593342327079989 -0.0217439260976833 0.0294160765233285 0.0475850598209251 0.0543344966187729 0.0111260327039788 0.0247699998911571 0.0556757952713817 0.00156730456172115 -0.00886683104983413 -0.0141216819296939 -0.00426154039392335 -0.00896166535224919 -0.0179306309323231 -0.00633066590946386 -0.00286433228494924 -0.0153410844504097 0.0121781952706719 0.0246141589847739 -0.0156043612194143 -0.0482663642652283 -0.10935903929242 0.0272893579590449 0.0604115354407331 0.0894128790097868 0.00931013377428329 -0.140115022107642 -0.21664794093791 -0.194554878721201 -0.130215163550865 -0.169516532582698 0.00238839197703144 -0.00110654568578645 -0.0136509786352079 -0.0224887533854335 -0.0283708880622135 0.0452877569816493 0.00171215497486682 -0.0449784288520262 0.0252367996822564 -0.010234779960828 0.0325782642734416 -0.000191468380575996 0.0223793462535903 0.0268611652064696 0.0518860596916862 -0.0104865928645883 0.0456602512252967 0.037456495826966 -0.00858185233677192 -0.0333812476413709 -0.0288962857600051 0.0709079948011429 -0.0114079629370586 0.0342573557252588 0.015973664562158 0.0362568144758036 -0.038502704386305 0.00137453776985816 0.0491972057469473 -0.0150409943520898 0.0134429509219273 -0.00543842296170867 0.00556984187131572 -0.0280292190467032 0.0145891431549507 -0.00278461284752741 -0.0024246294615003 -0.00382809045711198 -0.0082011800029073 0.023312644001701 -0.0604606302674977 0.043530404005441 0.0198568393744538 -0.0407979327127444 0.0232969682607346 -0.0106687928168626 -0.0265793960164087 0.0575140714392924 0.0883390099684263 0.00299054362939482 0.00101815300227578 -0.00395618121736538 -0.00215594518031757 -0.00114046732965898 3.08596230829058e-05 -0.00285956309568446 -0.000101678584684328 0.00408874263956235 0.00615780818858169 -0.0227786801954026 0.0158096894163975 0.000414896306880503 0.0110013587959574 -0.00463939294673449 -0.00894872286363454 0.00459457288091018 -0.00709589473877337 0.02006013888392 -0.00307124016384438 0.00267275249339291 0.00810430631624538 0.00140972742816598 -0.00915096575814441 0.00676360111225124 0.012553019101876 -0.00597950514448918 -0.00194859704305178 -0.0102264762672559 -0.000808235005065205
  69 1274.76581185414 ""  30.3986374219407 0 0 0.0364320289224387 0.0135119528470033 -0.00116734635672847 -0.0346185930315569 -0.00450503415964684 0.00588349455595271 0.0160399795125498 0.0199762468498276 -0.0206977572592373 -0.00586712278113712 -0.00635615063536116 0.0128000167274531 -0.000766770940245537 0.000923062785945306 0.0136602968018041 1.02100726534813e-05 -0.00481092816490518 -0.0294905222869768 -0.0130639342198603 -0.0164972239354149 0.00423681338317903 0.00775852289459614 0.010850296381881 0.0162596827320626 0.00813024835519201 0.0165312871050637 0.0265643128816227 -0.000650753122748695 -0.00535494337626563 -0.00744660993642496 -0.00368432613801995 -0.00671962149912125 -0.00868995003809348 -0.00343392630335489 -0.00325093970565894 -0.00773452907101471 -0.215723779859333 -0.332269371842374 0.0713183386100582 0.182470009766256 0.392424868149627 -0.122782517867425 0.0139559053119996 0.0236443536071536 0.0060761453826903 -0.0194504918412486 -0.0276087199023377 -0.0207383852419155 0.0139625169321085 0.0142456965813778 -0.00343536591679556 -0.0240753759823779 0.00548969133167496 -0.011918451637144 -0.00682704521875441 0.0232623638352059 0.00601629714988315 -0.0242639278552657 0.0113159157945473 -0.0028963591924123 0.0187329764141794 0.000325783265130984 0.014030166225879 0.012578961888299 0.030011958989868 -0.00210999004420935 0.0263843143837631 0.0200437134919871 -0.0018904473695351 -0.0166896159702731 -0.0144213744264149 0.0296671453648167 -0.00568772220672914 0.0191587591896149 0.0096921809099221 0.0168749531766246 -0.0206491792334673 0.0023186323506894 0.0222103394294479 0.000164081387694265 0.0103005365507207 0.0258093344366368 -0.0204067932692169 0.0872307485876327 -0.0549038307378041 0.0172128565100572 0.0160334564264119 0.0279609200923047 0.00639618249419525 -0.0854286112560724 0.16230374547975 -0.130223528513014 -0.00688810129428061 0.12802114457935 -0.0600081765611324 0.0681974860972775 0.00936393115977967 -0.213340896811403 -0.391605335326087 6.44544536190353e-05 0.000203852570209571 -0.000530664295834783 -0.000201355691749693 0.000161278762987334 -7.66702583923183e-05 -0.000118049137881898 0.000206251568117521 0.000284741096876997 -0.000455634631734304 -0.0029057634941399 0.00182396471543083 1.58771292869773e-05 -0.000329748006727477 -0.000792490001675408 0.000307488302241132 -0.00185425604269817 -0.000143437184895852 0.00200192723811068 -0.0011239738564687 0.000867752257818331 -6.3381937615876e-06 -0.00097104929248144 -0.000121948616842514 0.000482870591523237 0.00127156793581607 -0.000586906777251855 0.000462659590567373 -0.00152159923014656 0.000607079079030324
  70 1285.91659819533 ""  1.61918650423157 0 0 0.00857762705802554 0.0107594873230844 -0.00211923708019854 -0.0140833095118792 -0.0170525985591335 -0.00229942081531421 0.0233593961316456 0.0307394080844361 -0.00182565576201449 -0.00821953546716237 -0.0161187281456974 -0.0194001706984018 0.0036933201826274 0.00962635932611948 0.0225209244372835 0.0554590012368397 0.0755117215669985 0.0201384501323083 0.00633284561872086 0.00694837948977998 -0.00733915473158684 -0.0129126577982814 -0.0128310120062247 0.0227117510971219 -0.109487262792366 -0.144304246334536 -0.018111222239473 0.0337572933225895 0.047771035600073 0.00192403710821727 0.0325127916399665 0.0453052249657639 0.0178946280116828 0.0376799559536498 0.0448302994521512 0.00244104548725936 -0.0230730424424707 -0.0410108443573254 0.00360396377418471 0.00586237292464264 0.020532111147132 -0.0111149331784982 -0.0683148433659575 -0.0774845274500856 -0.00357349021499208 -0.0581778198110455 -0.0961581683262429 -0.104892620404433 -0.0477297257975949 -0.061263087882304 0.0101041609989155 -0.0645207776533082 -0.0982622256082995 -0.0817813301424609 -0.103889993055843 -0.0609355912566981 -0.12832343451412 0.0917597232103755 -0.0684738228000784 0.133451832519731 -0.118548072984784 -0.0939781586375123 -0.000198426395549114 -0.0260923186252897 -0.126235650574683 -0.0320714859618942 -0.109806385792058 -0.0613713084825479 -0.0421738529514827 0.0876666900907762 0.0819487089830061 -0.154682144743783 -0.0645311605623189 -0.136778843098072 0.00797526600531131 -0.110595505315506 0.0884042212252986 0.105363096802102 -0.0105229561448311 -0.132550241727492 -0.115584365555036 0.00196158737620234 -0.00136976364591742 0.00537080748614903 -0.00374706058270699 0.00122485360183451 0.00145127872429061 0.00204404849282022 -0.000823416749779581 -0.00573748539097645 0.00835645589835369 -0.00692571920876064 0.0017438065346846 0.00707105685445386 -0.00315280581790336 0.00546430946317289 -0.00420133941357851 -0.0194085156039556 -0.0357545167817788 -0.000325863459131013 0.000265715374989944 -7.20775749401753e-05 0.000770170969354112 -0.000364380996102887 -0.000319456971543195 -0.000197511538617969 -0.000243536576061549 0.000563961230743582 0.00306285123653008 -0.00259581264962616 0.00241144562014555 -0.00352027687577475 0.00425809932379616 -0.00335559128171243 -0.00113499601911947 0.00382457620683784 -0.000842958138176878 -0.00137825848320512 -0.00111000196923159 0.000356233316081474 0.000891138041822277 0.000175618298029501 -0.00094233571981715 0.00038181230062493 0.00145733515265283 -0.000736659500013322 -0.000638596321633153 -0.000497159927231647 -0.000443899686250615
  71 1292.49944050097 ""  0.785543239859016 0 0 0.000214389572717443 0.00112035416810392 -0.000293065696565576 -0.000100743884370705 -0.000341972975051018 0.0011107717931951 0.00293064677376695 0.00148619578886948 -0.0113721239223304 -0.00231569873950513 -0.00221998461132999 0.0035855461925477 0.00033503767678078 0.001563265073144 0.00608188591912659 0.00214641587407651 0.00068573885021755 -0.0112570342574682 -0.00474436887879393 -0.00555503223314486 0.00363904946677576 0.00188852981605437 0.00352288328368691 0.00673370514238323 -0.00154139092669964 -0.000619124022172196 0.00769306356624939 0.000996180449719854 0.000445102263779721 -0.00214506237979436 -5.42409122418361e-05 -0.000288204546039813 -0.00190368402964978 0.000518655387820081 0.000807274676492256 -0.00219050396616831 0.00221563705006058 0.00163977772737259 -0.00230652117146022 -0.00379881660809003 -0.00693859849165718 0.00097604477360952 0.0135437359500586 0.00530754729995355 0.000885890079290899 -0.0109029800590304 -0.0154644213294434 -0.0149499851694402 0.00437118016066853 0.00600933505394814 0.00100770062839446 0.000399577597290878 0.000618648821277436 0.00386682439251798 -0.00553634579323604 0.00462595065947395 -0.00284391413092645 -0.00309222115114879 -5.02170363060436e-06 0.00522960003054484 0.000576348032438399 -0.00343216474851691 0.00389138429217632 0.00312702148909982 0.00451248049957322 -0.00215889831470468 0.00390126764372403 0.00378456587471772 -0.00185941663902625 -0.00149069941430345 -0.00139492225181845 0.00297239948897661 -0.00429975831223943 0.000141463339649157 0.00328100790151344 -0.000105995793074477 -0.0024473810783938 0.00578818230033102 0.00626967103637535 -0.00456707379027464 -0.0010609758250695 0.000342175541527111 7.98981656258885e-05 -0.00277710081460436 0.000307538945458798 -0.000100444299782582 -9.56261423828217e-05 -0.000647365543053947 -0.00152425255315344 -0.000409082817663575 -0.00279828054781883 -0.00512464171920686 0.0110101053340241 -0.0055554127821763 0.007639648629371 0.0104337524513688 -0.00224218957837072 0.0103729539673577 0.0133162997128416 -0.0671097720908628 0.0272915987424533 0.0705991943127154 0.0207803555403552 -0.000971963260204981 -0.0183960784065137 0.0605802592322291 -0.0197239428568205 -0.0760680290766255 -0.0572337900019895 0.359611149292576 -0.202860008787192 0.104859634970474 -0.431793837186838 0.149119137863101 0.179933451695851 -0.119356432779934 0.200162304519712 -0.225432293533598 0.0810419318435304 -0.087512333293357 -0.120209961577885 0.0150894453687484 0.162286849480486 -0.110992133690758 -0.236819283967822 0.0983183346201817 0.019406450483776 0.263272805718618 0.00255613365060531
  72 1298.55300430038 ""  81.4927978069746 0 0 0.0136578982832814 0.0161728908350612 -0.00945585192113009 -0.0308200741733229 -0.0525949568450575 -0.012607042491419 0.0161715757298037 0.0411833025184846 0.12910359799084 0.0539105996072364 0.0652320785516761 -0.0303490168221979 -0.0284674721149895 -0.0468573967298617 -0.055045958288601 -0.029349934318487 -0.017770768807192 0.115901792252118 0.0354832679261377 0.0368931622161063 -0.052658261639358 -0.00760028823683309 -0.017151557442804 -0.0488640996023001 0.0178358801327663 0.00968141483331169 -0.0690376569421012 -0.00964129112753959 -0.00417429239052222 0.0198179962248779 0.0017979168502521 0.00570831636158958 0.0176339567601911 -0.00534638415184817 -0.00748956270091473 0.0204342515476045 0.0679257138508722 0.121227141186457 -0.00208944502516367 -0.028105243116261 -0.0536873988091769 0.00190543814112637 -0.0337456055255077 -0.0414703553888815 0.000108957778716205 -0.0296872766409853 -0.0440786689125304 -0.0551757027605841 -0.0999548385575457 -0.131170880326912 -0.0159561213412646 0.0156277415769571 0.00528973489671463 -0.0239098751666001 0.0470835736388857 -0.0399941702165009 0.0260050990839244 0.0319060664701892 -0.00191430990211319 -0.0513742546352093 -0.00174452524574495 0.0369431333290814 -0.0383256966379227 -0.0287090560115734 -0.0456318864663278 0.0177055030793895 -0.0405766947903933 -0.0367501116976198 0.0167427473077945 0.00900303504789769 0.00960635202666947 -0.00717797838643422 0.0425827938884831 0.00256622937241958 -0.0314577663207796 -0.000403265324165151 0.0236403939629024 -0.0553354726904697 -0.0537485295520469 0.03843863109932 0.0110656857742096 0.00298059828510718 -0.0069690801104971 0.0284362767171279 -0.0126804804906052 0.000145967283677557 0.00773554280958657 -0.00554076933754022 0.0243925360410758 -0.0259118556561837 0.0557391355461118 -0.0383069646662976 -0.0260365623950416 0.0307711008834799 -0.0140067872313446 0.0316393838609821 0.0359493497800698 -0.131895769508653 -0.191751524066108 -0.00552274634305829 0.00312391709181936 0.00530613216338753 0.00194215575922522 -0.00115423659894858 -0.00228528798695453 0.00440521166020515 -0.00244706438205817 -0.00504761133625861 0.00417747371829423 0.0227171725260529 -0.0097355244806585 0.00707269836042732 -0.0312739981982865 0.0103684099972673 0.0120742047771558 -0.00374760209659022 0.0153522048093759 -0.0179635107007534 0.00676995014841668 -0.00837364551706982 -0.0066442710905064 0.00379227820627157 0.0104030992778013 -0.00726993807593057 -0.0157316107255224 0.00575217241813781 -0.000145137704178182 0.0220487851729302 -0.000695181497966565
  73 1300.81578306338 ""  1.28941112707238 0 0 0.00606434848133563 0.0201939910271852 -0.00152830651282433 0.0280632398166628 -0.00597384771308182 0.0102744154334349 -0.00201005422998866 -0.0117584419242585 -0.0416278351948693 -0.0188738767777363 -0.0218208844225662 0.0108996175109507 0.00939641142488489 0.0162338621790589 0.019424637121069 0.00987595626770902 0.00493993768844245 -0.0423057920508671 -0.0136073118813097 -0.0144791688199068 0.0165693593639832 0.00381205926287685 0.0102934931268314 0.0187668115696553 -0.00517563570242836 -0.00300453850386336 0.0236640750197711 0.00323168099232568 0.00155812816083812 -0.00644763783685792 -0.000884496349653774 -0.00208847176637848 -0.005984835775908 0.00178872756548446 0.00270278336840003 -0.00676351180504944 0.270053902091227 0.41831994231989 -0.0658293378460905 -0.23848913845055 -0.423599364621543 0.0460385987354775 0.0210483564534041 0.022433377915488 -0.00170318872131633 0.0104081953224864 0.0130803663661832 0.0185035879650071 0.0190961815407605 0.0290659895606421 0.00712096433114315 0.0202785090192734 -0.0195764897775595 0.0107365887450589 -0.016099898187502 0.0133973547076469 -0.00881746371597633 -0.00996849786844463 0.000586017141746527 0.0165179041928459 0.000171829918745633 -0.0116004348802518 0.0115402148742866 0.0103320437105324 0.0161443375661103 -0.00631504045954505 0.0144912597122013 0.0127211332072417 -0.00497999831303745 -0.00269152460025387 -0.00382140305191308 0.00235011453693901 -0.0137128839298279 -0.000773333619642357 0.0100115351992842 0.000220664714920635 -0.00764155598966586 0.018183540210251 0.0182966083586045 -0.0129720929570373 -0.00359568157660114 0.008590875031028 -0.00874737758586864 0.0680822435801299 -0.0202689552701317 0.000530608891242891 0.0132978046357084 -0.0493709418866853 0.044218864570965 -0.060878335799977 0.125410424237002 -0.0883321046243696 -0.0370776003415609 0.0816100889087854 -0.0539795334184704 0.0172857176437882 0.128244335770355 -0.275979373783792 -0.310120768444205 0.00223254361696936 -0.000192623740389565 0.000122484736761562 -4.04909043047657e-05 -0.000941935782431777 0.000388095301915747 -0.00167869790995475 -0.000397798614054288 0.00102209073884569 0.00292938453702466 -0.00316636263900528 0.00281061173454561 -0.00359164828784543 0.0118375885575841 -0.00422825803880733 -0.00813874288073184 0.010190910057898 -0.00808199756786628 -0.00399156636849095 0.00178288265315084 -0.00143438763154242 0.00375693526999351 0.00409181522277657 -0.00480141553994585 0.00316280231813824 0.00244637439716605 -0.000818899972460972 -0.00100760038192648 -0.00349329784864773 0.000372517827042649
  74 1357.35021498334 ""  1.83517473732846 0 0 -0.000767328326524532 -0.00243170761933779 0.00616819741682753 0.0014407762368388 0.00259614607268298 -0.014813115930546 -0.0264122320073797 -0.0197074310536897 0.0890711944095365 -0.010197003962935 -0.0132192485693009 -0.00525862643689032 -0.0163919080729078 -0.0252088724355943 -0.0176455798062143 0.0246884056587913 0.0164414868357888 -0.0864880886483732 0.0204060361435373 0.0268696103160776 0.00164134631370489 0.0100331310034665 0.0153101414328415 0.0110063726970987 -0.0100832473268287 -0.00753178530663876 0.0291667209552697 0.00878234057030743 0.00108210933687686 0.0014970443614507 -0.0083004912297884 -0.0105461527475955 0.000273401385857011 -0.00121117972966222 0.00876828808695288 -5.83601950462398e-06 0.00872928437753888 -0.000561618267185203 -0.00333389357572727 0.0114294941818387 0.03545283277161 -0.00845209868275798 0.227328678370815 0.274754654031084 -0.0865785124825284 0.161101741191761 0.270118455025831 0.344359939861422 -0.284260379177702 -0.35419601894765 0.0945487857784569 -0.124076865667899 -0.211875050028885 -0.267169518482788 -0.0453751984307185 0.00708530687699773 -0.0253302802925455 -0.0131125404610356 0.0228428728712604 -0.0150805993754612 -0.0151769815632972 -0.00425509763010975 -0.0198640018956455 0.0394552888103562 0.0471149461488676 -0.0158297944621903 0.0392745030886391 0.047469067517861 -0.016012138462552 0.0162203716468947 0.00879142497818836 -0.0658747651954095 0.00282769200798331 -0.0181677115640945 -0.0171372520490756 0.0271807302611054 -0.00901603575361137 -0.00860648744475719 0.0216926853018458 -0.0447056127392509 -0.0154233503037859 -0.00321591534918519 -0.000660116520880461 -0.00439489709562772 0.00155288676550638 -0.00266183715795153 -0.000300262864592521 0.00519602317971737 0.00582455680305346 0.00895655513596428 -0.0038681055317975 0.00607845542582137 -0.0143470758450058 -0.0123847578201262 0.00626067359474667 0.00462297602599404 -0.00897978290302775 -0.0163228933661942 -0.0329006097725775 -0.000131916253025963 0.001457590729621 -0.0027000846999856 -0.00305863964467095 4.88641676138239e-05 0.0018599162182325 0.00128374580284853 0.000833626357867914 -0.000850695148134347 -0.00700780801009025 0.000739861770771792 -0.00251912301299078 0.0197477041783604 -0.0220780649595043 0.0188566545419823 -0.00358380396453818 -0.00343508717701672 -0.00204303973529379 0.0159901410195038 0.000196059761440865 0.0025327773612898 -0.00118335118829677 -0.00435091560092082 0.00170017479160129 -0.00241032180758217 -0.00515043567685912 0.00336316266557427 0.000697280961839952 -6.48182058690744e-05 -0.00187240853244096
  75 1395.4547246249 ""  6.85161513388931 0 0 -0.00142497163690591 -0.00195281791741041 -0.00100576945086401 0.000723143672665461 0.000817571173268635 0.00187715207218182 0.000243924185770055 0.000262867297683713 -0.00245539319943585 -0.0029062538750891 -0.00347559986911668 -0.000447302878558434 0.00240401286656843 0.00295514589427159 -0.000193844175005296 -0.000287862064836236 0.000543237575362026 0.0047083707886921 -0.00128458557786648 -0.00173585059980743 -0.000278411180205175 -6.60356168593512e-05 -0.000393233849892125 -0.00104630625174632 -2.41513458722625e-05 -0.00029729700156971 -0.00154631035150968 -0.000505701128616501 0.000206155758521718 -0.000344828220808177 0.000713972462658759 0.000880475536560721 -0.00052706677021527 0.000372522770353193 -0.000518407843676601 -0.000213026176412222 0.00818690006080138 0.00664761042183986 -0.00802218097138029 -0.000434106129203544 0.00626468186287628 -0.0068134405491555 -0.00673835166597866 -0.00503305194316323 0.000870812529881957 -0.00076274076040302 -0.00136721033157312 -0.00628106731496748 0.0139114349202543 0.0170912519606252 -0.00491113550582419 0.00349533504103962 0.00616454642180916 0.00654827162348584 0.00322615477279786 -0.000816367097495218 0.00121366566384868 0.00127576166526973 -0.00193886492481253 0.00170054354891037 0.000934967895460416 -0.000398410482289006 0.00225510124972882 -0.00429283581492194 -0.00329738822270341 0.0021175314814427 -0.00291562054725323 -0.00482394406653877 0.00236318667367558 -0.00148898058438647 -0.000524740666781234 0.00468388468184259 -0.00121832505408489 0.00122668876900369 0.00227251608338219 -0.00272216016257153 0.00109064536793761 0.00123984079236321 -0.00192332159275166 0.00324274973465443 0.000524961480357528 0.000123902623712246 -0.000206224138080059 0.00088744153455268 0.000488213258001993 -0.00104039967038086 0.000322027961136227 0.000967899037550047 0.00203210906369833 0.00346938010104067 -0.00133547381651556 0.0110231091002964 -0.0133590024399752 -0.00834862508830277 -0.00376043182941161 -0.0112780450957018 -0.00126397373202979 -0.00866290281133469 -0.0127236023513705 -0.0487261358236237 0.0717878957255036 -0.0783226208034838 -0.0222358032332262 -0.0183872711321473 0.0104777951009972 0.0305362692467464 0.0454891090524695 0.00924093182857619 0.203932232746265 -0.35809462179954 0.285985339044127 0.332985577705614 -0.405936393165614 0.335571484133956 -0.0688220071620099 0.0859643597500063 -0.0268848065440806 0.13795777749155 0.00151923599218213 0.0126423578059743 -0.0282596599383037 -0.232848490358899 0.0337542904861617 -0.0742501945809067 -0.0907956492662942 0.0980892633840835 0.025104806035886 -0.13908303932462 -0.0714900601469721
  76 1417.35823262378 ""  5.77915624269432 0 0 0.00751700971919211 0.0117677779396723 0.00667896352622171 -0.00166650824899572 -0.00193071364098736 0.000401993734146325 0.0048535622581592 0.00342345715809117 -0.0164987725705251 0.0115395289322317 0.0165184835662312 0.00854005581148515 -0.0105748139535226 -0.0142178951891001 -0.00322296033829786 0.000614820589701455 -0.000314853321624009 -0.00769595596981747 0.00821836639858544 0.0122353626240531 0.00830592894059732 -0.011388849468221 -0.0156392677154866 -0.00558944029880414 0.00207535379589763 0.00217276733447618 -0.000543419333792355 0.0139849396130325 -0.00763444603285735 0.0154854388333165 -0.0258238229892642 -0.0255841949384008 0.0386703296306325 -0.0184068365202413 0.019606863986482 0.0149618430983595 -0.0181242095039331 -0.0278595138186275 0.011739977003849 -0.0229576675337223 -0.0397250165539107 0.0100484481651462 -0.0431242697577061 -0.041207075039064 0.0273270878539409 0.00106105174738846 0.00482390657748908 0.0225700844080521 -0.0118514557200098 -0.0113813636139971 0.0159294760800139 0.0219125750953135 0.0398742727534474 0.065015914897112 -0.0902549762941439 0.0124625402949666 -0.0342452950049801 -0.0432537376418158 0.0636143447748222 -0.0582076432378948 -0.0424451166173296 0.0123054392611931 -0.0844000928518124 0.178759084722061 0.0764094215830772 -0.109753149640495 0.0541120919603444 0.176383276827774 -0.127083232695369 0.0659989640572175 0.0438492759666378 -0.208639718161329 0.0473296892154711 -0.0722703605446764 -0.101289177456583 0.11402339914977 -0.0500789265120972 -0.0488172751684982 0.0544966383005633 -0.118774287230416 -0.0206797351943742 0.00377084302854162 0.00117714941722571 0.00455601201081588 -0.00302373705363068 0.00430544524796294 -8.69081348134628e-05 -0.00908775103945365 -0.0123419585979688 -0.022137544261287 0.0110156608569945 -0.0333283898957039 0.0444399328088843 0.0365403098305638 -0.00033294169833833 0.0193307143114187 0.0155641316832815 0.0420282930426008 0.0719046086707244 -0.0301361749258434 0.0133428791727441 0.0342137990414498 0.0336167656824438 -0.0124989282836304 -0.0451294959021719 -0.00467613646764343 0.0419449103962496 -0.00743888917674241 0.258834050506157 -0.198277971490145 0.227777887139949 -0.214417778434207 0.126270427826648 -0.206659613275183 0.205903657996297 -0.0916548378985079 0.207836262180525 -0.276452882739281 0.0838123318799603 -0.128004783558991 -0.0852870162835905 -0.155874982721548 0.0627620074822774 -0.0192695678582284 -0.0669428792544424 0.0833482184347913 0.0941221744496607 -0.19130517732101 0.0667310554382908
  77 1418.4626848337 ""  6.22611228394456 0 0 0.000319187908384326 0.000482343866734612 0.000423436039822996 -1.96197417790471e-05 -1.29810627090644e-05 -0.00012219970636553 0.000157140871969724 -0.000247839248913341 -0.000168637584042143 6.11585234933897e-05 0.0004984700307705 0.000149192075653859 -0.000859340308525937 7.29290530127452e-05 -0.000158550965042917 0.00163119842868789 -0.00108161759462939 -0.000340215915685125 -0.000542508713258843 0.00113808178989903 4.94528364722861e-05 -0.000199877120930424 -0.000304189305153407 8.00999820743682e-05 -0.0031232171022011 0.00228966255356057 -0.000219203558944828 0.0608606044165854 -0.0289861801574224 0.0507386677343568 0.00304472247638692 -0.00194174642509999 -0.000125975325723147 0.0514289094002428 -0.0588622314680086 -0.0353506380430294 -0.000583200826333526 -0.000958031092297946 0.000599701320709758 -0.000846984863476153 -0.0014073765916021 0.00049611092040071 -0.000260986176319341 9.1753846167353e-05 0.000333771802740897 0.00419693934393936 -0.00192528787473832 0.00213974820712021 0.0113044464152136 -0.0121564560164288 0.00257396876030075 -0.00125386872915995 0.000855913753323981 0.000302805674828662 -0.321264119018505 0.0752978923780095 -0.112678114633164 -0.213045846045648 0.252647406920335 -0.16335395055666 -0.192186790158381 0.00928977726794887 -0.325586879465857 0.00205870999505864 0.00966918516281394 0.00794610004371002 -0.00781369696928173 -0.00922456181114643 -0.00521707322164688 -0.0170879079841337 0.012285778376448 -9.53365847733692e-05 -0.11301261093765 0.228955808959795 0.286208943624422 -0.324629874424265 0.165078651138956 0.0881754133835573 -0.166695611184383 0.310172749240955 0.0444420488034109 0.000144759971142606 7.33907767398835e-05 0.00016834976653705 -0.000158701182209991 0.000211311552509317 -2.01183619554101e-05 -0.000450026094048764 -0.000596533631663988 -0.00116841423973218 0.000692320925197269 -0.00218625412092254 0.00259681750299964 0.00217667228899417 0.000162430123232842 0.0014513497208842 0.000849098066816113 0.00233024832378833 0.00385805010960298 -0.00199595203065855 0.000746684220449096 0.00296862422600561 0.00258970733765045 -0.000905552479957554 -0.00348289872474304 -0.000610355117289453 0.00407689453532738 -0.00104628208489453 0.0183804336214384 -0.0139877820566262 0.016509276398946 -0.0176777415310331 0.0106351667288659 -0.0174679861163297 0.0158901598751349 -0.00719647549282898 0.0159695660165591 -0.021376533448267 0.00653123268207736 -0.00989751512668609 -0.00789251133505047 -0.0155278842758399 0.00506776923038715 -0.000480103735144963 -0.00797825482674537 0.00914087808742277 0.00924691986712208 -0.018018496912031 0.00662771481954476
  78 1418.76385876923 ""  9.37194563970604 0 0 0.00399148495134317 0.00670351314181089 -0.000460478544615412 -0.00141178526155065 -0.00178697598098173 0.00331117722260122 0.00730255976362133 0.00589378320163309 -0.0199754647528657 0.00922002433330724 0.0134864330117992 0.00758003119729597 -0.00732046349624696 -0.00976108936873321 -0.00187971795245542 -0.00120001199278094 -0.00150335863715407 0.00143963328933616 0.00473787374598841 0.00765665485660959 0.00792885966661385 -0.0107237922361736 -0.0156450398312617 -0.00812152820501748 0.00370021613287442 0.00386486729385165 -0.00605555603402445 0.0279249133975436 -0.0150091193101166 0.0295400182782844 -0.0378422617408244 -0.0376496235288822 0.0594325196570945 -0.0214883888149344 0.0217837907866375 0.018759800145333 -0.0165907910825175 -0.0252256975974108 0.00268598227729907 -0.015516746967433 -0.0284246182789786 0.00268233759334685 -0.049770542948086 -0.0641628063383333 0.0311680378622069 -0.010623717189895 -0.0134243776908758 -0.00512393719930615 0.0212485200305154 0.0274893824389358 0.00470360630287942 0.029313138485757 0.0530615833705663 0.0771004890889913 -0.170071381841968 0.0264024274374349 -0.0629559964604779 -0.0901323420743344 0.124700134836187 -0.105862729763595 -0.0874079749945872 0.0193935571907563 -0.165888109867983 0.268292588621487 0.109595717985 -0.165691226413775 0.0740821873340062 0.261412141327656 -0.194392894972802 0.0967720842313655 0.068235983188087 -0.311571875384914 0.0587515152499436 -0.080593038775664 -0.118234104856772 0.130154014375367 -0.0545134773929204 -0.0623342517481074 0.0606277745626029 -0.138398309727467 -0.0240580200340841 0.002106808261734 -0.000266522242209533 0.00272349192819664 -0.000520500698413021 0.00113623763408148 0.000418747802228439 -0.00196638271598012 -0.00368353427052658 -0.00266369182080224 -0.00234674602771355 0.00905151728406426 -0.00186505803660639 -0.00180672916232587 -0.00594101913232618 -0.0108966673038627 -0.000143880868978864 0.00180673073656604 0.00665575854397013 0.0157376874657626 -0.00317694089301738 -0.0263185102892012 -0.0220630870968104 0.00696662746412337 0.0288993857666258 0.00622456201484802 -0.0395669081607871 0.0110835963077042 -0.150260050907939 0.106248617353727 -0.127537904825898 0.154955837826336 -0.102717964729182 0.150084022237218 -0.134579023362766 0.0636264808748264 -0.133939668739203 0.180300602340003 -0.0551283690837087 0.0828878358612095 0.0735391146375216 0.15085432252604 -0.0438438856288254 0.00167185129057476 0.0834969781366335 -0.0925779696777815 -0.088060491374062 0.172931504944298 -0.0612818910920297
  79 1422.33071777144 ""  6.47681805245263 0 0 0.00350372625225774 0.00551111356212907 0.00253524431944766 0.000670550955611742 0.00153120965416327 -0.00113334675175053 -0.00140412543979849 -0.00205804688764354 -0.000980627022974154 -7.75443147672514e-05 8.74608844584908e-05 0.00151993182883003 -0.00123691080799432 -0.00202124590924631 -0.00183124569461097 0.00136524395255921 0.00119063040803132 -0.00385348450876056 0.00235969482114614 0.00352043705046847 0.00190818308433228 -0.00217083717791084 -0.00284859607161618 -0.00105801525958461 -0.00113597041645618 -0.0010407360984972 0.00244511588806415 -0.00324766787355682 0.0019952079109925 -0.00387449915164605 0.0050225699770671 0.00484463006340626 -0.0086120293921283 0.00360289740072403 -0.00333454648648413 -0.00318493414272904 -0.0131016180886177 -0.0185674508463087 0.00703583665684906 -0.00978457038957451 -0.0210849657422377 0.00653963267290486 0.00142990070487211 0.00957148507739344 -0.000349502122299312 0.0088936164600875 0.0145629954346185 0.0187477065213702 -0.0111542630891727 -0.0138343793782478 0.00649947270549683 0.00174222536803757 0.00325860524891011 0.00735622979929995 0.020022588571445 -0.00278611877059489 0.00708794586876837 0.0106348986307959 -0.015157568576953 0.0136831333412469 0.0105238611428151 -0.00303225242605733 0.0208052978823378 -0.036738490059658 -0.0126368912258072 0.0235734539885791 -0.0082911705712165 -0.0354348610111613 0.0278306049148982 -0.0133326967809481 -0.00918748454927764 0.0414126277138865 -0.0103344124018036 0.0126507627901663 0.0197655072347296 -0.020643989161562 0.00873044785194013 0.0100043676961224 -0.0100276264823206 0.0214762692693846 0.00292952463391807 0.000729715344598888 6.29111502952754e-05 -3.57694466758488e-05 -0.00143413337622964 0.00160597084322051 -7.39910196688997e-05 -0.00225232784854732 -0.00452663714057483 -0.00611070388851734 0.00215056076415992 -0.0141021468979358 0.0194855593345423 0.015866746996258 0.00199500746206258 0.0121462649708739 0.00129725133803398 0.0133399544092 0.0203204074352899 -0.0366451531727779 0.0425577154681442 -0.00520671159195974 0.0132871463059308 -0.0118433955396597 -0.0260832271248239 0.0208599627153893 -0.0938939397799806 0.0478328193537594 0.221665851168437 -0.23300832998316 0.239813904603784 -0.0173342784105757 -0.0707693025885364 -0.0232640934536764 0.117605005315551 -0.0493515028803357 0.130833717631082 -0.133504849564049 0.0427845565806338 -0.0706952139114453 0.116948495791774 0.401292900397118 0.00513300248513682 -0.0998104584655046 0.329896071348399 -0.311450789903497 -0.189498940678388 0.348950609902018 -0.109590514139083
  80 1428.86939824652 ""  12.4697569753909 0 0 0.0691682740554201 0.111699952485844 0.0456587425719917 0.000280735382445057 0.000252120097859675 -0.0250474080616373 -0.00430143781395424 -0.00941511701717436 -0.00757063693605236 0.00256868875979189 0.00567152475300599 0.0102793395713096 -0.00929331238726637 -0.0155493249033483 -0.0199112494693619 -6.2960778339566e-05 0.000225554225916767 0.00239778480783021 0.0188842421739454 0.0260610450504798 0.00699472309863897 -0.0151558525176092 -0.0216187327706698 -0.00918005889166512 -0.00250537441237853 -0.00264646014557668 0.0037729932248223 -0.00512034067628657 0.00357404048597798 -0.00577893288063314 0.0065942304665489 0.00627723443782494 -0.0120663241392869 0.00533445394918287 -0.00453877862131417 -0.00405890146007664 -0.20293612421554 -0.411377093704438 0.0224320996928357 -0.280356977967158 -0.395469125911527 0.00606184316367743 0.00545415975240738 0.00527592673457433 0.011426374964035 0.0388958556512512 0.0649787971613329 0.0791180283084 -0.0456573435125403 -0.0546672112264556 0.0286918850029897 0.0310601003503773 0.0576496959873277 0.0907820240919654 0.0316313352685637 -0.00918518528513495 0.0082772125121947 0.0179762032158105 -0.0231379097389277 0.0184717565724791 0.0158456912625584 -0.00633779005828174 0.0347616361017354 -0.052947629666233 -0.0114426632926624 0.0376489043439021 -0.00579495224156968 -0.0484391325867767 0.0445738225865582 -0.015340573181254 -0.0109626760513366 0.0483571361494367 -0.0152987894292607 0.0173808429218437 0.0287496435914116 -0.0281429457029992 0.0131277339676246 0.0112605364770388 -0.0163948770424106 0.0277460507124447 0.00123650158758378 0.0208528476041871 0.00244775978715455 0.0222333543136193 -0.00846125642507818 0.0159520385996724 0.00158351190440201 -0.0396995555212601 -0.061285344241807 -0.0664428962830138 0.00551035893050657 -0.0314958990484861 0.110461599177788 0.0670539978686875 -0.0264081289065286 -0.0105688886020881 0.0201650955774131 0.0946058013251773 0.203042701788567 0.00478167862932888 -0.00274018028978118 -0.0057145870598097 -0.00491516401640427 0.00152980896777715 0.00779552752482464 -0.000384781316298454 0.00321091921766356 -0.00238005901533453 -0.0387209673951058 0.03254521012197 -0.0378464505877716 0.0348227832620621 -0.0171141266306447 0.0359430026864775 -0.0376608281272521 0.0205626532987117 -0.0394976176441695 0.0404226250026371 -0.0133690784154234 0.0208438994285806 0.00106643257136062 -0.0183531292469564 -0.00795141234186151 0.00880487459791397 -0.0197856938025779 0.0167833658755504 0.00355001321351013 -0.0073895584536305 -0.00167529207906978
  81 1439.3532389842 ""  12.3174737152324 0 0 0.0267557424811788 0.0455645792245463 -0.022451474735788 0.00691083335996037 0.0111958125122884 -0.00850567296652682 -0.0137089797336416 -0.0156236387042249 0.0108509218111391 -0.0183992517059616 -0.0256622610497473 -0.00843095857082605 0.017825741118665 0.0227111428501917 -0.00160429620202791 -0.00669441776794555 -0.00441313813715403 0.0232318067879571 -0.0100862088303275 -0.0142305927358892 -0.00574363176408359 0.0108704058113455 0.0134905963592821 -0.00142752946906475 0.00280634772775219 0.00208069249947336 -0.00916754186807447 -0.000139402864492313 -0.00150721171575436 0.0021105191115386 -0.00476362157304076 -0.00416990586080441 0.0106053467800336 -0.00167487943625887 -0.000285862137194949 0.00184575656970013 -0.16598312738616 -0.315829464852236 -0.0362558326067369 -0.158365457029939 -0.231797741460533 -0.0442109881463487 0.0652181374031237 0.0785845249915962 -0.0416133210904244 -0.00562314540835865 -0.0176712936076512 -0.0543992779459615 0.0548030004844181 0.0665953270782961 -0.0272692164613108 0.00326628951463981 0.00664068919931031 -0.0142205970607947 -0.00390781791357079 0.00141593580891271 0.00119937645694206 -0.00081334352713807 0.00243366158452277 -0.00623503393498982 -0.000470573237643608 0.00570490061818124 -0.00887227364443128 0.0378753167843317 0.00630245168053802 -0.0262774250901802 0.00224202513124571 0.0343503025335004 -0.0315244422489663 0.0142206188066278 0.0104738177436644 -0.0426619606699657 0.00697372369620965 1.02146467150105e-05 -0.00729019426990573 0.0032218098036055 -0.000635047615509117 -0.0057000959885768 0.0015612103232153 -0.00296507995531702 0.0018638596138445 -0.0155115525136143 -0.00168385471338883 -0.0317082157961897 0.0174000998148953 -0.0211737551694088 0.00108096543068469 0.0296147567526911 0.0341799063076168 0.129408173169325 -0.0807155158416065 0.173927678479065 -0.187036368250487 -0.233969748737141 0.0164776654555793 -0.108630586941617 -0.129600392093981 -0.276431673874879 -0.40897616204177 -0.00392770452994068 0.00164842472225045 0.00627572343123636 0.00627625814106573 -0.00142829124511641 -0.00591544437261546 2.86477071948623e-05 0.00127472057966242 -6.81084838341197e-05 0.0380610459272479 -0.0160716002402888 0.0244958076129355 -0.0299453957136417 0.024021066863135 -0.025907634045567 0.0271449593813901 -0.0206344541059449 0.0225694019447748 -0.0590646207179149 0.0102412094550065 -0.0177329885596062 -0.00525368881603242 0.00354390551051959 0.00721966861314791 -0.0123528622948937 -0.00176178880041127 0.00182713031584116 0.00370421842171127 -0.0142331190476812 0.000612351492889839
  82 1449.20832080023 ""  5.44282450321286 0 0 0.00884605722318168 0.0135529809873143 0.0292099235312906 0.00612743364533928 0.00627022898236908 -0.0230492618523549 -0.0251787829813287 -0.0227540135946183 0.0636995316552624 -0.0509097208823063 -0.0725885072942207 -0.0347263570679235 0.0510711001921104 0.0666678296501751 0.00345912721645197 -0.021785524360843 -0.0147533389167226 0.0754597433661735 -0.0394029050426994 -0.0597648840180458 -0.0461841276845221 0.0542351001735317 0.0763397727082328 0.0301744828414113 0.00978523567903272 0.00766768627020241 -0.0288153994688154 0.00614664513847578 -0.00912524149816082 0.0131872106252225 -0.00300018431254986 -0.000819259440892503 0.0170244139392014 -0.0121067296769908 0.00528233106764779 0.0104259768509768 0.0209092473050476 -0.0209461508120333 -0.00790374823344559 -0.0403048026629868 -0.0122561528201374 -0.011599788582977 0.182142445010706 0.208457277044609 -0.125091165492937 -0.0351996594118322 -0.0803693804944336 -0.18739263436261 0.12818556400334 0.149131218320243 -0.106273998606749 -0.0770309393314015 -0.149981218040772 -0.256748940948808 -0.0531457179167628 0.0165599195121154 -0.00755244443369289 -0.0213626422627955 0.0356797122948383 -0.0438962993489461 -0.0161780727342454 0.0265951721053615 -0.0680084939543948 0.0435411831454527 -0.0237442701810054 -0.043062934193001 -0.0250276454212551 0.0299542444999372 -0.0531947946899469 0.0133109338374177 0.0117895209487897 -0.030587545547415 0.0403664294412969 -0.0180706365931711 -0.0580323963495115 0.0462212536111702 -0.0167779716024893 -0.0339882353326016 0.0274399436710178 -0.047081703093071 0.00342736413572425 0.0071065198696152 0.0010186785911459 0.0110898851886697 -0.00609129369017358 0.00849406522343495 -0.000600902526585231 -0.0164189692483238 -0.0218958822143583 -0.0496431002514682 0.0243458154596056 -0.0627400177385555 0.0799455205016045 0.085033179519325 -0.00572665729762669 0.0378196311084735 0.0389740234542241 0.0976354071356776 0.156788534415385 -0.000625457195878615 0.00140880093942187 0.000815994112553767 -0.00026634347778805 -0.000456942835263068 -0.00155224408986624 0.000250320377243817 -0.00144978341495065 0.0010811766517941 0.00421982386285921 -0.0146058547257237 0.0138592485491242 -0.00782581279107607 -0.00164346840591095 -0.0119358560303031 0.0124678099795608 -0.00661624626025893 0.0145009865879155 -0.00160126697993957 0.00682338398528793 -0.00694839807173872 -0.000610433190093974 0.00810999704501941 0.0039286110559705 -0.00353080375122182 0.00990469816261481 -0.00853794858136772 -0.00134551137508243 0.00359385922108343 0.00126517204546706
  83 1450.80575119331 ""  4.10045234083715 0 0 0.000738200570045966 0.0014265141103999 -0.00268248958157738 0.00048648974543285 0.000931577145508389 0.0021464261555782 -0.000312367761884063 -0.00199583413056535 -0.00940964358367569 0.00435867201691885 0.00695019404528666 0.00615602688033785 -0.0039308946239974 -0.00557881368000179 -0.00242056738556532 -0.00381285573084662 -0.00615814562265055 -0.00698846157850623 0.00200728598431812 0.00338512062775475 0.00453889452870474 -0.0020332969214372 -0.00305568304001414 -0.00201554870194554 3.95139235374146e-05 0.000142540168105251 0.00189345401185358 0.0502812323231923 -0.0217473788962636 0.0421039118126407 0.0347021914165005 0.0344828487635119 -0.0538482796292709 -0.0393260143190569 0.0481134889799476 0.028967989334092 -0.00824034684410129 -0.0138797857248239 -0.00256552301859119 -0.00607690174150774 -0.0104669284104616 -0.00256495327817151 -0.0139731327625955 -0.0160165801789624 0.0137316694567124 0.0132185920462525 0.02314497261085 0.0333025293006108 0.0167204621816955 0.0221389272508876 0.00088568713223532 0.0073007407455307 0.0134942869142179 0.0189133695110783 -0.257049365223893 0.0506784131773394 -0.093017629225924 -0.172093541986557 0.210852446569556 -0.131207793256916 -0.163530304812736 -0.00151014063501388 -0.262827819538681 -0.246986129910681 -0.0974369660857505 0.151994258852899 -0.0656051189806253 -0.240649338164129 0.178441382085306 -0.0870570696563921 -0.0589564468919077 0.285823202645494 0.0814351485122193 -0.190590128010508 -0.224392571504693 0.262343264518678 -0.12816652320034 -0.0681769705566514 0.12080331318358 -0.24515646784676 -0.0395191900127597 -0.000798895606833097 -0.000221196851272735 -0.00162672628342998 0.00102964556786283 -0.00134024565820863 0.000118055407307248 0.00205331098263242 0.00247806434820362 0.00826253635869594 -0.00509852069935498 0.0125809070855418 -0.0135727477394619 -0.0164346922709166 0.000511767740527607 -0.00821472492949831 -0.00780178953545919 -0.0176140462423741 -0.0264342041932175 3.05732918625066e-06 6.22165312102608e-05 0.000149861861440542 0.000230250406224639 -1.67662904303383e-05 -3.15007789166683e-05 -8.86255330558235e-06 9.5781794814053e-06 -0.000125098810756289 0.000325467285827462 0.000719241628424038 -0.000210836372381395 -8.6061121804079e-05 0.000156337140622267 6.45916212599764e-05 -0.000476143803583595 2.70100177094368e-05 -0.000962374940923494 -0.00224998359550263 -0.000428612774057098 0.000151898202584188 -0.000146419736996038 1.01732083809308e-05 5.38180522261858e-05 -0.000100955545753931 -0.000621142892630076 0.000467976274559442 0.000170654793031612 -0.000193432771014537 7.24762355700137e-05
  84 1497.18905220497 ""  0.00291920990687823 0 0 -1.01472473301662e-05 2.98043337157888e-05 3.73670582728446e-05 4.42853421391583e-05 -6.74004327891377e-06 5.55517226202996e-05 7.31406482592109e-06 -0.000184799243089889 -0.000182213225703055 0.000143932309287275 0.000225704703622884 7.55175035266202e-06 -0.000273930856719439 0.000133781990195362 3.45381604976486e-05 -0.000208028918118716 2.43788791383524e-06 -0.000113934157217725 0.000121288724956793 0.000350671107350843 -3.01565516474015e-05 -6.29663558345456e-05 -8.97719226646507e-05 0.000132658420001105 -0.00143149006771378 0.00108567973104591 -0.000254397022456991 -0.0247157782033154 -0.0171114456640698 0.0252418650431108 0.0164169749884692 -0.012546331796566 0.00258432694418265 0.0147967878878258 0.0243809245263353 -0.0266423000832457 0.000176217246974582 -0.000233798677973178 -0.000415008936814754 -0.000220932073668946 0.000110972038999234 -0.000283737032705718 -0.000645385290626805 -0.00077759471936565 0.000294204726414673 0.00541875651191883 -0.00434857966649208 0.000856577606926632 0.0085327444046811 -0.00752591525205918 0.00136371718371427 -0.00111615602855242 0.000319653431619824 -0.000264099432464094 -0.253480578634427 0.0628170073875054 -0.0753407736064994 0.308213566487083 -0.133044716265023 -0.236982776011432 0.294923958401827 0.309035174160816 -0.0359717277326806 0.0758505680815138 0.129798670037817 0.0188489981331786 -0.109339427822627 -0.10763272136507 -0.0288102208223971 -0.180859062704876 0.141118230222012 -0.023824853614471 -0.231459420446931 -0.353498559697043 0.0376246544441699 0.150718673524955 -0.23023914192549 0.307448683773923 -0.124532257606128 0.238644064742927 0.0248607341641708 5.02467902863295e-05 -2.26273089621368e-05 6.95098973111327e-05 1.4446135207774e-05 -1.29860549117019e-05 1.01170495756628e-05 1.01837416684881e-05 -1.15515418258925e-05 4.71294841081798e-06 -0.000111637851586561 0.000480593100585261 -0.000385608487114484 -0.000566174258670581 -9.06414010168005e-05 -0.000375792156584534 -2.68715006009353e-05 -4.36049357967795e-05 -6.34444836257135e-05 0.00020055196232195 -8.53163863953325e-05 -0.000237702484520876 -7.06798687831232e-05 3.82352416725785e-05 0.000163345044879413 0.000156802644695894 -6.94285758655727e-05 -0.000293142334653529 -0.00104602235571649 0.000125145201669886 -0.00056795788001101 0.000409994728759497 0.000189459831307517 0.000153936172964532 -0.000723339577405821 0.000384920600778822 -0.000792485160106286 0.000810140918129642 -0.000287547878722386 0.000421105699078117 -0.00289190415702072 0.000999375344437592 0.00381194775006191 -0.00214995064438393 0.0015826958917587 -0.00184740147933728 0.00222819584658759 -0.00151861981516832 0.00265874958524113
  85 1500.73887448993 ""  0.0195274187332505 0 0 -3.09627499438939e-05 -2.53092129312007e-05 -2.84328341929115e-05 -5.61972139686906e-05 -3.6676271089269e-05 -1.79544065933998e-06 -7.67825850863469e-05 0.000316267569688945 -3.97136537479672e-05 7.7280155931227e-05 -0.000128824437540018 8.45259043182554e-05 0.000161411294196151 -0.000260057523453482 -2.43774398153028e-05 -0.000903106583224195 0.000855073150539412 -0.000174873358727357 0.000618064170324548 -0.000590582458190989 0.000141249765131494 0.000201268391357574 -0.000242755250167729 -5.5601594520442e-05 0.0028874095486785 -0.00232765833351956 0.000805545788625946 -0.00273879785446197 -0.0321080687665341 -0.0162917609884322 -0.0193278576193206 0.0148281829150035 -0.00301977106802267 0.0278158435285802 0.0126443091803932 0.0205191388016371 -0.000111097118631419 0.000215162698279961 0.000180796828930734 0.000274479049787925 0.000199319281957213 0.000259120168122876 0.000694892490085583 -0.000313819628394777 0.000125915410242985 -0.0075601426482397 0.0060082960577749 -0.000959255796262329 -0.0118836438926697 0.00951837753069795 -0.00166524578180575 0.000333291157926253 0.000223522958400358 0.000398310006172145 -0.0337804395236231 0.390034400172904 0.206963309986142 -0.00330237079676327 -0.133866833229074 0.251650785601266 0.0807890054228093 0.208811634450196 -0.237039228628454 -0.0995913133801598 -0.170279904955069 -0.0182396098797264 0.142954244032316 0.140615782688634 0.0291377877358254 0.232157564897663 -0.181378623486618 0.0312261139026919 -0.227639884665974 -0.0939995102098858 0.22086305641981 0.17383087132921 0.00652848381301811 -0.235345849209993 -0.350018412874512 -0.0978098636404423 -0.270203543654956 9.47552451530275e-05 -3.10714132691698e-05 0.000149761046444137 1.34717812158235e-05 -9.49415204450791e-06 2.46718921661375e-05 -8.1123095754692e-06 -1.50118998448226e-05 -0.000100014587996827 -0.00010246347345543 0.000732679261514955 -0.000632555246633797 -0.000826145778694737 -0.000193529616456516 -0.000638823041549758 8.25197533508055e-05 0.000101875146220121 0.000136689004586562 0.000442651844149137 -0.000448918868482524 -0.000815695002498683 -0.000275627188610806 6.71813804513653e-05 0.00034528295464869 0.000843155442138796 -0.000371265594023502 -0.00110078365496873 0.000343062693133411 0.000365169488829286 -0.00157302188577915 0.00167279805037991 0.002705934424454 0.00226000821314948 -0.0018180137837227 0.00119473248240231 -0.00177902191704909 0.00249833926959884 -0.00085497384652974 0.00110157028935477 -0.0117263596464403 0.00575539385659188 0.0161868334198642 -0.011073897322581 0.00651008461354469 -0.0077693067506504 0.00857317329637647 -0.00689276614103834 0.00960883488807745
  86 1502.46060853288 ""  3.21579876390095 0 0 2.94589758614706e-05 7.03097964047241e-05 -0.00163426254997379 0.000232254825497343 0.00061283858503022 -6.34179372309903e-05 -0.000489969315185227 -0.000510616340632817 0.00095007830677577 -0.000637083293367659 -0.000970975264263666 -0.0001401077479462 0.000402759299544066 0.00051984394544864 -5.46846540590876e-05 0.000136347865058915 0.000233625220662865 -0.000102120377868738 -0.000478931059121556 -0.000593337287928632 0.000526927331497001 8.60876339404895e-05 -0.000138988129237074 -0.000992853911358895 0.000212543521692309 0.000105980611267379 -0.000108849125210082 -5.91784095381597e-05 -0.000534703232391914 -0.000209178466930288 -0.000814622539758979 -0.000188936186383239 -0.000510220639950991 0.00145122897912384 0.000938281734477325 0.00058584593803844 -0.00604014539869482 -0.0010885186412121 0.00504436798625447 0.00351708619572888 -0.0035388293094642 0.00551590314852276 0.00411229773819955 0.00580523572481569 -0.00232853788097652 0.000148719078613385 0.000492117886069141 -0.000393858331966647 0.0019856386240747 0.00330964043681935 -0.000403018268780789 0.000754984705258823 0.00170633080409658 0.00080410595612261 -0.00086104434178248 0.00612055172639059 0.00303798254675103 0.000141634868897102 -0.00205414617162108 0.00354684402589239 0.00146414637423081 0.00350789393205986 -0.00377784968058043 -0.00457264871037578 0.00199694945483877 0.00494093162428696 0.00894588074655831 0.00368872012442702 0.00706580432979481 0.00704632020291551 -0.00349954583010742 -0.00415147164603428 -0.0137296181260451 -0.00946229045658023 0.0105241942101608 0.0103414459171798 -0.00307151355446343 -0.00654880025224181 -0.017784218429446 -0.00122657877168579 -0.0121146897103649 -0.00283142715480199 0.00100581794069252 -0.00452621602004729 7.6385615247447e-06 -7.36997480223047e-05 -0.000717916480488927 0.00081422962296545 0.000689634027553347 0.00324786141596354 0.00261289659593811 -0.0210248067085561 0.0181878075886371 0.0222635155150555 0.00655938492654441 0.0189825274501206 -0.00339274286651476 -0.00260577476788924 -0.00519377894698454 -0.0152310364216966 0.0120436114134303 0.0240522250224907 0.00851437310376464 -0.00205042231405421 -0.00876692240323622 -0.0270381363373243 0.0125913203824783 0.0361803439645862 -0.00491812523652799 0.00521075048734282 0.0318855154910479 -0.0425744258154331 -0.0753085793351363 -0.0504935478600073 0.0505688249855908 -0.0350402632920945 0.0480399887131494 -0.0721494630696844 0.025236884352318 -0.0310440013215993 0.381256210428532 -0.18967299999904 -0.527820564870806 0.356949679914609 -0.215766733943332 0.255112338432086 -0.278964324020483 0.218882046950248 -0.316049184022254
  87 1503.23638732389 ""  4.58747836861895 0 0 0.00108073015621053 0.000680981636038581 -0.010941914189276 0.000120178460492277 0.000606577310150224 -0.00180534935143253 0.00149187434303888 0.00202225368645744 0.00232814393470705 -0.00332809539794663 -0.00437907302098995 0.00106882246913364 0.000694859122493622 0.000357328573759538 -0.00267939481260517 0.00138535673321909 0.00215916837486042 0.00232251101653563 -0.00187226273706518 -0.0021586745040093 0.00147210138676351 -0.00080951812072046 -0.00152263093052399 -0.00423179974158384 0.000294604303311626 -3.85036300005696e-05 -0.000927463338302573 0.000662024730897219 0.002349043617271 0.000220933498627435 -0.00128861176784559 -0.00223457176318044 -0.00168565083286535 0.00198972071081281 0.00137450753648294 0.000647863279294178 -0.0571281246610915 0.0229823977414107 0.077270656740239 0.0468542162991916 -0.0357605241681206 0.0786591726951149 0.0106989034395771 0.0138781947438272 -0.00420341737455864 0.00422988880522796 0.00738855561710223 0.00501535076843711 0.010678495636432 0.0137887379908489 -0.00224693428200871 0.00624657452308317 0.00758291355816502 0.00748472918015159 0.0087974118247727 -0.0243268402482544 -0.010160768677837 -0.00739774924766915 0.0107467038177699 -0.00834650910205495 -0.0121305045950379 -0.0201189069332075 0.0149676140155172 -0.0078631591557716 0.0269544055781332 0.0222274037142157 0.0211141826988395 -0.000438508704613085 0.0265270386452522 0.00420820768973659 0.00569922347005011 -0.0217302542927701 -0.019262605249814 -0.014134239171124 0.0140333870045186 0.0141856368125794 -0.00500126421878421 -0.00732081157521659 -0.0239284560673598 -0.00082512703355252 -0.0161403084913156 0.00155864217264219 -0.000873475988883387 0.00323683706336851 1.43089333461586e-05 -0.000247485171966138 0.000746213676733445 0.00014997623758469 8.30909605823238e-05 -0.00164112595843192 -0.00222621495345865 0.0163314739744655 -0.0152980512902638 -0.0172157421715943 -0.00431337681178221 -0.0127246928239503 0.00117713140726506 -0.00347500267069155 -0.00619809885246807 0.0125474672018768 0.0306028840562222 -0.00600063376842602 0.00454042652339804 0.00119024938784086 0.00470459055010338 -0.0331941781932455 -0.0143610712870943 -0.0235099939982106 -0.294529313091091 -0.175590434337029 0.131927183423399 -0.0454897080362942 -0.27686435345808 -0.212084076990365 -0.00607755224108768 0.00294416911416014 -0.0118096310041094 0.00254482456195489 -0.000739306366143203 0.00515161624770016 -0.115035610770807 -0.256630619836203 0.0618865733686713 0.475227560292211 0.183203558895586 -0.115074236717708 0.159013471228357 0.317056392769876 0.42972151772386
  88 1504.77785757839 ""  3.05383713192701 0 0 -0.000716062613211346 -0.00155235736822608 -0.00532441413372853 -0.00103726521560082 -0.00161223143042158 -0.0019967765550033 0.00592640609149868 0.00894427040120686 0.00558092968706032 -0.00838150387115518 -0.0103087357177532 0.00302109082136145 0.00061743864272332 -0.000977488692848292 -0.00938111767132814 0.00267922310491828 0.00600841596353535 0.0141700116611363 -0.011291184348242 -0.0146642221008272 0.000184554072581247 0.0030245810621777 0.00277787901719347 -0.00641752012549296 0.00504842930514026 0.00605790005095603 -0.00268453920977547 0.00405926511031218 0.0254894848783123 0.00846522732852583 -0.0158434898485132 -0.02540784401717 -0.0237412344705048 0.0217487518457403 0.0115904100368117 0.0102702661876896 -0.0229019477971752 0.018017213324123 0.0359400246808011 0.0257092371639695 -0.00970170081409449 0.0367781075487801 0.033939094893415 0.0412551434022321 -0.0113697937877479 0.00291673533045818 0.00216388339714838 -0.00762622848783886 0.0455807296501082 0.0558668598004679 -0.01640211173207 0.0140243622962338 0.0202845559223772 0.0127545925109509 0.0545285375660934 -0.308170829959887 -0.153943547044428 -0.0324827215083199 0.120131809264769 -0.174676801599044 -0.0887497364685381 -0.197291185788421 0.193165360967641 -0.108937105439147 0.310714739986634 0.270756415063811 0.268984106532044 0.00365648297231506 0.324627976714186 0.0652838744489527 0.0493965304255024 -0.242239867059841 -0.204023696558904 -0.113143257160152 0.171810728491113 0.153101020266909 -0.0289489330211409 -0.13642379905621 -0.27506721108967 -0.038682957899803 -0.197969134558985 -0.000930588403826612 0.00052157808813187 -0.000959340144453322 -8.086374089697e-05 8.43114704255475e-05 -6.44058787010936e-05 7.15876029144968e-05 0.000429925316299477 -0.000526107852326223 0.00268499527971691 -0.00937654815189704 0.00697347997459078 0.0103422450818787 0.0018665407793069 0.00728742076077489 0.00122989589445316 0.00108685810235155 0.000823601617034342 -0.00110832237927259 -0.00360041523072722 0.000249687567481061 -0.000839693592388388 -0.000130883377804215 -0.000498618067745218 0.00375083433870683 0.00119608722837059 0.00129737775833799 0.0315865271746602 0.0183864229484709 -0.0145199679893257 0.00519076112641318 0.0310549224058669 0.0230060709966505 0.000984767911325646 -0.000108536677794113 0.00235976998898918 0.0024572128243352 0.000426207616120943 -0.000665699438364211 0.00207732227698804 0.0286028349811867 0.00629751886120887 -0.0535936748414029 -0.013091406577673 0.00556914704788657 -0.00851077304967151 -0.0357804965085034 -0.0336712268598506
  89 1513.45742829925 ""  39.7935284931396 0 0 -0.00386697373214858 -0.00107683228138951 0.070541098694033 -0.000710084528112301 -0.00227281557357975 0.0111580048696933 -0.00676519349188746 -0.0116945334456748 -0.0150773559272057 0.0161592989731293 0.0204046065245226 -0.00445227976564591 -0.00253299600094889 -0.00109213970895727 0.0116682367062004 -0.00862030759934801 -0.011977229762413 -0.00471199603087661 0.00915322027184307 0.0105059337234309 -0.00855604231606242 0.00352494875570712 0.00767349009660149 0.0196059977609165 -1.36911764069438e-05 0.00113338146241182 0.00710625099329285 -0.00417020576958869 0.00151072454336557 0.00558181470151869 -0.000652058181887724 -0.00192512288466503 -0.00455366938853061 0.00130309699990736 -0.00288865415727283 0.00642364206756832 0.365741838932073 -0.161752404593564 -0.496704191644431 -0.311829479896505 0.209240418040857 -0.507210262910224 -0.0605318201840773 -0.0754653917793765 0.0223949242964214 -0.0282287956491653 -0.0432012868021463 -0.0376233714170935 -0.0411275463331248 -0.0532611212073784 0.00635739269850265 -0.0247930802933296 -0.0328650864591124 -0.0298311519619589 -0.0433377233490869 -0.0452074488410039 -0.046005970274261 0.0585519287761289 -0.00561460758227538 -0.0820728061688219 0.0479852626503597 0.0257840501250081 0.0341518137131051 -0.0142034802365513 0.0359777913435157 0.0318270293465969 0.0299736998467588 -0.00252610230959959 0.0381921919745548 0.00459959439409492 0.00568888907131825 -0.020349884726562 0.0081770284680179 0.0578623909201516 0.0284893400244361 -0.00389506853234453 0.0440964940268513 -0.0915550980500174 -0.0248063649541482 -0.0596324840538213 -0.0437666774666828 0.000927615398552789 -0.00106658883002255 -0.00224656982538275 0.00181081879207518 -0.00106447133429535 -0.00219014288935957 0.000390725210262941 0.00124209416674787 0.00762919456750624 -0.0100894971272273 0.0180508031454379 -0.0114231438382986 -0.0227323912353543 -0.000898919921945527 -0.0144529617980918 -0.00540516359386154 0.00798059649898176 0.0177987202019387 0.00684563930513278 0.00750215764521318 0.00192358330672227 0.000958451769192934 0.000665369825716843 6.54906899034228e-05 -0.00336152388522817 -0.00195736587207381 -0.00148001024436965 -0.0861823330986595 -0.0415782287367295 0.0337928295017332 -0.0212209768859956 -0.0670452441926032 -0.0701297489733321 0.00287591889779542 -0.00125751685033147 0.00304425340983237 0.00103937306174045 0.000475954895083074 -0.000118316741737329 -0.00650968183404286 -0.01786747753667 0.00235969929942248 0.0448586369917888 0.0196956199878011 -0.0123356736369229 0.0112197980660501 0.0330316678798578 0.0374415856751735
  90 1518.2528177414 ""  8.0588754841646 0 0 -0.000793478944375012 -0.000297989823195921 0.0161072150228432 -0.00227268983587936 -0.00376573143913654 -8.71704278690684e-05 0.00274929407573436 0.00641135124736476 0.0163568375627395 0.000537688010961335 0.000596531467645789 -0.000731854070059597 -0.00323849430780293 -0.00545706057115262 -0.00662072249833617 0.00621877849211711 0.00853276617281019 0.00286147603812101 -0.0103135229887074 -0.0126644473153898 0.00402631660699762 0.000835151885091456 -0.00122724722929214 -0.0126159497855552 0.0121831519596193 0.0111142689456888 -0.0294181725809306 0.0217545687527524 0.00295192812777356 -0.0243073174732978 -0.00793424860197629 -0.00704075030168374 0.00711679482987999 0.00250013576881831 0.0184228269735078 -0.0274516165594707 0.0844840231233693 -0.0343513906538006 -0.112235172457875 -0.0704528138593363 0.0487379707143812 -0.115064047422678 0.0158496638877244 0.0197216207112517 -0.00566070588783046 0.00970549760619919 0.0166147720802572 0.0186666926994565 0.0102220210560106 0.0125117931039294 -0.00217820862443087 0.0179220438319695 0.0282947389476937 0.020847827728444 0.253056559197432 0.0799693393623726 0.164372537632451 -0.309590757100183 0.0888155456251919 0.32150805313756 -0.274303971021924 -0.221252231455205 -0.0733711952194583 0.00831018158297719 0.0167315649672292 0.00524371928140615 0.0277802938374583 0.0277254125929882 0.00793026591293157 0.0202871096842244 -0.00506360986161182 -0.037424010418456 -0.138543839598437 -0.333324692410723 -0.0565311619878648 0.0974917441840096 -0.234654567504755 0.385457151123338 -0.0104723308611719 0.289133387148363 0.129307339115881 -0.00128470087167725 0.000600577679187026 -0.00253444577645943 0.000550215210837119 -0.00024525226734419 -0.0008683092904609 -0.000100985983833684 0.000622191091709464 0.00188351219745782 0.000850189578338357 -0.0100235314546645 0.00879646399348697 0.0103241536704195 0.00300705458467517 0.007602704625832 -0.000535867032122487 0.00330528698911134 0.0066265850199506 0.00476569960531762 0.00320073507752077 0.00200249740396671 -0.000127010697126772 9.78106977920565e-05 -0.000149294806556102 0.00108372325008076 0.000467283085424041 0.000295900561952888 -0.0432429195346129 -0.0152920613308978 0.0132646553539732 -0.0114127844414295 -0.0285063949600013 -0.0358463785504614 0.00180370606133232 0.000812297633423846 0.00335202114035956 0.00356080002098669 0.00151613142342167 -0.00101983572082108 0.000368454606142124 0.0111866884688955 0.0031532149747748 -0.0174545347671302 -0.00343703363378987 0.00123065658602811 -0.00175959309080022 -0.012231300759635 -0.00937714988189959
  91 1521.39698896098 ""  1.24568643158593 0 0 -0.000751519471244312 -0.00079235209795116 0.00738702522147346 -0.00017618005145979 -0.000314789306684668 0.000806450591751922 -0.000489584488659277 -0.000336146005656354 -0.000605811966337248 0.00053303031250658 0.00103793921194442 -0.000459724102950556 -0.000108371770815021 -0.000148815438636168 0.000227542336235601 -0.00033933043575536 -0.000385013651528877 0.00046865116615114 -0.000468530246951215 -0.000813897694105287 -0.00122162745886152 0.00115539624845866 0.00176029231819941 0.00246382252352154 0.000238506527691863 0.00169587802714659 -0.00187513675423244 0.00116653242759873 0.000303671240168441 -0.000666301002389029 -0.00157787656908251 0.000233973322915778 6.15752226779914e-05 -2.22655544992796e-05 0.000853150877532077 -0.00217615663272909 0.0382424438889293 -0.0161794148422592 -0.0509239942034332 -0.0308083608176035 0.0237947255951641 -0.052237663552699 -0.00108596517463425 -0.00126734367660036 0.0009708335938087 -0.0010793845129433 -0.00209572407151861 -0.00227427751506949 -0.0024376546826121 -0.00430596654994256 -0.000516596020070339 -0.00281823611266617 -0.00340433022566999 -0.00432054540826944 0.0114429724052075 -0.00177945314200516 0.0044762915454745 -0.0142708726458731 0.00678456880695655 0.00984179169238131 -0.0131127338939977 -0.0126901555861667 -0.000241740393296637 -0.00701311047913154 -0.00827027515752176 0.00123456483138198 0.0122412661574705 0.0108173683863197 0.00355987116414975 0.0156876569917369 -0.0113817519066725 -0.000951765307565506 -0.0075034506303797 -0.0216806095819125 -0.00558797678504023 0.00495769493792708 -0.0162982524702666 0.0285522933655614 0.0020981434541046 0.0217668238379362 0.0117058786205544 -0.000258270028963211 9.72960696203854e-05 -0.00081796532268199 0.000150334975857612 -0.000194339494573142 -0.000280512053064098 0.000195844981456973 0.000125530302983629 0.000874087531039267 -0.000249118885638366 -0.00174622227254436 0.00175486731450131 0.00236892923528016 0.000355255977976369 0.000705074062200481 -0.000310472119910181 0.00187143149763691 0.00337536848327877 -0.0592173608688822 -0.0411563650469464 -0.0232104349752055 -0.000627070966871513 -0.000852825329816525 -0.00243306854185238 -0.0221342048972186 -0.0117220734489183 -0.010612228963246 0.525397192346512 0.169504639920226 -0.147943356201802 0.120741820807854 0.348586156764149 0.41261756488872 0.00398608928427968 -0.0193799390272824 -0.00092810862915989 -0.0179314061008084 -0.00908639733877759 0.00286468436615379 -0.0428370966943733 -0.182304238687843 -0.00817031337157926 0.323655565543528 0.103319232260214 -0.0585907883199041 0.067049741884004 0.231374351605024 0.235628823315459
  92 1524.34779247066 ""  5.66551094827488 0 0 5.49974385845479e-05 4.9766690125934e-05 -0.000469446279546683 0.000110154018545415 0.000135586566135623 5.59913057785972e-06 -0.000244482225597311 -0.000366190333559979 -0.000521751058049386 -0.000101952269863216 0.000248922700322944 -0.000139304400865624 0.000552499108662378 4.71281368098183e-05 0.00048507604666575 0.00152873519507488 -0.00188294753648078 0.000259671113107145 0.000220020069760116 0.000686971087627259 -0.000273550874609633 -0.000233170943586899 0.000301749011083562 0.00050677867792312 -0.0248731154180676 0.0188057104528607 -0.00305485095668625 -0.00202654201643534 0.0065010651141741 0.0196595333134539 -0.0326349279327271 0.0256062357484841 -0.00518305921940873 -0.00358147726900414 -0.00318329768699192 -0.0191264123902825 -0.00270941062292269 0.000843055326089772 0.00347297712241285 0.00220012957787617 -0.00141075178768253 0.00350585967705331 0.000206542775164814 -0.00209504113832596 0.000382424045827327 -0.012997766371108 0.00803736589727997 -0.00342013719965733 0.00968399781599392 -0.00883820844150753 0.00146359775182374 -0.00191796634192658 -0.000573531303894288 -0.00133126472796543 -0.101957511409556 -0.164871182450032 -0.141373797179338 0.120744899897021 0.0236017988677315 -0.224134316806247 0.0832899850584892 0.016383642907208 0.107338282373527 -0.215267191529529 -0.34979532466936 -0.0227578544464165 0.288751476815627 0.29493311587771 0.0398508112958876 0.456060042114759 -0.357217295927348 0.0640343615192937 0.0315457865325254 -0.0823192556214037 -0.092456954010211 -0.0417439764848805 -0.080503123700467 0.219303460187599 0.113033853650526 0.144542759825839 0.139815997791909 0.000126240160652193 -5.72552082062482e-05 0.000202393769694715 -2.8228662930898e-05 1.87430632169074e-05 4.50210780475806e-05 1.59130812823665e-06 -5.11957436194879e-05 -0.000139787186122818 -0.000171844343779987 0.00101974820611806 -0.0008183527152243 -0.00112899059339772 -0.000250877634615235 -0.000767927516752487 3.77131310082339e-05 -5.4059796208495e-05 -0.000163278110579352 0.00189093708901391 0.0014567246642442 0.000642400469948743 6.73838588666561e-05 4.52583008163686e-05 0.000137214778700928 0.000580232624279536 0.000309392869557575 0.000289195197920077 -0.0180161252417155 -0.00634970773049681 0.00531409415106168 -0.00388500777408965 -0.0124911560643591 -0.0138027240819162 -0.000290191361716929 0.000621206405303183 -0.000268713224739852 0.000485956718147239 0.000182580380366031 3.65096806020733e-05 0.00106804723808752 0.00461467426946489 0.000321824237738022 -0.00818203406095789 -0.00244598035208004 0.0013473495410985 -0.00166482574404955 -0.00579969616507965 -0.00588419901600345
  93 1535.52975186384 ""  16.9846160243718 0 0 0.001881497351676 0.00267787326839912 -0.0101078635977631 -0.00069690884373476 -0.00141744652675267 0.00127038931391106 0.00854742772093707 0.0121526769863101 0.00400243130001712 -0.00963368445271883 -0.0112613782353675 0.00776145053857778 -0.00186583114317935 -0.00480948727500968 -0.0126165318993303 0.00721850856949476 0.00972588831786316 0.00190221878489653 -0.00673732357964602 -0.00705114749182277 0.00950138834258876 -0.00494849061310954 -0.00971499886058093 -0.017466652478307 0.00044972140960178 0.00153175770533726 0.00426022371639416 -0.000929378190812638 0.00247682580280255 0.00139867471672866 0.0027357746146248 0.00436714350098214 0.00378669944527189 0.00232111116590682 -9.14605208394892e-05 0.00170213300622082 -0.00913233963363658 -0.0603196196641122 -0.0415163657062305 -0.0492635340283583 -0.0358611115320742 -0.0457099257993748 0.0338603728370174 0.0450246424298524 -0.00683226193824153 0.0261373752550893 0.0413548446087254 0.0428208527200495 0.0363301752836223 0.0467429584742621 -0.00210846275254301 0.0295062084158166 0.0487811477797343 0.0519391953577411 -0.00542933413367859 -0.0374890051761774 -0.0247545273451159 0.00884342717732715 0.0100123195750582 -0.0341822333094922 0.00307853020491733 -0.0119382765708002 0.026470444661903 0.0211119970260725 -0.0604659058373255 -0.052929515814642 -0.0517889817924133 -0.0002809727469507 -0.0634459674756335 -0.0142149761655063 -0.0114424636821609 0.051641242405223 -0.0169598253369401 0.00259437038725864 0.0229003257514776 0.0135598416389471 0.00555277170756544 -0.0313544653522243 -0.0294296012475399 -0.0165268322715562 -0.0274272915659364 -0.0608131887641116 0.0309545975103927 -0.0860087472818898 0.0126994801328114 -0.0108138939970581 -0.0155186160211126 0.00254210747032654 0.0226498341767677 0.0740280753888797 0.0862708227240931 -0.444339053579045 0.336318447113141 0.474778193731784 0.11842066604095 0.33897338893282 -0.0376154457350495 -0.0887707462236567 -0.100523654301366 0.00293174939766582 0.00102494174300999 -0.00238106691304492 -0.00118358914857308 -0.000782479191258286 0.00269132929894006 -0.000126314804670489 -0.000225417954594127 -0.00293937219897194 -0.0172191191751116 -0.00332069976395189 -0.000541693788068454 0.00784095100951136 -0.0113449452341195 6.71765535997121e-05 -0.0202043096747604 0.0183259804182206 -0.0213607948105248 0.00769164465161627 -0.00167696287824451 0.00435944084367143 -0.0204361526724147 -0.00364301081755796 0.0240813062289099 0.00101714770126319 0.0105298970697355 -0.0106997887612671 0.0194810699800182 -0.00275025421551958 0.0285143974083075
  94 1536.39772875503 ""  8.19361719239114 0 0 -0.000602167840701624 -0.000765764361158653 0.00400491073119866 -0.000982705552463602 -0.00149730884136677 -0.000679809115484043 0.00115598957145034 0.00271218259146635 0.00688321573348281 0.000489685567135139 0.00133402645138808 0.00300518835218649 -0.00353891717655283 -0.00574276972641672 -0.006046612815029 0.000409698327419567 -0.00119684457217236 -0.00962652045358024 -0.00708305511245945 -0.00814427360944423 0.00601514055707399 0.00131779089161156 0.000285905203471271 -0.00801651119012468 0.0213409576979223 0.0316487484756203 0.0212608565920979 0.00147833205329739 0.0194951455585049 0.00308846041898553 0.0114755395184369 0.0192756695008091 0.0231051286343794 0.0177353422593594 0.00659697626327177 0.00511005001364538 0.0149936244186569 0.00686999582322983 -0.00945913818831437 -0.00141923119371134 0.0143552459223505 -0.00916753854169279 0.0107014982879447 0.0137724666393112 0.000419223957980845 0.0214244180064711 0.0357589057315463 0.0449341009700727 0.01743035248704 0.0220751402151767 -0.000134473594388122 0.0124432319528893 0.0188777709987239 0.0136050998481849 0.0699309029480241 -0.271042241650593 -0.124141305722046 -0.0581139978457525 0.123920736880994 -0.152305426888632 -0.084371758692531 -0.186084478598007 0.181979900608176 0.132442490055982 -0.313298614776047 -0.293058194388751 -0.274644936176057 0.0133563685065433 -0.351727914707726 -0.0831117222460901 -0.0611239255131204 0.282508530021284 -0.191817391193098 -0.104580505541566 0.163586397515375 0.158079134140986 -0.0468552550082795 -0.115221746070998 -0.250618295857925 -0.0138900593987165 -0.169066220344983 0.0105305758888217 -0.0053694873759967 0.0148115622120351 -0.00217979852541809 0.00189393115328345 0.00262634169776658 -0.000432510631110637 -0.00381046182357461 -0.0129211913850064 -0.0149792180579419 0.076632044363896 -0.057837432719829 -0.0819304439918718 -0.0204125452307029 -0.058412180088725 0.00680245821521915 0.016563282958609 0.0191508520837634 -0.00044775320062968 -0.000311220251652581 0.000607047861973992 0.000106035302876844 9.45577378405318e-05 -0.000630137341504843 -2.26455172447613e-05 2.72740724893914e-06 0.00035502017013119 0.00273402094389381 0.00110755336430733 -0.000174595800386355 -0.00214726751141687 0.00253661124975641 -0.000893449610565957 0.0045550995467143 -0.00351547178221655 0.00535838453285547 -0.000362933583699815 0.000734548901831617 -0.00120374993994912 0.00282821414653766 0.000758663811607678 -0.0033718644484666 -8.02770278890349e-05 -0.00153047210204545 0.00154878244621586 -0.00271912013098027 0.000497592744203656 -0.00387155151310021
  95 1549.02431394025 ""  114.184943860381 0 0 0.00708252793476605 0.0104001679689999 -0.0126489151097776 0.0117020214946629 0.0175769512487938 0.00160714241317014 -0.0515037057787215 -0.0732418962257012 -0.0258934367636008 0.0455184725441943 0.0515947764495027 -0.0408629984319339 0.0173708372525162 0.0368962424211716 0.0766759382771114 -0.0468689839929381 -0.0662908981957043 -0.0313670184787856 0.0472372401374184 0.0554485971838916 -0.0339414874546053 0.0130017584051198 0.0294047773617273 0.0677096226915651 0.0147248783021363 0.0192613017846745 0.00308030802852814 0.00432446002896794 0.00358121732272305 -0.000998392945784813 -0.00178621379769089 -0.00234072046296338 0.000289876841525549 0.00264274129772375 0.0049628836076113 -0.000993788485682179 -0.0989677294323219 -0.0176283508259622 0.0956592903232841 0.0349028731960879 -0.0824737696632258 0.0961320644691017 -0.182326688788602 -0.23106373301067 0.0306632548019192 -0.128680497114254 -0.204375240856888 -0.210535700994173 -0.191287798939734 -0.243671594836363 0.0327598270385937 -0.114345623519459 -0.182102259146482 -0.180316724892937 0.0497409872005452 -0.0450856999821966 -0.000786264218702253 -0.0562663741075552 0.0436166204429142 0.00589656702253538 -0.0544166148396385 -0.0672268810550563 0.0233316914733731 0.00850962570959083 0.0101161049744227 -0.001395600185702 0.00692334416509077 0.00932436931820966 -0.00161975982733731 -0.0038713719677696 -0.00169789248654612 0.00752917959362431 -0.0566240087269053 -0.0653497190446049 0.0232421249693646 0.0539074382098434 -0.0416060024233799 0.0198353986685655 -0.0553491467644526 0.0348486602632365 -0.017297350740049 -0.0106734870953208 0.00567962158512229 -0.0149551630658987 0.00211327859799719 -0.00207346575739377 -0.00243866508606167 -0.000886568916422339 0.00136427105684135 0.0139821457131725 0.0154143706086512 -0.0781266531487641 0.0601963811625055 0.0845290968976371 0.021013716100569 0.0595856959294727 -0.0106605301816876 -0.026771463609909 -0.0308565406014003 1.09440066385373e-05 0.00192118357940165 -0.00261225531437999 0.00144356053287119 0.000171921720387354 0.0023254768289681 0.000442588983982279 -0.00020493513811764 0.000285320478564925 -0.0007680625377138 -0.00762629802756821 0.00467969005319241 0.00837269086060313 -0.00843046464306509 0.00714829000962407 -0.0164870545616908 0.00608365245442787 -0.0254045912669193 -0.0142775785560058 -0.00656564026884659 0.00629521643152452 -0.00227022609897549 -0.00152062108768512 0.00327314737897176 -0.000403037703597741 0.00333228445804228 -0.002844469843811 0.00152211986624017 0.000615526807353363 0.00250833192718985
  96 1595.39178820574 ""  4.27260490753646 0 0 -0.00598585296061136 -0.00867347349804211 -0.00857935988885543 0.00088562308354991 0.00248029010504829 0.0166644882288785 0.0333760202225229 0.0194944957303259 -0.146917334758764 -0.0346702352404041 -0.030958165369518 0.0751444386235749 -0.00930557455694168 -0.0297383608543329 -0.0954570776474186 -0.0273413649550181 -0.0154261136096896 0.114413545779143 0.0392501190388837 0.0401385335455578 -0.0627354828861806 0.00135925692413756 0.0197777829539316 0.103851346118457 0.00552575379562204 0.00399916284169032 -0.017221480229633 -0.00121412027455374 -0.00116180775967904 -0.000534247808594293 0.00148833321086376 0.00291473573562657 0.00541750809450606 -0.000702636026908405 -0.00148477642643676 -0.000362686363156425 -0.00117196991481378 0.0204023433245852 0.00485330195733558 0.0202380971462699 0.0117611029386509 0.00875114175599912 0.0589813976971499 0.0787776447220604 0.0542615226470121 0.0885974511660813 0.134732901413863 0.0997471170665444 -0.0921269002885255 -0.12322641826065 -0.0254866664948595 -0.0876035577641662 -0.127190245039643 -0.0656745855820518 0.0264852188254061 -0.00756722325745495 0.0115632716866202 -0.0184138033386384 0.00805807304173176 0.0072163829735918 -0.013149996713648 -0.015134065825996 0.0025265486033893 0.00304223526933112 -0.0183216860510094 -0.00940745874753559 -0.0164868972645508 -0.00273971557281879 -0.0121992720746896 0.00377770048718584 0.00397450242046284 -0.0031939374294788 -0.0119249017430214 -0.0159734624703586 0.00265929737350318 0.010677926807364 -0.0143889907801281 0.010774500449379 -0.0156234876585993 0.0243293691821554 0.00499387080834914 -0.00154609670078263 0.000449753689677388 -0.00194439240022817 0.000775312958547596 -0.000985570548019564 -0.000374591320412436 0.00194672227083727 0.00317880883993445 0.00732432883734391 -0.000165559532759406 -0.00090683929169301 -0.00340136656855684 -0.00129400068901343 0.00145636603787759 -0.000182907085740431 -0.00387086076617775 -0.011510230862366 -0.0179305175932535 0.000627175381577598 0.00011954443874586 0.00075979608981539 0.000107571308638784 0.000144145532930285 -5.26701770234208e-07 -0.000132467423331352 -4.80807669212147e-06 -0.00011302694121169 -0.00566990824868436 0.0017792909985385 -0.00132141317297488 -0.00181495286127468 -0.00164323840973953 -0.00368461774356623 0.00106185207798435 -0.00332140710069081 3.0656132202887e-05 -0.0032566204613635 0.000604762970845499 -0.000725521669836501 0.00116528797094681 0.00103482741988361 -0.00155038676711643 -0.000223941301178332 -0.00173777578176573 0.0013519850165747 -0.000935858802592182 -0.000234120740980768 -0.00155795938850558
  97 1635.94765211987 ""  51.014237788984 0 0 0.00580377358018368 0.00898266377885628 -0.00301745841547774 0.00379146770275095 0.00549828218075576 9.51416861323765e-05 -0.0495644375780173 -0.0676475191316244 -0.00940768751786513 0.0789457030756184 0.10338909517884 -0.00149412298796835 -0.0569032709732839 -0.0833429587084007 -0.0538461087006709 0.0474201147453866 0.0634080086501032 0.0123034073905001 -0.0757250134566603 -0.0986888877659647 0.000621070626733447 0.0550261981973309 0.0812591626455991 0.0512183759915272 -0.00588410519257704 -0.00758097355989684 -0.000176293502113865 -0.00191591137140903 4.20522562391107e-05 -0.00174405581411167 -0.000513101117827525 -0.00053609493091427 0.000490729613611511 0.000767939771988132 -0.0021043172422501 -0.00138019646780315 -0.035637973202957 -0.0204143871802262 0.0240411991903612 0.000153438300475122 -0.037354849669779 0.0232349855998918 -0.120281740123594 -0.146297301679285 0.0729905619415741 0.0350632434667455 0.0710315519379543 0.135957332119593 0.115366857681037 0.140578994193108 -0.0580244298583577 -0.0363820485014526 -0.0714177144265974 -0.137302184599518 -0.00219991625257084 0.00681686377123445 0.00154806228658291 0.0104113304767463 -0.0109062385826242 0.00331409548984405 0.00970243812002484 0.00884120582019332 0.0025470187812203 0.00147178182719819 0.00243743323365565 0.000182991572444815 0.00212036877551589 0.00219148385004023 0.000282802332031209 0.00210612919772633 0.00103771768243804 -0.00779825175257338 0.00582429568090533 0.0119510368965035 0.0021106692257189 -0.013363002359949 0.00765887578513652 -0.00020297498685826 0.00676611196194737 -0.000150195602820771 0.0029153524032526 -0.00125268965366504 0.000681999417816556 -0.00193770268858849 0.000251735893606807 -0.000403112792136954 -0.00031405052810113 -0.000850819340479301 -0.000934443339700531 0.00268038058459532 0.00203872858758459 -0.0095938848702026 0.00802695993104079 0.0110109757774484 0.00334373703706987 0.00829684300967095 -0.00367009573408565 -0.00865310383929878 -0.0101614748625486 0.000439121062917288 0.00246638264847374 -0.00143497830265728 0.00429999339644801 0.00128830718217778 0.00324255098108241 0.000126562234164732 -0.000266935430680179 0.000354797051115509 0.000911070123735974 -0.00597620385036236 0.00520685684968573 0.00555394407040198 -0.00638213930070588 0.00415537525598284 -0.0225484184476359 -0.0161003890592926 -0.0489108392487083 -0.0489818908895257 -0.0122503465154461 0.00847135300789618 0.000620140069832106 0.000470471414256496 -0.000415024170538972 -0.000463865337291166 0.000557588051277028 -0.000447671601614305 -0.000926993653894804 0.00020743766037116 -0.000991142353717912
  98 1681.54348870097 ""  21.5750411337243 0 0 -0.0020758822405648 -0.00363746763930825 0.00182896705536278 -0.000330111291574183 -0.00147610415431482 -0.00110691401667753 0.00623389226579414 0.00930014188351132 0.00337457589516411 -0.00719609222816884 -0.0094418971770815 0.000927940594728158 0.00373733419788186 0.00524890739746043 0.00240174348544283 -0.00240437910221016 -0.00314280311402706 -0.000554718739119629 0.00402625010647596 0.00532979606324473 0.000353382785130154 -0.00414288789132017 -0.00631872301969683 -0.00542471639650872 0.000339341318621193 0.000430230578155384 -5.94522737016175e-05 6.4313153146069e-05 -9.91822898772063e-05 6.33249874081792e-05 -2.44677998205673e-05 -2.83316005947311e-05 -9.04657638991901e-05 -0.000134446614813094 2.76789015070427e-05 4.6104787203861e-05 0.0109958330474486 0.00840509694985953 -0.0048931112955765 0.00233475372208952 0.0160917490064884 -0.00571902639991068 0.0173635971438339 0.024288024410023 -0.00761010926803652 1.42495307574022e-05 -0.00158047286135673 -0.00632111845058324 -0.00459986551057027 -0.00564784941577483 0.00327826203730605 0.00453378553491962 0.00798025380164069 0.0118224254503563 0.000198465423494432 -0.000158203732643492 0.000109297198240327 -0.000738463952535803 0.000764865312986503 -0.000254053810987485 -0.000336645213412264 -0.000410575894546613 -0.000189370510571252 -0.000103471339283435 0.000161241543860989 0.000123071644348725 2.46212917077546e-05 -0.000155252698630814 0.000135644514084029 -0.000205853452457391 1.6270420440289e-05 0.000392428275958258 -0.000214744425603906 -0.000252354453103478 -9.92594588141322e-05 0.000788122231806781 -0.000418913080210826 -6.97813377577621e-05 -0.000202359908578971 0.000157187265408687 7.80913459979992e-05 0.00187994156283667 -0.000393629386411439 0.00140799594551225 -0.000719567806601842 0.001399931411565 0.000932382068265751 -0.000559180951673547 -0.00189226792766348 -0.00296404143495432 8.36912614283389e-05 0.00378905257572461 -0.000846619531610235 9.02381550164185e-05 -0.00441249983702535 -0.00902291758098139 0.00160829441391887 0.00901479803315691 0.013047574230931 0.00617400857702705 0.0244712923943908 -0.00754696730624121 0.0524881559701333 0.0171881015100193 0.0368560277812004 -2.37351572182536e-05 -0.00172700363719401 0.000386797051229453 0.0273637145148679 -0.0260744213191928 0.03496807655933 0.0457072175427763 -0.0310892551813858 0.0338923558980857 -0.253312273651471 -0.296758479411825 -0.5876683367402 -0.618728467970567 -0.136548231521923 0.0852920000741757 0.000549893495986775 0.0114938440900434 0.00228213152342807 -0.0172475174365036 -0.0102758921804525 0.00557763055715191 0.00122457276400512 -0.0218205727379689 -0.00797655219837914
  99 2940.23285171907 ""  34.231519697411 0 0 0.0101196624810537 -0.0118509684004306 -0.0617015349939368 0.00157845970311615 0.00278098192745909 -0.00135389272314061 -0.000865688381848287 -0.00129901150917162 -0.00101252312281077 0.000299178234271787 0.000410450199839754 0.000182544075761665 -1.76630862264424e-06 -1.42958699095299e-05 -0.000107378974224175 4.69182580443706e-05 5.07171904657307e-05 -2.90362384704103e-05 2.5044238347705e-06 -3.32337795337526e-05 0.000187236971100291 -0.000923071900157642 -0.000918089620390161 0.00144083469167738 -4.00261048768587e-05 -3.4085830453351e-05 3.23211844553612e-05 0.000126209082195414 8.19335024340329e-05 0.000136924087515829 5.16378866597538e-05 7.48166886739686e-05 4.87132325465974e-05 2.41344203610171e-05 0.000167352536299387 0.000126091953079968 0.412045145067273 -0.234245240240908 0.330447601210617 -0.552584063310154 0.343319854143248 0.426188681305591 -0.000491053843873969 -0.000964974639912361 -0.000913518245292709 -0.000680514581097915 -0.000619922041553985 0.0011419081234461 0.000171686196741337 0.00042493346201518 0.000751068888770225 0.0121704948514714 0.01431950809315 -0.0154144607845513 0.000732758472563911 0.00078307688998726 -0.00129867841942065 -0.00137077897724694 -0.00208917913653128 -0.000739361057853055 -0.00067881883393527 0.000711499061827393 0.000462951049319265 -5.44996413563543e-05 -8.78356176683338e-06 -4.0263792637248e-05 3.80318898321888e-06 -5.71199861458548e-05 -3.04256157805462e-05 -0.000568914186032036 -0.000798487509287901 -0.000395591434829125 0.000821091695577675 -0.000442556304474955 0.000739563207278518 -0.00161635290456052 -0.00200847201570374 -0.000811647589272384 0.000850228215689505 0.00074717147181896 -0.00132431930747539 -0.00017932252795708 0.000259272704011987 0.000150917205445386 -0.000112140771593552 0.000168685353525307 0.000454410917824913 -0.00215000158118082 -0.00404202896402869 0.00292533571343915 0.000732081884051936 0.000140671597464435 0.000116391262514839 0.000359269657520831 -0.00162091533755166 0.00080189190567974 0.0297100011357337 0.0392298508092538 -0.0396081564334629 0.000227414539696264 0.00015162633772962 -0.000157220400235829 -0.000120146873503072 -0.000111062175504649 2.67579634974461e-05 -1.18542969776491e-05 -0.000193696478132687 0.000247784296175729 -7.40630545737844e-05 -0.000499127574951161 -0.000756632091183423 -0.00335220103951468 -0.00106794991992208 0.00223781275768964 0.0015055264849481 0.00161337149337359 -0.000112483491914282 0.000443310412416054 0.000324873366928832 0.000401775196585585 -0.00280108261948051 0.000358543164217738 -0.00217236008694744 -0.000265158731910718 0.000957481643421148 0.00137944965336028 0.00330544656165187 0.00089102084763324 -0.00215971962031733
  100 2969.99537432113 ""  30.0588502207973 0 0 -0.0767876737591912 0.0446671108337622 -0.0114791470223783 0.000261632552784431 0.00018604411847958 -0.00016485982875154 0.000294217614888972 -0.000262609860656831 -0.000120431829855306 2.36584584376558e-07 0.000116467845744593 5.85442750082465e-05 -8.04516489757072e-06 1.02265625709446e-05 -3.87071710553077e-05 -1.2604873744942e-05 3.55205551663583e-05 6.15824448798273e-06 -4.1079162431867e-05 3.60721976265803e-05 1.19987405499219e-05 4.42642195240795e-05 -5.13247516187667e-05 8.75252880717462e-05 5.58836230448268e-06 -1.20200973610052e-05 1.73297771601476e-06 9.78086828956824e-05 -3.47484864248318e-05 5.48968652970583e-05 3.76588871079568e-05 -1.60108802435541e-05 2.3411663865474e-06 5.48265941994482e-05 -6.40882720091179e-06 1.31484455840597e-05 0.534847286914104 -0.288820663015308 0.463208218910204 0.380920142837421 -0.24774154712768 -0.325613834212039 -0.000161282423692266 -1.79068379286208e-05 -0.000316500758746624 -0.000148328426394844 -0.000191555680466611 0.000318046438208916 6.60430489936854e-05 -0.000107459401246134 -0.000289554755881948 0.000898502005966439 0.000195132984987168 -0.000363940410258968 0.000510005052576279 0.000534506305997742 -0.00087698820800272 -0.000721604513755546 -0.00108491653611032 -0.000420298766892205 -0.000921712794475042 0.00105353550131547 0.000712660831036333 -0.000107616726693427 4.63038610280152e-05 -0.00010352721617661 -0.000203617616872798 0.000216828261161821 0.000161015578589706 -5.74890933474579e-05 -0.000109421690138074 -5.35095687402142e-05 -0.000493480949624987 0.000226977048336081 -0.000460923109982481 1.66269507649761e-05 7.11028910801872e-06 9.70990753088501e-06 -0.000165650965271515 -0.000144533178204101 0.00024552108163854 0.000133311583723895 0.000169552208674642 0.000835279432101792 0.000426075889502404 -0.000441816758356674 -0.000486936553040626 -0.00175595100214879 0.000472652544176937 0.000271455655452595 -0.000316917234261205 -0.000966952288953717 0.000369921506970959 0.000559950070750156 0.00174647337343588 -0.00034898119621922 0.00249554759071845 0.0020857294598835 -0.00312624250159079 -0.000386368383085164 9.45707533559691e-05 0.000389418839347447 5.72323193692478e-05 -3.16843697624597e-05 1.73184726158451e-05 -0.000231697771256274 0.000185368580765547 0.000359783101485105 0.000191146843447131 -0.00178206087647415 -0.00241173617158287 0.00422814922161382 0.00106293787202381 -0.00241335727434354 -0.00056732983897861 0.00015673148077255 -0.000304854785639356 -0.000119047908457395 0.000115524930225111 1.96233620714339e-05 0.000407731914104983 -0.000104841804261312 0.000478609534355501 9.83369627069193e-06 -0.00277831584464165 -0.00287232482115213 0.00247044548439452 0.000279273373236017 -0.00178027849436371
  101 2976.26003890369 ""  36.8758460164774 0 0 -1.45293154512953e-05 -9.95553028764653e-06 0.000167438190055657 2.1582900191578e-05 3.44106684495989e-05 1.859704985787e-06 -9.36876276480139e-06 -8.20602213016e-05 -2.55335980792074e-05 4.00149821787909e-05 -1.7799830944764e-05 4.34013433907097e-05 5.44859300333049e-05 2.14328440639546e-05 -4.024996040419e-05 1.387952723667e-05 1.86681324510456e-05 4.19449808482781e-06 -1.58930414678474e-05 -1.31597871950645e-05 -1.38693099021154e-05 3.11827076091311e-05 4.67171525842195e-05 -9.69388559709239e-06 -4.76662952061834e-07 -3.40050687702276e-06 1.13450258854261e-06 -8.5641253560045e-05 -2.43902988353735e-05 -0.000118835916546335 3.83625402783789e-05 -3.99675298271476e-05 -0.000103299400274289 4.88854912965342e-05 -0.000140619179973691 -8.66533566763593e-05 -0.00108839244777562 0.000682285228993193 -0.000884799672578153 0.00114845777499635 -0.000665707305858343 -0.000891923923661724 -0.000240935998005631 -0.000123141519180758 -0.000570082445816581 -0.000422775627734648 -0.000188343057923659 0.000504717448942285 2.14049572100251e-05 1.36348755607374e-05 2.82797780838196e-05 -0.000240644470819552 -0.000301796230521322 0.000293365208805707 -0.000648726102472079 -0.000686654145068858 0.00112530434719447 0.00112224091774037 0.00154950794365376 0.000662736569726593 0.000525287878005965 -0.000579319936033328 -0.000372113527192953 0.000614101172462907 -0.000339722881267813 0.000580154255076871 -0.000991249649136469 0.00105797701018636 0.000792438001800116 -8.94401305390031e-05 -0.000191883326036899 -0.000135908614065917 -0.00115934504382757 0.000574414397574514 -0.00109186250315671 0.00134098259160149 0.00184035006910505 0.000821160603899569 -0.000779428393875508 -0.000748843308285377 0.00127544888266901 1.70538296367423e-05 6.0626505119876e-06 1.68611679447421e-05 -4.97635107114262e-05 1.05348283279041e-05 1.35764374042802e-05 1.60702927949326e-05 3.65583744004544e-05 -5.20274320159933e-05 -0.000191183544987081 -0.000148317196641766 -0.000109191100234264 1.79707607643206e-05 2.54473809019299e-05 -4.64743617102281e-05 -0.000395741158272097 -0.000509521594302107 0.000493688230219317 -0.0292852131095107 -0.0149024327893149 0.00862415960750325 0.0002626427751942 0.000188624174327752 -0.000557891843072227 0.0175810234883332 -0.0395638873175822 0.00916381128020168 -0.0140387475241677 0.0915948545925639 0.123435884528988 0.364584305337154 0.0912817353651189 -0.227492210931398 -0.00623438684701962 -0.00283811146081421 0.00514087853310822 7.57820984861665e-05 -0.000133482448938696 8.041538746564e-05 -0.451204647074076 0.0590263236474949 -0.352813889933572 -0.0446599305098334 0.339343097056767 0.416679906032494 0.28749698999457 0.0680563836415271 -0.16921231359441
  102 2979.66119637405 ""  31.6740719182529 0 0 -0.000323802152771286 0.00020472448497206 0.000348516158496563 -2.07087332854121e-05 -6.75960228159029e-05 -3.31758080918615e-05 -2.5302674048857e-06 0.000162736089165037 8.44001067281228e-05 -6.64923372285486e-05 8.9555234177115e-05 0.00033011872863565 -6.89520691629848e-05 -1.26026308038267e-05 6.33880323866916e-05 -9.21985408072148e-06 -1.07428570224172e-05 -3.22175871509626e-05 2.1390787294765e-06 -1.55490520525485e-05 -3.51360608209028e-05 -6.37056552511048e-06 -1.46207400855262e-05 -5.09517502660485e-05 8.93900864961635e-06 1.13962191792376e-05 1.95488677002663e-06 -0.000346602699318732 -1.09342104450753e-05 -0.00013245166525425 -0.000106340941282293 -4.37448729813396e-06 2.06544379615629e-05 -8.54285653455078e-05 -7.75508035318193e-05 -1.9451968354229e-05 -0.000735244992322076 0.000553214165828467 -0.000430175765895497 0.00463469447187776 -0.00288073634972544 -0.0037232726628086 -0.000102878802399031 4.8263417301203e-05 -0.00313942976860166 0.00075897368863041 0.000452322647850322 -0.000778384089380416 2.08612091804867e-05 7.17949897138551e-05 0.000409585255436404 -4.36189597227345e-05 -9.54682347309747e-05 0.000132875113622598 -0.00107978966253554 -0.00102745852746754 0.0018110192886867 0.00266437712525867 0.00386207431890437 0.00165042765467883 0.0024884509567049 -0.00281079634728867 -0.00194702341562906 -8.8504112638794e-05 8.29351755180814e-05 -6.54436100606943e-05 0.000845605241471251 -0.000864613330895619 -0.000662193383606014 0.000472715034278665 0.00074549834104894 0.000392904558575906 0.000194230527790396 -8.47905523015321e-05 0.000215372875602731 0.000536351662712295 0.000716828811057246 0.000319540739162403 0.000189075906937367 0.000210693872786054 -0.000313912917254702 8.22122926202553e-05 6.34561401029732e-05 0.000142952255972786 3.51211187075734e-05 -2.71356996503894e-05 -3.27625939402114e-05 9.50022266936871e-05 0.000266128225593492 -0.000128099553433331 -0.00191921997482465 -0.00150647357583208 -0.00108128681514328 1.3303016585571e-06 0.000956681133543722 -0.000314621984581696 -0.00171089527030469 -0.00251581811456906 0.0018006463157048 0.0486671652836611 0.0333578123456297 -0.00837399181405625 -0.000386605847422028 -0.00112421552056867 0.00117555671726421 -0.00519815344504102 -0.0243218311451134 0.00346570855197281 0.0287178529115645 -0.234886263984053 -0.297399581371025 -0.615832707000777 -0.159177676966007 0.388586610595207 0.0151309706438983 0.00649531616593654 -0.00982730892843916 0.00178670432792006 0.00389258362189747 0.00608124533399756 -0.167361402464972 0.0271309147455739 -0.131450546314534 -0.0317532699052878 0.198686065552798 0.243118101230314 0.259602429966725 0.0637199873735526 -0.157298965181992
  103 2985.67635349331 ""  29.4888145846407 0 0 0.00015930217372188 -9.00873701875769e-05 -6.88689795564679e-06 -8.98467663565683e-06 -5.75517823806239e-06 -1.55645185419839e-06 2.74070777865537e-05 -7.99125398817847e-06 3.28856635646342e-06 -1.76273939247402e-05 5.57949881525323e-06 -1.31270159173682e-05 -1.26283641413463e-05 -9.40241298529998e-05 5.14446346001458e-05 0.000191774975021076 -8.65450622079455e-05 4.46368586546615e-06 -0.000115481880429187 0.000131268155375846 9.28982791649582e-05 -2.18269012916057e-05 1.74569953743085e-06 -5.7004029761225e-06 -0.000639035903185996 0.000418578117890643 -4.39282235129259e-05 0.026224377925275 -0.00108517192651442 0.0180030386390266 0.000791814758563192 0.00179129574186769 -0.00202280499631381 0.0122488038566905 -0.0319070546320727 -0.0154788382737553 -0.000862336115985575 0.000461191363103489 -0.000747118047438802 -0.000982705174669444 0.000623747900868515 0.000819629794722819 -7.08497766401365e-05 0.00010238704559654 0.000187945265376523 0.000497041725000187 0.000450361054784082 -0.000554094576308561 -0.000870725732701054 0.000489212441075092 -0.0012278531809858 -3.55904758943132e-05 3.15249118726015e-05 -3.61242523946351e-06 0.133752491255232 0.131079694047417 -0.222863813983168 -0.244033174803838 -0.345316627068824 -0.148042439616121 -0.198534828523516 0.225242262700916 0.158334636301596 0.0243624724860784 -0.0148394380980727 0.0252533860731993 -0.015948386226752 0.0178597997246587 0.0119727871730136 -0.017132004565887 -0.0244230898950168 -0.0132556779197416 -0.272394890179294 0.132820667813433 -0.260316558198437 0.292875842238954 0.400761001574009 0.178015782743324 -0.162902649796866 -0.157032013444177 0.265517821690932 -6.85112377954426e-06 -4.09549468645647e-07 -1.08014808561769e-05 -4.33017451120812e-06 2.35111728527194e-06 1.12408562011373e-06 -1.89074062955431e-06 -1.00016285232005e-05 6.74326045388469e-06 0.000109236813168456 8.236859756251e-05 5.0125261399851e-05 -1.53478657512494e-05 -9.74766975742205e-05 4.27062100838187e-05 6.89541280140114e-05 9.04532859627631e-05 -7.63742465981891e-05 0.000257691383724609 0.000132309920226924 -8.62649845406265e-05 -3.77885723070509e-06 -3.10712120406213e-06 1.67893243577917e-06 -8.68061606155544e-05 -8.57428774244959e-05 -3.5593793008803e-05 0.000132484966306616 -0.000749775913416207 -0.000970229715807035 -0.00319108597475586 -0.000821318899965064 0.00201187144875975 5.46587810439543e-05 1.61921196777791e-05 -3.13664236262031e-05 1.00561412934341e-05 -8.13336150464899e-07 2.49369330563024e-05 0.000135405410350644 1.94583741128663e-06 0.000107312482223444 -0.000144025072344636 0.000766876398213591 0.000917451291318581 0.00102908360087129 0.000255365779499566 -0.000636225971194613
  104 2987.01234516457 ""  27.8323302815932 0 0 -2.68033235115862e-05 3.90536806071317e-05 -0.000222914629114093 -4.12023474393009e-05 -5.48059839738236e-05 -1.72002412819498e-06 4.29110231151685e-05 5.38878705527657e-05 -2.14313673206506e-05 -3.26880595058642e-06 -1.73817515567492e-05 -9.24009187150487e-06 -0.000636382184693984 -0.000705191389249776 0.000545758395630082 0.000218437950447542 0.000269509294612583 -0.000247203658477209 0.000164498897091461 0.000415447885968294 0.00130461274863329 -4.45672645569534e-05 -7.08634896158041e-05 -6.34810108295481e-05 -0.000379637967892686 -0.000504421954217518 0.000571175935014391 -0.0236622325248937 0.00168775201935509 -0.0159395111476199 0.0163251225860586 0.016321099705204 -0.0233066401452282 0.00763174428452009 -0.0182414048963374 -0.00864333693686893 0.00173087976753809 -0.0010077182613754 0.00148584625770619 -0.00127642843871826 0.000739686773410065 0.000983000383403396 -4.17675886940622e-05 0.000274691327724127 0.00113162146635396 0.00548623567272749 0.0057779386173979 -0.00683037753694901 0.000102920341988549 -0.00237842715012514 -0.0131316463971665 -0.000251609949284778 -0.000252710880397167 0.000447408137196439 -0.121041013993019 -0.117665135907224 0.200003752752964 0.216664082727915 0.305834728832576 0.131610697331318 0.183850237278234 -0.20687025572444 -0.144230623317377 0.255987857556271 -0.143795059275425 0.251949064657402 -0.240345406581051 0.245774886427195 0.182064265753823 -0.20664221647495 -0.292280158157296 -0.158771357936578 -0.16120962244379 0.0797162656569039 -0.152893525873455 0.165724555199581 0.227439258020553 0.101133757798487 -0.0936782107360598 -0.0913936986217095 0.153193981854785 -2.06822774141354e-05 -5.09699369743896e-06 -1.85534133475039e-05 -7.12598216177888e-07 -2.71347481710267e-06 -4.44958937282269e-07 -4.31065979513097e-05 -6.00532311283358e-05 5.50183430355436e-05 0.000257598499046047 0.000176078444812111 0.00013171067295871 -6.00374578643668e-07 -9.02171061306531e-05 6.04397930095898e-05 0.00050616640641335 0.000676692813225727 -0.000608073836868116 -1.75651443718039e-06 -7.4199462122121e-05 -8.40522330948155e-05 1.64181270616717e-06 -1.01736366028427e-05 -3.95806146211133e-06 -2.44469904426537e-05 0.000256772547596199 5.22015786572895e-06 -0.000107737463089868 0.000931720959106908 0.00106281879228971 7.97526980798156e-05 1.65945730414691e-05 -7.71039408222715e-05 -2.86234417595536e-06 8.60053307305801e-05 3.23252815295708e-05 2.62987559228013e-05 -4.83167201376582e-06 8.5844026401537e-06 0.00197032677021187 -0.000273048751743189 0.00155212425056619 0.000339785019802581 -0.00233950315458446 -0.00283205919982914 -0.00200764971363897 -0.000477641709360861 0.00121484250004225
  105 2994.40708107854 ""  32.8131451932607 0 0 4.31675483630915e-06 -6.15439707790734e-05 0.000271963176311947 8.5066134829056e-05 0.000114988385947886 4.02254164860413e-05 -8.42363934688467e-05 -0.000114601402531132 -6.07491921345197e-05 2.91466961297641e-05 5.00434735088581e-05 2.19621943054322e-05 -0.000738033404248986 -0.000780100858382892 0.000919100399928513 -0.000569874532638516 -0.000783063080855282 -0.000283156724761536 1.09030958276887e-05 -0.000217827398076002 -0.00132862738503523 0.000106691110939036 0.000124236042195185 -6.35551029333171e-05 7.97984098158678e-05 0.000133468762098155 8.04590479127077e-05 0.0205262840008165 -0.00168033352192029 0.01421191190711 0.0163248441742228 0.0157775361620171 -0.0271431207952902 -0.00846735620998165 0.0200027519976782 0.00992374560037175 -0.00191878522056321 0.00114044546178905 -0.00172080520258408 0.0015201157343401 -0.000862653427516267 -0.00122043944896054 0.000232105781179077 0.000591049431402774 0.00151065169373569 0.00859754831446615 0.00890513206436676 -0.0113311454414704 -0.000260054931825603 0.00238778841767134 0.0151455604409129 -0.000311987582705826 -0.000291195681436068 0.000690866460157388 0.102559032323354 0.102863267127748 -0.175608216504308 -0.185678414433828 -0.260851709979012 -0.112832765006053 -0.157446955337755 0.176412711913497 0.121962159913581 0.276673526204082 -0.158957274046229 0.276484057661666 -0.26269453207282 0.264500092462625 0.199451705950008 -0.204851569067884 -0.289448791704561 -0.155656227447233 0.172416535016112 -0.0856154049351239 0.162608748169713 -0.17882294249723 -0.246635630462043 -0.109633720883895 0.104475270656363 0.0975894266796569 -0.169439162319368 5.36532439155088e-05 1.36303936502953e-05 4.56905431502199e-05 7.2211460419265e-08 7.99371679165407e-06 5.76532363697716e-06 6.3499030898528e-05 8.11224585261076e-05 -8.79582513632427e-05 -0.000678860853199272 -0.000476366620030903 -0.000337370205673756 4.18138577033602e-05 0.000313437587429125 -0.000199437647928136 -0.000766570192428981 -0.00101839627140668 0.000927617775311912 9.7255872509307e-06 0.00031590346311931 0.000353820479143712 1.01250004046127e-05 7.84605751224309e-06 7.10904369399762e-06 -5.16439283234228e-05 -0.000201007965897656 -7.23151420117506e-05 0.000383459591144344 -0.00381961034479532 -0.00461687707321791 -0.000438397075336621 -2.24736583085843e-05 0.000348393195956696 -7.84078003557624e-05 -0.00019045720418973 -1.71137804865433e-05 -4.79436834335056e-05 0.000100958756832733 -4.5403248587089e-06 -0.000651192414795138 9.70615639050494e-05 -0.000557154828997763 -0.000310686192829392 0.00199969744257355 0.00241832628695838 0.0015367568665658 0.000348484838532374 -0.000970999637707686
  106 3006.4855784585 ""  6.8615534355196 0 0 0.000240555293357304 -9.43319915200109e-05 -0.000135440114077339 1.97903211316615e-05 1.22378846848002e-05 1.21538332067119e-05 -0.000145772340961788 9.19168088715302e-05 3.90104538826948e-05 -0.000119497638892775 0.000251739115776262 0.000257616256867835 -9.88402201099751e-05 1.79466892197513e-06 -1.3302155760024e-05 -3.40096426997958e-06 -2.68599595907705e-05 -9.49645735053137e-06 3.53781447347497e-05 2.6037225942765e-05 4.35750073540199e-05 -3.99933748283368e-05 -5.72544042941067e-05 -5.24972536124559e-05 -6.01333651618139e-06 -5.49383287593241e-06 3.72212069859991e-06 -9.52070276204698e-05 0.000187559383597219 -4.31129655690366e-05 -2.57346293201532e-05 1.76180781869018e-05 0.000190001494453213 0.000142461342415376 -7.0522462562148e-05 -6.89923243369249e-05 -0.000401540979277885 0.000212659040355163 -0.000456745975037766 -0.00212898911116462 0.00125747599696573 0.00171793614939289 -0.000161001290736082 -0.000581894797711732 -0.00216127726382207 0.000182592137471504 -7.37782311390108e-05 -2.44973387195982e-05 -2.35190823544056e-05 -1.44544638480265e-05 -0.000215053231716161 0.000331911123243168 0.000284718974243485 -0.000368295223164908 -0.000926154937480997 -0.000889592129093203 0.00156447710151555 0.000372773170921265 0.000588175677633051 0.000249725385356648 0.00165689395060171 -0.00187747300485269 -0.00130743499334314 -0.00138236026897888 0.000789911884529383 -0.00137046098033863 0.00140667747347736 -0.00144567725278976 -0.00106630126789606 0.000283410922480437 0.000425876007617505 0.00025931691063828 -0.00140177391732681 0.000704728860452302 -0.00134296006470437 0.000799977749710325 0.00111023609956987 0.00048432449793422 -0.00101923018893546 -0.000970255925667344 0.00166758489236868 -1.90296897870821e-05 -1.53401696109759e-05 -3.74203364238148e-05 4.33036185262982e-05 1.2247655400579e-06 -1.26075068035332e-06 -6.18482694145751e-05 -9.58904252364911e-05 9.89189593420146e-05 0.000465530057111714 0.000328594703472654 0.000199895060378203 -0.000122828206041959 -0.000182365698988356 0.000163476591234124 0.000896051820687574 0.00122276354808516 -0.0010988256088333 -0.0270004730239671 0.0328410570909705 0.062711298915086 0.00117198584583437 -0.000814343310040612 -0.00121234699379 0.00282785845709525 -0.00975428218032315 -0.0406628348635204 0.0335467578810029 -0.480305412851909 -0.583419660189782 0.286284984844412 0.0835576875082779 -0.170998052507552 -0.00456257533261353 -0.00464931715301423 0.00624895233041717 -0.00362081981513828 0.014957371266088 0.0151121350261561 0.191608031227018 -0.0295974593843535 0.137603749354925 -0.0291421171473844 0.203944858841901 0.241254669936875 -0.200063866914499 -0.0550985499796564 0.108202334505852
  107 3033.4638469867 ""  54.6047077677755 0 0 -0.000285323441864214 0.000135378957056839 -6.15459790339645e-05 1.86960898954112e-05 3.76124656311746e-05 2.07160336113174e-05 2.00689973072849e-05 -0.000110179848158669 -4.17634844168829e-05 6.65072675474304e-05 -0.000150422846712774 -0.00037268194417986 6.29671262942578e-05 1.20705316048373e-05 4.84239797460578e-06 1.02376737709578e-05 1.93814667627197e-05 1.94285032004672e-05 -7.30126081021769e-06 2.41919531377852e-07 6.25986083237298e-06 2.4599242278107e-05 1.31006222983505e-05 5.27736735724551e-05 4.20390791859408e-06 -1.7557910972977e-05 -5.29025835838738e-06 -9.83675466842215e-05 -0.000969545547287513 -0.0002950415418577 0.00020643210447613 -8.06564894212995e-05 3.92574110585811e-05 0.000190355069351725 0.000108517348907025 0.000143397803143844 0.00194404342483537 -0.00107888880428831 0.00181253540022894 0.00108388781148393 -0.000634560943977959 -0.000793653266298075 0.000138610527749485 0.000520001776306907 0.00341194295089022 -0.000288229902965035 -9.40497907173558e-05 0.000158303370147493 -1.63527603487278e-05 -7.27394953776715e-06 -0.000101774683187749 -0.000175467569887665 -2.40988244620373e-05 6.84679615345247e-05 0.00124473102194326 0.0010893621669766 -0.00231450326996022 0.00438005478044201 0.00582919277587462 0.0025974586252512 -0.00444749252995047 0.00473355805298194 0.00328233351103376 -0.000912993976228473 0.000561576691665263 -0.000980942450818516 -0.00109140344076442 0.00113744130413759 0.000875220146183063 -0.000423375577015731 -0.000690882447380094 -0.000366967222258055 -0.00100501259547263 0.000572299837901065 -0.000963305590872235 -0.00129308188583725 -0.00180226405214599 -0.000790537350862984 -2.25891661558918e-06 -9.99466046308328e-06 9.81786136753101e-05 -5.03835961591518e-05 3.10160109818918e-05 -0.000124095068916973 -6.52214190069653e-05 4.72673953016627e-05 4.82161220678133e-05 -0.000282473188488553 -0.000465506458250233 0.000263929318376397 0.00124071174067744 0.000994403922573623 0.000712963146957958 -0.000250599987379251 -0.00146964862191195 0.000510107687516356 0.00336542942663579 0.00479015581125378 -0.00349550588298621 0.00582219097652017 -0.018713564338899 -0.0280027323121198 9.93096804714788e-05 0.00111079293092453 0.000880053844762339 -0.0440003332915505 -0.0254859194827184 -0.0622307771180702 -0.0186329486787757 0.238717257383024 0.287386777610396 -0.0622245656262135 -0.0196677315765734 0.0366326462014223 -0.00160261777618093 -0.000928693635910741 0.000162826443827718 0.00410127610563087 -0.0109516651579454 -0.00690073863984392 0.504975265863572 -0.0845197078051205 0.385597860112829 -0.0642235081204969 0.370911782209424 0.434508265116442 0.0897038755261738 0.0190698563869369 -0.0756229708612138
  108 3040.41509716732 ""  5.98130352791001 0 0 -5.38105639159489e-05 3.40553310248346e-05 -8.59589237422568e-06 -2.75424398823484e-06 -2.38080430357289e-06 -1.33328286725604e-06 -4.70088985320314e-06 1.10623371969358e-05 -3.46566580250526e-06 -6.39212996696886e-06 -3.59749758499431e-06 6.08953121007687e-06 9.59552157631715e-05 -2.6305326317014e-05 -8.68912897510282e-06 -4.24648203807305e-05 3.48189204578974e-05 -1.43843287099304e-06 0.000149575698510783 -0.000115554074538254 -1.1812903770986e-05 2.10273456409741e-05 -1.87232550702077e-05 7.69671461139137e-06 -0.000522160472418269 0.000329546246838618 -5.97080204744639e-05 0.0118366982282529 0.0575254382357743 0.0085101555151643 0.00834483909657783 -0.00518929401788392 0.00207266172681319 -0.0542884823226888 -0.0292610700086453 -0.0146819763953191 0.00034697847520109 -0.000199470371540436 0.000308246813145038 0.000271171525686337 -0.000168012820131943 -0.000222842893793385 -0.000142773449152279 8.11778235616236e-05 -0.000134588669286186 -0.00041254246208624 -0.00017269608494852 0.000282270504546501 -0.0002135744900328 0.000218926576646194 0.000264594162903036 1.92897856174097e-05 4.23626704031551e-05 -4.86293671512039e-05 -0.120998296819024 -0.112154562001442 0.22068321254849 -0.250175615295146 -0.341401268309434 -0.153141858990648 0.230497674513081 -0.23477232052768 -0.169145576349239 -0.0530823644737499 0.0292934789001085 -0.0552056389059466 -0.0414178271823507 0.0439050293870744 0.0350047023841726 -0.00406753462140193 -0.0117838068107884 -0.00459008752276859 0.257772336978106 -0.146317862046236 0.250712176791901 0.259957818886215 0.370506531255279 0.165581517538221 0.132095659584118 0.125281393953664 -0.240592110798876 4.30313097639088e-05 -4.56178133594487e-06 5.46941360574039e-05 4.15317348187376e-06 -2.60049195829877e-06 1.16723748610802e-06 -1.70527063347154e-05 -2.1760573758704e-05 1.32158194926659e-05 -0.000674589850025028 -0.000508729191480519 -0.000327749582015796 0.000136927520777631 0.000605766094949863 -0.000278825703045163 0.000185884739171517 0.000257937483034973 -0.000207254621217122 3.79079734943914e-05 -0.000217973672284361 -0.000302778227290006 1.64721794131902e-06 8.77454718518498e-06 1.56854629497817e-05 -0.000393113987348922 -0.000225024981703362 -0.000566415864938076 -0.000256299669657225 0.00270160736157732 0.00324237812234295 -0.000369944182549627 -0.0001456984757775 0.000197854937270517 1.30296003004128e-05 2.76376939380887e-05 -1.83965742405568e-05 5.52662283170554e-05 -0.00010821208869801 -8.29955629312194e-05 0.00462843974610729 -0.000798287728876714 0.0035202768651623 -0.000566638958756518 0.00333698769863421 0.00391204496281609 0.000699869187752817 0.000145622063131406 -0.000627646437064028
  109 3041.78070074105 ""  8.88213029853212 0 0 -8.0118256397595e-06 -1.51674446255072e-05 -1.98703602126415e-06 2.16650787791188e-05 2.95467887488508e-05 2.18523982924033e-05 -5.75165986875365e-05 -6.72052413405124e-05 3.56624231482153e-05 8.44973701365537e-05 6.60874691291291e-05 -0.000162174526774291 -0.000901655229112558 -0.0010102767568563 0.00081849251385668 0.000137631019913294 0.000133578683052781 -0.000297170515488442 3.70542167772822e-05 0.000353347830009377 0.00179027779578682 3.18646284129573e-05 5.91016169377103e-06 -0.000180710957919686 0.000456859739672585 0.000635649803328385 6.41501637461547e-06 0.0069337148746965 0.0490161995489359 0.0105185335667937 -0.021399984953165 -0.0344305230170138 -0.0367504799243198 0.0397075660040445 0.0188385451709777 0.0143140904848398 5.92737007972437e-05 1.35868645724195e-06 1.58429260439299e-06 -7.07427848832212e-05 7.75111335305626e-05 4.97027217046859e-05 2.22471400803172e-05 0.00081463691987595 0.00301480176624106 0.00984025678721483 0.0105460165597054 -0.0111291097026413 -0.000588804816281138 -0.00397508874502082 -0.0184692134679085 -0.00138003352657407 -0.00145444958489441 0.00196161915050393 -0.0854509676098108 -0.0768280837561577 0.158833508809413 -0.213065163617034 -0.2872076446657 -0.127728253737827 0.213570802335022 -0.222050782667692 -0.1575951889795 0.148837124644697 -0.0986317630493495 0.146704669328639 -0.155819408363036 0.141172483879996 0.105417600961347 0.259874322304446 0.365437316737123 0.188075373041382 -0.209687229363939 0.115593274782591 -0.201543856723968 -0.186631927250669 -0.268705053870018 -0.117666831476996 -0.0777766951387798 -0.0744020326206773 0.147694740219552 6.95113466547875e-05 -3.3467240120085e-06 7.90585814636063e-05 -2.28374443725769e-06 1.9191072811049e-06 4.53724916130617e-06 4.55651019422727e-05 5.87303763591352e-05 -6.09095335176039e-05 -0.000989735210832058 -0.000736480888605876 -0.000491096900189777 0.000183179680927522 0.000788436875049191 -0.000383926452385054 -0.000553376501878967 -0.000751720658194585 0.000609526579288216 -1.22556708239481e-05 -8.18663808286439e-05 -9.58177176767208e-05 9.11313876370713e-06 5.62657243179596e-06 6.97351286898472e-06 -0.000703395884668573 -0.000105127170830565 -7.65014454609678e-05 -4.94317036610392e-05 0.000928196430288725 0.00109685295912406 6.27457473909267e-05 4.78795059022812e-05 -5.41830421630218e-05 -6.33525699108612e-05 -6.93668930940143e-05 3.07981607017099e-05 1.84178327918776e-05 -4.03461218962864e-05 -7.66620210656572e-05 0.00395817128483686 -0.000653588493439264 0.00314417069330254 -0.000260068154617289 0.000633910434634898 0.000774588399488542 0.00474422656539966 0.0012647930787995 -0.00296587812985069
  110 3046.79837492706 ""  24.2927624294493 0 0 7.24997992702507e-05 0.000457238457840547 0.00342092543282456 3.47098958680795e-05 0.00017996097605028 -0.00026023183442443 6.63637968139518e-05 0.00012938054674377 2.20810102221289e-05 -1.16416004112325e-05 -2.76195267787876e-05 -1.8572812542111e-05 -6.7221060123557e-06 -8.14524666246974e-06 2.13910876685405e-05 -5.27469714866169e-06 -5.24237342778095e-06 3.71248225044274e-06 5.2865262975218e-06 2.60219395321568e-07 -4.45283203529498e-05 1.49177554154587e-05 -4.98890030055629e-07 -6.58687157266347e-05 -6.03247986472801e-06 -5.03382641431425e-06 -8.98411263396277e-06 1.01594603043341e-05 -0.000260655869356824 -9.11398671982531e-05 -0.000318540997483545 -9.51247373914027e-05 -0.000270169604843347 -0.000138222597051044 -3.13184331419289e-05 -9.33439255130825e-05 -0.0195643528537375 0.00865720230125525 -0.0163218474401564 0.0190384318616838 -0.0148527964921619 -0.0171665860179497 -7.04527882838584e-05 4.96134071643516e-05 0.000155295761357434 0.00013275339194216 0.000125862708684257 -0.000188160192527018 -4.85931073884e-06 5.12270992403846e-05 0.00041337114510161 -0.000444337364735788 -0.000507262925332979 0.000702990970423628 0.000287561970959415 0.000226446370577176 -0.000518373565902285 0.00102326421421649 0.00136521081243709 0.000606172245230498 -0.00139939176109955 0.00147864202780251 0.00104219503307132 0.00206449145737089 -0.0012640809058761 0.00212514482467558 1.6003253565213e-05 -0.000111599160187123 -0.000122287108891686 0.00172665381078128 0.0025165140110702 0.00125047690665877 0.00101663430326438 -0.000534394574007921 0.000949310507005841 0.000566634661610042 0.000828612445942392 0.000352069598977773 5.4731911860491e-05 6.92358570726945e-05 -0.000145578682798724 0.0298819702028951 -0.000232997791926618 0.0342228598934864 0.000505871802193699 0.000201252417880367 0.00173863411442342 -0.0253504197646932 -0.0375081197190283 0.0245863653255588 -0.458857906949706 -0.342133405149767 -0.223902722497511 0.0868078018059899 0.363674102121713 -0.175867656204742 0.308962633241744 0.421865078632265 -0.331172373733627 0.000848545120739208 -0.00031607894433728 -0.00108014565958011 -8.99735532814455e-05 1.10070919514275e-05 2.92678560011695e-05 0.00393601453280549 -0.000162548358646697 -0.00178725205326074 -0.000468947362357932 0.00613218532392929 0.00719960050797528 -0.00897136049843336 -0.00251779680720773 0.00560271340617621 0.000610001948649263 0.000181993736203886 -0.000458330182129441 0.000273849953923623 -0.000218412940495204 3.98053966228003e-05 -0.0123686162018251 0.00192129305773779 -0.0105857114519387 -0.000375491765351035 0.00963788508102837 0.0110298150393 -0.0345334265042848 -0.00959307801408391 0.0207828169532266
  111 3048.46849340352 ""  50.2731336749777 0 0 0.000495237926482138 -0.000196128896561325 0.000510461866858924 3.15714808323176e-05 0.00010676533179769 1.81011276638613e-05 -0.000101008956690909 -9.63919404801206e-05 -2.34281629566925e-05 -1.99449187445047e-05 7.86655305020324e-05 3.69739351577132e-05 4.97063807467833e-05 7.33296644074967e-05 -0.000116717140612892 -9.31399849364864e-06 -2.11452275098513e-05 -2.82430065589449e-06 -4.02509404649635e-06 1.57910973890919e-05 0.000129956147520877 3.71661234576708e-05 5.20506952656666e-05 -5.65640698978197e-05 9.35772191516193e-05 9.38217836223141e-05 6.32224559734243e-05 0.000393943938153139 0.00179594484874899 0.000228120578463996 0.00263380087366063 0.0018602896576253 0.00304850006249786 0.00168942699170149 0.00118686588041211 6.82472877341076e-06 -0.0054159691352587 0.00282483028296444 -0.00494890605901398 8.86504515362533e-05 -0.000344620112250198 -0.000468283750480824 -3.87910034630541e-05 -0.000227516549836682 -0.000381139161868889 -0.000912485236864605 -0.000972222835541505 0.00115738164210733 -2.6593293363422e-05 -0.000269349288492803 -0.00139063913497948 -0.000352265912854654 -0.00052010509456507 0.000498195885202574 -0.00385229950031171 -0.00370380624714099 0.00702228803054402 -0.00806343360863701 -0.0107759153955429 -0.00499839786369681 0.00684132187004656 -0.00705374038216552 -0.00503145780556502 -0.0180874799172776 0.0113516779250529 -0.0183923660886231 0.00638787959747487 -0.00527709453520158 -0.00375179318202225 -0.0199283840809089 -0.028493039165955 -0.0142469351793829 -0.00561092231588808 0.00332021626249288 -0.00551676167554335 -0.00831162880378451 -0.0120332358063227 -0.00552956063496186 -0.00630484383539007 -0.00577802258586803 0.0107429014412009 0.000602254051033986 0.000287937906831237 0.000497515900555224 -0.000127124490074811 6.26972728851187e-05 7.81536658815782e-05 -0.00245691745411359 -0.00363476717209095 0.00261119174606999 -0.0101723828374998 -0.0071872011775322 -0.0046421952795491 0.0011839448034364 0.00454227688845308 -0.00255430769416877 0.0299428686005113 0.0410856911523325 -0.0320922663240392 -0.0162178188579831 0.00619684356500466 0.0217239707248641 0.000862945341364311 -5.06694309552703e-05 -0.000773070687504672 -0.0736733774302148 0.0045276317960273 0.0384692453735006 0.00902112666447362 -0.1244050136801 -0.146860868587065 0.173716609829297 0.0502501230208282 -0.109633265546992 -0.0014154215899182 -0.00425957306703381 0.0061600763307857 -0.00267748293670423 0.00427799944015483 0.00261580092384286 0.206608260723719 -0.031462444451794 0.179054069483224 0.0115083375850032 -0.206661820985929 -0.237714931562362 0.66518719823532 0.184276182773752 -0.399146095233619
  112 3049.90247040334 ""  25.7063331449251 0 0 -8.67138306561447e-06 -2.99226382723363e-05 -6.13539890144342e-07 2.64290933019591e-05 2.96115882799557e-05 1.78592881663918e-06 -1.00793879826043e-06 -6.76052398606046e-05 1.05467026137601e-05 -3.32551795461595e-06 3.4491809076649e-05 -4.33820095542702e-05 0.000109095888553451 0.000369784306010477 -0.000431465653676868 -7.35581166739758e-05 -0.000135293111650072 -1.4087695420781e-05 -0.000132297178953677 7.29100139329821e-05 0.000264487203262116 1.09041295521036e-05 4.40154778051223e-05 -4.25119294899321e-05 0.00138635242005225 8.75277869715646e-05 0.000530856258911856 -0.0138042512864439 0.00834160523749024 0.0200592942570622 0.0674871219971351 -0.0305014320722208 0.0246976810761651 0.0152101686157846 0.0217582931816596 -0.0176714545286458 3.58585382186017e-06 5.67356486248773e-05 -4.15100600894832e-05 -6.21099977250297e-05 0.000110769205011003 8.89316763228704e-05 -7.75561525156805e-05 1.58870691448438e-05 -8.21385899613036e-05 -0.00317926178139078 -0.00377149145129614 0.00401991514851296 -0.000111519827545377 -0.000320539562540057 -0.00255539465318931 -0.000303544426951327 -0.00030823197381601 0.000431088466267079 0.0757661522149073 0.0820694393149951 -0.133458142859353 -0.0372477498569609 -0.0443374919943541 -0.0172822373438828 0.121992283997308 -0.136020119307348 -0.0913144213152689 -0.427891331530181 0.251308728295943 -0.445743291251129 -0.277126289973927 0.285280059780114 0.230435474230663 -0.102484995257199 -0.173608897300159 -0.0800993982005487 0.0419040160952346 -0.0142139050049506 0.0342158257064169 -0.0837509737813942 -0.117850807754136 -0.0584912044610254 -0.143511548442885 -0.128719848116959 0.233968628414949 0.000383725497546582 -8.49828523399093e-05 0.000491313537228938 -4.05601977404581e-07 -5.69667992244002e-06 8.0773334269469e-06 0.000331459221813186 0.000462024378654496 -0.000401754996757493 -0.00563365916264107 -0.00424268689960685 -0.00283954070263754 0.00121775345640567 0.005274202933781 -0.00245979850109466 -0.00391149257880049 -0.00536273905246806 0.00423097850470996 0.000614104669369692 -0.000192905784470593 -0.000766362166918153 -3.68085508806698e-05 1.11770247265732e-05 3.03884877496998e-05 0.00251602933686694 -0.000141764936886106 -0.00121015027773606 -0.000230751489755992 0.00415005143548303 0.00491252373394187 -0.00661119279849521 -0.0018626584645948 0.00419056964124417 5.55384868425467e-05 6.10649494221414e-05 -0.000246507843310365 7.76661311021572e-05 -0.000153156903919799 -0.000134297207169243 -0.00769676651716423 0.00119416841829911 -0.00660359648114219 -0.000338241078112859 0.00667237448233546 0.00766158900690736 -0.0221627107760225 -0.00615513865920253 0.0133217313373395
  113 3050.03579057041 ""  95.315258334276 0 0 -7.64034904996127e-05 -4.98703193650694e-05 -3.90605799836727e-05 5.84307946076413e-05 8.36392530837208e-05 4.87374171847904e-06 -0.000101247241373259 -0.000104817283157184 -2.48608076456338e-06 6.26635539082825e-05 5.87955859002693e-05 -1.09902133969778e-05 0.000742703033805886 0.000633535524710597 -0.00108698674858417 -0.000250409352701823 -0.000323046438505904 -6.47435403267588e-05 -8.01063512581621e-05 -7.46970013737182e-05 0.000594322877666772 8.76606581799321e-05 8.47617165214792e-05 -8.6427730751305e-05 0.000993452360507835 0.00222255526311005 0.00119044646385522 0.0117886228198596 0.0367378770263561 0.00122112258078044 0.00297879403724208 0.0574432363006917 0.0402286904085776 0.0284576018690379 0.00967790363746776 0.0180435362909456 0.000507408940652809 -0.000120811342885497 0.000326687292697194 -4.61821736940681e-05 0.000274903020947262 0.000148773805258906 3.73761531382536e-05 -0.000409097753476579 -0.00119796751408635 -0.00917113256267008 -0.00962089947934264 0.0105938208792643 0.000126454452734662 -0.000797250703331132 -0.00511867422204103 -0.000694402477469856 -0.000729211486973284 0.00100813160247856 -0.0956469841560039 -0.0929035449700798 0.174162404662073 -0.170315132306532 -0.229177622795699 -0.106003442878255 0.120622484053394 -0.120945716895803 -0.0869261714643227 -0.0378625016182307 0.0366865292444613 -0.0314682317094067 0.313601960026948 -0.297354376692497 -0.231509008682634 -0.313917810889968 -0.429306529458442 -0.219217501478064 -0.183741606164296 0.0992455334772386 -0.173729397067592 -0.138024543357168 -0.203234928888278 -0.0885217152347693 -0.0177214653462471 -0.0190139727676422 0.0426958135846397 0.000993012745961769 -0.000253239520335644 0.00130134700618504 -3.14744278368671e-06 -2.34807399873114e-05 1.26434021498663e-05 0.00109930391592182 0.00155011791868313 -0.00130579682049363 -0.0145809082246309 -0.0109921445026479 -0.00737455512924151 0.0032126885965131 0.0140392844501872 -0.00649801029307989 -0.0130508570797275 -0.0178762148940726 0.0140763337207782 0.000834097970959538 -0.000455505542805639 -0.00127314595594397 -5.19203747309572e-05 3.06223470437941e-05 6.38278653944793e-05 0.00328562692047528 -0.000345663143307268 -0.0019709197965598 -0.000532560644275158 0.00783829724664588 0.00942082778736605 -0.00888760206881592 -0.00258047866640759 0.00559317634068745 0.000131466711526872 5.37284973479522e-05 -0.000405082884135575 0.000132317855914268 -0.000306867011785021 -0.00030978773415142 -0.00847746548829048 0.00124674171936126 -0.00749457109304859 -0.000806944302095442 0.0113189301628032 0.0130351341260035 -0.0300999911794884 -0.00838696348752975 0.0179676978572247
  114 3053.29135708742 ""  37.0962738012462 0 0 -0.000222566588532369 -0.000890695683497791 -0.00423327904290348 -0.000238136688313143 -0.000243397016500383 -5.30334079478725e-06 -0.000158062493631675 -0.000212729606093885 -0.000112448865277468 3.96159343895993e-05 5.00804600551903e-05 -3.99174879919031e-05 -1.73791879413998e-06 -3.23946364620608e-06 -6.4411816169159e-06 2.35999890130468e-05 2.80868670546876e-05 6.12194785357003e-06 4.35219363925126e-06 3.14912660242466e-05 0.000162350600660824 1.79231086492054e-05 3.59629742157005e-05 6.61995999041273e-05 -6.97636078959339e-05 -8.86052720869789e-05 -6.03012984997351e-05 -0.000324722798808449 -0.00150103421172556 -0.000321188617164468 -0.00101782606197546 -0.00151538085462873 -0.00164606187598 -0.00124843985598907 -0.000355284856617516 -0.00104439235169643 0.0223968114818341 -0.00936932755168329 0.0181347739583933 -0.0235410628565478 0.0199323911078516 0.0230230536021706 -0.000142368978218255 -6.03352722134922e-05 0.000622918069764225 8.86362568885278e-06 1.61420713558365e-05 8.80914002381207e-05 -2.95806740896143e-05 -0.000363102098237929 -0.00184765569018045 0.000190056281719242 0.000203796827289081 -0.000530433129905328 0.00250475289888858 0.00230561028743035 -0.00469455025746967 0.00747558404300365 0.00996477736875198 0.0045745933993943 -0.0058005920843058 0.00589358507416547 0.00417483429057701 0.00680487932292707 -0.00452230229188616 0.00685993767961811 -0.00655038918577168 0.00585560953142593 0.00446187173079112 0.0120433765931018 0.0169363182905913 0.00852704194328084 0.00901064728724182 -0.00484217477520727 0.0084029998059767 0.00656070919111537 0.00969557857128737 0.00415137542358216 -0.000473734295425242 -0.000307247646622381 7.9415844813471e-05 0.0240299443195754 -0.00798814708562234 0.0328826157760207 -0.00041039227140978 -0.000822315587476728 8.91366575049483e-05 0.0302746008407976 0.0428541680239919 -0.0351978343585771 -0.356802308455405 -0.269834321039821 -0.180953595810053 0.0840118923751058 0.364728590016535 -0.167158972299326 -0.358418815788346 -0.491425641330539 0.38402451962019 -0.000906615074032066 4.87634079890177e-05 0.000819520763053709 -0.000192669856241733 -3.76682430370745e-05 7.08261629927303e-05 -0.00331106465480004 0.000107985213595214 0.00110096117748019 0.000135185317339789 -0.00347790628600978 -0.00397800882042247 0.00977336615495094 0.00267042047403646 -0.00602747527065689 0.0029643120090685 0.000185334724688136 -0.00101458022498352 5.3630844677659e-05 0.000146665657308014 0.000591946263360266 0.01348316567379 -0.00204493050154277 0.0109453439179304 0.000142483187311493 -0.00667555863404369 -0.00773032293925945 0.0260090287785636 0.00745915610390861 -0.0162629060011666
  115 3054.85745344171 ""  26.7687829236954 0 0 3.1486872672857e-05 -2.43820590780404e-05 -8.79339886316329e-06 -9.54951263889547e-06 4.711879719945e-06 -3.52285235971962e-06 4.91422787261242e-06 -4.81632980035787e-06 -1.16232333247514e-05 -1.07400218855035e-05 -1.7876151244551e-05 -1.30473898195852e-05 -3.08599815880976e-05 0.000132634308791577 -5.95859685587382e-05 -0.000225010194476639 0.000132905433851322 -6.77023060614911e-05 6.75536208852789e-05 -0.000327757104197533 -0.000852415970701652 3.36495193647921e-05 -4.48757518786863e-05 8.71235817372633e-05 0.0014298979250055 -0.00130483568619658 0.000551920374852973 0.0279011723722481 -0.00448809541291013 -0.0353957887121301 0.0289820058864961 -0.0220144031160288 0.00459864457891989 0.00509848230368935 -0.0313798282025114 0.0576744909624395 -0.000154355862789344 0.000104577473569557 -0.000137089520691334 -0.000213676528970617 0.000154841962101871 0.000207839277096298 -5.72103056343933e-05 1.87848513559689e-05 -1.36202245185063e-05 -0.000440754709251507 -0.000864917125965298 0.000781386499614752 0.000718479490078906 0.00180830743359566 0.00987653525527479 0.000751760882504967 0.000557178593941994 -0.000843663432120065 -0.159106479812049 -0.167849165890777 0.281711099141834 0.0106962090506993 0.00568273306344042 -0.00573514654303212 -0.192627116916928 0.219209964383548 0.140887554400099 -0.181456335165561 0.105419419011657 -0.192688088385997 -0.170059841322025 0.169884082691078 0.137324514951344 0.0043466891615064 -0.0102454733590742 -0.00124892556538874 -0.326909937366038 0.159074824826747 -0.291651251389198 0.00172164769608333 -0.00560752621272148 0.0142695415391119 0.259394982143823 0.229091800706767 -0.408301877027324 0.000190956463857144 -5.7175909312172e-05 0.000253428360012481 -5.49908787802509e-06 -3.45929496181933e-06 2.69759058645083e-06 0.000176139785150735 0.000243886547727139 -0.000207105920884636 -0.00283172672271433 -0.00213689473190918 -0.00143062116678734 0.000655945054814587 0.00279624978633422 -0.00129445919839747 -0.00204651301994313 -0.00281173149015217 0.00219781310283564 5.45332614882496e-05 9.78327625089759e-05 7.51663780544398e-05 -7.0544062577321e-06 -2.38489285899685e-06 -8.37871265101535e-06 0.000269722595472072 6.62302611057433e-05 0.000107031129364193 0.000136674123288674 -0.000983054875218982 -0.00121512526123965 -0.000626345875434325 -0.000132819133956548 0.000429488532692829 8.46880323698523e-06 -1.90627589820486e-05 -9.28778914709795e-06 -1.93021976760425e-05 3.35469100323868e-05 4.95404971998133e-05 -0.00188620139621263 0.000341167893101225 -0.00148499719426495 0.000160857775634768 -0.000707649825271184 -0.000834180630361161 -0.00154539116220182 -0.000415477906756997 0.000992256432932423
  116 3057.01461216319 ""  39.5097375998346 0 0 -8.55329543291827e-06 1.16963441125968e-05 4.39590247588571e-05 -8.92497887743437e-06 -1.95275520438124e-05 -2.04582767249347e-05 2.05801529375968e-05 2.08665309484821e-05 -3.86118832507032e-05 -6.47840027922515e-05 -4.87595210390874e-05 0.000104160119754675 0.000288281264351501 0.000313338395661296 -0.000180259219577634 -8.84595156300871e-05 -0.000231640041113608 -0.000171408404633357 -0.000419122000427978 -0.00164505413994207 -0.00656672458297208 -0.000155857117795118 -8.96988669488122e-05 0.000543917975660649 -0.00107376861779104 -0.00054661675330516 0.00175944273074914 -0.0462410288709509 -0.00246358438220088 0.0537271290689298 -0.00263932055058823 0.00335581614692382 -7.145759298504e-05 -0.00187685004987887 -0.0277341719779148 0.0426748181539012 -0.000395606419881435 0.000197614459414916 -0.000248674627282638 0.000483986841367974 -0.000318004471842135 -0.000324972945493119 -4.23664464643766e-05 -0.000525151711244761 -0.00185511020265203 -0.00308248865721011 -0.00326818970516815 0.00330454816453531 0.00214989681815201 0.0159717880961477 0.073914694918988 0.00442689972079061 0.00474563957224432 -0.00621620968160052 0.26858357694089 0.286565401934324 -0.482803675404631 0.024015003815804 0.0476394624228328 0.0342276742376558 0.262443342108455 -0.301339735845387 -0.19380627114112 0.0168134744365156 -0.00943955702946262 0.0159496259589332 0.0234760763152719 -0.022869299465248 -0.0203684448354431 -0.00351483297356557 -0.00317714735206087 -0.00310561750977517 -0.221158997643691 0.106180741340819 -0.197381965890986 0.0298249648504107 0.0358194567943503 0.0291969267551413 0.218276277408598 0.190086330004 -0.343519785857008 0.000121536834707003 -4.361824116221e-05 0.000172522019591466 1.02368006463997e-06 -7.73914981830929e-06 -3.30895478419905e-06 9.21783384936872e-05 0.000137255786700378 -0.000104990952111257 -0.00189064794409638 -0.00143445232198481 -0.000956965425980321 0.000456976014501539 0.0019608504162795 -0.000888956251133964 -0.00106282175258093 -0.00146692896241228 0.00112239735593801 -0.000183102289341555 -1.352564762587e-05 0.000146970072536233 3.42131236834266e-06 -2.19659854666727e-06 -5.94827223511751e-06 -0.000523518913736962 9.86510413991572e-06 0.000197832832614278 -6.79043379357011e-05 -0.000416621353834411 -0.000457798577895334 0.00206177136928557 0.000526428733171574 -0.00133180220085361 7.84348960764837e-05 5.00769180317544e-05 3.40314623829263e-05 -1.74808130253491e-06 4.10580385092041e-06 6.34613924625323e-05 0.00183535672303502 -0.000308198594677093 0.00155724515310753 2.80240488790166e-05 -0.00105654932274395 -0.00121353587658849 0.00444772444812373 0.00125020650379921 -0.00268469021927288
  117 3124.015441074 ""  15.9992391572168 0 0 9.91408163345812e-05 -4.11090683468044e-05 -0.000341751481451719 6.61308624386277e-05 0.000102231333091778 2.33233970465152e-05 0.000313911070414664 0.000392527231680344 -9.38942711488424e-05 -2.40054007571284e-06 0.00119726184577325 0.00492015475055574 0.000146777977952602 -7.66230618057248e-05 -0.00143652465760899 0.00135607015467872 0.00166491998862404 -0.000599248863294039 0.0018761805218396 0.0158720913803759 0.0763694726583216 0.0103559224257581 0.0105783614306654 -0.0167809669818871 -8.17283483959045e-05 1.28621382770697e-05 0.000644556402557266 -0.00275838598098804 -0.00141352438469137 0.00394141735726494 0.00024248582037665 0.000330786138767312 0.000220803346732908 -0.00132751508979639 -0.00229313624842195 0.0038380755119444 0.00336817072439605 -0.00149595280700411 0.00229979565055343 -0.00395469983607516 0.00316374785119541 0.00323049712936394 -0.00070615786648733 -0.0148945726658769 -0.0570160356563511 -0.00555779069738792 -0.00552559823933803 0.0091859288842508 -0.02824268680462 -0.19264897836779 -0.888355007468617 -0.136498077781793 -0.145231988679711 0.189299971718893 0.0249604498912064 0.0253847298048507 -0.0440596451614636 0.00165765952413899 0.00359573457513101 0.00149709598550845 0.00894974841890772 -0.010573862615347 -0.00639742722277684 -0.00116140527559676 0.00107777820460808 -0.00140685047549988 0.00144603875836292 -0.000944920375798198 -0.000948438217233951 -0.00374352920847999 -0.00517068738281159 -0.00218606800426605 -0.0103450207571975 0.00486100070646247 -0.00888502471145237 0.00250144830837909 0.00231950086756274 0.00147646940417728 0.0247846996715851 0.0225186642465004 -0.0404750863654551 0.000106268028696691 0.000255065553198518 -7.37078710274639e-05 -3.92456390792288e-06 2.25154826593216e-05 2.59755057246991e-05 -8.47853978416735e-05 -0.000160066774098191 8.83009287865124e-05 -0.000684444791463821 -0.000447892180037575 -0.000282113031121056 -0.000512180611614737 -0.00237908017425243 0.00109283276067248 0.000705931021566511 0.000980988405212297 -0.000748449332413051 2.6950122874512e-05 -8.43834419253818e-06 -3.31800766711588e-05 3.63781860240679e-05 3.74352181303252e-05 6.01981792777269e-06 7.98237068338909e-05 -5.3469799966632e-06 -2.87720017826652e-05 8.14701268811516e-05 7.53307469336803e-05 0.000133290632465155 -0.00035882337860406 -8.47956289277065e-05 0.000255502348890367 -0.000483961113367242 -0.000207937905586588 0.000165435096100208 -3.08595070920108e-05 -0.000136021351861587 -0.000157325960581464 -0.000290721430203497 2.1067255756773e-05 -0.000220684419934547 -3.60243926123791e-05 0.000223107592512523 0.000254584942379108 -0.000562323398545524 -0.000195962327846485 0.000345014792084242
  118 3138.39418979894 ""  10.5025641194579 0 0 0.000107268968282314 0.000196826855379229 -1.59676914345168e-05 7.41124081442976e-05 9.1096776429386e-05 -0.000241022061278056 -0.0014636529214938 -0.00179872033383085 0.00139716596460829 -0.00116080672399611 -0.0195776509068991 -0.075650506120933 -0.0125645426138442 -0.012278940918397 0.0207248570083728 8.00449777733664e-06 -0.000112626170502404 -0.000124548142037412 0.000397389279438538 0.00155726219975331 0.00581197244764617 -0.000976015438966649 -0.001049836114739 0.00163672693838042 -0.000103824624806309 -0.000112725520154298 0.000194087232341878 -0.000386945381067414 -0.000219778196419696 0.000397755889741901 0.000118710528170406 0.000367499809004426 0.000868397792281079 -0.000199350740881584 -0.000351363597067702 0.000392198768598688 0.000382767765230752 -0.000685045149637063 0.000815813643970549 -0.000593200972208138 -0.000143658835057335 0.000536510552033993 0.0150094271273526 0.230609713078236 0.863196573132908 0.164128159814561 0.169569926083284 -0.223850743353887 -0.0024509737208558 -0.0147512234281955 -0.0664227544874225 0.0111024569710801 0.0119246259891116 -0.015082811260133 0.0026005757550255 0.00271679647732814 -0.00494322624811104 0.00132957175829792 0.0018047890827559 0.000808822395295181 0.00113500278166305 -0.0014031998803176 -0.000786867887397308 -0.00631764933827605 0.00331464084103394 -0.00626184242999188 0.00599252076063946 -0.00639711844489555 -0.00479046357429997 -0.00258285260177915 -0.00378469537480913 -0.00262739685086296 -0.0012520256717273 0.000528840146997101 -0.000987059508221859 0.00122862070988428 0.00171957198550859 0.000766016516124421 0.00276285481074 0.00237767558490402 -0.00463447270622063 -0.000894732334554024 -0.00148592445200133 0.000168569781126668 3.44175264275288e-05 -2.38492593526188e-06 -1.72528940985579e-05 -4.77024845319676e-05 -4.23336020877717e-05 4.03082872463039e-05 0.00767296093992079 0.00560286992116577 0.00400775837572283 0.00257136464993409 0.0120312158192635 -0.00581197035771858 0.000574085879624177 0.000879863475485587 -0.000817266605574549 0.000140132045839303 0.000277529423680215 0.000325031539348088 -0.000202592121993737 -0.000395841761480317 -0.000202227354979469 3.05970971454881e-05 -3.55792397213258e-05 8.22872277211576e-05 -0.000771169157628126 -0.00170196898619773 -0.0035299470596645 -0.000485731036567498 -0.000206482703267795 -0.000142591925624588 0.00253332015703756 0.000809230408409295 -0.00100439740340546 0.000199899012268782 0.00152346091503505 0.00125169913987393 -0.00198012638371802 0.000698853299143275 -0.00165118825494544 0.000102661249485585 -0.000317605770504539 6.39440850787164e-05 0.000562075618459295 0.000137386839201744 -0.000249752334310009
  119 3142.02703313483 ""  15.4675039275218 0 0 -0.000402065147733039 0.000438128937417658 -0.000769680741876153 0.000216679348644374 8.60484540686271e-05 0.000326953912479031 -0.000136330065422735 -0.000257384553584272 6.69568444374029e-06 2.2764873146736e-06 -0.000327162739010454 -0.00141251327230186 -0.000189028579713655 -0.0001802554953346 0.000310194339363501 6.51655147573976e-06 4.99988042490217e-06 -2.51868703935812e-06 7.59694193379012e-06 3.41015874611921e-05 9.03730446187155e-05 -0.000328330893685737 -0.000333743293246397 0.000528528737720069 -7.13643223109839e-06 -1.21395120779544e-05 2.25461761905844e-06 -2.02746218437859e-05 -2.56915552425351e-05 -3.46940357006805e-06 -1.09092652199791e-05 -1.77137682778072e-05 -2.97529676638988e-06 -1.89348696065282e-05 -2.65766093991359e-05 -4.95886564940972e-06 0.00106502793348253 -0.00162989825125431 0.000477529883781418 -0.000732906647697305 0.000805419318001244 0.00104576368046074 0.00036542662964521 0.00417855379314443 0.0159156491175106 0.00246454741163421 0.0025478466876389 -0.00336640683730874 -2.46474906148616e-05 -0.000173218903704318 -0.000815015278228373 0.00416439033066751 0.0044591386218954 -0.0057017850533693 3.31287022057918e-05 3.86716545495288e-05 -0.000103643403804326 0.00026014452050665 0.000328668311968734 0.000166447049915974 -2.35892585371234e-05 -5.03555381304373e-06 -2.70964995603463e-06 -4.61659722914794e-05 -3.31173826961725e-06 -4.39296009842645e-05 2.00704204282147e-05 -5.7442301618915e-05 -3.60417660671229e-05 0.000171939558765826 0.000234188607706819 0.000107291399839444 1.4298900595443e-05 -3.10301327654556e-05 1.13797885608315e-05 0.000232768054377894 0.000356399442361738 0.000162729672574445 5.40199051539204e-05 3.32504718932006e-05 -0.000113646184027141 0.0471824341009574 0.0820881413687946 -0.010648045409741 -0.00048330782505126 -0.00110463637682668 -0.000192413890744385 0.00212678387137629 0.00354613694669918 -0.00209119554128462 -0.408412292140651 -0.302514525496577 -0.213312480245732 -0.146897050639997 -0.664937004870755 0.335794725252118 -0.021500830784882 -0.0386317309590101 0.0342909012724833 -5.95841306082326e-05 -1.00288900018287e-05 -7.18813147963798e-06 -0.00025568408719519 -0.00010329651755226 0.000191638391904307 1.14118758587605e-05 2.30808203405899e-05 -2.79000355802801e-05 -4.3437354053856e-05 8.8066710239001e-05 0.000154788757632997 0.000788897300417734 9.16040124279518e-05 -0.000326766579172545 0.00271939330424407 0.0011650476182125 -0.0027568450040472 -0.000259750151999725 0.000161215947599674 0.000339450181982125 0.000301663243338136 -9.55535316027155e-05 0.000280102543292157 2.09406517967243e-05 -0.000116511414148948 -0.00014968425671477 -0.000437401712880556 -0.000104223774365735 0.000265627006132384
  120 3155.23189826924 ""  14.3228818324673 0 0 0.000408200098728369 0.000242059689111476 -0.00129394788031913 -3.22283298481296e-05 -0.000118452473280752 -0.000434218871433411 0.000452075579767032 0.00118058776232578 0.00344674167889501 -0.000763718249880274 -0.00282540820290679 -0.00775184199634223 0.00596428877776906 0.00624838052709485 -0.00744664456573025 -0.000613032507496807 -0.000588149499700646 0.00119027382235177 -0.00205154212226038 -0.00681394319294885 -0.0233284136011159 0.0392552708149872 0.0418409240136631 -0.0537448372062976 5.169381432481e-05 1.14666441855723e-05 -0.000336460849874261 0.000424824486057679 0.000215233880615525 -0.000748750565934079 -8.84032896116618e-05 -0.000141417333087862 -0.000206760938727568 0.000224906844521238 0.000330986330660549 -0.000722544855945528 0.0109183374161774 -0.00492327360950213 0.008360601342785 -0.0118076848420829 0.00938962581566024 0.0103442924958121 0.00265647025310262 0.0249208121972093 0.0873293666078774 -0.0678241869453158 -0.070106975679118 0.0895741126002897 0.0104835104989804 0.0588742374529238 0.257886929113589 -0.451877364111128 -0.483663252087246 0.611648526163696 -0.00483995658366354 -0.00475986016531618 0.00821249778440577 0.000508951976263255 0.00031370148035977 0.000269168534058888 -0.00142075676693199 0.00164130988020053 0.000928048452852777 0.00183945551110038 -0.000993481620454135 0.00186735595747561 -0.00164392740520978 0.00172719944937798 0.0013261874701562 0.00191429616773138 0.00267842951243081 0.00130615242366531 0.00161799905041593 -0.000792556693953351 0.00131952368961961 0.000195194253738208 0.000677803710059845 0.000256431143092046 -0.00461131037500379 -0.00438336117749927 0.00757738121362107 0.000350072486185321 0.000657217439218722 -9.36066771400773e-05 -1.06606288262871e-05 2.02713846482915e-05 4.74935405537354e-05 -4.3252368446461e-05 -0.000136568857105651 8.58079618262063e-05 -0.00292727696160114 -0.00219019178055662 -0.00135168694188248 -0.000999743192050642 -0.0050905258089891 0.00268602686397274 -0.000260256508469456 -0.000446254013134403 -2.36012572163087e-05 2.18089176685144e-05 6.9985806853026e-05 5.84828254478621e-05 -1.6861167437704e-06 -6.93380702241158e-05 -4.45684536589246e-05 3.80656718978216e-05 1.53109733289811e-05 -3.43980811224476e-05 -0.000119796066928191 -0.00039840454285449 -0.000788995917857861 -0.00019989303153967 -8.11369637268374e-05 7.65395098058987e-05 6.45720815072171e-05 0.00022317951314666 5.13165128148933e-05 5.44789361689603e-05 0.000263157250360761 0.000273648238347994 2.44291498015157e-06 2.59277613007657e-05 -1.59122725940156e-05 2.66029295836267e-06 -0.000132067143944036 -1.77577612171888e-05 -0.000532035826447238 -0.000176996860632226 0.000311741569648444
  121 3159.55547583998 ""  3.84726844592282 0 0 -4.5864925671449e-05 -3.02458856091092e-05 0.000359295260141654 0.000165828796703742 0.00023620163020662 -4.90720079674744e-05 -0.0010781028377614 -0.00136065950190181 0.000484068730918654 -0.0017205441992129 -0.00876713975541102 -0.0276053489241817 0.0393171692961645 0.0406996524926322 -0.0521777046404213 0.0006248214884114 0.00114016704550307 0.0020599310808839 -5.03600115665855e-05 0.000802626538789643 0.00491884948004999 -0.00635846954355814 -0.00675490260929966 0.00899300519375067 0.000280594218742538 0.000294283160269266 -0.000374238679964655 0.000152372963464029 -1.31589272960871e-05 4.08847645718514e-05 -0.000204344351564723 -0.000527953835977927 -0.00168972441493538 -6.13507974509098e-05 0.000154539442737365 -1.5261258848194e-05 -0.00229505696689492 0.00103581064141687 -0.00178994938579528 0.00231078028628508 -0.00178166008882188 -0.00202062128195893 0.00753978657756044 0.0828857441070328 0.301052752110249 -0.452841982504115 -0.467435533355643 0.602529338029562 -0.00148758914557115 -0.010910586037647 -0.051403684959831 0.0732666096062703 0.0784400707673019 -0.0992131953718108 0.000300000176289514 0.00018175885570797 -4.00286566449412e-05 -0.0019205858109214 -0.00214251877768818 -0.00125238639003949 -0.00071003881296281 0.000932793669977006 0.000520801368539973 0.0134971662260192 -0.00655144238600128 0.0134027971328039 -0.011401652607078 0.0129268934754566 0.00962172136363395 0.00414957778311683 0.00621922526158885 0.00502518791666088 0.00111710527902615 -0.00046775512891329 0.000907693908399702 -0.00133978036933724 -0.00249064734216255 -0.00116382363394975 8.51795163597431e-06 0.000224603427967653 9.44298467254367e-05 -0.000131892864487968 -0.000189094597313004 3.60213132385208e-07 9.28647256967169e-06 -1.81324865539596e-06 -7.17013451982579e-06 -1.85863262026409e-05 -1.44626224985078e-05 -1.02584695949176e-05 0.00119885901020391 0.000898696549958738 0.000602352678774887 0.000206338600147631 0.00129840514677234 -0.000658594746993859 0.000404240843816788 0.000592124844551843 -0.000282187454065696 0.00014678609417062 0.000149074285204889 0.000108836632271971 -8.42956054480232e-05 -0.000110702616534146 -4.04094795866527e-05 4.53803099548734e-05 -1.25721764990933e-05 1.17540927722052e-05 -1.54588733952061e-05 -0.000996364476286712 -0.00181693651884853 -0.00130380261540911 -0.000216711937516225 0.000710702613601559 0.000831085755044714 -3.34384971687556e-05 -0.000446226837798819 -2.69638131058798e-05 0.000599309299347079 0.000254993958130133 -0.000859574057323186 0.000302752029254143 -0.000736333017489765 3.28423533678442e-05 -4.67073252780932e-05 0.000112477600508162 -0.000160929937350226 -0.000106027343920644 0.000142994230547875
  122 3428.39597477069 ""  15.0450145626989 0 0 5.23564953806492e-05 5.18787884635826e-05 -0.000164434153224179 0.000187487518533564 6.39028120074282e-05 -9.48198400749367e-05 -0.000209051224214765 -0.000251335312924443 -3.35666771947248e-05 4.55596796956361e-05 -4.75009327563324e-05 -0.000271514107846381 -5.65285211423795e-06 4.50916593515792e-08 -5.56848850533769e-07 4.88102703773737e-06 8.01960260793201e-06 1.5049395530745e-06 -5.59713572287661e-06 -1.52850937472142e-05 -1.71732957482255e-05 3.93130233119494e-05 5.20670172782277e-05 4.32789238808596e-05 -7.61570594197711e-06 -9.21370805493081e-06 -2.49716902877299e-06 -7.02935895212044e-06 9.32903771941755e-07 -3.48005375745457e-07 -3.78866999791013e-06 -9.7328456338542e-07 2.02006483435652e-06 -9.9107888085119e-07 -4.9524101925083e-06 -1.93445679355386e-06 0.000400881207464349 -0.000347220685392894 0.000478220162096247 -0.000751069859297665 0.000361064027977228 0.000859270717951646 -0.000244301255147019 0.00115162647301545 0.00327166268876679 0.000114549717027518 0.00011458283986671 -8.46017953293948e-05 3.14843707181736e-05 0.000104455205230987 0.00026274252694348 5.27373389520168e-06 -8.0990233354753e-06 -0.000164558451343676 -2.86385176484905e-06 6.91512242013349e-06 -3.70732297292781e-05 0.000103267509427829 0.000108700510642381 7.02105509755009e-05 1.11785403233975e-05 -3.42038597865086e-05 -2.94067247365071e-05 -1.5320042876646e-05 -7.97859978289193e-06 -7.30751974482805e-06 1.58280784441828e-05 -3.72713671577172e-05 -2.00539539894454e-05 6.48055037908662e-05 9.00718689177988e-05 3.2661040637524e-05 -2.99935253796915e-06 -1.85474262979134e-05 -6.53487473139152e-06 7.05748044726294e-05 0.000137469634942174 6.55810289052316e-05 1.18194601417916e-05 -3.49114034464857e-06 -4.15130021965906e-05 0.000389894463495263 0.00020153092369917 -2.22096727754744e-06 3.73071395624243e-05 4.75064512584866e-05 -3.95542709177212e-05 0.000197968833164038 3.04257121453616e-05 -0.000166253748967146 -0.00213235197384754 -0.00153977440847164 -0.000737584231682638 0.000797251421178755 -0.000661387391782754 0.000850605074955819 -0.000871956530114497 -0.000850837575699585 0.000822681089984373 0.000525802626314129 0.0034826478100497 0.000651308627378246 0.0310376430391519 0.0380130333201937 0.0254584704760205 -0.000177903058806843 -0.000296916099757757 -5.99485641289497e-05 0.00367502044878954 -0.0124524819869219 -0.0152847430699345 -0.00707619983144993 -0.00160647631220471 0.0052572129859205 -0.480306285064833 -0.10836088495364 0.301462125525096 0.0444818954408057 -0.442743929210107 -0.646331303362556 -0.0038338045111043 0.00170614337936631 -0.00369125035684687 0.000513891274826401 -0.00206756997243273 0.00114706352693788 0.000144218980342775 -0.00109359690696396 0.000525546431616528
  123 3499.15188546095 ""  21.5829293341541 0 0 2.52968383577222e-06 -2.9622003498455e-05 -0.00012265254690412 0.000287139067066561 0.000120337404079227 -0.000163015678896434 -0.000256209417007518 -0.000282778915103637 -2.19511720752366e-05 2.75559448385697e-05 7.58191509476671e-06 2.45369493671315e-06 2.45052203336739e-05 1.53929209262712e-05 -3.0135440014469e-05 5.65797626518818e-06 1.31274068962895e-05 -8.87039228229861e-06 -1.63016191722692e-05 -3.1115162904426e-05 -1.4360130134652e-05 4.25196492949221e-05 5.92295356658015e-05 7.55959715952011e-05 -1.13804966995827e-06 -1.31672988043365e-06 -4.30315272454179e-06 -3.12724170629337e-06 4.81032389932832e-06 2.26621664031008e-06 -3.52779981197275e-06 5.24730228544988e-06 5.48610902860183e-06 -4.36424328004535e-07 -5.27983410711128e-07 4.30894803571942e-07 0.000392844979479122 -0.000176102476767994 0.000308165747295412 -0.000467795244816418 0.000517593542880467 0.000680872157618799 -0.000280975944873858 0.00141151960596157 0.000888783890566754 6.14809013193566e-05 0.0001066910015042 -2.19458797287616e-06 4.24295550597967e-05 7.06145698640201e-05 0.000131030184474586 0.000108665615307455 0.000128665032685861 -0.000434486691760606 9.49618191207001e-06 1.06152847314435e-05 -1.91913215397677e-05 1.09201911322093e-05 -6.05721293114123e-06 8.79192061440565e-06 4.54365116144283e-05 -3.69549540730159e-05 -2.83774054496681e-05 -1.47153448311423e-05 1.20775063811321e-05 -6.58945337371051e-06 5.88582102599311e-05 -4.2665944005001e-05 -3.61037858701612e-05 -6.35848123674611e-06 -1.29968608935461e-05 -2.04665683353417e-05 1.34894940632066e-05 -1.46675521538585e-05 1.51855659555509e-05 6.32624728375754e-06 1.5289961604589e-05 1.40380746120937e-05 1.10350212053582e-05 7.75434303255063e-06 -2.3144535736058e-05 0.000533543049563583 0.000205966840413421 -1.12089602810834e-05 -1.28834748307911e-05 0.000118605312533653 6.22762827356398e-06 0.000246288030549384 -4.17787739368596e-05 -0.000251849776037531 -0.00244157536752407 -0.00158457159655862 -0.000802908011589088 0.000746734235132054 -0.00102024548116483 0.000865953905176368 -0.00107628604358697 -0.000767237784257246 0.00117606481159264 0.00208834421841105 -0.000349811898515896 -0.00206175820202252 0.0467540662667376 -0.0107035402961227 -0.0589916068445826 -0.000170344511712041 1.75274254701989e-05 0.000165065731722256 -0.00100453941155248 0.00781302664004044 0.0107239116895829 -0.0181659278134822 -0.00277721491911405 0.00934139247982999 -0.645663601207606 -0.190322772016542 0.380031501576409 -0.0156482998939221 0.335858600321316 0.447889117714406 -0.00117531297035667 0.000854397727833591 -0.000594809040280704 1.99784431827427e-05 0.000776026982277555 -0.000877545922072876 0.00044415766480696 -0.00103604868755441 6.85159807468413e-06
  :::
 } 
 m_exists[123] { 
  s_m_exists
  :::
  1 11111111111111111111111111111111111111111111111111111111111111111111111111111111111111111111111111111111111111111111111111111111111111 
  2 11111111111111111111111111111111111111111111111111111111111111111111111111111111111111111111111111111111111111111111111111111111111111 
  3 11111111111111111111111111111111111111111111111111111111111111111111111111111111111111111111111111111111111111111111111111111111111111 
  4 11111111111111111111111111111111111111111111111111111111111111111111111111111111111111111111111111111111111111111111111111111111111111 
  5 11111111111111111111111111111111111111111111111111111111111111111111111111111111111111111111111111111111111111111111111111111111111111 
  6 11111111111111111111111111111111111111111111111111111111111111111111111111111111111111111111111111111111111111111111111111111111111111 
  7 11111111111111111111111111111111111111111111111111111111111111111111111111111111111111111111111111111111111111111111111111111111111111 
  8 11111111111111111111111111111111111111111111111111111111111111111111111111111111111111111111111111111111111111111111111111111111111111 
  9 11111111111111111111111111111111111111111111111111111111111111111111111111111111111111111111111111111111111111111111111111111111111111 
  10 11111111111111111111111111111111111111111111111111111111111111111111111111111111111111111111111111111111111111111111111111111111111111 
  11 11111111111111111111111111111111111111111111111111111111111111111111111111111111111111111111111111111111111111111111111111111111111111 
  12 11111111111111111111111111111111111111111111111111111111111111111111111111111111111111111111111111111111111111111111111111111111111111 
  13 11111111111111111111111111111111111111111111111111111111111111111111111111111111111111111111111111111111111111111111111111111111111111 
  14 11111111111111111111111111111111111111111111111111111111111111111111111111111111111111111111111111111111111111111111111111111111111111 
  15 11111111111111111111111111111111111111111111111111111111111111111111111111111111111111111111111111111111111111111111111111111111111111 
  16 11111111111111111111111111111111111111111111111111111111111111111111111111111111111111111111111111111111111111111111111111111111111111 
  17 11111111111111111111111111111111111111111111111111111111111111111111111111111111111111111111111111111111111111111111111111111111111111 
  18 11111111111111111111111111111111111111111111111111111111111111111111111111111111111111111111111111111111111111111111111111111111111111 
  19 11111111111111111111111111111111111111111111111111111111111111111111111111111111111111111111111111111111111111111111111111111111111111 
  20 11111111111111111111111111111111111111111111111111111111111111111111111111111111111111111111111111111111111111111111111111111111111111 
  21 11111111111111111111111111111111111111111111111111111111111111111111111111111111111111111111111111111111111111111111111111111111111111 
  22 11111111111111111111111111111111111111111111111111111111111111111111111111111111111111111111111111111111111111111111111111111111111111 
  23 11111111111111111111111111111111111111111111111111111111111111111111111111111111111111111111111111111111111111111111111111111111111111 
  24 11111111111111111111111111111111111111111111111111111111111111111111111111111111111111111111111111111111111111111111111111111111111111 
  25 11111111111111111111111111111111111111111111111111111111111111111111111111111111111111111111111111111111111111111111111111111111111111 
  26 11111111111111111111111111111111111111111111111111111111111111111111111111111111111111111111111111111111111111111111111111111111111111 
  27 11111111111111111111111111111111111111111111111111111111111111111111111111111111111111111111111111111111111111111111111111111111111111 
  28 11111111111111111111111111111111111111111111111111111111111111111111111111111111111111111111111111111111111111111111111111111111111111 
  29 11111111111111111111111111111111111111111111111111111111111111111111111111111111111111111111111111111111111111111111111111111111111111 
  30 11111111111111111111111111111111111111111111111111111111111111111111111111111111111111111111111111111111111111111111111111111111111111 
  31 11111111111111111111111111111111111111111111111111111111111111111111111111111111111111111111111111111111111111111111111111111111111111 
  32 11111111111111111111111111111111111111111111111111111111111111111111111111111111111111111111111111111111111111111111111111111111111111 
  33 11111111111111111111111111111111111111111111111111111111111111111111111111111111111111111111111111111111111111111111111111111111111111 
  34 11111111111111111111111111111111111111111111111111111111111111111111111111111111111111111111111111111111111111111111111111111111111111 
  35 11111111111111111111111111111111111111111111111111111111111111111111111111111111111111111111111111111111111111111111111111111111111111 
  36 11111111111111111111111111111111111111111111111111111111111111111111111111111111111111111111111111111111111111111111111111111111111111 
  37 11111111111111111111111111111111111111111111111111111111111111111111111111111111111111111111111111111111111111111111111111111111111111 
  38 11111111111111111111111111111111111111111111111111111111111111111111111111111111111111111111111111111111111111111111111111111111111111 
  39 11111111111111111111111111111111111111111111111111111111111111111111111111111111111111111111111111111111111111111111111111111111111111 
  40 11111111111111111111111111111111111111111111111111111111111111111111111111111111111111111111111111111111111111111111111111111111111111 
  41 11111111111111111111111111111111111111111111111111111111111111111111111111111111111111111111111111111111111111111111111111111111111111 
  42 11111111111111111111111111111111111111111111111111111111111111111111111111111111111111111111111111111111111111111111111111111111111111 
  43 11111111111111111111111111111111111111111111111111111111111111111111111111111111111111111111111111111111111111111111111111111111111111 
  44 11111111111111111111111111111111111111111111111111111111111111111111111111111111111111111111111111111111111111111111111111111111111111 
  45 11111111111111111111111111111111111111111111111111111111111111111111111111111111111111111111111111111111111111111111111111111111111111 
  46 11111111111111111111111111111111111111111111111111111111111111111111111111111111111111111111111111111111111111111111111111111111111111 
  47 11111111111111111111111111111111111111111111111111111111111111111111111111111111111111111111111111111111111111111111111111111111111111 
  48 11111111111111111111111111111111111111111111111111111111111111111111111111111111111111111111111111111111111111111111111111111111111111 
  49 11111111111111111111111111111111111111111111111111111111111111111111111111111111111111111111111111111111111111111111111111111111111111 
  50 11111111111111111111111111111111111111111111111111111111111111111111111111111111111111111111111111111111111111111111111111111111111111 
  51 11111111111111111111111111111111111111111111111111111111111111111111111111111111111111111111111111111111111111111111111111111111111111 
  52 11111111111111111111111111111111111111111111111111111111111111111111111111111111111111111111111111111111111111111111111111111111111111 
  53 11111111111111111111111111111111111111111111111111111111111111111111111111111111111111111111111111111111111111111111111111111111111111 
  54 11111111111111111111111111111111111111111111111111111111111111111111111111111111111111111111111111111111111111111111111111111111111111 
  55 11111111111111111111111111111111111111111111111111111111111111111111111111111111111111111111111111111111111111111111111111111111111111 
  56 11111111111111111111111111111111111111111111111111111111111111111111111111111111111111111111111111111111111111111111111111111111111111 
  57 11111111111111111111111111111111111111111111111111111111111111111111111111111111111111111111111111111111111111111111111111111111111111 
  58 11111111111111111111111111111111111111111111111111111111111111111111111111111111111111111111111111111111111111111111111111111111111111 
  59 11111111111111111111111111111111111111111111111111111111111111111111111111111111111111111111111111111111111111111111111111111111111111 
  60 11111111111111111111111111111111111111111111111111111111111111111111111111111111111111111111111111111111111111111111111111111111111111 
  61 11111111111111111111111111111111111111111111111111111111111111111111111111111111111111111111111111111111111111111111111111111111111111 
  62 11111111111111111111111111111111111111111111111111111111111111111111111111111111111111111111111111111111111111111111111111111111111111 
  63 11111111111111111111111111111111111111111111111111111111111111111111111111111111111111111111111111111111111111111111111111111111111111 
  64 11111111111111111111111111111111111111111111111111111111111111111111111111111111111111111111111111111111111111111111111111111111111111 
  65 11111111111111111111111111111111111111111111111111111111111111111111111111111111111111111111111111111111111111111111111111111111111111 
  66 11111111111111111111111111111111111111111111111111111111111111111111111111111111111111111111111111111111111111111111111111111111111111 
  67 11111111111111111111111111111111111111111111111111111111111111111111111111111111111111111111111111111111111111111111111111111111111111 
  68 11111111111111111111111111111111111111111111111111111111111111111111111111111111111111111111111111111111111111111111111111111111111111 
  69 11111111111111111111111111111111111111111111111111111111111111111111111111111111111111111111111111111111111111111111111111111111111111 
  70 11111111111111111111111111111111111111111111111111111111111111111111111111111111111111111111111111111111111111111111111111111111111111 
  71 11111111111111111111111111111111111111111111111111111111111111111111111111111111111111111111111111111111111111111111111111111111111111 
  72 11111111111111111111111111111111111111111111111111111111111111111111111111111111111111111111111111111111111111111111111111111111111111 
  73 11111111111111111111111111111111111111111111111111111111111111111111111111111111111111111111111111111111111111111111111111111111111111 
  74 11111111111111111111111111111111111111111111111111111111111111111111111111111111111111111111111111111111111111111111111111111111111111 
  75 11111111111111111111111111111111111111111111111111111111111111111111111111111111111111111111111111111111111111111111111111111111111111 
  76 11111111111111111111111111111111111111111111111111111111111111111111111111111111111111111111111111111111111111111111111111111111111111 
  77 11111111111111111111111111111111111111111111111111111111111111111111111111111111111111111111111111111111111111111111111111111111111111 
  78 11111111111111111111111111111111111111111111111111111111111111111111111111111111111111111111111111111111111111111111111111111111111111 
  79 11111111111111111111111111111111111111111111111111111111111111111111111111111111111111111111111111111111111111111111111111111111111111 
  80 11111111111111111111111111111111111111111111111111111111111111111111111111111111111111111111111111111111111111111111111111111111111111 
  81 11111111111111111111111111111111111111111111111111111111111111111111111111111111111111111111111111111111111111111111111111111111111111 
  82 11111111111111111111111111111111111111111111111111111111111111111111111111111111111111111111111111111111111111111111111111111111111111 
  83 11111111111111111111111111111111111111111111111111111111111111111111111111111111111111111111111111111111111111111111111111111111111111 
  84 11111111111111111111111111111111111111111111111111111111111111111111111111111111111111111111111111111111111111111111111111111111111111 
  85 11111111111111111111111111111111111111111111111111111111111111111111111111111111111111111111111111111111111111111111111111111111111111 
  86 11111111111111111111111111111111111111111111111111111111111111111111111111111111111111111111111111111111111111111111111111111111111111 
  87 11111111111111111111111111111111111111111111111111111111111111111111111111111111111111111111111111111111111111111111111111111111111111 
  88 11111111111111111111111111111111111111111111111111111111111111111111111111111111111111111111111111111111111111111111111111111111111111 
  89 11111111111111111111111111111111111111111111111111111111111111111111111111111111111111111111111111111111111111111111111111111111111111 
  90 11111111111111111111111111111111111111111111111111111111111111111111111111111111111111111111111111111111111111111111111111111111111111 
  91 11111111111111111111111111111111111111111111111111111111111111111111111111111111111111111111111111111111111111111111111111111111111111 
  92 11111111111111111111111111111111111111111111111111111111111111111111111111111111111111111111111111111111111111111111111111111111111111 
  93 11111111111111111111111111111111111111111111111111111111111111111111111111111111111111111111111111111111111111111111111111111111111111 
  94 11111111111111111111111111111111111111111111111111111111111111111111111111111111111111111111111111111111111111111111111111111111111111 
  95 11111111111111111111111111111111111111111111111111111111111111111111111111111111111111111111111111111111111111111111111111111111111111 
  96 11111111111111111111111111111111111111111111111111111111111111111111111111111111111111111111111111111111111111111111111111111111111111 
  97 11111111111111111111111111111111111111111111111111111111111111111111111111111111111111111111111111111111111111111111111111111111111111 
  98 11111111111111111111111111111111111111111111111111111111111111111111111111111111111111111111111111111111111111111111111111111111111111 
  99 11111111111111111111111111111111111111111111111111111111111111111111111111111111111111111111111111111111111111111111111111111111111111 
  100 11111111111111111111111111111111111111111111111111111111111111111111111111111111111111111111111111111111111111111111111111111111111111 
  101 11111111111111111111111111111111111111111111111111111111111111111111111111111111111111111111111111111111111111111111111111111111111111 
  102 11111111111111111111111111111111111111111111111111111111111111111111111111111111111111111111111111111111111111111111111111111111111111 
  103 11111111111111111111111111111111111111111111111111111111111111111111111111111111111111111111111111111111111111111111111111111111111111 
  104 11111111111111111111111111111111111111111111111111111111111111111111111111111111111111111111111111111111111111111111111111111111111111 
  105 11111111111111111111111111111111111111111111111111111111111111111111111111111111111111111111111111111111111111111111111111111111111111 
  106 11111111111111111111111111111111111111111111111111111111111111111111111111111111111111111111111111111111111111111111111111111111111111 
  107 11111111111111111111111111111111111111111111111111111111111111111111111111111111111111111111111111111111111111111111111111111111111111 
  108 11111111111111111111111111111111111111111111111111111111111111111111111111111111111111111111111111111111111111111111111111111111111111 
  109 11111111111111111111111111111111111111111111111111111111111111111111111111111111111111111111111111111111111111111111111111111111111111 
  110 11111111111111111111111111111111111111111111111111111111111111111111111111111111111111111111111111111111111111111111111111111111111111 
  111 11111111111111111111111111111111111111111111111111111111111111111111111111111111111111111111111111111111111111111111111111111111111111 
  112 11111111111111111111111111111111111111111111111111111111111111111111111111111111111111111111111111111111111111111111111111111111111111 
  113 11111111111111111111111111111111111111111111111111111111111111111111111111111111111111111111111111111111111111111111111111111111111111 
  114 11111111111111111111111111111111111111111111111111111111111111111111111111111111111111111111111111111111111111111111111111111111111111 
  115 11111111111111111111111111111111111111111111111111111111111111111111111111111111111111111111111111111111111111111111111111111111111111 
  116 11111111111111111111111111111111111111111111111111111111111111111111111111111111111111111111111111111111111111111111111111111111111111 
  117 11111111111111111111111111111111111111111111111111111111111111111111111111111111111111111111111111111111111111111111111111111111111111 
  118 11111111111111111111111111111111111111111111111111111111111111111111111111111111111111111111111111111111111111111111111111111111111111 
  119 11111111111111111111111111111111111111111111111111111111111111111111111111111111111111111111111111111111111111111111111111111111111111 
  120 11111111111111111111111111111111111111111111111111111111111111111111111111111111111111111111111111111111111111111111111111111111111111 
  121 11111111111111111111111111111111111111111111111111111111111111111111111111111111111111111111111111111111111111111111111111111111111111 
  122 11111111111111111111111111111111111111111111111111111111111111111111111111111111111111111111111111111111111111111111111111111111111111 
  123 11111111111111111111111111111111111111111111111111111111111111111111111111111111111111111111111111111111111111111111111111111111111111 
  :::
 } 
} 
