# Supplementary material for: Cut-off Scale and Complex Formation in Density Functional Theory Computations of Epoxy-Amine Reactivity
Source: ACS Omega. 2021 Oct 25;6(44):29424–31. doi: 10.1021/acsomega.1c03229 (PMC8587129; doi:10.1021/acsomega.1c03229)
Supplement: Supplementary file 1 — ao1c03229_si_001.zip [file ao1c03229_si_001.zip › Final_structures/Primary/A1_E4_B3LYP-D3_CC-PVTZ-F_ canonical/Epoxy_frag4_transition_state_1-10_isomer28.vib]

{ 
 s_m_m2io_version
 :::
 2.0.0 
} 

f_m_table { 
 i_j_atom_total
 :::
 43
 m_column[134] { 
  s_m_data_name
  s_m_column_name
  i_m_width
  b_m_visible
  s_m_units
  :::
  1 r_j_Frequency  "Frequency"  10 1 "" 
  2 s_j_Symmetry  "Symmetry"  10 0 "" 
  3 r_j_Intensity  "Intensity"  10 1 "" 
  4 r_j_Raman_Act  "Raman Act"  10 0 "" 
  5 r_j_Raman_Int  "Raman Int"  10 0 "" 
  6 r_j_x1  "x1"  10 0 "" 
  7 r_j_y1  "y1"  10 0 "" 
  8 r_j_z1  "z1"  10 0 "" 
  9 r_j_x2  "x2"  10 0 "" 
  10 r_j_y2  "y2"  10 0 "" 
  11 r_j_z2  "z2"  10 0 "" 
  12 r_j_x3  "x3"  10 0 "" 
  13 r_j_y3  "y3"  10 0 "" 
  14 r_j_z3  "z3"  10 0 "" 
  15 r_j_x4  "x4"  10 0 "" 
  16 r_j_y4  "y4"  10 0 "" 
  17 r_j_z4  "z4"  10 0 "" 
  18 r_j_x5  "x5"  10 0 "" 
  19 r_j_y5  "y5"  10 0 "" 
  20 r_j_z5  "z5"  10 0 "" 
  21 r_j_x6  "x6"  10 0 "" 
  22 r_j_y6  "y6"  10 0 "" 
  23 r_j_z6  "z6"  10 0 "" 
  24 r_j_x7  "x7"  10 0 "" 
  25 r_j_y7  "y7"  10 0 "" 
  26 r_j_z7  "z7"  10 0 "" 
  27 r_j_x8  "x8"  10 0 "" 
  28 r_j_y8  "y8"  10 0 "" 
  29 r_j_z8  "z8"  10 0 "" 
  30 r_j_x9  "x9"  10 0 "" 
  31 r_j_y9  "y9"  10 0 "" 
  32 r_j_z9  "z9"  10 0 "" 
  33 r_j_x10  "x10"  10 0 "" 
  34 r_j_y10  "y10"  10 0 "" 
  35 r_j_z10  "z10"  10 0 "" 
  36 r_j_x11  "x11"  10 0 "" 
  37 r_j_y11  "y11"  10 0 "" 
  38 r_j_z11  "z11"  10 0 "" 
  39 r_j_x12  "x12"  10 0 "" 
  40 r_j_y12  "y12"  10 0 "" 
  41 r_j_z12  "z12"  10 0 "" 
  42 r_j_x13  "x13"  10 0 "" 
  43 r_j_y13  "y13"  10 0 "" 
  44 r_j_z13  "z13"  10 0 "" 
  45 r_j_x14  "x14"  10 0 "" 
  46 r_j_y14  "y14"  10 0 "" 
  47 r_j_z14  "z14"  10 0 "" 
  48 r_j_x15  "x15"  10 0 "" 
  49 r_j_y15  "y15"  10 0 "" 
  50 r_j_z15  "z15"  10 0 "" 
  51 r_j_x16  "x16"  10 0 "" 
  52 r_j_y16  "y16"  10 0 "" 
  53 r_j_z16  "z16"  10 0 "" 
  54 r_j_x17  "x17"  10 0 "" 
  55 r_j_y17  "y17"  10 0 "" 
  56 r_j_z17  "z17"  10 0 "" 
  57 r_j_x18  "x18"  10 0 "" 
  58 r_j_y18  "y18"  10 0 "" 
  59 r_j_z18  "z18"  10 0 "" 
  60 r_j_x19  "x19"  10 0 "" 
  61 r_j_y19  "y19"  10 0 "" 
  62 r_j_z19  "z19"  10 0 "" 
  63 r_j_x20  "x20"  10 0 "" 
  64 r_j_y20  "y20"  10 0 "" 
  65 r_j_z20  "z20"  10 0 "" 
  66 r_j_x21  "x21"  10 0 "" 
  67 r_j_y21  "y21"  10 0 "" 
  68 r_j_z21  "z21"  10 0 "" 
  69 r_j_x22  "x22"  10 0 "" 
  70 r_j_y22  "y22"  10 0 "" 
  71 r_j_z22  "z22"  10 0 "" 
  72 r_j_x23  "x23"  10 0 "" 
  73 r_j_y23  "y23"  10 0 "" 
  74 r_j_z23  "z23"  10 0 "" 
  75 r_j_x24  "x24"  10 0 "" 
  76 r_j_y24  "y24"  10 0 "" 
  77 r_j_z24  "z24"  10 0 "" 
  78 r_j_x25  "x25"  10 0 "" 
  79 r_j_y25  "y25"  10 0 "" 
  80 r_j_z25  "z25"  10 0 "" 
  81 r_j_x26  "x26"  10 0 "" 
  82 r_j_y26  "y26"  10 0 "" 
  83 r_j_z26  "z26"  10 0 "" 
  84 r_j_x27  "x27"  10 0 "" 
  85 r_j_y27  "y27"  10 0 "" 
  86 r_j_z27  "z27"  10 0 "" 
  87 r_j_x28  "x28"  10 0 "" 
  88 r_j_y28  "y28"  10 0 "" 
  89 r_j_z28  "z28"  10 0 "" 
  90 r_j_x29  "x29"  10 0 "" 
  91 r_j_y29  "y29"  10 0 "" 
  92 r_j_z29  "z29"  10 0 "" 
  93 r_j_x30  "x30"  10 0 "" 
  94 r_j_y30  "y30"  10 0 "" 
  95 r_j_z30  "z30"  10 0 "" 
  96 r_j_x31  "x31"  10 0 "" 
  97 r_j_y31  "y31"  10 0 "" 
  98 r_j_z31  "z31"  10 0 "" 
  99 r_j_x32  "x32"  10 0 "" 
  100 r_j_y32  "y32"  10 0 "" 
  101 r_j_z32  "z32"  10 0 "" 
  102 r_j_x33  "x33"  10 0 "" 
  103 r_j_y33  "y33"  10 0 "" 
  104 r_j_z33  "z33"  10 0 "" 
  105 r_j_x34  "x34"  10 0 "" 
  106 r_j_y34  "y34"  10 0 "" 
  107 r_j_z34  "z34"  10 0 "" 
  108 r_j_x35  "x35"  10 0 "" 
  109 r_j_y35  "y35"  10 0 "" 
  110 r_j_z35  "z35"  10 0 "" 
  111 r_j_x36  "x36"  10 0 "" 
  112 r_j_y36  "y36"  10 0 "" 
  113 r_j_z36  "z36"  10 0 "" 
  114 r_j_x37  "x37"  10 0 "" 
  115 r_j_y37  "y37"  10 0 "" 
  116 r_j_z37  "z37"  10 0 "" 
  117 r_j_x38  "x38"  10 0 "" 
  118 r_j_y38  "y38"  10 0 "" 
  119 r_j_z38  "z38"  10 0 "" 
  120 r_j_x39  "x39"  10 0 "" 
  121 r_j_y39  "y39"  10 0 "" 
  122 r_j_z39  "z39"  10 0 "" 
  123 r_j_x40  "x40"  10 0 "" 
  124 r_j_y40  "y40"  10 0 "" 
  125 r_j_z40  "z40"  10 0 "" 
  126 r_j_x41  "x41"  10 0 "" 
  127 r_j_y41  "y41"  10 0 "" 
  128 r_j_z41  "z41"  10 0 "" 
  129 r_j_x42  "x42"  10 0 "" 
  130 r_j_y42  "y42"  10 0 "" 
  131 r_j_z42  "z42"  10 0 "" 
  132 r_j_x43  "x43"  10 0 "" 
  133 r_j_y43  "y43"  10 0 "" 
  134 r_j_z43  "z43"  10 0 "" 
  :::
 } 
 m_row[123] { 
  r_j_Frequency
  s_j_Symmetry
  r_j_Intensity
  r_j_Raman_Act
  r_j_Raman_Int
  r_j_x1
  r_j_y1
  r_j_z1
  r_j_x2
  r_j_y2
  r_j_z2
  r_j_x3
  r_j_y3
  r_j_z3
  r_j_x4
  r_j_y4
  r_j_z4
  r_j_x5
  r_j_y5
  r_j_z5
  r_j_x6
  r_j_y6
  r_j_z6
  r_j_x7
  r_j_y7
  r_j_z7
  r_j_x8
  r_j_y8
  r_j_z8
  r_j_x9
  r_j_y9
  r_j_z9
  r_j_x10
  r_j_y10
  r_j_z10
  r_j_x11
  r_j_y11
  r_j_z11
  r_j_x12
  r_j_y12
  r_j_z12
  r_j_x13
  r_j_y13
  r_j_z13
  r_j_x14
  r_j_y14
  r_j_z14
  r_j_x15
  r_j_y15
  r_j_z15
  r_j_x16
  r_j_y16
  r_j_z16
  r_j_x17
  r_j_y17
  r_j_z17
  r_j_x18
  r_j_y18
  r_j_z18
  r_j_x19
  r_j_y19
  r_j_z19
  r_j_x20
  r_j_y20
  r_j_z20
  r_j_x21
  r_j_y21
  r_j_z21
  r_j_x22
  r_j_y22
  r_j_z22
  r_j_x23
  r_j_y23
  r_j_z23
  r_j_x24
  r_j_y24
  r_j_z24
  r_j_x25
  r_j_y25
  r_j_z25
  r_j_x26
  r_j_y26
  r_j_z26
  r_j_x27
  r_j_y27
  r_j_z27
  r_j_x28
  r_j_y28
  r_j_z28
  r_j_x29
  r_j_y29
  r_j_z29
  r_j_x30
  r_j_y30
  r_j_z30
  r_j_x31
  r_j_y31
  r_j_z31
  r_j_x32
  r_j_y32
  r_j_z32
  r_j_x33
  r_j_y33
  r_j_z33
  r_j_x34
  r_j_y34
  r_j_z34
  r_j_x35
  r_j_y35
  r_j_z35
  r_j_x36
  r_j_y36
  r_j_z36
  r_j_x37
  r_j_y37
  r_j_z37
  r_j_x38
  r_j_y38
  r_j_z38
  r_j_x39
  r_j_y39
  r_j_z39
  r_j_x40
  r_j_y40
  r_j_z40
  r_j_x41
  r_j_y41
  r_j_z41
  r_j_x42
  r_j_y42
  r_j_z42
  r_j_x43
  r_j_y43
  r_j_z43
  :::
  1 -386.609819146555 ""  483.5866350689 0 0 0.0021808269170171 -0.0219299040295624 0.00269420448910817 -0.00428484272662886 -0.00360345210845158 -0.00132585052556763 0.00188868041864709 0.00160168829970624 0.00292571912106807 -0.00241695686877978 -0.00226293283196525 0.00180563464199852 -0.00130424050317399 -0.00242604373738828 0.00119313779362258 -0.000883615725862753 -0.0019231951820999 1.50087333649556e-05 -0.000513603121512169 -0.00202690768149367 0.000950647780352151 0.000224270687016463 -0.00325153768255082 0.00151695875778157 -0.000599602506715173 -0.000358800687000412 -0.000455218086799548 -0.000613744793248532 -0.000150091960203869 -0.000423547243912509 -0.00118660940828501 -0.000184506294066557 -0.000639784904608565 -0.000342354508431796 -7.52768774600865e-05 -0.00017714327406075 0.00684188411493955 0.00259134587061211 -0.00213568613830251 -0.000708058906304818 -0.0346009101951988 0.0299587122266014 -0.00273475658087655 0.00208126286975384 -0.000606265035436962 -0.00204296376338938 -0.000133342467942424 -0.000999077888160293 -0.000436500564844431 0.000498685015477077 -0.000722313332073655 0.00100672695045746 0.0010547017985594 0.00200456141561162 -0.000180050480858936 -0.000163517093438193 1.05243614034954e-05 -0.000368444548202327 -2.6717234899285e-05 -0.000933955218330096 -0.000542648799553674 -0.000482203245377691 -0.00120633442463542 -0.000750117476052304 -0.000482018709756351 -0.000302081864149125 -0.00162048073131923 -0.00158805720437759 -0.00203538586434519 -0.00139843788164455 -0.000423135340117653 0.000248857231014888 -9.20689044945276e-05 4.94745863625026e-05 -0.000195769162510159 -0.000495130366920019 0.000580444256718072 -0.00036883189849917 0.000230358289005214 -0.000312575290036367 0.000115565071963892 -0.223274659651307 -0.0278395066517475 0.00136880858121359 0.0239817615315863 0.0460558369689845 0.0209999243137608 0.0140181921483983 -0.0572417279384649 -0.0184090463311254 -0.0278957676799341 -0.0144726831124322 -0.0461542891058219 -0.0917897674189474 -0.0295362193995702 0.00472918492654413 -0.0407371274443143 -0.0411140666283319 -0.0165836484943463 0.0391604556719548 0.0226968613725136 -0.00504325328842978 0.116790829293828 0.0225896008053712 -0.0097347773176338 0.00322850606915912 0.00594770509551158 0.000648195884179387 0.0468154051347817 0.116922307762984 0.00950057105951247 0.0111782587451631 0.015482315564308 0.00701856558457369 0.088513925418346 0.0299703858759214 -0.0130272553288722 0.129081983391162 0.0346529666610968 -0.0182803702483265 -0.0191727977954474 0.0136520440812401 0.0283801283112862 -0.00412335327469206 -0.0237640035236245 -0.01276796531904 0.00541670460221178 0.00670388748939071 0.000604444061619924
  2 38.5680981194386 ""  2.91838039860923 0 0 0.01116159383092 -0.00166128895581128 0.00364314737926968 0.0318275999858898 0.0463817739371358 -0.0328493506525622 0.0247944717869357 0.0381713559493311 -0.017537652869917 0.0284296095844742 0.0361538196683833 -0.00906034253181415 0.0265226674412289 0.0180834897030053 0.00769991158301621 0.0221871938773041 0.00170702230936947 0.0175270824818115 0.0181921792603058 0.0120197696467841 0.00308513754016411 0.0190482872549136 0.0312267039981142 -0.0142044959137091 0.0227743527535899 -0.0281779995127927 0.0441478672458505 0.0175756050575606 -0.0445140616433089 0.0526726060905685 0.0502361705557688 -0.0221790336871504 0.0687395507008864 0.00129844450814123 -0.0488264884039151 0.0391976529277508 0.0280341640343838 -0.0129581067125165 0.0105414148589446 0.0275518787924702 -0.0244613895511955 0.0192080590539793 0.0329139216010039 0.0437707992576598 -0.0131324132093729 0.029146860837613 0.0134685342392468 0.0152696609169995 0.0137139746843571 0.00366293488224135 0.00726886777282167 0.0172085546609692 0.0371798392241042 -0.0209632613404693 0.00239201272045504 -0.0509017996953101 0.0381387076555337 0.017629233711055 -0.0609696979943385 0.0684699711330221 0.0288221457567126 -0.0342883328260151 0.0577449971811223 0.0573290654138963 -0.0126060431595515 0.0657419171293182 0.0635087476848643 -0.0105784956536917 0.0703479331815252 0.0493692521941404 -0.0394654669303237 0.0878439756487715 0.000933896117319521 -0.0427116727102037 0.0352150554041093 0.00341716748950987 -0.0682499354287598 0.0525606071588089 -0.0159622450137537 -0.050448266356219 0.0265478356366076 -0.0505871217157169 0.00266609364530089 -0.0113585157494112 -0.049332474105656 -0.0223425916681677 0.0613903232708727 -0.0490615379930171 -0.00438139928048527 0.0132043610347857 -0.074610751132355 0.000175159235704742 -0.0048475251640164 -0.0171269897830175 0.00384206695647007 -0.00905688361385665 -0.0854988424878029 0.00194789949688327 0.00130642575233705 -0.0447687977247885 0.00282124364199723 -0.0774131220992286 -0.0547720350339815 0.00633908302911944 -0.0711984889456733 -0.00659410145327803 -0.0066510767498698 -0.0723549061780378 -0.0530597254099696 0.00116750120636486 -0.103017354851891 -0.0580357840938599 0.0089918304260581 -0.0593800673370182 -0.0843291203192113 0.0129384309512443 -0.0782305196473009 -0.0385728124261183 -0.000658907763213119 -0.0890766492377799 0.000774174115147846 -0.00955856341605873 -0.076897280359511 0.0017681339500061 -0.00382618468136124 -0.0471698827775893 0.00550984176431623 -0.0138183563865466 -0.0895310424914727
  3 59.5132951008731 ""  3.84095251335008 0 0 0.00214992460725895 -0.0177896734914614 -0.0169020461965524 0.00802454253361019 -0.00309108736328287 -0.0474580473613303 0.000521748421834961 -0.0158210075258458 -0.0285199414054188 0.00621085351455698 0.00731027010378561 -0.023940233217124 -0.00425152099843969 0.0176278754289988 -0.01271739078781 -0.0220130424170974 0.0035766178186124 -0.00551638835362194 -0.0262866740260101 -0.0289553856578668 -0.00642347414015484 -0.0145123374831472 -0.0393196681535532 -0.016836620051907 -0.0385976189913025 0.0274078271848706 0.0044112264983898 -0.0620420499921964 0.0101089637991427 0.00926584198324248 -0.055654477690596 0.0504994679770012 0.0154348482304463 -0.0146541570431961 0.0474367399441906 -0.000407531567004476 0.0040447379335416 -0.0612181901101742 -0.00606486566416661 0.0070080710060557 -0.0100048196633447 -0.0438352610526056 0.0189488132528426 0.0217881762608009 -0.0311982962808002 0.000279064795356544 0.0385824565048747 -0.010872734896221 -0.0391071893744025 -0.0425795523152447 -0.00066388260062174 -0.0181997991762553 -0.0583467861477276 -0.0183960838058514 -0.0530577404651651 -0.00493963853360431 0.00184073712528594 -0.0723270310174823 0.024834353591262 0.0173282126681903 -0.0775235863142202 -0.00166451271897333 0.0126663823934577 -0.0448100947300384 0.0645717009402885 0.0111929897361997 -0.0688211321468194 0.0411720803240073 0.0219727233757177 -0.0642219389561118 0.0622342721604733 0.0213863502977402 -0.00200585968512897 0.0585249542620413 -0.00306566432630724 -0.0238749277693808 0.0636714699276088 0.00305661270567159 -0.000918576143158474 0.0342454606114714 -0.00486651355211587 0.0331410206308707 -0.00620459334419664 0.0544202458997236 0.00747896743131547 0.038077574133894 0.113635160855389 -0.0116664475158726 0.0213678909349814 0.0401573162123784 0.0217202366002449 0.016982547995795 0.0895701777941683 0.0809630856978533 -0.0358376920294653 0.0635270546514907 -0.0619985130609316 0.0560408191684315 0.0166395606167406 0.059517651310486 -0.0448593333179344 -0.0339802015416205 0.0278682673886363 -0.0332594899637532 -0.0198438969754992 0.0909366338546866 -0.0384294431928867 -0.0342840552051266 0.0544751799085549 -0.0681757456286272 -0.0502959818521709 0.0637574346412351 -0.0351687479366697 -0.0273445168879913 -0.0131611863096036 -0.0303490808279102 -0.0273199784488267 0.042246540400817 -0.044007439019881 -0.0417472956818073 0.115574592600454 -0.0489439354060047 -0.0430775624462135 0.0969740598484077 -0.0134292822367969 -0.0209503043083544 0.0818488167044881 -0.0491664584907688 -0.039184313020587
  4 66.5295402556114 ""  0.101518500993052 0 0 -0.0127415346342379 0.0219876895983661 0.0213367643543689 -0.0189561115613828 0.00635334146406191 0.040808750958344 -0.0133214468592243 0.0117433686838084 0.0301524680749373 -0.0180962507367264 0.0201669626863404 0.0146214367300365 -0.012022168592116 0.015874881315512 0.00789180290435861 -0.000584777397256641 -2.70620050312554e-05 0.0184144871774548 0.00351018344284135 -0.00320094975839372 0.0307315145938425 -0.00275661153040867 0.00422135916045605 0.0355630479107174 0.00584747612275662 -0.000157063150369784 0.00690603512639762 0.0313493474190631 -0.092219337065325 0.0686580047572765 -0.0689444564684511 0.082437021773155 0.0372739165674287 0.0616958997399871 0.0150985868375118 -0.101783749892725 -0.00837960207786052 0.0598247231775385 0.0131569923695552 -0.020960224213509 0.0177076137218626 0.0472786979723028 -0.0267040691946861 0.0282535664551136 0.00892715089708767 -0.0165719692991314 0.0241957717353518 -0.00534281414278479 0.0122066431782617 -0.0126377743493047 0.0377413428332743 0.000623709604067736 -0.00135619272156755 0.0458982568342481 0.0617873788424308 -0.149624393090035 0.0383366762809227 0.036856163174949 -0.105040681687629 0.069097934971721 0.0135739644868226 -0.089827891494704 0.14300744871039 -0.0875465693369301 0.140769408528788 -0.000399385556180758 -0.107003951045464 0.0723561725833506 0.106964757274507 -0.0674092788324427 0.0902779560292122 0.026508174051599 0.048941893722041 0.0755451345334787 -0.14407842984781 0.0646169864824868 0.0221436441153469 -0.114092021052555 0.115567204494431 -0.04040137595853 -0.123135094133232 0.00347537585874893 0.000838472238670499 -0.0495665071467642 0.00174789894239545 0.00679448303944276 -0.0471783792309999 0.000546338370763908 -0.00653234543822019 -0.0208404096647016 0.0141523734562922 -0.0120442208354756 -0.0708141027728347 -0.00260393509622864 0.0256030396332114 -0.0546631002946378 0.00772565401690629 -0.0397916574341926 -0.00971544559904302 0.018421625927186 -0.0236769671239056 -0.018845694923506 0.0068637040681049 -0.0161853201949633 -0.0384926592126173 0.00872362961555803 -0.0374785791773516 -0.0152048986261091 0.0216755178542938 -0.0298657805507424 -0.0090335081330914 0.0306402209346666 -0.0118539220654084 -0.0170497211442097 0.00854484290910332 -0.00577104918012698 -0.042068110914357 -0.0013314299243739 -0.0284383263181133 -0.0454701098322345 0.0185673154063841 -0.0437172558914237 -0.00150927709206007 0.00631311595136239 -0.0285810923133918 -0.0246903853986409 -0.00629798651260792 -0.0495732611166753 -0.0165485760812029
  5 74.660905546149 ""  0.308647323663588 0 0 0.00779135641043521 -0.0153412050254322 -0.00716791852589697 0.00362934150093398 -0.0229385935703383 -0.00639059287522555 0.00220352624407357 -0.0235144180228635 -0.00451621905891677 0.00433488598557907 -0.0378408531959721 0.00822728379226412 0.00180745546452746 -0.0367770109755998 0.0112549680336147 -0.00321663721491885 -0.0222940690463988 0.00215927152866914 -0.0063724165784612 -0.00576701222674664 -0.0108757576849282 -0.00364562088260261 -0.0087834234366016 -0.0135144195562487 -0.00654132004172651 -0.0183037873124559 0.00379627180303607 -0.00650576969861937 -0.0501043407971434 0.0229379662942725 -0.0336140126948113 0.011400414095146 0.0150541482720823 0.0156778876299107 -0.00833398436797596 -0.0268877038526181 -0.00279060431693263 -0.0384674984353567 -0.00410656549696475 0.00716086212479914 -0.00284723408480568 -0.0327775605304371 0.0085036925242843 -0.0484296919894768 0.0149162189938145 0.00425101633843494 -0.0458628188078849 0.0201830206716092 -0.010560049690129 0.00511200848098691 -0.0179755849417969 -0.00596297660071924 0.00159254963470968 -0.0230841456933856 -0.00052522200751719 -0.070261029198449 0.0094814549615598 -0.00751012463888701 -0.0537884835377621 0.0286698079067623 -0.0118152447352708 -0.0495094141227031 0.0444431024499511 -0.0380523121729852 0.0312227584150787 0.00275330019372604 -0.0501452536383458 0.00501244344005621 0.0376342314624855 -0.0350962356683113 0.0180896766377948 0.0116455723446303 0.018740750998679 0.0121726827219691 -0.0385767589485676 0.0125173031515978 -0.00132072480227712 -0.0271669166762152 0.0335751127082245 -0.0281045249173582 -0.0353287332965051 0.0235189409722948 -0.00188066740537777 0.047549330826464 0.023282741606783 0.00507166588039869 0.018411528271727 0.0233700408449062 0.00620788971966483 0.0195053056816537 0.023547988069617 0.00640554905412878 0.0583697541447677 0.015842972557951 -0.0175730955484124 0.0500292565734434 0.0330649509061638 0.0268049258743713 0.0162631820011218 -0.0140056873208373 0.0380116334909965 -0.0515188655875009 0.02054681877763 0.0093976286889635 0.0591363336035146 -0.0518345208658522 0.159261418768527 -0.0905278862655413 -0.00867408425934899 0.0331214179993583 -0.034809187442522 -0.019295878081102 -0.0302058731835251 -0.118708364257746 0.0370209605705458 -0.0679162850378408 0.0900031920923621 0.0264624358182901 0.0723320995807807 0.121428697611584 -0.0641440283666693 0.172880296649594 -0.157036303718963 -0.0604128247483056 0.174178774620412 -0.11980152853258 -0.0583015147657056 0.215751708661262 -0.02154387119574
  6 99.4915038386227 ""  1.00295682574141 0 0 0.0111363698803108 0.0175278731964591 -0.0290879442955761 0.0236223237963946 0.0466384218727594 -0.0533092336673725 0.0134663030677818 0.000770959629507022 -0.0104049454377137 0.0247977970722584 -0.0926730880987125 0.054609585694807 0.0233576545272118 -0.116886929768546 0.0741802640093391 0.0135972434884238 -0.0499573040875943 0.0321675044984415 0.00390259873070638 0.0194519880492778 -0.0160267730933349 0.00271730592935643 0.0455601981833986 -0.0368891095260337 0.00654424191622827 -0.00312182442263604 0.00320322458244678 0.00425511990653573 0.00815310836999633 -0.0041262033453717 -0.058113102979362 0.00491338348882629 -0.033830626875875 0.0640867502912566 0.0485772316882704 0.00305333937519054 0.0164616104545199 -0.00293449542405316 -0.0229581977541113 0.0227525579705716 0.00756822314051265 -0.0317509051460653 0.03491221113679 -0.136395008841995 0.0814780819332985 0.0308314509566462 -0.175727715270003 0.113520586505857 -0.0057590021605284 0.0634902385484828 -0.0433148343156383 -0.00358768742582276 0.108161241401004 -0.0761598823991351 0.0182336420058884 0.00943033958366724 0.00561463976417947 0.00111851280272303 0.0273152548493808 -0.015772538829318 -0.00869005498327882 -0.00342323967612721 -0.00811679088039148 -0.0690202762754872 -0.00375572177625836 -0.0327784084291281 -0.0953163533442744 -0.0246683861656872 -0.0292931561101015 -0.061142027766727 0.0460369306454205 -0.0681381266605901 0.0768133729095126 0.0475192217183154 0.00831518236502081 0.0530859370742719 0.0974446689574177 -0.0196557193293437 0.108932082900816 0.039794595383946 0.0229006129902827 -0.0223627750267053 0.0231685676230273 -0.0102030783222607 -0.0225204432186596 0.0192278998182649 0.0236989282361699 -0.0237443560930866 0.027017378263251 -0.00944174738578373 -0.0216708276024663 0.0285584351346413 -0.00362825363654199 -0.0133419585459581 0.0172473414047079 -0.00878176535450532 -0.0465269774037324 0.0415235032952581 -0.0193820958800135 -0.00783885433344913 -0.00420080841782958 0.0195012363912113 -0.0205674725990104 0.00594791684959089 -0.0169322457239886 -0.0248711059131085 -0.0311046132766907 0.0270600900662363 -0.0029087212633236 -0.00764510985218361 0.0346722555455409 0.00828388444424158 0.0144299401727226 0.0250925919620556 -0.0228361509392056 0.0267190947390608 -0.0248239402846222 -0.0340504754023795 -0.0137831111535477 -0.02748034453399 -0.0189665078580852 -0.0366150508397819 0.0500652705725106 -0.0285837802698126 -0.0283717928583758 0.0146469866003342 -0.0390328232210388 -0.0458399784158702 0.021691595000458
  7 120.701935991025 ""  4.35700831286765 0 0 -0.00070105643173839 -0.000692764849207943 0.0121141069199156 -0.0064084456009172 -0.011435936831767 0.0127038253019354 -0.00438668262255617 0.00289436166823457 0.000602089640967358 -0.00595364322299342 0.00473539788321695 -0.00335912480409199 -0.00442399025667724 0.00838744621478937 -0.00753241724649667 -0.00297572464098047 0.00989070194464194 -0.00883259494341746 -0.00279849144965142 0.0160493251941014 -0.0100094636757113 -0.00290856312231861 0.0137234042974636 -0.00556873732441201 -0.00109336851412881 -0.00269236942272256 -0.00236364132467924 0.000468710282520495 -0.00321715502389581 -0.00170864839576278 0.0116347572329516 -0.00597108379930415 0.00352906529349529 -0.0155264187140855 -0.0149088222197279 -0.000235473468814045 0.00561408751272489 0.00967585027182615 0.0108782282907067 -0.00857538469534316 0.00232384458982812 0.0212470606003382 -0.00760657333030775 0.000209740844035183 -0.000887798802009604 -0.00502862463713987 0.00675012325180278 -0.00822706173016426 -0.00116499824617618 0.0198499620780435 -0.0119757636384417 -0.0019601680786688 0.016783617543149 -0.00511958279520885 -0.00725147148480836 -0.0013101500978229 -0.00476245884582712 0.00223739262181775 -0.0114862580506309 0.00245021222784753 0.00785754949697882 0.0025744791543881 -0.00251596378605626 0.0125315550291439 -0.0058437549195008 0.00369042129851417 0.016949513754798 -0.0012798846001665 0.00272979404251302 0.0124787995956142 -0.0127742846448964 0.00857024404547587 -0.0171575062086745 -0.0160024100276286 -8.72784559932098e-05 -0.0133516506436307 -0.0263425684553464 0.00580950974314948 -0.0273666516637605 -0.0117227763387333 -0.00460527274332055 0.0824081499895538 -0.0227791658771499 -0.0294757294027471 0.0427569565676174 0.05572682739393 0.077892106744302 0.00808204485890477 -0.000599380346494291 0.0118627502614487 0.0691557282901533 -0.0199139102572632 -0.020593407431726 0.121919110399207 -0.0196633352859335 -0.0281417460365806 -0.060899945651095 -0.0171628937569296 -0.00187219056657793 -0.00360404394908961 0.000725758227300594 0.0091329482984116 0.0655529900910116 -0.0174992608812732 -0.0762274666041745 -0.160419773080369 -0.0318894098166581 0.0114858273531332 0.0268559936146195 0.050633508485854 0.10476065353822 0.027376628817215 -0.00810516392220059 -0.0268607526940662 0.0723310113604577 0.0476462508387696 -0.0989706557708839 0.0935546774810782 -0.0377951859265225 -0.117075654945053 -0.181632316929562 -0.0294337075344029 0.0746356364771012 -0.192624589824805 -0.0458012388348237 -0.0886086909959421 -0.21508042588838 -0.0379269800366756 0.0492520894128885
  8 122.301943901275 ""  0.352855748431353 0 0 0.00246243361037669 0.0465097647681315 0.00725717263001963 0.0035414221815188 0.0474112179411159 -0.0200470805264025 0.0103231304541657 -0.00951766210503978 0.00921322512235469 0.00694776262453634 0.0320813538430557 -0.0187475374260293 0.0102128260851351 0.010940537533751 -0.00681814262244473 0.0167841950325312 -0.0478062680827638 0.0304625898395677 0.0249721710318468 -0.120918358699306 0.0740009092751557 0.0223104722947927 -0.105502090149539 0.0650821252674318 0.00906356244108275 -0.00472594706697028 0.00731446314016595 -0.00151185796869462 0.03852848344437 -0.0212939996068792 -0.0180499023465013 -0.0226006449746709 -0.0292808177994576 0.0365323570294029 0.0304022581276409 0.040293141899644 0.03265438422267 0.0708097198090828 0.00874391577328811 -0.00841858752885791 0.0397250089907735 0.0434644884518431 0.00107485464840535 0.0873846222626834 -0.0520980318597668 0.00588397246660131 0.0497359977434995 -0.0317125941312445 0.0316459096644754 -0.180103483336911 0.109825320976754 0.0273770072618763 -0.156748304780478 0.0973712799331849 0.0259679008591502 0.0569964895900472 0.0108590223595437 -0.00929953589209381 0.0822723453535321 -0.0465699509329776 -0.0291994515501288 0.00974108666394501 -0.0501905283626796 -0.00375411714476288 -0.0438123765064758 -0.0128531569339547 -0.0401086282255761 -0.0490412812258417 -0.0554984562173043 -0.0293593194987149 0.0155442231270652 -0.0441982842118814 0.0344341080827135 0.00390290909778681 0.0557587852432953 0.034092824478859 0.0649580551334343 0.0142837363964586 0.058779849659487 0.0473253766900395 0.0715901527134611 -0.0195757094593808 0.0276208972503 -0.0281596775000963 -0.0154302223466475 0.0339121264848985 -0.0180125737806336 -0.0156798782011845 0.0277825640827305 -0.0144805382342289 0.00347808972905706 0.0248902306233818 -0.0412175101752842 -0.0262821928098861 0.0388600441194726 -0.030838961703644 -0.0204163502244959 0.0131469106622642 -0.0112320170783898 0.00454608844120419 -0.0211180236173525 -0.0192693976082882 -0.00999680481235123 -0.015237762704821 -0.00282507023781377 -0.0545579420808432 0.0169162277915564 -0.0342669718127502 0.0190670464812867 -0.0448520804880489 0.0246274043166248 0.0412101248653875 -0.0300888039387653 -0.0607000772096865 0.00123206366161 -0.0383868166748733 0.00736426288800519 -0.0306378884959739 -0.00985176010570294 0.0179914376454675 -0.0372257748895683 0.00867476746475264 -0.0341570534652316 -0.0684640515354937 0.0484569810638626 -0.0841083190071214 -0.100265281118242 0.0189531390278568 0.00681545984330328
  9 148.045168314223 ""  9.52315667918145 0 0 0.00866461980779729 -0.00257506119775844 0.0111199485745867 -0.00950444999765022 -0.0389305711028385 0.0302035255857808 -0.00482501844647236 -0.0229563681474015 0.0136004339584012 -0.0077162819448496 -0.015001782929163 0.00607205762033342 -0.0062427818693612 -0.0217338704148981 0.0102105078476105 -0.0063113669876405 -0.0318777071062376 0.015634704588096 -0.00490879982677842 -0.0408609454700701 0.0226958761272099 -0.00392101678608835 -0.0357005049462109 0.0205755124427881 -0.0111227357815309 -0.0107189292647818 0.00367889398904643 -0.016580133255522 0.00314566051818006 -0.00604498348909293 -0.0322808597968142 -0.0147061789287712 -0.0146549575696943 0.00929382683776488 0.0108336218933307 0.0133919236706957 0.00437706422829212 0.0103495161585584 0.00668868382846811 -0.00801349383294249 0.0140714947659023 0.00933345937301896 -0.00942633392600425 -0.0115056177058655 0.00379625743921174 -0.00645309510185113 -0.0172824915151429 0.00784168054327519 -0.00281256626820895 -0.0513415846400435 0.0291275332290979 -0.00290914624448821 -0.0512136968220837 0.0289499043845325 -0.00429900392731298 0.00736642282855168 0.00491276167824541 -0.0205626371924354 0.0218730513910629 -0.0154029747024733 -0.0295293125535398 -0.00930193907512193 -0.0147302693433707 -0.0302892243804446 -0.0232931885760723 -0.00923947182165704 -0.0451000987689999 -0.0281005371452697 -0.0225324077020768 -0.0361205208911293 0.00522750455755327 -0.0265167353700497 0.010641028088796 0.00260360796915206 0.0189149379199345 0.00649628544254063 0.0314108966407425 0.000496414406120848 0.0255300956699201 0.0140887590449047 0.0270617087446808 0.0410883506854205 0.00242887333377297 -0.0105937654267396 0.0344585127354341 -0.00233039348254838 0.0124209642765108 0.031798565265786 -0.00365101464958234 0.00438583473697039 -0.00941375730020567 -0.00317712109098013 0.0022699910925526 0.0663539911664746 -0.00147249847264701 -0.00744691622691466 0.0247816015785043 -0.0119636194506088 0.00400984917363592 -0.0825312570484286 0.117513958079787 -0.0392313001904796 0.00695910858984048 0.0807832933638766 -0.0802845815495657 0.0514834887087872 -0.00355736458617707 0.00519932348875437 -0.122219521810724 0.226729886995944 -0.15684292715814 -0.210491154679119 0.119637864208411 0.0744525144001089 -0.0202667577463038 0.141776547887461 -0.106939094958313 0.0794310731445803 0.0728155887155116 -0.135936173482627 0.0192093858604028 0.00811042045887958 0.0337995222306542 0.0841947363273189 -0.0772952297322884 0.120428141593324 0.150318587555945 -0.0311603254645098 -0.104734681010789
  10 187.801496575736 ""  1.44219384469833 0 0 -0.00180151382181587 0.0438347069331802 0.087381687245067 -0.0326967604525146 -0.0284908593484216 0.0449007474940361 0.0144434440106947 -0.03600107895647 -0.0157657994712075 0.00912254809328625 -0.0519265891230007 -0.0307276530818469 0.0254177058911183 -0.0394317141904262 -0.0505524017428167 0.0352971436735294 -0.0179653235954425 -0.0604055612718261 0.0396995056947351 -0.00665405510097965 -0.0582149477422842 0.0375730872321492 -0.0122211194502479 -0.0306455628577205 -0.00284960903849755 0.00325417102522617 -0.00424195009542944 -0.0983375493588733 -0.0251605864211173 -0.00768861495296967 0.0269550282297332 0.0394138305095875 0.0543427187242871 0.00905743306663262 0.0298397859445954 0.0400033257151237 0.0594270376190324 0.0991882287545562 0.0886024527870518 -0.0548506979760803 0.0618476072281253 0.157120298220388 -0.000743098534324414 -0.0713811457983359 -0.0204990599215796 0.0225814322119476 -0.0505640304911755 -0.0552113165153106 0.0442581690113628 0.00526887403455431 -0.0666704509823989 0.0464005975267061 -0.00362712757384376 -0.0165854528941988 -0.120157813301187 -0.0482776509681049 -0.0409482734950522 -0.131477871525211 -0.00828779567656061 0.0475312154645395 -0.107280805075302 -0.0377299321512705 -0.0295161914653896 0.073827769277006 0.0644401202166716 0.0545467081537378 0.0269171330513837 0.0364301754329921 0.0447110595369337 0.00129230983123756 0.0408186645874263 0.106050450697976 0.0643401158258464 0.0423286342917068 0.0506530281974022 -0.0236040042497649 0.0515937791623148 0.0844326956731034 -0.00570042868679121 0.0150232970518701 0.0156427718003426 -0.017494812641289 0.0410691789706911 -0.0550124212272326 -0.0119974831957776 7.55891251182527e-06 0.00213798269422417 -0.00670549533021505 0.00345977306671774 0.0276151092270475 -0.010013958852421 -0.00460457154349507 -0.118896198740839 -0.0472212798141907 0.115174588703805 -0.071252634856592 -0.00916217180153743 -0.0526966139456127 0.041854509893003 0.0233074988272696 0.00358751437853396 0.0116496625774987 -0.0204900716149581 0.0217259656990786 -0.00598518004931569 0.00142548759898916 0.0114942907627887 0.00820835534617952 0.0327526664319039 -0.036200373345082 0.0399048848977008 0.0655368285662329 0.0227145071641593 -0.00488970672663619 0.0052644753201821 0.0166211200961825 -0.000265157579211705 -0.0608793067615678 0.00927395127813315 0.00997510636031718 0.0264559964675144 -0.000848317724602874 0.013593166258738 -0.00422423040739189 0.042929291591477 -0.0155106390403416 -0.0321698622526486 0.000384605172735251 0.0230653554406165
  11 207.282799813198 ""  10.3924610027387 0 0 -0.0292009511822715 0.00974916181581389 0.0103493242059675 -0.0121409196755193 0.0417405707292034 -0.0205196394853345 -0.00403250508238519 0.00986943656536416 -0.00936911839909868 -0.00252968370525986 -0.00494960909691371 -0.00563066510043739 0.00602617124150328 -0.00883439039900038 -0.010857891065258 0.0164595439204841 0.000214634531643477 -0.0136064978393958 0.0161356126617495 0.00126588559720151 -0.0126905504298872 0.00982973933858201 0.00621949034882177 -0.00618949069670049 0.0108811323123199 0.00690289917544795 0.0017277351423991 -0.0151546555438605 -0.00244636055777869 0.00222389396666608 0.0280109465925778 0.017560808184529 0.0235944161317941 0.0187529789525483 0.0174252245457563 0.0126104849461027 -0.00367297041618129 0.0282304655455402 0.0124897927689722 -0.0228260979982069 -0.0130052766315806 0.0452832583097406 -0.00592697751071407 -0.00481663801567957 -0.00618387832636524 0.00326824300648636 -0.0169909345541402 -0.0148738010904155 0.0176587687296094 0.00480715597076881 -0.0150935955343251 0.0135109602221433 0.0198534197545445 -0.00314803750565212 -0.0200534263042166 -0.010071613301559 -0.00732039724980301 -0.0243489465970151 0.00260974782928266 0.0171523285017594 -0.0186204980397644 -0.00631550340822334 -0.00208662592313634 0.0393779853307877 0.0265497879005965 0.0218956774953692 0.0380100603496673 0.025236004025502 0.0226713105113475 0.023708084907561 0.0066440491293956 0.0433522123500189 0.0368543205994089 0.024115252393782 0.0143606349535571 0.00769707796092189 0.0280249922748834 0.0246980441329527 0.019376380659068 0.00988913589985931 0.00536328260726246 0.025579545180726 -0.0442692168288372 -0.0210527522449588 0.00892458637608185 0.0810841503491934 -0.0152677111318388 -0.0261168921652475 -0.00929052741705633 -0.0112066069097795 0.0953573945519294 -0.0412579090568756 -0.0453546325391754 -0.000293260351163389 -0.0248612858319025 -0.0276767185279106 -0.0503141859096149 -0.0374679986500465 -0.00785258706738654 -0.110553806314536 -0.0168956852520292 -0.0132649817006033 0.0424151287172988 -0.0835138080537116 0.0687490513894801 0.010339433463347 -0.0318291088554238 -0.0014676900103403 -0.152181626152403 0.123822347080323 -0.136223836112585 -0.276095911487451 -0.0894518120536329 0.0535044253620368 0.111907325785613 -0.157687632827497 0.107539986656601 0.0521973699233641 0.00857553061546958 0.156104268409118 -0.124833374459404 0.0379407129519026 -0.0563568447470769 0.0441166861621051 -0.191436184323643 0.134796959902877 0.200476056650514 0.0452110934069511 -0.0714373429012669
  12 224.443759757765 ""  10.5244782414196 0 0 0.00174935781511424 -0.0215603904383313 0.0362946339962872 0.0153804131142229 0.0261843009851453 -0.0277426594587657 0.00208356472829411 0.0256608833344855 -0.0173803521378372 0.00277049652343073 0.0327346847300264 -0.0150363916525628 -0.0057112540487969 0.011515185428035 0.00718793656006678 -0.0157438005410678 -0.011662677191972 0.019865735898448 -0.0162912966185648 -0.00295351344860853 0.0105601629329868 -0.0117334949575235 0.0163639024072318 -0.012465944258163 -0.013396521777686 -0.0142230052697205 0.00419311102714557 0.00932756695382096 -0.00144873947668036 0.00095931308018942 -0.0462539161527897 -0.025269871076479 -0.0284853996532668 -0.00778634998617021 -0.0114451886212011 -0.00344444570216973 0.0515396248658632 0.00657189990191355 0.0409688166599253 -0.00109841787588655 -0.0483379709212156 0.0990327096162581 0.00683079362329344 0.0471134419647576 -0.0230207289501706 -0.00175268502883337 0.0157380871903312 0.0154262420079006 -0.0198374266226376 -0.0116016013959391 0.0154489581739681 -0.0146339958787051 0.0186422012852965 -0.0217153791789157 0.0180272935252366 0.00644124150246544 0.0130566045942679 0.0167261070228018 -0.000270335062027698 -0.0161648973874062 0.00830259202558689 -0.00160109461412073 0.00363025075408307 -0.0535450258266008 -0.039580275873771 -0.022484159026956 -0.0671058024187621 -0.0446880190637263 -0.0349794831379762 -0.0466627050703881 0.00288948015758473 -0.0557640185925096 -0.030519302049049 -0.0267020434542348 -0.00149411322253982 0.0044784155952969 -0.00792647998921305 -0.0306570936794279 0.00585546721067236 0.001034345806599 0.0179273234683456 0.0518350030190427 -0.0280278759512377 -0.138256516111706 -0.0246603879586716 -0.0420960397189631 0.0651824285195879 -0.056257144699955 -0.0609244115440326 0.000975373001133958 0.0490497103676465 -0.0961773295485542 -0.23040706463637 -0.0180956897209434 0.0895124570266286 -0.165879272216497 -0.141104541707867 -0.11855668511762 -0.0077539355129395 0.0311368196251381 0.0278282605997599 0.0357781833032888 0.0304641523513682 0.0165195358144696 0.0257652863589908 0.0427131693209147 0.0598138878792097 0.0284523508341781 0.031886148639135 0.0119031638320554 0.0389164854539292 0.0396661199281818 0.0235516626898938 0.0244863783477397 0.155734770657871 -0.0170631962404092 0.0570823771007049 -0.0351910796271063 0.042826946141315 0.100484035042556 0.0301960434313667 0.0704418574054233 -0.00872414298824041 0.0467022035130934 0.0545775222770003 0.0427720580877671 0.0643050408604546 0.0871144601783534 0.0406540791745848
  13 238.471397715653 ""  0.691347462231768 0 0 0.037758337546909 0.0264669497302736 -0.0157475247971747 0.0277643538017989 -0.00344982219780193 -0.0272142615728115 0.019684559753008 -0.06749685441909 0.0275320685432225 0.0283581541221328 -0.0815078456568301 0.0566604221360491 0.00425028537294847 -0.00306928695656757 0.0297156399132048 -0.0207917626518944 0.0563557154830727 -0.00944722237073695 -0.0175707980501503 -0.0074943761095771 0.0147404125987449 0.00104603950437139 -0.0797700130606831 0.0336554828802663 -0.0113531820625846 0.0407356814669432 -0.0198439931129301 0.0323632359691731 0.0224012172182692 0.00129917968546876 0.0404822634893801 0.0421375628961563 0.0144990763883728 -0.0844691689046353 -0.0368601848476041 -0.0643600915034514 0.0584463269406668 0.0377713306285113 -0.0146714535277051 0.0185509253082653 0.0346273964702312 0.00503197723931553 0.0489451585844563 -0.110386205972896 0.0759111439246689 0.00976793515115185 0.0109863460841264 0.0378974670883167 -0.0302498133753607 -0.00110858666752597 0.00997256235563009 -0.00343752296058039 -0.11088523917382 0.0354327333768979 0.0354814276645137 0.0188187927890295 7.03034435666073e-05 0.0493721661311031 -0.0020401854123555 -0.0117487748874383 0.0430792205695976 0.0378018556421795 0.0288495679567503 -0.0262985341088921 0.0738567205040519 -0.0236000256909701 0.102830307348151 0.115791900695597 0.0827930031535666 0.0885790861782743 -0.0598983106081209 0.0169057080025973 -0.075466449744649 0.01594088305527 -0.0935939151279268 -0.0808505068070321 -0.127241097834356 0.00974249366627212 -0.158970890099067 -0.0678347766851236 -0.143314546262973 -0.0192617484770066 0.043288292610783 -0.0636275042212354 -0.00027473597463041 0.0157724502237019 0.0390576357882773 0.000865199886874041 0.0261176216211064 -0.0166852325380037 0.00115195008940611 0.0206202167695023 -0.103080476681399 -0.0422122589188788 0.0823335414262788 -0.0737428720681983 -0.0487775306617822 0.0259340914376965 -0.029098892107563 -0.0193720566867233 0.00230500626027952 -0.00108692533371482 -0.020712281970877 0.00215928741929422 0.00480831570030745 0.00211626976946095 -0.00131943005108314 0.00140589033541296 -0.0242121016058828 0.00606664658177134 -0.0148709146174352 -0.0304018492732062 0.00175349259827962 0.00762268789435343 0.0247005170210939 -0.0264235994648546 0.0224051351181585 -0.06241172254782 0.0150790392357664 0.0488526634162716 -0.0143799015893279 0.00742767466913842 -0.0071315754497379 0.00829839762698465 -0.0212380200841989 0.0245558838468573 0.030152450610962 0.00754441546667624 -0.011529327313109
  14 272.810603655089 ""  5.69993790170322 0 0 0.0589771014632537 0.0428608232293646 0.0925397798908108 0.0417157600445411 0.0379595575236574 -0.000337016428074881 0.0487619503417536 0.0220912866543544 -0.0127691069969165 0.0423536551989429 0.0186395475730175 -0.0202654709408881 0.0244377426252275 0.00894703344629343 0.00227766821529935 -0.0131037107120582 -0.00372916508543978 0.00363643624569531 -0.00237907504875528 0.0178420975025777 -0.00320386292948908 0.0187308422355486 0.0219434011182674 -0.0206318326130494 -0.0371155591671064 -0.014472058590658 -0.00490561401478223 -0.0206380144183447 -0.0108266117502394 -0.00533370660431979 -0.0991352251703601 -0.0186130469445443 -0.0467277468031684 -0.0772561616766654 -0.0486793130114206 -0.0130559211913883 0.125997009188983 0.0689250467601042 0.102075751806501 0.0183481554353277 0.0521976977788928 0.15552292048646 0.0438235111929176 0.0263348356334262 -0.0242980610605277 0.0349049602647414 0.0179041975424543 0.0249173128224892 -0.00377851144503334 0.0229613929227778 -0.00722562671351711 0.0121171282415496 0.0190116072867022 -0.039513523278716 -0.0216534795458143 -0.00613917652306009 -0.00185698957746204 -0.0134997484958535 -0.0197478001556858 -0.0123272964302147 -0.0136330856974315 -0.00423685887114956 -0.00097382888430519 -0.108037121077653 -0.0299738143631167 -0.0424181349540612 -0.149936370462887 -0.0615843876078066 -0.0488428183447632 -0.105928654491412 0.0406232144718206 -0.0918246115205017 -0.101875061606471 -0.061843619176455 -0.0123943666257823 -0.058952655815475 -0.0947696424077225 -0.00767524083006141 -0.115105356171741 -0.0303000893985128 -0.018295964213177 -0.0218823568233937 0.0258137183007512 0.0315870233486421 0.0365197630156232 -0.00892043798524213 -0.032090052705267 0.0590786948168229 0.00214585760562776 0.0527779600506305 0.00665323978832111 0.00404385401905598 -0.00724781049374448 -0.0263239609578355 0.0603585910663853 0.0244269711861314 0.119947055252753 -0.0360653474748146 0.0789904812708966 -0.0248490872179643 -0.0189629496892359 -0.0177190265693253 -0.000612499183147016 -0.0217027640672974 0.0120716900447872 -0.0166675289896762 -0.0382852659664043 -0.0126336211132411 -0.0308272788646306 0.0114000513892159 -0.0360519794281448 -0.0545341813305352 -0.0302440636836079 -0.00438391443552035 -0.0248739567740054 -0.0452454948614462 0.0174207028269071 0.0051525166850858 -0.00635664340691412 0.0223512785397 -0.0418641039769081 -0.0284567096435716 0.00103266084641197 -0.0141963444116418 -0.0719919565992864 0.00106284822426157 0.00751857571552709 -0.0360895535818631 -0.0300507616009409
  15 289.530001081572 ""  1.46851932426734 0 0 -0.0283017194695769 -0.00479301532793793 0.0493472434109864 0.00750514388188589 0.10436270153332 -0.0462303136327616 -0.0061048019019489 0.0266656965438273 0.0101932281780895 -0.00906213932576738 -0.0272044787854399 0.0237656988219811 0.00027371347068206 -0.0366602602695104 0.00914757065820852 0.00410877050539104 -0.000337677510596813 -0.0141348730124312 0.015128040271594 -0.0225474521474254 0.0171397121545592 0.00413816387176897 -0.0106241981845841 0.0312334900854302 -0.00532726916427643 0.0111787030918543 -0.0206412720747453 -0.0387574290781553 0.00582794589699581 -0.02744202598445 0.0280149096588629 0.0247704746482608 0.013701311633542 -0.0293465958927134 -0.0101961622783235 -0.029050038382171 0.0178677698972668 0.00338604364295113 0.0594677293692132 -0.00817525953418768 -0.0461973533122272 0.0978010095236977 -0.0260904586588874 -0.0414629038383968 0.0305053488011516 -0.0018513644597334 -0.0598422630423252 0.0132615245543698 0.0288154734428974 -0.034729832249308 0.0254053169134754 0.0109083357818119 -0.00983737457232911 0.0454163464442952 -0.0111378034587573 -0.00598790756983946 -0.0209941273793127 -0.0589684857180374 0.0534373511329473 -0.0298572400928459 -0.0759951812552026 -0.0269988181679813 -0.0388819294898795 -0.0453504636424911 0.0633913613954841 -0.0303004242536367 0.0819792934254059 0.0955477453585615 0.0945291464655874 0.0775754386515891 -0.0740991290764408 0.0102700871209495 0.0722562335888152 0.0908690893959028 -0.0580368126642837 -0.0822789044034285 -0.0536458437752363 0.113420008017056 -0.100494423688042 -0.0921796044212963 -0.157438658788577 0.0435446748628158 -0.0661839959521195 0.059213599828712 -0.0361827940201153 -0.03550022060757 -0.05877550092669 -0.0428469793281809 -0.040709167483178 0.0214744562050842 0.00172676500172476 -0.0354800122508969 0.117086078304989 0.0788531409710167 -0.111228263822626 0.0730375764621172 0.016130035634033 -0.067840798387825 0.0428464869513549 0.0295265712211061 0.0303488388927031 0.00426659243378809 0.0483221516647672 0.0167474918520703 -0.0308558697330203 0.00419777603678028 0.0215128436128567 0.00626592239807371 0.0340781680499857 0.0411482776210424 0.0183861716865527 0.0324117493052462 0.029783078830339 0.00214200871972506 -0.00682698402234679 0.0820260860541872 -0.063654717397898 0.119909654555426 -0.00776473173042453 -0.105343368793004 0.0324359199684829 0.00653951325030308 0.0227550497938686 -0.00286259590271374 0.0521425912100063 -0.0219246564941521 -0.0342850749400978 0.0016340194414336 0.0159685524226776
  16 315.655348642185 ""  0.153902557187059 0 0 0.0112835940619453 -0.00330206538025974 -0.0243569881256052 0.000747605788371306 -0.0300142080385124 0.0312324801618412 0.000696273629871126 0.0216870528133717 -0.000896342844943037 -0.00407910410143345 0.0363190419756022 -0.0159604201435639 0.00205423528868288 0.00257481880749781 -0.00172043625555516 0.00451613569671535 -0.0192907327353008 0.0103635952894265 0.00495485843946346 0.00140752218609538 0.00562363931848575 -0.000166442955136469 0.0301215481089368 -0.0058464713339564 0.00124301264610278 -0.0158631767851182 0.00554528950842174 -0.0146778960261005 0.00504770720777494 -0.0121553448157365 -0.0211774305611048 -0.0267165098852461 -0.0168402939843865 0.0210093552336634 0.00302112697634487 0.0206197519750597 -0.0240335258168439 -0.00991718079080502 -0.0313806719001343 0.0155356460976053 0.00704812372939857 -0.0554087265106238 -0.0120440949696407 0.0472932573742959 -0.023192454474404 0.00247057539208299 -0.00571578695296941 0.00244557201576418 0.0107513099620861 -0.00801077014234689 0.0115906783538934 -0.00129721305978764 0.0353929983852559 -0.00968470983301678 0.138875863958979 -0.023199105190481 0.0574387242146147 -0.0447486024420131 0.170300523800951 -0.10667278332281 -0.154538353113045 -0.107321795316792 -0.00525527622202878 -0.302989277428308 0.0296726771858893 -0.133475737764099 0.0745571847128281 0.126965334145333 0.216371784820825 0.147906434557259 -0.240332207810358 -0.152175760849987 0.318632156956981 0.241229019989391 -0.0287068262815112 -0.145898906664428 -0.00810876811180223 0.356381080532968 -0.0943832837452474 -0.204660015695466 -0.263087689842744 -0.0128931580666692 0.0188767185479377 -0.0173949232177084 0.0158294189255904 -0.000106285717728436 0.0245908184354797 0.0202576868340444 0.0100838589170508 -0.0100490529854093 -0.00288860557444718 0.010607448734752 -0.0325344666097348 -0.0242416279540647 0.0285187132501933 -0.02106512895251 -0.000261745482958404 0.0261710247068518 -0.0194755569246413 -0.00318097402788893 -0.0129730738428689 -0.00237409755491894 -0.0146395126912528 -0.00584407633977618 0.0108481558326461 -0.00261673207564528 -0.00706282489685893 -0.00478961434487416 -0.00250620774323657 -0.0216782002749777 -0.000407096915785891 0.0021183332769302 -0.0122063672135166 -0.00651810774270552 0.00398714229454779 -0.0302628658680073 0.022772421896337 -0.0411432710037691 0.00208342621043981 0.0370418605846754 -0.0421618976012532 0.0126643079561257 -0.0152490799638607 -0.00129752488580924 -0.0477860258967869 0.0075810417255185 0.0339086422515519 0.0174069373837336 -0.00778049243758543
  17 320.046719676628 ""  1.72551201859381 0 0 -0.0371702052248885 -0.00734579944130127 0.0570202893259117 -0.0381356643003803 -0.0279913499393006 -0.0274659620793508 -0.0024469022349806 -0.0331086871937714 -0.0622600046989067 0.0155487588018447 -0.0134641091975014 -0.0382369670087974 0.000406228089125757 -0.00347782102435506 0.00343643367382861 -0.00451898403864773 0.00167293593865441 0.0101699122512578 -0.0217697382602515 -0.0118656552822914 -0.0314319152390415 0.000486004840136867 -0.0296637855388082 -0.063270499285369 0.00750837241564932 0.0132854024386138 0.0286706526728134 0.110468611705331 0.0444005793263349 0.0445436355867959 -0.0196490847219368 0.0212423284324111 0.0185852932521597 -0.00318086671622625 0.00719041199353554 0.0444490957757022 0.0246741544101706 -0.00134754464064713 0.0708145789369857 -0.0675088999186991 0.00265112003653171 0.0976942456475506 0.0608956538938031 -0.0108029817969519 -0.0356402322672307 0.00735420481287939 -0.00576373408765177 0.0184743858193558 -0.0494298384910312 -0.0115521100595827 -0.0326338838443503 -0.00322426284343561 -0.0371463975743783 -0.0709831545094602 0.171975827283334 0.0672573823236691 0.101702580361917 0.157403254314295 0.041250957105028 -0.0523873576540056 0.104336233129892 0.0498211316520483 0.0896662948434026 -0.218624026477611 0.082227910553228 -0.0754323956283381 0.0339887063114535 0.124859300188961 0.203990575331986 0.0957632623650739 -0.123493930678027 -0.075174489027343 -0.0473270941625787 -0.0533355883177679 0.0676556340253512 0.0221756804469825 0.0100791907383764 -0.00794556955227127 0.0020998024195502 0.060024528358927 0.101326307474731 0.00739067111052607 -0.015120608153152 0.0126878231353891 -0.00288877787007782 0.0389017311749429 -0.0407862292837692 -0.017884412307506 -0.016216877503633 0.0331206997380628 0.0125914949755327 -0.031035508182086 -0.00916575687107047 0.00461387728995647 0.0145233707483783 0.00765126882840724 0.0155680846709069 -0.0593656815043735 0.0532410569562028 -0.0123496608848564 0.00941229835093825 -0.00171256620729751 0.000455521890541698 0.00297690491479802 -0.00277459673981378 0.00344765454405221 0.00172381046710569 0.00249219360802734 -0.0160918336959804 0.0151703475470788 -0.0125070406855961 -0.0220037112020071 0.0092351925291181 0.00653732096028057 -0.0153584894560265 0.0164108680728429 -0.0101571084325846 0.0255538234334539 0.00326272227899507 -0.0204340399872268 0.164864478675073 -0.0779603846890267 0.0353832407646293 0.00262250017174187 0.168384496736794 -0.0335979385569285 -0.135142617516688 -0.094765144887976 0.00994412428708769
  18 327.305141667558 ""  3.22905165070103 0 0 -0.00610533880462972 0.0203912743464608 0.017965607025018 -0.0178428798878238 -0.00734779324404113 -0.00720459943410293 -0.00446799489826768 -0.0156048081623662 -0.0190905393204867 0.000110005835239632 -0.00709342510648296 -0.0136053785716134 -0.00526188220976154 -0.00287700718025586 0.000428485218700782 -0.00620259942543909 -0.000374597074771101 0.00232471985908762 -0.0121170661557314 -0.00509988377658256 -0.0107086379713601 -0.00324636683544352 -0.0174567116726514 -0.0173046604479805 -0.000685144429139997 0.00393341185061054 0.00865598105653365 0.0333090169779382 0.00988946539797471 0.0166019721081354 -0.00277108288873857 0.00368731394707394 0.00697127529766989 0.00264756041766905 0.00849348560878383 0.0147191499027359 0.0171057649848858 0.0275300288691608 0.0217340442458135 -0.028211676694391 0.034752657005803 0.0334141884117616 0.0144375614103733 -0.00466575296330702 -0.0137397106111702 -0.00304300426353662 -0.00314977842205131 0.00485770129324215 -0.0218120381116532 -0.00308243983142802 -0.012443190843353 -0.00394226845203227 -0.0267658626404423 -0.0162174162879575 0.0495216654302505 0.0146019564931331 0.0304806210570924 0.0492838725540799 0.00309355401455944 -0.0107336547056372 0.0342424914520318 0.0151354013923267 0.0357920616045972 -0.0816064297094888 0.0247300796571434 -0.0286453726030084 0.0287884452169378 0.0515893451117219 0.0756408363502896 0.0447833512140764 -0.0609694220444897 -0.0267683874736519 -0.0523335469446614 -0.0477946835058526 0.0314797546961212 0.0325712955035949 0.0228813228652004 -0.0567264143731693 0.030763684854115 0.0556413671705907 0.0802996170730332 0.00176723139422757 0.0190183048525159 0.0206150869954764 -0.0283875819027945 -0.035327123316439 -0.011597132226443 -0.00834073669721328 0.0153690655249627 0.012249275298434 -0.0215182371636241 0.0296828276271182 0.0432655008716726 0.0114669243064862 -0.000173908587656054 0.0255516004305039 0.0192299433338057 0.015695679577487 0.0182541614837004 0.059702498283038 -0.00839774754599556 0.00725272741375529 0.0104695103662158 0.012058725525253 -0.0263502786675687 -0.0128666046991608 0.00447884879940721 -0.00329608351686722 0.0775137345238826 -0.0381972093919107 0.0601186329746727 0.109628095245083 0.00503876327953093 -0.0215363425186071 -0.0226058797504298 0.0438470264153214 -0.0434386690380066 0.00505502614134835 -0.0271844288201722 -0.0626252107442263 -0.474411411754729 0.231279806517031 -0.0859197417096542 -0.0171838781375212 -0.468291432446464 0.0776182069466014 0.368167423588703 0.27686702113417 -0.0164645084020349
  19 346.616966874904 ""  1.39534873513392 0 0 -0.00208824092541935 -0.00211048440384909 -0.0595181483788805 0.00966976937065046 0.0118227867249063 0.0456574219678137 0.00845043651300463 0.0243664977324674 0.0375271742408749 -0.00688372402081398 -0.00586439043364474 0.0040598059969237 0.0239932547884763 -0.0236685522453765 -0.0400137365814236 0.0415952406817698 -0.0208846919825671 -0.0366922357773645 0.0684050405268382 -0.00590830355908004 0.000537558411145696 0.0378531091491417 0.0253273277265041 0.0371345672381358 0.00528185583325081 -0.00715042122801933 -0.0171367323383134 -0.0097386583816002 -0.0080506823476827 -0.0205663146533294 -0.0615184993803421 0.0558185361286081 0.00101990984196972 -0.056130087894196 -0.0381274403901828 0.0455684960341751 -0.068431446607187 0.00601421081388464 -0.0770318690362325 0.0400450092257493 -0.0266097350342752 -0.0926422167858953 -0.0559574687755585 -0.0154931617228004 0.00472165489340314 0.0120586912348255 -0.0344699809168476 -0.0637425816468767 0.112872796397902 -0.00657216855632338 0.00623913656901593 0.0468621326944476 0.0412829476904906 0.0544931170549048 -0.00330703627804704 -0.00513617185059515 -0.0148970354624546 -0.00900410437498239 -0.00408439437053958 -0.0248303628836009 -0.00964363871981712 -0.00878704179881245 -0.0216937030408545 -0.262015121685542 0.167356981966364 -0.121126105032391 -0.0517567424403464 0.138334401163926 0.234946940845698 0.0423387244482186 -0.0640294682225968 -0.09406883553572 -0.225874587779364 -0.238311661614524 0.114109772408309 0.0424106916014307 -0.0641916930491134 -0.123899997835874 -0.0656900036088118 0.141600101033434 0.221625037095981 0.00336886845608329 -0.0176349450970103 -0.00477934289011722 -0.0134624244875987 -0.00544069448510786 0.0214171837871338 -0.017125018015746 0.00688919662177384 -0.0494569426087142 -0.00574715128091247 0.0195855692787133 0.0473477134376671 0.0196995335429039 -0.0764906192592042 0.00748289019759791 -0.0585501599002251 0.0446683126995403 -0.0688143013386586 -0.00327881689885481 0.0003882976880677 0.00540151729952709 0.00442791384685605 -0.00462893134131308 0.00204347265748662 0.0065832696497131 0.0093491790122514 0.00405200914767502 -0.00521088753945174 0.00448712489294008 -3.78363142895149e-05 -0.00917111841512152 -0.00291571028543665 0.00713640134538975 0.0178944457459277 -0.00163260866699394 0.0030267698108529 0.003585869636793 -0.00238066651061945 0.00532470898928683 0.0248095835281451 0.00206245206571354 -0.0053079670516127 0.00862805753861494 0.030092358298077 0.0067513233350577 -0.00378115777440805 0.00510219603899336 0.007668819549532
  20 348.276587211616 ""  1.22067536809846 0 0 0.030973845080261 0.00763759148796089 0.0218327660226099 0.0184544185727235 0.0173087114090345 -0.0269161739969634 -0.00742050770024391 0.00833339620516658 0.0028130986590498 -0.011122239815552 0.010943096032888 0.00950598617604166 -0.0243092722246677 0.0111917781102443 0.0160831142003427 -0.0295971800790969 0.00540346357050149 0.0131676778060506 -0.0362197117881726 0.00422205975268361 0.0126425297160892 -0.0311272168320733 0.00592533432759002 0.00241505341954913 -0.0117059210616913 -0.00699920796019028 -0.00759627519665459 -0.071212548653665 -0.0231139197882302 -0.0198368923856342 0.0591570536356248 -0.0402602869345272 0.00625183547934443 0.0472682626206295 0.0340386850582681 -0.0391629009774626 0.0555625594700298 0.00108930390226339 0.028751960216445 0.0100183653459255 0.0228212005746271 0.03134803368165 -0.00912721785940177 0.0166908006653197 0.00669693898730505 -0.0213685517955215 0.0173132955818167 0.0212910246389436 -0.0478667821630421 0.000551980642822169 0.0119960380343624 -0.0338763636085059 0.00630990975806275 -0.00598857526329831 -0.0844807217961452 -0.045214718255313 -0.0468504693411983 -0.107012240358804 0.00864942370949157 0.0275865811780996 -0.0933220677855422 -0.0476863470332161 -0.0480514456372591 -0.186640456400738 -0.0029846535636734 -0.0898697960833421 0.22570693189287 0.157424533771715 0.193113871134793 0.226720423321032 -0.314785648568708 -0.0661246296234016 -0.144138411018064 -0.100640424611238 -0.0199325145701488 0.147252030163553 0.114308082947182 -0.306962876118015 0.212315104417537 0.139119278537109 0.17199986940384 -0.00779171544107251 0.0200036966264576 -0.00507506308081721 0.0264608742140607 -0.024176651579249 0.00664782016808035 0.0388896165802557 -0.00341237202577426 0.0246249109298889 0.00523184414118454 -0.0080852159268401 -0.0473433365440072 -0.023558309672934 0.0621666540907789 -0.0147412016168619 0.0569961968049203 -0.013270839465712 0.0308521614569257 -0.00818934736356555 -0.000531399083900201 -0.00971354879384856 -4.02112688627615e-05 -0.0011637741876041 0.0107184996834753 -0.00862371366069247 -0.0170182687411014 -0.00572722122979943 -0.00966763550459725 0.00794176141989691 -0.0138259695489491 -0.017532256500602 -0.00470841760659343 -0.00628366715101817 0.00908507559264246 -0.0302212190654236 0.02298421404211 -0.0126911871280813 0.0162958255913266 0.0371118783312775 0.03474101254294 -0.0410424692668654 0.0223773021549157 -0.0101568643709733 0.0225101918380844 -0.0187028520098003 -0.0487209128740336 -0.0542223461759837 -0.0133157548607304
  21 382.052179632834 ""  0.0910961060434913 0 0 0.0052623743104605 0.0207358537972146 -0.00171932287600146 0.0082958324941888 0.0170258312090133 -0.0108854486753441 0.00714585979884974 -0.0368833424040871 0.0256421055219989 0.00859593065053429 -0.0299703465824829 0.0230627126537572 -0.000894814879574218 0.0452241905974099 -0.0225393414634893 -0.0070349393560938 0.0650019139142624 -0.036471222234544 -0.00348420823777637 0.0451306562199252 -0.0233171233624939 0.00588829014388371 -0.0376000677212457 0.0254969763802983 -0.00377793466715738 0.030123790899136 -0.0205901944267036 0.00434374623354032 -0.103124286450325 0.0599961349351611 0.00117536536962246 -0.0433104518746665 -0.0930130630795031 -0.00736220178309029 0.0579865372215708 0.0698310768443852 0.0281547266489389 0.0506136054224977 -0.00395291351595991 -0.00167528675178249 0.0096462062940011 0.036952055048304 0.0111310613535777 -0.0474145095488082 0.0336593432314622 -0.000674168815877784 0.0547371316644509 -0.0255338493992649 -0.00629651816206009 0.0610491329509746 -0.0334408781519765 0.00782756733584289 -0.0615956887977723 0.0391968507548964 0.114199098642843 -0.254127083000838 -0.000901008963766562 -0.00520453236916734 -0.0801812870153959 0.0583669307077301 -0.0862272196020828 -0.14016095353614 0.223883443275288 -0.0640464070059238 -0.131266248820767 -0.0653479092977035 0.0228423783307494 -0.0375804737326156 -0.132614244307322 0.0429124740935009 -0.0493637950766657 -0.173445910592592 0.0640845039614076 0.00873028030788158 0.125513312034555 -0.0496090925872272 0.110278065785866 0.105850677236893 -0.034756110393072 0.0948624198006912 0.0894250444471579 0.00426092540650295 -0.0115220048887529 0.00779989457371078 -0.0232121395915651 -0.00411015256920344 -0.00511273997441805 -0.0212875741148021 0.00693326304832998 -0.0189672430293962 0.000895262574841105 0.0176085115853799 0.0470695123146523 0.0252574606157011 -0.0512005116953337 0.0175068948686786 -0.030382304229719 0.0118787898987437 -0.0213207334839098 -0.00296518026797381 0.00432472323913865 0.00460341483192234 0.0168214831691684 -0.00590458196621816 -0.00751200588152503 0.00341795416118673 0.00830230169983721 0.00508114369613514 -0.00526995691926614 0.0210112186878498 -0.00194553232803397 -0.0159650197866853 -0.00191644896026798 0.00955828794838263 0.00994652315435711 0.0144936152024223 -0.0160234202089965 0.0353608686458185 -0.0100141328242249 -0.0245521981857611 0.0339024236967128 -0.00528229023058238 0.000817564095993932 0.00467502557219842 0.0419053660385914 0.00235953354811717 -0.0181026087379956 -0.00389508967602377 0.00890122781813487
  22 387.754455350104 ""  7.21776259596079 0 0 -0.0194673339138873 -0.0690824808635785 0.0163084999504721 0.0236759000876107 -0.012637027865414 0.00997159399327462 0.0297565409488228 -0.00242113193828252 0.00642569433026562 0.0368194894630755 0.00948671726122605 0.00862962520140077 0.0265049487782313 0.0122296802363383 0.0204555788177798 0.00613621402011568 0.0103808962799591 0.0137017043581747 0.00678120817174135 0.0104600116531393 0.00943849969571942 0.0197056826724696 -0.00851036405122392 0.00665271525163565 -0.00215101971456534 0.00269241633771015 0.00140774951068103 -0.0417129409525327 -0.0121767114501893 -0.00295491156202301 -0.00367082291715613 -0.020512021809741 -0.0222309874415261 -0.00391424437234359 -0.00569597225784604 -0.022080019647169 -0.0375009233215096 -0.10906776126285 0.0226547461078886 0.0291096029228367 -0.103977191348696 -0.0094687752999737 0.049990525969949 0.011568670970652 0.00890135194245647 0.0318682809763037 0.0162950883182563 0.0324036219466877 -0.00485549778413285 0.0152438813464634 0.00366996276095068 0.0133726614658945 -0.0208735421075072 -0.00197301499727797 -0.099861768436399 -0.0185458748114459 -0.0436825433902511 -0.0586242454226176 -0.0401623712970318 0.0604086283236184 -0.0145203812994269 0.00446034521847327 -0.0263861429030524 -0.0627642690008881 -0.0360674212624975 -0.0316434688138788 0.0195919978879517 0.00593655142989682 0.000636506179014767 0.0332495901169337 -0.0570393208448899 -0.0619486721851174 -0.0363495880099941 -0.00778962126361159 -0.0315346584340431 0.0148232162732787 -0.0150141355552204 -0.0505915066581918 0.0108109873583121 -0.0029593710585235 -0.00991684119151367 -0.00647328941586367 -0.040700378127163 -0.0097080301619146 0.0366949744977253 0.12729342671064 -0.0332638541469537 -0.0219080523752517 -0.0372969283400538 0.0126626454199124 -0.0218510402074911 -0.0612960210688512 -0.0264506177490049 -0.00810371234198448 -0.0243959625505141 -0.0137080563387887 -0.0319606909731178 -0.0786267000634908 0.0213900020811747 -0.00693675815200665 -0.0356433951960159 0.0432531422403616 -0.0869280568166737 0.000437445794942949 -0.0396867198126949 0.0197825206964009 0.0589501897754947 0.0210410898564411 0.00100592970713579 -0.110132879565941 0.0655516923722458 0.0616053703538645 0.00232534736326654 0.0230893638971786 -0.152466627629748 0.123749641902914 -0.0957750588139823 -0.046613154065825 -0.0911642960219365 -0.163126117170321 -0.033509621681335 0.100817881331993 -0.106277414591377 0.0313785005451057 0.0361611437891912 0.0624320231993434 0.0944855948558769 0.156958337197557 0.0659922221257995
  23 390.24443323723 ""  0.402270237342444 0 0 -0.00230883361295141 -0.0166386242882539 0.0040016536346342 0.00321507366797528 0.000611187776108485 -0.0045062076352056 -0.00200406794489043 0.00770236475246211 -0.00225683619470298 -0.00107406447976842 -0.0176043468181118 0.011733498862085 -0.00253853994433902 0.00467839104033072 -0.00469222857601383 -0.000738491074955816 0.00239107178125559 -0.00311797045835795 0.00193895264130754 -0.0129720993355147 0.00820890738074597 -0.00396097408967758 0.0252521123664913 -0.0122970074136025 -0.000442792226002131 0.00131987946405524 -0.00282323114097258 -0.000275112625876019 -0.0005531907618719 -0.00251002601874269 0.0205728211097334 0.0119187593362996 0.0189865739091613 -0.0193196398557166 -0.0159686522442663 -0.0135721799847879 -0.0101594688198923 -0.0389751830990252 0.00783431289472 0.00676609104472046 -0.0165597907080075 -0.0153484356049437 -0.0015529931832304 -0.03749829814564 0.023502849557599 -0.00418742073075396 0.0126842104807146 -0.011431800820311 0.0079215855266908 -0.0485823381045336 0.0300017323195458 -0.0045591136406655 0.0404045485214645 -0.0196275680797044 0.466445621909947 -0.121127085785993 0.178108343396 -0.0662740372104749 0.442680450193568 -0.286802763846703 -0.404568973187458 -0.307416594585534 0.0905010066265682 0.151021833899687 -0.00278857159999735 0.0668167333682921 -0.0131509355618671 -0.0473342040799322 -0.080533679015787 -0.0556790822953439 0.0942801185047742 0.092854093952515 -0.12704345668198 -0.0922322564071526 -0.00201647382935882 0.0424508414857344 -0.0293199657295094 -0.121028616194999 0.00752053531175593 0.0545401824072579 0.0744202613532806 -0.0014879920115054 0.0014558256277674 -0.00337133076017997 0.0131815247674025 0.0155826768495934 -0.00441634968760306 0.00623458625431263 -0.00680045156367249 0.0126986058952038 -0.00123958897278363 -0.0151372137541698 -0.024693327428098 -0.0107345009218803 0.0240256040314 -0.00861340552106129 0.0130037239233491 -0.0150552306301613 0.0159145456444845 0.00117963538276258 -0.0038609767730408 0.00262957149869317 -0.0142274490206941 0.00344548029525069 -0.0022543381073063 0.000783613728881267 0.00239172927034241 0.000750934010591611 0.00296812315289851 -0.0174211177798402 0.00764917537468364 0.0132347015791481 0.00274937733861825 -0.00100699300798155 -0.0196114123224598 0.0090864161644933 -0.00523668076444664 -0.0162770093866655 -0.00426770480548061 -0.00895332271842368 -0.0109629330858975 0.00895626724296856 -0.00768869437900261 0.00115951256939991 -0.00780247780222616 0.00396397038656841 0.0119337917091119 0.0130774974515883 0.00325631612783313
  24 407.927768290734 ""  7.36625716497252 0 0 -0.000653519456388323 -0.0727805083273911 0.00862599796730369 0.0191712683869288 0.0399921231516098 -0.062120557310061 -0.0433008098405332 0.0163132630920037 0.0270060906016898 -0.0579453190030883 -0.023097500215108 0.024743696397741 -0.0345231395991157 -0.00318385048766007 -0.0450021552639792 0.0010421370730573 -0.0078369081497766 -0.0341978409463527 0.0127786678753031 -0.0302408808564112 0.00894176169218242 -0.0331084632027601 0.0228052217572406 0.0283568444960221 0.0112973115670758 0.00147007161650658 -0.0314432023927305 0.0417322370862335 -0.0293778812855544 -0.00890270444914038 0.00259460299269834 0.0424566883800611 -0.00497748781194807 -0.00427999815956474 0.0159519886132948 0.0604257149101187 -0.0358628628467593 -0.202472759258434 0.0326693586577461 0.0357468430243447 -0.0563755888350851 -0.10532060077875 -0.105617614678673 -0.0397179775655432 0.0298139118145356 -0.0500025438549397 0.00142132251549661 -0.0835077308387203 0.0508209649110911 -0.0444277567790688 0.0236567524990846 -0.0198214696110168 0.071185492465912 0.0406400469779625 0.00170510536142 -0.0361730367428943 -0.0389816399332627 0.070192908655411 -0.116293497656125 0.0133122830949604 0.0988803450326066 0.0267000128485728 0.0350442097373995 0.0260617438898956 0.0807665348114858 -0.0191163162102071 -0.0212647903768217 0.0296105226889649 0.0170443641424125 -0.0163449226517224 0.0586356161609856 0.0181040511062895 0.0762451065028419 -0.0156976061755197 0.10738487021653 -0.0499083613575239 0.0352289275786306 0.132510559519331 -0.0668175814255574 0.0416857941922775 0.0467623212667848 -0.00332572410590542 0.0297417134044854 -0.0182565950238069 0.0613136026100892 0.0121598601606032 -0.00410735116168319 0.0510156026201497 -0.0281237814502274 0.0758954291546042 0.00250150170564561 -0.0700360277264274 -0.150755345267091 -0.0666494587885277 0.171270263704248 -0.0508528990935016 0.101165417390558 -0.053747024643895 0.0899141469572391 0.0122993336771467 0.00528975254753063 -0.015579807052995 -0.0408496745812736 0.0287136571784906 0.00957726454070796 -0.00931287952596998 -0.0239801354210769 -0.011799687264147 0.0187152754384741 -0.038641430633118 0.00288085878164062 0.0467774419300419 0.0247083365715093 -0.0254179714218523 -0.0376170230937122 -0.0138800788139356 0.0255632297226208 -0.0710223629690725 0.0370565209386514 0.0396588075538336 -0.0596770300766205 -0.00518225177767215 0.0235490152371398 -0.0153803918731779 -0.0853305301869677 -0.0188548046099514 0.0166772931704641 -0.0197098652618415 -0.0277713501497787
  25 421.15208910437 ""  9.24630906337848 0 0 0.0440822379123006 0.0706632302601655 0.00582158422155762 -0.0072577288350085 0.0281384103161142 -0.0300517383428196 -0.030128896282135 0.00762250266754988 0.00175283200263865 -0.0457549621261207 0.00944579611644467 -0.0145999432427467 -0.0316578545875472 -0.028501381770838 -0.0116127490783785 -0.0150100423410945 -0.0142322045899959 -0.0160011374476621 -0.0165572674361559 0.00795621531683694 -0.0173837735179484 -0.0279589641709879 -0.00394436703900741 0.011470045067044 -0.00341468576727263 -0.0096887986958847 -0.00936109457529497 0.0342429553278779 0.00413091628918507 -0.00841747163903536 0.0051411443107727 0.0183176596168056 0.0242480846421685 0.00840447321923565 0.00943737063734545 0.02163621992427 0.135194403819557 0.209877168778123 -0.00785555193122732 -0.041908347893286 0.0850204977879606 0.150151594071723 -0.0711931515105089 0.0267667531201528 -0.0274098004219718 -0.0354049156999114 -0.0482448593207236 -0.0135624779696241 -0.00194165422956113 0.023928511899655 -0.0235925828335442 -0.0168280362278471 -0.00595151384209814 0.0346537883160349 0.0544571114311484 0.0208225979459934 0.0180264429309815 0.0552461829305254 -0.00128356284337373 -0.0484942992228861 0.0394846756812058 0.0117309231916809 0.00615810977572887 0.0439737746423311 0.0472187538549014 0.0200714670688958 -0.00317661283467402 0.0117471152959305 0.0256724277936969 -0.0182575827188931 0.0265675975896552 0.064488226707249 0.0468659915680002 0.00500327374403967 0.0371996428090776 -0.0145298058302143 0.0357240124703512 0.0429614954100158 0.00463144919562958 0.00980074727555013 0.019625663887947 -0.0237686021102918 -0.0392490276251455 -0.00306497416524266 0.0681594332480536 -0.0329433995238428 0.0443426714440481 0.0687698882453178 -0.0227086473878869 -0.0547926025370474 -0.0328836271149454 0.00718775859415164 0.0638228425224896 0.0285184768034014 -0.130340465254448 0.0161061034903161 0.0266365310748314 -0.0206816538876539 -0.0626554951133809 -0.0411961152533456 -0.0550925335298409 0.048521389427651 -0.0358070841083158 -0.043977186718841 -0.0340451685647492 0.020451325149995 0.0609100990955109 0.0257719113517435 -0.0453959108823738 -0.0495442409660459 0.0348642894275963 -0.0381197391309223 -0.0498765956609738 0.0501517223056214 -0.0856115430177244 0.0812868741740457 -0.0877318780657149 0.00871932195272049 -0.118543266323136 -0.144878942271977 0.0584503253826306 0.0632680854063515 -0.126101658998793 0.0412681741710211 0.139055965685558 0.0759785470487585 0.039966462609779 0.12735446703914 0.0810900931017263
  26 437.834273052406 ""  0.424337786176066 0 0 -0.0104258011343594 -0.0171724481648114 -0.00387648047793443 -0.00295987550634478 0.0010594601895745 0.00640810207699223 -0.0032667246773074 0.0305761720989195 -0.0129519159909828 -0.0112036377378456 0.105542806359738 -0.0592822076245487 0.0142802172814006 -0.120331624105803 0.0751008303105365 0.00175558742866287 -0.00906062400585396 0.00189924741226831 -0.00984602671645104 0.0719336240151145 -0.0431202016807168 0.004506803599647 -0.0856392388661116 0.0551616816158708 0.0017390811198849 0.0195091011733779 -0.0219895121833746 0.00465920208787657 -0.0210562044056184 -0.000326706297251077 0.0253552210625737 0.0268500610981773 -0.0129621439869733 -0.0269905523355046 0.0101396160567807 0.002082478319124 -0.0291561939722383 -0.0327069816978245 -0.00452316572311965 0.00378411132585867 -0.019015564868082 -0.0294865956608199 -0.0221672470032314 0.181491549569434 -0.105426375687019 0.0280501064129153 -0.248392531855276 0.155174357245192 -0.0161502289701657 0.160745970229567 -0.0962902993113768 0.0122815866758286 -0.199011579036586 0.118796089265891 0.0574023473153829 -0.0702170154920497 -0.0101600637712688 -0.00120511304563935 0.00809940479760303 -0.0158462546319801 -0.0387786466782748 -0.044373109679213 0.0525042701606757 0.0491853034598604 0.0191941154055173 -0.00226941294227324 0.0310234300880409 0.0247161341649973 -0.0356470530361319 0.010932917920375 0.0308816851537898 0.0129961161112714 -0.0306147444130164 -0.028243650861467 0.0257825343867215 -0.0195249062372127 -0.00195857978509358 -0.00194259139694608 -0.0541331173827617 0.0460583797017612 0.0208340966613245 0.00390020549135367 0.000907971811514208 -0.00538234421243662 0.0137401897258661 0.00428105772868548 0.00437598993963072 0.00628741681210052 -0.00965098796435121 0.00685416793107234 -0.00359560133514844 -0.0161052795707684 -0.0244274382708892 -0.0168555178450007 0.0179369659533661 -0.0103894909629179 0.00759982765597696 -0.0114726595928159 0.00675499095026893 0.0117348478507329 0.0110277807134326 -0.0141413248905344 -0.0140150602073906 0.019267405704456 0.0166288087772974 -0.00546366791382502 -0.0205732693932235 -0.00945118368628957 0.0148480221534908 -0.0134815675340077 -0.00518897151993407 0.0273916188314657 0.0184090916559269 -0.0198472563692141 0.00276125108743808 -0.0246933652177772 0.0353073540844717 -0.0326362171681193 0.0388553204685183 0.0503885812000574 -0.0180541390662758 -0.0207577752392325 0.035864669707666 -0.0120143792865237 -0.0458458124317385 -0.0246875363585347 -0.0103475263403375 -0.039263904088966 -0.0257901522543093
  27 456.404518954137 ""  1.08966445930607 0 0 0.0104375181586221 -0.0199809096985997 0.000454407270380483 0.0251347803099479 0.000674264405444953 -0.0328011638703781 -0.00309272368020802 -0.0620458226942027 0.0496141550567971 -0.00664847903739461 0.0132365671463532 0.0132161223539953 -0.00665610002155038 0.0324111117558281 -0.0112280583741722 -0.00369144088284269 0.0202549259910284 -0.0096875186027436 -0.0159325313997428 0.0902439371578964 -0.047205356097419 -0.0116586348661381 -0.0523497931664814 0.0458920683612813 0.024719329695439 -0.0592688943960285 0.00915046500401013 -0.00385740533324736 0.00980663573983285 -0.0534865869660377 -0.0424490151467354 -0.00116393512507329 0.0375199895617795 0.061962821902532 -0.0532146199667097 0.024060266642096 -0.00719490827866897 -0.114720854969423 0.019276212179185 0.0305529116010557 -0.00478708458569574 -0.073953841633985 -0.0183305236089849 0.0671651435420971 -0.019768993038895 -0.0089767047588607 0.0534908226449505 -0.0250300274073204 -0.0229855130593829 0.173244774686607 -0.0972388010962043 -0.0086237553018854 -0.0566406471176121 0.0553316144874118 0.00653669661142653 0.0708027068127585 0.00432094766196176 -0.0274143025910859 0.0953463851538401 -0.0853184717494068 -0.0308991086277845 -0.0336985438790042 -0.148774370954855 -0.0381580466919959 0.0724266582206846 -0.000686227317351143 -0.111371022153532 -0.0373473182474201 0.104574980985069 -0.062524551229764 0.045529745287709 0.0325633566700384 0.082682549495139 -0.0504154589577133 0.0287005792378618 0.0454756428988275 -0.0145743669258573 0.021578489272676 0.0852388912082204 -0.0594199880013976 0.0327484677131622 -0.00493553113319759 0.0459834434350879 -0.00248307921134549 -0.0442131280200031 -0.0062287721626405 -0.0266454738577788 -0.0160446894984321 0.0331998603614403 0.0499771345802008 0.0437740507514055 0.00811731909328287 -0.0748637824277689 -0.00619534687379427 0.140904159640697 -0.0191466450982174 0.0275111615806078 0.0353909412967392 0.0573820740030981 -0.0191171115992559 -0.0134432658301366 0.0182721010476572 0.0473230182366233 -0.0362257573658331 -0.0309606592297282 0.00435576770374179 0.0234244962517446 0.0146768703369874 -0.0266690976856222 0.0546764856174898 -0.00295327099674173 -0.0655922801818544 -0.0348670663807447 0.0360361780673069 0.0124031331469114 0.0342113016927339 -0.0621670333924395 0.0819128125030472 -0.0673964176457703 -0.0882370258438904 0.0345145674031645 0.0172469712465846 -0.0438272469375914 0.0150348555770191 0.0706491309406341 0.036836777766465 0.0028230705469196 0.0416887206472786 0.0342666785688617
  28 462.718564685933 ""  1.90738509292506 0 0 0.00828705947948765 0.0164768902664351 0.0132012908679324 0.00702331951000712 0.0160748649055056 -0.0244011913579807 -0.00249206972499281 -0.0416139239447216 0.0273776819864493 -0.00388409753344878 -0.0178754839755618 0.0170311754332231 -0.0102419162246728 0.037721727855567 -0.0215176002686844 -0.00402596745078733 0.0225414129707976 -0.0119974289051485 -0.00668499977624193 0.0536913682757941 -0.0290387987422444 -0.00230944132855879 -0.0257371626559046 0.0206000469997366 0.00947388324340917 -0.0390591517792932 0.0179771253650335 -0.00359514873164337 0.0161036818577203 -0.0218436370935637 -0.0343868129392707 -0.0172782583222523 0.0286978544060725 0.0440969238964014 -0.0318826535810374 0.0093532047400916 0.0976767522205294 0.140836390043052 0.00346621504364905 -0.0313004688422622 -0.0154142745641396 0.162830334337743 -0.00622449237290918 -0.00697666279443886 0.0103908739464686 -0.0135022678512957 0.0612773544682152 -0.0381323455765403 -0.0112387592387834 0.0906453140119036 -0.0515556612920899 0.0031866839889771 -0.0271469882201233 0.0322609018866028 -0.000757132677261496 0.0659405514066342 0.0220777730905736 -0.0138619395077263 0.0662942701334211 -0.0480892965356511 -0.0138604958821079 -0.00745391897632919 -0.0893057158010335 -0.0392156293233304 0.0155996256552829 0.00976598176387115 -0.0744593203056708 -0.0397716091465258 0.0630294526249363 -0.0415737981364839 0.0126414893019862 0.0137379541422799 0.051482885662054 -0.0138495276589073 -9.4300775116781e-06 0.03556422958826 -0.00255234592586768 -0.000275305869719352 0.077429154131981 -0.0508291357741243 0.0115359868770962 0.0170247028474811 -0.0654694335355089 0.00792896977673054 0.0358704604159034 0.0381050787657138 0.0119757639735395 -0.0140212402581889 -0.0435326878593383 -0.0620153269802159 -0.0578355980905501 -0.0082980147916116 0.117325548494796 0.0129870318841033 -0.201155747599562 0.032257831070016 -0.0710834902182391 -0.0595784815094066 -0.0679187997103903 0.0407503946963671 0.0415975120667416 -0.0365047633072065 -0.0644336015288908 0.0694634967055904 0.0477632905817065 -0.006830532244459 -0.0457685474984531 -0.0246273076815447 0.0522484023562379 -0.063861968752628 -0.00342462910514604 0.109210759574473 0.0744025499303949 -0.060715417199329 -0.0192451884155915 -0.0431185482519693 0.0960306907327716 -0.104398983295411 0.122672884316896 0.133823545596397 -0.0590283051544366 -0.0385773322715972 0.103823748851074 -0.0276010595988025 -0.136021413632641 -0.0690144225919463 -0.0111169250157049 -0.0927649956281481 -0.0719163026069227
  29 479.206549749074 ""  0.631680044669036 0 0 -0.00388670842918019 -0.0160799081424025 -0.0138715123549637 0.00772542163184503 0.0384368101404037 -0.00108302049076615 -0.00884669206812187 -0.00344873698047025 0.0357223184129821 -0.0274211293618417 -0.0139480450658238 -0.0152683397638375 0.0135913771523973 -0.032642026474478 -0.0705893470318898 0.0231027537584419 -0.0137204182990411 -0.0551066634059426 0.0498752285122404 0.0168420705166015 -0.0525433132841515 0.0175961862048792 -0.0154002003124552 0.0382858963240105 -0.0576409349185752 0.0162059362386836 0.0673106757391756 -0.00140133452270048 0.0713950625990883 0.099356524923147 -0.0280896367214475 -0.0861459765122171 0.0334471210994762 -0.0195820010722976 0.0378220012507819 -0.0532140594620198 -0.050526874917194 -0.0633885874291102 -0.0131602202874832 0.0309361171632477 -0.0205665088897325 -0.0770723953236884 -0.0933142015610652 -0.00457693068027202 -0.0280012594742199 -0.00788637500403484 -0.0602244066654069 -0.107098380504336 0.105435453624012 0.0573121275715657 -0.0678157029003205 0.0338197394995248 -0.000618780009123043 0.0703590807313439 0.0337602203283954 0.115431258068859 0.158144100405873 0.0476211336295958 0.0530830287820012 0.0125564342687903 0.0199235783311309 0.0931766340126654 0.118819033398007 -0.067795117797667 -0.191302398621511 0.0785297370575906 0.0277597352522093 -0.0638682960102595 -0.0427823758837786 0.0097464864491336 -0.113204761590092 -0.0178398711241401 -0.0820105573482894 0.127196972585489 -0.131062708707446 0.0134742418410295 0.0350035552947621 -0.115553405360185 0.0803558976300403 -0.0424683187034919 -0.070744723434774 -0.00180917485355987 0.0075933505406375 -0.00555766945042119 0.0114614115179358 -0.00838505574506105 0.00363307234029531 0.0140285366648459 -0.00292350001063121 0.0136905937013457 0.00438824085342851 -0.0151011841826222 -0.0381724515959222 -0.0118315615450171 0.0430633048592079 -0.0132042543388446 0.025711809455564 0.00147946192766745 0.0137299020640928 -0.00259080304356966 -0.00213104961818289 0.0017450723331556 -0.00116345908491022 -0.00135924357256529 -0.00398008012993786 -0.000499229917400443 0.00152200879911752 0.00135858453357207 -0.00267589727544337 0.000774890063043744 0.00158286962662202 -0.0034842682218242 -0.0017933870318995 0.00273849272295186 -0.00491120130091859 0.00483897425229123 -0.00681846674195483 -0.000709855931288687 -0.00592832030525268 -0.0090590412091079 0.00316519144668609 0.000642975997894979 -0.00470245076427334 0.000666438154658258 0.00711920824460872 0.00365850829441992 -0.000207172005785924 0.00330878867618842 0.00291588518922059
  30 529.050732462515 ""  1.22944715968461 0 0 0.0502991002532537 -0.0137569664420681 0.00881077968166215 0.0623841648107655 0.0040507410327681 0.0612253845540177 0.0564223040993629 0.0164029638130793 0.0278785859374274 0.0257926528805137 -0.013061852202083 -0.0344941893725523 0.00689971308218637 -0.0192540656732197 -0.0312525080703224 -0.0673530008921513 -0.0370029146380049 -0.027355080282607 -0.0448324206462975 0.00119548542598164 0.0170645242515861 -0.025356718612661 0.0153661505633485 0.0111457821596879 -0.0880241937917256 -0.0408701510645589 -0.0502212569027379 0.0532248215356353 -0.0279113102719157 -0.0534241300616126 -0.00155066494137593 -0.0232757616648737 0.0576564548115469 -0.0236032326245322 0.0662109120082895 0.00258197685110965 0.0116202824817236 -0.0165487567343853 0.000103878928590093 0.0959456868498408 -0.0567129361201483 0.0100539926091797 -0.0274512460330383 -0.0098348944741088 -0.0410989680910326 0.0315871206402788 0.0219335063776555 0.00930488494246743 0.00157592570059906 0.0128814303662239 0.0179625815970687 -0.0522342646300575 -0.0101748327043724 -0.0424068089459203 0.0987284510977571 0.0170181086101521 0.0122703077631036 0.134705968001928 -0.0946048430789032 -0.16645818437092 0.100711406958814 0.0270397123073467 0.019000345213734 0.0894804212624784 0.0385676136225566 0.0521499331638308 0.0672912277597387 0.0318987952824959 0.0510590552364532 -0.032503065733972 -0.0977470917517647 0.195211846262415 0.0767232308602951 0.0548703791118887 0.0441320009427177 -0.0875835402211126 0.202539524253536 0.00480961063742086 0.0463066056433288 0.0556277342716456 0.0363606995921044 0.00527010756708589 -0.00437896721757582 0.00308753645468343 -0.0327222371977721 0.0331600006478336 -0.0180257484959531 -0.0397513002612534 0.00959271387617583 -0.00928265784063883 0.00321849207536277 0.0210172839042664 0.0371821444386005 0.0138616263481888 -0.0355299635734528 0.0104148490371686 -0.0594593200256722 0.00987840735966771 -0.0129105513316788 0.00410323009300118 0.0060392426177469 -0.0020996442021967 0.00391517431065692 0.00164519168508775 0.00221512193378551 -0.000245446444598506 -0.00123965933895244 -0.000701198206365926 0.00426748761137668 0.00337043673747785 -0.00111108401046016 0.0040890254720388 0.0044649697878994 -0.00336261361390173 0.00808609953891706 -0.00266294958302613 0.00439316969732372 0.00766198764097455 0.00768451211963658 0.00608236552316413 4.52421924940779e-05 -0.0028024294165164 0.010128982217992 -0.00213636830182266 -0.00365467904130749 -0.00603172529864398 -0.00349778451660935 -0.00675332445424788 -0.0038777444735269
  31 553.674329121066 ""  16.6399085773677 0 0 -0.0769651394700687 0.00942693302916793 -0.0212595173725223 -0.0460315464179858 0.0873900021398024 0.0634577396064358 0.0341319500804148 0.0547655043751653 -0.05729331658015 0.0454274922742979 -0.0561659768972091 -0.018898922466705 0.00267100617437264 0.0222663221173099 0.0064564321227464 -0.0332067556097231 0.0784027766318243 -0.0311879061471065 -0.0259865334555544 0.0176189111429365 0.0097169449248861 0.0310344646256781 -0.0499769087760808 -0.0117424430694052 -0.00718988393623731 -0.02823584659177 -0.000698739389919393 0.00734858038077624 -0.00713348212413349 -0.0246847080855921 -0.0227968684422612 -0.0202048353026197 0.0223092432416791 0.0293981928269632 -0.0132021003014399 0.0101933148729421 -0.240407068186244 -0.0476457438909571 -0.047372604937159 0.0188263310529779 -0.0100912374998167 -0.175963594762166 0.0958842409281944 -0.179046075062113 0.0588207281875946 0.0362617489692692 -0.0393893362921161 0.105324877480394 -0.0445291160741426 -0.0727434313405705 0.0599284820213706 0.00507363433722762 -0.207360141768565 -0.00546835462977361 -0.000617329423658704 0.0260856656188876 -0.00133463087388084 0.010454117788625 0.000518046402666718 -0.0392050207787393 0.0158491257275768 -0.00729196123348286 -0.0566330341254374 -0.0182564010557207 0.0016375665472979 0.0119525779749205 -0.0447454785056561 -0.0336931653946022 0.0374239366752008 -0.0318789679732988 -0.00245542856796081 0.0234403342006715 0.062452912341954 -0.0132044018516345 0.0218119602330071 0.00774455220704615 0.0460537538202442 -0.000480217957724734 0.0696024472065643 -0.0195077211097748 0.0293689155421082 -0.00705049653575192 -0.00505054562669534 -0.00859326851474568 0.041329627997509 -0.0346728616648328 0.0262361917582775 0.0447810918668966 -0.0164169010010923 0.00897061172985965 -0.00774352369651457 -0.040475961986525 -0.0542864177996362 -0.0165036917133867 0.0360675372476914 -0.0182993973670607 0.0624240903379258 -0.0138096961777814 0.0114246274739547 -0.00409767681296338 -0.00741127767359447 0.00250865440529248 -0.00823763561000521 -0.000640663017264638 -0.00328736924347462 0.000708205557429961 0.000577822136576674 0.00103749575578531 -0.0030848588257471 -0.0111271522979182 0.00520487432600589 0.00169903116131845 -0.00275127051791004 0.00191003969225627 0.00230384398512235 -0.00378824669979164 -0.000562761938004888 -0.0180506563600164 -0.000285916395702532 0.00256921436372462 0.00214840697087655 0.00160497215179341 -0.0118861802495392 0.00305198686306251 0.00511437197468641 0.00747743927787362 0.0043249484456513 0.00677021735308691 0.00445194552934179
  32 599.01675968848 ""  28.867153633953 0 0 -0.0610858731605114 0.0175466597734261 -0.012319343721451 -0.0301279280921993 0.0774711215339035 0.0172939320822993 0.0245423751380286 -0.117071741726019 0.0511659964960967 0.028837632459772 -0.00819134249803914 -0.0298699056015627 0.00368102341170956 0.0201661634900449 0.00171775604802297 0.00365136821509261 -0.0970476698083348 0.078296181498509 -0.00731437425120134 0.0219163140195273 0.00359107943801117 0.02403306305659 -0.00482834275754655 -0.0227437864889292 -0.00749831280599578 0.0100275528591691 -0.0140781685408345 0.00287618625621069 -0.00960168581805403 -0.0089598403212639 0.0204447244711361 0.0169334855585913 -0.013253387011845 -0.0276193633807096 0.0204770952060175 -0.00764370624042193 -0.165047915774873 -0.0221145112046826 -0.0290171521849468 0.00333492562703312 0.00210738382475391 -0.112481229234047 0.0429863934633023 0.209032425621139 -0.157107783153271 -0.00305511815706955 0.234066869051804 -0.0969281940984203 -0.0539860652209709 0.212023070043382 -0.115206256949218 -0.011465044983487 0.192129814057036 -0.178548969224368 0.0177252976087755 -0.0366982379127633 -0.0228657084018972 0.00424454574015978 -0.0128557651302437 -0.00909364342560523 -0.00680890897160127 -0.00978029771864871 0.0250108866977153 0.0459439135473716 0.0307765114410989 -0.0123794993193766 0.053540163798658 0.0437512841739209 -0.0151826829894045 0.0182433526989034 -0.0189662834521469 0.0272116330142194 -0.0345935782754728 0.0133597917771438 -0.00577499881826661 -0.0241281496788445 -0.00526605093316088 0.00866632001007878 -0.056773312327972 0.0273786311899975 -0.0191036211688582 -0.00259355726247518 -0.011041098748271 -0.00480225800518122 0.0259176888812682 -0.0215877911463569 0.016211751867664 0.0253483309612767 -0.0122692591471129 0.000179439983197649 -0.00917983124576165 -0.0281584978028064 -0.024008657227717 -0.0102345809358073 0.0057591404299144 -0.00955902414722416 0.034573953283544 -0.0159435176122588 0.00336719558762085 0.000849021497360186 0.00307967595208991 -0.00127564961738769 -0.00718492690761744 0.00502873729008338 -0.000800152709310477 -0.000183118474390707 0.000133511757579603 -0.000917488520131203 0.00186608557408166 -0.00340331597912338 0.00161953785440536 0.0065522141078964 0.00655424369273177 -0.00273817602970854 -0.00904789196234614 0.00707849889979001 -0.00169500213460666 -0.0101194873055871 0.00028809688856103 -0.0011424206813389 0.000125615769534183 -0.000770532304667462 0.00495613477949149 -0.0007280690425659 -0.00106526951827218 -0.00208767092579918 -0.000342657942221603 -0.00276967463324596 -0.00381761404659987
  33 652.275072885533 ""  2.35182431932273 0 0 0.0398056797976446 -0.019392135180922 -0.00315029418485096 0.0190892303354928 -0.0068655991823699 -0.00810820889970514 0.027295005433025 -0.0102778906927399 -0.026148382584965 -0.0577385773114202 -0.0658020075302188 -0.109677116390708 -0.143197561117325 -0.020264996937773 -0.00290250477745377 -0.0273044420894415 0.0123048808900035 0.0250055409957589 0.030892982631664 0.0690805554062558 0.102857365229337 0.113345948452225 0.00856179559295479 0.00472301991565807 0.0132048831915311 0.00435351299931104 0.00381064573498277 -0.0131128064916651 0.0119654003986293 0.0216745809369664 0.00555204049913874 0.00854630967599153 -0.00423990669092811 0.00819266355628221 -0.00633392452317703 0.00519894601293372 0.0548681294543502 -0.030695175389019 0.00463965679761927 0.0368087309222759 -0.0212931631853614 0.00569375798610993 -0.0381037282311132 -0.0564187283713802 -0.112917173965078 -0.127079505504512 -0.00248289884016732 0.0248050818543421 -0.0102014837993778 0.0653554562684805 0.0979744170461556 0.0905259147740438 -0.0206444294355177 -0.0344069157715121 -0.0163525417881671 0.00639746529652004 0.0150153643616318 -0.0236151859456605 0.0203152452922868 0.0362988597510849 -0.0170871360080531 0.00710696531838267 0.0143991321062792 -0.00268470392700787 -0.00330635985189866 -0.00103354111424106 -0.00408459316474413 -0.000794229543997376 -0.00854993502913906 0.00655546763263188 0.0214660506418872 -0.0188180485989842 -0.00249387630984347 -0.00067554082169316 -0.00276472960614041 0.0137578426163914 -0.0235807052620012 0.0101624742297395 -0.00220788622937969 -0.00846207416113196 -0.00353879065642807 0.00125254981954737 0.00393500939026923 0.000710499212028356 -0.00886274560449562 0.00929681186501947 -0.00711160345453082 -0.00984853583109038 0.00405964270596969 0.00152262773144804 -0.00548591413075473 0.0139650867849971 0.0168280319901006 0.0177326044093351 -0.00990347210991969 0.00531421147736044 -0.0141871711513642 0.008808882790576 -0.00180741071953527 -0.00103817805114733 -0.000742776925652545 0.000762745080855044 0.00133928455269938 -0.00119375235688176 -0.00738470821258812 4.8089141458945e-06 0.000682730648092107 0.00230209069121222 0.000107987752807687 0.00121886172062614 0.00450426619236235 0.000995603184478908 0.00177995010625924 0.00170175229332712 0.0268255012874716 -0.0140153105709292 0.00129740220731888 -0.0214270937754496 0.00734645481283911 0.0169752029737852 0.00375968124901701 -0.000233319587737309 -0.00386764804348301 0.00158854820110933 0.00577403860423305 0.0059210318671416 0.00171437537515194 0.00292197597921703 0.00302213952863078
  34 658.993304803662 ""  3.39619201926 0 0 0.0496484550819179 -0.00580768886504539 0.0105598259348764 0.0444557838365845 0.0471125860439142 0.0737581336157288 0.0305886648354595 0.0107260783365979 0.0219640658936281 -0.00415501547538886 -0.0288407732853777 -0.0449572386527885 -0.00627749320689502 -0.0294839130628373 -0.0464585152853756 -0.0390085875337797 -0.0254731430729208 -0.0198063100489611 -0.0843498124325394 -0.0295367990837117 -0.0328118689675488 -0.0907322135890266 -0.0121086218116246 -0.0114040399124994 0.0486355093701116 0.0230615095952818 0.0246665379443775 -0.0154559222499416 0.0428093634382559 0.0706112415033304 0.03827749086492 0.0550336643109301 -0.0563908514921243 0.0549537636342091 -0.0629091849120688 0.0193087633367566 -0.0483195269276947 -0.0274194887126261 -0.00865732814894782 0.121335608118572 -0.0514962046223363 -0.0355982146227583 -0.0795518165348271 -0.0199837484162184 -0.0580157746886449 0.00194261344472152 -0.00567100877632352 -0.0400413888744725 -0.07501369892917 -0.0192492248993134 -0.0356157156636691 -0.122126436826599 -0.0419769247918101 -0.0739036494667426 -0.0408988613468795 0.0190279756341803 0.0360269819589031 -0.0558049997986152 0.0750838021887104 0.129232242427522 -0.0423325451707311 0.015159955289623 0.0405695695480266 -0.00058561041504946 0.0278041259198075 -0.0547948962139867 0.00280603154090452 0.0258320092328394 -0.0571590444641612 0.0508429870223585 0.0973479319374185 -0.122869429084564 0.00863411906629626 -0.0598391770267327 0.000229688641001459 0.0867274965616662 -0.138904418256094 0.026972721006101 0.0120089760128667 -0.0588143365964934 -0.00333321528512683 -1.09793100310926e-05 -0.00465845243182143 -0.00244525074338936 -0.00934083366631854 0.0122858358160227 -0.00520031094098854 -0.0121973999305009 0.00149574871408664 -0.00451513140482362 -0.00609518786521186 0.0132359517770589 0.0238240505475218 0.0128958225429838 -0.0311517867264599 0.00365592751072682 -0.0289246428339839 -0.00404235480402824 -0.00635721047614792 0.00042105327076879 0.0014581651882488 -0.000161460194948522 -0.00165456912744756 3.83829894088861e-05 -0.00084104633683903 0.000358897326047847 0.000464056790311086 0.000384661934188359 0.00132922984893054 -0.00354797701475329 0.00273694263711873 0.00441812785203754 0.00257784222689691 -0.00228357231213292 0.0108522297257674 -0.00412490024018474 0.00258602072127562 -0.0016178570946565 0.00666388130984808 0.00637776890940477 0.000673168200519514 0.000193146964868809 0.00145442541708939 0.000360610514189212 6.84174273176063e-05 0.000650181186173944 0.00104640284470219 -0.000704507273720544 -0.00125445369433489
  35 681.440903976909 ""  13.0596513585711 0 0 -0.0101283649701412 -0.0116515617988482 0.0216693420993027 0.00088555300687886 0.00135528436818872 -0.0071485553144883 -0.00451241239275511 -0.00282236162235004 0.00121703037683098 0.00315343283357171 0.00722957826391824 0.0090586110607007 0.00566556815523816 0.00150778418102 0.000408042021709451 0.00358162186272063 -0.00250528979252775 0.00142458899920827 0.00327846964706873 -0.00174349700978767 -0.00613582702019878 -0.00731307302805084 -0.000320198808141037 -8.98368753083882e-07 -0.00126512752955206 -0.00044522940865476 -0.00068195788804033 0.000901566747935387 -0.00180139377967567 -0.00300479454404252 -0.000850923187201441 -0.00110824572023278 0.00121338188813238 -0.0021384479392415 0.00212095269764451 -0.000874729590419508 -0.0268886574501676 -0.0694261897139681 0.0322192325238829 0.00362463137157225 0.00143168660440416 -0.033352024590859 0.00372633634736986 0.0119951187312014 0.0062543970000865 0.00312876461171726 0.00350422000944308 -0.00597338597347917 0.00562157633751866 -0.00309180938530437 -0.0049907190946124 -0.00221254772138945 -0.0163703191388761 0.0181969578236204 0.00155016801092264 -0.0013383482522318 -0.00222448965751259 0.00187759381884988 -0.002656244173383 -0.00444482809351609 0.00160756594804542 -0.000872994427183131 -0.00163848553314536 0.000546092983019141 0.000413438830046828 0.000930990169475962 0.0010525448494909 0.000247940717382514 0.000949366393314224 -0.00120787959147274 -0.00344560678172375 0.00416987512079472 -0.0010786632032822 0.00204595744332747 -0.000401044858020063 -0.00286891027645282 0.00342732298165185 -0.000764225425701909 -0.00167480853154931 0.00208003938735655 -0.000633441090438822 -0.0204405650606251 0.00891891457230554 0.0039507989158427 0.00342949155240097 0.00483208161169601 -0.0132620563054603 0.0156022554397901 0.00918668748168436 0.0162647010943947 -0.17298605234297 0.0872078025861136 0.177481598923595 0.235770614441811 -0.145468737462426 0.0574647294969995 0.0410164879458339 -0.0264619758617904 0.0333742292735629 -0.0180035460214354 -0.00842297623078559 0.00585159370293159 -0.00325796354689012 -0.00593331929082074 -0.107448776975118 0.00152486996273183 0.0114443552184737 0.032804607369074 0.00683977826041836 -0.0111621685724542 0.0840505841683 0.0488218027336061 0.0452168123380154 0.00390275923749783 0.483098739557963 -0.270816796568762 0.0641518122672626 -0.389949565406318 0.142007223698666 0.31519818396124 0.0357789046611247 0.00794762402082727 -0.058654570075497 0.0281428710240993 0.0675785295044399 0.103236664207527 0.0418999594223381 0.0460921645477752 0.038132658791023
  36 762.97058875306 ""  0.397964814207665 0 0 -0.0117191170786225 0.00772848993548882 0.00138537363797326 0.00166318210095447 0.0185772118113079 -0.0037517119564537 0.00843400467941636 -0.122467339312266 0.0718592889098624 0.00290954407523496 0.0553917649137984 -0.0449039808130109 0.00722846427128163 -0.0640362397649101 0.0407872569590925 -0.0198129883393789 0.134681806298626 -0.082576391652834 0.00773581222054581 -0.0605846433457914 0.0389020021725126 -0.00429397163511152 0.0565257119034251 -0.0335052354360404 8.2058199046421e-05 0.0011825957051365 -0.000500808092271382 0.00034553017062543 -6.40873868727869e-05 -0.00147027418762337 -0.0124465833801102 -0.0139897872270584 0.0149752508416676 0.0159271498263294 -0.0150289432639452 0.00400156456461116 -0.0368373930805059 -0.0102811945428745 -0.00111239189952743 0.00551772657753548 0.00473722950947003 -0.028043708012495 -0.00125138975926141 0.179692370595583 -0.118833184988997 0.0246163528374621 -0.160880493600879 0.116477424584933 0.0197319908298679 -0.160473780067102 0.099551155383359 -0.0148471906008525 0.186366280432529 -0.108686934315443 -0.00504028152410919 0.00876776956912516 0.00256767357595014 -0.000290146892448691 0.000434883730028094 -0.000608129299792264 0.00335959042024291 2.8277708697141e-05 -0.0128236478595734 -0.0360200915569355 -0.0301101452919488 0.0159797455618384 -0.0376986379375449 -0.0362361959817364 0.00991446238598246 -0.00988848408345715 0.0150327690792735 -0.0201632275870007 0.0414730912681516 -0.0170177581399081 0.0145064264033579 0.00288053037804382 0.0258604433900645 -0.00625872625135792 0.0432055153851365 -0.0138066222125572 0.0221825163838014 -0.00182995203501187 -0.00452628970962573 -0.00203245288370749 0.00175868199260027 -0.00124373867130942 0.00146531017295597 0.00278244458394935 -0.00031847181358576 -0.0015577070210492 -0.00634288769182957 -0.00108516946237483 0.00463380034442801 0.00190086506924918 -0.011337800784275 -0.000832469939126411 0.000961900734197816 -0.0078529212129968 0.000695588227407808 0.00150916128894739 0.00389443787897779 -0.000988398424275648 -0.00147222042243287 -0.000258852525831938 -0.000652240964144175 0.000725036157160707 0.00116533204999486 0.000428475525854949 0.00126996669151574 0.00124749286763837 -0.00128887664301867 0.00167475690458187 0.00320674600539116 -0.00183329532893059 0.00134092717720896 0.00160005473315989 -0.00085387975332375 -0.00189443902144304 -0.00155486033859718 -5.56117911029213e-05 -0.00223921750934877 0.00168963121039611 0.00730364900766715 -0.000328797599446769 -0.00360237682935703 -0.00154531041542672 -0.000251085224502574 -0.0024798317562195 -0.00272370539898708
  37 802.787082573433 ""  3.38638879090397 0 0 -0.0791393434813237 0.0138643497781804 -0.0121254561623084 -0.018536600498918 -0.0476884152187125 -0.0618347986421336 0.0181865849518651 0.00624993511749229 0.0129231922845918 0.0614090604497356 -0.017216732102085 -0.0387044708736651 0.082677915668631 -0.0185805891947461 -0.0485488303326809 -0.044972023866937 -0.0243509819906586 -0.0246308367208588 -0.0132413020647432 0.0560736163980022 0.090092895906521 -0.0229545231380694 0.0459318969217262 0.0723202167491025 -0.0551066951423685 -0.0245848527094927 -0.0226987411493703 -0.0285780697924566 0.0254679016256407 0.0470871450452059 0.0194596656835875 0.0368674607600422 -0.0477276489945684 0.0311663553551425 -0.0512821582730297 0.00918018750685993 0.0296007339215634 0.0720054348121145 -0.00111958040552274 -0.152209608506638 0.046266224970473 0.0662213931373688 0.0137527890919008 -0.0469481766093168 -0.0292878312458426 0.125741328041543 0.0172871331344176 0.0309705578051532 0.0888824989624857 0.0553382738306587 0.107700102156736 -0.0364721711291218 0.00130539597287078 0.0686210510176267 0.00435468875924768 0.0587996449976756 0.0963921251452564 0.0184875202459298 -0.0102145273412443 -0.0197091682043906 0.00404197923880872 0.0626331074946299 0.0908907707666858 0.0640537576012032 0.0673169968781081 -0.0512968871199436 0.0661197989566575 0.0745813095092872 -0.0537960009652712 0.00929743114691405 -0.00921606094110139 0.0196620701204663 0.080514023128785 -0.0560205211269289 0.0282746517349572 0.00270354783284605 0.0243718453195076 -0.00274645860571031 0.085825719075656 -0.0623143749311255 0.0339808084584828 -0.000145332442335668 0.000426178600928428 0.010531152824749 0.00694314586372227 -0.00858806067522336 0.00487096479519668 0.00994668581792064 -0.00219311328543248 0.002613637928743 0.00618184496215935 -0.0324693741839876 -0.034867028591452 -0.0180686553316364 0.0515479630757046 -0.000349730953465693 0.0374165492839507 0.0169307566337402 0.00495304170116494 -0.000557268720299973 0.000270700391086171 -0.000812804795224798 0.00172153258751399 0.000150587517924039 -0.00587526665487218 -0.000936820989825442 0.000243257370573453 0.00201916176657683 0.00152550761615447 0.00296239511275559 0.00551567890501972 0.00274574561680762 0.00243085142124517 -0.00154876620134427 0.0101868160963096 -0.012301793904229 -7.39538799718469e-05 -0.0185737845585119 0.000467384883695577 0.00849180027139607 0.00187349043476007 -0.000430996197487452 -0.00196855146054217 0.00114644284866157 0.00405437366684482 0.0074118434957009 0.0022473898627555 0.000826959066174166 -5.70806101745967e-05
  38 835.272531782993 ""  12.5069558187207 0 0 0.024181304250049 0.0471287805319456 -0.0388049143526066 0.000163530978322754 -0.00825740050689719 0.00604718556185085 0.00171951651091339 0.00198295946777124 -0.00017795535591345 -0.00380256549472502 0.00123819907419105 0.000699060989845021 -0.00215448505107023 0.000440979063820427 2.67766439533765e-05 0.00109612536051218 0.0015479524786154 -0.000988932320703577 -0.00110702455523438 -0.00390038065186133 0.000201914249220152 0.000787188047676355 -0.00414662132037379 0.000549814714644288 0.00365002185359396 0.0017076108651002 0.00129065881137104 0.00171691020398383 -0.000839726829696026 -0.0018682969635987 -0.00141040498785574 -0.00233626221636178 0.00282700522194688 -0.000820402445312431 0.00239934493586488 -0.000554230246529888 0.0213505559850379 0.0553828493848362 -0.0420032256486414 0.00862712378964865 0.0598806892473288 -0.0316762610570401 -0.00648029857667708 -0.00542413886560598 0.00447553754838911 -0.0032039459065164 -0.00739661363441635 0.000661521388035064 -0.00540144034580712 0.0138355568622588 -0.010983875936952 -0.00252687672521962 0.0222093444370134 -0.0175329291055952 -0.000566306805316824 -0.00404583548703766 -0.00612042724557112 -0.00168715169449778 0.00129222979914777 0.00343104441865947 -0.00118193272993706 -0.00382612842678039 -0.00456884786705603 -0.00391984315792676 -0.00368639046723486 0.00288523461264765 -0.00414173581902869 -0.0041693286756708 0.00323434617693456 -0.00196271954672598 0.00428548790510007 -0.00279518179061048 -0.00415222985319817 0.00157467471720327 -0.00110671840772707 0.00109781218594416 -0.00328245780336242 0.000772182205129316 -0.00569109007590132 0.00413276409083215 -0.00204989771868219 -0.00327554372805638 -0.0699892023803408 0.030475781786133 -0.0247834331686635 0.0105548551133359 -0.00272058703989881 0.0105657505284048 -0.00258475699522455 0.0354330086616409 0.103243526750248 -0.182494138923863 -0.153249261224605 -0.0816888244558347 0.134463728199775 -0.0144339998110763 0.041251501818128 0.0641855954699824 0.0282175318268882 -0.0560529247958354 0.0300409736088928 -0.0160579520364286 0.000358161288804073 -0.00902545675676069 -0.0126112868784121 -0.0255785546358451 0.0144731304913313 0.00282873670112009 0.0787682737756764 -0.182740872045334 0.381776654283875 0.29385533753185 0.0274417917221341 -0.315367883749657 0.0662822233220261 -0.0254676894403608 0.00141459549135608 0.109860776827067 0.0781591624741101 0.00463663569920236 0.132851626523044 -0.0615963547756733 0.0213288054174789 0.0926844639044397 0.011048825389063 0.356055201935115 0.159607774067515 -0.109178829515107 -0.273656789973469
  39 849.357072189179 ""  2.92372986965916 0 0 -0.0301812582362356 0.00580296066938017 -0.00525231433115781 0.00222467948193978 -0.0135186136018381 -0.0186315139584799 0.0151675858934911 -0.00479080547969536 0.0142061564988824 0.0247473729945093 -0.0391189361170989 -0.0604218047132438 0.0409513879374383 -0.0271067762250751 -0.0455643791323211 0.00226860007356812 -0.0103564522830414 0.00705898160119765 -0.0390728172967571 0.0408374006518337 0.043606507367436 -0.0665549389400307 0.0406889037515579 0.0318902405181809 0.107740327773716 0.0424047539291192 0.0411732654885645 0.0401034542814941 -0.0240233113004175 -0.0472089211544432 -0.0120226171823411 -0.0443542096760555 0.0628495629372293 -0.0325342614257949 0.0748625325878929 -0.0117279341626236 0.00862131156472879 0.0434199821975175 -0.00653358069534199 -0.0539745833996541 0.00920525786426565 0.0364080013626267 -0.0440180854873365 -0.0239246252872844 -0.0800766100587893 0.052017885304929 0.00640474731713334 -0.0414146670242739 -0.00286992769826157 -0.0560668518986422 0.109591277760085 -0.0801181077936069 -0.139713682191846 0.0794269400338555 -0.031578462926353 -0.0939558167792151 -0.150725755262897 -0.0722592825467956 0.0589081847045907 0.116087821835198 -0.0283212743713245 -0.102716133923308 -0.145668398084591 -0.110647524682225 -0.0967911600852744 0.0619769519382009 -0.112102723725153 -0.124329099580755 0.0762424727406634 0.0146201238223088 0.0564581620746522 -0.0915519315099283 -0.143715503838282 0.0719535109627411 -0.046978377083382 0.0399136000741616 -0.108346904784711 0.0116224768250736 -0.15593178015842 0.097467205233941 -0.0687119686658396 -0.000259017347518259 -0.00174407041066913 0.00777032922859595 0.0019357848548251 -0.00173919046553124 0.00174066470262635 0.00304610628548388 -0.00122963078674113 0.000665482097479521 0.00629618923736295 -0.0241189835964265 -0.0239147575201425 -0.0151450410687803 0.0325622784936316 0.000174351063032795 0.0161946669431613 0.0140790972614703 0.000411470762461663 0.00361748057559762 0.00101942107731211 -0.00143189093651738 -0.000860381649499923 -0.00182602405174099 -0.00448357289642916 0.00154123337416809 0.000679745736344745 0.00316418386394504 -0.00163398738853935 0.00861090698802709 -0.016405112687078 -0.00949183655938272 0.00328794555917269 0.0121187590882898 0.00400537457406636 -0.0107199001612641 -0.000556529748013648 -0.0132088840330614 0.000164783097139323 0.0059637764382317 -0.00707461284528271 0.00448653336930936 0.00521266848954638 -0.00364262492016217 -0.00157168051745447 -0.0118516404517819 -0.00725773201188472 0.00490310044189523 0.0139884358912505
  40 856.7040867714 ""  5.8389393261159 0 0 -0.0154934165835827 -0.0381665709173578 0.0278915012280462 -0.00599734981663481 -0.00382288895222388 -0.00568869711339247 -0.0037675330613881 0.0285937529883553 -0.0127292695299478 0.00981292947060018 0.0214675756903768 -0.0355083520745375 0.0121623478381315 0.0199039553792617 -0.0307374741024487 -0.00710280939897705 0.0165832053770227 -0.00751489962719946 -0.00205636986489401 -0.0419288488171946 0.0450661844422862 -0.0104794308733834 -0.0648441247479896 0.0524119449339385 0.0197756751802937 0.0154725957264279 0.00440761050074927 0.00788205494649645 -0.00387400165544859 -0.0103681972131808 -0.00579416562094587 -0.0115893443474073 0.0186152250537982 0.000410821027321752 0.0065398490783516 -0.00207835976969711 0.0058279973391522 -0.0284054744177856 0.0322311373101518 -0.024803704883485 -0.0431314233904704 0.0544896076561544 0.0198667770767599 -0.247923538712739 0.123480523252355 0.0419682198015525 -0.183624094603655 0.112893194436768 -0.0391230556848413 0.341166119179486 -0.184649301280791 -0.054746672076732 0.460339210248353 -0.252246579339622 -0.00190998545559083 -0.0268846746482625 -0.0366480802996511 -0.0177523900611866 0.0230148978851718 0.0191250918730747 -0.0109456871230443 -0.0212668641126774 -0.0221122744653758 -0.0316408192424596 -0.0309127254415996 0.0213225364559827 -0.0265877107931197 -0.0302592734838463 0.0134518332200364 -0.000197751388357217 0.0133815665634239 -0.0182089795011961 -0.0117661200689892 0.00107403044963983 -0.00256508711502865 0.011917243096257 -0.0213852546096361 0.00116906728999851 -0.0221142059303227 0.0166553645742486 -0.00684623772625581 0.00273474902104242 0.0536170280543225 -0.0175643561124296 0.0166941193631296 -0.0106723631508283 0.00215198469396174 -0.00893045219840981 0.00518343868494126 -0.0308490452127532 -0.0381563069696131 0.138576370985103 0.1052019355828 0.0529183549052625 -0.0712926587084557 0.0103701668853912 -0.030066151293264 -0.0311675088333337 -0.0279079592075102 -0.0255411187137936 -0.0171944431991265 0.0144946883101426 0.0197139125734305 0.0186974172204947 0.0176161375769922 -0.0117632659130821 -0.0107393413702967 -0.0232333675382743 0.0063838678109629 -0.0246089947539278 0.105327639155377 0.038019599040953 -0.0290696419298876 -0.0531676201323954 -0.0172153002452446 0.0564219045713569 -0.00055869923776122 0.036110736218378 -0.0101396481851098 -0.0231413897235971 0.0476238861580955 -0.0323541203741257 -0.0755350648629414 0.0270025184630011 0.0199313953300833 0.0863236214657843 0.0499544923037533 -0.0181242626754111 -0.0787967363832929
  41 859.368458157708 ""  18.1496624187654 0 0 -0.0352332982401665 -0.0644321303114387 0.0476179171859039 0.00433375252407143 0.0153798509072856 -0.00604180217306033 -0.000774373278987827 -0.0182668995468027 0.00778764800391213 0.00154823020403599 -0.0156291230317876 0.0118612222578259 0.000698538539510994 -0.0124395958743991 0.0125105195237911 0.00266253980648652 -0.00885996801309031 0.00541919253778714 -0.000880163782734061 0.0256809699450991 -0.0183883489064345 0.00126629685308927 0.0391222342967893 -0.0248539695910862 -0.00690048599638889 -0.00676499622048635 -0.000343571465883032 -0.00256833245956916 0.00110453004143889 0.00355765766200251 0.00249799780694941 0.00453585758719049 -0.00779886546983154 -0.00141678311985651 -0.00053108451396844 0.000658249809080573 -0.0227195726364548 -0.0505116292848726 0.0472571518379931 -0.0117764135530671 -0.0929093871232043 0.0574525786652713 -0.00313508261196041 0.127254444450876 -0.0728946794264571 -0.01141329397383 0.0974729789934258 -0.0570390202333041 0.0223283385899486 -0.180748796316523 0.106090182316876 0.0265436091079985 -0.253968272421695 0.147015770216479 -0.000731465216480811 0.0103455015929692 0.0129490835501517 0.00638015869877804 -0.0101414432043947 -0.00486724935643739 0.00429015146866036 0.00657947303408804 0.00478211218470687 0.0130633069690033 0.0135763093730531 -0.00946254582786965 0.0105024530710416 0.0121104492131445 -0.00490673143788303 -0.000214786511141495 -0.00290103488779074 0.00555996596530529 0.000772244049807951 0.00171949032207147 -0.000107124467128183 -0.00449555264149945 0.00661029612026784 2.3777199197762e-05 0.00517606885681249 -0.00478354985617327 0.00086811105586607 0.00444142654223335 0.0909995706905826 -0.0312902172956827 0.0287022980475318 -0.017918430222826 0.00442442884195705 -0.0153031067334907 0.00834112588720855 -0.0514268209744516 -0.0483878736557516 0.227000257730711 0.158989623654288 0.0888616874167565 -0.118783800298314 0.0144643782799648 -0.0543909355366681 -0.0583185155125947 -0.046463829121477 -0.052483560401552 -0.0300125828584204 0.0277879203969453 0.0400123343616448 0.0363201473010374 0.0381243330281794 -0.0232967360426412 -0.0214906889673909 -0.0481357678102256 0.0181393061416169 -0.0590242754566672 0.227971888350971 0.0933389927285665 -0.057640782647739 -0.1276901200569 -0.0558642201382915 0.128109523921051 -0.00703076147490536 0.0806307924343169 -0.0187844406510393 -0.0489906551223842 0.10009165196934 -0.0675011823225114 -0.146364452103427 0.0590773405755048 0.0316977231060136 0.186164281305915 0.10086780307685 -0.0479069789583205 -0.17342847939419
  42 875.737751772492 ""  36.6064730723054 0 0 0.00546632197995099 -0.013899292229379 -0.00747182941902701 -0.0125565773944461 -0.017596949356822 0.00711547568358561 0.00055086350201886 0.0841670278931037 -0.0509242668713359 0.00801061968417595 -0.0759050172561363 0.0439415552665079 0.0171245728143954 -0.0628461173138406 0.0365556580909136 -0.00935380575688146 0.0583996582587162 -0.0421674607193918 -0.00368724040070936 -0.0209198924797927 0.0203420310016794 -0.000886746081972888 -0.0330898177803869 0.0282450277041076 0.00310440633877689 0.0192948271765593 -0.00998539346806179 0.000721272484591219 0.0056264115029211 -0.00443398391880196 -0.0147664715206274 -0.0191211716345232 0.018568110297144 0.0183519580214589 -0.0138861605413619 0.00500171629521754 0.0450584607790392 0.0349889071708083 -0.00829244003627352 -0.0232325204604826 -0.0185288593207796 0.0600683438680974 -0.0448999772114888 0.458757569495596 -0.277575465326947 -0.029235028121607 0.384556070608611 -0.240678917931372 -0.0148909952792622 0.138381015254538 -0.0745886622390928 -0.019378478553026 0.178106237962982 -0.0961554949318446 0.00876427572062654 -0.0305223458719345 -0.0310096576422701 -0.00352660791947124 -0.000672014688360672 0.0108555970550052 -0.00969122472868832 0.00582517251521523 0.0307027800200644 -0.020600942298639 -0.0233087977320835 0.0190995186983221 -0.0223075787689551 -0.0262742632650072 0.0144461728979343 -0.00849047382893939 -0.00877395290344584 -0.00588749249737885 0.0153468327331852 -0.0186267825280889 0.0070522166964155 0.0135007701657411 -0.00808024340405084 0.0104317805481896 0.0121665843619717 -0.0074416765611829 0.00701874503661081 0.00521254266459418 0.00815457658402574 0.00982447874719001 0.00278600499736722 -0.00116925187698652 -0.00074640778925061 -0.00621021836971704 -0.00350835936569944 -0.00211989697726672 0.00606908746024746 -0.00702097776220593 -0.0109301086218128 -0.00996860443715991 0.0399675104593494 0.00382866673784186 0.00339963141539945 0.0255492495291947 -0.00901996800116132 -0.00147713662420051 -0.00543443933533266 0.00250466560544405 0.00202570485057907 0.00501688129228689 -0.00537395636718864 -0.00102865198087524 -0.00382427206399679 -0.00157562780329531 -0.00201797853931486 0.00593101125301117 0.000620772892103203 -0.00559734412035767 0.00110811156823314 0.012645353081935 0.00477943436852341 -0.00710914253713916 -0.000163038943481831 -0.023814135536759 0.00662710172155471 0.0152683403516789 0.000938755030624372 -0.00163201228160528 -0.0261831673427813 0.000442336678584678 0.0101006249583004 -0.000206398143285444 0.00248742455559714 0.0105690601347655 0.0108952980981359
  43 894.761338489809 ""  3.20351429670987 0 0 0.00378661510902719 0.0155305840361108 0.0452680418504745 -0.00505665641890321 -0.0128151611765442 -0.0166881005475396 -0.0047922493003068 0.0125043007248743 -0.0133169256542099 0.00315404246749826 -0.00951324225657463 0.00234912361409954 0.0104419145095752 -0.00753093232627527 -0.00152039239240829 -0.000506500539455815 0.00204856117496973 -0.00361102399154725 -6.6852504743544e-05 0.0082362422451924 0.0127896190701307 -0.00439924492239388 0.00226469311730219 0.0115028079097665 0.00100258318867895 0.00145608943306052 -0.00161081783962728 -0.000529328096474009 0.00121087988488023 0.000304142101761161 -0.00136268581165712 -0.00233580148395267 0.00144484370680954 0.00108039763281649 -0.000313041211768605 -4.59090134609807e-05 -0.0876350522773156 -0.187889142720081 0.0727254503977371 0.0343306629380156 0.0852065015661902 -0.16910035444178 -0.00269097949977265 0.0369962621864676 -0.0263561192339691 0.00725022711308529 0.039415486371471 -0.0274238253223547 0.0113768510918998 0.0137349807222611 0.0117203971662018 -0.00334515002554305 0.0101449185218091 0.0122005090969119 0.00061763424480491 -0.0029775196006507 -0.00259021760223813 -0.00124948732392537 -2.86993311660704e-05 0.00310477443021452 -0.00140970821890267 0.00106610793285475 0.00314421209556 -0.000835793961629741 -0.000799442032327884 0.000785809931630892 -0.00251950318649575 -0.00293272938336091 0.00275966065561606 -0.00123059752457557 -0.00137322292373282 0.000166440473857275 0.000498962714450913 -0.00231759886914862 0.00102802151959978 0.00097875458113256 -0.0014550091699834 0.00123741962482208 -0.00153772990610219 0.00142832325268522 7.06391392760901e-06 -0.0213831316494186 0.0132231843279071 -0.0652133715690872 0.00228071057456814 -0.00245244704341399 0.00145969950295252 0.0166304642855189 0.0172078522738687 0.00172333473762903 -0.0668714430833701 0.168160212129225 0.153650631760217 0.105390416140538 -0.248059610764804 -0.0101678925646227 -0.0336145602181765 -0.147511687418843 0.0305546766573951 0.0270746302856433 0.0607502345960223 -0.0678323947016465 -0.0251045550186826 -0.094448590013667 0.016587864352322 0.00621659698269685 0.0691780079392778 0.0700639669919383 0.033558749967732 -0.0183476520802626 -0.0377925540808265 0.0415973093216853 -0.0433652343068693 -0.184279020846821 -0.146701199444266 -0.0661524116343635 -0.0146274082183661 0.101271076347645 -0.0984916821578415 -0.0719807262340379 -0.00857867173102461 0.036849816874255 0.380283236199256 -0.00297655776486094 -0.0953468028760878 0.077585476386791 -0.0155869528864687 -0.111219854045913 -0.103685902346747
  44 897.141708798216 ""  9.75401053828021 0 0 -0.0450142685250347 -0.095629221185213 -0.0119260245006869 0.0133413427857228 0.0283272352901055 0.0197344615926469 0.00346176214873982 -0.00635373173371712 0.0112362753333544 -0.00180036161948802 0.00649165658700563 -0.0018349230039398 -0.0144003682159087 0.00697404113835253 0.00470646533896246 0.000185751785298658 -0.000624013253594864 0.0050344422693238 -3.34085772030574e-05 -0.0111069113625554 -0.018957059712483 0.00726180917240003 -0.00378203051599398 -0.015529883220538 -0.00270158442805994 -0.00181496480224636 0.00168721319930161 0.00051624534544021 -0.00119558943304069 -0.000230889618271024 0.00152782661204208 0.00305378265561229 -0.00227753696801565 -0.000730192937870472 -0.000509612776099876 0.000547621340312827 0.117854109589935 0.226694015022981 -0.0504657030766671 -0.0785908529641926 -0.221821127036245 0.327648555545662 0.0071702826979413 -0.0212874856089773 0.0162446030323093 -0.0124405110442932 -0.0253828874945014 0.0224289897403905 -0.0171230402204276 -0.0183972787305388 -0.017873602902808 0.00788823766136344 -0.012503068006208 -0.0133706285914214 -0.000319187827925232 0.00376214968507582 0.00354614808316593 0.00276411601249018 -0.00132590849495715 -0.00491549130659343 0.00176264578117897 -0.000814539266211882 -0.00311473416872972 0.00203244072974511 0.00150105865078412 -0.00133639934216935 0.00323180988096686 0.00384934778057389 -0.00399160723128829 0.0013308844000143 0.0013480816238796 3.95077746348741e-05 0.00062029960047348 0.00251939671215204 -0.000944507559015234 -0.00133110076252026 0.00297804594909128 -0.00132944775638645 0.00409417140381629 -0.00341797970765583 0.00075738368338258 0.00932069862461714 0.0695189628779023 0.0601315442711242 0.0359148646470035 -0.0117872440622215 0.00776108395863444 -0.0249102360888326 -0.00108868781267138 -0.0622097282312461 0.0673167820499908 -0.00631113015633316 -0.0687890508783635 -0.127412161956214 0.233169895807836 0.023430768627175 0.0265931734797118 0.17017030161913 -0.0998356790499518 0.0173526145934339 0.0272726575476479 -0.0574602952853858 -0.00621418069226916 -0.0575077338784879 -0.0383894867978538 -0.00235742815064797 0.0406628873665136 0.0693999330420463 0.0240566669902697 0.0274463894126975 -0.0291261508923682 0.0150497795139756 -0.0099954200189519 -0.0916101708416106 -0.0614038444225171 -0.166537451513228 -0.00813938461059609 -0.050638199855879 -0.0176502950174943 0.0328000064238927 -0.00535398039681245 0.0283816545162839 0.185628885483124 0.00103455319764608 -0.0145532767251131 0.0910983164606638 -0.000597973174741408 -0.0247529608413012 -0.00121127647727104
  45 931.188724219689 ""  1.25901140686033 0 0 0.00497291821374532 -0.00130350768615687 -0.000801155698695607 -0.0048456691410663 -0.00221585409210627 0.000910317611780916 -0.000862611672600217 0.0115739404224825 -0.00758744472289877 0.00174498576210436 -0.0156532000933733 0.00648456850966714 0.00309453936436447 -0.00133297581058844 -0.000747725950819777 -0.00138061331336186 0.0143978415496805 -0.00815506239992063 -0.00136363428335253 0.00388136741923619 -8.8148149214948e-05 2.89290298205261e-05 -0.0148956602988031 0.0110753876894664 0.01220775627756 -0.102955115444599 0.0779213630653146 0.00784045965005597 -0.05508977308391 0.0227792932237304 0.0792333401785868 0.0476708696290251 -0.0465178892170479 -0.0903848730618268 0.0421939652736169 -0.00157922261973441 0.00595040900705477 -0.00308509121330868 0.000300830347222934 -0.000259566032651492 0.00208566828457356 0.00194615613027007 -0.00825087913597544 0.0824688762809603 -0.052710555480596 0.00367578491720718 -0.0046761131535893 0.00171730458233531 0.00347584931937157 -0.026282182663626 0.0185511125849099 -0.0080316489823236 0.0917083748231329 -0.0487869983148069 -0.0732306893641795 0.201705291417215 0.191818802904833 -0.00523347359952909 0.0748860132639962 -0.0742790202716956 0.0651921981166697 -0.0772528512486378 -0.28006691557852 -0.0427126826097543 0.0826819690540061 -0.104293584998185 -0.113891958960968 -0.0837963765403227 0.0448960266869805 0.0761252051235171 0.221163308708845 -0.21427924943328 -0.0249201769440348 0.168374337921938 -0.0574223793905927 -0.125288875279063 0.232286552792789 -0.103043243964024 0.150256130130468 -0.0771343696801417 0.0313746722929066 0.00040651334191587 0.000429942007893157 -0.000385546259146755 2.92194681382874e-05 0.000130244064817123 -0.000445942015073504 -0.000825673415494318 -0.000447071998235535 0.000768548693156341 -0.00162158935841328 0.00237619110686972 0.00297545855560322 0.00224146668773894 -0.00107190518263616 0.000164884792346953 -0.00129958568208258 -0.000475454978295958 0.000316263640393526 -0.000117424437691373 -0.00012649127510345 0.000311036720385727 -0.000180702379203064 0.000134223094617018 -0.00023296211780969 0.000221145212483636 -0.000127450407173574 -0.000255376607457919 5.29220361035742e-06 6.01039772236144e-06 0.000790715610724422 -7.77715005101837e-05 0.000136181831259156 0.000586615154523974 0.000750499270464336 -0.000386562368263184 0.000118069934028431 -0.000979234572052504 0.000616606347889418 0.00111632624039888 -0.000213807450039007 8.59643410037499e-05 -0.000931037094125963 0.000635556778090182 -0.000833779068577164 0.00116622705924187 0.000246163005735142 0.000360232682234583 0.000127704344866675
  46 947.005504689133 ""  0.622954307659496 0 0 0.00366659069376255 -0.000670722734879719 -0.000729076798238135 -0.00233096646397173 6.10884342922891e-05 -0.000877037751886467 -0.00152700955627698 -8.60352730560007e-05 0.000473203532534751 -0.00242035913436941 -0.00678990401430401 -0.0108569633153647 0.00449669069998514 -0.00415037971935813 -0.0070786358807991 0.00343924245621315 0.00469729861037694 0.00857999240737239 0.00148759201928146 0.000335403909841152 0.00113556501449954 -1.28392564419484e-05 0.00387058249043875 0.00304494069152814 -0.065494457955709 0.0605457024662808 0.091034740116432 -0.0112278273086411 -0.0591402294887323 -0.0976759972956054 0.000457324926229836 0.0691057388799638 0.00940143111365672 0.0299796440535259 -0.025699522797431 0.0656878287408257 0.00452511195564265 -0.0041884223323364 0.000400656583492261 0.000890460373271807 0.00272272819041661 -0.00277105571343206 -0.0142421070299067 -0.00842646881182586 -0.0119096515008724 -0.00479739899371224 -0.0139557891529594 -0.0240477388585253 0.00788210835596555 0.00635657428979672 0.000122550725417458 0.00249763264851322 -0.00635580373011044 0.0130696860705199 0.0871594107344957 -0.0121568434409359 0.0005282359740326 0.117824742881164 -0.166063556191496 -0.273156432859905 0.0739955629423695 0.034809402168529 0.0171375039303212 -0.108687921563706 -0.235925260659782 0.14121200330744 0.109143850331339 0.0863520992345827 -0.223259910495838 0.107849325841092 0.0184069482956781 -0.162394054980462 -0.172340972357781 0.164997921737616 -0.124188749752208 0.155068755328375 -0.17189873629168 -0.0486785398970286 0.123932809448811 -0.19114947138073 -0.040280895152293 -0.000111449163970032 -0.000620398167889132 -0.000824796457494475 -0.000445490929252019 0.000200817827695606 -0.000358625175713051 3.8693332063728e-05 8.95911621729115e-05 0.000932958217853313 2.73795094700623e-05 0.000633880269996626 0.00081009274237955 0.00187366018987074 -0.0028645278261842 -0.000313255774687942 -0.0009652117626206 -0.00107843379432705 0.000839555720798477 -0.000268091711027233 2.31196908750697e-05 -0.000277734235002543 -0.000114975759809555 7.87837024974688e-05 0.000367711797449987 -0.000157960952703555 -3.48385833025025e-05 0.000354337208250131 -0.000173364576902829 -0.00175001056503374 -0.000464064300834718 0.00129071307518801 0.000192550293429799 -0.00143224986235752 -0.00031085871794973 0.000690221143246353 9.97629056720043e-05 0.00227140830554211 0.000848856228596137 -0.000468432272968263 -8.23875647166427e-05 -6.29687839022536e-05 0.000792279858000141 -0.000326284706739376 0.00077223370106452 -0.000361685203835515 -0.000302208122952787 1.02761602936879e-06 0.000683217133457539
  47 978.912075377019 ""  49.9734379135918 0 0 0.0990849662066469 -0.0380105034699258 -0.015630866934713 -0.089416516821751 0.0256900360789812 0.00796824218567647 -0.0291988189829349 -0.00621039882681288 -0.0148559891493071 0.012757364740954 -0.0300658760001835 0.0014687153167666 0.0395320719280053 0.0303353349408238 -0.0232955122072383 0.00774498960764094 -0.018833279665725 0.0195596489507568 -0.0109958045219056 0.083767358976496 -0.0206923472605614 -0.00116010708816611 -0.0453107024915784 0.0364084007569011 -0.00347207156571157 0.00410633203727554 -0.00346290174652965 0.000538058263581581 -0.00277991447372715 0.00175025617950858 -0.0170071580765021 0.00652448473469032 -0.0027330034018757 0.0106820266969151 0.00313168632196433 -0.0115421106430946 0.0802002504783179 -0.0405199310452498 -0.0148401479100969 0.045304713065906 -0.0067931454971795 0.013182787315003 0.0244466120290111 0.146052036563374 -0.104102477254255 0.0759205992894753 -0.175754682892163 0.134530903661222 0.0471709452788221 -0.412331570409569 0.280302491391546 -0.0206640794564231 0.294484507666149 -0.137068838067597 -0.0102848948465891 0.0182613829706362 0.0136918188124763 -0.00238026422448267 -0.00134668044918289 0.00622035085786987 0.00481119378794157 -0.00673238686596735 -0.0276958771397231 0.0215446001949416 -0.0349122705927609 0.0319600164217978 0.0673473940129057 0.0586252068867368 -0.0561097790383216 -0.00590516920610229 -0.0694834066679666 0.0515612083760277 0.0153235457379383 -0.0599302913888909 0.0303276366299556 0.00762129992068475 -0.0412854124997014 0.0328136309520756 -0.0694990228832526 0.0568738414570978 -0.00750097639293963 0.00480793376462526 0.00798740497157697 0.00263779686619549 0.00503749749008013 0.00170782056311406 -0.00625166138352827 -0.0190890501279601 -0.00952471979944694 0.00706750598858737 0.00775291983351587 0.0195099570866332 0.015628655517868 0.000910842024692353 0.00770698161460164 0.00400609586847877 -0.0363406641510874 0.00951124372439804 -0.00810454586596212 -0.0011201247774543 -0.00410410036365864 -0.00729519359547667 0.000345654032393477 0.0021538921891672 -0.00307718270443873 -0.00146337840031838 -0.000600120003610673 0.007910815195097 0.00102138764710354 -0.000778506344516055 -0.00174325670620153 0.00214863307261847 -0.00117682371535309 -0.00699629003784069 -0.0143736039678649 -0.021299271625282 0.00358380018830916 -0.00361130287335396 0.0138971664509174 0.0106980519397303 0.00114267787867389 0.000405150298255217 -0.00746314707144238 0.00148484918201213 0.00812034459713409 0.0152777753148528 0.00210770039125226 0.00736497058165935 0.0136941770177678
  48 986.209804276016 ""  56.0225122437345 0 0 0.109929890711427 -0.0417903130443249 -0.01849389960645 -0.0983774141313087 0.0356232849596334 0.00622454763266212 -0.0346755859283279 -0.0275309754389545 -0.00418759209066333 0.0100962124114066 0.0154101938402025 -0.0286731814652774 0.0479666780853647 -0.0198829914858234 0.00793027622075676 0.00527583277361772 0.0142803024690628 0.0011532753916294 0.00311900529921804 -0.011349980442594 0.0401892914796385 -0.00957429651743125 0.0311514744589628 -0.00792644690788365 -0.0037474020031611 -0.00172966507294153 0.0010688286872904 -0.00581262052407496 0.0330678727117562 -0.0223795956809367 0.0252215736526534 -0.031980315201233 -0.0161631449931713 -0.0244154252612537 -0.0104379334619443 0.0347358323102704 0.0855294406231531 -0.041034643116064 -0.0202904522278008 0.0560281767553755 -0.00805835203281157 0.0039755538404137 0.0584753733136602 -0.145155027198833 0.0680932062050348 0.0446092964976003 0.138717259564978 -0.0648033715699456 -0.0157885602889572 0.17428898315662 -0.0704697816929653 0.0108067720509051 -0.144773730202681 0.111875653704733 0.06304033200303 -0.149777225133633 -0.134444360778449 0.00841995648276152 -0.0682772657633224 0.04387647053058 -0.0485821647854152 0.0463815589781218 0.196829683254316 0.0387033496472667 0.183089238006793 -0.127265915054895 -0.120585337186372 -0.0911322346217115 0.174967868798123 -0.0500252956930554 0.0794802016303362 0.0268843084644506 -0.0698319351559213 0.167724902667416 -0.093997753305981 0.015815303033266 0.0505604349605511 -0.0977794970564114 0.177972770291206 -0.169661773757612 0.00111742520915957 0.00510224218447604 0.00758175240308956 0.00252047587468978 0.00491578963213786 0.00256709617794914 -0.00713764592443527 -0.0204484259545773 -0.0107237765678968 0.0098005793650431 0.0126449254862368 0.0157799460807021 0.00921256624312466 0.00157748968327931 0.00621471803249701 0.00395670643280979 -0.0416408834588388 0.00980085026603902 -0.00722774210134493 -0.000138612151935915 -0.00628897639470859 -0.00902625903652379 0.00164361217082025 0.00305074356667963 -0.00219179767364192 -0.00210815996627701 0.0012695832298947 0.00892558536569245 0.00174494408962035 0.00366229323088602 -0.00440147978308235 -0.00112269547498531 -0.0056172733003132 -0.00752064402920071 -0.0254889344557123 -0.0199158312980807 0.00260833712559218 -0.0100202872446902 0.00811614396172668 0.00900517406603156 0.00402260469642906 -0.0001566616979559 -0.00130102305848878 0.00132117931529093 0.0068548106998426 0.0180139126880302 0.00320685734687527 0.0063436920400399 0.0102929864465179
  49 988.064912034225 ""  19.991103409256 0 0 0.0706794760044106 -0.0265438821423126 -0.0127226517703537 -0.0632353950986361 0.0231019226097626 0.00357091688243441 -0.0217254468908883 -0.0178888395244115 -0.00279125512614533 0.00644581973023128 0.00233953427317683 -0.0125397642321505 0.0305314282729872 -0.00648236548025051 0.000826583668663387 0.00274182635123076 0.0147371342591439 -0.00300427283875956 0.00544918682788686 -0.0353187544001307 0.0432448579871153 -0.00738886455630857 0.0406904712340781 -0.0182379350974359 -0.00144327510198822 -0.00245291845210044 -0.000495168522350355 0.00635185153039831 -0.0467514600723703 0.0309250027642804 -0.0272953210799844 0.0352074698240554 0.0173764263909233 0.0181601370745564 0.000766884994485103 -0.0474357442663934 0.0547742735000149 -0.0250213550761089 -0.014403913243109 0.036576010394355 -0.00448844354854888 -0.000110946367943052 0.0312403728924895 -0.0496092280092981 0.0187732287193538 0.0302352847733291 0.0745306270702988 -0.0336996254619393 -0.0305874492532509 0.287034648783945 -0.15074994959281 0.0158034571185239 -0.216543875272452 0.138098454848367 -0.0860179826038914 0.198118177979598 0.179771565348285 -0.0187759783922593 0.108307277081258 -0.064506069644888 0.0636991964496073 -0.0646794597926541 -0.267122264165531 -0.0499242888487082 -0.204491131244305 0.139263123053777 0.127504598215174 0.0938055408223658 -0.198278472540546 0.0617423170418444 -0.0811289088528743 -0.0506724125925246 0.133135413187434 -0.208111093840525 0.125633264750708 -0.0682670826182009 0.0255096125730312 0.0994879253379097 -0.161267735589216 0.187184151188585 0.0279154168867357 0.00337978013662752 0.00472533066385131 0.00153526426809689 0.00287082099866624 0.00167026644759368 -0.00458388584228275 -0.0132378002654308 -0.00731691005823331 0.00745089354723732 0.0078950047130954 0.00889533667135151 0.00451057686759012 0.00339969709497189 0.00311952648218266 0.00268989487061011 -0.0272380425626283 0.00556019829785734 -0.00358436758395566 -9.34687529086637e-05 -0.00486231317076447 -0.00581184205999272 0.00148816616656662 0.00271715038566571 -0.000763028055854466 -0.00206942743739768 0.0015902168805906 0.00647239439088684 0.000540384379036345 0.00288051514257482 -0.00525569649965041 -0.00179441730989776 -0.00586449378333762 -0.00550024214512103 -0.0199502254311644 -0.00988761975625832 0.00104431485987092 -0.00972949131622007 0.00285290160661524 0.00565930315159013 0.00311703948742696 -0.000347302192484537 0.00337230244724911 0.000180009488101353 0.00485058451062853 0.0121988813321847 0.00179857196013286 0.0029117057155435 0.00507712014924859
  50 1003.83098054392 ""  0.338515172068287 0 0 -0.00366137805802057 0.00153430245777666 0.00277912470212965 0.0046346825506283 0.00179631508777016 -0.00126203257522454 -0.0018913530977778 -0.00692140833568919 0.00455840139392638 -0.00126814231746338 0.0674762199493762 -0.049722730023265 0.00218269600857983 -0.0818502020495956 0.0569847134182074 -0.000272121464687409 0.00957557858730953 -0.00653239008499169 -0.00188764203991713 0.0394097208210942 -0.0313651003658017 -0.00267017304518445 -0.0301692814316401 0.0243015302536891 0.000580942452567121 -0.00416091694830866 0.00285419423463878 0.000965130826088698 -0.0117597932287122 0.00721532279748828 -0.00652718856637168 0.00570223706347385 0.000932531837958628 0.00557667168890676 0.00361659232351684 -0.00612747509265092 -0.00547191662293145 -0.00379693477306663 0.00369880506697845 0.00070838893051837 -0.000825223352277073 -0.000529197048400661 0.0587684747180567 -0.415708999142804 0.241936678979012 -0.0583293889642394 0.509188909160643 -0.307364379460082 0.0389805930287536 -0.24298233078913 0.140538469396536 -0.0130755610298745 0.185815439355264 -0.0834556003471434 -0.019436993472658 0.0506325000682279 0.0476516569931206 -0.000533257641717783 0.0148452159058484 -0.0150911656066838 0.0165321567287778 -0.0151890201378849 -0.0641517669042769 0.000981129213956378 -0.0303349168281616 0.0222890386213368 0.0262467055716133 0.0200808954176758 -0.0379109205034568 0.0139991587199098 -0.0205733112250871 -0.0151162589571472 0.00665587677724463 -0.0311378588576471 0.016638589586718 -0.00901170351741637 -0.00169015462826742 0.0269428908158935 -0.0360324668381691 0.035051590991353 -0.000304027501343934 -0.000100387784591316 -0.000668641686313724 0.000877332643373232 0.000166215993558367 -0.000272204441779823 0.000534316074612746 0.000760940812640395 0.00142334761618979 -0.00313408386279216 0.00405803007501644 0.000465422959653903 0.000763065622849275 -0.00870450706118649 0.00137457481391413 -0.000111774248931658 0.000554693650807361 0.000907395867513582 -0.00234493683187888 -0.000840419754188271 -0.000159080081765875 -0.000883181837147838 1.90591533735174e-05 0.000841339217442617 -0.00078179361190142 0.000301100092823149 -0.00117562014964161 0.00101274159810914 -3.14466879172768e-05 -0.00286076431170178 0.00100629849367289 0.00390689997253097 0.00417143308357494 -0.00042607576417718 0.00281502988354046 -0.00657383900395779 0.00210864646795047 0.0054256565107542 0.00471388902895107 -0.000481540173406238 -0.00121387132834365 0.00045315533010581 -0.0054867410176677 0.000430055314436783 0.00199335152715621 0.00104983735302739 -0.000479775756733786 0.0028671187304445 0.00590061008603238
  51 1022.81726231274 ""  7.37976867763255 0 0 0.00316096275939924 -0.0179622722387156 -0.0103826601148798 -0.00691121602009946 0.00635603882061419 0.00682412194559488 -0.00656217309081504 0.0020334362124166 -0.00680854898190121 0.0550175686951719 -0.053978981797964 -0.0849686229617573 -0.0659611258671345 0.0393811399740211 0.0637193372164376 0.0187749297518176 0.00466907970193811 0.00923301456166732 0.0466258162463708 -0.041304359053825 -0.0740675740642684 -0.0758440260458191 0.0375123421967882 0.0741929293314327 0.000649710827032249 -0.00213006164829235 -0.00301643802661208 -0.0108937780158477 -0.0010937660530777 0.0003858695126502 -0.000714742795505916 -0.00285180878187511 -0.00257924221584029 -0.000619366168842013 0.000224903527057145 -0.00287136905504749 0.053003947132917 0.0254506457887644 -0.0088448759490331 -0.0215710046355519 -0.0178401895892881 0.0399037148294964 0.258551837431462 -0.00358536466929502 -0.0946816218097846 -0.000653025690474179 0.0902925451361831 0.191053457475846 0.183139639651049 -0.00499058742736631 -0.0754971741212521 0.00639557560097585 0.116726185278734 0.235065501608108 0.0115596102146375 0.0130140895267815 0.0254867926118102 0.0168430433347632 -0.0230385483669108 -0.0381361971720104 0.00973399604317755 0.0202327867230813 0.0233260573976024 0.00938473718284899 0.0108898667524514 -0.00667812010537393 -0.0012225930681349 -0.000409157652236241 0.00712563484557741 -0.00613707845044782 -0.00615559433590343 0.011365916065646 0.00618518246481792 -0.0061390422734207 0.00364921472241563 -0.00388903400816693 0.00288902858371553 0.000406237428209837 -0.00614017225014427 0.00632042590407253 -0.000424661656401509 -0.00659305790079038 -0.00630056654095494 -0.00345263655461219 -0.00812716873273039 0.00395448653469807 0.000310331646751242 0.0136010907275571 0.00872112543668402 0.00648150658411065 -0.0356563624270423 -0.0200079628587389 -0.00806601182815535 0.0458973346149027 0.00444500248936236 -0.00189970356195135 0.0422586961423867 0.051760457431115 0.00300741841138979 0.00594133185095902 0.0319187392146622 0.0536235080989556 -0.0127987409930337 -0.0300259085113451 0.00483226608022624 0.0103208955321532 0.0134267278553733 -0.0521047405615015 -0.00124045824106212 0.0332197557542635 0.0372554786400802 -0.021931723839396 -0.0197642958832931 0.0239345007549434 0.117598764527931 0.0927208347884239 -0.0212259868353421 -0.071432312031874 -0.10627501810226 -0.0314645988964062 -0.00282871829431224 -0.000705927506753511 0.095682736275121 -0.00145153119765937 -0.0736889794491293 -0.0724444351216632 -0.013966686888791 -0.0778513123101575 -0.129920265251193
  52 1025.41792845266 ""  19.6232306187178 0 0 0.00270945778231947 -0.0327509712237262 -0.017009871037542 -0.00963309967321267 0.0128208178964225 0.00639042931195663 -0.00464899450411463 -0.00124258241827172 0.00432097402157464 -0.0259474060215552 0.0265820896238627 0.0384932493716206 0.0410192611508321 -0.0210671705673579 -0.0327710162519583 -0.00964714204480171 -2.7330719636654e-05 -0.000748902380997844 -0.0248966567860082 0.0218212046746761 0.0365556492019647 0.0413730949916612 -0.0203738290005577 -0.0407308290192994 -0.00249064921051137 0.00248220701053072 0.00378089094631723 0.00856190651630796 0.00038521556160673 -0.000923320471823185 -0.00144857398006455 0.00202313861062072 -0.000711306500292467 -0.000453295705676967 -0.00209962715879042 0.00135441902958684 0.0634654667610158 0.0734717942283885 -0.0268652318717111 -0.0324309662585447 -0.0550290278465881 0.10312801040695 -0.130984310977263 -0.00961307249373861 0.0490241295314793 0.00976465260381628 -0.0347360034222816 -0.0986279332515168 -0.105402343100574 -0.00497079072144447 0.0403080601670077 0.00065797683550235 -0.0563339691325733 -0.122030104029017 -0.00869369205884601 -0.0107526444864299 -0.0205022961845146 -0.0119093186237964 0.0153942104718587 0.0282665541309827 -0.00773916213019276 -0.0172762296406842 -0.0212453142831961 0.00142499995652442 -0.00450226851146142 0.00371892766540646 0.00786646415387605 0.00769171669792392 -0.00753315604805182 0.000424152216527589 -0.00461606252745078 0.00243632641293958 0.00215141620336962 0.00212093668975654 -0.000405154439674138 -0.00232345674226598 0.00568222691674572 -0.00153377797927294 0.00940403782054748 -0.00611641140158421 0.00365061374959263 -0.0114051476004507 -0.00250883767721894 -0.00535677929477531 -0.0101368479572404 0.00582360361852402 0.000258709670404442 0.0201960388277624 0.0110639283327396 0.0124623498595748 -0.0786581175565722 -0.0256789104250981 -0.00640157194303024 0.0947397760337886 0.017809874861585 -0.000811514762216489 0.0788333927252687 0.0882554138906655 0.00755457286379728 0.011831595212447 0.0633305611054033 0.105522762807162 -0.0276794690660465 -0.0618228189172701 0.00741131554795605 0.0205737270440884 0.0247182055837291 -0.100698830643938 -0.00259351415303947 0.0627601036638608 0.073257469788095 -0.0415650092041953 -0.031971320287115 0.0531805957826161 0.233021987728246 0.169299271537892 -0.0397083701414823 -0.120557980313536 -0.190118407590049 -0.0579432845852812 -0.00708128196554359 -0.000949622708180935 0.180677445416704 -0.00382578696911324 -0.14018771359204 -0.145442376160152 -0.0274776942907615 -0.147840454696433 -0.246798196651548
  53 1058.68107314079 ""  0.732121828448565 0 0 -0.00989263552631919 0.00195144461459103 -0.0155080919343872 0.00881544361562435 -0.00272025179939276 0.000865218808874965 -0.00466646513193736 0.00985815124907955 0.014991367938041 -0.000892526321864113 -0.0154335281210765 -0.0234474167190427 0.00541345783091393 -0.00758534560497535 -0.00881470022115404 -0.0083641464722537 0.0192615818831217 0.0244220191971513 0.0154770751403451 -0.0143478002379626 -0.02562024818067 0.00777152236128686 0.00408058968780406 0.00510092126046531 -0.0295908428670483 0.0181789384091668 0.0464912923121514 0.0946934757684483 0.00348617673524347 -0.0101688225274313 -0.0522734215312087 0.0242916805559624 -0.0364490517817323 -0.0342042953540083 -0.0397209773557898 0.0217568296772404 0.0307000879998056 0.0304257847787116 -0.0128840583043298 -0.0293399806810579 0.00523069535778823 0.0182810263286662 -0.0629329604457635 -0.0190243857605761 -0.0299314065358107 0.0146633229323484 0.0105275518690698 0.00281902404740252 -0.015320287204806 -0.0151785705037484 -0.0317494953791038 0.0413288021911632 0.0366355732733776 0.0656298467018936 -0.111882248154317 -0.122203664599681 -0.239499548355684 -0.155260398177146 0.195148619448575 0.333719322081321 -0.0960799453106624 -0.196848467968587 -0.223693224808217 0.120353685471457 -0.00361916407210242 0.0328538281013193 0.185580481706253 0.191808375276928 -0.124479089498538 -0.0527387810216924 -0.186979380539229 0.182434377450339 0.052896219208103 0.0845139630697616 -0.0260770156390499 -0.0746249366198065 0.162807899099522 -0.0760165976779305 0.206522968231498 -0.14560191031101 0.0669198040057354 0.000146992004438625 -0.0002351860027788 -0.00827101950915914 -0.00781927568051305 0.00287881847440365 -0.00117235109448814 0.00730018747978111 -0.00620799334289918 0.0148851796438028 -0.0515321416627076 -0.00899020232348863 0.00107302362785905 0.0756355121238884 -0.00348935855945939 -0.00313241730393473 0.0164090281637156 0.00129756230682248 0.0157326914401558 -0.00434686371825207 -0.0221198481791053 -0.013710147764218 0.00766975320992661 0.017284754064181 0.00706685781861601 -0.000529375721479555 0.00723640807121583 0.0116474881528322 -0.00902338119117325 -0.0234632128669384 -0.0315186371482056 -0.0133537965551883 -0.044285720305509 -0.0304830736246621 -0.00851727789238759 0.0304352150058224 0.000720072778852219 -0.00912597639956291 -0.00458673098709228 -0.00485004241451277 -0.00339777750313682 0.00460350844205037 0.0382395775743157 -0.00128794531120247 -0.00816718211454643 0.0135693158277351 -0.00585454717149832 -0.00761769639378081 0.00108947578020791
  54 1061.55810546772 ""  23.9982909057219 0 0 -0.00233126891985419 0.0319119159194335 -0.0746994709849796 0.00451756987794179 -0.00374302038178512 0.00859175207467944 0.0172550910491419 0.00222422647739356 0.0106707865380533 0.000312765777419554 0.00720502827048164 0.00602588315596002 -0.011970094497565 0.00231553529522148 0.00467517452237265 -0.00358070147001257 -0.00579168098574129 -0.00769285079589557 -0.00307754736101009 -0.00158001411986461 -0.00599789868159699 0.0026863369488175 -0.00414653531094616 -0.00379706163842743 0.00786648097319505 -0.00287044883106495 -0.00711656703159221 -0.0162507677248003 -0.000813611671941642 0.00210682269722299 0.00957848412457743 -0.00436548291862199 0.00636929360241672 0.0070354734027711 0.00927100178321854 -0.0023266428791465 0.0524957873695302 0.149202626781681 -0.0906263669663296 -0.0382677978142915 0.0091076113022997 0.050306574914295 -0.00410094536141747 -0.00764105611658537 0.0160762069505986 -0.0135730292829929 -0.00082788523912448 0.00485377700694359 0.00455421985604893 -0.0142973713254938 0.00190718225428001 -0.0153774860532731 -0.00749241764171061 -0.0439853658747784 0.0203491701617389 0.0215803119663552 0.0430196901408515 0.0278737407634227 -0.0350271332047209 -0.0582023184365473 0.0176793370851255 0.0338005372892968 0.0366131412139765 -0.0205235956552002 0.00244907319304085 -0.00683951605478746 -0.0338389400744249 -0.0351706742484294 0.0234987891445008 0.00916109079986556 0.032405071381135 -0.0308601508625632 -0.0175717926378964 -0.0103901198940601 0.00134844624416559 0.0199764637009529 -0.0392567776165159 0.014596909801911 -0.0409991880930246 0.0261535583739782 -0.0155257377063688 0.0116097240288225 0.0216044235759078 -0.00696547533231851 0.000891074942813258 0.00881334910474502 -0.0131759628526498 -0.0207765784474403 -0.066947681685287 0.0676740666868218 -0.283311189497008 -0.0520355569366019 0.0128537438173381 0.251724221111961 0.0631047279313128 0.00417305655944272 -0.0217661842611266 -0.0650635314326361 0.0638996858980283 0.00357649344995821 -0.0842435199281321 -0.0309012576197851 0.0455530996637149 0.0626274619885477 0.0216358698333768 -0.0144512413945525 0.0441463412114963 0.0241352816104098 -0.0144656928690658 0.0519752670586518 -0.0956630058640365 -0.130160132505556 -0.278525634067043 -0.125402932337212 -0.107353890116083 0.129608316191415 -0.0184845601656809 -0.270296512848386 -0.155293025065109 0.00169841815806642 0.027842029286302 -0.00154374235197348 0.201430072360835 0.00859500394185789 -0.061555943423303 0.115753171650099 0.00162741487653568 -0.0857902965102002 -0.121883688605275
  55 1068.50916213286 ""  0.366033056974172 0 0 0.00342168306593813 0.0100002488626807 0.00259314851380264 -0.000247103118466028 -0.00286753293634221 -0.00129212116898769 0.0012533061002683 0.000136278471175446 -0.00236733029493089 -9.29707114241406e-05 0.00154361883222004 0.00381671912306067 -0.000371464978102855 -0.0057780939880942 0.0030620274586079 -0.00311905917922544 0.0309688098711866 -0.0227678546524201 0.000775200858794765 -0.00919168657813627 0.0108236738647474 -0.00189886986741441 0.000882365656521488 -0.0016957576947216 0.0101777904179846 -0.0473768866224607 0.0270500170137599 -0.0018106443865088 -0.035832948403114 0.0232702448142799 -0.035006628908295 -0.0219916795031878 -0.0773877127721083 0.0325496343113385 0.0748586596076981 0.0448173915175043 -0.0185928115471862 -0.0146980583190073 0.00314954164034545 0.0153949692847458 0.010631462591622 -0.0236560345524476 0.00298271482638636 0.0137563390538976 -0.00277227736008191 -0.00383232799194276 -0.00458813443438361 -0.00483941495190606 -0.00270522766441819 0.0639462351631832 -0.0324426981194134 -0.006299267862637 -0.0175197170255036 -0.00412078893021634 -0.0388075200510083 0.118198953067986 0.130133328822958 0.00430624335922959 0.0322742802613988 -0.0546361162877331 0.0452041085130247 -0.0326681051720321 -0.13652789928146 0.233615170685529 0.219602866287013 -0.123743347884324 0.114949098599507 0.141395064140749 0.0500809026455707 -0.131389205468962 -0.186146168039013 0.295842260563172 -0.299786233889168 0.133395950507877 -0.107907855043204 0.221354917281097 -0.336353652706893 0.0336414274763878 -0.167724966836737 0.0115617872671852 -0.144841576666407 0.0028420081818765 0.00347302926064458 0.00766922243931939 0.0094699739430856 -0.00183150620109288 -0.00100983158908193 -0.0126593054658423 -0.00674152586400013 -0.00293322294883463 0.0042519103412535 0.000524973715118252 0.00273103770276969 -0.0502587113325694 0.00967355049117484 0.00400702937436384 -0.0282289188061343 -0.026129680552262 -0.00305794340368826 0.00921977245027061 0.0104888121557442 0.00734986095321896 0.00164059073404071 -0.00740771716880956 -0.0044217951698446 -0.0058695089012706 -0.00218337948733833 -0.00643952258909316 0.0123508710700496 0.0537147206242917 0.0190229716412059 -0.0118215151900959 -0.000113361449986473 0.0146944487958698 -0.0384520117428164 -0.0256569340792983 -0.00303576528337866 -0.0526539298801288 -0.0271617791434093 0.0109277223757452 0.0151703699999883 -0.0092897192441658 -0.0241248319017135 0.00436409493109149 0.0110237781918174 0.0199170019335191 0.0144533850952037 -0.000636209668764079 -0.021229395910402
  56 1069.71312484553 ""  16.2583463122098 0 0 0.0139858733673129 0.0621909534577843 0.00938742138855488 0.00536338731700266 -0.0171441317861133 -0.00766479232930656 0.0025108428006056 0.000696499474705596 -0.0048086902730282 -0.000100315507677778 0.00290929454980716 0.00186323665141566 -0.00661894698216751 6.30301256872488e-05 -0.00278925596425757 0.000165701636796786 -0.00607806581839803 0.00226730697952573 0.00626703567238258 0.00295687650484284 -0.00108785953120074 -0.00520419480118993 0.000634339417557353 0.00471506647382175 -0.00467207582239779 0.0106271927179464 0.000564544352816827 0.0122117344603937 0.0068976806451083 -0.00498689581121733 -0.000626526232650804 0.00777934561190522 0.00987155157782209 -0.0100747855999733 -0.0177069913777933 -0.00397724102599291 -0.0974957801005171 -0.0793068185761215 0.0162350954981755 0.081207722000242 0.0666439323418861 -0.139232203679836 0.00695270428584897 -0.00359027336657532 0.00684586977102249 -0.0121399775722782 -0.0112544564174306 -0.00977707450331624 0.0245874170266357 -0.00859005177858028 0.0082623446431 -0.00578360167918795 0.00224567554656136 0.00359098676768996 -0.00705156934234604 -0.0358224456686809 -0.0522628002345819 -0.0205889057683149 0.0189283591159369 0.0527996246080094 -0.0199696598227479 -0.0190531007661091 -0.00478816860658788 -0.0292918819761507 -0.0429627107010224 0.0283898402565646 0.00397618517664891 -0.000652961790212024 -0.0282333473825498 0.0175170010500842 0.00953784489913386 -0.0303244389457111 0.0555792021081252 -0.00904779922846456 0.0133627567547676 -0.0459667748926205 0.0769233268056086 -0.0161694847281916 0.0560174831904679 -0.0223864262211066 0.0329277307794866 0.0172936465075996 0.0201915190469917 0.0434147836925488 0.0539802009713985 -0.00950846489232905 -0.00653834663700974 -0.0728100387829179 -0.0419087427536904 -0.0128197406971915 0.00360961401862239 -0.00224168169665938 0.0166432185423477 -0.276795661954977 0.0578388807590852 0.0228323854881666 -0.163515940784107 -0.156191842392867 -0.0128870821014865 0.0522843746418524 0.0525991168730824 0.0385142843798044 0.0145163462678486 -0.035572067497728 -0.0232148101414702 -0.0343058526979638 -0.00891338927464111 -0.0344610686962527 0.0702249428177128 0.311758549743378 0.103457918662674 -0.0756020614114428 -0.0252180954916921 0.0684345181787492 -0.229106854198641 -0.134622239487876 -0.0187217829691755 -0.328414463245176 -0.171033669344898 0.0626190457680008 0.0909590869570989 -0.0539982976371407 -0.122615599439475 0.0285089775350866 0.0530824343085846 0.132437396154691 0.0826175290521993 -0.0103440099110174 -0.129612349507995
  57 1091.46624836681 ""  13.4233786169505 0 0 0.0121810964811404 0.0197099022833603 0.0668096526898073 0.0020436628707026 -0.00852451665977958 -0.0107428089409954 -0.0113961006176962 -0.0058396110233725 -0.0155253827351521 -0.00121165266562429 -0.000360984752301996 0.00316490907663166 0.00325847556347751 -0.00253543491523965 -0.00474126915763276 0.00812812827418554 0.00246525699472953 0.00108965592320726 0.0040954309973773 0.00766516769964259 0.0123298853204638 -0.0103445718866672 -0.000842613057099768 0.00361124063666239 -0.000393091357317414 -0.000109950404918151 -0.000233769169775541 0.000587465651912957 0.000198396136862632 8.46663487392292e-05 -0.00314072555323295 0.000835453948559744 -0.00188270849577066 -0.00255322395006984 -0.00216648013644998 0.000823403566162193 -0.118722425151121 -0.153618610924879 0.0773576605808515 0.104120860351096 0.0188289178744874 -0.119423557399025 0.0206004503752387 0.0108461476969082 -0.00180513019117964 -0.00701031681055998 -0.0163910576914298 -0.0236235406049223 0.0164086868748882 0.0113185787856662 0.0131806635653642 -0.00936091945104515 0.00190471083403356 0.00715474365117926 -0.000456426219139422 -0.00220497923498023 -0.00253819985635378 -0.001918658526763 0.00158034995550777 0.00410782214055149 -0.000960954815653535 -0.00205191476230427 -0.00341898191775281 0.00625481135989091 -0.000871910026550327 0.00189711336111446 0.00798869747282014 0.00866379307140807 -0.00491442158838172 -0.00285171059719504 -0.0120978360765051 0.0108887440611389 0.00336816036810058 0.00490682107994356 -0.00162082826895887 -0.00558883701206197 0.0114478876082031 -0.00508185397720481 0.0112446678215176 -0.00755970355290021 0.00402106512201723 0.0104017905130458 -0.0154212591093457 0.0510781954152154 0.0282189907708276 -0.0139171821092043 0.00391184020625357 -0.0347968663265006 0.02605045983313 -0.0649307357677673 0.222334763784721 -0.0202274743662163 -0.0380159378611387 -0.323067215251921 0.0603473284177795 0.0183625387382184 -0.0759759413704273 0.0109222486111705 -0.0683464070539208 -0.0418816304837971 -0.0810449142454031 0.00408234453520949 0.0174555202861265 0.0548825614526667 -0.0247295767517784 0.029309007603192 0.0551379099303016 0.000690674556939485 -0.0702599951899536 -0.164097463083664 -0.0916758683835078 -0.0397804422704062 -0.157372034805862 -0.0846337842271078 0.268958271476314 0.183806677781442 -0.0337043272595441 -0.136516632068574 -0.0230012149090434 -0.00219912524902934 -0.0434954772765345 0.0452766372569837 0.30128367260259 -0.0169999497135452 -0.147460172643897 -0.0899129281781039 -0.0815770623060082 -0.113834222747806 -0.0874748605353026
  58 1118.39299652389 ""  17.3713611336947 0 0 -0.000754470013814676 -0.0525241115610054 0.0584349996033556 -0.00406175748991426 0.0123951204700855 -0.00189569718617516 -0.0152539088280393 -0.00269595477947517 -0.00916061946254552 0.00083144969046687 -0.00208482559983457 -0.00129560149067079 0.00778749728113541 -0.00380785141131031 -0.00788754305889026 0.0126303272307023 0.0084979117512665 0.00976625894385276 0.00193609199138622 0.00743268404858002 0.0107223210063668 -0.00938882167247658 -0.00523645626267043 -0.00354008588520914 0.000878468130522515 0.000688674232433744 0.00044254994444594 -0.00503631081285353 -0.00125643149528116 -0.000721676042136125 -0.0016004455211061 -0.00149657033903697 -0.00242135493505149 -0.00160128481158831 -0.00199730823676476 -0.00207751133445236 -0.0088638234704335 -0.0617650502908335 0.0579145277790985 0.00931309994378794 -0.0435751048110605 0.0251540263750949 0.0143830665934013 0.00432502574518062 -0.0046045660625084 -0.00493759741493675 -0.0219267739084832 -0.0317355635225416 -0.0180728549868487 0.00038205062285567 0.0129198025547501 -0.00918204462497236 0.00300091939035732 -0.00479804854521044 0.0058291102577665 0.00477595852791801 0.0106650683426511 0.00819050493793228 -0.0115038656757742 -0.0190354010642991 0.00519488643402598 0.00836170672207329 0.0071370526429352 0.00624697548147879 0.00676520207767123 -0.0041020561457413 0.00205234252992449 0.00291357873223947 0.00344050185824198 -0.00619793545654448 -0.00724670911585009 0.0129949419763549 0.00894528943558343 -0.00402144590366599 0.00312851255279256 -0.00901975438894636 0.0124831021551678 -0.000334415073929312 0.00278752947472099 0.00240146567189749 0.0049745419309115 0.0073788984607484 -0.0725510719027771 -0.0246481880841952 -0.0838170886489853 0.0206761661222541 0.0217506636471842 0.107786817254182 0.0694529520817707 -0.0509157403839088 0.0539604394374983 -0.0891802235334663 -0.056845241952669 -0.0703683656743558 -0.094012225753185 -0.0336813049110828 0.198782860662458 0.186979991954489 -0.0421348472668752 0.0454782498436864 -0.0185741204413373 -0.0151737926697687 0.0207658708591012 0.0374583081283356 0.00430085307277996 -0.0390913778800586 0.00337001373457166 0.0100125479051199 0.0390689787693823 0.196714901235023 -0.03525969322899 -0.102019280110596 -0.131525367735453 -0.0107425469106438 -0.223999184278481 -0.0129674769394331 -0.00859857662181909 -0.298991327816383 -0.130685200407256 0.039004929062091 0.080954170179484 -0.0434662889626538 -0.0569003050018567 0.0202218364666254 0.0458800959500754 0.174750978101811 0.0685531246583079 -0.00182408091216213 -0.0792733465654713
  59 1130.48715977478 ""  0.476296549192676 0 0 0.00870406226984671 -0.0159895355160743 0.00149291578315736 -0.0278062070641963 0.00353956377356597 -0.00698471276312675 0.012138107985192 -0.00341860699629983 0.000646762175043394 0.016097424076021 0.0349066596303424 0.0525753396665634 -0.020599446296456 0.0112408257973548 0.0178876393636517 -0.142519921960621 -0.0808899947066824 -0.0972942410776539 -0.0132452382292564 -0.0154849963945952 -0.0252333928340671 0.0790776315851783 0.0163571735477787 0.0109762215966204 -0.0153382415638087 -0.00925433364146548 -0.0104891592743113 0.0452274124699171 0.0118546563684466 0.00841144359004529 0.0245573694450417 0.0134985962908984 0.0276965366591906 0.0233028126776624 0.0253739862958261 0.0214199561250348 0.0449017331140427 -0.0469363525976925 0.0197437215499593 -0.0292645657886507 0.0229284741445966 -0.0111574102156092 0.149003280348199 0.0456414023808128 0.0672168953320116 0.0489051419790637 0.101964467187016 0.157995705020357 0.148695750261147 0.00600437321183866 -0.0214680555466832 0.130352310399467 0.0591094762341602 0.0998343715148368 -0.0519348842736218 -0.0402327670310482 -0.0904669325335685 -0.0757524247707523 0.10289410737345 0.178399982007751 -0.0465558085299994 -0.0762699459209261 -0.0703179657842128 -0.0837980634108461 -0.0569702830521845 0.0287392083421267 -0.0426387968052185 -0.0571324011492406 -0.0281814265547479 0.0657372362239816 0.0948904057252395 -0.14217624445469 -0.100873064508415 0.03128591910839 -0.0288534454302862 0.107814327738635 -0.155935466623373 0.015234991378649 -0.0517477158750013 -0.010979904182393 -0.0601818138172152 0.00123305906308663 -0.00950194255199574 -0.00393456823620736 -0.00511656423458527 -0.000468444249634717 0.00150395143447407 0.00769368393251296 0.0123097386436399 -0.0039485897890409 0.0507063804283139 0.0088525817990698 0.00187135889496199 -0.042394052491135 -0.029005379882091 -0.00342683580896125 0.0120759278796731 0.0237350491652348 -0.00582477177450822 0.00221500080496385 -0.00449737420159792 -4.40362537257337e-05 0.000905823390591093 0.00567358251414882 -0.00175985557759279 -0.00240974936908433 0.00268646272091564 -0.00012873559637511 0.000108993781472046 0.0095940117782189 -0.0063249264463452 -0.00949999519002559 -0.0152893105829534 -0.00189975513508158 -0.00386518523681813 0.00180178193662179 -0.000833717440336533 -0.0351687875246074 -0.00941721581361464 0.00398575549759859 0.00886892858342965 -0.00420899110180539 0.0101122388562353 0.000632244017791762 -0.00265801042769224 0.00976844233836665 0.00444086766430678 -0.00254050273760812 -0.0107595867643474
  60 1147.88588111207 ""  7.77592259931097 0 0 0.010480299662914 -8.60620347165977e-05 0.00760449441692774 -0.00487527303676562 0.00330062489082742 0.00417803341420593 0.0074950033655528 -0.01684887490638 -0.0303717703705632 0.034221002399308 0.0337940409638658 0.0490922385310937 -0.0628567207874671 -0.0163635999681138 -0.0178745824544117 0.0260836704270016 -0.0236449219814832 -0.0435311862449379 0.0330015184474767 0.0361474482789673 0.0547721843398315 -0.0650338759832648 -0.0119002219626588 -0.00673903376948912 0.0154650249210088 -0.0113256155786543 -0.0204622243866646 0.010407520076063 0.00686381016881603 0.00762734272188297 -0.0188889377191351 0.0157714061039268 0.00631091301741035 -0.0158623321583573 -0.00494938604739157 0.0188604077287437 -0.0804603890815579 0.0607128406060779 -0.0301171654708173 0.0595869589945542 -0.0538864030432566 0.0282699138732503 0.489377076036551 0.0941218595937526 0.0702285394353857 -0.196490081694315 -0.178195988648105 -0.247309237062379 0.279154702932878 0.0742136802680539 0.073274449222715 -0.199207385587999 -0.149499428752781 -0.243245049488802 -0.0129965126556076 -0.012141441600999 -0.0218225728784143 -0.0334818943142191 0.0395284584592731 0.071130251166917 -0.0131605370399147 -0.0169369263486762 -0.0164393144326729 -0.00340803853693989 -0.0660013680978848 0.0531958393232869 0.04855627207987 0.0472756866405074 -0.0645738709203369 0.010103641443223 -0.0497836036663883 0.0123867616971568 -0.0240717791922717 0.0721355724844723 -0.0347790175826313 -0.00425010928468444 0.0358127446005377 -0.0398416019522657 0.0650225725462325 -0.0642523788428604 0.00854743382948875 -0.00301282148985901 0.0042033852777992 0.00126505080643732 -0.00415756434295572 0.00240994389319937 0.000374828048428254 0.00177697309115121 -0.00611065205655158 -0.00376687280936014 -0.0412871374903719 -0.0215769278644618 -0.0182102254638538 0.107674284914118 0.0417072580350738 0.000460807238963003 0.0188483866634754 0.0205814855365835 -0.00529614533992576 -0.00367841478803503 0.0057884041682408 -0.000474574979697196 -0.00185988290596045 -0.00600838400972467 0.0051476735857402 0.00331368960352658 -0.00388757116208318 1.93905683503035e-05 -0.00106912250384121 -0.0175778782359269 0.00707053643972542 0.0143312626974995 0.0195122114454664 -0.000850217895845131 -0.0129926328593473 0.00426770075584141 -0.000198941447961191 0.0400456386017907 0.0110430727580487 -0.00485324287982498 -0.011481308659443 0.00433672252137864 -0.00822731823205789 -0.00109356610384028 0.00334713268190903 -0.0146651926603855 -0.00551380389708474 0.00538284323003883 0.0161831419137333
  61 1182.0791106374 ""  52.8143013522679 0 0 0.010226880430779 0.0273652974857582 0.0647600877211157 0.00999889996886844 -0.0110423930578258 -0.00810430481804412 -0.0325912411602691 -0.0154811190024006 -0.0310202460107652 -0.0108066104860458 -0.0032770172297015 -0.00221254023544613 0.020899489976273 0.000981209425226607 -0.0014800550140893 -0.00746083802208142 -0.00183230971322229 -0.00148339868501844 -0.00862681888819849 0.00258802281585286 0.00680475896049085 0.00930346348252352 0.0061498325928454 0.00880816057870538 -0.00940442422832946 -0.00113092206032987 0.00067905963689457 0.0037076594300547 0.000468453316494148 5.42038099071126e-05 0.00440652518835697 -0.000848044472500421 0.000871968838435792 0.00410843784668082 0.00205283638914362 -0.000740407089577287 -0.144503938880031 -0.0788827331323055 0.0528622070052765 0.212502641368098 -0.0943663969809734 -0.0719348471982214 -0.00391144202182162 -0.00146654850109253 -0.00502692495846683 0.0366732005867564 0.0193672609552444 0.0241334394677913 -0.0422157484827435 0.00121718428722477 0.00325431853848649 0.0726036986729364 0.0758225558919295 0.12710574106652 -0.00567831993932148 -0.00270875579782874 -0.0079443100713456 -0.00376793649621783 0.00621649723371035 0.0099922110817319 -0.00476701921810623 -0.00711356379795936 -0.00518950883409757 -0.00676062056894758 0.00547843166319659 -0.00601549202172766 -0.00828209635892966 -0.00949898515654189 0.0042420460844452 0.003213965651086 0.0138404384958435 -0.0115026609658495 -0.00505167179309616 -0.00897076852970347 0.00305100009434911 0.00824200827563687 -0.0154447859850439 0.00662794751766156 -0.0112725114565699 0.00565899460341712 -0.00617751283073963 -0.0222403846985698 -0.0259608693035553 0.0257053892838889 0.0460581484820901 -0.0159358536415423 -0.00319964326733267 -0.0596903315004859 0.0407580901372041 -0.0632070173147328 -0.313622998747274 -0.26051621528762 -0.170061650311695 0.463730457886808 0.270843215587975 -0.00336841144317864 0.0222073124783572 0.210644993093346 -0.0966302622818671 0.0228034944488899 0.00672463242585561 -0.0137622047883139 -0.0177369489982117 -0.00868611146509303 0.0270951002145741 -0.0151847095771185 -0.0124650376579418 0.00524834910341911 0.0189111026261057 0.0430515855853765 -0.0281697082360587 -0.0298543687028176 -0.0301870755818917 -0.00461002439417782 0.0418789551464573 0.0451686248563941 0.0149508139172057 0.0928335941896983 -0.00692773029451936 -0.0418562585717357 0.00467651259259438 -0.0140090604948782 -0.0426080290034996 0.00747638302826874 0.0457215253228622 0.0595399874709665 0.0296724691989475 0.02522800247354 0.0098648908732621
  62 1204.48837491262 ""  20.3639509460911 0 0 0.0179349709487369 0.0249961358224191 0.0160520251713276 -0.00189970515932538 -0.0073529049950866 -0.0125623693946952 -0.0126939491634369 -0.0104180453267791 -0.0191321928534544 -0.0144655045270157 -0.0029637204595266 -0.00267830212321246 0.0147346536959932 0.00694631183738733 0.00833422278930015 -0.00299080884354189 -0.00478035763600892 -0.00680642786586485 -0.000346995372159713 0.00163920899206316 0.00349213181518129 0.00320427838958316 0.00350767876241825 0.00625762717429936 -0.00203811172502367 -0.000230297217006024 -0.00128634607729665 0.00190020597536769 0.000133953632189789 0.000463684485440608 0.000557172477387491 6.4198033601498e-05 0.00128377866379747 0.000342854397989973 0.000973881717537295 0.000867061833932945 -0.179118828814225 0.0785636280694236 -0.0502299151754602 0.178135617736919 -0.0878876966893964 -0.0595982278163889 -0.0579330502929798 -0.00973162260245914 -0.0050963217245175 0.0463432892991189 0.0439344286805178 0.0644511022369864 0.019129233799615 0.00640878400071265 0.00375304346832709 0.0210568148249899 0.027267110408132 0.0408595303742911 -0.00238766283811097 -0.000786290100113402 -0.00271624706138178 -0.00375493482256891 0.00506435778693174 0.00759034030341053 -0.00139393602107365 -0.00316454024875964 -0.00354311279359684 -0.0034683625437641 -0.000604843460134918 0.000375062876530937 -0.000941379389051068 -0.00254457028030657 -0.00349521729329853 0.00338617542059472 0.00220089481770266 -0.00699860188206728 -0.00324980122719517 0.000898757872535653 -0.000459678672393635 0.00560917022180962 -0.00722957699879027 -0.00230721050362134 0.000303069884538781 -0.00344783326268569 -0.00347350916672502 0.0124533986766353 0.0662765021804032 0.0504826935941114 -0.0864831197790103 0.0367931794978665 0.0284872746174905 0.0586305043757467 -0.122558855585453 -0.0802599705792463 0.234724615193008 0.0740825661941181 -0.0274834133630411 0.239601672221937 0.201696223835736 0.0399808351799307 0.212210305367504 -0.324217797059046 0.0269047864821328 -0.00921116327861386 0.0028223982532444 0.00819198716673413 -0.0101471246668786 -0.00653216085303651 -0.00402556358562739 0.007727113432488 0.00269419495714614 -0.00801535424694554 -0.00617425854086834 -0.0117387308673813 0.0206306407204989 0.0174161444279111 0.03611402204238 0.0194914349801157 -0.021149084998177 -0.0275197794629485 0.00310836857709454 -0.0163441107607985 0.00455687669729538 0.0106572340142742 -0.0246879108180449 0.0120552320230154 0.0343987879847173 -0.000119563239305225 -0.0118123729135376 -0.02824042214055 -0.0153127165371019 -0.0107525705028016 -0.00444589129659829
  63 1208.3835984458 ""  25.1774193952551 0 0 -0.00841765121281973 0.0137757946671105 -0.00813506797098753 0.0303435692060461 0.00623884367080021 0.019031336926738 -0.0688607560754719 -0.0183157387837618 -0.0310555778286516 0.0161052104344702 -9.09255330740289e-05 0.000538470319127261 0.0127561185484462 -0.0225704734357328 -0.038676665880235 -0.00764421815598712 0.0103554168869224 0.0165249663416137 -0.0240735650201532 0.00497670303796674 0.0130602519140508 0.0169931856936489 0.00594532180271095 0.00648503163619809 -0.0319499907590151 0.00195041918162057 0.0112344288459305 0.00816684660742251 -0.000351647266087673 -0.00240369386291232 0.0153787999322485 -0.00468832947093909 -0.00312793520585719 0.0148136994805663 0.00249366368472426 -0.00754026590277279 0.0259868451158622 0.0236419684618232 -0.00618937567458355 0.10535963095676 -0.0882962174315528 -0.00223291268673185 0.305416827720483 0.0408892061829586 0.00576485395840762 -0.0618541578591384 -0.117341228725826 -0.175955383996442 -0.233161197230857 -0.0229135406553373 -0.000203899159994274 0.161048366254665 0.159452809590209 0.272662507381081 -0.0136361582050349 -0.00698003123618702 -0.0208142787199228 0.000177448069979754 0.00532875082721973 0.00667763222150752 -0.0114686445089089 -0.0179445491317808 -0.0126688227934284 -0.0109952121100003 0.0294411850477158 -0.0292651283971867 -0.0292721729162093 -0.027268240951879 0.0343914296996671 -0.00504024523908799 0.0428684587943823 -0.00925796488010156 -0.00155643864002974 -0.0410003413859763 0.0149463845966471 0.00537880003817456 -0.0265402859387761 0.0360125736443516 -0.0398206789449893 0.0355650949382259 -0.00652432953706915 0.0367392308637172 0.0196934870556747 -0.000997716344859442 -0.0284337413307893 0.0219387298820979 0.0083243701324626 0.0341427611194005 -0.0254284649013176 -0.0044348293915817 -0.449355589740572 -0.0584002473957398 0.0750391833770297 -0.338260225739893 -0.0103048140217151 -0.0145506353696949 0.0467706455986253 -0.0719492892086501 0.0179253916534273 -0.0303627430656616 0.0116740628805321 0.00114823388376132 0.0337750703634175 -0.0112589896787921 -0.00596156544770202 0.0239647959993799 -0.00539601700450819 0.00414734439898333 -0.00992301288554151 -0.0728872926304822 0.065266774035109 0.0343220898453999 0.0119763424181406 -0.0501823518756203 -0.0224755164995556 -0.0202402962551421 -0.0105603290123071 0.0308435372991094 -0.00087506237867165 0.011650713153945 -0.0358459411872464 0.0226312770057214 -0.00161269608263922 -0.0108098878916145 -0.0143376535495385 -0.0969768554256169 -0.0337205779461159 0.00588567040636881 0.0601028984643462
  64 1214.07094401392 ""  39.427797480556 0 0 -0.015458748556658 0.00439549570404027 -0.0245545837151878 0.0231060911095373 0.00603788938439313 0.0185906333029665 -0.0347814476798183 0.000850587108841296 0.00195850985614326 0.0301141513924224 0.00271728122506237 0.00132661934219963 -0.00677527663419557 -0.0281806099347701 -0.0438307052567922 -0.00674509485752562 0.0176190642542023 0.0270205499238637 -0.018487731262935 -0.000947216093080558 0.000909920876429383 0.0140982876092081 0.00303653314960103 0.00201260404653069 -0.0377473807260712 0.00694702244020098 0.0260667256382004 0.00716195600198915 -0.00117525622102181 -0.00664881117345291 0.0189731056778133 -0.00751289280766031 -0.00820429979871772 0.0182410510686515 0.00104668461417344 -0.0144651044033952 0.110014368067182 -0.021473228891771 0.0100806144039541 -0.0689078836424467 0.0472318813637479 -0.00959887670022076 0.306691893050699 0.040881334080398 0.00919852049155445 -0.108762197973326 -0.153999888127835 -0.228720552529627 -0.23156211052632 -0.0349552022698635 -0.0104631897963257 0.122185691961775 0.121422047318025 0.197564908561131 -0.00919269376752438 -0.0138263475728936 -0.0269934201385423 0.00610530393886806 -0.00579020731769703 -0.00332653175301982 -0.0121656656315211 -0.0184098725477883 -0.0126564903777543 -0.00363232287678036 0.0471441601195932 -0.0435916533693442 -0.0347858125894594 -0.0298493907364287 0.0528687871645994 -0.0146360503900765 0.0509046720595439 0.00244346068628463 0.0120158949408951 -0.0626161243671605 0.025234061668062 -0.00639702886544354 -0.0208129646524788 0.0525950572493526 -0.0519667170810995 0.0567011354511988 0.000252729050839695 -0.0326405941251953 -0.00129825081227663 0.00322028951295739 0.0156166618569441 -0.0142886389249841 -0.00756558901694841 -0.0192943850712076 -0.00159923457023635 0.0212717210666025 0.498456232905857 0.115082240250476 -0.0394102005481831 0.244203130163109 -0.0291727084133502 0.0225481678282792 -0.0657331789632911 -0.0485128718335269 0.0191556653465711 0.0424695333756078 -0.0148615209999433 -0.00558923400163755 -0.0422804907482443 0.0109285713045178 0.00488907828672031 -0.0341429440915047 0.00533615179829553 -0.000280125934595269 0.0102570086566366 0.0799141945235771 -0.104208539562892 -0.0538200865340833 -0.0313474287240722 0.0549448637887855 0.100251467893289 0.0537584772638294 0.00775923325126839 -0.000712680311040191 0.00674099320851912 -0.0275711057238396 0.0540258581416348 -0.0334305491501238 -0.0124372441515096 0.01167153060907 0.0270188018527029 0.131290350007657 0.0524947267938578 -0.00125880150119529 -0.0742770269120699
  65 1219.77502912222 ""  53.5240493003656 0 0 0.00203483417071607 0.00226699285167046 -0.00814972248940863 -0.00109876820296434 0.0010744158624258 0.00017797912764246 0.00290365562155405 -0.00649892148561292 -0.00975949710017807 -0.011135700248271 -0.00185104753079226 -0.000175295387582657 0.00499359501809483 0.00828182600374674 0.0137979583188612 0.0110518599707658 -0.00642507429523362 -0.0146965012439869 -0.00706792805735383 0.00127043774699207 0.00459771471101857 -0.00128606507517402 0.00387457683437611 0.00482750923351528 0.0218245157096542 -0.0194844556639281 -0.0146291444628132 -0.00417047149309875 0.00731105821801198 0.00305651828749021 -0.0122423407350051 0.0095183377695278 0.00485428574486676 -0.0104187508886655 0.00231025131502629 0.00739203221631263 -0.009608142972213 0.0244327883330345 -0.0167782292628786 0.020062776384449 -0.0229040215050625 0.0100452612124531 -0.0279558297138805 -0.00278589525465296 -0.0018052107354983 0.019841144193311 0.0302600391724533 0.038172611304821 0.020037264219901 0.00871001851199454 0.00468915021452479 -0.0175378373185389 -0.0169385072023753 -0.0221165799279804 0.010312172379642 -0.00344763495923354 0.00336811724990213 0.00121480898542276 -0.00749845062025963 0.00785246221954047 -0.00283869367190141 0.0133726399929538 0.0279380325308778 0.00139992480635423 -0.0401616901057094 0.034343017825567 0.0277248797005372 0.0259643797910696 -0.0420883940341447 0.0137907325194404 -0.0317360634924064 -0.00688078203880717 -0.0145500519688663 0.0348586502292966 -0.0154574426520508 0.00146116145979509 0.0128301788942142 -0.0255651513874716 0.0196745397025455 -0.0255831481297059 -0.0033556194469264 0.020392518942784 0.0235877576599347 0.00712339785012566 -0.0148439873526552 0.0126308078475568 0.00647864809958901 0.0137286793152873 -0.0263739902707906 -0.0033122416087684 -0.165643031300846 0.02927746305234 0.0800768383307894 -0.281614668692885 -0.00914134701658127 0.000186776396388894 0.0560618501215464 -0.0866217683036994 0.0299957518825705 0.0855136285190314 -0.00828046735142296 -0.0296508738108104 -0.0634850653795375 -0.0113909133544554 0.0169476788467834 -0.0662977863298552 -0.0098447681257642 0.0192559897208783 0.026619687550247 0.0991601698777086 -0.213571227446407 -0.125588637033334 -0.147812731955789 0.00535297530413024 0.481412345254646 0.208676907436148 0.00395599451373454 0.24487563343878 0.0333132307008618 -0.129306695219666 0.112660287789667 -0.0733439332300305 -0.113642798060795 0.0200729954456021 0.0894861606336559 0.251812499242286 0.109972781195412 0.0405450247616186 -0.0641705704341794
  66 1223.65147175928 ""  7.36027713291049 0 0 -0.008317707812222 -0.000930069995615701 -0.00776873690783765 0.00420883765736275 0.00471187814905771 0.00629705445212725 0.0184701806617571 -0.0176293715871461 -0.0260953258080804 -0.0158157144880024 0.00139941983026885 0.00136187942245273 0.00915895685206313 0.0150333286793319 0.0162394059693595 0.0392608425072201 -0.0289526084660363 -0.030245648821734 -0.0662545180666974 -0.00294284181391276 0.00309497709372862 0.0210231655494317 0.0217707257922637 0.0315606371514294 0.0798752218181077 0.0390979063516071 -0.134110791043831 -0.0143295150874843 -0.0242560463833094 0.0474359699023348 -0.0376723283057143 -0.00130115026018972 0.0283405345977348 -0.0402572411774835 -0.0184814111748963 0.0611599490100542 0.0408737421907964 -0.00895247270158904 0.00611705312707223 -0.00956070435058083 -0.00142012173596133 -0.00405845957913761 0.0533151959087342 0.000832469472527447 0.0100843953142244 -0.012937935913421 -0.030365062023698 -0.0176921911588434 -0.283063910708566 -0.048302246441946 -0.00146092891785774 0.0947651352298893 0.109909731708839 0.165064047857292 -0.0395742557869337 0.138130066239695 0.162968931870849 0.00710836140735537 0.062750520747684 -0.0723439043000575 0.068823663191752 0.0218974156632221 -0.073456669690099 -0.0221814496691776 -0.102466258534419 0.0865972612110342 0.0255322954993631 0.0183983646558244 -0.0574938851118539 0.0072894214031159 -0.0937121975589406 0.0248294758614184 -0.0490979359473712 0.208879821606638 -0.0932436330800907 0.03999360426028 0.0556146741528912 -0.15668042613241 0.176914523879492 -0.20038260004688 0.00442716372731046 -0.00574719713316549 -0.00340562132936295 -0.00377094028858955 0.00455722345053443 -0.00365713397033513 -0.00206072528330621 -0.00351010560502764 0.00420450249484736 0.00811161808189471 0.0811007999027446 0.0184884657836644 -0.00639016630234242 0.0405383345571348 -0.0192761245734805 0.00131903836474902 -0.0119856865199599 0.0102333878568318 0.00300541109577044 -0.00559830095839843 -0.000775167811540199 0.00345143550569804 0.00363654056319785 0.00370472127885757 -0.00225130605418325 0.00403848144129327 0.00199209562049826 -0.00290200827777273 -0.00185099124991164 0.000750622519680743 0.0146355181929707 0.0103992703153972 0.0132166943536917 0.00362318657349109 -0.0467336640170053 -0.0241778942597928 0.00170486161539441 -0.0384883136273174 -0.0078770512722658 0.0126512494253915 -0.00654421723479654 0.00472491576405506 0.0124245666794944 -4.948279190488e-05 -0.008602321758939 -0.0123098190987968 -0.00851980799889483 -0.00580532637917469 -0.00101618172896029
  67 1225.90107600942 ""  6.94145584204895 0 0 0.00408242637306464 0.000783216383245164 0.00320950038297003 -0.00144395837779474 -0.00234753554946277 -0.00291319259647641 -0.0116059295979481 0.00854888615346555 0.014741211182812 0.00891663731656773 0.000139282348447204 -0.00112271994444524 -0.00558500251100993 -0.00512515823873148 -0.0118179938351424 -0.0193716125474381 -0.00940436905917596 0.0323861308989081 0.0356784660063727 0.00796291462844179 -0.00568104119023411 -0.0112356157778628 -0.0107321608247498 -0.0180687967769645 -0.0709888947793817 0.165100258680689 -0.0437703388630093 0.0200285665703495 -0.0719839153599051 0.0283424947747658 0.0355186545552417 -0.0624828977193677 -0.000777054070251747 0.0223099442817078 -0.0341971706856654 0.0187695899343474 -0.020432327597943 0.00629936996298714 -0.00408278341359393 0.0049667883552815 0.000227820615889029 0.00263978464627849 -0.0202068227666976 0.00170332687917836 -0.00572775293152477 0.00826614699360487 -0.0045311467915298 0.0199278681713861 0.161977502938304 -0.0102371685070652 0.0232197136209108 -0.0509946914360993 -0.0572199887743173 -0.0903964352231827 -0.117544363328925 0.1548645823601 0.126106694124691 -0.0292946590364168 0.138786988845748 -0.0734421950448142 0.0794033975110586 -0.081411783910789 -0.27652792681129 -0.0242166429145581 0.140419517881203 -0.12124274006948 -0.133323963929308 -0.129377141287068 0.201105009607149 -0.0766859676241636 0.117135949429348 0.0431894269538289 0.0386974839421508 -0.0047747167498324 0.00279839109609688 0.0403858689542374 -0.0325775849767101 -0.0106450000604339 0.0721037745560042 -0.0643978668298348 0.0193275408842222 0.00390402814861037 0.00318402256552121 0.00243082799776703 -0.00283678322408726 0.00241354468808819 0.00128218348144867 0.00225150507742113 -0.00352941095875263 -0.00397671529115263 -0.0471307100663367 -0.00631882838491802 0.00822785357394017 -0.0368199390118593 0.00901141372011901 -0.000459127970741764 0.00785738749450479 -0.0113851719403183 0.000617328535295432 0.00920484164575072 2.64095832999679e-05 -0.00439000768577375 -0.00705604501483367 -0.00275140727412362 0.00277086773995875 -0.0067593138693199 -0.00211163298503056 0.00244456692880037 0.00332866449359591 0.00793268716019719 -0.0228256837005321 -0.0134818192959673 -0.0169530045413392 -0.00241809466452994 0.0610117693841836 0.0298481071263722 -0.000685558560333485 0.0379407041247271 0.00583809336170837 -0.0166166918646935 0.0116825083061985 -0.00822154679070483 -0.0147940530253494 0.00325380298787668 0.00941036468607233 0.0295257796984972 0.0105725628776758 0.00768204843776472 -0.00088620262979355
  68 1260.02690462675 ""  79.4452384247251 0 0 -0.0148848065037422 0.0145825517156758 0.000537486832944227 0.0527660996800065 0.00170765438862682 0.0144360911308493 -0.102423312560896 -0.0353534322561509 -0.0603416181979177 -0.0250076480413654 -0.00924933843941528 -0.00769045615368245 0.039445988494421 0.00511122503106879 0.0025014970845075 -0.00565904943927271 0.00208339717356862 0.00389189602165222 0.0311890286273322 0.0225850039174426 0.0324488721689968 -0.0218214971826621 -0.0195487865334582 -0.0251341540105687 -0.0110868630979424 -0.0191201377019651 -0.0273508362985655 0.00543098235131951 0.00422706886513868 0.00541566361974802 0.00142280963242582 0.00653856227340009 0.0110698330549206 0.00122668047593563 0.00769254902731102 0.0106352964203984 -0.187743295351133 0.271567984569812 -0.104028230183589 0.259281057912243 -0.258531665844363 0.0741134376520685 -0.0502588765967601 -0.0079306571918866 -0.0177672480025 0.133350033846773 0.118047891429391 0.163392094442543 0.145680955200589 0.0412983057253286 0.0411802044510687 0.0166943176926256 0.0386114097571911 0.050231729225471 -0.0122524844834561 0.001207068835938 -0.00624920212617183 -0.0196056644333491 0.0226814256318312 0.0403823971722921 -0.0110071871111588 -0.00898627459670734 -0.00078406233746616 -0.0259200804520448 -0.0224350471522292 0.0164219506948839 -0.00397237627432625 -0.0126558475242179 -0.0352772105198442 0.0256897076459321 0.0040502471358834 -0.0394277903612317 -0.0321300760140351 0.0181029410809145 -0.00948099691051453 0.0327156446164014 -0.0324178542633311 -0.0177945360616321 -0.00228609499735847 -0.0270595946647856 -0.0267523607610036 -0.0108529041477687 -0.00175789480300246 -0.0201005506729305 0.00464874534892058 -0.00802198077182069 -0.0227510971672499 0.0369893383608246 0.007019914106544 0.0776728040114091 0.165578374366378 0.0754673574068167 0.022148096625865 -0.02283672363097 -0.136450573753533 0.00314136475446658 -0.340253627350376 0.133441103954464 -0.0350816676506752 0.00380644834579873 -0.00299360893161482 0.000912329893411465 -0.00198540676981583 0.00456886958217379 -0.00255777311485192 -0.00514185006208497 0.00357346958486849 -0.000498036398364485 -0.00467174109974451 -0.00380870120626544 -0.0238370363222161 0.00397323372805929 0.0194319743341944 0.0218576923464192 -0.0212800337653272 -0.00430536887360574 -0.00180196419471117 -0.0287656993780754 -0.00494131264706065 0.00767890097330976 0.0121202252510699 -0.0045159807383314 -0.0016596501880104 0.000336641766164414 -0.00371616666878537 0.0181830976741656 0.00512595423655647 -0.00546889580709993 -0.0185556707854786
  69 1271.15312190157 ""  56.3132567552834 0 0 -0.0148249580672809 0.0213194719611392 -0.0301620015159156 0.0364058254103971 0.00994386645818456 0.0354971599650961 -0.102493960083553 0.0112410181835565 0.0221119596850551 0.0335334425820084 -0.00558615064627807 -0.00930470602056928 0.0091938640558513 -0.0198522645040566 -0.0312095257586026 -0.0431034123480226 0.0248674738243107 0.0477224904397326 0.0618002189371039 0.0157561169721163 0.013335400015886 -0.0236833197749654 -0.0412172311257935 -0.0648097505695699 0.0260693245329072 -0.0346252584879232 -0.0592024649527672 -0.00727828641479833 0.0058325646496954 0.0107740837337492 -0.00788044926296813 0.0150199800083218 0.0202146946051907 -0.00736968167746332 0.0105987933189575 0.0230128143240788 0.265196194875498 -0.202206176971494 0.0856038922007582 -0.059261193324467 0.042651517583606 0.0116223071812521 -0.010664814769155 -1.96446434383132e-05 -0.0219912178531908 0.0974111289340913 0.091379016930191 0.118347323141499 0.0961777193300454 0.0168235029235918 0.0172682284079573 0.000888187847007252 -0.0219221621383532 -0.0203216171215537 0.000398722782115246 0.0195836856818458 0.0284573684293881 -0.012458341672647 0.0115987903341563 0.0193026394166755 0.00102107913853718 0.018440265297015 0.0305477592523525 -0.0283268289017308 -0.0620917868433492 0.0516418832212529 0.00622039264259213 -0.00444805424468224 -0.0673648237122546 0.0429157911328618 -0.0258410107251541 -0.0475265415630342 -0.048383103060459 0.0652685990703707 -0.0297539344352622 0.0434903612319478 -0.0229269142979854 -0.0499200868238919 0.0127609991169813 -0.0552459768815379 -0.0340998814848215 -0.00930650718839353 -0.00613479226260556 0.00172472708284941 0.013401681520633 -0.000146648885373153 0.0148620672089662 -0.0509504182416327 0.00971355129730928 -0.024380628011199 0.0540793150564578 0.00193550320563574 -0.0128242870725431 0.0192143148417266 0.00132876645043483 0.00149970146326261 0.331576394116546 -0.14229303252447 0.0959337286862461 -0.0115254131262672 0.027584481877321 -0.0195674052205522 0.00827079725438259 -0.00391819120885193 0.013705014801507 0.0116332483862966 -0.0240258307473998 0.0156686710259481 0.00394833807693605 -0.00838247733321301 0.0233329374991165 0.0185240162000917 -0.0435476322760041 -0.12484296978212 0.0372803996376991 0.106672845154547 -0.0213428252779319 -0.10827019035226 -0.108473286929739 -0.0156464036608401 -0.0396546658081113 0.0120206042007213 -0.0678996475977136 -0.00430531763819147 0.0488411852708 -0.0459796771435849 -0.00363049822614949 0.0348800967711514 0.0873230165485502
  70 1277.78671409411 ""  17.8622224954929 0 0 0.00543705419402859 -0.00913146036699056 0.00871517112516292 -0.0114449894280655 -0.0013455419166565 -0.01081294288996 0.0310311143993247 -0.00180616959980915 -0.00607347376077601 -0.00747446386270479 0.00313558191565473 0.00424588247757024 -0.00420045360976151 0.00557212610967393 0.00809625100197372 0.00783833164187853 -0.00863101893153636 -0.0160685517014931 -0.0184343056570783 -0.00553273584005583 -0.00518375513060754 0.00955958038280306 0.0122585948778066 0.0197816984933533 -0.000755357057679211 0.0134015648214769 0.0227119511610648 -9.82217039376401e-05 -0.00314772650967546 -0.00506674183267982 0.000769620704167371 -0.00526818871170301 -0.00753226160813702 0.000522857693187232 -0.00431941030534061 -0.00857860401762238 -0.0794972779178939 0.0649819569450347 -0.0277329391907377 -0.00269039735909188 0.00694108733369871 -0.00974878457735782 -0.00346918614945015 -0.00166473578714184 0.00936829782596235 -0.0309107073059216 -0.0284322708024854 -0.0363003003429084 -0.0342841661882912 -0.00443803432306291 -0.00802631399436594 0.000217058502931929 0.00485660534275188 0.00209544198440929 0.00385529294365121 -0.00385068006830782 -0.00397202516153285 0.00432619404862816 -0.00464125764308044 -0.0131015210329964 0.00502437217165311 0.00127492212931722 -0.0022964969396272 0.0138134292634466 0.0223294902691344 -0.0169543448100982 0.00132775120973141 0.00488060941778394 0.0215774241903338 -0.0159734857682603 0.00238569253207908 0.0213456143011164 0.0215371145141641 -0.0194030637414187 0.00978486339477435 -0.0185875152082062 0.0133753957449707 0.0148413747525357 -0.000498736065021286 0.019417510004277 0.0155630079732267 -0.0061257240751347 0.000757446423036933 0.0109867167336239 -0.00363465848170521 -0.00149810550835793 -0.00826906405741054 0.0236331066893146 -0.00732361731613957 0.0100819206055457 0.111011031543706 0.0234851479214698 0.00130778582121456 0.0202296906245984 0.0155540291064131 0.0120485273516798 -0.189349127900719 0.0308805945894976 -0.0434048189316757 -0.0279421184657951 0.0808456394919511 -0.0542500762421614 0.0035490108212454 -0.0182372265263533 0.0382288096124673 0.0325098412056991 -0.0691900020036251 0.0429633858206478 0.0171539786595445 -0.00402618395302675 0.0733007561883707 0.0411646097654768 -0.143580861600873 -0.362898050410723 0.185090821429235 0.303084660881692 -0.0510800896732548 -0.283979967927442 -0.300768990428265 -0.0643928029923534 -0.109265891576579 0.0305133326719614 -0.185667209248166 -0.0107886323401011 0.142738190411842 -0.128022880097937 -0.00638172963286933 0.103335521594979 0.248405551165872
  71 1278.21205491122 ""  26.6379033662676 0 0 -0.00224361644996599 0.0264826834208299 -0.0213066401080628 0.00082601330758567 -0.0072410345157666 0.00213591614854435 0.0271462897015087 -0.0340164144323475 -0.0542898618093816 -0.041925359612954 0.000751360502568295 0.00379120464832811 0.0128169011853299 0.0202078244328233 0.0281752558711638 0.0367427722163812 -0.0189970884438065 -0.0376226776562481 -0.0326749898630178 0.00163192281254107 0.0104944434016604 0.000412392116319469 0.0195087893802532 0.0335464206755398 -0.0278812782932115 0.0182431021283742 0.0346301561029296 0.00871390394403056 -0.00290543700372107 -0.00658547725980172 0.00708797018694537 -0.00891044153366627 -0.0111414581543281 0.00652300442156004 -0.00491968439384639 -0.0136507204972543 -0.0576871871524636 0.0833610134246104 -0.0453751379715942 0.206675296987397 -0.214929449090691 0.0858081871664866 -0.0222335958847862 -0.00736093828670278 0.0111246113894904 -0.0124067604353363 -0.0160350767859727 -0.0135089689758548 0.0405933731035186 0.0180425367896948 0.0145409325798103 -0.00867943908301512 0.0194418761711155 0.0205031186777367 -0.00657600557444047 -0.0150353764311723 -0.0263468200846883 -0.00216767720077914 0.00424542037053097 0.00697026589835892 -0.00587100951681528 -0.0188885769011159 -0.0240846314663612 0.00915507491496542 0.0400389490159101 -0.0346028264009654 -0.00682466993102188 -0.00285852338410684 0.0358410998678146 -0.0224924867822636 0.0219142602697012 0.0206572608026381 0.023158116430637 -0.0446348769154484 0.0195765414439908 -0.0199663941942031 0.00372581282697889 0.0318593073698488 -0.0110571508077933 0.0310863057464653 0.0143855256426073 -0.0122423679534754 -0.0161514266219957 -0.0447396518235623 0.0330745121333489 -0.00452766165234098 0.0161361431378224 -0.0934355838800871 0.0159987050484066 0.0285289486983906 0.127659920744837 0.110392619239519 0.0645479794988327 -0.0907632197458316 -0.161794090791026 -0.0204483908178788 0.611772502254005 0.0676573576147723 0.170501873458968 -0.0039891717353282 0.00402662672062801 -0.00533524223414706 0.00861745861590976 0.00537241609754948 0.00153880701723479 0.00190645725809468 -0.00367137529515848 0.00588130837463698 -0.00129905517336863 -0.00108580387187873 0.000943232405069432 0.00955333822361996 -0.00362522182660742 -0.0275551154248435 -0.0180896661707389 0.0179514711515863 -0.00670807079809605 -0.0526522094787073 -0.0330455186562583 0.0014360199450207 0.00304583828984496 -0.0002649264006212 -0.0249491567171182 -0.00385280533452342 0.00206850158892322 -0.012754816045457 -0.000774270601554875 0.00602393280835134 0.0171307828650277
  72 1286.17675404428 ""  5.27757571294829 0 0 -0.00640932101754182 0.00709371672151952 -0.00323884722684472 0.0124478239984945 0.00125821489416658 0.00640614405289265 -0.0364011447822467 -0.00206557019391348 -0.00166443873468733 0.00584700711437934 0.012396958686967 0.0208903724585156 -0.00290126672132662 -0.0160455648384833 -0.0250238599001504 -0.0899432685383295 -0.0324740065578011 -0.0321185121654372 -0.00577518101296534 0.0015081573564036 0.00270651456322973 0.0271419241054301 -0.00752483616280731 -0.0175811801699487 0.132535737758238 0.0782531004060105 0.096183289666776 -0.0510736761505619 -0.0222604966990451 -0.0247783618885207 -0.0388469100071081 -0.0230437258692422 -0.0332121126995554 -0.0383763548142842 -0.028404258731547 -0.0309748023082727 0.0214392364357014 -0.00190512706237534 0.00473838060343593 0.0420769650289682 -0.0397119819667896 0.00535920772935414 0.12231997019998 0.0290771550194759 0.0252626093601943 0.0630789278576654 0.0671367409644498 0.0920191236808183 0.136947847500128 0.0216335396313122 0.0122139952536368 0.0704233436383861 0.0357122771833583 0.0582495334524757 0.110046344481122 0.00708770143257508 0.0912699001723315 0.0576547046614384 -0.0993521439198133 -0.16499632742994 0.0940221647766825 0.102619124796562 0.0371999666655188 0.154169717500153 0.0629627467254224 -0.0150760140551079 0.0827021425856307 0.104275167614136 0.0634410806810961 -0.0708856093139007 -0.0872986426388756 0.120723145187029 0.165135014071424 -0.00540815858649455 0.0299453182737579 -0.10801281918753 0.132308931211443 -0.0163701428172353 0.0897918034590304 0.0359434025149468 0.111160074666302 -0.000767721833986694 0.000841877042672752 -0.00136558293045559 0.0011328916506947 -0.00065198387594962 -0.000523144154189104 0.000173513363517017 0.000566188920133494 0.00404339453317306 0.00778062447551659 0.00268468867421368 -0.00186029316070279 -0.00234765997763859 -0.0123537506639128 0.000645680592631265 -0.00380719068544004 -0.00062306479663786 0.00349317950614762 0.00200179369870521 -0.00322835706063918 0.00133318552509294 -0.000431837567892339 0.000657404750613611 -0.00125216970424909 -0.00250820678779881 0.00316966885483274 -0.000835962049682449 -0.0017021139175343 -0.00434037582149599 -0.00971415101790772 0.000698454973856839 0.0143128325616913 0.021121542601956 -0.00444613248995103 -0.01000802402187 0.00189694225765006 0.0127752506195898 0.0101723538517088 0.00123472095260573 0.0037424064600567 3.98380927620673e-05 0.00056692164973343 0.000393148373572157 -0.00403501668421203 0.00938380733151263 0.000293429648814869 -0.00798851743461583 -0.0144868056665221
  73 1303.45175229987 ""  83.5819011754256 0 0 0.0352663835726061 -0.00326562686914378 0.0350035752351209 -0.0426193546141505 -0.0326863916788587 -0.0541492946241479 0.0119391570779718 0.0612557957180496 0.0955057874847824 0.0708150998648367 0.00438451571971923 -0.00144064846899119 -0.0328439255655731 -0.0324383064998457 -0.0441862295780547 -0.0611812404753576 0.0299639713634826 0.0598063596337235 0.0389935161527756 -0.014686703682595 -0.0340860652990273 0.0127626804071715 -0.00945499106343729 -0.0197598335215023 0.0335785685843415 -0.0169468983249328 -0.0340274084408299 -0.0107346105489706 0.0021736140095775 0.00588796023368415 -0.00517062669099344 0.00887993564075908 0.010366375678198 -0.00466298413732888 0.00468032958359896 0.0129130607184089 -0.377516385105303 0.275797256483681 -0.123701276087688 0.151569903622916 -0.0899052839783756 -0.0106629843488621 0.00826096979785038 0.00603641893566658 -0.00775815626126409 -0.0402620637755648 -0.0347151470190307 -0.0575525696376665 -0.166039049828526 -0.0546993504212375 -0.0473803775548686 0.0476902160314335 0.0154767523464357 0.0394140453911542 0.0081566802220572 0.0177125642667139 0.0303910243307698 0.00896492968998584 -0.011412709584896 -0.0201433045890623 0.00761867101806772 0.0219218599740131 0.0281178201225358 -0.00755453153148842 -0.0388977454388817 0.0331365453695061 0.000847391440280753 -0.00125272032895028 -0.0269658535788446 0.0211893505517894 -0.0202392431562494 -0.0170000730296995 -0.0210219123525319 0.0435099984804883 -0.0195699662032431 0.0181853273446749 -0.00183912166990742 -0.0277728413542337 0.0040072204920235 -0.0227117216909947 -0.0125182596354267 0.00242215203994524 -0.00299231566921095 -0.0230298312080678 0.00718739937314561 0.00133800380524034 0.000918712861973892 -0.0275075260832036 -0.0156425234523017 0.0233809216530034 0.0234276413550817 0.0685201945699054 0.0586594236942102 -0.0591942092358327 -0.0536552777834399 -0.0139403488259283 0.168993244353204 0.194273067410198 0.0174112064632289 0.000117792023824549 0.000996118836436269 -0.000811750374160582 -0.00228911376334719 -0.00169799232385931 0.000579724472244794 -4.76358578674899e-05 -0.000986020871952137 0.00135779746224702 0.00169130543803197 0.00759106457246873 0.00212898803266311 0.00143559008150409 -0.00777191474562517 -0.0113191011418187 0.015394219846249 0.0111617203190845 -0.00205023825562019 0.0109696232604669 0.0054398083264241 -0.00431079808785585 0.00625358893719167 -0.00289695988233899 -0.00559069678434166 -0.0014444477548258 -0.000355428065078373 -0.00390410020360218 0.00349108554919742 0.00445872023193048 0.00516883455426102
  74 1343.26166627015 ""  4.28576320606217 0 0 0.00150985270595309 -0.00272366949005811 0.00441495132735976 0.0124918697209319 -0.00158308413705419 -0.000689109686311794 -0.0265260109576292 0.00933238126492067 0.0168077365396061 -0.0178812204121562 -0.0059740120188898 -0.00600233705354833 0.00164069698100353 -0.00244891665864725 -0.00361015342463101 0.0213871396539451 -0.0112672871616819 -0.0221268979349085 0.00496257141452142 0.00364121283603366 0.00569362126243775 0.00567454277833316 0.00196927437390078 0.0024002854805773 -0.00691010509730876 0.00380029258122546 0.00786480448607797 0.00307672312702784 0.00127758637512826 0.00142377571732598 -0.000904872922383327 -0.00243547044873281 -0.000717861827706489 -0.00123421323950561 0.000202239077339182 -0.00241306010721123 -0.0258128354975055 0.0236764967680367 -0.00893590280619593 -0.0315569543839132 0.0352138814808402 -0.0103038294855829 0.137160812004448 0.0146285051309915 -0.00125897689619063 0.0727350829630235 0.0837221148146985 0.120699712464142 -0.126728496955614 -0.0140065834967506 -0.00340663527884226 -0.0440972414260762 -0.0532731620825494 -0.0871818771465501 -0.00763775506167553 -0.00750775519556375 -0.0134511491656959 0.00891916272752193 -0.00272235467163466 -0.00918689268024546 -0.0060963636636797 -0.00940114845851126 -0.0102839961839397 0.00651021299626215 0.010811865003447 -0.00554209855749636 0.00589637735800112 0.00383332250219653 -0.00174092095519913 -0.000583523768243575 0.00342689812135199 -0.00624812665389401 0.00969119512077686 -0.00972170021146994 0.00750778549330467 0.00122192795178895 -0.00674991766946005 -9.32515807906957e-05 0.00552929048709451 -0.00173431202402661 0.00066509198462254 0.00235896633319144 -0.000961582817317942 -0.00442985837685885 -0.00130099530058362 0.000149607393269084 0.000169108741075599 -0.00367280862341069 -0.00114548828081058 0.00287048145392155 0.0297661408519458 0.00772091340456379 -0.00390952059899463 0.000122673686575415 -0.0241347228438014 -0.00200055840673836 0.0224007791966097 0.0265464378744971 0.00287040361047346 -0.00302624837598132 -0.0388869503741476 0.00717913680328086 -0.0535314265378275 0.0208785700106896 -0.0175985701646571 0.0543336928358923 -0.00233254530145037 -0.0031646403333889 0.123933738006235 0.525489731103478 0.390872997546608 -0.11329314762587 -0.348592136369724 -0.217737999991778 0.0212722034470894 -0.123388058763353 0.0395698564987627 0.202125506205858 0.186371193547099 -0.0169261944943207 -0.0597989842646163 0.0427928380117881 0.0501147520765503 0.00546719162097208 -0.0500531100062101 -0.142079092619588 -0.0851930642385765 -0.00932569026159077 0.107056835101391
  75 1344.76116324876 ""  2.17464605964723 0 0 -0.0101176432707402 0.00538242535300147 -0.0102341159629863 -0.017595404135816 0.0075489152619281 0.010006494001909 0.0580209144903383 -0.0341286636775743 -0.0577133212689447 0.0369077667974715 0.0131505555843053 0.0146965591658075 0.0051319577306618 0.00741114522923241 0.011079718597324 -0.0581023285487561 0.0308341398441568 0.0610335797060719 -0.0155683575458677 -0.00607128937011877 -0.00712841667325011 -0.0204347628876562 -0.0102919551493021 -0.0163352102344017 0.0203014596945127 -0.0104188799379865 -0.0208434012946184 -0.00882402008305164 -0.00542671994798865 -0.00630179043434734 0.00107860273148614 0.00672005684258952 0.000911022869458775 0.00253682502515628 -0.0015415070834429 0.00620945017918514 0.0757640054703089 -0.0452744291938242 0.0215669789310802 0.0532360675632629 -0.0619498694402244 0.00831259956164869 -0.347093520712321 -0.0340992719234771 -0.000753992522997378 -0.180944982940289 -0.217916721699241 -0.316959541241868 0.418595746101984 0.0590492625537911 0.0208725418630313 0.13572676267049 0.163210970716278 0.266507870082434 0.0224773253655002 0.0257788937554842 0.041807253369818 -0.0326718360217617 0.0150428070630897 0.0317524000650604 0.0213449442731152 0.0313492613096357 0.0373328802185184 -0.0136259469368686 -0.0342632575460635 0.0188983233979577 -0.0121168204159942 -0.00496657080823551 0.00511525932981573 0.000676327224571108 -0.0122423965804439 0.0186516247650528 -0.0247670046097039 0.0269488043632656 -0.0206627824840099 -0.00546942195455257 0.0227062280976471 -0.00186593726939274 -0.0138808720798071 0.00395483990510337 -0.000951771537599824 0.00220856144670425 0.0040067497045568 -0.0011001302113522 -0.00322477749658365 -0.000346841669459743 -0.000795863980729502 0.00944000948334087 -0.00377109121878843 0.00370058410970241 0.0150313183260589 0.00163978654540891 -0.00856102221725193 -0.00249345465995641 -0.022244116058809 0.00216191106402723 -0.0286392442877271 0.0157110987018057 -0.00964606677982773 -0.000534688715646933 -0.0140901354862846 0.00249216972503186 -0.0206062964963832 0.00616658060143157 -0.0063403751467725 0.0189222321909528 -0.000563275728950553 -0.00136797829865729 0.0445013843190022 0.18826681802588 0.138578741417615 -0.0401402235713126 -0.122943186392401 -0.0758074561297058 0.0109986179602571 -0.0386098312948455 0.0122359462122087 0.0805547729584258 0.0720342890626505 -0.00586510593979229 -0.0197681857716315 0.0145163264407749 0.018343397181321 0.00233834854273847 -0.0188985826282956 -0.0482891814112582 -0.0306730512347308 -0.00295405351275687 0.0380091013020086
  76 1376.84081401409 ""  9.17468422744874 0 0 0.0315246503047503 -0.0613173902084652 0.0453918323954466 0.0520860752844078 0.0195955701697581 0.0180335049859917 -0.0266017839498109 -0.0249430108167388 -0.0435723303037016 -0.0244561752034215 -0.00301607354271746 -0.000291643310614136 0.0215359772386516 0.00633930160150611 0.00659234518505583 0.00057937833841973 -8.47621040425709e-06 -0.000238730012247007 -0.00942206484729094 0.00873188784479184 0.0166508477885188 -0.00931555477448174 -0.0103086319606451 -0.0156991996518481 -0.000890792351108002 -0.000225636967980918 -6.46869299097037e-05 -0.000484372560049981 -0.00184377265590481 -0.00294621972192854 5.97664465953847e-05 -0.000112963139219783 -0.000320812799803477 -5.49376862594786e-05 -1.05671361898546e-05 -0.000322862309579048 -0.156922879279838 0.275803799747781 -0.0915242046260953 -0.382586120480607 0.47761622527752 -0.29210695053593 0.00391859280625105 0.000226536012105903 -0.0012656036250072 0.0158209190924343 -0.0019335935283614 -0.00648844528773211 0.131049348757299 0.031754769632131 0.0267779179340332 0.0531890668013361 0.0634063766632246 0.0976866353885473 0.00697722987232948 0.00480573030602679 0.00807710402347991 -0.0123760313505037 0.00724329099753832 0.015475708634911 0.00609687909724562 0.00627443994535728 0.00647261986425154 -0.0013410786081655 0.00114400722978341 -0.00124557555448534 -0.000446571808010636 -0.000764952959118761 -0.00111186231185342 -0.000386022242362946 -0.00129590388062862 0.00179470277312032 -0.000253867934119692 -0.00188227425416489 0.000938030474051048 -0.000519942614878249 0.000869379119800085 -0.000139927899958361 0.000341764084684879 -0.000887651677227431 -0.000796144608578755 0.00350285074143838 -0.00400198211056128 -0.0129181928549075 0.00134479534350931 0.0121618651499955 0.000752009600220056 -0.0401815560199697 -0.0593516080735583 -0.00104111889503659 -0.0125953866228291 0.0892825655987538 0.105742604869434 -0.0169978308378561 0.0852275137514253 -0.0245748039403351 0.150143109998886 0.26288447318375 -0.0389125578912994 -0.00112764947933574 0.00133988253878613 -0.00149506759376846 0.00425948206279065 -0.00277078122330002 0.00110906566364635 -0.00175398452292316 0.000556735036541444 0.000369608664335915 -0.00434573694838649 -0.0208932270201207 -0.012039159961412 0.00745752523071303 0.0226299828996755 0.0134764560263811 -0.00690821240158658 0.0091345540345082 -0.00413143298887261 -0.0090394364171988 -0.00829691082384256 0.00420427384596542 0.00243757812950193 -0.000833211966976265 -0.0035783758380076 -0.000271370610832376 -0.00164091580373216 0.00497091543016963 0.000105226703994079 -0.00112808112722056 -0.00329963217212047
  77 1395.54126473731 ""  14.92894197948 0 0 -0.0222660947318765 0.0692143073333658 0.000314837581776501 -0.00778324675532028 -0.00266625447085743 0.00401840659389382 0.00448874649542979 0.00412547173856329 0.0087220416094232 0.00396018994212217 0.00146903467720203 0.00145378025359087 -0.00806095722536652 -0.00202613240359346 -0.00212458656412374 0.0090761506789784 -0.00309286989976469 -0.0065538164534551 0.00481144089666263 0.0021546130375241 0.00266173303942659 -0.00545189799210024 -0.00142885035780574 -0.00304525793203736 -0.00344750015934228 0.000778350683856095 0.00180901268627871 0.000882845789467226 0.0020536970156465 0.00276850987818393 0.000205918566380478 -0.000468958695757287 8.42597577694978e-05 -0.000736420912054204 0.00109684455777152 -0.000723536672584844 0.153255501825807 -0.374794117241554 0.147052544509745 0.070021029255953 -0.0461730837687022 0.0583017259401856 0.00403597121448152 0.00067734613662031 0.00304502718054998 0.00828086514215672 0.0180364694504763 0.0281684588984529 -0.036319536420054 -0.00417510988215797 0.000415781098388228 -0.0193653523446281 -0.0234843220220846 -0.0259776338594856 -0.00354227228330294 -0.010452259279787 -0.0112068747832514 0.00911735696379375 -0.00545183339541497 -0.00977857626310159 -0.00447891825114314 -0.00691575457574227 -0.0140826510103791 0.00076316081060318 0.00347547514446432 -0.00203036591090196 0.000116613410002009 -0.000803577201490393 -0.00115373454151133 0.000718305110826904 0.000797330878439499 -0.00229306295281969 0.00420883458864541 -0.00563151573806037 0.0048808156968203 0.00228429816353878 -0.00756971282978687 0.00160576340052602 0.00541460154378524 -0.00278104657668724 -4.60105485851347e-05 0.013706526526547 0.0278642680197953 -0.0199628931425264 -0.012877898663963 0.0131109459838216 -0.00403084184754948 0.0159980728283547 -0.136191870604918 0.00879465909982713 0.0473132288758927 0.128969515237907 0.0941232087805572 -0.0165845300224843 -0.00948850714965428 -0.0113489475162975 0.00793317720526298 0.638683736716286 -0.178943620892196 -0.00361069358976855 -0.00242295115178966 -0.0075443672464057 -0.00367966351144335 -0.00684969898574386 0.00297094892369072 7.02914207373061e-05 0.00182684207606792 -0.000368961685196502 0.00287439903688621 0.00882205667969864 0.0116650458370127 0.0195763613591453 0.0507208776693448 0.0270981231304159 0.0117138164657184 0.0152497256222469 -0.00272930986587358 -0.00172987516676103 -0.0150898986949769 -0.00730802964448173 0.00363795050508035 1.82270832691449e-05 0.00292294289889423 0.00123455975822471 -0.00689590801989374 0.00586082099198649 -0.00606813944241384 0.000976129249256083 0.00397373442771642
  78 1417.81008059596 ""  7.86911694301007 0 0 -0.000255494224434493 0.00237677722786168 -0.000313349529375926 0.00409498596130388 -0.00252342747976725 -0.00288576796155827 -0.0143496252028303 0.007186634319176 0.0123677460612576 -0.0203945657226285 -0.00909711316265103 -0.0115025635621984 0.0188382341197094 0.00405963223808496 0.00481773764312664 -0.00647218228578135 0.00533715040457175 0.00722161667701412 -0.0153221458979093 -0.00918093948480296 -0.0116877803344929 0.0212440538472819 0.00831838660465155 0.0113030596411077 0.00152893458280018 -0.00133092093155352 0.00303958582890569 0.0106879661236113 -0.0267294857548898 -0.0494067131953177 0.0370559701884238 0.0583635159318681 -0.056556605450084 -0.0129481432864896 0.017203977152196 -0.00907228474258995 -0.00593042053237683 -0.005297554800997 0.000899772991305519 0.00762573366435459 -0.0102636374465892 0.0121479221774094 0.0793993736954255 0.000665794256734904 -0.00831752356725089 0.00975311239761314 0.00119253030897007 -0.0203833449299007 0.0358156405970009 0.000632718725057852 -0.0117636040646928 -0.0209951159807593 -0.0409110079885757 -0.0685500177012578 0.00478938046000988 0.194772986178577 0.147445012465701 -0.134333900967372 0.0783160673079976 0.187063419134478 0.00678388928941087 0.0456821778142496 0.233056091226567 -0.123254697991797 -0.33299186948961 0.122380926407588 -0.29110689347097 -0.149550353030897 0.215619328799695 -0.0291442786236927 -0.219998417754848 0.321255716185546 0.0384014105242675 -0.0615107080157087 0.0542044380956839 0.0200971204104127 -0.0961675455518754 0.0374596538163046 0.0993062419513342 -0.0428360096281606 0.00783058594666864 0.0021336249199736 -0.00493097663450062 -0.00159141701340294 -7.53679653364518e-05 -0.000380681280042865 -0.000114156824605811 0.000797859210736196 0.00327810205456988 0.000693962235346034 -0.00795546602841636 0.011861151763598 0.0244994255021239 -0.013388464215913 0.0223829006734288 -0.00690944919764443 -0.0011928249526132 -0.00738061721879679 0.00408741403941991 -0.00765498822290703 -0.020742177870972 -0.0336280745243083 -0.000455104288066563 -0.00442781699659573 0.0130194536351034 0.00515851890500625 -0.000935490792612752 -0.0274133700936047 0.0347288863854475 0.0883460255031596 0.0980522426036349 0.0343460247008742 0.149625728038061 0.110310859673402 0.0394970248074824 0.0635298683990293 -0.00544770893314036 -0.0360992814386854 -0.055224922358248 -0.0127561751199362 -0.0344583701482141 0.00181389707011489 0.127636583662543 0.0507423709845942 0.0158026839201034 0.125327568268046 -0.0596056762380566 0.0600863628582488 0.0972379485863367
  79 1419.59444293446 ""  5.87842809440944 0 0 0.000106044411831234 -0.00611439487549203 -0.000800367593161732 -0.0047711265908649 0.00313534288104997 0.00348484371877971 0.0159822369782473 -0.0082786983287605 -0.0152098403263395 0.0251631686113247 0.0109316373695097 0.014156647133945 -0.0223219176379141 -0.00610839063527676 -0.00510736136636109 0.00561612867445958 -0.00446892730090081 -0.0103774221497139 0.0186591094760425 0.0102514455751219 0.0142070720068091 -0.0246134117637775 -0.0100545246380054 -0.0128603786225783 -0.00035292484730043 -0.00293573689449506 -0.000499697257450054 -0.0147741696632701 0.0389061995427468 0.0605100896042542 0.00336734025782441 0.0121880883579505 -0.00715799324188723 -0.0523878491781511 0.0602197922223105 -0.0200489559883328 0.00892315269050884 0.0269200916785137 -0.00760577210874193 -0.00287521712187257 0.00383480934116842 -0.0156722057419494 -0.0949484365011289 -0.00245661802873288 0.0112950661300368 -0.0148762127226231 0.0158100171213761 0.0102264781925072 -0.044552165572618 0.00370491915428495 0.0107739019027999 0.0245574463588428 0.0474993525216752 0.0800132408566786 0.0142684332768072 -0.248860852014857 -0.181931730568685 0.176239434766597 -0.127319510707907 -0.222297503549191 -0.0240954204752516 -0.0654757069889618 -0.302259855000325 -0.000695065741736078 -0.0458056550535666 0.0247246495800732 -0.0570169418196063 -0.0310323691328422 0.0257930540266258 0.0128485521004762 -0.0569129729348705 0.0369065583902432 0.192412058996254 -0.199155308556931 0.211572255557021 0.113353906513899 -0.336858458500756 0.0450072671662564 0.318849551388855 -0.177136663525921 -0.00156022673789213 0.0016577463955081 -0.00476908068998543 -0.000481779177388673 0.00016174031173091 -0.000644357973086734 0.000132382527999842 -0.000253791804432328 0.00772016056767745 0.000388976887368558 -0.0107134661245897 0.00497351252410618 0.0169142463681224 -0.0118736792037239 0.0196244183872866 -0.00546740625047609 -0.00042449865983135 -0.0328346282334127 0.01063838439225 -0.00585421987109196 -0.0174510951410683 -0.0283628330330381 -0.0013379182145762 -0.00463896888573954 0.010787891835232 0.0047752337314149 -0.000586329193182419 -0.0184032722935379 0.0306006519611266 0.078277130876446 0.084223825528758 0.026396728698204 0.118837510357207 0.088080325460023 0.0338701787195427 0.061434566953926 -0.00774060030885396 -0.0214020945584935 -0.0376236745523777 -0.00770925117151403 -0.0299653755330816 0.00476064866461102 0.0901232438901461 0.0362033255545213 0.0145273235601902 0.0869678899602131 -0.0447799802259366 0.0401905608707844 0.0694512664411711
  80 1421.59404900587 ""  1.46780699882788 0 0 0.000458237851600404 0.00271517394843866 0.00121923710934822 -0.000177143773119803 2.91553381328023e-05 9.88376393476562e-05 0.0018092483665016 -0.000114125401372822 -0.000261561555469677 0.000373311830351558 0.000947495196150667 0.000761970389209285 -0.00168646504854606 -0.00148347916419592 -0.000861105763990985 0.00184695815246626 6.05881726586209e-05 -0.00134628613916635 0.000429154735270205 0.000318695006450971 0.00152394793532508 -0.00188254287119488 -0.00110587510462057 -0.00167524959758286 0.000124184633862164 -0.000958549019266121 0.00136664573411639 0.000781062262109849 -0.000615063731360831 -0.00390920335939656 0.0172847431308841 0.0277540079883943 -0.0266208330297932 -0.0262420303521231 0.0305446884989324 -0.0118415535292223 -0.00388445836346715 -0.018396586120098 0.00539313022929859 -0.00810527663847567 0.00994590250738869 0.000790157264202113 -0.000634958455862119 -0.000262925121037138 0.00161213379382618 0.00320417659820422 0.0134931717805937 0.00433855400164025 -0.00195884445226242 0.00343906502304328 -0.000225336118461841 0.0032645749655545 0.0051922423468057 0.00782919430569292 0.00326717842084396 0.0144968806416747 0.0108461249225634 -0.00700717477753444 -0.00240250051678273 0.0159139434863344 -0.00567158262919125 -0.000885270052094991 0.0140641615333025 -0.0610210277179157 -0.158215373405571 0.0581780889472841 -0.13737807594093 -0.0700169440629947 0.100758923291603 -0.0157112421518461 -0.102948257803757 0.153787531110607 0.0918167610504506 -0.103667815173666 0.105529344981758 0.051989832489068 -0.172165420625933 0.0337142191621412 0.168155072303731 -0.0875090513100269 0.00353315325108594 -0.00456451686837558 0.0127188197987362 0.00341937006349134 -4.01794857405892e-05 0.000997577735391188 6.81087162351082e-05 -0.00102556848325297 -0.011160240560875 -0.00162831752188143 0.0208682571923545 -0.0275591831509801 -0.0590067825740277 0.0319144665151185 -0.058283221569336 0.0173287298320754 0.00185782064800852 0.0373137406626672 -0.0149276808928417 0.017405884751026 0.0492295686953906 0.0783971604866183 0.00183606176397091 0.0111759717896513 -0.0296375813440915 -0.0106757946455374 0.00323432631620779 0.056279818141369 -0.0832241277389261 -0.207556217820377 -0.234109298422473 -0.0708147438656012 -0.337399709072888 -0.254623855935827 -0.0898294762716253 -0.157532229972267 0.017185694581565 0.0753346706547218 0.116510367116217 0.0241346577022792 0.0779818174166139 -0.00339829243428248 -0.294763287873919 -0.100364190872929 -0.0606837960069222 -0.239730604143338 0.100139917293166 -0.137675606224331 -0.197459111783389
  81 1440.47186123281 ""  6.90781284107359 0 0 -0.00174087611693975 -0.00944384437727423 -0.00086951519607636 -0.0152157477251819 0.00814002694286096 0.00967508094268623 0.0433598280790566 -0.0194808494264059 -0.0351212056643505 0.0794008578513971 0.0369697026533777 0.04844278887052 -0.0843879489415507 -0.0249450327204123 -0.026202215603429 0.0397494953535275 -0.0353456229794406 -0.0639714805632933 0.0680446355307966 0.0398299743265244 0.0535665703336117 -0.0814095164149066 -0.0332832431792455 -0.0437800271747655 -0.0156694898600997 0.016374288030523 0.0282902979923929 0.0173827429576737 -0.0157610646732794 -0.0285197862048238 0.00646117640964761 0.00479698506245557 -0.0164770602788015 0.0107644963533772 -0.0170139401788181 -0.00307433925195555 0.0383347276956664 0.0351678997756004 -0.0050403965837657 -0.00115601334257003 0.00847334292160104 -0.0405810110809825 -0.245582720753736 0.00431899979357099 0.042528517193769 0.0305640261523919 0.129301373212491 0.197010761520076 -0.300173826422645 -0.0126184854560039 0.0369050631571808 0.0582930257260514 0.131623454693596 0.224182783562639 -0.0455334410081854 0.124055786825313 0.058090600022919 -0.0606262023585162 0.0472031997268118 0.0882477083451485 -0.0263650200088362 -0.00691257029798899 0.141307118823879 -0.00591897350897739 -0.0563246973620055 0.0163823987199608 -0.0390577420169329 -0.00829295095744058 0.069757879915901 -0.0212637597636546 -0.0163376327462678 0.0582015019187298 -0.0226292249789674 0.0412492826395642 -0.0473104179491987 -0.0345497897670915 0.0622445115337418 0.0103741280317871 -0.0582102504995378 0.0610547343580171 0.0282480144425083 2.19005159959366e-05 -0.00287534494286337 -0.000443938953500855 0.000204455396562802 -0.000314852859622649 0.000209755986182501 -0.000145201820522296 0.00428536115771048 0.000133680697670888 -0.00561159994957887 0.0063262863881372 0.012366615293321 -0.00373618157918285 0.0178519144053746 -0.00455566311082075 -0.00113080896156964 -0.0219537612375436 0.00528453060219632 0.00154651160077736 0.000102294660889272 0.00152240431174088 -0.00118806992320644 -0.00245710144088716 -0.00058989993953005 -0.000277021105227595 -0.00190329416424201 -0.0052780675205646 -0.000262918138980044 0.000501378422529144 -0.00436380601901263 -0.00200431529645835 -0.00817288803210686 -0.00381696449214307 -0.00384419369791627 0.019378043969941 -0.00850460913416738 0.0158735674505184 0.0203777649255467 0.0106610073781191 -0.00421125613783568 -0.00264846014103471 0.0210690740657858 0.0084105680662299 0.00704443893927208 0.0215172830916391 -0.00433651472846971 0.013985847983675 0.0161859139704824
  82 1446.05434001944 ""  15.8702857555096 0 0 -0.00565627146809575 0.00348397607126716 -0.000971165258785847 -0.00118821570566855 -0.000943984805491915 -0.000323884802044676 -0.000528772846333288 0.000936286310889498 0.00202711019580984 -0.0043044105532521 -0.00145795938598158 -0.00222725197747895 0.00352334364647795 0.000555061093624764 0.000255780927015107 -0.00112218839782751 0.0021984868327553 0.00359018904378569 -0.00272197977576245 -0.00187615470491757 -0.00202723229016126 0.00265875704224563 0.00162139564893345 0.00154691274918466 0.00143392882657013 -0.000521436282893763 -0.000101744100892938 -0.000707351871482659 -0.000616736610689576 -9.42359484789658e-05 -0.00232943123251905 -0.00257680562225099 0.00321856241136159 -0.00346963716584018 0.00349410729526365 -0.00172798849957431 0.0337198623536164 -0.00703057957186893 0.00937442498505886 0.0320824743966973 -0.0285845031796609 -0.00467040802758844 0.0135781771865138 7.16899152185965e-05 -0.00164125144980015 -1.03475187515563e-05 -0.00469326385729371 -0.00727724042043702 0.0143794841860944 0.00233387291951275 -0.00188414995385467 -0.0031901239844437 -0.00857923894181756 -0.00880951663310202 -0.0022529648305793 -0.000963200025466433 -0.00180921713857921 -0.000958306315964252 0.0045170848160661 -0.00466386145329663 0.00292865696591608 0.00414486543276638 0.00485651670877242 0.00827376513187159 0.0221155438770411 -0.00780245303178473 0.0118186832837897 0.00400183580012694 -0.016037757542364 0.00488967354125154 0.00343717061837671 -0.0158580029027002 0.0114808253478897 -0.0120937155078913 0.0127231334559748 0.00497735683372821 -0.0194460545161809 0.00444188701933634 0.0209558697161868 -0.010052669776019 0.00130314322807675 -0.00598552928452367 -0.0324083358179523 -0.0141169148603373 0.00233495573472281 -0.00055097798000522 -0.000247089787752842 0.00475045670147215 0.00361191100464817 0.00255837686606172 0.013267292255565 0.125832166607253 0.175876579831805 -0.00893248473722249 0.200224294315897 -0.054202218208343 -0.0101682803322729 0.00512217749057707 -0.00315100057194065 0.0131139144887246 0.0437947081910167 0.0725465871959577 0.00464420773038259 0.00785672028272087 -0.0252422214932732 -0.00314277702544207 -0.0477760088807849 -0.0886933219983139 -0.0742125004996254 -0.177228657410506 -0.1898784514748 -0.054004659441782 -0.280254025050773 -0.209254123837624 -0.109430397962307 -0.103895701417492 0.000362312533255043 0.0431837364930596 0.111804779908391 0.0494561164497847 -0.0954802996659155 -0.0485918571485755 0.358180563801735 0.126573188986861 0.190900966121856 0.283852840109676 -0.0127592878715946 0.269353492013991 0.27463794131875
  83 1452.08533812088 ""  6.26485737421116 0 0 0.00154428187640519 0.000565574166861983 -0.000501125987257132 -0.000725301541944349 -0.0001887420587036 -0.000484213066473232 0.00586003368586836 0.000237073121533158 -8.7379752082038e-05 -0.00317399683108624 -0.00139086732896892 -0.00199143910304524 0.000369274921497177 0.000690871367487502 0.00105080892606727 0.00621363751659959 0.00422796815659956 0.00518815211629322 0.00247552690085671 -0.000328706343184417 -0.000942785415715513 -0.0038036379552244 0.000431150517562979 0.00151204531890224 -0.000928237362542741 -6.42487042083016e-05 -0.000844061778703014 0.0148233198653215 -0.0364214458195286 -0.0607317957154472 -0.027877954725963 -0.0442047720870297 0.0398822604947271 -0.0452521230461528 0.0511011654428734 -0.0200198036396583 -0.0135735924724206 -0.00894866136089619 -0.000841598525068411 -0.0101150109750704 0.00529165390510179 0.0105902851931573 0.00288840128476664 -0.000932337022454788 -0.00161654636131543 -0.0162606949572984 -0.0200054627340566 -0.0278830156282386 -0.0296641286855165 -0.00549203608555759 -0.00308440068542216 -0.00387702317139905 0.00134124552558323 0.00157877815574362 -0.0102456740021222 0.249470354337188 0.179066135917384 -0.173450229980369 0.112294928596661 0.223798775715107 0.013846691486601 0.0555108769290255 0.297537076124504 0.0903051184045731 0.234660282597867 -0.0838488207739478 0.221446036861484 0.117230509710371 -0.14511148423401 0.0112416617337297 0.16887777408858 -0.234126622972264 0.154773614122841 -0.165783079056413 0.175095778642754 0.0841055234804313 -0.293437259696822 0.0565432906130502 0.286558400253239 -0.142585053243327 0.0113704238064555 0.00134364834606295 0.0105855519581142 0.00374878483154713 -0.000562645472101813 0.000234731666581076 0.000142495080963662 -0.00127277970102054 -0.00251940681693038 -0.000437389073841808 -0.00049721036093915 -0.0371325551259395 -0.0554090195116973 3.46674387356127e-05 -0.0682899064541204 0.0170524004244974 0.00444664399402588 0.00635219315249548 -0.00123743463373056 -0.0017451345761999 -0.00392089087257999 -0.00596330968244722 0.000205726929649304 -0.00120785682320264 0.00164008676567021 -0.00141668840213687 -0.000361104827042003 -0.00190174361946532 0.00637236487595322 0.0101061910565981 0.0197055364425053 0.000976898854949095 0.024196568086138 0.0215985006483625 0.00882104219426953 0.0122038316060549 -0.00200625188594715 -0.00536066641370311 -0.00863720856465346 -0.00198000220838924 0.0066726630112295 -0.00689190577035983 0.030497443779941 -0.00213692821648099 0.0122642347084889 -0.00677514131222891 0.0194403472340713 0.0188611094019367 0.00266986201818397
  84 1453.39873559978 ""  5.36449122369965 0 0 -0.0136667322148663 0.00170097074053687 -0.00267439607755976 -0.00598877134860809 -0.00174863345625588 -0.000946188649644336 0.00112822470807907 0.00244341991468047 0.00424338725192124 0.00103789003290513 -0.000717135122644952 -0.00123385083517981 -0.000318773862180959 0.000373874604177641 0.000548412066399928 0.000261399501180719 0.00100268054164364 0.00183892752780232 -0.000732138028282812 -0.00146349298838029 -0.00226876440192587 0.00188750523240655 0.00185537388788624 0.00181515387810201 7.78121886227557e-05 -0.000325920203843721 -0.000903850847722947 0.00154846607915526 -0.00386851643912571 -0.0066461471462227 -0.0025851684806475 -0.00454974820264869 0.00376674515499617 -0.00487925230114829 0.00568650243796704 -0.00184916514378234 0.096271568771153 0.0211465221815636 0.0141091788651497 0.0879389102360584 -0.0755233004725764 -0.0292639960412321 0.000680183355250264 -0.000893697476754779 -0.00128662797343675 -0.00449133653630307 -0.00465959694261596 -0.00691295940512733 -0.00194951048834086 -0.00110258039110659 -0.00300325811019212 -0.00727082692043118 -0.0150537776212828 -0.0139921612453885 0.00013303369578542 0.0281005944068314 0.021093800965958 -0.0189689289645855 0.0107831651225426 0.026089904973054 0.000958351371999704 0.00539214644223958 0.0316889722293715 0.00638908303263744 0.019594684598962 -0.00717317444023384 0.0242865684478699 0.0141437641669881 -0.0120774295525665 -0.00173792957481981 0.0212028713693368 -0.021841320282576 0.0160504163605904 -0.0182445407303399 0.0192010037770855 0.00954462445630001 -0.0314706943038108 0.00539258004912519 0.0308913708226515 -0.0166936744769976 1.07869256560318e-05 -0.00889864970928296 -0.0915652804494328 -0.0313341631490854 0.00467271366607158 -0.00309374582742381 -0.00113710023000166 0.0143614178687303 0.0254542953616964 0.00343854361883445 -0.00463341278006141 0.313994518333785 0.47736665342857 -0.0109351832463853 0.58679904515887 -0.146742301597112 -0.0470691811774686 -0.0665431381257657 0.0126730166626424 0.000944827805139595 -0.0119652872221729 -0.0124133373930746 -0.0031574309096624 0.00294752402410318 0.0068783273170329 0.00362498743009289 0.0171274523739387 0.0386625759226731 0.0161414286168579 0.0614119232574942 0.0308038267582498 0.0152409413710399 0.0477090200426768 0.0365849331476606 -0.00622911415970013 0.012190421568004 0.00413407239350014 -0.00647487283673481 -0.00749054218521802 -0.0014916818994579 0.00176672734540539 0.0390670911884621 -0.179196449913301 -0.0504216905725873 -0.0607279817150987 -0.121129153403733 -0.00743419879504076 -0.146983852752294 -0.137892425833061
  85 1497.45358797106 ""  0.00918410534274477 0 0 -0.000172353900189984 -9.4625066188289e-05 2.95856767116297e-05 -3.45330690026796e-05 -1.78366021771174e-05 3.65449637050289e-05 0.000304973789903991 1.14405389143532e-05 0.000150891741954495 -5.41814607508989e-05 3.30861879319858e-05 0.000239021029855285 -0.000345927868906657 -0.000167260407091342 -0.000320859552016353 0.000352174597102593 6.04369206376462e-05 -0.000713373325596007 0.000110901323950528 0.000387734630357621 0.000184888657425225 -0.000349392520165715 -0.00029056138337938 -0.000364448362077746 0.000340210499444794 0.00112374832184991 0.000108378766055967 0.000319133348238771 -0.0150318442671507 0.00839877085892471 0.00098957766100593 0.0243390156128399 0.0320089095197627 0.000384463990982301 -0.0167553966075118 -0.034528059106053 0.0010740240871429 0.000683642810587224 8.34085851873167e-05 0.00064408680228396 -0.000451321584986497 -0.000715102435090206 0.000476124691616668 0.00112385323768346 -0.000258438847571786 0.00191971636198804 -0.00593910989064204 0.00725609065528317 -0.00163769971245936 -0.00463896130420711 0.00297895306079178 0.000569100000998601 0.00086393187873589 0.00132836042157616 -0.068989721404893 -0.0508271761621649 -0.0709384177516783 -0.0323621957019247 0.161803296661608 -0.0888003257883622 0.101072790817654 0.0821001013680496 0.0512768057198217 -0.00416093002297159 0.266890703549364 -0.121805838190307 -0.201462156358536 -0.263444145562918 -0.330277840198005 0.181956678549752 -0.345670142546455 0.00185623672061583 -0.095358706268029 0.185964778956006 -0.173887129790699 -0.112142753043706 -0.15829169526502 0.334326469771527 0.204922204808022 0.205185732699327 0.325523161756634 0.000383756533657105 -0.000301555567239979 0.000156177989115153 -0.000104792323616886 -7.87634792850558e-05 1.76478419988471e-06 0.000161265351084603 0.000521257160303694 -0.000260096547689307 -0.00252701137838586 -0.000401219323367336 0.00120961229972306 0.00131763851164911 0.00405936176544397 -0.000541713196896962 -0.000893385082690589 -0.00245054804344853 0.000265185745854814 -0.00274640334709025 -0.00130108129115399 0.003472956475075 -0.000631686070140086 -0.00107315818109717 0.000676217013481883 -0.00184027347310002 0.00435212289773789 -0.000192754403623685 -0.0117613428339405 0.0326174037403548 -0.0307522826816988 0.043706987344798 0.0124013402273551 -0.0253015330964994 0.00221761670608505 0.00308193199369249 -0.000332394406860975 0.000760292339437264 -0.000911526735417558 0.000294317526891131 0.0489163734077837 -0.0189691389323673 -0.0188588805265319 -0.00422906402656704 -0.0629155985505865 0.00329045782612918 -0.0172971437070473 0.011650154656564 0.0231172071872345
  86 1500.94454378458 ""  0.0592281815400711 0 0 0.00045258465224215 8.50210202569806e-05 -3.10691109544317e-05 0.000141283604378853 -1.15122622593475e-05 -1.99685266819279e-05 -0.000889011125621314 -0.000158174931743587 0.000310710730410859 0.000908462440107819 0.000131931307457382 -0.000393525376156433 -0.000142999760591458 0.00116349296791809 0.000153804640778608 0.00034830036432229 -0.00146707519324116 -0.000108485444078649 0.000121985262011077 0.000272005847588128 -5.72646399129253e-05 0.000241489342608471 0.000236969503706379 6.48698705817395e-05 -0.00119741222148799 0.00305003123151545 -0.00234011604120588 0.00251864783902296 -0.022920245346889 0.0137323999361713 -0.0326289173870138 0.0081086082916944 -0.0111251053629533 0.0287601101791272 0.01982020733753 -0.00677249941311238 -0.00313816743089777 -0.00135910534349738 -0.000379332826454577 -0.00185773958123861 0.00112760311716551 0.00208767002127555 -0.00254671428170902 -4.33298631842175e-05 -0.000764245083312476 0.000956765173043519 -0.0141202850096143 0.00871855484210764 -0.00188778751081884 -0.00867268208927867 0.00494758576014493 -0.000442034119900363 0.000121938523635012 -0.00132821931387199 -0.135212543595139 -0.0818758160491043 -0.134700041485158 -0.0474848102741275 0.27338521342349 -0.162042894254236 0.152280955695522 0.132835056405333 0.103613418036002 0.394227695701287 -0.0798918789367293 0.167123819290096 -0.0761880541911251 0.0426209070461575 0.268758133125721 0.1441386716157 -0.0708987667692081 -0.26359918028991 -0.346297582062511 -0.263080145615215 0.0441704460834988 -0.166611440638226 0.173954023644222 0.203974889337369 0.106927075023797 -0.20243864575253 -0.161451479614785 -0.000258771314934774 0.000744269368034661 0.000144895309702501 4.31925431690273e-05 9.93911828688972e-05 5.56597821467932e-07 -0.000209139107140354 -0.000428294677172815 7.71562731722359e-05 0.000849579998906278 -0.00250363026767314 -0.00420002981586609 2.89801924887045e-05 -0.00632053561018414 0.00132828383893312 0.000865147648874735 0.00177269723508379 -0.000299665476661918 0.0035151300007356 0.00243269733725151 0.00133143439759243 0.000193534246788188 0.000704005536420422 -0.00035326295666 0.00636976017878491 0.00165082507325732 -0.000882556374122345 0.000552237228527038 -0.0130139497578245 -0.00732547823586035 -0.00946232978353119 -0.00765128973434875 0.0023731992961989 -0.000876450147933133 -0.00862249445883815 0.00264719234820181 -0.000154417803913425 -0.00282858026025498 -0.00378813079433173 -0.0573806791964651 0.0355791178033362 -0.0469462965566223 0.0221624448552748 5.76185360751946e-05 0.0573975612216585 -0.0732512320274539 -0.0607913210688952 -0.00490438912101105
  87 1504.61875955063 ""  2.93287469647782 0 0 0.00122236496778825 0.000973856131293707 -0.00234009185986463 -0.00360270821603714 -0.000513075063206691 -0.00136493287763146 0.0156742127971355 0.00345434887727719 0.0049748838148001 -0.00587633307676695 0.00391684115786411 0.00689644093000223 -0.0105050504653136 -0.00997392359416175 -0.0140867196444867 0.0148099159945984 0.000519055180184444 -0.00207470936405803 -0.00668029037302151 0.00212904208923537 0.00488889112629986 -0.00686244939207185 -0.00706457459958712 -0.0112643897377769 0.00130491474826969 0.00434510580266593 0.00754679625738886 -0.0367868979973129 -0.00873753174617351 -0.00709192170592908 0.0224758603808119 -0.00182920243230136 0.0144232397738324 0.0178426614525691 0.0190917002592815 0.00707947380087794 -0.0212673150534837 -0.0170025682694467 -0.00166749142646989 -0.0096767525772932 -0.00346046703025522 0.0253058945472598 0.0317982626957708 0.00849547800275475 0.0112794211316141 0.0311401810382867 0.0412386463483245 0.0581564693014537 -0.00624692501137802 0.00320421400627589 0.00640171436647885 0.0261271005898436 0.0292097411171221 0.0480086508178438 0.380300160363763 -0.187053914993821 0.083355072529581 -0.151652392877679 0.089275618713465 0.191990514181136 0.309538958858004 0.219934499052923 -0.186949052240302 -0.290169130556352 0.113293518375875 -0.14556512726065 0.0216344532684887 -0.0772711443691336 -0.266268350299427 -0.0732592330845263 -0.0142266508423242 0.196231269278751 -0.204948853475039 -0.246418910507302 0.0938684080928869 -0.0795754810649111 0.179831830186271 0.0243099270373896 0.00657494983662643 -0.216394847047118 -0.223958854553664 0.000701031414687956 -0.000255808766982203 0.000124090790566668 -8.71267934589117e-05 -0.000397037014338963 0.000119425087937737 0.000748359273326599 0.00177468714118297 -0.000300556024700934 -0.00351361116296486 -0.00160093670157733 -4.74313282546182e-07 -0.00117864461757587 0.00132337934229103 -0.000329843248700704 -0.00148411240255981 -0.00621447543364244 0.00102144630140497 -0.000739140590642662 -0.00164106949692147 0.00353701956319653 -0.000666942072978697 -0.00115300986562333 0.000469229513800552 0.00192513545821614 0.00122975536912045 -0.00129368169363466 -0.0101021678178841 0.0259134202030685 -0.0310875855570595 0.0363489807920414 0.0105198412782791 -0.0179306710981284 0.00167796582839422 0.00427375524590367 -0.00102505745017925 0.00120639740361678 0.000928088697300268 0.00116193237245153 -0.0116776517054631 0.00858435213827283 -0.017708537331196 0.00894406366141643 -0.0128040789061286 0.0263522657493371 -0.0329014172030212 -0.0175622419178694 0.00709697292692868
  88 1509.02905881543 ""  3.4467464689275 0 0 0.00909552622050895 0.00344653113594249 -0.0064126260752676 0.00237935284674552 0.000338629750386445 0.000101194033222711 0.000955373964696378 -0.000376244075668223 -0.000835357381901283 -0.00127321993293252 -6.48925224469247e-05 0.000240847821756775 -5.32695190934298e-05 -0.000506778885816018 -0.000647912518784769 0.00154230424032605 0.000505403951410312 0.000581917573481818 -0.00112566580385918 0.000320255945946361 0.00126429478814999 -0.000780431566652052 -0.0014156609142835 -0.00262289251923234 -0.00440859242643308 -0.000894774285733838 -0.00143928758973149 0.000282352477980002 0.00258543829187457 -0.00345356697402712 0.00104827466029799 -0.000763659792977849 0.00372493008579668 -0.00485377743553601 -0.0047082320149503 -0.00106274421060674 -0.091056675660286 -0.0575475753831146 -0.0108664808019253 -0.0538333197853278 0.0125836828102078 0.0905506437854895 0.00275334853011442 0.000697262908029018 0.000276446288568766 0.000764690225667867 0.00188796719026188 0.000818233674015507 0.00327852463630389 0.00524598357640344 -0.000260085369988794 0.0107190385140172 0.00959575633755535 0.0190054333997636 0.0270234519930698 0.0148560964583148 0.026382621810331 -0.00181041317078494 -0.0361365744265407 0.0382935745086617 -0.0183771253298742 -0.0173859213504017 -0.014366924910585 -0.00920451593229574 0.0232463467740833 -0.0144407938276876 -0.000957307270782459 -0.0119033147301573 -0.0276242758884296 0.00604890735565721 -0.00532724868825906 -0.00431547360220736 0.0614825364795587 0.0664800205531918 -0.0221803798758015 0.0274407766458361 -0.051698852193837 -0.0146629425619622 -0.00729386324029872 0.0570798512676129 0.0564742686968558 0.000989447258717925 0.00355810825330011 -0.000197752124835686 -0.000256108226924075 0.000276502716466091 0.000233395825035309 -0.000672659306175635 0.000163039460681947 0.000851850330013222 -0.00620860001164117 -0.0145673450961808 -0.0197351256955544 -0.0142932055040711 -0.0390649522062443 0.00575855215911891 0.00784520377743011 0.0027262374551651 0.00182860596925295 0.0188633666300899 -0.00239883352551514 0.0131010113060745 -0.00150954559958327 0.00475594575869695 -0.00147490486914988 0.0434549034113392 -0.00848410603334672 -0.00152883324701128 -0.0100780244236386 -0.00660118546840815 -0.0863194922042655 0.0150889939918738 -0.00843506841509307 0.012130092426186 0.00342720589376078 -0.0548732797838456 0.0190789013900237 0.0194383065627108 -0.00905097875965119 -0.0274750748749605 -0.53971401769412 0.283581083196795 -0.189850370605048 0.14011469298453 0.273565574061538 0.303264506811904 -0.336213332078165 -0.407225828223831 -0.145202642171414
  89 1512.30602035603 ""  3.95067535465877 0 0 0.0485290405987778 0.0221128272565047 -0.0416179986753359 0.0175150169764147 0.00336369399000032 0.00362205616390049 0.00607436639951968 -0.00731470783943773 -0.0130408173402356 -0.015617939879497 0.00117112226280862 0.00401988916772823 0.00317276281979019 -0.00411489717052443 -0.00708303014694145 0.00107328481187356 0.00217240263600589 0.00337394585763736 0.000232921726016825 0.00467088125668811 0.00839149676176011 -0.00955402898714995 -0.0085651602175664 -0.0141945540451989 -0.0021534378650851 0.00124252493454829 0.00217905750339175 0.00236287753932073 0.000260255412158899 -0.000574947926281981 -0.00321154657749348 0.00224852925725637 1.3668619791348e-05 -0.00149825690033106 -0.000536514695756103 0.00360923466947029 -0.52575495329109 -0.35414092709899 -0.0611920220019065 -0.308499889774073 0.051633894374103 0.55493740398177 0.0281133310490151 0.00593504482231331 0.00690429899339193 0.0198777547479391 0.0158914193796295 0.0216945341073319 0.0262654179721679 0.0106184140640494 0.0107345134837427 0.0551778210968132 0.0561367550529905 0.109279860609249 -0.0236814405131775 0.0136106340230692 -0.00413139223984046 0.00918847119345312 -0.00845137185636716 -0.0104207837210858 -0.0219780769031004 -0.0158324627506606 0.0120054019835044 0.0462179468301234 0.00784180448390435 0.0110161006792918 -0.0231674212735818 -0.0127736443671719 0.013177230968214 0.0280968647274243 -0.0304341455330743 -0.0293868143685601 0.0367825248614822 0.00157932901270187 0.0133621370929795 0.0236463114057341 0.00526243340424523 -0.0503417775530299 -0.0333004843056859 -0.00213649537879116 -0.0207257103427148 -0.00145891307985412 -0.0149283319317077 -0.00344769751635983 0.0001979637632457 -0.00104599532892293 0.000660499753123249 0.00483807150441722 0.0130446903779446 -0.00115611780951468 -0.00761548860789137 0.0370501421726223 0.0644122562211366 0.00537418179099482 0.0918519019244763 -0.0230795411757859 -0.00239891904901766 -0.0533710847428596 0.0139475998147648 -0.00406835438648541 0.00090139694623767 0.00248274776731505 0.000279775366073607 -0.00211604651025653 0.00114026757872127 -0.00542824333504094 0.00754297914409053 -0.00231411881898114 -0.0118662917357823 0.0333881514077161 -0.0256536163789316 0.0423419146729954 0.00887897484248165 -0.0333069641829382 -0.00860724046309635 0.0183945996633155 -0.006637222163934 -0.00751848707196043 0.00501554757615531 0.0128946653256151 0.121606945396917 -0.0528421573785447 -0.0154452821245692 -0.0131729821638143 -0.132112059594348 -0.00602297484746952 -0.0174740159936969 0.0545817170017625 0.0649478750322026
  90 1513.9418462317 ""  10.665190906339 0 0 0.0101075496954473 0.00502781396102668 -0.0084781804398201 0.00518157854691273 0.000611349547264838 0.00102615414471722 -0.0084308256844572 -0.000554666479388178 -0.000349096206846883 0.00427691802998594 -0.00120406511394817 -0.00223500554931826 0.00206911681163532 0.00388412845454328 0.00621389865702581 -0.00178575348123943 -0.0032040904236451 -0.00462322278665104 0.00238670952864366 0.00205307927038293 0.00237342448991143 -0.00106697603488761 -0.0017192140721621 -0.00332705632655515 0.00677479555319845 -0.0059054177405098 -0.00816947297675595 -0.0019089638167163 -0.00219479484727543 0.00771920950846388 0.00856201712596825 -0.00486672031549048 -0.00577084343830774 0.00524820076214533 -0.00126679292565084 -0.0138511384127384 -0.108982564898062 -0.0722293473378403 -0.0130060946663772 -0.0621716990031821 0.0100400300505442 0.114743425960198 -0.0141567097686998 -0.00317804852134653 -0.00397083385073555 -0.00283404283874412 -0.00132499618794117 -0.00315275472844509 -0.00497934095556934 -0.00348273949168096 0.00390021860610801 0.00606319973403763 0.00308491848246004 0.0115890268996905 -0.0175232336744885 -0.0363166292925575 -0.0350848527711857 -0.00447815992624479 0.0570149374114722 -0.0407898029109985 0.0425090522840164 0.0342966638778457 0.00254770557714235 -0.118418737361099 -0.0671185734613577 -0.00520922732964721 0.0659671316948494 0.0547893988265147 0.0124499970550771 -0.0889582898142105 0.100978213385637 0.0848118355422647 -0.127111395763048 0.017993481187506 -0.0630807482046551 -0.0856007429547547 -0.0230420480650175 0.183447395912372 0.115222557333089 0.0290469759833626 0.0940551095467588 -0.0011937047765014 -0.0039610165738707 -0.00268030910276643 0.000386882141762671 -0.000149918981430681 0.000138978388353266 0.000505844599975663 0.00152633348768696 0.00138765737583288 0.0096822421910473 0.0198456488401547 0.0217220080818182 -0.0111992507046816 0.0142433726819323 -0.00662515130181082 0.00325621761241441 -0.00327406575606817 0.00353548088744376 0.0115839980105266 -0.00110313738417279 -0.030426669164578 0.00145963799482612 0.00686788561018454 -0.00308519680663658 -0.00724475936439666 -0.0303147109056308 0.0174720763604333 0.0922674844972598 -0.192554998356222 0.253809662771458 -0.291457349047929 -0.0593211393186488 0.193231783713758 -0.0039463917717792 -0.00754164727162839 0.000461310094545704 0.0129393531245475 0.0164981905420298 -0.00148743072449633 -0.183926774817884 0.0440867705777022 0.216059824107781 -0.0531793054064658 0.448762647839393 -0.235421110099541 0.366534860223028 0.0375129880209379 -0.231393660923948
  91 1518.95710307671 ""  10.8622568569363 0 0 0.00472203167752775 0.0013998330849401 -0.00105947459994615 0.00698046490286274 0.000520214980052152 0.0016222340376035 -0.031652811735789 0.00029124760670134 0.00211200946054249 0.0239429664042905 -0.0049104743714875 -0.0104609589755301 0.00680385673216704 0.0164845986850193 0.0249083782190511 -0.0118533326805727 -0.010584466692648 -0.0144584486360662 0.0113911467614934 0.00110646659124808 4.91644465500676e-06 0.00526450285771432 0.00325039108786814 0.00524607477347377 0.012542754788402 -0.0115339460382589 -0.0234358168080029 -0.00259892881530147 0.00822419775852185 0.00754074526715065 0.0119300165365137 -0.0247409666662737 -0.016262402132326 0.00972614247679052 -0.00303480544008456 -0.0279219748292306 -0.0353635198033431 -0.0168360317597754 -0.00532506195845555 -0.020564117212506 0.00982836468116834 0.0304904650209726 -0.0678915065020781 -0.0150034633045731 -0.0186377739882844 -0.0363107147853191 -0.0352939933757123 -0.0501294759688408 -0.0551006847304037 -0.00759989345783668 -0.00668469288820233 -0.0222138197799162 -0.0264298669812169 -0.0423587215299714 0.0280367437944449 -0.0126466856458713 0.00873121331697892 0.0168193012880628 -0.0374111719496476 0.0131992300291053 -0.0124442515651633 -0.0133615569328984 -0.0398763710039426 -0.205794773228041 -0.196060235870676 0.0258731148923516 0.235201544970024 0.22184907190992 0.130706547007356 -0.23159095684196 0.346398192639511 0.119618801813433 -0.244741996075669 0.0548502690620006 -0.135000314740323 -0.164942565393302 -0.0682061884284043 0.374133180184132 0.238572677322545 0.0727712418306901 0.208804771263544 -0.000115761591919732 -0.000201458205476284 0.000460234408262554 -0.000138397459727181 0.000428234056275123 -4.55159909657774e-05 -0.000448723248426864 -0.000194141398678987 -0.000449485582177729 -0.00449054818613344 -0.00291404661837405 -0.000483747618658952 0.00515467219574124 0.00440559316601179 -0.000204240014728096 0.0011177922198503 -0.00138535168577941 0.000214985313408297 -0.00559721426669094 -0.00103329332528948 0.0139017744315398 -0.000394545638906525 -0.00244639064650655 0.00124973138238201 0.00305057251040138 0.0121716474918049 -0.0083937674666794 -0.0422534814865868 0.0912326294176614 -0.11389653937879 0.133119000229928 0.0283813835483885 -0.0854872826149017 -0.00060018564352547 -2.9757779561919e-05 0.000751025900539344 -0.00489647019169548 -0.00691967799861518 0.000780754701254812 0.0747219031794348 -0.0188328361501544 -0.081160321848129 0.0228472469651059 -0.182159924571036 0.098615955681057 -0.15132720347455 -0.0112652518796865 0.0996577742417957
  92 1524.86561561737 ""  5.94684639360902 0 0 0.000262210084066059 -0.000138887851016728 0.000115741677303405 0.000355706894752801 0.000143177088559127 0.000198786158322898 -0.00135613556887051 -0.000540411248108242 -0.000885768927539555 0.00106963337702189 -0.000440228146763579 -0.000316246416445609 0.00058573363545693 0.000735257058362457 0.0015089020226011 -0.00170856381259327 0.0016799503818441 -0.00139416758205097 0.0014738779919063 0.000264839658309663 -0.000658012488263125 0.000299707486583999 0.000571063717054357 0.00147573140317639 0.00312648997117801 -0.0260133323972768 0.0160819693766928 0.00588855244572841 -0.0346117129910146 0.0214215425830751 0.01748979112157 -0.00603982910951566 -0.00725426334499305 -0.0180588473934383 -0.000456874474998466 0.00941867506923052 -0.000349480807772129 0.000283911934947307 -0.000190236272783726 -0.00103901669548038 0.00136647195576973 -0.000386584339526704 -0.00428598051924548 -0.00219900463297586 -0.000116230680087685 -0.00488955034935413 0.00645058099588978 -0.012768386149557 -0.00242774963320915 -0.0135248293097563 0.00657501810367903 -0.003160202899 -0.00187132156775053 -0.00508272038555893 -0.266470418728846 -0.151984127243773 -0.265736974151125 -0.0728336863167997 0.479622018844473 -0.304222023937933 0.249548097157487 0.230790292111069 0.222580463359647 -0.209261170566814 -0.0599536112836211 -0.0401184594747019 0.10778566017303 0.0690551473908052 -0.0361477388393269 -0.131618306263511 0.145947862998486 0.144246649452563 0.224983428678235 0.0745524264394937 0.0377660128625503 0.123605271457773 -0.0608032240397781 -0.206691716036042 -0.120113298561922 0.0537597890559982 -0.0112606376327999 0.00079084851816341 0.00047438710792636 0.000130172585906453 -0.000174098042291603 0.000110945363655173 1.80904147075704e-05 -0.000106333775224802 -2.53105383350632e-06 -0.000106646090327417 -0.00546333063485975 -0.0036259762731068 -0.00235266312112679 -0.0018221435073504 -0.00305180490129422 0.000590952000704243 0.000726209130663958 0.000198753687495562 -5.25141111709235e-06 -0.00492373996624283 -0.00893847091237076 0.00888290640163748 -0.000612285236353867 -0.00158655684240469 0.00102891231728993 0.000366672021415619 -0.000200077458488005 -8.14811519729739e-05 -0.0284668154753014 0.0816154089442918 -0.0749063778047708 0.102763221758137 0.0363771966292067 -0.0426367258437667 0.000810554837590556 0.0030116511196527 -8.8190062001987e-05 0.000282235576800504 -0.00144604420872278 0.00117542045824597 -0.0158870673414882 0.00673804485582911 0.00361264512848283 0.00182143032274444 0.0143871210350633 0.00343881828852846 -0.000527122009506969 -0.0106660794653111 -0.0105779683056392
  93 1527.97581328443 ""  2.89466497296749 0 0 -0.000665381320808429 0.000250720460015423 0.000351531843535063 0.000102167260377983 -7.20182978729661e-05 -8.69932723651221e-06 -0.00329265211561001 9.93348801251757e-05 0.000311043620004948 0.00409916332597289 -0.000472480828439652 -0.00139138966220225 -0.000236247641383086 0.00184686628232685 0.00316100992341486 0.000883469083537231 -0.000647358330206514 -0.00205689105431303 0.00243829417277392 -2.46356455339256e-06 -0.000215340088747451 0.000223154478221217 0.000856644994002103 0.00160897465919895 -0.00646237603083059 -0.00676915955548919 9.25896098588264e-05 -0.0063263575245675 -0.00582791739980422 0.00170155979572193 0.00134902684628985 -0.00182742338401986 -0.000891329944401635 -0.00588176285970763 -0.00368115768378745 0.000409148628144055 0.00617286608028875 0.0031310209646443 0.000918023853093403 0.00504882695198857 -0.00207562506128963 -0.0053300627728838 -0.0109581297644323 -0.00257619750544911 -0.0022508037819113 -0.00725771690364023 -0.00359699857936985 -0.00976284704070799 -0.0191730861707326 -0.00309403775784157 -0.00144141239810413 -0.00507865682184833 -0.00390730798085212 -0.00765415293534898 0.0521406747198023 -0.064205470413147 -0.0169481554650208 -0.0478992396482799 0.0861479632711558 0.011219783132847 0.102537833908233 0.0793402443403067 -0.0150869464671049 -0.0117242599979309 -0.0151786741380559 0.00300684713480402 0.0234654638887496 0.022460140042015 0.0106445019052861 -0.0160250147548338 0.0347704587642774 -0.000864566920358343 0.076893107852979 0.0635381166701022 -0.0138228551372996 0.038078343814744 -0.0515788339146076 -0.0366559852674089 -0.0211771608891846 0.0532395011946895 0.0446539233096483 -0.00458109942201133 -0.000792169708370791 0.000228814537232848 0.000878074442114896 -0.000125553410383089 -0.000170326725509925 -8.01938716560741e-05 -0.0014883419539823 0.000346660242782861 0.0271657681249628 0.0116718496187079 0.00323057599438888 0.0140513193129696 0.00738454760505869 -0.000342882410159838 -0.0026883940340321 0.00266189140280062 -0.00121223164613686 0.0283690469194464 0.0509778586236328 -0.0416615237961617 0.00308962390417203 0.00572994820236061 -0.00365140542934489 0.00777468358245249 0.0220172144327124 -0.012185659328718 0.132601870975041 -0.398614198767981 0.328551925708938 -0.484440901650897 -0.171174533148622 0.193697508056541 0.000142006288407671 -0.008874975648704 -0.000428426808845293 -0.00885087492653891 -0.00247724084753873 -0.00734593843214401 0.117847610411225 -0.0181457887657604 -0.16556315265188 0.0433910738437354 -0.30902848943463 0.174725653552554 -0.272437187581883 -0.035696090914461 0.165250126092808
  94 1535.8991512991 ""  2.35482342736887 0 0 0.00397934857306951 0.000835056914646917 -0.000504931219660834 0.00826653099794773 0.00162626944867337 0.00369146961822409 -0.0371033150793878 -0.00635595498536588 -0.00872203032273186 0.0356150760355046 -0.00451590045440761 -0.0113812098147763 0.00310233018234783 0.0215572836207438 0.033693960777302 -0.00866099169616292 -0.0141218159964191 -0.0208231591318229 0.0258797168806787 0.00196930868540418 -0.00188536918014919 0.00354885154477384 0.0106988055313138 0.0184295087579703 -0.0340230979306726 -0.00697545326624081 -0.00530982345697071 -0.030356442398002 -0.00464197588712426 -0.00377962975064743 -0.0143429324273921 0.00531349918873586 -0.0108446829352101 -0.0101554641091667 -0.0141978575576086 0.000623911761868582 -0.0228735164425334 -0.0101609171150782 -0.00462891547729313 -0.0166181597095342 0.0110603015938964 0.0196255714774043 -0.111440648740532 -0.0207375360772521 -0.0232862694892185 -0.0728209977066004 -0.0684202691818819 -0.0944850452630922 -0.13792924237675 -0.0246678543317067 -0.0131422855688151 -0.0502316136224168 -0.0467570566734198 -0.0733028636781591 0.38263995341848 -0.194166335893113 0.0781860302915864 -0.159412592520733 0.0878571656652373 0.22097314194959 0.297305977404742 0.205348010735457 -0.210137899237082 0.249957900108507 -0.0836520392849311 0.118601512848348 -0.0482243018529107 0.0409512141687962 0.217750033832558 0.0806540045360505 -0.00298498350307502 -0.181186520398235 0.191359295174407 0.185358531665618 -0.0557426701500791 0.0955685656018625 -0.142701440858624 -0.0738022434715032 -0.0556216776648024 0.161048921601996 0.140135304158723 -7.35442526002537e-05 -0.000821170366939067 -0.000556673113934815 -0.000110537085500677 0.000624243049293712 -4.8116711512251e-05 -0.000787553170642514 -0.000952884003404834 0.000289920889250913 -0.00311294277312433 0.00274895226438875 0.00523921626107433 -0.00131501747843789 0.0051001478077924 -0.00175239818994253 0.00297494410013465 0.00255156728872127 0.000409695572171851 -0.00577135114599465 -0.0090599294270121 0.00716704750662279 -0.000281623961680822 4.25747717667912e-05 3.42752674651276e-05 -0.00434044685140043 -0.00518907626932254 0.00308953712150901 -0.0217347315712859 0.0657567498364598 -0.0478386649536394 0.0762180892970958 0.0243954217991259 -0.0325285376171145 -0.00300632880869408 -0.00513260895586484 0.00166994395892326 0.00531821335492362 0.00208501033057488 0.000504562971331292 0.00171729668951865 -0.0115016469471921 0.051650383167502 -0.0188495478400017 0.0619783956489921 -0.0621258173555655 0.0889791666365429 0.033365121738926 -0.0329685422808483
  95 1541.03997666343 ""  146.394826795851 0 0 -0.00986815066657718 -0.000995434096720315 0.00148399395415031 -0.0211899652818081 -0.00564587255053653 -0.0109331515831087 0.0879392548076863 0.0247291572167744 0.0366210457565739 -0.0848799069097008 0.00451521045624205 0.0170418527421027 -0.00740400471671114 -0.0428749903082341 -0.0666678268467207 0.0588909410978525 0.0353046830016213 0.0442428578673885 -0.0598461599251227 -0.000727565822839873 0.0104389164030643 -0.017483798602243 -0.0334952469280102 -0.0559473547159712 -0.0252134218240543 -0.0178532980796199 -0.0223012297288505 -0.00767675240951148 0.000718887474701268 0.00289844968264034 -0.00544886886987441 -0.00463171261996889 -0.00859283206674178 -0.00449851752985668 -0.00704340051333911 -0.00746284454243346 0.0551826892932563 0.0231421829236473 0.0123207032833798 0.0456812834583363 -0.0317243162239339 -0.0460611101556159 0.259150827886106 0.0427326699346409 0.0443117452112724 0.159589740090333 0.156067370737131 0.218316291017864 0.243590875027717 0.0486726234438541 0.0338668508498886 0.12587220296412 0.12047051542619 0.190160351407207 0.0977687503559677 -0.0658242357911925 0.00885785240875053 -0.0474778364547533 0.0330620440922511 0.0621419309756957 0.080089584942952 0.0543424084339566 -0.0678965953374681 0.0765115597502448 -0.1118558057818 0.0800855192974259 0.045531027993947 0.0886347668480401 0.159370532096783 -0.0202109344602472 0.105248984131278 -0.0785420774744768 0.0335110711303036 0.131993859129389 -0.0764592418843085 0.0115182663389015 -0.115713729839948 0.0672524474684862 0.0413500543435831 0.116287239000593 0.143853002162141 0.00181677241562071 0.00119836642147622 0.00105341545210863 0.000107381126943118 -0.00165665170630084 0.000224230282630496 0.00227586126001696 0.00336681471531596 -0.00101984196371005 -0.00281646755546414 -0.00777041577519412 -0.00873028530458566 -0.00124601588406401 -0.00709888787265024 0.00278637356479923 -0.00754441448673204 -0.00852107321552608 -0.000769307701974243 -0.00227083831654564 -0.00153812830642404 0.000395677726054132 0.000133412777423442 -0.00298148477844294 0.00104758387826547 -0.00156397587869729 -0.000715356177927809 0.00048437422606992 -0.00704262524668593 0.0194401888742847 -0.0169660761402294 0.0285057289396149 0.0152657732093837 -0.0104381029198011 0.00185004496483079 0.0219388411246314 -0.00685678478317933 -0.0142539847418293 -0.000786341342096505 0.00859580222255822 0.0122471589492156 -0.0076894441135443 0.00851258450605888 -0.00458201637875887 0.000303895041349229 -0.0109356645164348 0.0157350236224268 0.0134764364583847 0.00219234362972986
  96 1579.12288397529 ""  17.2957492357962 0 0 -0.00171644988633208 -0.00442956383989091 -0.00378540727171965 0.000405754206781762 0.0106087479846057 0.0140763284110891 0.0645614038135987 -0.0634117888933603 -0.110993709411507 -0.0588257124583017 0.0249791488144541 0.0465564739709142 0.00707693981850447 -0.046224169249505 -0.074512316705719 -0.0784457555855451 0.0421266837873665 0.0826861553107609 0.0902417613981663 -0.0154146724295223 -0.0429749216234349 -0.0163211687654131 0.0536878356510108 0.094608806541014 0.0118239080275847 -0.00729232581174145 -0.0143103411910463 -0.00729376211712682 -0.000284124588367943 0.000930307471250538 0.0011903812515171 0.000718271949096911 0.000240777385109219 0.00153767870058626 0.000219379533327914 0.000464652571087248 0.0186553545861851 -0.00779056616690796 -0.000725192686796252 -0.0317352337144973 0.0216589932542293 -0.00105380675863011 0.0553499458747447 0.0361622594247202 0.0595875515731677 0.103478380404848 0.0704401144720356 0.0928521764496246 -0.191227779348621 -0.0634423464344087 -0.0634075882450913 -0.142833683063132 -0.0774654665330266 -0.118335298061144 0.0263110164597051 -0.00938464177677937 0.0123287795226783 -0.0023119583786056 -0.00423912630614046 -0.00164933407979518 0.019678354570965 0.0182164631784137 -0.00836202724270474 -0.0111623347806091 -0.0298361976480954 0.0138724609233091 0.013459415429091 0.0154276478733414 0.0167509033391713 -0.0105468893885666 0.0251860227608326 0.000689883220685609 -0.0222880005910031 0.0212980655350563 -0.0200422705241985 -0.00654892515361833 -0.0110044752071051 0.0267528028014028 0.0149463077575681 0.0116408875984301 0.0197261284616818 -0.00053185709994958 0.000177730588557383 -0.000475387156602414 -0.000207871186582725 0.000778672393846279 -4.79395862754813e-05 -0.00035320433875164 -0.00230800944913166 0.000634882407546961 0.000504523731004425 0.00323184283797777 0.00261282665222374 -0.000886354672057631 0.000938746093967222 -0.000950416627287726 0.00186664073965407 0.00599493860766559 -0.000655938890735789 0.00115077851236986 -0.000937523941232768 3.2948139500156e-05 -6.70681295507605e-05 -0.00317038239367339 -0.000867234599948589 0.000298508416367912 0.000245023507458493 0.000482076961386211 0.00139965212484028 0.00480960747926258 9.5809671433466e-05 -0.000977130742388935 -0.0024623144839151 0.000237414719631084 -0.0100182786729224 0.0269623603388658 -0.0123977006081479 0.00748072589398208 0.0231302482391118 0.0213127234961216 -0.00464493128358922 0.00284686973724098 -0.00276407894004575 0.000441199399521782 0.00270841724007524 0.000544298706470829 -0.00197903583574012 -0.00561820204228213 -0.00453321785597887
  97 1630.62441223934 ""  56.5090807286286 0 0 -0.00881374224212833 0.00110201043207317 0.000503341341007831 -0.00694885888233831 -0.00280547270557482 -0.00465414888181049 0.0712232863010705 0.0237211729526704 0.0349133295309612 -0.118098912720279 -0.0315208262166478 -0.0357593410118314 0.083333572698679 0.0554994913005979 0.0746601543722302 -0.0757079660450247 -0.0265727207362118 -0.0270564003333513 0.11662701488904 0.0281748445779031 0.0243886609966829 -0.0736926157023886 -0.0439499367629905 -0.0633402421545315 0.00872664847328422 0.00326527015444738 0.00306709528015958 -0.00122496343991891 0.000439733313755246 0.000936361197253197 0.00199878388404 0.0019665112278708 -0.000576565995300702 0.00245522897681226 -0.000850031382136763 0.001311434728614 0.037430989887505 0.0054970600935451 0.0117814529747541 0.0207665779005707 -0.0179831022058697 -0.021718271399175 0.171198665746519 -0.00449648434333938 -0.0226606905028653 -0.0435316544394892 -0.103652640901887 -0.153560733219744 -0.191223376720272 -0.0215696380042108 0.00507735635783127 0.0291317297406976 0.0732855357542438 0.124697854521113 0.0006874855734353 -0.00169032105774939 -4.35748925310258e-05 0.00581368715665912 -0.00454800223680994 -0.00766482573168773 -6.35748299694356e-05 0.000367521084901361 -0.00189739821000961 -0.00529336935269511 8.77590998056569e-05 -0.00213104605449614 -0.00834990491776408 -0.00713279824985111 -0.00389141402200209 0.00245418417044063 -0.00881893437405753 0.00812922086829476 -0.00526120344182943 -0.00382781148361795 0.000232529780888834 -0.000863023440291974 0.0122105756174181 -0.0048952837754015 -0.00928050757712432 -0.00330504857727665 -0.00797373247159118 0.00134533586225088 0.000469994845186995 0.000627557294619786 0.000415603878841408 -0.00147094748716473 0.000224625674531637 0.00139751980445679 0.00243671300775582 -0.00119528563394237 -0.00177148895728025 -0.00346031535354098 -0.00362471988197436 -0.00103715386596591 -0.00222259846378772 0.00119897014243598 -0.00476977941760613 -0.00431999990744372 -0.00154530832366944 2.63063426629536e-05 0.000933591724535693 -7.29225387406331e-05 -0.000416664544061027 -0.000311403535434522 0.000476011186621704 0.000117891518932841 -0.000119317499664671 0.000320296532866624 2.58966435333192e-05 -0.00472457000196413 -0.000837448429355534 -0.000899666973066566 0.000504472585903874 0.000509215437589527 0.00505629579845056 -0.00165897014212224 0.00175756279865726 -0.00243360162989122 -0.00421173846827045 -0.00475831226133986 -0.00260646798975501 0.00150052351037791 -0.00323322625567755 0.000502059775868756 0.00128656169081935 0.0013935263850628 -0.00186167174989035 -0.00348116162291007 -0.00219967007507339
  98 1653.89326459394 ""  28.9118452274527 0 0 -0.00120616995561477 0.000633852410083253 0.000599129392411168 0.000466104914143993 -0.00110560081880375 -0.00116116750433758 -0.0056635107606924 0.00358437145947564 0.00610582652637435 0.000576808205066039 -0.00164876376633196 -0.00572789765250379 0.0039017732879787 0.00533091563718434 0.00742356396187672 0.00130346670286149 -0.00285945794487881 -0.00439556730089311 -0.00557712487034786 -0.00128001318391 -0.000438393937855738 0.0045012276281951 -0.000656699397052515 0.000274622293600122 0.00022807238259475 0.000370360864810165 0.000410166269748838 0.000113456347200365 0.000120794703690053 7.07016605160493e-05 -0.000184872285235524 0.000174778980972628 -4.82432372619226e-05 -0.00014881232324919 -8.15376620723367e-05 -2.94813622087088e-05 0.00440649411537814 0.00185223327158371 0.00205305814125598 0.00508870217328232 -0.00301847249222677 -0.00395539008098896 -0.000492903920361136 -0.00768820549896895 -0.00283389650967743 -0.00668370925207261 -0.00923747230010553 -0.011678978660581 0.004821858268406 0.00100628631524385 -0.000431464122620556 0.00167422052699151 -0.000639773650807699 -0.00674661294765261 -0.000362868584709607 0.000329270077159564 6.70763096053913e-05 0.000836375558765431 -0.00113056205811214 -0.000289627987878784 -0.00119528127576346 -0.00090440162101795 -0.000540003097789809 0.0017616940532821 0.00156767981459094 -0.000138238273273495 -0.00222900067637649 -0.00165463720396183 -0.0011868306207901 0.0015369058531659 -0.00324648592837314 -1.26709253861929e-05 0.00110479004281826 -0.000602929558591823 0.000838359411951698 0.000226016633631695 0.000561769034706739 -0.000977020295194967 -0.000158605560881377 -0.000526297533908649 -0.000464022580382419 0.000562231777870431 0.0023135901372902 0.000591656152529119 0.000165703433795195 -0.00036105749523187 -4.78051523963979e-06 -8.451433821535e-06 -0.000281056005984481 -0.000388016310160738 0.000930836762679311 -0.00599249500558386 -0.013771699695214 0.00560520392010002 -0.0126335473787715 0.00402446707468978 -0.000731279515416687 0.000577430980858789 -0.000155548924672243 0.0166382056634982 -0.00542199624039854 -0.0036626786210784 0.00379539121076208 -0.0691250566082008 -0.0171469139895916 0.000805043631124525 0.000870296894199012 0.00534254673645795 0.0236211022598142 0.0327341845001802 -0.000189488456748047 -0.0221216304666873 -0.0320145935212378 0.000776754086290851 -0.196152525793762 0.575417989841399 -0.253467407684563 -0.0333015517775459 0.449402172331576 0.517443970929619 -0.0265062436415175 0.0173920736530211 -0.0351340099347142 0.00276994726923217 0.00958734809264709 0.0123740260546794 -0.0158304679506996 -0.0413381681415904 -0.0218193981482298
  99 2711.95368437235 ""  171.050249676074 0 0 0.00148907034694598 0.000203811754057115 0.000379295772756942 -0.000946459988348862 0.000525363914333654 0.000177271062546278 0.000101739331685905 0.000257431136268274 0.000117607492765991 -2.5654792062146e-05 -2.63935901166226e-05 3.49384175356027e-05 -4.78518133209951e-05 5.51097929783272e-06 4.71243353940017e-05 -1.61375706323568e-05 -7.80294139573973e-07 -4.45376194931573e-06 4.2668174974978e-05 4.17188504532945e-05 3.87898587223225e-05 4.76805260624767e-05 -2.77719526004167e-05 -7.54940129369794e-05 7.80998363084377e-06 1.11404982593652e-05 1.39901643087878e-05 -2.90502460054791e-05 -1.42895340799746e-06 -1.57153636890908e-05 -4.54523657156705e-05 -3.06819614626316e-06 -1.93597507824419e-05 -2.32461825560418e-05 -7.26758086783168e-06 -1.49167741160538e-05 0.00968124773825555 -0.00834911681650058 -0.0214968553126667 -0.0134060066732002 -0.00936834411610253 -0.00664264559144594 -0.000335165643414101 -0.000186201743787885 -0.00119558710514531 1.16492821500131e-05 -4.0098238371509e-05 -0.000141714403232308 6.15803737572067e-05 2.03542089935352e-05 0.000168111342745928 0.000542430006989076 -5.11050031483748e-05 0.000593867347036037 3.2351325546682e-05 1.98693511542772e-05 2.72894533083836e-06 0.00016460357056587 9.56366994475814e-05 8.17181017152932e-05 0.00017060331294677 -0.000129014054002637 6.91586394919377e-05 6.33121226695542e-05 -5.10884393114732e-05 -0.000165609008152649 0.000203381346671874 -0.000126982980283617 8.25256991274567e-05 0.000227186753949314 0.000149219191638723 0.000137807396863582 6.88361953776724e-05 -9.50668146813463e-05 -0.000142408240891972 0.000197279399135302 0.000136474768417766 0.000100353454775872 -1.61306039307977e-05 -6.03501107590553e-05 5.72562804802484e-05 0.00325382639612373 0.000626348424322963 0.00138135779672517 0.00438951805279134 -0.0027297432961182 -1.16121019352335e-05 0.0108831215618577 -0.0154595857051766 -0.0737860498135735 -0.00535890246006216 0.00813597972597062 -0.00912994487004344 0.00662617272035698 0.000594937997379786 -0.0170601407747542 -0.210143464150064 0.22769268419711 0.908269096699399 -0.000433050225785595 0.000186109192828764 0.000468600912858688 -0.00128894728179031 -0.00088607997573247 -0.000430041226894574 3.97680387098324e-05 3.4442386492392e-05 -1.78821348153923e-05 0.000719920452826682 -0.00246148190897245 -0.00120929380164372 -0.000526414088241293 0.00117632568174799 -0.00138823051449787 -0.00642338982889118 -0.00239239153232869 0.00375992333174437 -0.000961818334165296 0.000704106829912601 -0.00106085363601072 5.99603233138e-05 0.000349162107678085 0.00024715062130157 6.23876162618561e-05 0.000224380685964794 9.45979363732608e-05 2.11693998340448e-05 -9.31726700795906e-05 8.3712927270793e-05
  100 2978.98092860536 ""  32.9202342706266 0 0 0.00013717247074735 4.5339431558726e-05 -2.00317737775576e-05 -7.7711643286206e-05 3.19718558902343e-06 -3.50943018216474e-05 5.66998326676657e-05 3.6376944606306e-05 5.01575179954218e-05 -2.92737444319452e-05 1.91737508897618e-05 -2.91737029246885e-05 -4.24957539376757e-05 2.60675201202919e-05 4.55015623632063e-05 1.3547033510414e-05 -3.97982709390828e-06 2.49515156362547e-05 2.15532111097254e-05 6.23823530435074e-06 -6.91519673468994e-06 -5.55826206289814e-05 8.66938997161067e-06 -1.83296493011142e-05 4.85380834946536e-05 1.92666105126484e-05 -2.95506907163136e-05 -0.000378701531244545 0.000334957892353489 0.000402014273154377 -0.000371021656445836 -0.00140266111089698 0.00106077301046897 -3.81563937116539e-05 -0.000166660298581699 7.17323930936679e-05 -0.000238176734492895 0.000230932802826432 0.00103580980600129 -0.00085274327344966 -0.000886793517788511 -0.000553538975134736 5.08919014480106e-05 -4.06737791263918e-05 -4.02902797669103e-06 0.000706010685401783 1.11559156324345e-05 -0.000345801318465773 2.30308469458812e-05 2.31332713811435e-05 0.000151376371311968 0.000231295290546078 -0.000101864200656569 -2.36214463824386e-05 0.00289683462000317 0.00448165415705233 -0.0047492001391914 -0.00416610006401974 -0.00164158116569817 -0.00176654145384772 0.00570325333346187 -0.0069213925281296 0.00184835788339313 0.0043146291891457 -0.00850049143619083 -0.0148113822889442 -0.0159462369658945 0.0181973472996423 -0.00614769386737382 0.0155638378356963 0.00690273484937196 0.0081402441091161 -0.00033239944566611 0.000670366306082509 0.00107999661735 -0.000587436041342417 -0.000264217006042754 -0.000326155455250544 0.00111168427443305 0.00138708910064179 -0.00147516809146533 -0.000757617684251841 -0.000229869310633078 2.02787583457203e-05 0.000178065116593521 4.94950960627848e-05 8.34231285092928e-06 -7.44767157816907e-05 -0.000253867675415415 -0.000199384342662 0.000461262765126015 0.000691659841363449 -0.00100245392556185 2.01122097657065e-06 1.33762760567251e-05 0.00173961902615136 -0.000493652736437913 0.000835736039041637 0.00178416797152029 0.0576371950691911 0.0141101456881282 -0.0383561500864781 0.000634388461236205 0.00113745650393388 0.00130908658221542 -0.00744017449816702 -0.00351668547194705 0.00183441214308711 -0.865519919103372 0.00951989724492559 0.270937425420368 0.178085730189392 -0.194264733610296 0.173943647855161 0.0021598599416706 0.00513917348374408 -0.00906284179037864 -0.00261260984972738 0.00383007184660109 8.37095140434205e-05 0.0198417998452245 0.0444655391994175 1.45999623979202e-05 0.0712626205627654 -0.00563352168977922 -0.0204569049515606 -0.00225905964830986 -0.00233365275290065 0.000723670271225245
  101 2986.04212790815 ""  27.0479997436343 0 0 -2.92868733279501e-05 3.23608997667851e-05 6.08499920424033e-05 4.49429322285176e-05 1.55362090309202e-05 3.14505470428664e-05 -2.32795862448636e-05 -1.27163040483104e-05 -6.30357700023654e-05 8.24386942465865e-05 -7.64251233739892e-06 1.2707926094491e-05 -0.000825381936459302 -3.00541074913006e-05 0.00036246708002471 -3.16141418907922e-05 -5.82161001845044e-05 -0.000329405151777301 8.44532892172647e-05 0.000410966641968995 0.000572940709250831 3.80288368423754e-05 -8.79650155765255e-06 2.29631707557808e-06 -0.000157698500613882 -0.000167075551369938 0.000724574510572253 0.00616566754940455 -0.0121387376939304 -0.0144924048749089 0.0165483938217553 0.0344251572673733 -0.0201985616192236 -0.00714665619002539 0.00438210400659578 -0.00379434091099527 0.000164318119497827 -0.000169409517385072 -0.0006409625157868 -0.000127760415596882 -0.000170553580762759 -4.38354797351309e-05 -9.73348065517297e-05 0.000223631519836042 0.000487861307404881 0.00756089783096861 -0.00230510797683519 -0.00339039474034905 0.000483885141215307 -0.0034007839104595 -0.00581629523239928 -0.000924127938224381 0.000127557051015326 0.000486067150208303 -0.0899210526990651 -0.134102090418252 0.145454093981976 0.181167392030901 0.0753216455921488 0.0770773238646495 -0.165262415017937 0.20196784141058 -0.0529851768628318 -0.102042121889778 0.203545220302796 0.343684570180821 0.353493315097645 -0.403776121535966 0.121827605284819 -0.444991910826331 -0.206237477266887 -0.228307994360878 0.0222277429417728 -0.0436699362628973 -0.0725731242582763 0.106774845780817 0.0529389897982353 0.0552406627076296 -0.043549791210395 -0.060472246929202 0.0612632921740583 3.68515085110779e-05 -3.45254482832128e-05 2.12203763260748e-05 -1.57355635895748e-06 -1.64008986446847e-05 2.09998701606424e-06 -4.46456369577992e-06 2.16994672369942e-05 -1.27366034529964e-05 -0.000104521118175683 0.000331756128076737 -0.000252210038105453 -4.99797135258655e-05 3.43560321652213e-05 9.76493099362954e-06 -3.11040239738019e-05 -8.05410712653243e-07 0.000113468627539875 0.00227356572921621 0.000530521909913874 -0.00141253996517563 -4.60230883211154e-05 7.88951190313781e-05 1.76889564691223e-05 -0.000870112703490986 0.000208329536054015 -0.00102090496226077 -0.0331791401233284 0.000115337181696747 0.0105760699635659 0.00619054976846209 -0.00684629027490795 0.00619254574906763 0.000191438757026266 0.000178139301063291 -0.000444024840259141 0.000530015980119587 -0.000224437373830177 0.00043502327096459 0.00407560313387495 0.00885332636050914 0.000672428344535898 -0.00308521517109621 0.00029084972254242 0.00074534414598802 0.00827063795798512 -0.0117091849837512 0.0105256265199384
  102 2988.63910781127 ""  30.3998885859754 0 0 -1.96313781164544e-06 -2.27243526911525e-05 -4.32244076784614e-05 -5.12908834835285e-06 -1.44749437748744e-05 -1.50406379266748e-05 -1.37562364797533e-05 3.2576675525106e-05 1.29451995851453e-05 -7.50900668599092e-05 1.30530220259309e-06 3.06902629818202e-05 0.000875650310334642 -0.00013315487315304 -0.000166639973382776 -0.000150917539045357 0.000194849346639003 0.000121128891451279 -6.36424986526948e-05 -0.000589514884834568 -0.000984128933476769 4.99646090117185e-06 -1.81380278653313e-06 1.8890868571196e-05 3.2888455109484e-05 -0.000652054103164903 -0.00035386829150009 -0.00927640484919098 0.0182084803540082 0.0245249045180901 0.00368083370686775 0.00548119784408659 -0.00303760749511538 -0.0275457862388127 0.0181376282887899 -0.014637103452655 -8.98262042271915e-05 0.000122998470170402 0.000430502541678834 0.000166268562293118 0.000175857056468741 6.46341996354463e-05 0.000184640352987348 -0.000461627092167769 -0.000715914410239088 -0.0072720638739294 0.000838308007827928 0.00386931589673704 -0.00109070884496901 0.00603152127573241 0.0100432336989268 0.00118301908352594 -0.000255959180740613 -0.000481056833252455 0.15034451835319 0.221380145452545 -0.244721838819064 -0.294795183300094 -0.122819173855667 -0.125672750147117 0.25652923812934 -0.312328183098596 0.0829328481738739 -0.0175377893965499 0.0334883123575952 0.0588226157056455 0.0540860155725571 -0.060442475434548 0.0182819668702319 -0.0798500196065973 -0.03706660420389 -0.0412117492663317 0.0853316086309468 -0.169045971077784 -0.285798507310855 0.410893096103381 0.202337275956386 0.21161219791693 -0.170314044994352 -0.245970387868328 0.247480799669924 2.25897795451715e-05 -1.68073274824714e-06 -2.0964702292065e-07 -9.16432857485523e-06 -3.66497226675543e-06 -2.78528707748716e-06 -2.27645600027398e-06 1.06741085035829e-05 1.966068048255e-05 -1.65065659802873e-05 3.45094252109418e-05 -2.25927505036834e-05 8.72631223572464e-06 2.07454878964719e-05 3.84763169483187e-05 5.23053557095198e-05 -6.41475848749449e-05 -0.000200753371412481 -3.71459764986967e-05 -2.14782228969719e-05 7.81715571772295e-05 -8.98700143153883e-06 -6.18234490210499e-06 -2.26378573108034e-06 -0.000217371188712095 0.000121002701502232 -0.00056386426270953 0.000848808757371501 -7.45003114760631e-05 -0.000254049702556012 -0.000474864451213541 0.000514501394819695 -0.000530758986736812 -1.01364232064405e-05 -2.54249250612072e-05 -2.81602350836968e-05 -1.19615997668704e-05 2.94021173218913e-05 7.01644449056306e-05 0.00181940085125626 0.00380766899927218 0.0004264979299854 -0.00364849375017238 0.000274894086634377 0.00101643915327597 0.00417143275367398 -0.00551325991051763 0.00509355362755191
  103 2995.08941368851 ""  20.9266160896612 0 0 0.000102007521914918 0.000108217995908358 -0.000149399974995664 0.000148356850503609 4.47592943823436e-05 6.37103809647797e-05 -0.000132445769291589 -9.05062199475533e-05 -0.000112445693166903 7.47204623313453e-05 6.45507212045026e-05 0.000117938998750149 -0.00131535254732848 0.000271385744575768 0.000626579743695659 -0.000740667494714115 -0.000449195434461698 -0.000465611580538829 0.000133066638273977 -0.00068263574440769 -0.00110238045879451 0.000147991856025105 3.47089451516292e-05 1.79065014747917e-05 -9.00317796477331e-05 0.00031202409935472 -8.52258306130449e-05 -0.0113645674785297 0.0178108601619367 0.0230498319710593 0.00779349103668108 0.0166410860646977 -0.0104772681745268 0.0248629501100451 -0.0163996271870621 0.0130925659454551 -0.000562077194155958 0.000712059517520956 0.0028390215450686 -0.00153636145810154 -0.00178129711978704 -0.000864674098151089 0.00022177457431401 -9.08502438055685e-05 -0.000190478168527475 0.0142793311305056 -0.00303587670334812 -0.00763271494576868 -0.00186686401475483 0.00785626965189077 0.0132754743315539 0.000537497167886234 4.86352608752988e-05 1.94254431087778e-05 0.144048210873716 0.211062580918556 -0.235984219901825 -0.261288600582957 -0.109455899250616 -0.112415839087133 0.253729570488614 -0.311114753363772 0.0788604353956389 -0.0508220367797376 0.0972533623200419 0.168817721793777 0.168824962243121 -0.1958973554472 0.0598632174432799 -0.207899094926087 -0.0969159166844065 -0.105845000922093 -0.0773929638150349 0.151069539499945 0.250749785472817 -0.361970345900373 -0.17742233778634 -0.186546083034011 0.1478089179016 0.216798076445626 -0.217509132550604 1.08244161567962e-05 -2.04033071376232e-05 4.7737668864731e-05 1.70118446723541e-05 -1.87574203638074e-05 6.79345878590696e-06 2.17303375473863e-06 1.67046904076099e-05 -3.71238526184038e-05 -8.67177955720422e-05 0.000232060435948499 -0.000167648892452647 -7.15080468422517e-06 3.4180809147691e-05 -0.000303438251954032 -6.84910913162357e-05 2.66435102750511e-05 0.00020597176219747 0.000649367923239451 -9.40073984202166e-05 -3.80294491250405e-05 -4.72141757632593e-05 6.55874718067358e-05 -6.1422374227942e-05 -0.000486772482376989 6.78317779401114e-05 -0.00144181940769401 -0.00662231771595368 -6.31989384727078e-05 0.00209501992992548 -0.00108392064507449 0.00135755749417758 -0.00139966957414415 -1.04591293161049e-05 1.83637788718125e-05 -0.000146916160976583 0.000669072466596944 -0.000610064373379722 0.000776643044868347 0.00571453876325245 0.0121413892242828 0.00126338398112291 -0.010679964410761 0.000736521131292598 0.00311859113120771 0.0101644284432448 -0.0137366167843892 0.0124834948200842
  104 3006.84251064737 ""  8.38863313220651 0 0 -0.000127948827931193 -4.7302466387568e-05 0.000184591137026723 -1.81557458636169e-05 -3.52382139187988e-06 1.74409321268471e-06 6.74181661720973e-05 -4.95244057763187e-05 -6.73432849676853e-05 -5.79555611890907e-05 -1.69953090873619e-05 2.79529644659843e-05 0.000120746947767251 -1.91366280229792e-05 -3.93247747559204e-05 4.79729548460793e-06 5.69318975115086e-05 -1.64670885356153e-05 2.11905276052854e-06 0.0002805612007519 9.01098290662903e-05 -7.16798052960052e-05 7.7883351818577e-05 5.53983530701362e-06 -6.48174032821169e-05 4.51683617006802e-05 -2.08127326668022e-05 0.000366261418976202 -0.000230770124341702 -0.000709469701769314 -0.00185561315550291 -0.00039527613005665 0.00078048016231493 -0.000155279662607292 0.000321955315193522 -0.000114271077609696 0.000601057026946672 -0.000722694037522044 -0.00298250353882306 0.0010951736447551 0.00127054423766036 0.000636955139379499 -1.09730069429066e-05 -1.02043112912799e-05 -0.000107716510323729 -0.0013058192634192 0.00027620150662653 0.000566379173848564 0.000285858418780394 -0.0007551592133331 -0.00170569929250867 0.000473702018962328 -0.000277589149482282 -0.000168590680003392 -0.0045486255331315 -0.00665760500538799 0.00760786574340119 0.00614508256534455 0.00241390076361578 0.00268677252509429 -0.00594938278450403 0.00680153398355591 -0.00229302055512733 0.00510353802816276 -0.0102498735586024 -0.0184592073892509 -0.00494209705925267 0.00459376006254791 -0.00135865704851188 0.0210363223175655 0.0101774425408321 0.0108179628691517 0.00106914878945157 -0.00204095963126588 -0.00329755426961285 0.00298179454666743 0.00137688093439051 0.00154492730557986 -0.00204380257233074 -0.00311398643468854 0.00313993645611731 0.000151129959482199 0.000588812801142067 0.00115129988768908 -6.72901144669306e-05 -2.97046151995072e-05 -6.68652152343439e-06 -5.8081682506648e-05 5.45334379267649e-05 7.99740760164493e-05 0.000583914222936338 -0.00316330455024171 0.00283869854237991 0.00123000213970495 -0.00177237198584458 -0.0157035066347152 0.0002746109055834 -0.000149788832648859 -0.000530651049791419 0.0069840301383643 -0.00419241653141271 0.00408912466477303 -9.12032739515901e-05 0.000326024159302855 -0.000123162346991106 -0.00458061922143943 -0.00645280462110898 -0.0482586908649618 -0.0394630153196545 -0.00150494208440476 0.011821950677971 -0.0457958731212089 0.0549846149713215 -0.0536407661538811 -0.000227903979478301 -0.00215368627265101 -0.000788942042296045 0.00169525592350853 -0.00358811944362514 0.00145854395745627 0.219868371588515 0.467094890731341 0.0470764981989122 -0.48255626020122 0.0296631177372415 0.143033111508761 0.318396630169203 -0.427684277996875 0.379415252587773
  105 3024.48291791222 ""  13.6310957357611 0 0 0.000939249938038553 0.000228344355985145 -0.00124588046097168 -1.61383844868924e-06 -2.17397048655806e-05 2.21673387563331e-07 2.09405166221226e-05 3.47831179068771e-06 1.92572410283623e-06 -4.83165786445033e-06 3.12701232915371e-07 -1.34039931352535e-05 1.11229313737257e-05 -4.65729339388788e-06 -5.34592436835845e-06 -1.0650656351187e-05 6.29529200297156e-08 -4.15577019907121e-06 1.28738167890985e-05 7.66916588163784e-05 2.68495367418656e-05 -0.000173843422975741 3.72399076762986e-05 2.60193338317793e-05 1.02083313865571e-05 4.82066749746744e-06 1.0507480773094e-06 1.28847478069558e-05 -8.24034909312968e-05 -4.38630832138066e-05 0.000211239772203075 9.18987578547827e-05 0.000419141438493687 -9.6792121938714e-05 1.15102713743744e-05 7.79810494821692e-06 -0.00416036543831195 0.00489251078709617 0.0189149970580613 -0.00648386780246344 -0.00690153421942585 -0.00387024155320195 -2.43684508487422e-05 0.000121579249334226 0.000244943042621997 -0.00022159579615158 8.51464430696151e-05 8.87307504969507e-05 4.55410666989272e-05 -0.000210779992248958 -0.000405707309394296 0.00159911491570565 -0.000357805259561433 -0.000677838394644697 -0.000231430659097946 -0.000304072612601685 0.000361142429234545 0.000844826988748454 0.000340889824757449 0.000357859939627594 -0.000773085571838073 0.000897158001656198 -0.00026409443796598 0.000990388022676543 -0.00182130994314095 -0.00335560331526302 -0.0017731163608546 0.00187472490839329 -0.000790882385829091 -0.00207929786594313 -0.0011212818332234 -0.000930064319452964 0.000211826482542685 -0.000446052956274762 -0.000735072614902665 0.00101376070177454 0.000501643099070978 0.000524916764535078 -0.000125828461681934 -0.000213263958753077 0.000186912415957912 0.000486543865469242 -0.000479515084245016 -0.000597740939489337 -9.48340880592684e-05 -8.55593915941059e-05 -9.08310009467855e-06 -0.000178114684778082 0.000131865930236367 -4.20903573940707e-05 -0.00434099328431755 0.00302744196293041 -0.0031956994744975 -0.00110306620587841 0.00173981658074663 0.00957174079945679 0.000408365381048997 -0.00011475693006951 -0.000606072469995525 0.0595513470499764 -0.0449545260108812 0.0354046834591511 -0.000956990973876667 0.000624782766757422 -0.00111865872045941 -0.0155799733172851 0.015926104341249 0.000793744967857707 -0.256543586182408 -0.00581269387145235 0.0945410118899782 -0.452117985988254 0.542527164588547 -0.511170568119216 -0.00187735743293489 -0.00319700211745359 -0.000859569328270057 0.0141027697797055 -0.0101583006388631 0.0134046751805359 -0.0581277991504716 -0.108999204195113 -0.011042302201533 0.19586614622135 -0.00692609929076784 -0.0604889526181111 0.0513944907953834 -0.0709994748799745 0.0623703399434499
  106 3025.94363335443 ""  27.5127998608619 0 0 0.0378467788005602 0.0106940756090252 -0.0539061525397164 0.00194453486903491 -0.000170685606537551 0.000747356041771356 -0.00157987112850515 -0.0011546887116428 -0.00130113700671234 0.000471457369253728 0.000271627709940766 0.000400462929295274 4.44254090428257e-05 -0.000104663978925352 -0.0002135113864449 -2.66020982439639e-05 2.39742220574807e-05 6.55211897208157e-05 0.00021972347999495 6.28827977382134e-05 -0.000171219329637093 -0.00512274583747256 0.000958917238951671 0.00210183684842325 -1.75006696397587e-05 -2.98152702365894e-05 2.18581759109624e-05 -6.11506290797429e-05 -0.000172567411964588 -9.59287010878214e-05 0.000275046668880999 -1.17381488619994e-05 0.000281707264263402 3.47276894078194e-05 0.000243885211222286 8.62744696519166e-05 -0.175334559613492 0.209647441735691 0.807408255927868 -0.284984885669992 -0.314867971683271 -0.165979471700473 -0.00032081120992822 -0.00196485330813258 -0.00337782887543575 -0.00163574103338025 0.000387731389444507 0.000869020554327345 -0.000697583882258672 0.00280158351187042 0.0044897856507547 0.0503017936436467 -0.0107606503388748 -0.0242177316246808 -0.000280219015820432 -0.000426793830373508 0.000407100900697419 0.00228752312755867 0.000987052232353488 0.0010565572877458 -0.00126890438595426 0.00148498373279936 -0.000406864687607886 0.000562896537079513 -0.000972986198736224 -0.00165327820418643 -0.00177372851963385 0.00211688317661057 -0.000599997389318416 -0.0020570919741476 -0.00101775626441286 -0.00103587122235519 0.000728682018291231 -0.00133427783720216 -0.00224737575776069 -0.000114167527992736 -9.8585054081087e-05 -6.5007570122792e-05 -0.000914711055981529 -0.00129928111344528 0.00137874991407212 0.000134671245374601 0.000430692059343626 0.000403864750812535 -0.000665695331733675 6.89480922425917e-05 0.000366393045619491 0.00108402419769882 -0.00150011168461545 -0.00149388742454928 0.000859236029333521 -0.00397922513349572 0.00471211949796442 0.00141402455318169 0.00143467813680095 -0.00809909904317367 -0.00188446459857442 0.00417249738576035 0.0103546504767532 -0.00143728660580415 0.000968987743450635 -0.000731432621952509 -5.93843308874475e-05 1.4521029726904e-05 2.14106844789694e-05 0.000465848666036291 -0.000398648288073549 -0.000183060084750812 0.00710289795806236 0.000136493564619549 -0.00250458094982659 0.00993318023936053 -0.0119230263104621 0.0112508030348339 -0.00054985275962713 -0.000318309331623821 0.000420117164596778 -0.000338263093796788 7.07365833617071e-07 -0.000476453938832047 0.00202754024726273 0.0038967921145062 0.000443127763901578 -0.00718143315407726 0.000332520448036635 0.0021305940742042 -0.000318547623672359 0.000541593199267476 -0.000512887122212135
  107 3040.0113692285 ""  11.6847015377872 0 0 -0.00013599458088583 -2.31663083786408e-05 0.000228576601403158 8.5911201266812e-06 1.39434568558657e-05 3.33060773544494e-06 -5.57518635539865e-06 -2.23842110631481e-05 -5.11075410617871e-05 -1.228388894014e-05 9.23378529889199e-06 1.84205530975913e-05 -0.000296438974996544 2.70575488600253e-05 -1.10996614851429e-05 -0.000153243634043686 7.27773710805899e-05 9.51113650705961e-05 -8.99660161328329e-05 -0.000324740761570293 -0.000567852454032358 1.99900453366405e-05 3.74492392962224e-05 7.10174157611164e-05 0.00070057999929781 -0.000294578304994723 0.000306913289535049 -0.0280249908377361 0.0123292521554412 -0.0162168783413663 0.0708529171309713 -0.0143356608302848 0.0336572653026953 -0.00913313943692479 -0.0104281359055195 -0.00219224204642488 0.000695796797486236 -0.000825544107595338 -0.00318556918066106 0.000890386016355946 0.00099268086737583 0.000522808227981543 5.01526953169503e-05 -9.78111383420828e-05 -0.000110959270922691 0.00341195807893608 -0.00090455237792872 -0.00134147824422786 -0.000266405386164357 0.00378055073343528 0.00645122899950935 0.000738212684852701 -0.000263975424396597 -0.000222566462361809 -0.0427233511052042 -0.0458898850326345 0.0511675483858184 0.215367403935394 0.0994429318006802 0.0932780201977296 0.160094377825098 -0.200622704751887 0.04794866190991 0.0263882134129805 -0.0187964415265904 -0.0182082356429939 -0.365896271911211 0.443959653978882 -0.128043935176052 -0.507953090203053 -0.252779587288809 -0.256198171240601 -0.0169746360111671 0.0267651718126244 0.0462495969416513 0.0852116803744341 0.0405300686759652 0.0429884239573206 0.038540145841893 0.0590537038770722 -0.0638633208557682 -8.40875633632625e-05 8.54064452066616e-05 7.74150213615461e-05 2.3407310751913e-05 1.08865327111138e-05 1.07888199280586e-06 -4.10812443384368e-06 -1.96703447939909e-05 -1.53170142022727e-05 0.000224766047168602 -0.000711358240224265 0.000548752213191715 0.000132572724617768 -0.00022327281150215 -0.00135928353729284 -3.88389430370615e-05 6.19155259963134e-05 0.000123543888792713 1.96834432107457e-05 -0.000289681327904772 0.000332487243237624 5.49151418222138e-05 -6.76637425506722e-06 -1.14392833579213e-05 0.00151041926163349 -0.00172498502002838 -0.000189089607490387 0.00214251128209418 0.000252871564772391 -0.00102510285275105 -0.00253221141248669 0.00314943604110234 -0.00319579606265527 -0.000140002878441442 -2.49459649295447e-05 0.000136221011253461 -0.000335503172170071 -2.71590377268306e-05 -8.31037931836297e-05 0.00673435722556885 0.0135201243413178 0.00161644431607773 -0.0193285226650618 0.000720630482354598 0.00636532283446516 -0.00439343549954305 0.00607093727887585 -0.005545312935109
  108 3044.63208800976 ""  10.7552080901609 0 0 0.000135289543280368 6.78123637995324e-05 -6.76775320514145e-05 -2.00433387967282e-05 7.45486176628793e-07 -1.94095994257872e-06 8.44454811877327e-06 6.96865802384993e-06 5.23671125391385e-05 8.1719195765551e-05 -3.42465918989827e-05 -0.000113111669090705 -0.00132007569668775 0.00033012864564683 0.000492336621717958 4.17937947380503e-05 -0.000164889526359318 -0.000207599504063474 3.8799074053166e-05 0.000711210467317075 0.000907258212057945 6.62709371472838e-06 -4.68627558344414e-05 -9.50852434017372e-05 0.000143015389075824 -0.000916924662670646 0.000222671407612266 0.0465701779416261 -0.00784063058417075 0.0186532837999705 0.00620088988704963 0.00623469943541705 0.0113179655455643 -0.0409251546447355 -0.0525559430001474 -0.0210150274808563 -0.000318662626622364 0.000377121772115747 0.00143337645972587 -0.00112505519592967 -0.00120466633079772 -0.000602433562613128 -0.000271325453735918 0.00119219281361918 0.0020368213408549 0.0140165690615692 -0.00245748716371783 -0.00608493883099516 0.000501240360789417 -0.00704424698746166 -0.0111837864012436 -0.00154215791520797 0.000222772808443461 0.000728699833970083 0.0123721800637108 -0.000940524961047254 0.0021469521229831 -0.365542591206207 -0.164308371248743 -0.162158772409445 -0.202778922806215 0.261750822541257 -0.0607033449109797 0.0285254795742862 -0.0518552539606067 -0.0912557376912251 -0.0135450557350693 0.0208834465108673 -0.00300897704140084 -0.0892887798747342 -0.0406458531952358 -0.0427552616818968 -0.110132237200878 0.173956357212397 0.299621848887546 0.433613790329135 0.202769198334518 0.222956153328576 0.165052977990083 0.252905956807839 -0.271958088615773 -3.95054484289715e-05 5.06073826452423e-05 2.55699422910603e-05 5.63784416141089e-06 1.05008911637426e-05 1.33677867029603e-06 2.8823616460216e-06 -2.18927963343382e-05 -9.87557694152493e-06 0.000118505960474772 -0.000441636221995048 0.000354476061551758 4.42137122069367e-05 -0.000128158402802359 -0.000671312937868729 -2.6670334429084e-05 6.69038326168537e-05 0.000129104266917816 3.1000403362173e-05 -7.10188133196383e-05 3.04116839373953e-05 3.30784387112381e-05 -1.28435289232736e-05 2.53066798063192e-05 0.000441640066382733 -0.000325053255533766 6.11783227241991e-06 2.69189862442738e-05 9.80764364304223e-05 -2.8075730916222e-05 -0.000335175752428537 0.000512195002221595 -0.00035436990677685 -1.36762220966952e-05 -7.98886026490659e-06 6.62214059686845e-05 -0.000233919099852678 0.000145388497707916 -0.000340234040758391 0.00101811198029615 0.00208390167216837 0.000196060070432114 -0.00475541803384474 0.00015727268913736 0.00159380463470829 -0.00155805288095385 0.00174004414473042 -0.00194516691889204
  109 3048.19806003573 ""  62.9482846925056 0 0 -6.15451421573243e-05 9.58810502887169e-05 0.000283904870141944 4.45463856877023e-05 2.00908266042423e-05 2.28093711116552e-05 -4.24231006707112e-05 -5.88053064675697e-05 -4.96726670815788e-05 -2.00696946494096e-06 1.80660520103119e-05 6.02970195438021e-05 7.50416750376372e-05 -0.000105801069839326 -0.000182706497868621 -0.00028607981655108 1.25692005855425e-05 -0.000111015224374944 -0.000216338341481484 0.000221493539960074 7.83978569969745e-05 6.73493027822264e-05 4.30725172361585e-05 2.70422354623061e-05 0.00170598124144107 -0.000747187473453055 0.00120887164542078 0.0246899779344956 -0.0530864855685652 0.0415553834172314 0.0285821233917062 -0.00571636571176179 0.0136054337840687 0.0263566094948256 0.0283744120566907 0.00314073214063333 0.000719983919932296 -0.000839984040662947 -0.00320803812401213 -0.000273551219798325 -0.000317160532133622 -7.00695955199036e-05 0.000126289184303467 -0.00033293637945422 -0.000420388596848106 -0.000612224249007704 0.000146873233167709 0.000464681186519167 0.00022917596376542 -0.00156130587268195 -0.00193356061864842 -0.000476960310212207 0.000170277914521924 0.000179916882175801 0.217298197281433 0.289372630493134 -0.333794682295868 -0.158031810691456 -0.0857771454681579 -0.0645248655042686 -0.357397260267968 0.430457406434399 -0.0992484038200776 0.0099594915327808 -0.00763765801327858 -0.00873933512510088 -0.148944248069606 0.181425386916367 -0.0545971142192188 -0.204931846725516 -0.103409511316353 -0.102656261709986 0.0373250909863178 -0.0502118828518139 -0.0928820706678594 -0.246916052275536 -0.113272894349842 -0.12844952575277 -0.11210734664991 -0.16989795477285 0.179844277024443 -8.43462827920086e-05 7.9981826268981e-05 8.85192535183558e-05 3.09046413760239e-05 5.9965400199126e-06 3.56007428487616e-06 -6.13685015855327e-06 -1.55062785308978e-05 -2.57772293208166e-05 0.000201700242758844 -0.000676081164647285 0.000529844081999573 8.6239988501772e-05 -0.00025343949825449 -0.00150415876492174 -6.32255066552762e-05 8.50924871479142e-05 0.000212115414608127 0.000364278296421831 -0.000279661633261042 0.00016791118791513 2.50646111478102e-05 2.81654748361955e-05 -2.3052777654479e-05 0.00132932062486316 -0.00148879039202028 0.000121180103857726 -0.00192170940274455 0.00018367101833393 0.000519044331647285 -0.00223327241284372 0.00278230645825943 -0.00259801836373926 -5.97598969307509e-05 4.69289737953531e-05 3.84447919817563e-05 8.33422135467368e-05 -0.000270072673740116 0.000186346009839132 0.00483966320096707 0.00972621041791761 0.00109316726670399 -0.0144304942400462 0.000465908912840214 0.00486791779178994 -0.00599279053138973 0.00758515873711298 -0.00744213903483224
  110 3051.29821439475 ""  17.1069753966078 0 0 0.000116742866998247 0.000117828514982823 3.01761850138015e-05 1.08382491486221e-05 1.81759396357533e-05 1.68936968951583e-05 -3.34921238716168e-05 2.62010214902239e-05 -8.48140244947912e-06 0.000184388009507642 -0.000125150514115311 -0.00013660644085169 -0.00250456329295519 0.000149006494594025 0.00104149940942619 -0.000222014118392692 -1.33936605101287e-05 -0.000284327019360618 -4.33344690438065e-05 0.000564220784261211 0.00107065849415729 3.32694340445805e-05 -5.27831702022119e-05 -6.07491506958032e-05 0.00120861327457808 -0.000387219107193671 -0.000319951813439815 0.0405957298954724 0.027317783786933 -0.00620662363763352 0.0220522908251138 -0.0494360850134228 -0.0426761477866398 -0.000300917242883524 0.00879289730048538 0.0209759848797758 -6.33229646333832e-05 0.000113873674952855 0.00038867060595317 -0.00138650389498463 -0.00150111071189215 -0.000718968023807377 -0.000420728307233677 0.00190034773953571 0.0034593477993467 0.0270629070779167 -0.00500262446418772 -0.0118550422944158 0.000543527162168209 -0.0073541726903943 -0.0123250240612746 -0.001873140392917 0.000317093767701065 0.000824897241271602 -0.138377019772469 -0.204807242174951 0.239161955638128 -0.340514971079235 -0.146087486903854 -0.156377895621155 -0.00820405725140025 0.0273987732944765 -0.00515152169781566 -0.164404852578958 0.304517169158681 0.551505897728267 -0.216502769380418 0.247206828141497 -0.0890205504237184 0.117631860241935 0.0409384402247404 0.0477097543225991 0.0572021867825099 -0.107090825026285 -0.175318117541879 -0.0870313115904534 -0.0387626991382449 -0.0397079505185165 0.0281860573082191 0.0434818735665852 -0.0362364844384831 -2.26524965574908e-05 6.83342783031632e-05 7.16715890826893e-05 4.70176355521885e-06 5.41956089290065e-07 3.00958883860637e-06 -1.28489724891864e-06 -8.05602375662501e-06 -1.83256179014307e-05 0.000109063867508298 -0.000545200664997243 0.000430159589460492 6.06732232896616e-05 -0.000204197965884895 -0.00125067984116011 -4.18500403908853e-05 6.49691967615719e-05 0.000193491003073085 0.000679016799704224 -0.000430932404472806 0.000266240673203351 -9.41230883201529e-06 2.86262695232045e-05 -1.43492025401768e-05 0.00115360310156095 -0.00163611023257706 8.37645601851226e-05 -0.00400920031328568 1.93044638801704e-05 0.00122317568336017 -0.00396619869510712 0.0047380300497676 -0.00455890340537552 6.05759440765706e-05 -6.0862133107901e-06 1.38752582109248e-05 0.000237222411275575 -0.000224191383056276 0.000118025638941838 0.00579445721748101 0.011744710035772 0.00137683383623128 -0.0135958150071308 0.000449296540555028 0.00459162535625547 -0.00549734338089593 0.00723926234123204 -0.00697688036065364
  111 3054.93180711283 ""  66.0578307677255 0 0 -2.95979081339399e-05 -0.00023380676360292 -0.000276322782840122 -9.73648920589552e-05 -1.39105842864007e-05 -4.62573641619073e-05 5.86779580336187e-05 5.71034059981012e-05 0.00010304705728878 0.000118959639610707 -0.000151078825635259 -0.000238871612628726 -0.00250328531490961 0.000411612442614367 0.00121146438958212 0.000132312830065947 0.000257703700001608 0.00010975463003749 0.00030156270425356 -0.000376285915146564 -0.000858674494558183 -0.000172755550122808 -2.24327173473606e-05 -3.51227830806966e-05 -0.00140184252651875 -0.00205972334337359 -0.000644116533889247 -0.0453253154760319 -0.0409529650599378 0.0141836067014428 -0.00149798418984587 -0.0335033452648011 -0.0402738761072015 -0.0202097462163271 -0.0230074268192096 -0.00651505768084749 -0.000587658795093288 0.00062015287180999 0.00240726108641282 0.00168623036293939 0.00195904791345291 0.000799648971701154 -0.000541415960525472 0.00213490544266514 0.0038269384966184 0.0273271427898614 -0.00516319839092433 -0.0124243917424362 -0.000583565463567685 0.00558932261449975 0.0096716603521765 0.00183240604887817 -0.000286326260723279 -0.000848762730404538 0.200958914343656 0.291163008766753 -0.340642705428611 0.390872650253254 0.16527545170702 0.18368947443716 -0.048760293484496 0.0370523646612063 -0.00808679949361576 -0.127121768118386 0.22921533048738 0.413018207109981 -0.0744558498021693 0.0789821374441314 -0.035984173619749 0.226662724243592 0.100214095355461 0.101918862866501 -0.0392696657095487 0.061799772028389 0.10449485927642 0.203634976034454 0.092904991065403 0.105042100875085 0.0796398621551503 0.124974616445597 -0.130529946680574 -3.08711570871256e-05 0.000142678621781702 3.67713215450634e-05 -1.71251713453999e-05 1.99563660684477e-05 -4.93771788013904e-06 -1.73329651930804e-06 -3.82730734141234e-05 1.2120316478532e-05 0.000299986364149319 -0.00123032480354005 0.000941684319357732 0.000116638902648838 -0.00030432779770816 -0.00139468632855619 4.06145972791749e-05 5.71420389725432e-05 -1.74679256192374e-05 0.000431013094457828 -0.000325970241153395 0.000188260188293058 6.09296676527425e-05 -6.55528076352204e-05 8.82561931415593e-05 0.00139198773878838 -0.000280514642577447 -0.000164315959902481 -0.00224597336058017 1.21435162945057e-05 0.000732135277997191 -0.00284650896031015 0.00349855955645606 -0.00321477526166979 6.96839507788924e-05 -5.06105829754885e-05 0.000114830411064346 -0.000724763980394672 0.000794721296820823 -0.00104465912160093 5.35339014806062e-05 4.22925944538668e-06 -0.000157104609980747 -0.0144496735540578 0.000760689588886981 0.00481046915319872 -0.00217881990197521 0.00250482335349242 -0.00269010389605654
  112 3059.31864206632 ""  30.3074885669846 0 0 -7.11676961638559e-05 -7.51033586749977e-06 6.95780697867739e-05 1.67924285101123e-05 -8.00558231902376e-06 -7.04029585294278e-06 1.03039044375868e-05 2.83608408346001e-06 -7.00778941178563e-06 -0.000267762422805751 0.000208078492358164 0.000448110458159719 0.00515703084632082 -0.000810569373181161 -0.00198963503682955 0.000217060694685925 0.000194631988559506 -1.82134351475016e-05 -6.70187566949557e-05 -0.000204754521012386 -0.000419090765548417 5.11964826513498e-05 2.37510659935595e-05 4.45440875135342e-05 -0.000669367110040586 -0.000105625180179212 0.00181699908460083 -0.00371520557082198 -0.0103075149391123 0.00522621961042518 -0.00313432660097526 0.0118311884135792 0.011109369422273 -0.034662647603886 -0.00165812814650802 0.0779568011112191 0.000254938869945556 -0.000311322664592562 -0.00111806960568123 0.000482690445718207 0.000482108021238753 0.000270355480129756 0.000999968425028327 -0.00451657483802328 -0.00750248380380381 -0.0562687158255517 0.00946924150005951 0.0253639045509239 -0.00010573457453909 0.00280444732792123 0.0049442178360216 0.000601608785626252 -9.05110169478343e-05 -0.000235348097111359 0.0478548897977852 0.0640353056859025 -0.0771216772849286 0.0360090385273379 0.0127009173694385 0.017206188851792 -0.0369821057235023 0.0429609941704413 -0.0103651229970273 0.0407476485186681 -0.073266647505801 -0.136749195201761 0.0423703326704553 -0.0475058844365901 0.0169496150830927 -0.0440372080520082 -0.0171177547039914 -0.0190540225077886 0.184043570156041 -0.362256833102625 -0.57145723276466 -0.0233434780106077 -0.00705404809985958 0.0104155102018746 0.249620535637812 0.389611997366876 -0.373536578406529 -1.9206578500698e-05 -8.80704600896895e-06 -1.11019733657171e-06 9.47696202975287e-06 5.80079475040715e-07 -3.2124622677646e-07 -4.41385164743905e-06 1.50195605985073e-06 7.79259121039359e-06 1.22564512612976e-05 5.3799331668276e-05 -3.58800536948296e-05 2.78145994570416e-06 2.52490432040968e-05 8.14849147070149e-05 1.91479309357886e-05 -2.75479266379808e-05 -0.000104881775071704 -0.000159161855443686 8.17527176772965e-05 -3.44817006138393e-05 4.36449196011441e-06 7.94405277524265e-06 -1.76437849496598e-05 -3.87087563393296e-05 0.0001881536173291 3.95381422321813e-06 0.00112283417620663 2.79847681701991e-05 -0.000380672194570513 0.000742312489914367 -0.000891925114429652 0.000816193529202521 -7.12253811283785e-05 2.31427131320272e-05 -4.07680643855301e-05 3.16031320730886e-05 -0.00010860686585447 0.000239156783886522 -0.000874727290569101 -0.00182016118852333 -0.000193143285056155 0.00098114509165752 -2.1723915540499e-05 -0.000326436907394364 0.000306946358662765 -0.000399195014908098 0.000508942180781162
  113 3070.08937722323 ""  19.1498372379295 0 0 0.000249706115686461 0.000433837754995634 0.000366179600485089 3.71447149054893e-05 1.24355474695746e-05 1.95131815963683e-05 -8.55786069396201e-06 -8.04675268970668e-05 -9.74886272478589e-05 -2.2913546164606e-05 -5.66390808442713e-06 4.64885474189427e-05 -0.000122833508280422 -5.53226288816929e-06 2.67507239981119e-05 1.6123383496995e-05 7.34235221619698e-05 -4.20642674259596e-05 -3.70151180245335e-05 0.000395898564676381 0.000220755095594698 -4.29534456487316e-05 6.67047321874828e-05 -3.21280315279853e-05 4.24180937224151e-05 -3.81651151524906e-05 2.69343333417189e-05 0.000685658788302116 -0.000577294870084309 0.000509273533121081 0.00257604862794576 -0.0021534806686075 -4.02642974606365e-05 9.24664269350604e-05 8.20926594791147e-05 0.000149570388196784 0.00059141902172253 -0.000597921251818641 -0.00238095795406096 -0.00406084896856816 -0.00459447826205033 -0.00197201402237847 1.51211371051723e-06 -0.000100707576775749 -0.000198064716640408 0.001404752515305 -0.000264384451380102 -0.000602463463261486 0.000456635239263912 -0.00165795182905854 -0.00294405021308267 -0.000221501635077508 -0.000112646581059904 0.000133196146467798 0.0018674251965663 0.00231875686350902 -0.00262103273602868 -0.00439477877466853 -0.00222276750779938 -0.00186792132960898 -0.00589698174790858 0.00703286526771666 -0.00178028865817972 -0.00306709579209643 0.00655010615189762 0.0122948159544034 -0.020295025477795 0.0240231080951585 -0.00727185662055215 -0.00821746728223521 -0.00447938616158146 -0.00452769303579455 0.000264824605457947 -0.000383707252067524 -0.000682607008082853 -0.00181488440697196 -0.000809579207064957 -0.000914669673403638 0.000271767801906395 0.000452919261457132 -0.000347731516563971 3.32458597034736e-06 -0.00118374023636057 -0.000969614718787548 6.13378101947823e-05 3.42304135748858e-05 1.64227395526304e-05 0.000106783408488936 -1.32732511487251e-05 -1.67809940875147e-05 -0.00172161552113149 0.00961061703376901 -0.00741036877059531 -0.00148545391265179 0.00275259942281956 0.0182288974292679 -0.000239619587835293 6.13197754179531e-05 0.000326174669205066 -0.012881151663374 0.0112565945074211 -0.00906333676158192 0.000237264667119014 -0.000564750130257114 0.000260028998487616 -0.0222713054132236 0.0799845217563001 -0.0210596693953852 0.0488756969920088 -8.69834510165237e-05 -0.0184036916574822 0.105327421365876 -0.123259654455427 0.122053007411075 0.000683938342879659 3.16780440921457e-05 0.0010880537473993 -0.00432416011511472 -0.000132861097071289 -0.00593443241195801 -0.264339337776696 -0.535424688704519 -0.0671328993130691 0.205926472989103 0.00442911870973601 -0.0711282704213487 0.325972154074569 -0.426633611799723 0.396725496516372
  114 3075.16258992131 ""  16.9096497653519 0 0 0.000105977739962646 0.000108965577032309 0.000277511506930162 -6.02413661935027e-05 -9.97566480461367e-06 -2.45727448974992e-05 4.96500347695915e-05 3.37943008790994e-05 4.24469951244225e-05 -1.30702333807308e-05 -3.74737343160437e-06 -2.23393777849992e-05 -6.6276750543812e-05 1.52316378127085e-05 4.30727776705448e-05 2.05190099044429e-05 -2.32744424141912e-05 1.89822103682831e-05 1.94983800793018e-06 -2.47338112481542e-05 7.0957045070518e-05 -3.39888129769238e-05 -1.48867885132275e-05 -1.51609592255784e-07 2.83758968666089e-05 5.35312540494941e-05 -3.21657034194678e-06 0.000175385532452473 0.000794331287203237 -0.000430182119124391 -0.0011670033036672 0.00126530796127422 0.000311056291531007 0.000243017091089178 0.000277787500007595 1.0652593928297e-05 0.000509109610937529 -0.000495939597948877 -0.00275229245679176 -0.00101064927931747 -0.000838784962157482 -0.000603870263322191 -1.84347411741806e-05 0.00012525185746256 0.000222344505433394 0.000692131406531609 -4.39813078377699e-05 -0.000280510062490257 0.000252530705970661 -0.000501180582999846 -0.000597869640828826 0.000301484905085906 -0.000210482008994485 -4.33926751830501e-05 -0.00330416955496632 -0.00479696190173672 0.00554029877336625 -0.00255582709246849 -0.000875012400129986 -0.00131075116304307 0.00376365198676221 -0.00395771599335369 0.000893141344029109 0.00240157416282571 -0.00468723184083182 -0.00852185893117107 0.00980934789177551 -0.011429819172199 0.00358591237990013 0.00151386455875936 0.000949580341227698 0.00109005672937232 0.000425863559237126 -0.00058701662560421 -0.0010238312370402 -0.00221016403587658 -0.000959260413788959 -0.00116665908032242 -0.00125561009232378 -0.0021313969465667 0.00215219565666522 -0.00101328823349881 0.00463010795869813 0.00382317663667278 -2.31560032779165e-05 -3.55239979709615e-05 -2.4978232879891e-05 -0.000251117455655593 -0.000125096433430485 0.000101478781307307 0.010413432442661 -0.0384598944623745 0.0312513993898366 0.00429623379853755 -0.0121187369188027 -0.0750888940355267 0.000588295013932769 0.000236945495591018 -0.000465935578871183 0.0137840995272163 -0.00414235349746142 0.00113725946738604 -0.000211592114440906 -0.000285067091081876 -0.000329354705428731 0.0831414546654672 0.0246559000180408 -0.00507504781763349 -0.113405385853099 0.00159622016622855 0.0406824867874679 -0.0448646099158009 0.0525898867176305 -0.0525639082109888 -0.000275634543423821 0.000160042600423308 -0.000209783954460415 0.0020297048669381 -0.000224054036815866 0.00121679572972032 -0.208495624650573 -0.474145684365988 -0.0553670366183604 -0.713232120889128 0.0501249090010093 0.227203713960161 -0.0733218924811199 0.127915162039668 -0.112118575022584
  115 3080.47771669076 ""  24.5828294546345 0 0 -0.0367956755027659 -0.0578102903185595 -0.0573190514430486 -0.000351431111395499 0.000783294376832105 0.000292462412070483 0.000794961630421449 -0.000363971830149146 9.77526802805405e-05 6.4192819694373e-05 4.19626045613251e-05 6.77065724551586e-05 -9.46073071468427e-05 -1.75985244319676e-05 -2.30003984736373e-05 -4.58420734992668e-05 -5.43976601883395e-06 1.55845615973014e-05 0.000248374646154868 -0.000189333746028958 -0.000473742249109369 -0.00398914584078941 0.000663777888943223 0.00162500124684557 1.79095204923334e-05 6.38857357565341e-06 2.77217846062765e-05 0.000348190792985202 8.97145374024321e-05 2.66857704681449e-05 0.000148759852203663 3.92806228691481e-05 9.64882677144613e-05 0.000117758563468422 8.63620879157751e-05 5.74067299498682e-05 -0.0979266815612046 0.0923493812787204 0.409375834200686 0.536237125838798 0.590066327251661 0.269063110181453 -0.000191577807624274 2.02047669131804e-05 -1.95113019924543e-05 0.000687625966311434 -9.28151827619103e-05 -0.00027162897420493 -0.00121182913733544 0.0041015046451189 0.00695985685663474 0.0421878523797978 -0.0079588571371798 -0.0184800746685956 -0.000647089597875428 -0.00106130151367079 0.00125295074738909 -0.00288136893959678 -0.00125698225384499 -0.00128961480193493 -0.000854463393123885 0.00120928251981885 -0.000280709973178245 0.000156002334548143 -0.000151761279255298 -0.000295595797790141 -0.000362352696666621 0.000512694374786204 -0.000128008620724474 -0.00173429477763038 -0.000865136730936093 -0.000808383515029538 0.000145045109574801 -0.000162457845792077 -0.000267536670502246 -0.00148216964112462 -0.000656120712060065 -0.000762057840882111 -0.000148222153696297 -0.000283234534814631 0.000320799258100666 -8.37153991282775e-05 0.000377456462664055 0.000822315469561474 0.000348872993538524 0.000148311176712906 0.000393600644443986 -0.000133341011044191 -0.00165383688040582 -0.00302089029472664 -4.41126668913987e-05 0.00332287338512926 -0.0020315760158722 0.000540312639744091 0.00112482170955459 -0.00565854522589283 -0.0035080138122419 0.00489792566669752 0.0232150146688071 -5.41763987475607e-05 0.000111151258024499 -8.27442612206071e-05 -1.99577366021649e-07 -2.82226707948634e-05 -8.21171651658153e-05 4.16873844272695e-05 0.000631108004457143 -0.000156149524149062 -0.000485031290517312 -6.93846065735408e-05 7.35334674023953e-05 0.000908542505638487 -0.00114071884239718 0.00105634895475359 -0.000296911786002417 4.16096598290859e-06 0.000469922877613511 0.000714214337749413 -0.000293207041125702 0.000255950050213425 -0.00243082296624814 -0.00507092684724062 -0.000593206428422339 -0.000193753817205002 0.000213601525832718 1.11477721221509e-05 0.00216905050003064 -0.00263707493813201 0.00252541159928177
  116 3105.37081027579 ""  7.39395103492235 0 0 -4.43930842418777e-05 -0.000256825122644777 0.000660982505958407 -0.00016321543763238 -4.55336457998202e-05 -8.23893370837554e-05 0.000216864231804514 0.000110851873647603 0.000190838974782773 -5.52713403427385e-05 -9.47673372423533e-05 -0.000142626507651371 -0.000173404273681652 4.41940515165497e-05 0.000107951895828413 -1.69723377191958e-05 -8.47314468113777e-06 -2.24553434886886e-05 -6.58739614860236e-05 3.2137411891847e-05 8.61975323032906e-05 0.00124592558493428 -0.000291888941721846 -0.000537345103732675 1.4005377339569e-06 8.65617917011288e-06 4.25879001703494e-06 -1.75039456107002e-05 4.77329090554043e-05 -2.24659828229536e-05 -1.64689889677348e-05 4.02001891838453e-05 2.07747006856146e-05 1.52518832186854e-05 2.75522254324503e-05 2.49835668140068e-05 0.00117462075275885 -0.000300703157338224 -0.00749306283241904 0.00190009802460038 0.00345089492407152 -0.000139102319924404 -9.90349259518995e-05 0.000998826775598213 0.00169773746349239 0.00223713588206625 -0.000395612257254121 -0.00102021167497133 0.000238209917736917 -0.000704056114843211 -0.00136221609685534 -0.013527183020876 0.00225771125247178 0.00634352513851772 -0.000110130617653946 -0.000168594578702277 0.000198436171826127 7.82107640364787e-06 -8.72752938240163e-06 -1.11873488654791e-05 0.000295448688408744 -0.000376585109791043 5.74716030726457e-05 9.69142866614949e-05 -0.000170634547409662 -0.000318571855486788 0.000180890562712032 -0.000253463711640248 9.18622402071122e-05 -0.000150240837355053 -7.96904722433542e-05 -4.7750449965056e-05 0.000106967350098805 -0.000171416273764475 -0.000277416904606293 -0.000281936277876523 -0.000116434439985915 -0.000138225917655585 -4.07282073313881e-05 -7.4980718247926e-05 9.13153027232232e-05 -0.0144200136680782 0.0574957339181037 0.0184486008723246 -4.26800758695173e-06 -0.000657147594843546 -0.000216131553012455 -0.0021163605963253 -0.00126568392934101 -9.12511345918866e-05 0.155479731513673 -0.540753980132627 0.435200033576808 0.0332310372251971 -0.106518430155174 -0.646777139987148 0.0030551092489859 0.000599484253186811 -0.00203913681964765 -0.00128941623568985 0.00019471802457459 0.000107862130167205 0.000333521932246024 -0.000968265583084525 -0.000220496375514281 -0.00817142107633484 -0.000150295176945271 0.000779072401908465 0.00688586469887091 -0.00195382231650656 -0.0032944122330942 0.00139738906898547 -0.00348940899727107 0.00297526233323132 0.00183843651145618 0.00137133215797447 -0.000381298519034156 0.000906823231009904 0.00182532575215968 -0.000469042085137319 0.0100227416111471 0.0236651793600862 0.00259382572197927 0.0794390986490476 -0.00419464895068251 -0.0255972243538794 0.0103101369101162 -0.0158267704486917 0.014360965990294
  117 3124.53949503948 ""  12.015877633978 0 0 -0.000300458238856993 -0.000114534013403691 -6.29710359631874e-05 6.12581310817721e-05 1.06712600194116e-05 1.4806880406496e-05 0.000788333442409401 0.000138462619403831 0.000286817333868635 -0.00537477064288416 0.017712827114918 0.0302898946969977 0.0652652088590015 -0.012049216706529 -0.0302886947967227 0.000722078364812322 0.000981272748081539 0.00139350973862443 -0.00102758797392361 0.000435046980333095 0.000940776804196216 0.00184486309410976 -0.000392145399499723 -0.00103027954437783 0.000450016924099481 -0.000161992022223496 -0.000357492160164013 0.0004105599067314 0.000152899562899132 0.000120702712745303 0.00136742784194477 -0.00258881039477287 -0.00317966724704428 0.00143826039416482 -0.00155831561092959 -0.00435697650709989 0.000515668277628894 -0.000238509968209577 -0.000301966395029376 0.00153843291466629 0.00175323331201313 0.000788829280502012 0.044896538876777 -0.214296524178671 -0.363785127088808 -0.768279910325662 0.133272447363382 0.343797357777895 0.00285085803758182 -0.00670306928900863 -0.011459292165344 -0.0233116598002211 0.00450633276765939 0.0109406199970941 -0.000720786652426508 -0.00111408282145793 0.00169171920323348 -0.00512083437086064 -0.00248051241067485 -0.00269524340453204 -0.00102969179304273 0.00164511410248995 -0.000154084697829684 -0.0126559947626329 0.0232153249445004 0.0413544021925362 -0.00761380575486024 0.00881932270026566 -0.00327706754497671 0.00368802020370952 0.00108655915400718 0.00201200623746863 -0.0146617747481049 0.0273973370457847 0.0448569916889514 0.00393151237821737 0.00235154920928286 0.00147564525582196 -0.00618384814222346 -0.010034433614195 0.00900496923651409 -2.87483413403947e-05 0.000162523984513769 8.39287754542193e-05 1.41031177223468e-05 -2.37895417260071e-05 4.68927593594018e-06 -7.33936442081506e-06 2.26679086683936e-05 1.14534489712971e-05 0.000429149116581757 -0.00147466983728793 0.00114377309417824 0.000110110702727719 -0.000359295085076044 -0.00208693000238616 4.72548978785936e-05 -8.61992924865317e-05 -0.000281728694463299 0.000110849449333117 2.66565939229196e-05 -4.31477491302108e-05 -5.77296329185947e-05 4.3153579883715e-05 -6.1247050209896e-05 8.07126352249851e-05 4.04446046275097e-05 7.77804619730018e-06 -0.00118836762843744 -9.18347580862072e-05 0.000397175107745983 2.19945737699394e-05 -0.000148241122816706 8.25285911012109e-05 7.11763463915137e-05 0.000278385205035559 -0.000184945302216658 0.000496506801323849 -0.000573190242056558 0.000953482358806327 -0.000361942848710333 -0.000939987462819131 -9.59697166497832e-05 -0.000570405138307423 7.73759701983842e-05 0.000195618826561699 -3.99723648207264e-05 0.00031432366299353 -0.000194989869267824
  118 3145.41490688957 ""  9.41598428138969 0 0 0.000159890924193014 0.000357101989651789 0.000521919597194731 0.000411836274676981 -6.27554702539055e-06 3.91241179220357e-05 -0.00333022338238627 -5.35665848702686e-05 0.000197317054087186 0.00618960646943111 -0.0371525407252342 -0.0627127020714207 0.0347154372150726 -0.00444857300903471 -0.0129180822713275 -0.000414965590095862 0.000828148024215804 0.00146327969709191 0.0023429208265048 -0.0085010562948963 -0.014592811514263 -0.00523081815618699 0.00143531506713921 0.00331201410043133 0.000304973724169787 -0.000145299858398474 -0.000304650275570063 0.000465478235033411 5.29719187013241e-05 -4.72694446356195e-05 0.000540191789853526 -0.000872179306429596 -0.00112741916143808 0.00054756134052819 -0.000564219382796999 -0.0014650722954477 0.000455241728829849 -0.00108033900774046 -0.00480879201908617 -0.00146291598332256 -0.00240998049446135 -0.000869581683380077 -0.0802952309284247 0.419650545914411 0.711311993507859 -0.376134563841773 0.0624046699487804 0.163974800093467 -0.0259338170244443 0.100960736339474 0.171890288839288 0.067342078841376 -0.0128561520670531 -0.0315721230598498 -0.00215049641468638 -0.00296871836687746 0.00328210653036539 -0.00429202453676057 -0.00186466363518129 -0.00192232708418908 -0.00300793573268559 0.00350764188374564 -0.000933296132720373 -0.00456709781259563 0.00860171967585474 0.0150368445395812 -0.00246242210830558 0.00292861349255679 -0.00111490416367326 0.000458097805162066 -4.14562490497683e-05 0.000410581398052003 -0.00514427319713317 0.00968457180225082 0.0161150882038827 0.000568470235842394 0.000565159395435753 0.000136613765121072 -0.00183878975973577 -0.00311495966468168 0.00271370230065442 -3.24624094230469e-05 6.44608060560763e-05 -2.35053517265437e-05 3.63371755371618e-06 3.04445215620429e-07 4.53281247961227e-06 6.07112821445326e-06 -9.36596867674993e-06 -6.79692697960989e-05 0.000245448893808487 -0.000778081721603412 0.000585558748981899 -4.0155730722218e-05 -1.63779217879164e-05 -0.000283112095990551 -0.00017972844380454 0.000189513852452245 0.000735389009582653 1.23406742181779e-05 1.32906388989339e-05 -3.12448154537597e-05 -0.000163537258442088 0.000271357541524715 -0.000241295874154517 -1.03997395913752e-05 0.000111575607324099 -3.83455268519166e-05 -0.000414541857064289 -4.67352391140693e-06 9.97973480997052e-05 0.00030738655448157 -0.000487378210318144 0.000437483949359166 0.000121960728988317 -0.00038502717869268 -0.000273052881152384 0.00219936202835277 -0.00294198916910602 0.00308090636880326 -0.000322299146022419 -0.00077222693739455 -9.74463525529775e-06 -0.000128302511535131 5.11805287244199e-05 2.74140639053248e-05 0.000546659233964433 -0.000445235480167291 0.000438986124944441
  119 3149.07189936128 ""  3.30093704606182 0 0 -0.000158762343336495 0.00113219610889701 0.00285530612607103 -0.000310913716131159 -1.86965849392095e-05 -6.07788383340474e-05 0.000621059999209733 -0.000111607328544117 -0.00029813207702406 -0.00143949022172926 0.00904313861732145 0.0152702143290553 -0.00619950359194289 0.00115833635707699 0.00284300374911382 -0.00190188745871972 -0.000318678567890889 -0.000113351832776564 0.0113181769488618 -0.0363786500407134 -0.0624613640562582 -0.0268992811296863 0.00571347773424034 0.0138505948516667 3.12588477272154e-05 -0.000256162132578601 -0.000404552501876907 0.00175322484843266 -9.35388530707758e-05 -0.000573759078630818 -8.29935094240691e-05 -0.000136989319512468 3.66098551484091e-06 -0.00010248239176582 6.16615831746331e-05 -9.29751110430146e-05 0.00669449460592917 -0.0085940936205341 -0.0347476731262777 -0.00597670993563417 -0.00694561790613002 -0.00271263226467095 0.0190876928106976 -0.101998610709265 -0.172651802388318 0.0679630310865173 -0.0116559507485237 -0.0302631272505686 -0.112514996731978 0.427955543885006 0.729395935319418 0.331559252300009 -0.0597552756150103 -0.150215096390186 -0.00920455202753667 -0.0123937992818055 0.0130696242129697 -0.00869841577868051 -0.00271431548419839 -0.00226067695893705 -0.0130668615945722 0.0145351115410584 -0.00423359014361336 -0.000142072029472118 -0.000305934852441419 -0.000180170740088644 -0.00065893177861361 0.000789637591794988 -0.000369625925273143 0.00261578216417909 0.00144045315749086 0.00107962862040333 -0.000100615937117236 -0.000217775548883606 -0.000570355626004164 0.00254321181047768 0.000896198420504728 0.00132635542503169 -0.00048472528493614 -0.000824077224652482 0.00068258422827434 -0.000251040922065795 0.000782850116652341 -0.000816703864830115 -5.83930155864981e-06 1.51512607358611e-05 -2.45201148012289e-05 -1.46776313638069e-05 2.55230142698666e-05 0.000163148297199561 0.00274415712254983 -0.00927303502458572 0.00696361297249104 -9.35116977568625e-05 0.000251539397460298 0.0022315765817667 0.000168793228877242 -0.000107426979795376 -0.00112512378219732 3.97487190328837e-06 -5.60439249184836e-05 -2.32106678391679e-05 0.000115867398635308 -0.000142918863870392 0.000151108915553936 -0.000130191956578706 0.000253178093670567 -0.000110446445362296 5.00291822785075e-05 0.000101645618303002 7.01985459275872e-05 -3.44251268163309e-06 0.000143782196552333 0.000205017144128156 -9.62243199133097e-05 0.00019698560168483 0.000134575188638584 -0.00122479158075668 0.00166991567368137 -0.0015806526489591 -0.000450235503487295 -0.00116349451006039 3.39717571220406e-05 0.000158909380737481 7.5248935889014e-05 -0.000198640946660693 0.00179420768846732 -0.00167606813717954 0.00128647128571679
  120 3170.0198897381 ""  4.64517229124681 0 0 0.000746878777263436 -0.00172392301818667 -0.00478636535569168 0.000182754628116091 -0.000157721741237045 -0.000266386963785591 0.000202963466260498 0.00144844339515505 0.00246273122287911 -0.00051239544823772 4.01556964330246e-05 0.000159939885555472 -0.00169485705565264 0.00042727710427897 0.000984989934741311 -0.00152269872113346 0.000136419795552424 0.00049117697454058 0.00276701974141188 -0.0171177244384951 -0.0289697221818248 0.068707785906849 -0.011853809583272 -0.0307622528823094 2.8564306790473e-05 -0.000174278935792954 -0.000243162286249555 0.000468477557601572 -9.98265858427043e-05 -0.000220157486955345 -1.91002956322688e-05 -6.14298561361595e-05 7.46846877222678e-05 -4.67379395308185e-05 8.74364046229869e-05 -4.52840225306093e-06 -0.0109815673857484 0.015322728077101 0.0613153612187333 0.00663935924485654 0.00868372664535799 0.00281599051297887 0.000915796433634239 -0.000277549843879582 -0.000877220656064641 0.0188598445389407 -0.00343855286671806 -0.00874547763309364 -0.0461972832675753 0.189470340887832 0.32193565422598 -0.78763854033878 0.137673713945183 0.349174665251336 -0.0031957057350186 -0.0040346401619656 0.00406820181550362 -0.00187374911593635 -0.000388305789815743 -0.000186025051229363 -0.00467960945196991 0.00485038280021996 -0.00149676667165419 0.000132511962173736 -0.000401030711923413 -0.000628191825315573 -0.000542029645410688 0.000588342290269719 -0.000217442000600444 0.00129757933335965 0.000730941323320242 0.000386497733933194 0.000155479784264784 -0.000419696664354266 -0.000745761424432419 0.00140984474009007 0.00034058580227603 0.000672682693580223 -0.000334690162503895 -0.000438207316709545 0.000403538213281747 0.000574553726760052 -0.0018460767407524 0.002702305379156 -2.38739939049803e-05 2.41540150129678e-05 2.04773937898936e-05 1.13996221609719e-05 -0.000106666183536519 -0.000146746401412623 -0.00708217608429399 0.023742717520996 -0.0176947014248899 0.000737437037715361 -0.00253806211875214 -0.0135974812450082 -3.76214311731864e-05 0.000130456246860365 0.00109236409068586 5.91981530806136e-05 -3.48161653368589e-05 2.34539434369441e-06 0.00017081201591889 -0.000293760772285606 0.000193147156861205 4.71892819397616e-05 0.00014237514699986 -8.77359085035741e-05 -0.000436145418484271 -6.10161036287542e-06 0.000203822506978372 -0.000193771300920825 0.000550543279785899 -0.000262495477278389 0.0001754216102968 0.000156211114478311 0.00104037875570115 -0.00283460939889705 0.00340252248236298 -0.00373461633932889 -0.000399311377165606 -0.000799151126871359 8.10508942319721e-06 -0.00113990330074024 0.000276752481863596 0.000282495907576878 0.00103473019392895 -0.00100366222308193 0.000679652692930841
  121 3200.9776871337 ""  7.16350763893664 0 0 -0.000326325839941206 -0.000672731524196713 -0.000295114537021268 2.83762966383303e-05 5.46082663583412e-05 2.02627782428368e-05 -4.96728521430956e-05 -2.53206549382825e-05 1.675402363118e-05 8.01755315134706e-05 -7.3334628771475e-05 -9.66465060752146e-05 -4.20726561385423e-05 -5.00175352203216e-05 -3.99720804086957e-05 -7.25307261598939e-05 2.25136187066912e-05 6.70022433254994e-05 7.31163139468023e-05 -0.000130152012042347 -0.000273469361627843 0.00236568904034301 -0.000358295408556611 -0.00120673213999781 9.6732235463192e-06 4.24731197531232e-06 5.28361814642389e-06 2.15302195886289e-05 9.99254295565024e-06 -1.25531994910446e-06 -4.40038121809403e-07 2.20266872410988e-05 3.05171205803941e-06 1.48696605349631e-05 1.1964733654238e-05 9.82510884583559e-06 -0.00149435848917735 -0.000986952857919357 0.00693980498630419 0.00283280970587281 0.00360645107341977 0.00189888662969376 -0.00016878672650663 0.00081276325580318 0.00128718727692505 -0.000134185552108898 3.43288331731889e-05 2.6924628644878e-05 -0.000342938208583517 0.00174376221063869 0.00297163814672999 -0.02900047458121 0.00495814278697878 0.0131377399449345 -6.10855216833494e-05 -0.000103555470033057 0.000133868349201628 -0.000249287341345253 -0.000104442485004351 -0.000114104394404724 -3.53761329765836e-05 7.70376588800036e-05 -1.68896313275126e-05 2.20015459872775e-05 9.94879792267583e-06 -3.72785559551987e-05 0.000146343755976435 -0.000160415983276565 2.09890920872689e-05 -0.000240353353485235 -0.000138744763370764 -9.42260042668744e-05 4.65567152882209e-05 -3.4557823547411e-05 -4.98316908972984e-05 -0.000249145134447632 -0.000100091248177438 -0.000133728847791837 -1.28106756130927e-05 -5.12971787834684e-05 6.24008923990542e-05 -0.00837216236401698 0.0310826959749539 -0.0897181643642989 3.72472243197176e-05 -0.000261019025004532 0.000738024725312827 0.000545567921272519 0.000392498649152974 -0.00280161024598245 0.14582698111523 -0.494391649045043 0.372386303422147 -0.0437868167814983 0.130553460917111 0.676849808267754 -0.00275539234481451 0.00536356629566921 0.0192605517851066 0.000178035709037979 -0.000155037844162879 1.49168125675605e-05 0.00020554544426087 -0.000409354566346401 0.00196449281847064 0.00196933303178874 -0.000166666738662575 -0.000533836362535382 -0.00181413261144421 -0.000539527468159183 0.000654408543760053 -0.00150844466449248 -0.000486295195929815 -0.000482681578965746 -0.00662570778666767 -0.00212905187568345 -0.00531083890106719 0.00445410113862695 0.00513359227784393 -0.00478783026914979 -0.00175726746229653 -0.00307440663924756 -2.70967984345782e-05 -0.0233016075974263 0.00105307899348563 0.00682286940876105 -0.000761372924970887 0.00173302355823745 -0.00136648642724885
  122 3429.35973468101 ""  102.734798605403 0 0 0.000326205175353503 -0.000119831718892068 5.54473570597883e-05 -0.000547649488131539 -8.75175510573915e-05 -0.000261133523868175 0.000790804368412078 0.000665070662273279 0.00040676287037127 -0.000360944327773534 0.000389000656896909 0.000211689295652229 -0.000361282502898769 0.000191505161575504 2.08923187786527e-05 -0.000101223405231136 -3.84634846137924e-06 -9.59107212501236e-05 -0.000114942808296041 -4.25894052177999e-05 -0.000453437528317093 0.000363688601321555 -4.00218392686049e-05 -0.000511880225998968 -6.78206411471051e-05 -6.45443681220205e-05 -2.56568038892524e-05 1.52491300572433e-06 -4.97274812911157e-05 3.96180709752107e-06 3.66956717749994e-05 -8.92003333432347e-05 1.79840336996884e-05 -1.68594347875393e-05 -4.08252087735154e-07 -2.09248567394034e-05 -0.000111359606013056 7.70090549536606e-05 0.000135314412626992 -0.000322892037568557 0.000139545758365611 -0.000323447330779378 0.000764259618325421 -0.00250642610433594 -0.00256309362210076 0.00275173659091424 -0.000745591979090601 -0.000978091131598351 -0.000308334187067754 0.00118049015149923 0.00294127139513751 -0.00345515245881536 9.86903933321959e-05 0.00254878915315791 4.6144416523361e-05 0.000219792478256577 -0.000377931909458392 0.000638239371655715 0.000351812665866805 0.000368369011445381 -0.000268303972336883 0.000158032555367897 -8.27266210130119e-06 -7.88870319160922e-05 -6.79498975271249e-05 8.95723857859798e-05 -0.000594186101185998 0.000715201524908559 -8.74233608298817e-05 0.000673319728061296 0.000503664704094623 0.000147528294809609 -0.000208154565101255 9.97525033580734e-05 0.000127089155301162 0.000919471620234333 0.000239657793962866 0.000476575218380581 -5.79282868945431e-05 0.000142778174352326 -0.00017310866100495 -0.00190728469689781 -0.000439279828866062 6.73274859049175e-05 0.000346265200087632 0.000335264444623506 5.12296612556045e-05 6.8739488919704e-05 -0.000631459979487147 -0.000336956235518049 0.00412915973436113 -0.000802159204200979 0.000755174360132053 0.00222187513428489 0.000491927254369925 5.02126447790844e-05 -0.0012196208319319 0.00123094502922435 0.00259638981573208 -0.00179169204557491 0.00043470479805075 -0.000187073955935696 -0.0266766100819475 0.0500963663545805 -0.00150688534726732 0.000176609514694652 -2.19011851575069e-05 9.07422024593478e-05 0.00618931551961667 -0.000743095145001544 -0.00266608948838771 0.00743191917294983 -0.0144478999932707 0.00869396256834648 0.0553087371291157 -0.166217430476251 -0.504741110919752 0.335741787662584 -0.520392859376368 0.5271136919124 -0.000846128665343924 -0.00248331809172149 -0.000520698678282344 0.0004342432294486 -8.74831049583369e-05 -0.000576479811293442 -0.000711176811285091 0.000743417683045542 0.000254188425452601
  123 3502.37235841261 ""  72.2746736408013 0 0 0.000178740811367193 -7.05427015311997e-05 2.26082914099139e-05 -0.000301806583127414 -7.30948197757753e-05 -0.000142365691014922 0.00046373254356565 0.000404743355865827 0.000156003432044286 -0.000176938747342591 0.000233785240178875 0.000168935656554645 -0.00023663842328852 7.57677383768264e-05 -1.36990980382389e-05 -7.705622614632e-05 -1.76824274520313e-06 -4.76292115817578e-05 -4.77443862678377e-05 -2.03618524988507e-05 -0.000229882653412983 0.000176067294908663 -2.02686994115815e-06 -0.000263553763034436 -4.60391631744051e-05 -4.30730205064294e-05 -2.01242430948906e-05 1.754312008828e-06 -2.86037205100419e-05 1.83854931647647e-06 1.31091405043959e-05 -4.10897513890081e-05 1.33282211809071e-05 -9.40857887714601e-06 4.09349494350852e-06 -9.31269896110418e-06 -4.64291357092199e-07 2.26136894368779e-05 -0.000451046080477092 -0.000428367961205915 -0.000212911979825494 -0.000160409546208043 0.000446798009985151 -0.00147107474673447 -0.00132012627370069 0.00154940986046788 -0.000383548815653321 -0.000519067015545129 -0.000164299652797344 0.000531184141116424 0.00149800872915686 -0.0016589501308805 -5.33680834445951e-05 0.00134673059546623 5.88374105086689e-06 0.000116908972899339 -0.000223476627473751 0.000414131749766519 0.000229656114783192 0.000238812106565875 -0.0001462015741127 5.86491125542297e-05 -1.96713066528968e-06 -8.86945611900228e-05 -4.07451639628331e-05 5.01857528393179e-05 -0.000263969022314376 0.000273449239714831 -5.35223168573291e-05 0.000483545101594335 0.000329789441392932 0.000137069423444796 -0.000133081376947235 5.05323529318293e-05 5.30591696552779e-05 0.000591018163428272 0.000146621203194997 0.000307464670727462 -5.05964891982344e-05 7.40396490642275e-05 -9.89845145784688e-05 -0.000536859678043723 0.000151391835814244 -0.000374843486856749 8.07880049799823e-05 7.61187059671144e-05 -1.76547374372185e-05 -8.61059739644292e-06 -1.3546090409352e-05 0.000295830068898742 0.00419219823094607 -0.00420190520647634 0.00274591818600057 -0.00232589260278685 0.000493624112382267 0.00564922068396102 0.00105461943796004 8.17943177226344e-05 -0.0021449428828567 0.000339832742734762 0.000981628825595905 -0.000733495406370502 -0.00864582738497754 0.00501772711632006 -0.0768830233909396 -1.37063764142538e-05 -8.0263545778803e-06 0.000432976858224999 -0.00401011464693761 -5.99710925593182e-05 0.00178684801815029 0.00458327038209841 -0.0117234168835698 0.00607893894773519 -0.107958068455775 0.266200968759109 0.747995981947432 0.226620318152271 -0.340766473820483 0.314429006484311 0.000506921067208101 0.000327348701465614 -0.000354177439717718 0.000184038210052529 0.000326745409593477 4.8902441822661e-05 -8.50278642683141e-06 0.00056613707894937 0.000897105797150558
  :::
 } 
 m_exists[123] { 
  s_m_exists
  :::
  1 11111111111111111111111111111111111111111111111111111111111111111111111111111111111111111111111111111111111111111111111111111111111111 
  2 11111111111111111111111111111111111111111111111111111111111111111111111111111111111111111111111111111111111111111111111111111111111111 
  3 11111111111111111111111111111111111111111111111111111111111111111111111111111111111111111111111111111111111111111111111111111111111111 
  4 11111111111111111111111111111111111111111111111111111111111111111111111111111111111111111111111111111111111111111111111111111111111111 
  5 11111111111111111111111111111111111111111111111111111111111111111111111111111111111111111111111111111111111111111111111111111111111111 
  6 11111111111111111111111111111111111111111111111111111111111111111111111111111111111111111111111111111111111111111111111111111111111111 
  7 11111111111111111111111111111111111111111111111111111111111111111111111111111111111111111111111111111111111111111111111111111111111111 
  8 11111111111111111111111111111111111111111111111111111111111111111111111111111111111111111111111111111111111111111111111111111111111111 
  9 11111111111111111111111111111111111111111111111111111111111111111111111111111111111111111111111111111111111111111111111111111111111111 
  10 11111111111111111111111111111111111111111111111111111111111111111111111111111111111111111111111111111111111111111111111111111111111111 
  11 11111111111111111111111111111111111111111111111111111111111111111111111111111111111111111111111111111111111111111111111111111111111111 
  12 11111111111111111111111111111111111111111111111111111111111111111111111111111111111111111111111111111111111111111111111111111111111111 
  13 11111111111111111111111111111111111111111111111111111111111111111111111111111111111111111111111111111111111111111111111111111111111111 
  14 11111111111111111111111111111111111111111111111111111111111111111111111111111111111111111111111111111111111111111111111111111111111111 
  15 11111111111111111111111111111111111111111111111111111111111111111111111111111111111111111111111111111111111111111111111111111111111111 
  16 11111111111111111111111111111111111111111111111111111111111111111111111111111111111111111111111111111111111111111111111111111111111111 
  17 11111111111111111111111111111111111111111111111111111111111111111111111111111111111111111111111111111111111111111111111111111111111111 
  18 11111111111111111111111111111111111111111111111111111111111111111111111111111111111111111111111111111111111111111111111111111111111111 
  19 11111111111111111111111111111111111111111111111111111111111111111111111111111111111111111111111111111111111111111111111111111111111111 
  20 11111111111111111111111111111111111111111111111111111111111111111111111111111111111111111111111111111111111111111111111111111111111111 
  21 11111111111111111111111111111111111111111111111111111111111111111111111111111111111111111111111111111111111111111111111111111111111111 
  22 11111111111111111111111111111111111111111111111111111111111111111111111111111111111111111111111111111111111111111111111111111111111111 
  23 11111111111111111111111111111111111111111111111111111111111111111111111111111111111111111111111111111111111111111111111111111111111111 
  24 11111111111111111111111111111111111111111111111111111111111111111111111111111111111111111111111111111111111111111111111111111111111111 
  25 11111111111111111111111111111111111111111111111111111111111111111111111111111111111111111111111111111111111111111111111111111111111111 
  26 11111111111111111111111111111111111111111111111111111111111111111111111111111111111111111111111111111111111111111111111111111111111111 
  27 11111111111111111111111111111111111111111111111111111111111111111111111111111111111111111111111111111111111111111111111111111111111111 
  28 11111111111111111111111111111111111111111111111111111111111111111111111111111111111111111111111111111111111111111111111111111111111111 
  29 11111111111111111111111111111111111111111111111111111111111111111111111111111111111111111111111111111111111111111111111111111111111111 
  30 11111111111111111111111111111111111111111111111111111111111111111111111111111111111111111111111111111111111111111111111111111111111111 
  31 11111111111111111111111111111111111111111111111111111111111111111111111111111111111111111111111111111111111111111111111111111111111111 
  32 11111111111111111111111111111111111111111111111111111111111111111111111111111111111111111111111111111111111111111111111111111111111111 
  33 11111111111111111111111111111111111111111111111111111111111111111111111111111111111111111111111111111111111111111111111111111111111111 
  34 11111111111111111111111111111111111111111111111111111111111111111111111111111111111111111111111111111111111111111111111111111111111111 
  35 11111111111111111111111111111111111111111111111111111111111111111111111111111111111111111111111111111111111111111111111111111111111111 
  36 11111111111111111111111111111111111111111111111111111111111111111111111111111111111111111111111111111111111111111111111111111111111111 
  37 11111111111111111111111111111111111111111111111111111111111111111111111111111111111111111111111111111111111111111111111111111111111111 
  38 11111111111111111111111111111111111111111111111111111111111111111111111111111111111111111111111111111111111111111111111111111111111111 
  39 11111111111111111111111111111111111111111111111111111111111111111111111111111111111111111111111111111111111111111111111111111111111111 
  40 11111111111111111111111111111111111111111111111111111111111111111111111111111111111111111111111111111111111111111111111111111111111111 
  41 11111111111111111111111111111111111111111111111111111111111111111111111111111111111111111111111111111111111111111111111111111111111111 
  42 11111111111111111111111111111111111111111111111111111111111111111111111111111111111111111111111111111111111111111111111111111111111111 
  43 11111111111111111111111111111111111111111111111111111111111111111111111111111111111111111111111111111111111111111111111111111111111111 
  44 11111111111111111111111111111111111111111111111111111111111111111111111111111111111111111111111111111111111111111111111111111111111111 
  45 11111111111111111111111111111111111111111111111111111111111111111111111111111111111111111111111111111111111111111111111111111111111111 
  46 11111111111111111111111111111111111111111111111111111111111111111111111111111111111111111111111111111111111111111111111111111111111111 
  47 11111111111111111111111111111111111111111111111111111111111111111111111111111111111111111111111111111111111111111111111111111111111111 
  48 11111111111111111111111111111111111111111111111111111111111111111111111111111111111111111111111111111111111111111111111111111111111111 
  49 11111111111111111111111111111111111111111111111111111111111111111111111111111111111111111111111111111111111111111111111111111111111111 
  50 11111111111111111111111111111111111111111111111111111111111111111111111111111111111111111111111111111111111111111111111111111111111111 
  51 11111111111111111111111111111111111111111111111111111111111111111111111111111111111111111111111111111111111111111111111111111111111111 
  52 11111111111111111111111111111111111111111111111111111111111111111111111111111111111111111111111111111111111111111111111111111111111111 
  53 11111111111111111111111111111111111111111111111111111111111111111111111111111111111111111111111111111111111111111111111111111111111111 
  54 11111111111111111111111111111111111111111111111111111111111111111111111111111111111111111111111111111111111111111111111111111111111111 
  55 11111111111111111111111111111111111111111111111111111111111111111111111111111111111111111111111111111111111111111111111111111111111111 
  56 11111111111111111111111111111111111111111111111111111111111111111111111111111111111111111111111111111111111111111111111111111111111111 
  57 11111111111111111111111111111111111111111111111111111111111111111111111111111111111111111111111111111111111111111111111111111111111111 
  58 11111111111111111111111111111111111111111111111111111111111111111111111111111111111111111111111111111111111111111111111111111111111111 
  59 11111111111111111111111111111111111111111111111111111111111111111111111111111111111111111111111111111111111111111111111111111111111111 
  60 11111111111111111111111111111111111111111111111111111111111111111111111111111111111111111111111111111111111111111111111111111111111111 
  61 11111111111111111111111111111111111111111111111111111111111111111111111111111111111111111111111111111111111111111111111111111111111111 
  62 11111111111111111111111111111111111111111111111111111111111111111111111111111111111111111111111111111111111111111111111111111111111111 
  63 11111111111111111111111111111111111111111111111111111111111111111111111111111111111111111111111111111111111111111111111111111111111111 
  64 11111111111111111111111111111111111111111111111111111111111111111111111111111111111111111111111111111111111111111111111111111111111111 
  65 11111111111111111111111111111111111111111111111111111111111111111111111111111111111111111111111111111111111111111111111111111111111111 
  66 11111111111111111111111111111111111111111111111111111111111111111111111111111111111111111111111111111111111111111111111111111111111111 
  67 11111111111111111111111111111111111111111111111111111111111111111111111111111111111111111111111111111111111111111111111111111111111111 
  68 11111111111111111111111111111111111111111111111111111111111111111111111111111111111111111111111111111111111111111111111111111111111111 
  69 11111111111111111111111111111111111111111111111111111111111111111111111111111111111111111111111111111111111111111111111111111111111111 
  70 11111111111111111111111111111111111111111111111111111111111111111111111111111111111111111111111111111111111111111111111111111111111111 
  71 11111111111111111111111111111111111111111111111111111111111111111111111111111111111111111111111111111111111111111111111111111111111111 
  72 11111111111111111111111111111111111111111111111111111111111111111111111111111111111111111111111111111111111111111111111111111111111111 
  73 11111111111111111111111111111111111111111111111111111111111111111111111111111111111111111111111111111111111111111111111111111111111111 
  74 11111111111111111111111111111111111111111111111111111111111111111111111111111111111111111111111111111111111111111111111111111111111111 
  75 11111111111111111111111111111111111111111111111111111111111111111111111111111111111111111111111111111111111111111111111111111111111111 
  76 11111111111111111111111111111111111111111111111111111111111111111111111111111111111111111111111111111111111111111111111111111111111111 
  77 11111111111111111111111111111111111111111111111111111111111111111111111111111111111111111111111111111111111111111111111111111111111111 
  78 11111111111111111111111111111111111111111111111111111111111111111111111111111111111111111111111111111111111111111111111111111111111111 
  79 11111111111111111111111111111111111111111111111111111111111111111111111111111111111111111111111111111111111111111111111111111111111111 
  80 11111111111111111111111111111111111111111111111111111111111111111111111111111111111111111111111111111111111111111111111111111111111111 
  81 11111111111111111111111111111111111111111111111111111111111111111111111111111111111111111111111111111111111111111111111111111111111111 
  82 11111111111111111111111111111111111111111111111111111111111111111111111111111111111111111111111111111111111111111111111111111111111111 
  83 11111111111111111111111111111111111111111111111111111111111111111111111111111111111111111111111111111111111111111111111111111111111111 
  84 11111111111111111111111111111111111111111111111111111111111111111111111111111111111111111111111111111111111111111111111111111111111111 
  85 11111111111111111111111111111111111111111111111111111111111111111111111111111111111111111111111111111111111111111111111111111111111111 
  86 11111111111111111111111111111111111111111111111111111111111111111111111111111111111111111111111111111111111111111111111111111111111111 
  87 11111111111111111111111111111111111111111111111111111111111111111111111111111111111111111111111111111111111111111111111111111111111111 
  88 11111111111111111111111111111111111111111111111111111111111111111111111111111111111111111111111111111111111111111111111111111111111111 
  89 11111111111111111111111111111111111111111111111111111111111111111111111111111111111111111111111111111111111111111111111111111111111111 
  90 11111111111111111111111111111111111111111111111111111111111111111111111111111111111111111111111111111111111111111111111111111111111111 
  91 11111111111111111111111111111111111111111111111111111111111111111111111111111111111111111111111111111111111111111111111111111111111111 
  92 11111111111111111111111111111111111111111111111111111111111111111111111111111111111111111111111111111111111111111111111111111111111111 
  93 11111111111111111111111111111111111111111111111111111111111111111111111111111111111111111111111111111111111111111111111111111111111111 
  94 11111111111111111111111111111111111111111111111111111111111111111111111111111111111111111111111111111111111111111111111111111111111111 
  95 11111111111111111111111111111111111111111111111111111111111111111111111111111111111111111111111111111111111111111111111111111111111111 
  96 11111111111111111111111111111111111111111111111111111111111111111111111111111111111111111111111111111111111111111111111111111111111111 
  97 11111111111111111111111111111111111111111111111111111111111111111111111111111111111111111111111111111111111111111111111111111111111111 
  98 11111111111111111111111111111111111111111111111111111111111111111111111111111111111111111111111111111111111111111111111111111111111111 
  99 11111111111111111111111111111111111111111111111111111111111111111111111111111111111111111111111111111111111111111111111111111111111111 
  100 11111111111111111111111111111111111111111111111111111111111111111111111111111111111111111111111111111111111111111111111111111111111111 
  101 11111111111111111111111111111111111111111111111111111111111111111111111111111111111111111111111111111111111111111111111111111111111111 
  102 11111111111111111111111111111111111111111111111111111111111111111111111111111111111111111111111111111111111111111111111111111111111111 
  103 11111111111111111111111111111111111111111111111111111111111111111111111111111111111111111111111111111111111111111111111111111111111111 
  104 11111111111111111111111111111111111111111111111111111111111111111111111111111111111111111111111111111111111111111111111111111111111111 
  105 11111111111111111111111111111111111111111111111111111111111111111111111111111111111111111111111111111111111111111111111111111111111111 
  106 11111111111111111111111111111111111111111111111111111111111111111111111111111111111111111111111111111111111111111111111111111111111111 
  107 11111111111111111111111111111111111111111111111111111111111111111111111111111111111111111111111111111111111111111111111111111111111111 
  108 11111111111111111111111111111111111111111111111111111111111111111111111111111111111111111111111111111111111111111111111111111111111111 
  109 11111111111111111111111111111111111111111111111111111111111111111111111111111111111111111111111111111111111111111111111111111111111111 
  110 11111111111111111111111111111111111111111111111111111111111111111111111111111111111111111111111111111111111111111111111111111111111111 
  111 11111111111111111111111111111111111111111111111111111111111111111111111111111111111111111111111111111111111111111111111111111111111111 
  112 11111111111111111111111111111111111111111111111111111111111111111111111111111111111111111111111111111111111111111111111111111111111111 
  113 11111111111111111111111111111111111111111111111111111111111111111111111111111111111111111111111111111111111111111111111111111111111111 
  114 11111111111111111111111111111111111111111111111111111111111111111111111111111111111111111111111111111111111111111111111111111111111111 
  115 11111111111111111111111111111111111111111111111111111111111111111111111111111111111111111111111111111111111111111111111111111111111111 
  116 11111111111111111111111111111111111111111111111111111111111111111111111111111111111111111111111111111111111111111111111111111111111111 
  117 11111111111111111111111111111111111111111111111111111111111111111111111111111111111111111111111111111111111111111111111111111111111111 
  118 11111111111111111111111111111111111111111111111111111111111111111111111111111111111111111111111111111111111111111111111111111111111111 
  119 11111111111111111111111111111111111111111111111111111111111111111111111111111111111111111111111111111111111111111111111111111111111111 
  120 11111111111111111111111111111111111111111111111111111111111111111111111111111111111111111111111111111111111111111111111111111111111111 
  121 11111111111111111111111111111111111111111111111111111111111111111111111111111111111111111111111111111111111111111111111111111111111111 
  122 11111111111111111111111111111111111111111111111111111111111111111111111111111111111111111111111111111111111111111111111111111111111111 
  123 11111111111111111111111111111111111111111111111111111111111111111111111111111111111111111111111111111111111111111111111111111111111111 
  :::
 } 
} 
