# Supplementary material for: Cut-off Scale and Complex Formation in Density Functional Theory Computations of Epoxy-Amine Reactivity
Source: ACS Omega. 2021 Oct 25;6(44):29424–31. doi: 10.1021/acsomega.1c03229 (PMC8587129; doi:10.1021/acsomega.1c03229)
Supplement: Supplementary file 1 — ao1c03229_si_001.zip [file ao1c03229_si_001.zip › Final_structures/Primary/A1_E4_B3LYP-D3_CC-PVTZ-F_ canonical/Epoxy_frag4_transition_state_1-2_isomer8.vib]

{ 
 s_m_m2io_version
 :::
 2.0.0 
} 

f_m_table { 
 i_j_atom_total
 :::
 43
 m_column[134] { 
  s_m_data_name
  s_m_column_name
  i_m_width
  b_m_visible
  s_m_units
  :::
  1 r_j_Frequency  "Frequency"  10 1 "" 
  2 s_j_Symmetry  "Symmetry"  10 0 "" 
  3 r_j_Intensity  "Intensity"  10 1 "" 
  4 r_j_Raman_Act  "Raman Act"  10 0 "" 
  5 r_j_Raman_Int  "Raman Int"  10 0 "" 
  6 r_j_x1  "x1"  10 0 "" 
  7 r_j_y1  "y1"  10 0 "" 
  8 r_j_z1  "z1"  10 0 "" 
  9 r_j_x2  "x2"  10 0 "" 
  10 r_j_y2  "y2"  10 0 "" 
  11 r_j_z2  "z2"  10 0 "" 
  12 r_j_x3  "x3"  10 0 "" 
  13 r_j_y3  "y3"  10 0 "" 
  14 r_j_z3  "z3"  10 0 "" 
  15 r_j_x4  "x4"  10 0 "" 
  16 r_j_y4  "y4"  10 0 "" 
  17 r_j_z4  "z4"  10 0 "" 
  18 r_j_x5  "x5"  10 0 "" 
  19 r_j_y5  "y5"  10 0 "" 
  20 r_j_z5  "z5"  10 0 "" 
  21 r_j_x6  "x6"  10 0 "" 
  22 r_j_y6  "y6"  10 0 "" 
  23 r_j_z6  "z6"  10 0 "" 
  24 r_j_x7  "x7"  10 0 "" 
  25 r_j_y7  "y7"  10 0 "" 
  26 r_j_z7  "z7"  10 0 "" 
  27 r_j_x8  "x8"  10 0 "" 
  28 r_j_y8  "y8"  10 0 "" 
  29 r_j_z8  "z8"  10 0 "" 
  30 r_j_x9  "x9"  10 0 "" 
  31 r_j_y9  "y9"  10 0 "" 
  32 r_j_z9  "z9"  10 0 "" 
  33 r_j_x10  "x10"  10 0 "" 
  34 r_j_y10  "y10"  10 0 "" 
  35 r_j_z10  "z10"  10 0 "" 
  36 r_j_x11  "x11"  10 0 "" 
  37 r_j_y11  "y11"  10 0 "" 
  38 r_j_z11  "z11"  10 0 "" 
  39 r_j_x12  "x12"  10 0 "" 
  40 r_j_y12  "y12"  10 0 "" 
  41 r_j_z12  "z12"  10 0 "" 
  42 r_j_x13  "x13"  10 0 "" 
  43 r_j_y13  "y13"  10 0 "" 
  44 r_j_z13  "z13"  10 0 "" 
  45 r_j_x14  "x14"  10 0 "" 
  46 r_j_y14  "y14"  10 0 "" 
  47 r_j_z14  "z14"  10 0 "" 
  48 r_j_x15  "x15"  10 0 "" 
  49 r_j_y15  "y15"  10 0 "" 
  50 r_j_z15  "z15"  10 0 "" 
  51 r_j_x16  "x16"  10 0 "" 
  52 r_j_y16  "y16"  10 0 "" 
  53 r_j_z16  "z16"  10 0 "" 
  54 r_j_x17  "x17"  10 0 "" 
  55 r_j_y17  "y17"  10 0 "" 
  56 r_j_z17  "z17"  10 0 "" 
  57 r_j_x18  "x18"  10 0 "" 
  58 r_j_y18  "y18"  10 0 "" 
  59 r_j_z18  "z18"  10 0 "" 
  60 r_j_x19  "x19"  10 0 "" 
  61 r_j_y19  "y19"  10 0 "" 
  62 r_j_z19  "z19"  10 0 "" 
  63 r_j_x20  "x20"  10 0 "" 
  64 r_j_y20  "y20"  10 0 "" 
  65 r_j_z20  "z20"  10 0 "" 
  66 r_j_x21  "x21"  10 0 "" 
  67 r_j_y21  "y21"  10 0 "" 
  68 r_j_z21  "z21"  10 0 "" 
  69 r_j_x22  "x22"  10 0 "" 
  70 r_j_y22  "y22"  10 0 "" 
  71 r_j_z22  "z22"  10 0 "" 
  72 r_j_x23  "x23"  10 0 "" 
  73 r_j_y23  "y23"  10 0 "" 
  74 r_j_z23  "z23"  10 0 "" 
  75 r_j_x24  "x24"  10 0 "" 
  76 r_j_y24  "y24"  10 0 "" 
  77 r_j_z24  "z24"  10 0 "" 
  78 r_j_x25  "x25"  10 0 "" 
  79 r_j_y25  "y25"  10 0 "" 
  80 r_j_z25  "z25"  10 0 "" 
  81 r_j_x26  "x26"  10 0 "" 
  82 r_j_y26  "y26"  10 0 "" 
  83 r_j_z26  "z26"  10 0 "" 
  84 r_j_x27  "x27"  10 0 "" 
  85 r_j_y27  "y27"  10 0 "" 
  86 r_j_z27  "z27"  10 0 "" 
  87 r_j_x28  "x28"  10 0 "" 
  88 r_j_y28  "y28"  10 0 "" 
  89 r_j_z28  "z28"  10 0 "" 
  90 r_j_x29  "x29"  10 0 "" 
  91 r_j_y29  "y29"  10 0 "" 
  92 r_j_z29  "z29"  10 0 "" 
  93 r_j_x30  "x30"  10 0 "" 
  94 r_j_y30  "y30"  10 0 "" 
  95 r_j_z30  "z30"  10 0 "" 
  96 r_j_x31  "x31"  10 0 "" 
  97 r_j_y31  "y31"  10 0 "" 
  98 r_j_z31  "z31"  10 0 "" 
  99 r_j_x32  "x32"  10 0 "" 
  100 r_j_y32  "y32"  10 0 "" 
  101 r_j_z32  "z32"  10 0 "" 
  102 r_j_x33  "x33"  10 0 "" 
  103 r_j_y33  "y33"  10 0 "" 
  104 r_j_z33  "z33"  10 0 "" 
  105 r_j_x34  "x34"  10 0 "" 
  106 r_j_y34  "y34"  10 0 "" 
  107 r_j_z34  "z34"  10 0 "" 
  108 r_j_x35  "x35"  10 0 "" 
  109 r_j_y35  "y35"  10 0 "" 
  110 r_j_z35  "z35"  10 0 "" 
  111 r_j_x36  "x36"  10 0 "" 
  112 r_j_y36  "y36"  10 0 "" 
  113 r_j_z36  "z36"  10 0 "" 
  114 r_j_x37  "x37"  10 0 "" 
  115 r_j_y37  "y37"  10 0 "" 
  116 r_j_z37  "z37"  10 0 "" 
  117 r_j_x38  "x38"  10 0 "" 
  118 r_j_y38  "y38"  10 0 "" 
  119 r_j_z38  "z38"  10 0 "" 
  120 r_j_x39  "x39"  10 0 "" 
  121 r_j_y39  "y39"  10 0 "" 
  122 r_j_z39  "z39"  10 0 "" 
  123 r_j_x40  "x40"  10 0 "" 
  124 r_j_y40  "y40"  10 0 "" 
  125 r_j_z40  "z40"  10 0 "" 
  126 r_j_x41  "x41"  10 0 "" 
  127 r_j_y41  "y41"  10 0 "" 
  128 r_j_z41  "z41"  10 0 "" 
  129 r_j_x42  "x42"  10 0 "" 
  130 r_j_y42  "y42"  10 0 "" 
  131 r_j_z42  "z42"  10 0 "" 
  132 r_j_x43  "x43"  10 0 "" 
  133 r_j_y43  "y43"  10 0 "" 
  134 r_j_z43  "z43"  10 0 "" 
  :::
 } 
 m_row[123] { 
  r_j_Frequency
  s_j_Symmetry
  r_j_Intensity
  r_j_Raman_Act
  r_j_Raman_Int
  r_j_x1
  r_j_y1
  r_j_z1
  r_j_x2
  r_j_y2
  r_j_z2
  r_j_x3
  r_j_y3
  r_j_z3
  r_j_x4
  r_j_y4
  r_j_z4
  r_j_x5
  r_j_y5
  r_j_z5
  r_j_x6
  r_j_y6
  r_j_z6
  r_j_x7
  r_j_y7
  r_j_z7
  r_j_x8
  r_j_y8
  r_j_z8
  r_j_x9
  r_j_y9
  r_j_z9
  r_j_x10
  r_j_y10
  r_j_z10
  r_j_x11
  r_j_y11
  r_j_z11
  r_j_x12
  r_j_y12
  r_j_z12
  r_j_x13
  r_j_y13
  r_j_z13
  r_j_x14
  r_j_y14
  r_j_z14
  r_j_x15
  r_j_y15
  r_j_z15
  r_j_x16
  r_j_y16
  r_j_z16
  r_j_x17
  r_j_y17
  r_j_z17
  r_j_x18
  r_j_y18
  r_j_z18
  r_j_x19
  r_j_y19
  r_j_z19
  r_j_x20
  r_j_y20
  r_j_z20
  r_j_x21
  r_j_y21
  r_j_z21
  r_j_x22
  r_j_y22
  r_j_z22
  r_j_x23
  r_j_y23
  r_j_z23
  r_j_x24
  r_j_y24
  r_j_z24
  r_j_x25
  r_j_y25
  r_j_z25
  r_j_x26
  r_j_y26
  r_j_z26
  r_j_x27
  r_j_y27
  r_j_z27
  r_j_x28
  r_j_y28
  r_j_z28
  r_j_x29
  r_j_y29
  r_j_z29
  r_j_x30
  r_j_y30
  r_j_z30
  r_j_x31
  r_j_y31
  r_j_z31
  r_j_x32
  r_j_y32
  r_j_z32
  r_j_x33
  r_j_y33
  r_j_z33
  r_j_x34
  r_j_y34
  r_j_z34
  r_j_x35
  r_j_y35
  r_j_z35
  r_j_x36
  r_j_y36
  r_j_z36
  r_j_x37
  r_j_y37
  r_j_z37
  r_j_x38
  r_j_y38
  r_j_z38
  r_j_x39
  r_j_y39
  r_j_z39
  r_j_x40
  r_j_y40
  r_j_z40
  r_j_x41
  r_j_y41
  r_j_z41
  r_j_x42
  r_j_y42
  r_j_z42
  r_j_x43
  r_j_y43
  r_j_z43
  :::
  1 -371.865259522366 ""  490.382800998643 0 0 -0.0137708782145363 0.0115254297542369 -0.00683307655214224 0.00239635645473667 0.0101962267713683 -0.00217372015310962 0.000858673859240823 0.00297414513734921 -0.0023500694631206 0.00251985270267331 0.00150105418669793 2.38355672301766e-05 0.00225527594198177 0.000704426061501063 0.000482845250117156 0.000571443940000538 0.000470597770748365 2.16313566042943e-06 -0.00031270493927961 -0.00017967781362594 -0.00153481551968359 7.44461613289099e-05 0.000657622097767062 -0.00196438192883078 0.00020105221076655 -3.53476543464333e-05 0.000294688545734835 0.000356253550307096 -4.59899656457663e-05 0.000417468611006193 0.00019356812564832 -5.73462967810706e-05 0.000331557841430012 -0.000150771498759525 -3.39884340178086e-05 0.000145548606253752 -0.000256267266472831 -0.00369072649569129 0.00644106193622937 -0.020178730108897 0.00902490960524573 -0.0317400243961586 0.00569480973161257 -0.00538170531609657 -0.0015525771178539 0.00344449323398214 -0.00219241452712263 0.00101953777543275 -0.000728540627984898 -0.00169239857597143 -0.00188209655530592 -0.000892701452896482 -0.000813447150629726 -0.00555992730840309 0.000340834977762221 -7.24827704740489e-05 0.000725126595861077 0.000266187185190754 0.000175959623376307 0.000457199722484355 0.000694515361579332 -0.000141997565071261 0.000394043982801225 -6.75282167568298e-05 8.02893756814841e-05 0.000132149977756056 0.000497048719018759 -0.000118190081837839 0.000383995302889549 0.000108611429495646 -0.000353516912442938 0.000470792998284661 -0.000214609677445455 2.79663486698513e-05 -8.27114637357869e-05 -0.000327495781915861 -0.000135323964091506 0.000418877475025126 -0.000364157314287818 -0.000193696052211604 4.65618904796538e-05 0.192579449490016 0.121118801997933 -0.0388078470639962 0.00463532760674872 -0.0549132530686996 0.00756510059633137 -0.0420122534486542 0.0432898467164604 0.00614093932329214 0.0919975894013439 0.0697652967492553 -5.44456781318939e-05 0.0296389416356115 0.0488516632282209 -0.0334525973631919 0.00896501412767241 0.0596576139675988 -0.00641326972296161 -0.027177188478557 -0.01299999716572 0.0147023748597112 -0.0746470318559977 -0.067727990602263 0.0422681043051294 -0.0260908908242692 -0.0259849857167995 -0.024376802904817 -0.0273985989531042 -0.0138040725780371 -0.00531191401880368 -0.016146744774203 0.00331055730882451 0.023816663225905 -0.099725126055878 -0.0866978713241788 0.028402931771955 -0.0390030903965973 -0.0529623365892569 0.0518432237344363 -0.0303970346159226 -0.020964326455348 -0.0278977068777067 -0.0243152998647813 -0.0244844917495678 -0.0132338181550067 -0.0288076850098716 -0.0280076551857628 -0.0252855976148827
  2 32.2659270090097 ""  3.023801564598 0 0 0.0182826246777034 0.0332122011412043 0.0165067051415507 0.0125305097039139 0.0672481345091946 0.0205681781829336 0.014103684172082 0.0467029074715324 0.0195560314207022 0.0168006985237977 0.0445245227852814 0.0248473610350214 0.0188731128841047 0.0172956202344325 0.0250981247326347 0.0182630724465674 -0.00853261908902693 0.0200541707545803 0.0143522233502812 -0.00170851901797127 0.0149787105374149 0.0122628708376752 0.0257934464872793 0.0147941148149964 0.0219045532506104 -0.0435355468999282 0.0205356586156862 0.0461338066487008 -0.0512244893416345 0.0426589774938752 0.00551967833857556 -0.0541595719958678 0.00446814276336056 0.018278481842738 -0.061396055130977 0.015587602238614 -0.0029774293431756 0.0401911510612636 0.00726334983803761 0.047983671566502 0.0329884772617846 0.0317192743474249 0.0181389103028742 0.0614600963632711 0.0281550699938643 0.0214011801133496 0.0145223819221547 0.0288382617336825 0.0127621613410361 -0.0178224314440475 0.0111224120326439 0.00939206300355484 0.0299294720193638 0.0112191194297595 0.0566877158388895 -0.0441200608580783 0.0514797985797122 0.0473651496803663 -0.0743115083024265 0.0453231082258838 0.0520124825004301 -0.0408817663262675 0.0472674488905848 -0.00923294455004148 -0.0497067169757447 -0.00561695103069036 0.00411156902858019 -0.0467569165586003 0.00572271303444269 0.00955193749682106 -0.0739443066693702 0.00158130185887851 0.00601347885483914 -0.058826045021516 0.00131112016319489 0.0199463752254289 -0.0805465617928276 0.0166384723205012 0.026429046899297 -0.0583350132768645 0.0252574120036466 -0.0336877599415114 -0.0229517437619058 -0.0280574873059839 0.011696518378663 -0.0450411536044247 0.0107029396934896 0.00833215588876915 -0.0162077566674708 0.00644659710477925 -0.0449573313342552 -0.0580831955639868 -0.0335287397239204 -0.042896259645711 -0.00761377868682931 -0.0390673101258316 0.0209411552137707 -0.0286374350961525 0.0172269186722303 -0.0627431608608123 0.0314775269292609 -0.0704240039993922 -0.0555790164236206 0.00894428322719036 -0.0555836317514304 -0.0681297484490165 0.0409672399083956 -0.0822552725453355 -0.070354957793395 0.0261251134574384 -0.0814910836571501 -0.0547574849577668 0.0446809480200117 -0.061155455800946 -0.0722477458209781 -0.00213189944424283 -0.0619457375905657 -0.0383598427484612 0.0211569023832149 -0.0491459793968843 -0.0691847006561788 0.0514870791132353 -0.0900239351072201 -0.0620764291664369 0.0457647662870627 -0.0767249134806515 -0.0759903673897689 0.0317699190891479 -0.0887941043469028
  3 55.5750147500211 ""  1.16377406111293 0 0 -0.00464811319313382 -0.00424536466541395 0.0133136567937058 -0.00533197424228297 -0.0167446323725843 0.002938895815747 -0.00301371408053764 -0.0188543858839723 0.0003551812683616 -0.0092728714252114 0.0113224478468009 0.00640467363104973 -0.0102411602935045 0.0142030777776957 0.00764741788726756 -0.00464377777523461 -0.0155295072094786 0.00208077243745516 0.00263607468643345 -0.0486896793491073 -0.00517649410820652 0.00365612312571547 -0.0500510493789411 -0.0059503544072603 -0.0108530234835151 0.0035813346630501 0.00774983270797902 -0.0904396879278342 0.0339146461058243 0.0770544212806453 0.0408466661407403 0.0883878997570047 -0.0365034333055906 0.00829383245789047 -0.0844288610963991 -0.00948479363690363 0.0106117993442952 -0.00583416921086308 0.0178979943854526 -0.0144660925902521 -0.00393984377438148 0.00956379668836379 -0.0125791541604568 0.0325240625240813 0.0100590875347992 -0.0158295967776682 0.0410579431303646 0.013115822345024 0.00722934348654676 -0.0715582965331577 -0.00980430390807524 0.00875872555390054 -0.0728120145861575 -0.0111735458115029 -0.127907802361208 -0.0226259137505744 0.105489370588178 -0.0977595747558598 0.05340713297296 0.0838382007192903 -0.104995392156717 0.091590025163503 0.0899673560495784 0.0967859621096067 0.0692262142563955 -0.0807487090008313 0.0292878677719297 0.14740212033585 -0.0263997360329293 0.0361742033748551 0.109149887725876 -0.0329166509733174 0.0435560153760937 -0.101503652276275 -0.0613469291488284 0.006975117421189 -0.0831321194233939 -0.00771935536294282 -0.0118144269662469 -0.132224573983461 0.0281638059509282 0.0116805826652569 0.0128630332589338 0.025004599890665 -0.00861153479897783 0.0352499549780694 0.0493537509064866 -0.0122205600075952 0.0114408343745868 0.0268387870859522 -0.00194128425256406 0.0196632464214844 0.0367044007746308 0.0394778601458555 0.0197303747570627 0.0289127954638636 -0.0361328963100539 0.00358511136206816 0.0223055380147921 0.040166941403362 0.0128335153218289 -0.0474719910371882 0.0155512450005465 -0.0142706481881308 -0.0159325759242902 0.0329164947366641 0.0147307439385702 -0.0947929156738621 0.0400730986504875 0.0128551475740352 -0.0480269244727808 0.0642367921592398 0.0328477055676749 -0.0325552153930966 0.0063316390928874 -0.0385192770947101 -0.0295627134553171 0.00626170598495264 -0.0222372835696293 -0.00318069428654776 0.0520289138863828 0.0299204360556198 -0.112762420132948 0.0350441841921796 0.0169612687380863 -0.0996050542679643 0.006967923497075 -0.000414927450148724 -0.106665897929524
  4 74.0361384730942 ""  0.197895337154395 0 0 0.0219715753140847 -0.0465265489943762 -0.024959509040757 0.0178175209984347 -0.032171874735689 -0.0330116001092294 0.0157565569664543 -0.0291882201420649 -0.0296188242734745 0.0100692628814206 0.0165156931427026 -0.0115081278835732 0.00121856228556573 0.0252720174340445 0.00035102478627934 -0.00469584945144206 -0.00410293206513137 -0.00570677275889187 0.00296548496809759 -0.0541821356165542 -0.0264603386146243 0.0142900045702296 -0.0692122147618502 -0.0385975013416546 -0.0175583319525518 0.002964796600178 0.0107641219790887 0.0217894603704962 -0.0124636239737327 -0.030819649156961 -0.0354357844270678 -0.044767140954546 0.0608896766424339 -0.0513193322500045 0.066452506279284 0.0194535513515519 0.0366849831966097 -0.0799393833786563 -0.000712667697815633 0.0235180996544587 -0.0545754229671303 -0.0629364845294375 0.0138086087914655 0.0434960608171791 -0.0061973399850948 -0.00144983662544316 0.0554687670377243 0.0142914765689902 -0.000210343912293413 -0.0798993632868497 -0.0327982027486881 0.0201572777039144 -0.106061866194345 -0.0530247483359779 0.0348323980964555 0.0186805311093129 -0.0626117765403268 0.0156325244592654 -0.0165306794268622 -0.0215270178074147 0.0458676322408413 -0.0488950592797351 -0.034843015825418 -0.0624998541858951 -0.0352100881987596 0.0935988732530229 -0.0211997920547624 -0.0875373057212264 0.0550027967117668 -0.039640902899819 -0.0453719991292205 0.067221409049224 -0.058080971180511 0.07265695820476 0.0565049658145257 -0.0627025533699091 0.0850363607324578 0.0333838281705919 -0.0573743844629454 0.0884153589667969 -0.024639015595232 0.00685638116652415 0.00698570178898294 0.0735601407245238 0.00955185518040929 -0.00318093391136202 0.0492507510205898 0.00065912102632429 9.81260054934519e-05 0.014046947949383 -0.0235076999795668 0.0422213950033803 0.107159458878756 0.0449669288713733 -0.0243594057588987 0.101563262741738 -0.0295618901185383 0.0320398165014247 -0.0131021726878932 0.00401758326555757 0.0675538110245891 -0.0111911986372187 -0.00247851299150866 0.00917013997483581 0.0373688676895648 -0.0112942209006462 0.0877936349042036 -0.0684195372849184 -0.00952082387227513 0.0579291887588191 -0.029080569848723 0.0367847436964914 0.105306033688242 0.0165665546986941 -0.0171721876779691 -0.033000505471538 0.0137631810494042 0.0019643968655989 0.00900896086177478 0.0668509821354205 0.000581768847188042 0.119343190863909 -0.096570284814162 0.00182220405817008 0.0985008874539741 -0.0632645220190296 -0.0470500798042673 0.0598467651995624 -0.0893060443116957
  5 87.7108125654964 ""  3.96360600442063 0 0 -0.0334343858801763 -0.0498235351732586 0.00828270190729448 -0.0259552592956901 -0.0478105566911115 0.0345113636546197 -0.0340041895704836 0.00120440262007513 0.04074275896596 -0.0525436924888681 0.0569769909368472 0.0348293142989718 -0.0460511594729979 0.0751551463369705 0.0218415162499173 -0.0196963008529861 0.0391580622230017 0.0159721327385354 -0.00708318992958564 0.0112389605359452 0.0287378078803625 -0.0160311908333316 -0.00626937237049169 0.0403807344154507 0.00806800444658209 1.14409639269507e-05 -0.01700972172535 0.0488773896024292 -0.0142055944097659 -0.00784638161361276 -0.0343623318544329 -0.0232047554765624 -0.0692553909785339 0.0430209543584278 -0.017812354801487 -0.0148835490860779 -0.0500416123615635 -0.0576629482557337 0.00932474067898709 -0.0408197872372214 -0.0520261063039099 -0.00638091069552266 -0.0697849949165382 0.0719956345557268 0.0360517957756971 -0.0584530317042828 0.105415228256819 0.0147515467493555 0.0121992570972322 -0.00590834825467008 0.0274867816736117 -0.00568273119895158 -0.0339120929381397 0.0448324770206979 0.0762513596036988 0.00278153409541228 0.0178464389334457 0.0653497376147519 -0.0482675298054248 -0.0248472010143092 0.0371917625852405 -0.00683301694126892 -0.00868501151575252 -0.0627063479674795 -0.0143035811420606 -0.0774758571986216 -0.0599473383584771 -0.0129007821607805 -0.074145255415795 -0.0128074939944879 -0.0592349673711968 -0.0948131073311889 0.0323533986624788 -0.0148867082785151 -0.0210214177001243 0.0595450300565262 -0.0383569188611536 -0.0363043526979612 0.0619300726974047 -0.0143146689060794 0.0133934727336453 0.0500660779232236 -0.0205500145281068 -0.0126190248250513 -0.00814594802020928 0.00310922862946607 -0.0680126221377029 0.00544892549714018 -0.0264569848329796 -0.0193924623702927 0.0731457345241577 -0.00326643448951763 -0.0215482640960652 0.039326424377843 -0.0223895937999504 -0.0142426659234286 0.0277692015520104 -0.0282569666286287 -0.0105159253613829 0.026058715775715 0.0145976261062649 -0.00191166593848691 0.066866720304109 -0.0401375224957841 0.023562671616031 0.00282658065331168 0.0722604980912542 -0.0132535900415797 -0.0081212223806943 -0.0120477812584236 -0.0299427249920169 0.0472798641831404 0.0405004792798339 0.0169181410852642 0.093168547956832 -0.0808409188007646 0.0011254409705308 0.0655376580045244 -0.0460156544144981 0.0796415818104133 -0.0243543076055951 0.100280870460273 -0.025811345482224 0.0378776149205888 0.102538422192947 0.00104642735947556 -0.0234701918991341 0.0581352904662823 -0.0245405512620652
  6 96.0814615353131 ""  0.583327592353105 0 0 -0.0195655733033896 0.0300458493751789 0.0285092691352248 -0.0110279724640537 -0.00800127346729289 0.0346679729038907 -0.00352592150378142 -0.0424398243591202 0.0263996018619126 -0.00160831732525508 -0.0727222954124782 0.0097628457226303 0.00786845527854479 -0.0837850306968686 -0.00269842191945363 0.0156225191131138 -0.0592337632998328 0.00257464953789959 0.0175306249837031 -0.0502139103442081 0.0164682336560548 0.00704236819301068 -0.0429084892104752 0.0273269293064517 0.0161301520507488 -0.00227197557099234 -0.00579273265825531 -0.03770787551425 0.0159687827580783 -0.046694277246166 0.0506872678525817 0.0268630687734033 0.0164479555763554 0.0333126201475969 0.0273113464494259 0.0044343286629152 -0.0179530005455228 0.0599586157835956 0.0106216394858711 -0.0430104929117127 0.0385192458008423 0.0566783501265816 -0.0108025321198018 -0.0779734700558343 0.0078722080198991 0.00710605723075286 -0.098643855742934 -0.0140977905391092 0.0249270538125729 -0.0385104643902729 0.0202814239411882 0.00556522047770523 -0.0267379006093356 0.0370157647724272 -0.061949050104979 -0.00221824951916925 -0.0635083870698669 -0.0407978329734031 0.0644980627785356 -0.0514688744737311 -0.0505925120885348 -0.00163798119820618 -0.0551752223382237 0.0876901098323021 0.0155680536189289 0.0380927211622311 0.0449705948443981 0.0150666674307269 0.0121621643919228 0.0464658537580031 0.0718288616851411 0.0159747508976868 0.0570992730735644 0.0220956076269928 0.0307576069437376 0.0338983831352623 0.0623762307393015 -0.00298788028101761 0.0203692214284693 0.0201269827433561 -0.0074621310201931 0.018177878898266 0.00726623871937879 -0.0495975232357142 -0.00204781155922066 0.0243103636445614 -0.0461185806324936 0.00848870846247385 0.0101413114047048 -0.00720036258917968 0.0460053436967236 -0.0142093022690121 -0.0763222030788688 -0.0165961934240329 0.0270650465577889 -0.0701192182638895 0.0353962203965419 -0.0148016768664702 0.0153458599330894 -0.0569405648284711 0.0705533017616522 -0.0232606089782014 0.0224642834911636 0.00637709930603702 -0.00611683914692034 -0.0574889739279734 0.0900531214400833 0.0287194895804551 -0.0804429159053082 0.0598099111734134 -0.0991492159221996 -0.09284326143874 0.111496792449298 0.00266779654664116 0.0596369469628205 -0.0373100684886351 -0.030206468722366 0.0381469095091918 0.0111308549232254 0.0648691439681954 -0.107125512350083 0.119033911475333 0.0227892595124974 -0.0421219935902401 0.0990179950869321 0.0845914214198461 -0.0241109210010006 0.0644520665840855 0.015070216789499
  7 108.448351195477 ""  1.55619579207264 0 0 0.00824672322426439 -0.0530291704488208 -0.0329921312661524 0.0083186065670371 -0.0211300451226398 -0.0153525497501755 -0.00127117607325038 0.00413248571936202 -0.00394731662097647 0.0162124183355564 -0.0752511430948336 -0.0167651011852966 0.0151771580068555 -0.0763369320601311 -0.0148938935650382 -0.00429653074569278 0.00458100305194907 -7.7265485818099e-05 -0.0275373122230433 0.104430307030483 0.0178047036430782 -0.0258471597386681 0.103516933047841 0.016192969776062 -0.00279855195628002 -0.0084679902591427 -0.000530929743722139 -0.0170606646374178 -0.00283854251250698 0.0239943785410083 0.00584071157910184 0.0106915829951263 -0.0174326850414368 0.00335109102290973 -0.0438167409742348 -0.00766747914927773 -0.00830141390066693 -0.0890737026557228 -0.0150476694168588 0.0227003280406561 -0.0628526375957617 -0.0728196554768777 0.0297270623318374 -0.138752661822553 -0.0274801016948925 0.0297238214110619 -0.140687434925845 -0.0253108326026511 -0.0447878714716433 0.172796583394909 0.0310907756257927 -0.0398682854638787 0.165565365050427 0.0292701045025849 -0.0214944990963258 -0.0167692367370773 0.0412691229438031 -0.0130152952511588 -0.00390273260311194 0.0187409559897561 -0.0307395854296151 0.0146942185368515 0.0251069733388754 0.0136145115976534 0.0075985546791827 -0.040006710786097 0.0130769968678318 0.0326491330485219 -0.0100681554310188 0.00143517625622443 0.00470923670196344 -0.0105687612649985 -0.0104264179238392 -0.0421713064680133 -0.0344760497881847 0.00897075940913433 -0.0704510959848127 -0.0112915660037347 0.0163939690740923 -0.0454428466968342 0.0174828790628283 -0.00154404115657025 -0.0048119815441135 0.0651068766853144 0.0102370737473243 -0.0443202015798125 -0.0233605642156594 0.00889767938226254 -0.013538708308919 -0.0171300582229979 -0.0223591951486445 0.0374537846525829 0.0950933838926498 0.0193849044073372 -0.0513017547827368 0.0970816878899727 0.0160091938395083 0.0379564308471856 -0.041194152137463 0.00431314426660935 0.0663342321885473 0.00977936090107967 -0.0106984932823749 0.0141820525464812 0.0566564963613044 0.00633928330970691 0.0460778934144235 -0.0398158360033782 0.0102448533180844 0.0754356240176277 -0.0185977156212728 0.0146291432837763 0.10952863064789 0.0400210422993819 -0.0226321231129558 -0.0240743656296705 0.035247891875021 -0.00632865225611154 0.0143731435420996 0.0815841334893029 0.0309554593998079 0.0750958072031671 -0.070254701289798 -0.00373052254578672 0.0350426137292446 -0.0248096485945165 -0.00641502198376609 0.00994059256631156 -0.0640823108969715
  8 123.324277792034 ""  4.15977494447567 0 0 0.0197825662411803 0.00640107590237857 0.00947064881257868 0.0196247854807376 -0.0627404611212297 -0.0389853683889017 0.017265449731421 -0.00880042108783472 -0.0351228318485827 0.0200152067490695 -0.00990581287434851 -0.0295024553325071 0.0116665341433634 0.00901393056489868 -0.0170639098447795 -0.00310440452894323 0.030853934189107 -0.0133761079250229 -0.0115600064090226 0.05705046755531 -0.0169690641048273 0.000612347188387364 0.0376708540620544 -0.0266319662133719 -0.011555092256809 -0.00150086299825373 0.00233338651877087 0.0114503818484997 -0.00909824100592691 0.0420756680718735 -0.0221162980488938 -0.0092150113619182 -0.00615960279184905 -0.0329660739888067 -0.0337552071280995 -0.00901229586894842 0.0663077964789223 0.05410722273682 -0.0103343778916615 -0.0091558294951523 0.02072892946656 0.0621023397423639 0.0321499389751207 -0.0298552032447387 -0.0323099474975501 0.0167009346780258 0.000596625110389892 -0.0118224887230458 -0.0248552484545494 0.0816430741701701 -0.0134779733999304 -0.00257051730665396 0.0475780532115896 -0.0280838560403531 0.0202601296339399 -0.00611255172998845 0.0551484354976165 0.0106079448792212 -0.0373591032983826 0.0486953856436015 0.0194446512525441 0.0104076754697061 0.0496179627851874 -0.0395170920152557 -0.00427812212151201 -0.0302239427110305 -0.00751484963518264 0.00636966631763685 0.00157215024720161 -0.0270179869624957 -0.0363121831622538 0.00464995699995824 -0.0511561986513711 -0.0307020370411184 -0.038018292406624 -0.0365790736100526 -0.0633258969077178 0.00198507005528621 -0.0249800527226652 -0.0314645995273667 0.00139300393743442 0.0362758752616073 -0.0178387681727366 -0.042459394091043 0.00242349316438098 0.0578581420853881 0.10410911563069 -0.00835945908652707 -0.0124161814935841 0.0316092903138402 0.048573037923017 -0.0379030140887911 -0.0587582931087746 0.039308990207535 0.0222984790664888 -0.0648434030944696 -0.076414725142694 -0.0741891600509653 0.0407803481708969 -0.0459017170255131 -0.00849742988028424 -0.02215322480929 0.0547572125579865 -0.052787852165512 -0.029382439063169 -0.055823534382222 0.0455932833753033 0.0681548308315377 -0.0851764041013298 -0.0347172863359373 -0.0863932842478834 -0.0830082086800183 0.0107694711636376 -0.0110678694394003 0.101407619511439 -0.0825207003482915 -0.0454861144342879 0.0636256023309212 -0.0527191034764864 0.0383382939690652 -0.138207945596468 0.0631211951178874 0.081904514961749 -0.0204131670075913 0.0733277295717039 0.122031465502738 -0.0176630517574985 0.0418219938111105 0.0689358708050968
  9 150.416501888992 ""  0.111307772923349 0 0 0.000380796824192386 -0.0139377390863506 -0.00883638102336016 0.00360169191868321 -0.0144667460154724 -0.00382896855319395 0.00131235618596105 -0.00752230390779855 0.000574428197619509 -0.00348852579707837 0.0155196915189288 0.00552648240305569 -0.006871175906138 0.0324778774205377 0.00780327156126821 -0.00265912105385537 0.0171804905952573 0.00473218099484655 0.00339216860980808 -0.010236862768237 -0.000236591135841821 0.00506479040421965 -0.0216650383620036 -0.00224147282935562 0.00236601735739018 0.00712254482605389 -0.00031503679276067 0.0153743610080287 0.00291308803279971 0.0105610766584617 -0.00942614058398607 0.00238854310087857 -0.0182523495525486 0.00981164221168005 -0.00432235398572994 -0.00171677356656717 0.00308360843523852 -0.0237027055934082 -0.00221582287193928 -0.00374445392260473 -0.0160611158139179 -0.0218751262727828 -0.0044279672716097 0.0210525470059112 0.00657029766820067 -0.0114878552122112 0.051790926196558 0.010527159943089 0.00706865471158446 -0.0238885244271871 -0.00278109993158447 0.00943474341899211 -0.0402395230390274 -0.00567676690410826 0.0242693734026425 0.00685187849901083 0.0219377998672392 0.0201792899417492 -0.0118639100458618 0.00649036125955681 0.0127922529230078 0.0106413857700508 0.0121587401965405 -0.018710494309444 0.00515282492514417 -0.0267409952700124 -0.015217661214912 0.0105359538970233 -0.0180262509180098 -0.00405541358756548 -0.012196254199629 -0.0237922983911314 0.0097479795809119 -0.00488599540618531 -0.00770212536219345 0.0128253007963821 -0.00959915734949889 -0.00533458056409899 0.0120660174581731 -0.00709762292010064 0.00667708225160449 -0.00893339132913605 0.00276304254838613 0.013476034624105 0.000990370565656856 -0.0127880148021937 0.000229752810983222 -0.00155730130964196 -0.000301576486960918 -0.00351450226423503 -0.0189413737410311 0.00896280937010797 0.0227036360247419 -0.00261160336993827 -0.00735041766084734 0.0209687199955794 -0.00131231757489467 0.0128909333761095 -0.0103382871964545 -0.0522315032293169 0.118822266379006 -0.0646491565919462 -0.0107380510244242 0.00388944941634008 0.00709983883312064 0.0490180987633107 -0.100490768709109 0.0504024053381287 0.0323972534779876 0.222587566115496 -0.275643757598683 -0.243579646765291 0.258852306500845 0.0202750214463976 0.0244923190753209 -0.0891551656173582 -0.0444745807476348 -0.00654556486352376 -0.00389460062457156 0.113270556449126 0.0312637303530436 -0.0407139146177018 0.0104229492989749 -0.059386614281991 -0.205955464854892 0.239775584555183 0.248227156575435 -0.218941024644181 -0.00908807024570379
  10 181.796700960077 ""  6.79043593345823 0 0 0.00402249685469124 -0.0338545427777746 0.0134853228340744 -0.0263657410907167 0.125085446906221 0.026207258745396 -0.0134867489169088 0.0786049872957397 0.00331497409545025 -0.0132922099703785 0.0519092457236824 -0.0114727771835848 0.00079757058244857 -0.0130669732880669 -0.0253260656147291 0.000589330954419509 -0.0421396661947208 -0.0316876347277695 -0.00137348043536418 -0.0188249882973874 -0.023172478633364 -0.0125874019746767 0.0432529793435036 -0.00753437194273295 -0.0167474797323538 -0.0240137733602509 -0.0196610782819443 -0.0617333593026873 -0.00945637114660417 -0.0423180427736956 0.0151978442607248 -0.00707393502616249 0.0227693866289406 -0.0430610351493935 -0.000721172811160053 -0.019689231392224 -0.0638327064042043 -0.0886178892488617 0.0315605077022764 0.113271671970661 -0.0555564029180985 -0.0306151713771152 -0.0231878741853682 0.0705964393056323 -0.00873801833999841 0.00643115154618182 -0.0333623947492917 -0.0260935206820834 0.00516768135342756 -0.0373866126229947 -0.0272328794676416 -0.017448800538814 0.0614492442134847 -0.00693169514795333 -0.0972218337294144 -0.0264323971418994 -0.0854297008279305 -0.085214851595213 0.0383194278122799 -0.0181443037934812 -0.0409728482846441 -0.0276670770508147 -0.0419316052183236 0.0436582384123493 -0.0155988281148689 0.0488724386296669 0.02143350478778 -0.0286672609741951 0.0194127055372389 0.00483727142409988 0.0354639898035798 0.0314024810040764 -0.0338832112085868 -0.00259922635979913 -0.00806704629870107 -0.0562423851794243 0.0191835024318538 -0.00339535252858644 -0.0581197505439317 -0.000976246011515361 -0.0463302266852463 0.0463410777500462 -0.0458334396339356 0.0081739853075782 0.000907807249292613 -0.0284990928913255 0.0310214732527451 -0.0028014842295819 -0.0550357362648177 0.0202297534688192 0.0499571107282493 -0.035820034835353 0.00932429113980527 0.0531328666099374 -0.0405391245548349 0.00725544111109557 -0.0189210937015617 -0.0707777690042655 0.0232583094503528 0.0239570059942099 0.00880700966671249 -0.00928309821910548 0.0637519020910965 -0.0445309561929826 0.0144493394274073 0.0296163036290705 0.0134596627877561 0.0287524418392229 0.016029839810158 0.00969581454326953 -0.0679910368943589 -0.00484232046961066 0.0473901849743497 0.0151635310294493 0.0839407568780551 -0.0857370122057829 -0.00800212210141913 0.0610835325757944 -0.051280987114782 0.0778518486882432 -0.0134289269787516 0.0461855607249824 0.0180075800325523 0.0394140188050554 0.0193789977883019 0.0886953229487086 0.0637905605980567 -0.0180001704136695 0.0113955440196643
  11 196.186216018464 ""  6.60763115453544 0 0 -0.0174081125848861 0.0921281592808209 0.0972639017528572 -0.018625960694938 -0.0317433705453347 0.0179921993455998 0.00914653413750741 -0.00737211874698176 -0.0188342997055843 0.000148488064495673 0.0021372445014017 -0.0380408859368372 0.0104607693458455 0.018603393862015 -0.0457579860826745 0.0175506777832159 0.0200535991032213 -0.0439023453708871 0.025332753220789 0.00926471709846053 -0.0359674988119338 0.0234392672158387 -0.00277331447596833 -0.0202362954475442 -0.00808670836638657 0.00364249514609924 -0.00830175387025923 0.0119566641000035 -0.0031859550938048 0.0377669077479951 -0.00118046176365509 -0.00328970919236483 0.0239023620606525 -0.0738636713605902 -0.015592387624794 -0.0246234894448062 0.0428172566160844 0.215305755223849 0.0348884123501413 -0.0695334467587831 0.126139147168668 0.229476550789004 -0.0128952571888886 -0.000421156613721767 -0.0397331582203919 0.00609025408301463 0.0272719048333168 -0.0512984392109866 0.0333433775540075 0.00956541363952559 -0.0364545987123253 0.029110691510016 -0.0074475771646687 -0.0116670320964699 0.010800806968413 -0.000176778805701907 0.029585797212927 -0.00462586199490481 -0.0278111727013881 0.0659214304886898 0.0448473421329407 0.0127229109251584 0.0506318665655217 -0.0133281071923846 5.84028973817422e-05 0.00315518186619722 0.0346664955724743 0.00375287400615151 0.0351987634789753 -0.0214131161065003 -0.0183358793219041 0.0549841530855201 -0.0865744844483897 -0.0139687722474437 -0.0519503080904502 -0.0965925181222995 -0.032981573762456 0.0131477504199611 -0.0831268163355192 -0.0136091924938207 -0.0445383609031889 -0.0310700123277335 -0.0156435659628055 -0.0189958082285279 -0.00846916672512743 -0.060335400950123 -0.0590696740674745 0.00831278733914856 -0.00588309750639097 0.0367338131473812 0.0330960913135063 -0.0483555989475013 -0.0745495540945281 -0.103791285061864 0.0113351956469429 -0.0533809035480574 0.100957595774289 -0.0254923675925456 0.0792121705516264 0.0234458871024404 0.0244096354274714 0.031645378676403 0.00887586208869838 -0.0171613649146351 0.0679721933387516 0.0254920621817726 0.00673478880603667 -0.0254029524035142 0.0315206095516253 0.03438065690929 0.0104361866648083 0.0351047365729919 0.0621325055052809 0.0580273401121326 0.0459040321241081 -0.0548109886013341 0.0473158998067912 -0.0071118886424197 -0.0338518863199573 0.112815224691644 0.0525227269614973 0.043384485303898 -0.0625167714823384 0.0180097937333292 -0.000745936905434655 -0.00864193388774668 0.00497889039091826 -0.0355621838063861 -0.0544692500791429
  12 212.451413885234 ""  11.0377679871823 0 0 0.0528575629982134 0.0552153500362933 0.039419812864502 0.0317070048623619 0.000917230317628438 -0.00653980297610816 0.01073975885703 -0.0131241853036344 0.00245636530364714 0.00726476310782762 -0.0150604352477691 0.00901239349540072 -0.0195719107104208 -0.00688758428945298 0.027111131917879 -0.0527869601451165 -0.0013857136450248 0.0230377214688002 -0.0472971601757347 -0.00912124830152268 0.020746493791611 -0.0271501863066855 -0.016974283854531 -0.0016323204241578 -0.0436370152198594 0.00230749258413745 -0.0164673775279389 -0.0627884553152622 0.00729212848083901 -0.0519644234623806 -0.0856697088229316 -0.0122450754529987 -0.0796178360744057 0.0150645865600548 0.00547845217952556 -0.00713489314912346 0.0788669382202727 0.121737877402308 0.00440792157865665 0.0302574213097853 0.0733661852000773 0.116066983378382 0.0147376671268056 -0.0180988310046329 0.0093869055146913 -0.0112988981875043 -0.00520814882161018 0.0498871804967187 -0.0528375322995842 -0.00564576150612884 0.0214717713721136 -0.0358270317165751 -0.0184805332656234 -0.0251445501853802 -0.0619452598481531 -0.00213122315038201 -0.0316475245599706 -0.0418848609511354 0.0299041178984936 -0.0859045066257227 -0.105391551954565 0.00258881262778353 -0.0639220349482138 -0.116144623755619 -0.00277544289662195 -0.088049840006756 -0.120229761503135 -0.00190382827972503 -0.0861714040093577 -0.0569158250821664 -0.0519113346247956 -0.115061989946523 0.0209808502068872 0.00479034147788079 0.00644027249084785 0.0360647311529777 0.0096120306236514 -0.0399231175309058 0.0271482725790827 0.0034184741086223 0.0179394597560621 0.0316739729985761 -0.0101900054383576 -0.0161316495997148 0.0741262949890863 -0.0689556688150789 0.0442021201359732 0.0593143058171534 -0.0138785229320383 0.0323491920827304 0.025835101526554 -0.0540228859625918 -0.029670727327752 -0.00685560115007535 0.00199012864484283 -0.0327316545417533 0.0824815776924156 -0.0268156512597604 0.0452347596738075 0.0171545495230118 0.0234603241279584 0.00470224895689838 -0.00198599171442728 0.0492553507874923 -0.0129832951145188 0.0225239237662178 0.0151424489176949 0.00734820706315335 0.0245802904471601 0.0266628099546706 0.0270940240976927 0.0189163370502362 0.00357562140954526 -0.00887509083126835 -0.0344184223360513 0.0800166219893301 0.0036259610297276 0.0171938848256596 0.0675502271874769 -0.0604003778733849 0.0321160881284082 -0.00841780466866225 0.0222628554339583 0.014749861854627 0.00924541693306098 -0.0147781984626869 0.024063222898513 0.0369858029728481 0.0216779694537346
  13 247.559817434023 ""  6.40431952063304 0 0 0.0138403670178572 0.064479487574166 -0.0373728993148956 0.0359658536331392 -0.0338467828033425 -0.0573935329632948 0.0130082725882603 0.0340663301314012 -0.0185102075885407 0.0205960440026679 0.0589221280418555 0.0195089158563695 0.0045448682758058 0.0131299897983934 0.0429413993314837 -0.00922597095493631 -0.0371665455959502 0.0317414049968601 -0.0274631683761947 -0.00376265514845251 0.0107262220327982 -0.0156726464516498 0.0388440985232715 -0.0177162487254674 0.00676720159219168 -0.0280181124109814 0.0112716568773468 -0.0488207495102084 -0.0105149257052805 -0.0504243116609372 0.0212743532710085 -0.0115061912479263 0.00702360764027331 0.0698378654565397 -0.000950945976122681 0.0302641438618503 0.0614312070030414 0.124878858085151 -0.0647665175999979 -0.0322687911446015 0.0841826088259436 0.0279645351850608 0.0484100373599149 0.0862988637921243 0.0272302195022379 0.0120297910044801 0.0178429285010731 0.0644902092832706 -0.0483313967778625 -0.0146167655602864 0.00739748001329619 -0.0268744164751432 0.0445829181142665 -0.0392148810287092 -0.0828985727883851 -0.0276891864919329 -0.090271199672212 -0.0597232836016007 0.0576460015779122 -0.0480649620889739 -0.0518616467303801 -0.0437073218102326 -0.0600948371900857 0.0651791918132549 -0.0237548625883501 0.0815979001792217 -0.0340733921239311 -0.0587866651620151 -0.0188605794304565 0.045728341019914 0.0594486022042017 -0.038137498391527 0.0832101370377802 -0.00233754377792141 0.063221983645804 0.0937236836723214 0.0195749925182787 -0.00983078303473668 0.0797318233199119 -0.00113821778895342 0.0484535214572256 -0.0790144153949572 0.00637878107830594 -0.0108069809215075 -0.0170058686364959 -0.00453028687916462 0.00444357166296158 -0.019445616477825 0.0305402280381898 -0.0276796728822899 -0.032892100560317 0.0369377329931392 -0.0304857922638585 -0.074151027910848 0.00763809762932662 -0.0113979705197122 -0.0301716425235883 0.0344203930097147 -0.0314472390273191 0.000828759318481827 -0.0175680562584066 0.0238715110475851 0.021016057390037 -0.0750673060027881 0.0646813496545611 -0.00781244673581055 -0.00971819638992592 -0.0204186962490769 -0.00630294081457246 -0.018153390470589 -0.0157957697906796 0.0100186536977085 0.031419956816072 0.0580189174991982 0.115372334610739 -0.1409051694794 0.0292095526392947 -0.0202606420260596 -0.116284901430991 0.168637608074141 -0.0121759460672636 0.0671829385096138 -0.0781103462633552 0.00553597653301356 -0.000664710496149438 0.0396849395768689 -0.0254993231915238 -0.0859505047738835 -0.0713375499659227
  14 259.227301709847 ""  11.0672058715372 0 0 -0.00044177843319426 -0.0243004761451169 0.0219493271600346 0.00479409731765456 -0.118124854021641 0.00041833849040716 -0.0179283857911171 0.0207363373705201 0.018636379247464 -0.0357747389439522 0.0765277198516962 0.0143478678804558 -0.0142772810234382 0.0379022497848328 -0.00983050255342681 0.0143712691846388 -0.0316715990122493 -0.0221862983858879 0.00740605929029498 0.0235694256783005 0.00269700088163855 -0.01049075092836 0.0571731746113522 0.0275275973764281 0.00825787810281435 -0.0394047991710053 -0.0157430863288775 -0.0461284176986731 -0.0237818547387605 -0.0483847043554068 0.0637195844881835 -0.0132420362438635 0.053865226923335 -0.0257814004810374 -0.0253775941997044 -0.0193105320691206 0.0368350630626509 0.0131042574110533 0.00691480463384426 -0.0673629468214869 -0.0107316132108791 0.052187619524431 -0.056247678542008 0.0967977680061775 0.0162335291536665 -0.0215113288344045 0.0505730439794955 -0.0184279949176681 0.0190791370950946 0.0242009268538675 0.00349099331667838 -0.00585325347009698 0.0616079443700838 0.0412885875834772 -0.115475748481898 -0.0365980198699448 -0.172045458685292 -0.114678526568082 0.0575852160154827 0.0332498671604838 0.043412463445678 -0.0762589823563007 -0.0400597582089691 0.139580876984919 -0.0349939687509072 0.157925059531073 0.0345169550440457 -0.0892455751848669 0.0279494170779957 0.0634670794043864 0.110064428730625 0.0367479899091552 -0.0411001576115778 -0.0206980782248808 -0.0227896692553024 -0.0360939967132648 -0.0360044405468771 -0.00168651748587027 -0.0246569175685043 -0.0138635980759992 -0.0357010179584706 0.0385134869980807 0.00790804381266824 0.00577295845905168 0.0286847001957583 0.000274096257899766 -0.000222147644533557 0.0274804382470526 -0.00297178952347262 0.0134469882411999 0.0086176684007055 -0.0159440614113871 0.0168356890456521 0.0291781945832725 0.00371356723276578 0.00627371983045016 0.0398156681619591 -0.000221746727917366 0.0146234230871196 -0.00741050126288965 0.0163580466755714 -0.0112191424246711 -0.031688444072723 0.0574893049788361 -0.0367601764445876 0.00394749539867607 -0.00919231231819739 0.00881966449351675 0.00679679171984271 0.0252982960623269 0.0137902023524033 -0.0186266809451767 -0.0119457348982485 -0.0311006242321799 -0.0932918943659157 0.103767190590773 -0.0120022237523483 -0.00521158463477189 0.084244905827235 -0.118422668687518 0.0239499038279929 -0.0669295675522824 0.046527821134349 -0.0174952152087379 -0.0248553862738731 -0.0385730125059758 0.0162671629960983 0.0426869568087941 0.0435134366533698
  15 292.951625145474 ""  12.9784384537742 0 0 0.0221496656007948 0.0189560399099602 0.0252929080154645 0.0220274130003537 0.00134090361205807 0.0325720429550463 0.023173627484812 0.00265094849697109 0.0228136151227373 0.0133703147215822 0.00302069549798347 0.00171738935322142 0.0159227601306633 0.00410290326990412 -0.00929358712279909 0.00549784727583577 0.00402687099329372 -0.0122536887304217 0.0183264962665421 0.00419455230347875 0.00696136613291817 0.0179415747201793 0.00173980744939476 0.018656968984833 -0.0147541712060279 3.43619535882777e-05 -0.0145812111431161 -0.03952457725591 0.00696969467095816 -0.0157469304320017 -0.0355769312523387 -0.017219756715981 -0.0224537907927026 -0.0397666826674032 -0.00454538141494089 -0.0227487416146232 0.028086803206333 0.00259002584151274 0.0374111357207951 -0.00284793418348429 0.0164485339295942 -0.000270125090736339 -0.00463201091979118 0.00263456760677472 0.000405034457034982 0.016631164607302 0.00348339216857555 -0.00699591550845195 0.0311015310945259 0.0075429021200552 0.00796311429348132 0.0177912237997461 0.00118794226699603 0.0172018417013331 -0.0666584165023604 -0.00928497110373021 -0.0421311792950587 -0.0576477002368594 0.036672042591155 0.00425500142459373 -0.0242708959847883 0.00351889566407805 -0.0125607393520926 -0.0746411918969909 -0.00566818708643642 -0.0552819290645113 -0.0166620522675177 -0.000471174781490883 -0.0131879505450225 -0.0391400044120096 -0.0670566272982299 -0.0103058090507926 -0.0449745282652109 -0.00379687722901912 -0.0331455161681853 -0.0503020508329814 -0.0105906506075593 -0.00580557483939579 -0.044379794746817 -0.00323689369483417 -0.0332307009843558 -0.0200702688505326 0.0362845261767719 0.126593222524803 0.0346359031783868 0.0262070431242248 -0.0684484653976909 0.0588927618761104 0.0646238813762846 0.00928277548065227 -0.0792978643821919 0.0887081746374574 0.189921290655668 0.101976405450357 0.0121494610989724 0.173928395078235 0.123699621918367 0.135797757823188 -0.00518377754316473 -0.0287640013100435 -0.0605199084363894 -0.0465140008697206 0.00984038172786022 -0.0671026569921098 -0.0371317992290743 -0.0467442041535251 -0.014234272679881 0.0130349633877192 -0.0543699772874587 -0.0796757849386356 -0.0660677705293866 -0.0391521731175505 -0.0554154007734794 -0.0431832164255918 0.00580159231289676 -0.090735837834697 -0.0495245953130971 -0.0156681564772995 -0.0867620100312478 -0.0134376129964501 -0.130483131784702 0.0455545126703846 -0.00505582202688454 -0.00690000987395912 0.0161669146898665 0.102503188214359 -0.0146162952127182 -0.0609718656620258 -0.0145241499050367
  16 311.953829129576 ""  13.4530447548439 0 0 0.0250375678956017 -0.0469939995688844 0.0214447981627825 0.0174904688609884 0.00600647702806011 0.0208917357110143 0.0294905186758729 0.00772512661426274 0.00638913261157872 0.027513838043059 0.00797309498733175 -0.00347846355521897 0.0253682175841515 0.00791056365075903 -0.00316345268054216 0.0113829286750242 0.0041118014474508 -0.00516913893455996 0.0211457076201433 0.00518115981568997 0.00209664594870646 0.0266045492645599 0.00705000415353167 0.00347205021461073 -0.00873786110288232 -0.00159040237164036 -0.0033472441992719 -0.0532921689314591 0.0120911972749794 -0.00845023759527562 -0.0424623625260174 -0.0308495210168299 -0.017306181317686 -0.00327751544895369 -0.000899745018929853 -0.00212992505516657 0.00531092307313968 -0.0688993986901136 0.0301254768387239 0.0642757929642393 -0.056338047223482 0.00243967500001038 0.0243761643054474 0.0046473680595675 -0.00422331761644596 0.0279870621138828 0.00702356960821268 0.00306511918715774 0.026869763824108 0.00616275803273745 0.00247853520853435 0.0250734947899612 0.00813653873128723 -0.000377241022221936 -0.0926469439767624 -0.019662483409412 -0.0308664094914945 -0.0713118732734037 0.0590739003084639 0.00809994373622444 -0.0491621590663539 0.0152965113863306 -0.00605733442571145 -0.092428749116719 -0.0153403185734103 -0.0281982365569622 -0.0392543366592892 -0.0340969694882549 -0.0167376209007902 -0.0344223607205905 -0.0812301532552269 -0.0216469144956159 -0.00203470683303183 -0.000876741463247172 0.00180688672986013 0.00106534489671217 -0.000155087965939503 -0.00894198306743939 0.000172296225797153 -0.000247838791581182 0.00287480286065919 0.032742903082595 -0.0495822832066065 -0.0424199510732907 0.00103105781045969 0.125846209966742 -0.0274887281530732 0.0338757886018273 -0.0324527803551787 0.00937603670269678 0.0872982735085498 -0.0933727224006978 -0.0933413833693207 -0.0333810747222833 -0.0325741983846108 -0.0736036692813563 0.000724332116064623 -0.0933771292802518 0.0333878195733012 -0.0454681841168026 0.0112312651013241 0.0633897800970177 -0.0285002853203119 0.0192550621818279 0.0595698664018269 -0.0432874416994432 -0.0573675061976915 -0.0592423485645832 -0.0288936891767459 0.0257591627234584 0.0660017877558484 -0.0288955638488625 0.0218172758031997 0.0718037335339419 -0.0190618405913496 0.0437249991568687 0.0729837205363365 0.0100798837622178 0.0494295997382995 0.0460067045246781 0.0608920318560568 0.0184548369494114 -0.152973054474429 -0.0887432381296296 -0.0990307611357408 -0.0374130654478457 -0.0880703072293204 -0.161492551438716 -0.130808199045048
  17 313.642946698387 ""  0.0324903043990421 0 0 -4.80794217703105e-05 0.00166478627239635 0.000534284634587327 -0.00452822809803475 0.0331233652135144 0.00602292807366947 0.00631229204341825 -0.0241264992026306 -0.00618982850866215 0.00867937801375532 -0.0356061027614578 -0.00846830548484945 -0.000600813188855384 0.00341129082806577 -0.000237191113880556 -0.00551597926241837 0.0227774889600991 0.00355924318887727 -0.00194698337930755 0.0070675499638658 0.000177741242257641 0.00582590433161722 -0.0262038386879175 -0.00692590403377532 -0.00358762022155301 0.0145320139811297 0.00263176886134159 0.0153591469387215 0.0108085559058618 0.024411491488945 -0.0223036135637019 0.00761115296109392 -0.0185613893527292 0.00612343438590277 -0.0153041306065521 -0.00245940830277312 -0.0122987344771882 -0.0134871815033683 0.00747093085365453 0.0193624329136013 -0.00352042234293594 -0.0137005011287756 0.0107886053145096 -0.0432609494525979 -0.0097078798863101 -0.00364211257847607 0.0177531123617288 0.00271247422840375 -0.00567282037120283 0.0232275634048296 0.0034323565551602 0.00564653290548927 -0.026694544721367 -0.00770621562333965 -0.0969547003806655 0.0484596434997754 -0.288571790332804 -0.184010531502014 0.0679125507137326 0.295351437947157 0.342774947937821 -0.0921054178824399 0.0789022159421548 0.0946269461348925 -0.0212058027477316 0.332901164194027 -0.292522289710836 -0.234422572078216 -0.147404129484192 0.117374292809795 0.263655471949635 -0.254037564374347 -0.164620026677768 0.0377501430529089 -0.0432125867300415 0.0551351795933351 -0.208619576530033 -0.0412056113606695 0.138809314640135 0.0908981697467305 0.0709796823901391 -0.00147255082426417 5.73291180214806e-05 0.00149944429451147 -0.00336582857830107 -0.00204408137823622 -0.00210793810379276 -0.00275383871983255 -5.89931338954864e-05 0.00115289539165176 -0.000852237916869438 0.000834495575184761 0.00140164031980284 -0.000223844574579755 0.00097090131773491 0.00139735262235217 -0.000852377876307522 0.0009178433484048 0.00133558115203232 0.00204182803353014 -0.00387571594334047 0.00147499909988906 0.00249693594408393 -0.00140454978143874 -0.00029955023661895 -0.000642136008498304 0.00452858379769767 0.00238425349669087 -0.00109151223389333 -0.00709755566178626 0.0048768487376592 0.00567942358744786 -0.00683784238906958 -0.000374989017238716 0.00208664339453083 0.000481613294411475 0.000838757151395861 0.00138850983590311 -0.00200099014341848 -0.000258968476836433 -0.0184799396784584 0.034093478364328 -0.0144387291282931 0.00878675356564457 0.0107765657484147 0.035581497310613 0.00421790240415647 -0.0226640779784419 -0.0148111271260664
  18 319.146463871374 ""  3.24519266018911 0 0 -0.00227916635575675 -0.00128202849309393 0.0135871769224546 -0.00017020773862224 0.00410708095682521 0.00330055104021359 0.0133143077537241 0.0052383222186967 -0.00808447844537731 0.0158063816820858 0.00189952660778611 -0.0086270095950727 0.0123951393251341 0.00312336030300091 -0.00211399403624645 0.0053102950834478 0.00326301197862601 -0.00106973073268386 0.00745228406255492 0.0024314278246651 -0.00499467981799308 0.0128369086902476 0.00445214803965227 -0.00981241530186283 -0.00191056585020505 0.000663848976525014 0.00448325201792062 -0.0244319272071899 0.00807941335193494 0.00538326043997534 -0.0216897393743647 -0.0175265270261247 -0.00235003136032551 0.018581517721413 0.0038162699741212 0.0107994400263634 0.00239914302282344 0.000237581291551933 0.0134912592572004 0.00693924803223013 -0.00156303789016522 0.0157737307162533 0.0224886528483407 -0.00265841749235682 -0.00893368392937567 0.0142280223630501 0.0028435141636506 0.00200505027861774 0.0062321591196964 0.00165888459033222 -0.00506868966856739 0.0111942884388023 0.00483570526950928 -0.0137453293620263 -0.0417021120606706 -0.0108613991530556 0.00528607064499907 -0.0289851611267978 0.0277650386500136 0.00802240187269075 -0.0304335887468538 0.0172156725943002 0.00666196661959703 -0.0354334737251014 -0.0122793869758908 0.0365000019890447 -0.0499696090667134 -0.0516219264382388 -0.0176087593512121 -0.0019666699149781 -0.0130035102072305 -0.0311722028365198 0.0160355085089087 0.00569334564309554 0.0206025028436019 0.0315342397352592 0.000789688632170275 -0.00823899174312323 0.0305619866210732 0.00861493042504165 0.0247957344211603 -0.00177631738550035 -0.00462562078224285 0.0174553941894228 -0.0140568422127887 0.011665914879543 -0.0205911951543586 -0.00400207685108441 -0.000995317789983899 0.00672987786692359 0.00206478594939846 0.00705389470294701 0.0201876243456142 0.0107981853399001 -0.00538239358370962 0.0213028162904888 0.00739168741403108 0.000306846490354265 0.0108474331951215 -0.0222366079485105 0.0338412648048372 -0.0269010033194665 0.0147681099163471 -0.0339857807878911 0.0141107280961837 -0.00442977822129457 -0.0113355121390072 5.3090309561798e-05 -0.0116497543601203 0.0517180368774248 -0.0880091532827348 -0.0610011631910839 0.0791048864162748 0.00198116459006567 0.0593651956996525 -0.107848898942162 -0.0268190620057319 0.00587188302447494 -0.0498376794739507 0.109628743003529 0.199408174878063 -0.446309041808882 0.267536997645316 -0.0965711188348004 -0.0665028379376806 -0.489229031002193 -0.0832140716603381 0.412281274171204 0.267590398615096
  19 328.796942395056 ""  2.7671558038016 0 0 -0.0245539967825236 -0.0150268063681371 0.0507456942949469 -0.033754719194367 -0.010867624246148 -0.00824626135359775 0.0038741031524974 0.00929956651367341 -0.0488792608190438 0.0129494754113197 0.0115293072070067 -0.041350854200935 0.00998811195739404 0.00428257962295055 -0.0211545545471416 0.00956380163989755 0.00372771792898217 -0.0114208931662117 0.00530368986855633 0.0111855421432992 -0.0331039460237344 0.0171379172151834 0.0139498582639372 -0.0483266858962768 0.003357179777724 -0.00399624285219591 0.0201606835097324 -0.0476544460612566 0.0135034420686964 0.0409102684553058 -0.0300439860792992 -0.048002161845559 0.0316091908696201 0.0928177058174785 0.0126304122074476 0.0500440994230744 0.000789861952794675 0.00372887393341903 0.0448644712093704 -0.0084900507779419 -0.0118335813956104 0.0730726452396182 0.0342202705118328 0.0162269007515922 -0.0390493075338077 0.0124503939189257 0.00211837529458975 -0.0189056984557032 -0.0028408026754906 0.011950338040086 -0.0319243068794929 0.0168925056310996 0.012861684377991 -0.0510302260555113 -0.0140536002139865 -0.0562843921054388 0.248028273094329 0.0615546545217934 -0.000437729524856343 -0.111109778921362 -0.254694057657743 0.12218008713424 0.0190602696945915 -0.0252844093361565 -0.0450602767780416 0.221621198234381 -0.140547485473361 -0.203579388148637 -0.03377146273844 0.0345496894557444 0.0439098982135326 -0.0738331142146703 0.131445901571008 0.00496900195454279 0.10065288326421 0.137218863651911 0.0527609910576849 -0.023945905763384 0.108158497284624 0.000805836841553252 0.0954315147879408 0.0351310635719047 -0.00382039123483919 0.0370149073054738 -0.0351720151375103 -0.00504680492852444 -0.0428624424711637 -0.0193779959011309 -0.0208137071443489 0.0352260010383213 0.00759169246529936 -0.00621606499536224 0.055260732390754 0.0449347483691084 -0.00614197434498547 0.0427280426852184 0.0224189030009619 -0.0184215458502338 0.0479082593600936 0.013091580684277 -0.00695365243416308 -0.0199322873757217 -0.0110688950745899 0.0176024759244844 -0.0321511603790287 0.0119477889446788 0.015666775338205 0.0202021879293439 0.00924194006884994 -0.0132867304886842 0.000448858992635345 0.0138546249351072 -0.0284152223082664 -0.0346307367022251 -0.0851765491569044 0.0502543844070355 -0.0144676645482096 0.00169674361546098 0.0336728175255548 -0.0994817529330121 -0.0672911809191754 0.083205986206357 -0.00532259742558213 0.0411384472801557 0.0360151502845247 0.125153828057344 0.0542633764742374 -0.0431961171794799 -0.0140885109494357
  20 345.325512415784 ""  4.31487204586293 0 0 -0.0241068420303429 -0.0112138158351581 0.000900036782673716 -0.0107107489131468 -0.0133821869995401 0.00304449217685172 0.00850285387554996 -0.000861760452491162 -0.00829314423880417 0.0139486481976986 0.00313702542677152 -0.006917706080028 0.0210187802224408 0.00546766019341625 -0.00644872415132084 0.0226883147898102 0.00567359271641144 -0.00296992128461836 0.0256857164993474 0.00917203239302875 -0.00544891290815362 0.0253723073270204 0.00477521236930779 -0.0050309631369163 0.0107311964279845 -0.000246564657197985 0.0110170867995351 -0.0490350429023444 0.0199259691179545 0.00994356397833936 -0.0323196648090393 -0.0428091976521742 -0.00271749122903192 0.0573987686419863 0.00960772778948795 0.0276250849330764 -0.0191167008552759 -0.0187327735696594 0.00673031448067866 -0.0258555641303111 -0.012674563453169 -0.00923090005219291 0.0181586081107218 0.00399811930259169 -0.00672061287904066 0.0199038009078516 0.00530514493873149 -0.00955392991784383 0.0295169463011051 0.012797061874709 -0.00337995043944781 0.0278301663905146 0.00357148450555902 0.000616181420566218 -0.209625610968034 0.00333670013041309 -0.300696971725469 -0.250032467247307 0.151511940720758 0.26968794144352 0.240128787828357 -0.0722328054904517 0.0584431847254077 -0.200364705528908 0.00370620253101339 -0.285263366585593 0.172924686243242 0.137058357540819 0.0949937278877896 -0.122128219267315 -0.318857767997964 0.165088876052697 0.0656652150481836 0.00959688255339096 0.0559246599349812 0.0842468769732685 0.0194897773554521 -0.0158969116422897 0.0748474787610211 0.0118634616584801 0.0556861004427374 -0.00534522601388015 0.0120382750821461 -0.00952364178240472 -0.0368060401297981 -0.0291377528666525 0.000676155308302609 -0.0423467283628978 -0.00444544746964294 0.00313268130310723 -0.00963062465607646 0.00972826652935171 -0.00890897948042407 -0.0164830173785942 0.0154761739263683 -0.013062583356947 -0.038564929877537 -0.000412604480890638 0.00119601941528803 0.0221569984020278 0.00247411207297773 -0.0135281674129335 -0.0066568414537034 0.0120632116415339 -0.0180841564629163 0.0241106276101645 0.0231074713909935 0.0179142760671929 0.0220688231814215 5.42078845678922e-05 0.00161531918814266 0.0242171022244708 -0.0107277724079871 -0.022643296344813 -0.0291141155129319 0.0213166081749786 -0.0132317585958853 -0.0117227183289683 0.00988878873743729 -0.0417814346439406 -0.0277778425740527 0.0390474723148362 0.0231617765029137 0.0452831687272642 0.039820550125382 0.0583292488185441 0.0480250596971555 0.0169911373169154 0.0161663635387331
  21 354.128405942702 ""  4.53833106327856 0 0 0.0078951987663562 0.00520877023197856 0.0625515261789953 -0.0219235173680952 0.0115651900446759 -0.0354789235896023 -0.0049304924093137 0.0142970307382997 -0.0590169087026662 0.0121448994403509 0.00886307800246591 -0.0164304013299796 -0.0208909357548804 -0.0156163903466028 0.0368948069435569 -0.0435844202754609 -0.0165116410632494 0.0348990427269541 -0.0718773540180259 -0.0109504683860406 -0.0105808862837881 -0.036082270161786 0.00423266983302076 -0.0637215383787229 -0.00991331880097106 -0.00676599254380656 0.021580874604206 0.0632315769644495 -0.0327530312234675 -0.0225181425899639 0.0393502297796271 0.0625948103888279 -0.00398003695770051 0.0241225799812265 -0.00127587996006371 0.0318710318112958 0.0446637834368468 0.0600295534838758 0.0365649500377327 0.0438016646291059 0.0159473517209695 0.133344397915629 0.0662988226936322 0.0211617716364218 -0.00947408993227216 -0.00588754046330798 -0.0230740702072983 0.0665202980457953 -0.118685227719971 -0.0185909949804936 -0.0160830666826026 -0.0487306104248502 0.00325261197098449 -0.096698166008267 0.0796290250728706 0.0540974071681266 -0.155871410684806 0.00871528580504242 -0.052619959642432 0.0585168897711014 0.197595266435841 -0.132931711932394 -0.016897815333745 0.0866833406191549 0.0443018118925578 -0.145470105441261 0.105770383320241 0.196128452646478 0.044367820683353 -0.00742529418733118 0.0348342981783757 0.0668331267432201 0.0221291508596078 -0.000306112662828851 0.0390664762655266 0.0345106504158078 -0.000997003188563311 0.0155873852392647 0.0301520667647787 -8.15552137318563e-05 0.0418786635669657 0.0543538138598896 -0.0337464050666545 0.0582699078689292 -0.0106672883087146 0.0415260303812531 -0.0543702996702539 0.0208795714386336 -0.0340236432300908 0.043435868421758 0.0300889602500516 -0.028043068560873 0.079563078738344 0.0789459821125893 -0.0445894100377702 0.0710620043538129 0.059907219351259 -0.0497838454991139 0.0671943366546238 -0.0166392354823729 -0.00266437155807786 -0.00465493832022211 -0.00552728479635182 -0.00151934121344218 -0.00245290704637561 -0.0168161017957872 -0.0145531388373236 -0.00404579317336233 -0.0177158553639264 -0.00258649483934155 -0.0109131140663682 -0.0216302922055604 0.000505297112412724 -0.00257600014249711 -0.0669898417732509 0.0144483945593332 0.00624964438637303 0.0218500044563771 0.0233113638826103 -0.0409066664299837 -0.00269564938850516 -0.0233260038314065 -0.00210502416914168 -0.0276605595026385 -0.0237599006310939 -0.0127181347325821 -0.0140919847716744 -0.0117023114403927 -0.0018930353221061
  22 381.895520824318 ""  0.383654268220901 0 0 0.000488230333552062 -0.000510789563536117 0.00424958856716368 -0.00292442243485081 0.0368158664162178 0.00953418278656514 0.0151704347760404 -0.0457985938423948 -0.00932727582297933 0.0144149209823243 -0.0348589240266327 -0.00553516845880958 -0.00753619200513728 0.050372294560939 0.0141690842059113 -0.0168828795147448 0.0712791026518531 0.0169717286123752 -0.012054324856944 0.0500304728890616 0.0119182852690983 0.0119157034545249 -0.0442741515446365 -0.00974547624181431 -0.00873018640415224 0.0349905401532989 0.00715404579884056 -0.00160205226158951 0.0309924867856313 -0.0988415393973744 -0.00567186560940767 -0.00517434897702817 0.0944573980730903 0.0224040877445283 -0.116549227261747 -0.0235866791597606 -0.00978407751377075 -0.0232415867987977 0.0165907289973124 0.0225241803255849 -0.00778276481084292 -0.0187582333876216 0.0209327112264631 -0.0478128935934256 -0.00736868801267287 -0.00810303957339354 0.0614265027448924 0.0203420370778325 -0.0194031630799641 0.0720267042028022 0.0158397857833011 0.0146859088758275 -0.0614062300476996 -0.0160777562574904 0.0183570797488381 0.0663510410420919 -0.124004392616345 0.0362040115795926 0.0862902974766877 -0.163107123174358 -0.0577897891478489 -0.0617007443241363 -0.140462607514242 -0.0348182485866261 0.00503819249759425 0.126130338670744 0.0813357936426976 -0.0652888373424792 0.105314508956254 -0.0542451619871505 0.000241336523974894 0.163250624874333 0.1327601568939 -0.169189936651668 -0.17066051050926 0.0162327326891037 -0.108787474781376 -0.0156741582314746 -0.0435806301886801 -0.260110075856343 0.0779293450137295 -0.00405653866250184 0.00194551365982384 -0.00256837244528111 -0.00966572305293344 -0.00153071849664087 -0.00413331093030689 -0.00741719429700998 0.00121716614991554 0.00585392575572613 0.00201291573960866 -0.0040446746153995 -0.00896550128984622 -0.0109574726319854 0.00870308356116133 -0.00802287142928619 -0.00323761062779176 0.000798708300983883 0.00731816471652799 0.00269021692103706 -0.000323066152672962 -0.00200288239220618 0.00111054013919738 -0.00174448667466082 -0.000709526406952532 0.00250322069103366 0.0039392552187931 0.00154512832995323 0.00192704850392531 -0.00109254733539087 -0.00135217833017561 0.0035976884980728 -0.000958172898539328 -0.00243405146008187 0.00357670913540729 -0.00467838932027815 -0.00228432100725888 -0.00117100743072183 -0.003850551737936 0.00493745535603445 -0.00311060016118097 0.00365914947269577 0.00368541570836767 0.00545329680541812 0.0061986361039554 0.00296620081921895 0.00388317798507193 0.00586242785697266 0.00290795538614402
  23 390.239787884491 ""  0.134936364429153 0 0 0.00110684672769195 0.00478682153248316 -0.00308558335993563 -0.00193473241179493 -0.00138654071701401 -0.00252881852610102 -0.00858668594298101 0.00575870955963381 0.00226155992144735 -0.00550982608163359 -0.0223608811699036 -0.00647915100584734 -0.00810243930667981 0.00525680058573602 -0.00585670807658888 -0.00308350323270929 0.00538704103170781 -0.00452370121416601 0.00122544365331745 -0.012808793699161 -0.0056863386871438 -0.0115144536738956 0.0253832889991039 0.00659811829428218 -0.000507425917004172 0.00301854566414485 -0.00186322427003919 0.0212503822010458 -0.00154762398490363 0.0271840968646804 -0.0174065231569662 -0.00663864392133792 -0.0150981670192577 0.00883836040655771 0.00190130546357733 -0.000142592240494419 -0.00120272978875964 0.011986940580632 -0.00823401199784314 -0.00292131040193512 0.00680776925628625 0.00489786384885185 -0.00610852776303215 -0.0464597301614793 -0.0110387260109494 -0.01138479872445 0.013671083003753 -0.00788029925782387 0.0147833215775119 -0.0541521318425845 -0.0132360291740558 -0.0125840325208533 0.0362430152691404 0.0121425582057335 -0.0168301730996935 0.0181538495874957 -0.0913545879044814 -0.0623027459085994 -0.00143159667600051 0.144488225950699 0.164547069362172 -0.0282254341313257 0.0563163561614547 0.00654884787959749 -0.0112834273614655 0.0955464153030811 -0.108059886773279 -0.0831034543406852 -0.0573144494434767 0.0325374612488023 0.0612669335569342 -0.095024465188002 0.503207376889124 -0.156957150879755 0.0571655803507434 -0.111592144207349 0.514510345322838 0.0882445669294938 -0.358216309806767 -0.331672456921723 -0.139911593353405 0.00203067379618974 -0.00124483306737547 0.00310538731908782 0.0107654970140323 0.00208844465939029 0.0044386569989015 0.00888888277473788 0.00125288492411318 -0.00405963157032958 -0.00148672644003447 0.00384550712346201 0.00757048296117215 0.00990750559342107 -0.00527947301602621 0.00724711241923382 0.00627387964312495 0.00184676991278036 -0.00503438784719276 -0.00335929262185453 -0.000339908242721082 0.00292224415958169 0.00362643441255554 -0.000139593128688515 0.00168694307549991 -0.00442668043211536 -0.0032006299373941 -0.00291975362710606 -0.00429381424729774 -0.00089543855483174 0.00131274596430465 -0.00320559035497617 0.000467722054735285 0.00352409866629861 0.00748652026302056 0.000134217600312396 0.00190069658874167 0.0049545455926671 0.000765694220920963 0.00421625761473772 0.00371771970830251 -0.00181762757913943 -0.00676676428653382 -0.00761824969136506 -0.00610384510957904 -0.00616600331758065 -0.0086047230633622 -0.00633828633062244 -0.00535195930266748
  24 400.257570643908 ""  9.03792324889687 0 0 -0.00782465604342377 -0.031595267050203 0.0203964900861057 0.0236765692173464 -0.0223811760435732 0.0094956584830799 0.0570053072368529 0.011597070399 -0.00446412505546321 0.0774569005071711 0.0172723680135967 0.0238475949914718 0.0546086954265689 -0.0070502618655325 0.0566537678575382 0.016341409599244 -0.0101024640905993 0.0441711622290795 0.0134851658507673 0.00282231099543597 0.0301872001923062 0.0464836365278626 0.0129453568135022 -0.00567325766196294 -0.00239960670218643 -0.00837068045689479 0.0168054795547389 -0.00307853326272606 -0.0121098920500222 -0.0501714062648781 -0.0133425675630952 0.0243832141031523 -0.0647316052337841 -0.0830015456184589 -0.0097227113710049 -0.00290704457052581 0.0145993123825353 -0.0522082570107248 0.0380323402107504 0.0121310002545248 -0.0373720370966474 -0.000453101502197027 0.119373511321137 0.0288210342067998 0.0296957533573479 0.0671905820926105 -0.0142712506024709 0.0832956464109576 -0.0196823224788134 -0.000186034080099747 0.0237574018679714 0.0362514331237035 0.0102501131994705 -0.0317206440650525 0.0210703674216796 0.00872331477374753 -0.0388473154634642 0.0350006741886618 0.0090399962715507 -0.108298675279523 -0.0591293990080112 -0.0567273613460402 -0.077120058120774 0.0335015071587012 0.0102442629060921 -0.0366249563635628 -0.124654350685181 0.0370674224837917 -0.0921657111782987 0.0465048100867007 0.0642643991928244 -0.155910198353574 -0.053591827770831 -0.0224869690421913 -0.0320643294965901 -0.144862735255155 0.0328097510293831 0.083391789260431 -0.152125028588588 -0.0386608816708322 -0.0811441357386794 -0.0059350187201212 0.00892172706894553 -0.0127823782437751 -0.0875510378647874 -0.00460602967238382 -0.0325708413231898 -0.0723818905517777 -0.0137290917815599 0.0259368473407637 0.0069118155849544 -0.0133970614511987 -0.0311704324323727 -0.0505307689643342 0.0255727217313335 -0.0322924477062387 -0.0620504680654089 -0.0205940769667078 0.0322612681873991 0.0281627766602284 0.00457346300442782 -0.0222183500118815 -0.0311821285828605 0.00493107767218088 -0.0129075007116323 0.034899036694669 0.0306108584360718 0.0225213958163765 0.0330696573744378 0.00610937499832197 -0.00457937731817178 0.0320497701856509 -0.00411160316831101 -0.0282120485146434 -0.0795291639216902 0.00974038260241724 -0.0108552391847896 -0.0337187937002622 0.00484027632362702 -0.0495392176294611 -0.0335646641035562 0.0252187942713105 0.0500303488885337 0.0618121407997864 0.0530155736154404 0.0537172131479945 0.0683018304466767 0.0506435120977877 0.0387435716459225
  25 438.404043726112 ""  0.484913534509309 0 0 0.000899238343270659 -0.0195687079492824 0.00801686373798329 -0.00443115367505677 -0.010776936729425 0.00770407379627877 -0.00516842673476112 0.0225936708384869 0.00120021848076987 -0.0276637422629426 0.121689879183841 0.016619484817614 0.0264362100821187 -0.128070659476164 -0.0287005456650001 -0.00262977863793432 -0.00871715502058258 -0.00604122163050382 -0.0275065968538987 0.0950441167059125 0.0129863960746658 0.0191896595103651 -0.10332065701053 -0.0263476769383792 -0.00793433280512475 0.0136001339771233 0.00218673739490668 0.016369297989166 0.00933639390857142 0.00851795286160679 -0.0191390333321036 0.00955430825962583 0.00119531729161501 0.00858442518205286 -0.00642716163852419 0.00155523130137583 0.0119681331558337 -0.0651613722583869 0.039499655045726 -0.0140729977234302 -0.0308059439933541 -0.0523619000669619 -0.0483380238608522 0.213004759176532 0.0319365431412934 0.0571551710867173 -0.2676462149964 -0.0531295113107181 -0.0529748659533648 0.210433890738119 0.0361205397179974 0.0459555196871085 -0.225926510028678 -0.0555654424842293 0.0230968505335235 0.0283682723377297 -0.0133223571874418 0.00434752246834807 -0.005959968990398 0.0286415600584055 0.0427690803305495 -0.00655598626937444 0.0101757200907494 -0.0210880694743081 0.0109096826850713 0.0239250599529652 -0.0260499301348498 -0.0107189993809084 -0.00477359565796695 -0.0106905404753103 0.0183524561917915 -0.0123265920404711 0.0730293992474362 -0.0289125262520328 -0.0083041290534393 0.00166532175380245 0.0501068460789465 0.00162497319196928 -0.0309237775198238 -0.0579585504361716 0.010595296445509 -0.017402741420342 0.0137532400818295 -0.0138121753836403 0.0150451624376692 -0.00459165728069465 0.00190511880318463 0.015007388106273 0.021633260537835 0.0176731413450184 0.0131094254373503 -0.0283009274116438 -0.0502116906849007 -0.0548653455609889 0.047711445366919 -0.0428330169399406 0.0318105273931796 0.033057516156329 0.0147594528079333 -0.000275755882434048 -0.00179121731605076 4.2294625421607e-05 0.00139271985358205 -0.00171146504021666 0.000704667992082251 0.000292426174505516 -0.00410270916064416 -0.00131805207565838 0.00237793437713453 0.00105759272525573 -0.00305159696418196 -0.0044583136772985 0.000528415837711937 0.00146901146868411 0.0311542586255205 -0.0109913607544295 -0.00438796035449202 -0.0151934902751962 -0.0156530402642754 0.0202274292359821 0.0038498686579295 -0.00593595705755682 -0.00111009374224408 0.000524942425407328 -0.00251608064418451 -0.00545854407311863 -0.0026115805567935 -0.00199757726311904 -0.000302256918820327
  26 451.161690760092 ""  2.59426577071831 0 0 -0.0028926045254346 0.0653006207982131 -0.0300076977883811 0.0200127403712442 -0.0177885718311773 -0.0340411541922305 -0.018071534440089 0.0471267227186968 0.0255057436685421 -0.00984255121826544 0.0279621210071347 0.0372543630022477 0.0162874417855134 -0.0633228267871876 0.00690597435045306 0.0156061699595691 -0.0168140017758255 0.00811571221791604 0.0181297408559213 -0.0423524984932636 0.00885012671864841 -0.00432582062337014 -0.000308228148497918 0.0226743079755031 0.0168099293900187 0.0549101843293215 -0.0113920783351651 0.0260766596834723 0.0740424375731375 0.00446742019901484 -0.0356025941788711 -0.013232413427412 0.0176599361885462 -0.00543313921932081 -0.0239124562303642 -0.0476070957620958 0.00407304926337055 0.224397690612303 -0.1277506391154 -0.00445943542112318 0.108275152676275 0.170371679056939 -0.0107040416746634 0.0214301288914303 0.0359896105703646 0.0248493324076195 -0.11513848761223 -0.00885041568583728 0.023247692441568 -0.0656802997789928 0.00368783600760573 0.00409665647772048 -0.0244543811899922 0.0267824341239535 0.0252162698650094 0.0709976225960007 0.00889503249560331 0.0202578781670008 0.0604000813113401 0.0152914723713236 0.0338734159309027 0.0844480382014552 0.00898281555411067 -0.122861632124049 0.0158146790602938 0.0659806198981886 -0.0170190252095812 -0.0882743978744683 0.00646837770033295 -0.0295204576360055 -0.0615313597031811 0.0158644017062288 -0.0157496475828394 -0.0308467325393727 -0.148027317740444 -0.0173622305057182 -0.0892782388130636 -0.0175389926400722 -0.0110269010370939 -0.0578341141435216 -0.006122338757963 0.0532465516518806 -0.0469881038026085 0.036392068998782 -0.0327605442672473 0.0173919588696535 9.75440435390222e-05 -0.0356343475648293 -0.0663719685413614 -0.0630529485902273 -0.0425431383456201 0.087552295862509 0.151581751208129 0.171736482864634 -0.159107850112793 0.130216307555058 -0.091672598350023 -0.107541967325396 -0.0525997385745773 -0.000622695806926742 0.0063706616643115 0.00167626052429502 -0.00895450456975301 0.00250118646517818 0.00307428962800049 0.00220601250063136 -0.000601517410189147 0.00250735512563669 -0.00112309429760859 0.00562031207817828 0.00187251968310129 0.0026999615261868 0.00839662600464605 0.00303697072154103 -0.0973401612869225 0.0290488060450407 0.0176200934192874 0.0396853245736328 0.0439800472541324 -0.0584642084846997 0.00325859089823358 -0.00513834598539651 0.00564830820927084 -0.00349640504962799 -0.00581323222879752 0.00540665005316707 0.0107197347151201 0.000283821780606178 0.0041165736283816
  27 457.476547145503 ""  0.932985481720299 0 0 -0.00737039815019025 -0.0437742641303981 0.013044555759018 -0.00890399671039993 -0.0470177062687344 0.0138860037356878 -0.0109325097094177 0.0849688694703817 0.00592745871648306 0.00324877816687797 0.00800641850039468 -0.0206319283776509 0.0127876578755458 -0.0397818103002037 -0.0220370244411016 0.00465153896776837 -0.0259153146930905 -0.0129464308632475 0.0267605161777875 -0.102100805623658 -0.0324749135059576 -0.00381220094147594 0.0736541411618084 -0.00047742724722406 -0.0364977118123181 0.0518668159278093 0.033963143166496 0.0440810438671728 0.0344036845644222 -0.0245442295049738 -0.0762359685251232 0.0537207692579857 0.0231447566420487 0.0139941861596539 -0.0455168519988264 0.0337413414503182 -0.000371086430259207 -0.110219356084725 0.0550275228070412 -0.0389368218266037 -0.0600519952792092 -0.0793515041534043 0.015637215875453 -0.0542897005880385 -0.0312876497888802 0.0196859400847936 -0.071906082107161 -0.0276733808142806 0.0500540736100651 -0.198842415015158 -0.0511848153849731 -0.00606098340594881 0.075625040832778 -0.00552127329015194 0.112146404410113 0.123233879058213 -0.0505117878397938 0.0680051094867836 -0.01093371707823 -0.0498994216210978 0.0563822480774224 -0.0497595543096148 -0.0463321790700952 -0.102901032416812 0.0622861204664773 0.0221376960616159 -0.0937174153732968 0.0495706261340983 0.017990386299364 -0.0572755220988805 0.0247579431324566 0.000216927995767356 0.00765726864582007 -0.0528294613189136 -0.0544974166550762 0.0545246780936166 -0.130986933135855 -0.0119031482214255 0.0486505628896478 -0.0804199734601766 0.148551063189935 -0.0286711290446104 0.0273099457673497 -0.0207503682996755 0.0251784336712172 -0.0108513094882715 0.00497866577868063 0.0230634377541133 0.0373851964144036 0.0279493910137718 0.0204852442147859 -0.043658305311428 -0.0807447430282618 -0.090774830516858 0.0854054083191566 -0.0695994911487408 0.0502290039733769 0.0631598991620394 0.0191392626157539 -0.000104951876615976 -0.00330409900859671 0.000183623801277168 0.00370616514474041 0.00144022935880594 -0.00289837053257405 -0.00202089619969873 -0.000396394822899481 -0.00151523356460552 0.000162676576538976 -0.00309853619665909 0.00152666921539529 -0.00202200200358166 -0.00519685045375165 -0.00106338272976296 0.0530608137019877 -0.0102765697616034 -0.00940048824510594 -0.0245686000745196 -0.0223022708541977 0.0251270214328496 -0.00182953008765098 0.00370435795345335 -0.0047638388882954 0.000786417056226934 0.00206974842989531 -0.00216798164933632 -0.00754122553797129 -0.00264680396736989 -0.00361956774883803
  28 475.623061461647 ""  1.06952880137263 0 0 0.0419342111188322 -0.0383483031624762 0.0245704705705118 0.0174906820344039 0.00107466444069526 -0.0272708581746808 1.1277812317928e-05 0.0151629708970571 -0.00908582964521918 0.00674694519299511 -0.00695574310837221 0.0135258249244508 -0.0242293017427732 -0.0141229209714216 0.0454710095603575 -0.0327320838451941 -0.0178019739961267 0.0268857012783515 -0.0494018123603469 -0.0362440799407245 0.0209861078326232 -0.0376220520509904 0.0156072333315882 -0.00684007762341058 0.0356667412073611 0.0275116417598483 -0.0655430610209504 0.0132836263787797 0.0609005143197445 0.0413038178438918 0.0309839005738053 -0.0529610746647612 0.0232478293342955 0.0156831998836806 0.021903018620258 -0.11101381102332 0.0847397824539342 -0.110571094577059 0.0793110779141541 0.0669488553042705 -0.0592050526805778 -0.0583630500358026 0.0375909764220289 -0.0140133458465262 0.015419940741204 -0.00752080675181066 -0.0134807564212361 0.0824023114704161 -0.0761073257448418 -0.0664197190848311 0.0113578810284688 -0.0480632410720494 0.0186240690413444 -0.0314667800305355 -0.0262903928159931 -0.00388830239905286 0.081862394370015 -0.0248705347529441 0.0240405355363313 0.102382196799353 0.0514560240906819 0.175876363262563 0.0844658160145509 -0.0432907273555191 -0.0278968695967014 0.0815674241756938 0.122141399865205 -0.15097760339839 0.0264714335530364 -0.0128502039670082 -0.072006285136171 0.0886633972247407 -0.00459223573314573 0.0251366523134617 -0.145291636367976 -0.00705241424700201 -0.00530684973795513 -0.0721970035027235 0.0066462056900741 0.0216092313177457 -0.12673765128197 -0.0247911955034078 0.0116447790285114 -0.0150818642409754 -0.00885060978494483 0.0136338336231041 -0.0255321874535183 0.0122283738309438 0.0231283227030392 0.0663982538192808 0.0453917390011014 -0.097646191637296 -0.10314058553981 -0.137640681466246 0.0860128725206826 -0.086457888967982 0.0525006593891359 0.0357393485553996 0.0675938352992794 0.016718865420708 -0.00518565992613304 -0.0201337602180217 -0.0376683806139163 -0.02090217938979 0.00857552555366642 0.0217693189876569 0.0186996094818494 0.0112610242450534 0.023714743186539 0.000699633935825695 -0.017480802566636 0.0185791640079891 0.00663518649503917 -0.0117896896103508 -0.0430859567432552 -0.0434389496242677 -0.00423550721912436 -0.0609222508746864 -0.0390900161257394 0.0122033731427634 -0.0342091387973196 0.00824213400062432 0.038667744845998 0.0477331324175625 0.0410879478502214 0.026700690108831 0.0427522558208398 0.0441019075819243 0.0298241218758215
  29 496.210589830738 ""  1.01018016101569 0 0 -0.0476747826888639 -0.0113526638472624 0.014593515412045 -0.0338191377219162 -0.0128295930368679 0.00940905933016324 0.00828190730386106 0.0109865270150075 -0.0314380494740854 0.0313195300964263 0.00506847057878566 0.00164601036861174 0.00561198541019963 -0.00736647452421032 0.048519176451089 0.00138953678751132 -0.00617393714434708 0.0392173350259748 -0.0157184243151501 -0.00816627396609669 0.0116064212528594 0.0141666975816576 0.0115931387423986 -0.0319624849674013 0.0354332607636016 0.00993627764623195 -0.00805405211755297 0.00152329916270907 0.0355284840275936 0.00229276628111258 0.0188408297620986 -0.0294594679503762 -0.0108102880205319 -0.0134653305952283 0.00364078387675835 -0.0340161761563902 -0.0477038697398666 -0.0365694203471328 0.0298611210623581 -0.0659072810495782 -0.0169179412338811 -0.0255287212625924 0.0912722312127459 0.00642581152339655 0.0068905713517529 0.0177601895357916 -0.0112067127004385 0.0728176885137075 -0.0616757608336442 -0.0238472732524743 0.00248719050773058 0.00417354569805957 0.00837879947761899 -0.0564036971116768 -0.0283309353829928 -0.00215843320507789 0.0112433560591177 -0.00664609592914642 0.0611439607320709 0.00911559035549251 -0.00955071829907453 0.0633112792881309 0.00765835684700631 -0.0227028013949343 -0.0157671743900732 0.00805408826301154 0.021888640469469 -0.0588679984309524 -0.0163983603220349 0.0238625581580401 -0.0553015528272873 -0.0141591180250583 -0.0357345529500212 0.00720480979714995 -0.0708361633727878 -0.0490096182282992 -0.0162355555000628 0.0236222319479066 -0.034111620330299 0.00519428657303164 -0.0729136433033739 0.0100706949318164 0.0369463821844903 0.0154641130944329 -0.0121750424467791 -0.0621843958412331 0.00936113927135706 -0.0243930615455151 0.018853138305337 0.0104081059945038 0.00710069929842438 0.069325577112863 0.0300639008698929 0.076552707695207 0.0681373453111035 0.0184085757477616 -0.00235979698181738 0.051345383348638 0.00235459069548434 -0.0425537716273851 0.00666709458512036 0.045119180922094 0.12483559958446 0.061123335222834 -0.0404184136383419 -0.0621491005629629 -0.0472305673723443 -0.0291909742359053 -0.0643777928022732 -0.0112583154570142 0.0357215224190134 -0.0593184480780178 -0.0318139776360198 0.0178061813605394 0.22282565895363 0.101378491373233 -0.0172519161378216 0.128121832849095 0.0610321134257614 0.00417819959790143 0.0847522535976193 -0.0147657484928769 -0.105222340274283 -0.125290871430483 -0.101641699247398 -0.0740463906542387 -0.125727973783604 -0.116173746630386 -0.0805239577946438
  30 536.424431374338 ""  15.0483740147091 0 0 -0.0980517722246953 -0.000465982349043321 0.00160100074453111 -0.0711332778279815 -0.0150241033768709 0.0675416946061397 0.0137888755401689 0.0112806622444202 -0.0461449702479468 0.0354820262471313 0.00671028625679951 -0.0309831700437204 -0.000767115690201275 -0.00481918283776889 0.0411516670083334 -0.00273690847411657 -0.00162845275652253 0.0396171043749797 -0.0209822310786886 -0.0032828577655883 0.00466790107495953 0.0290001815280098 0.0115923944376681 -0.0563242394179481 0.0333950964974648 0.00425593226807698 0.00773394048903365 0.00253389162312368 0.0275750786443482 -0.00350321573705771 0.0209952915845194 -0.023511706062618 -0.0142715228478511 -0.0110931974946961 -0.000423817170563327 -0.00693617680756098 -0.192806077870846 0.029051721327266 -0.0409370049064793 -0.158439639022513 0.00787045005259087 0.00602544483641342 0.106629097899752 0.0161633599213537 -0.023322972218132 0.0155202242901523 -0.00890651714447946 0.0737782073541892 -0.0807839407355353 -0.0160389018620925 -0.00522068895075171 0.00529689606630928 0.0184071591594679 -0.102360795504638 -0.0236550300564071 -0.000287393433414589 -0.00563215225263845 -0.000174276144450719 0.0659371715724506 -0.00669452409974716 -0.0154451959850677 0.0325137489403924 -0.00660335458461849 -0.00815990197335662 -0.014099411257853 -0.00896165748549969 0.00806657408393786 -0.0327162301567424 -0.0198073620690199 0.0337990233369993 -0.0485820934993199 -0.0286752145579443 -0.0323318831860458 0.00324684184187636 -0.0385795475431001 -0.0443294138815242 -0.016044807108412 0.0466980246299661 -0.031603935932699 0.00175219559197336 -0.0462656872784918 -0.0108430589619001 -0.0212251151787084 -0.0170681164591389 0.0873582893776492 0.0277527926506975 0.0414849162169425 0.0566248593904116 -0.00148644616174968 -0.0766654917449589 -0.0571113714580151 0.0119415149508067 0.0259154472461309 0.0205210012201581 -0.0890981618245262 0.0257319081238103 0.0320563499865418 -0.0209548503178033 -0.0724967264319105 0.0146328845869129 -0.0043233397477521 -0.0135513137880344 -0.059848225272116 -0.0244447728297826 0.0219488126515978 0.0234920632229793 0.0161205179135182 0.00849185472232957 0.0269522739447979 0.00523610558649503 -0.00187395482414172 0.0277177281507596 0.00918402258237634 -0.00343701735455047 -0.0547390985256826 -0.0560282956411503 0.00418280709605487 -0.0816887497413234 -0.0423765153492329 0.0340558726611079 -0.0337640179386237 0.00664332828293969 0.0358559485538178 0.0495250718755658 0.0386265877566858 0.027338147531525 0.0453105883398531 0.0412990348254626 0.0270969460144605
  31 553.23615798399 ""  8.28820790264313 0 0 -0.0183537509630447 0.00159741609511792 -0.00099998028385823 0.0305410860958172 -0.0197771525950042 0.0800089984787654 0.0715553362576674 0.00980238430455168 0.0218929605943073 0.0612036573109958 0.0196150906917137 -0.0363108672944184 0.028890297436318 0.00980783076962808 -0.00863201647432746 -0.0590323371542233 -0.0100275059737765 -0.0235417691184003 -0.0313818870328627 -0.0128440150384739 0.0326209865758885 0.011343076143576 0.000951489365831988 0.00804900267908578 -0.088606447160828 -0.00859500397787644 -0.069293737601329 -0.00585649342461517 -0.0645322032233894 0.0195189030639194 -0.0332823704051042 0.043762801542294 0.0405248227317522 0.0417108620486717 0.0244059598400461 -0.0743977624059032 -0.0735895533823373 0.0171374495753809 -0.0239246423418453 -0.0413848373448406 0.00749823150926611 0.01226864994073 0.0468414181073609 0.0139510107636704 -0.038057062512904 0.0636957488702646 0.00570070923911852 0.0685319658566239 -0.00383053703761213 -0.00552030289413803 0.037530669417135 -0.0240752389180387 0.0106132801618718 -0.0664752581130102 0.0544624334368321 -0.0169131821795106 0.0563095483054236 -0.0197414685253659 -0.212032649093127 0.066800367342328 0.0745611665190469 -0.00215117789031671 0.0589786262875241 0.0443823474309422 0.0196363286492044 0.0632872557583625 0.0702648331494074 0.0159041917337668 0.0635141905405877 -0.109234407586224 0.141133819157556 0.134627879304435 0.0848463548066023 0.0182711989046197 0.00380815678042566 0.113068003174562 0.0632277042043086 -0.191693738728116 0.0855206775005818 0.0229123196574782 0.00530540874045277 0.000514901982300674 0.0045109375538578 -0.00633997442741225 -0.0189159450493364 -0.00491373214441199 0.00885451625268053 -0.0268253193592367 -0.00886586198048096 -0.041535734066617 -0.0376459428388347 0.065484260406209 0.0411430741510477 0.0536845516202432 -0.0376581088302011 0.0314686107941283 -0.0566985775313556 -0.0195060383262225 -0.0418263802405396 -0.00151136946621785 0.00349025534884987 0.00563760894918891 0.00568962684908342 0.0100751372744169 -0.00623550450049051 -0.00152170758504034 -0.00184031838933821 -0.000982850324239203 -0.0026276417192854 0.00147672243075082 0.0116979683004258 0.000757578908726514 -0.00634187049465949 -0.00116629495148252 0.0138839408574257 0.0160211080806809 -0.00306271148562961 0.0106811022466917 0.0129013076633375 -0.00521904903848105 0.00932922337438089 0.00129061377109508 -0.00721069071174033 -0.00723952228202281 -0.00680956212835044 -0.00191452267666723 -0.00438817299963168 -0.00817649853054745 -0.00539274227466237
  32 579.883732759543 ""  16.1671039327185 0 0 0.00263075376714993 -0.000182752402270416 -0.00216961854604824 0.00701182874749411 -0.0253925097048139 -0.00662217069187144 -0.028520910543666 0.141434775035125 0.0309381957251522 0.00567141287256779 -0.0342995458573565 -0.00600416402336926 -0.000227901185011436 -0.00176941739674452 -0.00202125703012082 -0.033088603573288 0.142303338018564 0.0245805802232136 0.00138897428530481 -0.00372871760302069 -0.000421265039959574 0.00742198740499434 -0.0362998832749827 -0.00488088725443159 0.00527119156169312 -0.0255260415589942 -0.00468829077619659 -0.0266357165953921 -0.0395313796363801 -0.00247822905774485 0.0396729548632436 -0.0199449994122832 -0.00866594990840831 -0.00127757246883883 0.0058897574790854 0.00213900542584072 0.0244632698204074 0.0070207727037488 -0.0017581908403276 -0.0141081768705871 0.00294164753777225 0.00523297313482548 0.0563941280880447 -0.321129858152003 -0.0552319317078984 0.0522167127357879 -0.242692429873641 -0.0455430992875889 0.056835646013001 -0.227670944056095 -0.0442388774453811 0.0678394757884643 -0.30527631097462 -0.0643360005842151 -0.0621016911563662 -0.0709134392442468 -0.0173395545542346 -0.0337530053698527 0.0147183936403635 -0.00274892201815147 -0.0482792745511097 -0.0412860130005504 -0.00895993423906816 0.0884809364955058 -0.0352369588179257 -0.00217835562308236 0.0581390964509875 -0.0127728722992131 -0.00157863182505848 0.0219459867241072 0.0293156479515526 0.00968056211109086 -0.0202114111657539 0.0169484105755298 0.046883187601436 -0.00225640767220737 0.0155910282012415 0.00184655910992123 0.00821755265383301 0.0390329592147673 -0.0315146700814896 -0.000137764750580043 -0.00155930809235206 0.000253020592488199 -0.00164503220856842 0.000567159987149377 -0.000588049572665347 -0.000660172804211497 -0.000327430038465479 0.000453666376775803 0.000959626762735433 -0.000445018280110028 -6.69692604329584e-05 0.00034752574686156 -0.00154007496311098 0.000317174566136642 -0.0014415540631598 -0.000892583503592969 0.000108055375750486 0.000611131607364532 -6.18601519656643e-06 0.000155224835300161 2.56314820552122e-05 -0.000777243341053776 5.69022063864441e-06 -9.58881470300995e-05 0.00182679339753966 0.000496423399432573 -0.00141077654215798 -0.00171137405121096 -0.000387248403287569 0.00102960606518748 0.0014730713736861 0.00121128028274089 -0.00730613523926249 0.00347507225476545 0.00233775400584441 0.00405843071388944 0.0029237604825899 -0.00908390683393682 -0.00240766932984993 0.00312221175123499 0.00029618808449573 0.000458851162290492 0.00116187470372674 0.00171342383655223 -0.000534919509516829 0.00124252518667481 3.36247529308466e-05
  33 652.174252158518 ""  1.87078609107953 0 0 0.0311271690010749 0.00741065826509887 -0.0123683658105016 0.00759896055554191 0.00576087062132532 -0.0155118107252185 0.0228995908099123 0.0107521114048188 -0.0301258412022903 -0.054259328314275 0.0141130781975463 -0.119720969611378 -0.137073643664126 -0.0301538288890262 -0.00763061253956358 -0.0211083234298752 -0.0112578543593715 0.0316328641748451 0.0431401640184177 -0.0136183177706272 0.1295358852114 0.126639391472549 0.022771250447878 0.0119307686581125 0.00426027037347775 0.00114321019102903 -0.000372837730197891 7.05689384877013e-05 -0.00316471274144191 0.00321189707444471 -0.00132271186439844 0.00170269180918265 0.00444241758530524 -0.00990008405818339 -0.00432214007239044 0.00997808904079605 0.0464305874147359 0.00669280439779725 -0.00731274846755475 0.040159383356458 0.00792527011407602 -0.003102037567605 -0.0203266301442251 0.0242566680378247 -0.114104353211954 -0.121307922523476 -0.0323565765503842 0.0247904226856794 0.00019073340629464 -0.0204503121909882 0.121874053732373 0.107575209479921 0.0256886068023377 -0.0279509874970382 -0.00260294391518925 -0.0033926216986757 -0.00213604452895554 -0.00178753592099487 0.00144029413313339 0.00504972426113256 0.000138573785898841 -0.00969749091969418 0.000911433227283995 -0.00448748436792852 0.00261156982369776 -0.00101972002114852 -0.0044693260978541 0.00803553383208697 0.00452844017714035 -0.000805398719287382 -0.0038335305749786 0.0045821269583217 -0.00842146801276866 -0.00490175801348701 0.00822126071392549 -0.0133455320201555 -0.00558668244601444 0.0151518624207748 -0.00962964403817402 -0.00336149692155892 0.00872258407779936 0.00178536100122992 0.00128442167829474 -0.000540524718711039 -0.00821761275397884 -0.000764590575537809 -0.00300942801449768 -0.00676563835785456 -0.0015793088059045 0.00110817732507485 0.00197762125973602 0.00819925511828041 0.00172890297617269 0.00375581749870192 -0.00114609893480874 0.00159591679440201 -0.0131944677850706 -0.00163911153058051 -0.00183834821927161 -0.000190236584472 1.00516176297019e-05 0.000419462589693158 0.00192809326126169 -0.00110625605296413 0.000572814550610467 -0.000299181678306196 -0.000918679522732431 -0.000126103236229131 6.72852735299038e-05 0.000884429587228265 -0.00477315544608126 -0.00365288376605868 0.00332217998193549 0.00242265082656885 -0.00687986037327803 0.00250444786649686 0.0026324433590183 0.00522960873491196 0.00246648027942051 -0.00640980975126942 0.00157876060647852 -0.00123666696037011 -0.000548345838275474 0.000117386860395563 -7.06950496235961e-05 -0.00133942426167902 -0.00141428329038935 -0.000892900144221435 -0.000190443455689037
  34 681.24555878921 ""  5.78318328664563 0 0 -0.0453673018780319 0.000500987067337593 -0.0030717354473698 -0.0609483190581642 0.0147281785640978 -0.0869545784337645 -0.0530713184631064 -0.00413240932051586 -0.0347336248074792 -0.00695741647098808 -0.0192331515432416 0.0799366707061094 0.00935067444835856 -0.0098843346895871 0.0645748518378269 0.0551514644197473 0.00863162833401038 0.0353763893108401 0.0787319745112788 0.0175002999438677 0.00458470264036348 0.070512556227941 0.0130105593287041 -0.00442858039758014 -0.0312090882826913 -0.00352663980642843 -0.0222820929330174 -0.0280656729012266 -0.0772582748111687 0.00209296551566343 -0.0591634274997251 0.0494947933779444 0.0262411987180404 0.0147005786432769 0.0184214993680789 -0.07774463989378 0.00120586686447064 0.00245092720053661 0.00548890203831219 -0.040279128626617 -0.000490127256705664 -0.00923032568988129 0.0761223121468819 0.00243154501054502 0.0910834351026408 -0.0133483391520184 -0.00665723485350404 0.0186972177436188 0.0541599660561706 0.013668600171349 -0.000643092033752987 0.110693196214381 0.00678837487674567 0.0860644672100324 -0.00580786166394385 -0.0615001312355325 0.0178944097243291 -0.0311778031749772 -0.132330781387477 0.0158444610401349 -0.00303090937551419 -0.0598965929506895 0.0148420986074453 -0.0301698948183057 0.0409752037870379 0.0373865141895334 -0.0271132507174543 0.0426971319618194 0.0348362399153517 -0.0864435942541341 0.0888828575395967 0.0584250330788934 0.0329394538662461 0.0159134879177742 -0.0509423404048277 0.0413829170278454 0.0335874078631558 -0.122916584360187 0.0324867631061558 0.0199507061832575 -0.0504877833354329 0.00354707251345731 -0.0121041323133712 0.00999893507562575 0.0277180033129254 0.00208431617445106 0.0024947617951985 0.0251755040014335 0.00537990459270542 0.0191394794161308 0.0320545392578406 -0.0564555529754821 -0.0245917060595725 -0.0322112990165666 0.0153481019044023 -0.0154653590078391 0.0522309118044262 0.0150687126430344 0.0205328236679232 0.000177002721406824 -0.0026217564693641 -0.00335938965636866 -0.000142479817892223 -0.00452522950284284 0.00489617417842729 -0.000695172904367277 0.000123326786405789 -3.62272910893514e-05 0.0010935340719066 -0.000677895781444606 -0.00930562010692753 -0.00234869021123518 0.0054751377576808 0.00218383529582942 -0.0196316878814112 -0.00262950173792469 0.00631137896761874 -0.000890179014182146 -0.00373380727963502 -0.00353504188216961 -0.00548913811793058 -0.000728365109916363 0.00234773163213514 0.00223868297422539 0.00250509092917622 -0.000379831795569394 -4.89832326640763e-05 0.00231516297991426 0.00147308898934908
  35 709.319197885155 ""  61.5206181152747 0 0 -0.0156010571761715 0.0234768848992184 -0.031605954995113 0.000722932418463262 -0.0024722685823451 0.0201447680591429 0.0010317984674209 0.000552469970274728 -0.00109289835398253 0.00602848755188593 0.00236446700603034 -0.00695682504713476 0.00292037748029351 0.00255704446340207 -0.00131559099247203 -0.00230418083563912 -0.00533681931883089 -0.00128947096711047 -0.00567808265691083 0.000408492477567689 -0.00128240694381369 -0.000299423031791446 0.000515426065036134 -0.0043676101319756 0.00018737227138636 8.75501287846694e-05 0.000441971509806113 0.00157568967234793 0.0036318500866467 -0.000226341992973283 0.00152694549844149 -0.00151620047128834 -0.000742220275015327 -0.00022803623153261 -0.000385419431650658 0.00228862243301599 -0.0313918926133182 -0.022711106643903 -0.00608706060604206 -0.0640002037718332 0.0151094877026358 -0.0949417081591179 0.0113689579924274 -0.00210296533765148 -0.00782876756921798 0.0055473042588676 0.00651805305313883 0.00660285031851967 -0.00866437741501238 0.00387951269650951 -0.000683841298906358 -0.00575128563878058 -0.000769038681298664 -0.0168900759060414 0.00150178707151037 0.00373321053125649 -0.000448377468682265 0.00188673574592288 0.0042764396233277 -0.000543829264891621 0.00133550619609793 0.00351785928180344 -0.000365024395904508 -0.000608633682479498 -0.000895794777505669 -0.00161483627165585 -0.000259573413028487 -0.00155361836022772 -0.0013110879232016 0.00315985445954403 -0.00408664810847242 -0.00249342526132795 -0.00115670750682132 -0.000293794753204828 0.000646644473990655 -0.00118328702007137 -0.00109088381376716 0.00406558337317769 -0.00131304211044045 -0.000973917766734648 0.00138620078124893 -0.0128988962554938 -0.0317720942404251 0.016090603376138 -0.010580302759331 -0.00846269560563047 0.009464720888837 0.0103768749945711 0.0452821639755625 0.00453861224346384 0.148409279745706 -0.0540505175501343 -0.102792922390273 -0.112341833931556 0.0377359744580417 -0.0502814824628507 0.00872895738869143 0.0820464446279958 -0.0144832868353846 0.00167126259743137 -0.00462637674284611 -0.000773071187023331 0.0579358232261568 -0.0592366655925582 0.0391047009302933 -0.00775244082972848 0.00014998590258032 -0.00257550279327558 -0.0100152958251408 0.0151542093595817 -0.214122036182384 -0.0954084008094062 0.147443426458422 0.0957114458410661 -0.531517072696795 0.186296036490699 0.179604992222979 0.294887464786047 0.162619263953143 -0.412349742813532 0.0130177135403038 -0.0129550641641637 0.000268715545952356 -0.00787031603051407 0.00121545015879649 -0.0307690388628208 -0.0353904959422151 0.00716296113196233 0.000188954456464369
  36 757.463173658076 ""  1.05492825094369 0 0 0.00204173840923557 0.000731445029121736 0.000946487467777936 -0.00182137781457185 0.0136494245210158 0.00569757492297785 0.0270901247463845 -0.134375237894535 -0.0276171474751966 -0.0149428736189824 0.075150233440683 0.0132674015081922 0.0148391276622072 -0.0728382955626508 -0.0119544941769172 -0.0352969190097808 0.151515747983525 0.028301014955409 0.0158254070306867 -0.0663856714167 -0.0149501710605001 -0.0152600551220808 0.069757826134604 0.0137241052982532 -1.36224213619771e-05 0.000411499862881679 0.000226889700320441 -0.00992955360343788 -0.0211352318226992 0.00123620186201301 0.0168181289043233 -0.0114376183401644 -0.00705652918435298 0.000156841981952621 0.000756304168006894 -0.000370727498927991 -0.0106669685312443 -0.00104214740385352 -0.000414971081503377 0.00842189445937499 -0.000270739600891462 -0.00136283552064304 -0.0308401723719953 0.183101153328437 0.0321757195554034 0.0482711722824945 -0.222358867200648 -0.037060599877036 0.0506753451782117 -0.214152192702538 -0.0440377849213997 -0.0378541832097601 0.176692684358864 0.0402523199124273 -0.032756007085346 -0.0363326505421204 -0.0173762187893575 -0.012383597074478 0.0228600242375096 -0.00429627682929812 -0.0318966661911898 -0.0363480499894459 -0.00936931564924614 0.045220874045218 -0.0198447926969602 0.00734270375278041 0.0432046250246333 -0.017202545943713 -0.000544277975345559 -0.000183893973428047 0.0237577341025135 0.0128052193166435 -0.0062738486255127 0.00417385326712502 0.010745620151978 0.000761609584326986 -0.000283189548210305 -0.0011078535539783 0.00361113060184502 0.0103246746802042 -0.00861561813278406 -0.000886505254009519 0.000836441430486836 -0.000305485822194116 -0.000798931346170571 -0.000325370685829326 0.000138277669450035 -0.000743472202956578 0.000729687053836747 -0.00121991466894514 0.000523378186985654 0.00258796467247789 -0.000742250307195962 -0.00102530658949569 0.000633307289485344 -0.000206462888012923 -0.00165225524371088 0.000968943536263383 -0.0012567234561767 -0.000120156003551218 -0.000193598616071427 7.53474177960953e-05 0.00133615105819546 -0.000842137744209053 0.000769439331260803 -0.000131704033907191 -0.0010731441263565 -0.000307157741328148 0.00158139326274334 0.00228598516676403 -0.00672330837693122 -0.00437730191291773 0.00333302661642837 0.00215097299054366 -0.00956078101235321 0.00371931516131249 0.00341105835746474 0.00617654214119812 0.0036543085817702 -0.00635425296623882 0.000798167805221241 -0.00172133701788472 -0.000166360023517616 0.00183608183480266 0.0015291393249169 -0.00131835329731773 -0.00199963470372944 6.48964444121529e-05 0.000250510121193274
  37 814.915419854888 ""  18.1667988403142 0 0 0.0853339979328992 -0.00767515488847379 0.0235191995100695 0.0313797487873336 -0.0136630509470513 0.0839315662342693 -0.00768196480574116 0.000940044057884809 -0.00667811234475616 -0.0469788444592239 -0.0145357531593851 0.0222739855397629 -0.0697900695107891 -0.0202192749451396 0.0343157176007288 0.0351530353523832 -0.0019127709085948 0.0273629751437383 -0.000924784210791827 0.0196416154803115 -0.0911780484060013 0.00655719979320984 0.0178301854166201 -0.0673372595954667 0.0593382313692236 0.00795488364625863 0.0366116119053466 -0.00910740256526156 -0.0564754057097307 0.00995372826672645 -0.0338068591168033 0.039511214481818 0.0287822557847053 0.027864405916282 0.0159896854350569 -0.0472378463181477 0.0510204605194716 -0.0248415865970256 0.0289566738840686 0.0943912951138786 -0.0109843239199476 0.0242488593515218 -0.0185726338050386 -0.0149822225609716 0.0269720385402497 -0.102584837892665 -0.0151468059027403 -0.0343748605004183 -0.082920933824783 -0.00422632912252664 -0.10710703834026 0.0215984593061426 -0.000456317961500921 -0.0567804622354361 -0.056194215268588 -0.0970706919018107 -0.0141573085987835 -0.00710285674499822 0.0338604989480663 -0.0101019571893909 -0.0555074260810483 -0.0876053602669113 -0.0105846955386209 -0.0986966920863078 0.0605133728272346 0.0146761483880686 -0.0930014351384141 0.0514429768221542 0.0155334470215548 0.00911429439249306 -0.0301079593603716 -0.0226715535532714 -0.0106047453851984 0.0226076882010025 -0.112718901346064 -0.0236268910728278 -0.013706877450334 0.0366700941923347 -0.00864436755147278 0.0156543295233537 -0.112869549586452 -0.0190265220184576 0.0302433817011345 -0.0368518339457132 -0.0100283573120362 4.60205990424146e-06 -0.00230953388102744 -0.0218711469884651 -0.00558035791584314 -0.0290423549149997 -0.119047199932951 0.135247828945261 0.065630761824763 0.0978545005693633 -0.0406050044390854 0.0345896439739697 -0.0444936187195116 -0.0449163388004356 -0.015691598119685 0.00535355244076043 -0.00873944058969616 0.0182275951583781 -0.00258961900967272 -0.00995111914128666 -0.00283479281006465 0.00731892036795769 -0.000908108481580923 0.00396420354189978 0.044338813046917 0.0424598170921756 -0.0977480045953996 -0.0947195525853821 0.0606842113713475 0.0577624519759623 -0.000427290827598144 0.0416030893556417 0.0254201601777787 0.00525239739707245 0.00212894166463343 -0.059262516432332 0.00654521215685206 0.0318754167207586 -0.0210704704565497 0.0562473855950159 0.0459876044174402 -0.0370386818091688 -0.0842280282465844 0.00433772274492958 -0.00135654416235467
  38 832.748235645144 ""  3.22226466676432 0 0 0.00314870247922343 0.0163628727684318 -0.0215892674609843 0.0161278007394154 -0.00443546894292451 0.0284254357049416 0.00474532497854406 -0.0038530199682914 0.00252016658622338 -0.0117367637800174 0.00792001857927432 -0.00619027010142611 -0.0187591522715351 -0.000616444152920812 0.00267868643945191 0.00987269160362909 -0.00255056038659004 0.00784771538412194 -0.00627861567182894 0.000971942806619075 -0.0210411293005607 -0.0057414148473897 0.000853498587271841 -0.0156875793528242 0.0348832064527811 0.00479446866706958 0.0207489587772748 -0.00285167341947888 -0.028095244602677 0.00559756679437415 -0.0158756463207024 0.0205090202893573 0.014948503883244 0.0143541033717146 0.00766277330062323 -0.0213249982592347 -0.0147928967766063 0.00151787642425723 -0.01657975133927 -0.0170764161271848 0.0144771847006262 -0.0434461092307998 -0.0024370553587666 -0.0476733029310522 -0.0154795191492938 -0.0194634661455984 -0.0300926031981453 -0.018976538266504 -0.0329928433465829 0.00850755325297312 -0.0224223615042765 -0.014254028672823 0.0172176639100253 -0.0249255256127578 -0.0314503054953214 -0.0524777223286088 -0.00932927982897481 -0.00148571312820999 0.027887589527394 -0.00695509698804771 -0.0317741180540023 -0.0457354745855929 -0.0067613794672137 -0.0552126823116317 0.0331822512361142 0.0069383458212868 -0.0508492616639792 0.025642125494334 0.00663747264111597 0.0111774943439596 -0.0220368209333165 -0.0176290565158201 -0.00843424240215119 0.0114688326946853 -0.0603285696863698 -0.0182768147719641 -0.0101529410521861 0.031714638591612 -0.00760434294342102 0.0078892256827473 -0.0612052549698037 0.00547543760249311 -0.0230439234584909 0.0185630891772135 -0.0140808756144028 -0.00252170099540108 0.00270454224610332 0.00399304010850119 0.0165139360693161 0.00250091435418722 0.102348868629756 -0.049041818336761 -0.0548057776145561 -0.0678004588079891 0.0121114740733103 -0.0212002109836019 -0.00619783238526831 0.0419414937008173 -0.0122263735121132 -0.0274484833335674 0.0530035791347033 -0.0350375704427737 0.0162171031573225 -0.0124208487781024 0.0119274404765824 -0.0124238633206853 0.0237438096067174 -0.0151592519755174 -0.231608008656859 -0.185853337260667 0.345913267832077 0.377613581195167 -0.172441152122783 -0.15835868625709 -0.115602797645658 -0.102640043938678 -0.0368488380219308 0.0989235001827536 0.0445344965241794 0.0538142085714578 0.0698524135072183 -0.124695182449595 0.0715167989146663 -0.266640837777144 -0.217136179441081 0.141980881594104 0.369647211611463 -0.0247523867565435 -0.00897153671324081
  39 847.964258713525 ""  1.45088172498384 0 0 0.000915395810280184 0.0140660084249816 0.00861245399815619 0.000248123338373901 0.00348806323870147 0.00266835314339595 0.0024026858750735 -0.0217791477220551 -0.00908123594278656 0.0050005375832158 -0.050364516368341 0.00360667511072188 0.00309949419307117 -0.0399677645392404 0.00132945027133417 0.00485774961487835 -0.0161156612941446 -0.00569796652614009 -0.00851750113547226 0.0611998039822131 0.00421663851545069 -0.00896241312965651 0.0857138963621249 0.0132005207171693 -0.0159814287584379 -0.00901849081721305 -0.0117631790191311 0.0032908056816191 0.0198651467691623 -0.00547013514580785 0.00106922927093412 -0.0055587214119111 -0.0020986354940726 -0.00647021764884748 -0.0041351154906676 0.00941823494395189 0.0336863516851774 -0.0557322868210634 0.0604757886011935 -0.0204367597965393 -0.00291223839263863 -0.0815182117460188 -0.0613229873796831 0.342406652945061 0.0719676202661888 -0.0636925846522045 0.253953618828461 0.0495907825836321 0.0946771967304125 -0.386518277374961 -0.084649220563951 0.144119536807012 -0.563560723721617 -0.115560757074385 0.0207602259818432 0.0308328397036241 0.0102967437941049 0.00280520324155924 -0.0182851969321177 0.00277350062492716 0.0251274350229268 0.0378674169735537 0.00534427825007216 0.0192401161189324 -0.0118456240597292 -0.00612937931356771 0.00898794014237048 -0.00140535106529328 0.000852919215610692 -0.0103037992469375 0.00993202931978913 0.011513580982151 0.000287797649883013 -0.00417855905287582 0.0365952342618649 0.0150874010955829 -0.00618835923227463 -0.0230791496069919 0.00893069689735407 0.00174624684946323 0.0267166583048507 -0.00270651874741827 -0.00820094275405216 -0.0188063833345574 -0.00200956980461321 -0.000833543349788926 -0.000317449581497999 0.000850522017342398 0.0070803341511031 7.34582102796024e-05 -0.0625083693066251 0.0399964074637319 0.0385369071228458 0.0778254354721533 -0.0418085265134115 0.0205816728581119 0.0133856046775028 -0.0364129366957908 0.0277909669792008 -0.00735364533395011 0.010296850759025 0.00772390795545661 -0.00104126823354925 -0.0116094990980045 -0.00341372530144888 0.00683079449237524 0.00818824450064864 -0.000520969804425601 -0.0356036842185367 -0.0201223434426102 0.0382966920873429 0.0378220352837523 -0.0112978544573122 -0.00400734597690804 -0.0271339050008847 -0.00860577721248295 -0.00154336653595507 0.0224629425805981 0.0067586607037047 -0.0129327558148526 0.0448396725728104 -0.00820249488652214 -0.000722572300443707 -0.0342150615483992 -0.0291005718020665 0.00881669941720865 0.0456694183779347 -0.00860166949210247 -0.00729016739490097
  40 850.833111721972 ""  2.31258031595866 0 0 -0.039075263874022 0.00224534228630103 -0.0169111269801007 -0.00624128039386442 0.00637214253044122 -0.0294932823731325 0.015174857698337 -0.00130808676510323 0.0106024289615595 0.0277682325406818 0.00453973537201199 -0.0697544541596837 0.0454755483266115 0.00782608220143556 -0.0531513253682063 -0.00146081870148026 -0.000363022275891074 -0.00141182029494315 -0.0350951656836635 -0.00764680874256964 0.0640117568800168 -0.0629699749372288 -0.00643478505621014 0.049792241608747 0.0973269197843333 0.0141962778551433 0.0545069237388798 -0.00377752592842469 -0.0716790415280698 0.0136207946032757 -0.0341001893148492 0.0519976783535958 0.0380957549689027 0.0346680991872801 0.017555975497235 -0.0452907950020886 -0.0357831799833442 0.0323621728561305 -0.0361470273946407 -0.0412443638901589 0.00923340796780482 0.0103797976414684 -0.0569659193156106 0.104569579962714 -0.061092333487833 0.0421454759488882 0.0890064993453008 -0.0135208582873564 0.0153513205856043 -0.0958206189460533 0.0531757162518656 -0.0604322118394598 -0.133336979076223 -0.0287404711828718 -0.0893901822931736 -0.145697176576994 -0.0285635402474277 0.00231797526930592 0.0978194047995205 -0.0267396101688384 -0.0898938776601303 -0.113810168196913 -0.0202687606654276 -0.149275162692369 0.0888309665278161 0.0139298616112727 -0.136727381555869 0.0610078974840736 0.0122987776237279 0.0464168292371945 -0.0736160137226529 -0.0585328507641216 -0.0306639553507189 0.0278028278383777 -0.160483200880932 -0.063221983829553 -0.0413070627336513 0.115214290392777 -0.0278166518465859 0.0187213245642093 -0.159280943930141 0.0151455973957271 -0.0114244234606031 0.0277286012374158 0.00187126255501964 0.000462352586451678 0.000652614962147568 0.00774835830155359 -0.00530986826607228 0.0135854111446788 0.084218059514213 -0.085916503330055 -0.0435976466638034 -0.0775024831907234 0.0341391246369966 -0.0224232919548202 0.00857570656526374 0.0292771295558664 -0.00402271900950614 0.0100079747717928 -0.0160527531026999 -0.00650070231426851 -0.00322492416362362 0.019461622179848 0.000482959971436736 -0.00590066589693106 -0.0133850631575793 0.00117215688609651 0.0672298938691442 0.0440374580538523 -0.0615817917278627 -0.0743251278811599 0.0185755477160705 0.0111625067155651 0.0578070730754151 0.0060395610235694 -0.00743033156280132 -0.0478726309294964 -0.0170819906454324 0.0347434133122878 -0.057616542705392 0.0189494549189051 -0.00641854245688196 0.0683686064570367 0.0560695483074007 -0.0236191234907372 -0.084158310398203 0.0108991301745855 0.0088830707926073
  41 863.077156848308 ""  30.5591398194278 0 0 0.00904172425748071 -0.0117388045701613 -0.0169820369500656 0.00874833600831226 -0.0181829879388365 0.0167587709813383 -0.0132114571328705 0.0838565671940204 0.0189863719074316 0.00754575717823832 -0.0823388264732529 -0.00184239946304054 -0.00120425588861317 -0.0685204899653901 -0.00165887432808852 -0.0150493413026918 0.0716868426574564 0.0137503039699517 0.00873493007085923 -0.0226419412447226 -0.025647030061263 0.0206392434428409 -0.0354847283834996 -0.0237801263538787 -0.0112193821805428 0.0145904189012468 -0.00145004175934293 -0.0098817581867905 -0.0168189482775469 -0.00107236663912623 0.0210673691481429 -0.0169828508500169 -0.00947143421476627 -0.00343552594347402 0.00342227375282476 0.00469664257959619 -0.0335274090934769 0.0683471138399845 -0.0770854680891457 0.0264118270635812 0.00890324870584047 0.0906122739731196 -0.102248879104562 0.497577043308936 0.0985735978524075 -0.101108738551599 0.365426255326448 0.0665964673337936 -0.042773686632642 0.140389140354148 0.00415127707108705 -0.0385037354489449 0.220061961219388 0.0266631634627663 -0.00889293236098811 -0.013349100125693 -0.00451125684771705 -0.00819132700819369 -0.010711831917711 -0.00550323846634938 -0.00654234128335882 -0.0166657126653099 -0.000317316075634485 0.0361860424454713 -0.0213135509165733 -0.00143702086144771 0.0347990029921533 -0.0199106872789544 -0.00633234365003712 0.00338481912470207 0.00501075054660383 0.0134276320249528 0.0108321858049457 -0.0026602091951445 -0.0127762149085985 0.00699182814648927 0.00146027857857812 -0.0108425700220701 -0.0017813230440468 -0.0147588155893089 0.0367447244163919 0.00886795034463065 0.00802582167460749 0.0302112710771922 -0.00266429179206891 5.59283028492624e-05 0.00249003931163833 -0.00446648219249336 -0.0103579269749749 -0.00734182145161849 0.129444094794824 -0.0487203392651881 -0.0705039092554087 -0.12955149705607 0.0516928540109291 -0.0300353042632176 -0.0345612192310652 0.0534120939337096 -0.0505464229085718 0.00979444030739722 -0.00857190990861839 -0.0256044578891955 0.00838315775229507 0.0218268624631935 0.0147921382679785 -0.0197279250832234 -0.0139669736368443 -0.00615183658083287 0.0230444209140847 0.000650845157143842 -0.000764391121756577 0.0168339158528844 -0.00892772130691228 -0.0246490235354377 0.0139588949928167 -0.00379447341015527 0.000821689591781226 -0.0287979167199862 -0.0066231457208489 0.0309154086965795 -0.0804264991070328 -0.024311182300395 0.0220167621691203 0.00830709926077623 0.0109506435006665 0.0158252555517998 0.00443154992680905 0.0125203835296088 0.0132591036951357
  42 872.50804578617 ""  28.5265988250668 0 0 -0.0131312075463378 0.0156021444848825 0.0311957147615205 -0.00695713602929224 -0.00779592854754736 -0.0368607369550912 -0.010699330714047 0.0396303020526208 0.00474407706204391 0.0161966229818396 -0.0177307845369165 -0.0205785382731438 0.028371859946562 -0.0129212320702207 -0.0219811435304477 -0.0135395491921313 0.0342593702088345 0.00151126542818155 -0.00177098106083011 -0.0348438398127107 0.0269770231273029 -0.0108678649051597 -0.0374000790153392 0.0177966343584324 0.0131268894780383 0.0127238155232826 0.00952987989137415 -0.00527239921978804 -0.0225285480797838 0.00270321317104617 0.00595903015899019 0.00113337669541238 0.00126062728183986 0.00387787399267098 0.00511823801725456 -0.00391203727707142 0.0524825489129469 -0.139085199718802 0.142386157098979 -0.0420889179494668 -0.0234461146935604 -0.172082464451556 -0.0337892183204574 0.148681104279212 0.00482169218085008 0.00601981642719166 0.124923554915761 0.0179564330653606 -0.0210072484105319 0.147233354411069 0.0667150233878749 -0.0626132021534028 0.184515335283155 0.065494752759247 -0.0217752661062565 -0.034510562370458 -0.00889341050663275 -0.00306118374889659 0.0156712941451361 -0.00800176428551462 -0.0222713818719694 -0.0321085650955611 -0.00444233638171687 -0.0136145723086058 0.0077309283888439 0.00300902573806676 -0.00604680230488966 -0.00340747795581846 -0.00297298002888119 0.0148226247907894 -0.0157246300028901 -0.00838966020077706 -0.000404791198962345 0.0031695813474665 -0.0402850268758503 -0.0130391912981845 -0.00696422760281601 0.02423499870979 -0.00919026789878885 -0.00628172944096414 -0.00885271280651997 -0.0180148262273679 -0.0140581576920768 -0.0651741724312855 0.00366720553670684 -0.00151949182569526 -0.00574112568162494 0.00964144589185415 0.0266718701067559 0.0206464150803437 -0.277846707453216 0.095994939350351 0.146772870032097 0.279047447530136 -0.0909165949370818 0.0552136624144051 0.0725876175300644 -0.0951998328133146 0.104222342885605 -0.0353693021718676 0.0290997747660257 0.0669040981739601 -0.016568449723619 -0.0608236627951064 -0.0426891586549882 0.0539735609649023 0.0432881269938542 0.016052199816936 -0.104224186360575 -0.0323856191201097 0.0444592657474286 -0.0100787321003892 0.000555946328649306 0.0476458316991128 -0.0696226829568352 -0.00371850865056933 -0.0111445356395401 0.0616274231371223 0.000353301824780582 -0.091740174656681 0.267312254336545 0.0485647446130271 -0.0597767153359764 -0.0657963573294887 -0.0617958030063088 -0.0367073327853442 0.0373051977989388 -0.0490942100654331 -0.0443166037918623
  43 902.79905949927 ""  2.17589181449795 0 0 -0.0288632669644881 0.037788217110252 -0.0704293262824007 0.0317550514688936 -0.00442732818119806 0.0353994170247045 0.01365103063389 -0.00528470782056954 0.0107523655548266 -0.0116321175585678 -0.0018910613439204 0.010772128369623 -0.0305374232770226 -0.00649905302746362 0.0141567457870086 0.004156334799013 -0.00342144442297499 0.0033976002922978 0.00264493700561943 0.0110518674267671 -0.0345501030999642 0.0144606635896423 0.0104376352519731 -0.0241719222324248 -0.00407994725082819 -0.00337016783289655 -0.00178643865103237 0.000943137129316245 0.00529216062424151 -8.14210410793459e-05 -0.000625578532891644 -0.0017325564684778 -0.000420485094312206 -0.000332813435019524 -0.00120478940866939 0.000307053445723175 -0.0735862306264502 0.0458064261573606 -0.0866894633181395 -0.0691768126008315 0.0454511103533636 -0.0690992609529773 -0.006369294343597 -0.015242225395285 0.010493168261556 -0.0345867149115152 -0.0232349428316726 -0.00389948864482374 -0.0167944674716231 -0.0185735255173967 -0.0446556526200015 0.0120394678017375 -0.00606562990938868 -0.0450129580328672 0.00456247813003202 0.00835660311604631 0.00169593493207154 0.000370359122094585 -0.00286233290683708 0.00226755322319136 0.00484809827786927 0.00530957520284616 0.000813825611761831 0.00802281302650166 -0.00455396958341802 -0.00153307732690551 0.00298176756582994 0.00232274535339212 0.00139476985196614 -0.00469831850091351 0.00598009038833994 0.00419052110083696 0.00101188777331569 -0.000553763121560005 0.0112091309393756 0.00584997231937564 0.00395468537326771 -0.0101000883243847 0.00328676866554163 0.00142685431059131 0.00257507212075297 0.0423095654506663 -0.0584770530177859 0.0695834113654523 -0.0298103515524994 -0.000622124740484328 -0.00091919342760178 0.0181328455621457 0.0159447794619818 0.0298024669912668 0.148980278931097 -0.277097488381222 -0.0747582525723182 -0.125555407051585 0.0822618915050334 -0.0546232540012031 0.00241420413611225 0.119052139273763 -0.0272439244611153 -0.0410263356429829 0.00823369863814085 0.0656379361792744 -0.0401446423064072 -0.0232722699681296 -0.0798857381422807 0.069862663981972 0.0344780268684028 0.0317431329215426 -0.0268871153298404 0.025672191770731 0.0165286518928003 -0.166923821510805 -0.0526402552182075 0.0142075837455819 0.119801368586292 -0.074520602556671 -0.112198323225459 -0.0481782900384078 -0.0435886160664123 0.0458356919439313 0.283868078696264 0.124255566402216 -0.110244010098518 0.0456296962957651 0.0210118826223946 -0.105771977824977 -0.128183861041026 -0.0607312626501019 -0.0494493878698629
  44 915.104594436979 ""  0.211614034007638 0 0 0.0448514659827617 -0.093427900288411 0.0348666201372384 -0.0393155775636652 0.014380906852265 -0.0110972837148229 -0.0113415674644187 -0.00347791886141568 -0.0107360373903772 0.00889516860544204 0.00110388140454625 -0.00663519487259837 0.0240268423619508 0.00661690673417673 -0.00774085020192765 0.000867088493787608 -0.004575004838806 -0.00221389914185527 -0.00288504260135133 0.00701653134703473 0.0278275879837079 -0.00876160066637055 -0.0031615750657688 0.015373295070887 0.00175201919352556 -0.0061645967890647 -0.00146353278847427 0.00293957498043844 0.00385538787245735 -0.00101484836569149 -0.00527015588636568 0.00277371070470354 0.00146473567993273 -0.000167922104206235 -0.00259540271153393 -0.000598439469520933 -4.41722276079953e-05 0.197886745869919 -0.155006831593092 0.151154269489199 -0.0265117371646384 0.425644832227967 0.011292762733165 0.0170898807302403 -0.00485464414108343 0.0292621103219184 0.008074355039203 0.00326729898511657 0.0323258774690965 -0.0694877497978069 0.0155868708676673 0.00191838469605886 -0.0438962361502397 0.0135569786371362 -0.00283515934292437 -0.00346765487728637 0.00060520943060471 0.00153372403987212 0.0094637040937996 1.94612351806926e-05 -0.000222159869372717 0.00969206317760375 -6.8824540137761e-05 0.00190354279785692 0.00037385335503238 -0.000523620483448998 -0.00392430577359223 0.00580596821507805 0.00266217231915043 -0.00625202436569839 0.00795358293513189 0.0020747207314387 -0.00429461156405829 -6.09370780941973e-05 0.0116090075477817 -0.00243062839917277 0.000975210582655553 0.00218404160445442 0.00153256630547887 0.00646076097079808 -0.0117677820767908 -0.034610746799001 0.0816829801919623 0.0163442450271641 0.0373970277675146 0.010880537239643 0.00190453977714338 -0.027475295671992 -0.0357351044225809 -0.0516012516342685 0.0340455197907559 0.0319722455835452 -0.0547085777482162 -0.169527134544336 0.122045542578825 -0.0375492647172088 -0.0682801961778124 0.0986808672403936 -0.144990165503038 -0.033743405359308 0.00856230019486107 0.034846674163714 0.00698239656502123 -0.0443011621971879 -0.0338727888000974 0.0391754950159376 0.0414774282218823 0.0176132795496967 -0.122020014922503 -0.0661653951692461 -0.00665986618401009 -0.0342038328454814 -0.0153315824666493 0.0176638923182494 -0.0998191451596615 0.00474387844392931 -0.00561193411691612 0.00255908918029549 -0.0388425063360222 -0.105038220334602 0.25701912140564 0.0410711357147042 -0.0562415611888162 -0.0898570588484659 -0.0726214754545597 -0.0378656304638415 0.0334105016832611 -0.0583374110783391 -0.0472599828053225
  45 931.15360759928 ""  1.22367159844686 0 0 -0.00187590756363878 0.00324707393811366 -0.000622015279847282 0.00189864720688543 -0.00331196212481664 -0.00114186626985367 -0.00149836408412955 0.0117712686437557 0.00293847204947907 0.00305542418013412 -0.0157832012430854 -0.00350411430703132 -0.00090540793991571 0.00276422156765465 -0.000416840792565072 -0.00327693813192572 0.0141308774782772 0.00279612358287646 -0.00190939241525235 0.00461980735061038 0.000820233397945621 0.00371128938052477 -0.018200082531903 -0.00362335822750037 0.0290674216854037 -0.12492936098963 -0.0184111945827896 0.0714997924739128 0.0741555936093326 -0.00277424089770981 -0.0948249996280075 0.0235972612371279 0.0258768791620737 0.0143283835691158 -0.0552845974293688 -0.0160219008123917 -0.0018638033218833 -0.0105703935398836 0.00783452468143485 -0.00497454438975868 2.19861188382851e-05 -0.0187474339984113 -0.0205658370432506 0.09437291582567 0.0151637937050974 0.0053645979503096 -0.0286744803429342 -0.00735084648457089 0.00824637112882777 -0.0410406309071983 -0.00818430310223338 -0.0253575629000904 0.107088573564138 0.0219741949652851 -0.103944125392119 -0.110621543428182 -0.0209817829096704 0.0374938886303684 0.306649155696846 0.000252240035997723 -0.0527109402567662 0.138566815736012 -0.0174176051945391 0.152419818796275 -0.0564636866242749 -0.0221996169996964 -0.0358002988890077 0.150603022349992 0.0719289583729042 -0.158055363094027 0.226663754623839 0.0880472283669685 -0.0791690735644389 0.00641915392866849 0.278360647756947 -0.0204514056758698 0.0997954424791002 0.00815648088260967 0.0486184742330835 0.140497642254064 -0.255215600653083 0.000773368783365505 -0.00276157457005539 -0.00290765970684171 -0.00136927414119185 -0.000586439766354103 -0.000241805084207416 0.00136905488997467 0.00218577412181048 0.0031783386959592 -0.00879127537196856 0.0032693495856422 0.00584263139749349 0.0148809968396844 -0.00628725616223378 0.00262869838015046 0.00455989806427812 -0.00660721963331189 0.0092046047179355 0.00130519080657598 0.000218744338460641 -0.00115316698687835 0.000241827439172762 0.00116763392627115 0.00192114485219468 -0.00185495197286002 -0.00150554246817577 -0.00100921265719091 0.00316475424921843 0.00153068381770234 0.00149751845072122 0.00444720744297199 0.00166264488321653 8.37015978475598e-05 5.9432574366986e-05 0.00103029060690023 0.00189528250736374 0.000515787607142707 0.00134374813623182 0.00148087251870647 -0.00926890824286029 -0.00355405617189389 0.00309040740570074 0.00134707870320857 0.00140264572709896 0.0026787783934546 0.00227259114292947 0.0022142704671878 0.00186525118928266
  46 946.76040918237 ""  0.46893351146675 0 0 0.00358984696545177 0.000995660562799135 -0.00192680620406199 -0.00330813370790895 -0.000358860738588092 -0.000325443744545347 -0.00172870507586172 -0.000319135275803027 0.00041954320199588 -0.00228292236598732 0.00166900010613208 -0.0129255324533457 0.00487334646069433 0.00229514785007479 -0.00833594463505967 0.00329298105160438 -0.00106038685006518 0.00967298273983236 0.00148438832836818 -0.000457362902919887 0.00159656256222595 -9.21435508924641e-05 -0.000169253659221201 0.00471775553575462 -0.0627840266557873 -0.0304730350587863 0.106823005805228 -0.00175226081873269 0.0466508488460545 0.0536023032184608 0.0326944752694196 -0.0596457795335136 0.0319152452687003 -0.0124792851833028 0.0209216981582694 -0.112496979285447 0.00512527897954677 7.90480266658905e-05 -0.000765594287592035 0.00268179593088557 0.000985109929380956 -0.00149279735757023 -0.0141587307452472 0.00212938205099887 -0.0145178960918239 -0.00480084335867437 0.00638390492678286 -0.0272905108716113 0.00757373072881598 0.0042902506033995 0.00477690082145696 0.00249986539685094 -0.00620546934184477 0.00660989578535309 0.0787958467485791 0.21772949168584 -0.102348077586977 0.095180227702544 0.14982880326743 -0.103893705204608 -0.0795145696389468 -0.270617945308913 -0.0592700856467316 0.146655870221804 -0.101599528949192 -0.161864625603931 -0.197698534109408 0.19378327061721 0.0242702726692224 0.15924227541015 -0.0636007233649077 -0.148991507319924 0.0854108462180912 0.00102274798845841 0.00072318164762988 0.110849810058991 0.0819518590300454 -0.311551379986348 0.0729431014709677 0.0258456474479556 0.0290244770163203 0.000186731828710658 -2.75196191868863e-05 -0.000306389464421477 3.07420451346033e-05 -2.42721598812915e-05 -0.000373349902950991 -0.000174463232374065 -9.33977033028525e-05 0.000682454365908332 -0.000496456363570488 0.000632710021424116 0.000402854893788058 0.00138055716838657 -0.000229051018797365 0.000138109067431414 -0.000645085207630269 -0.000426477851087698 0.00044461982879312 -3.95057726859328e-05 6.59223162690665e-05 2.45066196273889e-05 -5.08450365934572e-05 -6.4616467141964e-05 9.95261939397662e-05 -1.2327055220442e-05 -1.84246571976977e-05 -5.49952873897493e-05 -0.000342642328873096 -0.000262333528178764 0.000340651261929159 0.000454717405743053 6.429025817133e-05 6.59298811084643e-05 0.000692897845478129 -0.000261719805972877 -2.01300795582285e-05 -0.00029566440625915 -0.000101057036255473 5.98453574756923e-05 -4.76490537610781e-05 -0.000393455865015196 0.000254457644133379 -0.00013530437085294 -0.000105385904624687 0.000368805570647503 0.00077428448175785 0.000214933412991784 0.000180768317921575
  47 976.17098651615 ""  0.0191969378606328 0 0 -0.00192772491109969 0.00154982925242844 -0.00167508898912716 0.00279493219807915 -0.00594990780299484 -0.00197994339409758 -0.00148380509850502 0.0162203805159309 0.00423305774588875 0.00826478514465567 -0.0438295438472063 -0.00581745435308642 -0.0118123348038499 0.0539483540165242 0.0078901282027169 0.00683889468705914 -0.0345632774271926 -0.0075027134191141 -0.0229278466312895 0.0886983127329159 0.0177314101401169 0.016758465844261 -0.0663079236612881 -0.0146411868098116 -0.00148173577436827 0.0088160880285809 0.00206881824429238 -0.0187964098780951 0.00353956774267892 0.00673906155505422 0.0146561901707633 0.0138892012394442 -0.00285939156408169 0.0011848174238741 -0.0014786013961352 -0.000225076496205684 -0.013632787225848 -0.00751715023520448 0.00106323861923463 0.000374587488140449 -0.000536241658906898 -0.0132595424611549 -0.0563336601207345 0.271999945523933 0.0480769585420001 0.0727492886304783 -0.339995578141462 -0.0661712486204043 0.1192511956337 -0.538582278930474 -0.106489407095605 -0.0873058707036876 0.38437458826553 0.0786557364775349 0.0621029435408733 0.0980557760329434 -0.0050654705495559 0.00784371632068506 -0.0855384342427329 -0.0126514432792202 0.0223029234399877 -0.0676179416616647 -0.00335758768235834 -0.10050649914902 0.0507676166229636 0.0332980452599282 0.00947273731265554 -0.0659574278781589 -0.0221883143350565 0.0347051638948375 -0.0798370638578714 -0.0194607551499204 -0.00845727790095187 0.00295253911016312 0.0174937823021704 0.00108386668569392 -0.00919149992525852 0.0013842758236501 0.00339164195951793 0.0122864240729503 -0.018786548838438 0.000389112971688728 -0.00250375270561648 -0.00439438384514484 -0.00179910187395944 -0.00103538034892364 -0.000630862530712583 0.0023983201086561 0.00325560571979026 0.00575302017633993 -0.0174921447133926 0.00022847971655687 0.00857245244971713 0.0233481480352993 -0.00159903391131298 0.00102989393271492 0.00655715943430791 -0.00467902482199898 0.0116347263870793 0.000876385901383162 0.00129474264884689 0.000273094084203057 0.000414927137752489 -0.000224768004322525 0.00134438148429718 -0.00190941314403007 -0.00128023279749567 -0.00133557891353104 0.000723833989575467 0.000715537422617803 0.00302219175284467 0.00698613178496509 0.00337106493448634 0.0021202709154698 -0.00243814665996654 0.00226658090115323 0.00283579867432126 0.000441136473508331 6.48965468420218e-05 -0.00197707403138674 -0.00550352753057837 -0.00567106389837342 0.00325858204775484 -0.000208421558444453 0.000726279048495645 0.00388224955125133 0.00580578310687993 0.00175580799903524 0.00156385380052764
  48 986.937523967368 ""  0.0868539020880817 0 0 0.00124682080809569 -0.000163806643281593 0.000440224486593415 -0.000967283821739923 0.000301701255611836 0.000483620794846697 -0.000356915861751569 -0.000127054701923853 -0.000526777703150889 0.00298490471270222 -0.01375066996493 -0.00225374032771561 -0.00293793863405726 0.0152404398874003 0.00211652944466945 -0.00105336063984605 0.00478900257981407 0.0010855030162083 0.00784025904209729 -0.0323982886717286 -0.00558250652057492 -0.00543123660622909 0.0231388353217674 0.00444407341429819 0.00035108596873044 -0.00060501602913962 -0.000240001811694429 -0.0379371621201976 0.014256558539018 0.0487553010711009 0.0228236018685279 0.0462878460452067 -0.0373800337704313 0.0159306493964296 -0.064748993591037 -0.012269877699652 0.00542410578946029 0.0005627003378165 0.00105044274986962 -0.000562074986643458 5.02226512772638e-05 0.00161779298516293 -0.0141462677933591 0.0766522135101749 0.0132455305828524 0.0147758033718234 -0.0672721718918267 -0.0135239792852466 -0.0448492384589482 0.196510236923532 0.0396616988350752 0.0295802679778401 -0.131755070626017 -0.0293794578930032 0.138124244879208 0.284276030342504 -0.100461741465796 0.0837922595210444 -0.0283333226661601 -0.115223858637817 -0.0272571118432346 -0.32775964220989 -0.0498796906259215 -0.243797931903621 0.135285125765042 0.179997137855624 0.178956288848419 -0.27469652157045 -0.0641385827099456 -0.0527552259363446 -0.101565273909529 0.0913636915641177 -0.108242409442191 0.0143256571255077 0.324962631525637 -0.0354419763468835 0.141416030512623 0.0277563450095289 0.0614075333888422 0.173257793792289 -0.289711067964122 4.09877563206049e-05 0.000763872988927568 0.00126321162468127 0.000609977795286732 1.90599855815833e-05 9.60688851598611e-05 -0.000823613264811844 -0.00110762453251339 -0.00204733511175915 0.00715583634780808 0.0023842293505019 -0.00289201495635669 -0.00752738650458631 -0.001011779250844 0.000300542733009298 -0.00230290560009558 0.000450308051956666 -0.00340138426739534 -0.00120830855942046 -0.000414597814766311 -2.26086519569276e-05 0.000342468876105395 0.000425809571302418 9.56420552632045e-05 0.000525170174077233 0.000620349357549142 0.000640557235270199 -0.00240054613064361 -0.00151898258399124 0.000287350007389776 -0.00207899388246182 -0.00197089483318807 -0.0011223618575113 -0.00238809358694881 -0.00103115288139793 -0.00064004476456154 -0.0022976182509296 -0.00138653827623255 0.000251179844291436 0.0043685066559715 0.000658193948041058 -0.000729784437471481 -0.000350631842360736 7.76422749163973e-05 -0.000833229666214321 -2.75677879536971e-05 -0.000748116891831759 -0.000303325630586427
  49 992.077101814833 ""  145.657205298568 0 0 -0.156797550983493 -0.0534435394058326 0.0786178468331594 0.142334000206051 0.0354865117183435 -0.0563329918169205 0.0495858230138348 0.00444433412910269 0.019703958054498 -0.0176721101657782 -0.0083102248427704 0.0243577107312859 -0.0637514704274475 -0.0124389255209995 0.0027916086506783 -0.00821471621314859 0.000447456269907804 -0.0163104756764195 0.000967601652891392 0.00501449449086659 -0.0318088990911733 0.00472705485824913 0.0042879558668506 -0.00384893748104805 0.00556149506089933 0.00149341771734704 0.000160978241533684 0.00453591304209893 -0.00225399458185062 0.00585522461298782 0.00356468124323423 0.00172792230074979 0.00679763278124132 -0.00107310882336489 -0.000193754331269979 0.000722026556431371 -0.113337089809335 0.0169942240610631 0.0337760897652558 -0.0571919191771857 -0.0483044228125994 0.111201577177792 -0.0632044044704701 -0.0111765098707436 0.0238111464167265 -0.0808720771411394 -0.0239834900526059 -0.0377281559406736 0.00874392870236952 0.0162870415645792 -0.0294885572023448 0.00342486906758587 -0.00905028739275651 -0.0219421707215018 -0.0116683170336877 -0.0119317950562036 -0.00957418161271299 0.00720577215616553 0.0338608546129043 -0.00477252946471182 -0.0164949365336206 -0.0200333424578276 -0.00537775736863543 -0.0162648278511297 0.00757847732115993 -0.00663685802424401 -0.0248984081133091 0.0115564916756646 0.00046480714807185 0.0221583574813512 -0.0231244033273822 -0.0161943188337921 0.00401410804957674 -0.00129166916138331 0.00694590568162402 0.00595571892241718 0.00302703904671471 -0.00982521976971633 0.00323909268108871 -0.00069149816243805 0.00929253900065022 -0.0153918156659501 0.0217729568568359 -0.00254990054272541 0.0172836888224341 0.00369105446375112 0.00666628970428366 0.00318878055849444 -0.00946783524174554 -0.0217398087900771 -0.0350553119790933 0.0087831309996944 0.0028959345229482 -0.0299879304672114 0.0159551439397318 -0.00283672428170474 0.0460843081703685 -0.0145030516118832 -0.00035591369277048 0.00181319510242574 -0.000981487947995934 -0.000260346586447345 0.0103363266986072 -0.00227659461168779 0.000719903442813097 -0.00222743263367443 0.00273894730213279 0.00125995495476768 -0.00826600598607985 -0.00723904684483973 -0.0181252826582186 0.00307229684540692 0.00725747843401148 0.00502247365932039 -0.0531369364222444 0.0211688970676185 0.015183543663396 0.00632191991860341 -0.0056814529442418 -0.0218614253787221 0.0133813968189644 -0.00171064505804557 -0.000831492134498999 -0.0169008291745785 -0.0104261389876577 -0.000274515479129039 0.00320321598036033 -0.00572613342148731 -0.00356824068179194
  50 996.318049893384 ""  0.0217388268702499 0 0 0.00416320218682325 0.00114967801993236 0.000396058509422016 -0.00320338162248672 -0.00249445049108464 0.0014498030577892 -0.0020093977005944 0.00464810587350026 -1.31854289516816e-05 0.0150032000275081 -0.0716197106332939 -0.00951422139629617 -0.0183591596136478 0.0931450117133562 0.0128017876079569 0.00101036854955937 -0.00951273658735243 -0.00146347574146192 0.0128736640566211 -0.0571689433264081 -0.0068976168953234 -0.00871839987406932 0.0417739435005439 0.00629308015537833 -0.000990456543657119 0.00536322139587027 0.000697598610723689 0.0120813161081676 -0.00523773903046637 -0.00961525519149884 -0.00763685620785086 -0.0132630230785471 0.00596689247998881 -0.00445420367228316 0.0199877223033535 0.00413866152062534 0.0112184870241456 -0.00149091599486739 0.00395883023377406 -0.00197394130026679 0.000811905815986236 -0.00193216433269036 -0.0789110989708765 0.414954234048872 0.0738762634214129 0.119240795058727 -0.551077370572666 -0.110045671612651 -0.0756458560156947 0.322273896899686 0.0680028362819548 0.0488495071422684 -0.221446394762755 -0.0556678180676353 -0.0404652927936292 -0.0797580126543605 0.0237318312249727 -0.0235986149127974 0.0130032643606747 0.0371814894556684 -0.00466145383112308 0.0737099401847726 0.0096686978461331 0.0698568848080214 -0.0386227217890089 -0.0442426088955378 -0.0295598915443046 0.0655068242620822 0.0168687057600536 0.0110820038592207 0.0351878371393665 -0.0273931839712981 0.032118337305397 -0.00373046478807754 -0.103954370528208 0.00640198890628052 -0.0333010798799893 -0.00253764502908813 -0.0197017783042337 -0.0537944231042568 0.0894117749370673 0.00062555947996117 0.00105716220529556 0.00176384777462761 0.000659125321121239 9.76473525851119e-05 0.000364658819349722 -0.00166487061481233 -0.00174321913456918 -0.0031626958366128 0.0155414747567831 0.0078996878575404 -0.00562094394112856 -0.0125437368329517 -0.00403357924181598 0.00119724186030446 -0.00489839484930205 -0.00138059732195541 -0.00442594829214097 -0.00290600563159691 -0.000915056588338467 -0.000952725504605068 0.00166113979003446 0.00100321323754456 0.000379029475207773 0.00144156142003044 0.000816575848456099 0.000204855725772528 -0.00649465191773737 -0.0044146789627502 0.000981720668614122 -0.00315747016745473 -0.00438915856188911 -0.00327980111153552 -0.00816937873436158 -0.00330735928394565 -0.0017151633746873 -0.00807712641488713 -0.00558038363719333 -0.000201567087904101 0.0126440830182159 -0.00126386731519939 -0.00216525836151723 -0.000461791193789317 0.000219339737030405 -0.0014894599748869 0.003194202272459 -0.00285763796909595 -0.00193429314215003
  51 1025.48589268877 ""  2.28835656296056 0 0 -0.0018766463870251 -0.000847549289184306 -0.00381853673468098 -0.00390768323825321 -0.000342323903936382 -0.000963198399582378 -0.0024461633256605 0.00381057755858616 0.000275162192263233 0.0596618490269963 0.0297589118767554 -0.109582023480898 -0.074974028525253 -0.028840465358583 0.0808209164564557 0.0230721837899329 0.00176245365346197 0.0104186788858313 0.0523794116334736 0.0290852101028298 -0.0891313812829963 -0.0853628020764331 -0.0379205801535706 0.0893517360592571 0.0016188584174659 0.00126210347288858 -0.00562740082704048 0.000287678276456522 -0.00152063005726145 -0.00360475995869645 -0.000698923794071935 0.00298647978993179 -0.00211480163737569 -0.0146117944304085 -0.00334424702021465 -0.000553169604780173 0.0147757519274635 0.00552720193032121 -0.00370955919412348 0.00349131311117657 0.00086960625701555 0.00746530567591193 0.286128852018978 0.0934863789647315 -0.0781673497823248 -0.00230563400087222 -0.0561420152815124 0.22641700843055 0.211518832714816 0.0643447914034414 -0.0632153575299437 -0.00127959031071258 -0.0574844415266831 0.275778178533869 -0.00432596647987818 -0.0106747083644855 0.00365497330448553 -0.00426929316820069 -0.00724273213155749 0.00336857144412671 0.00498664298188295 0.0132265743944185 0.00213547871794102 -0.0103184953245848 0.00639958905291121 0.00538179003279824 0.0074985929995869 -0.00798894808971365 -0.00210075866681007 -0.00418102937595802 0.000352964111720211 0.00256494171673049 0.0162048741270411 -0.00897736040357367 0.0393754009534623 0.0210762673525874 0.0158805691116627 -0.0581477359813506 0.013569292714477 0.000171433332835513 0.042712073017362 -2.46750829918207e-05 6.06603423795803e-05 -0.000319556878085185 0.00101445100794414 0.000172423666111097 -0.000239838152667827 0.000321328449086009 -0.000291438163247697 0.00124431102322415 -0.00807355232479066 -0.0084679636917972 0.00175420442366703 0.00530166366124843 0.00580018501465346 -0.00218081090288 0.0015408209131045 0.00424142374890753 -0.0015656374603883 0.00427037618974228 0.00241210981917174 0.0025038596216221 -0.000877198853346853 -0.00182988197327792 -0.00197238652149218 -0.00315212973951993 -0.000686120582120279 1.08686692653893e-05 0.00460035694747826 0.003292973650323 -0.00217501434156506 0.00637979716986777 0.006563693612159 0.00526676286641501 0.00225830224519378 0.00179595142034466 -0.000118650999368825 -0.00254964113785692 -0.00294975312406748 -0.00510302260520699 -0.00227600464851934 -0.00310048114798642 0.00170830284779343 -0.00638976047240975 -0.00332674195853914 0.00327865799096474 -0.000700774590902553 5.80980657394737e-05 0.000826621640668659
  52 1033.64330715834 ""  21.8757742839565 0 0 -0.00112589126127981 -0.0246914943706193 -0.0219097791938811 -0.000387012614535987 0.00562176574625073 0.00647319624597223 -0.00186385128445362 -0.00155269223715123 5.34310436424974e-05 -0.000999012024962405 -0.00240370951892217 0.00192388265498389 0.00263952176200259 0.00212044676399852 -0.00221219113394563 0.000615715738324099 -9.14024757290969e-05 0.00110558307577601 -0.000321566176325732 -0.00241271355314054 0.00269204932748962 0.00273206703386281 0.00398751000860091 -0.00372648758139797 -0.000618150239252579 -4.48710311161227e-05 0.000106816604720187 -0.000213695243857637 0.000119060269079004 4.63790461507841e-05 -0.000243357024968198 -0.000356222556129943 -0.000540715737453114 0.000202070862417051 5.54307195417905e-05 -2.82506506555633e-05 -0.0163296432030639 0.0852066494875007 -0.0939142810665532 0.00354385649667795 0.00363984127933514 0.111337051176043 -0.00849430393653939 0.0088012073174572 0.00323585945088528 0.00203722077509505 -0.0043151526641205 -0.00814077470288888 -0.0100031274517282 0.00850070706136361 0.00404472807778854 0.00153384018597007 -0.0173841885893279 -0.0218373689358619 0.000479061378366581 0.000796352132034755 0.000422681619143849 -0.00026898201130037 -0.000562738780152163 0.00024892149958023 0.000301345744109804 -0.000350574800400421 4.29671044481006e-05 0.00185946820413819 -0.000972202012025951 0.000359638249651979 0.00206726543327249 -0.000606155951783278 6.600631880482e-05 -0.00186198149981997 0.00205637654828397 0.0014708399125605 -0.000370292854461872 0.000167855668061724 -0.00114168177690056 -0.000416259723282949 -9.82139188391223e-05 0.000901352663703105 -0.000414298432258778 -0.000336873520042742 -0.000442301648653555 -0.00266764516525064 -0.00982285458803203 -0.00964922757114604 -0.00659844462792366 0.00136709885099697 -0.00289564982890052 0.00872986263722227 0.0138427158342514 0.0165663410043946 -0.180239675583081 -0.188902618783052 0.0393397830278739 0.12419963169312 0.126697446748708 -0.0545960423118377 0.0144737709998508 0.0950536961533271 -0.0298385677058165 0.139585612255986 0.100867276795186 0.0567350498963138 -0.0177351401372809 -0.0517172317330884 -0.0612336724830755 -0.105841715172365 -0.0354903196338354 0.0260149908792651 0.177767594789761 0.12830414849197 0.0738234413122374 0.189097360978019 0.101162158455663 0.057846105421975 -0.0667913498416044 -0.091673352591721 -0.0866665620681697 0.00217647664420381 -0.0395352556566484 -0.0625837109775223 -0.0856589979848836 -0.0283911683388026 0.0150475728071917 -0.131462902880864 -0.0549264830590364 0.0276410108050971 -0.143478469436001 -0.0500751135832745 0.0174817584059071
  53 1040.79176628993 ""  22.6206734264985 0 0 0.00876489457489914 0.0279065952717237 0.0334941052442263 -0.00441461614812232 -0.00713534922754803 -0.00791846266674843 0.000164871565026688 0.00180137734172622 -0.002404913402241 -0.000462048597787133 0.00138387374539181 0.000305643306239806 0.00077566267342505 -0.000725381325103439 0.000675990364156578 -0.000587267816698706 0.000220335441410172 -0.00145972271592943 -0.00106713196240421 0.00126977651660472 0.000952186920915893 -0.00181430105828239 -0.00384582983143343 0.00313708915963373 0.000490969260126721 -1.35978505943057e-06 -5.92713515897958e-05 0.000178673679864393 -0.000109014398826228 2.92030578075391e-05 0.000280150899229274 0.000410380811352437 0.000583539741291026 -0.000307445299743196 -0.000135908733144454 1.62417086789194e-05 0.0300967449130824 -0.108037152248303 0.123146730957163 0.0129623913137673 -0.00882434454981635 -0.132449054895309 0.00407972949630325 -0.00879129056764624 -0.00120496707429336 0.000187715120094808 0.00373596263262434 0.00250976986915459 0.00602827650959223 -0.0097570286388091 -0.000616128652287709 -0.000560519535104925 0.0194830578251267 0.0225361694322298 -0.000549063632345777 -0.000832434151026926 -0.000215530537106414 0.000145856022609809 0.000677091162721977 -6.90619102405287e-05 -0.000416638967110871 0.000225672645314387 -9.95359168142954e-06 -0.00207882753321653 0.00110697391286038 -0.000275981495287466 -0.00217860239592771 0.000479420397036778 -8.53826481248993e-05 0.00197313422766375 -0.00225798382837424 -0.00150302874522966 0.000382152091459153 -0.000259237497119844 0.00136000665619957 0.000372719680484245 0.000117670184725096 -0.00101562252397145 0.000416713149478702 0.00032872887527447 0.000535158355637557 -0.00539486072226372 0.0113696966111538 0.00428018138560649 0.0150309183485506 0.00306508431319391 0.00377236940848089 -0.0144830338286031 -0.0137726333214622 -0.0307838752929239 0.186919512609663 0.209855071925988 -0.0518684460082213 -0.200721750931182 -0.171594149479326 0.0559357712651118 -0.0206800982180354 -0.129712050671148 0.0313169732736539 0.0422781766416032 0.0327059709051535 -0.0386384656389716 0.029028614400283 0.021723843306437 -0.00451938376274585 -0.025406017053659 -0.0164072886400331 0.0717682927482627 0.0679832829076745 0.0328245211250694 0.108599818313162 -0.0627842792017901 -0.172100843640518 -0.180847722577534 -0.376198643019232 -0.306371383350738 -0.17887151733031 -0.0780564333185996 -0.06358095827564 0.112661309151087 0.177447122508214 0.122452338225108 -0.108217495378537 -0.0266394620854718 -0.00344456389250863 -0.13210762735513 -0.330570868852139 -0.143891033340653 -0.0394999531824487
  54 1059.78442582494 ""  1.04526155266935 0 0 0.0113602428352413 0.00286727493597468 -0.00196437431906543 -0.0100137812988234 -0.00310380287874413 0.00568951699884748 0.0062059211357107 0.00352590109781979 -0.013511277236268 0.00103914529264847 -0.00447668905712746 0.0283925493494927 -0.00480002153074675 -0.00243163600451624 0.0117317345252684 0.00550139121610029 0.00487497024999458 -0.0304523938346252 -0.0161243284139897 -0.00845330629420169 0.0262036241827691 -0.00467368435793508 0.000583331363603587 -0.00982731635574383 0.0295777693996709 0.0186969596501263 -0.0474085989746438 0.0559490402610748 -0.0354527956858586 0.00596659719593216 0.0318741380698317 0.0507523818593446 0.0171004925673224 -0.0949024086636226 -0.0228885305093794 0.00366433495074686 -0.00368786412013754 -0.00225495539425761 -0.00171901101108494 0.00181673142122247 0.0019595086023998 -0.00854613510489839 0.0528465018326747 -0.000444954152815668 0.0354478933943405 -0.012010406534168 -0.00479516432657554 -0.00368356741105462 0.00852367081277251 -0.00661681756964551 0.030996120593543 -0.0402644570730456 0.0115124709370123 -0.0813616479218868 -0.155475908065907 -0.24621455405862 -0.0347949016078691 0.0174997160146204 0.25020711299553 0.00101406685223336 -0.111365110109174 0.0306880683841849 -0.0191240821370481 -0.240902222446986 0.13726305268149 0.0448613950084303 -0.0644032865419495 -0.0791373763650444 -0.039562916443594 0.112787229665653 -0.18174253940851 -0.0697607361032853 0.11824289687519 -0.0635461634691181 0.275663606328864 0.150243833644034 0.109041344131892 -0.386017376310492 0.0986954220653763 0.0054505063530976 0.298063611965132 0.00114098699925434 -0.0027586130110177 0.000520905620231733 -0.00232464597127266 -0.000482844907916425 7.38139854211317e-05 5.56286375891023e-05 0.00251165810622144 -0.000968814936888375 0.00574288568326955 -0.00107530354109474 -0.00151714182749123 0.00207718852494794 -0.00152141672229493 -7.06011203566019e-05 -0.00363572280692565 0.00578503959527984 -0.00353305698769038 -0.000112370442521955 0.000585220224937245 0.000657290416380066 -0.00143416910766573 -0.000352458232257705 -0.000719590190029743 0.000170707055173827 -0.000482741267655015 -0.000539743291355003 0.00199119970422651 0.0020703311460476 0.00314070565516814 0.000778302829346422 0.000317015784762063 0.000540105372741482 0.00838768965157868 -0.000143534883414091 -0.00090940640017054 0.00350046010673873 0.00307209134564845 0.00109451470709273 -0.00446453543483077 -0.000239154288778267 0.000874007568309176 0.0028215999920623 0.00173587694358604 0.00072759407540523 0.000929131410270467 0.00170321041405588 0.000954591856532827
  55 1068.8556362857 ""  0.0586552175997901 0 0 -0.000481503975327019 -0.000242947541141716 0.000355706519857222 0.000536285582977868 0.000361688642132258 -0.000266496320550467 -0.000383099660421632 -0.000893487814511532 0.000279075708099492 -0.000377606913507827 0.0009286352547843 -0.00155367686316334 -0.00127024671989014 0.00675834055276828 0.00117210831623262 0.00842872571596442 -0.0381651974938776 -0.00565314580746563 -0.00235931325807994 0.0137712937592298 0.000744615799213182 0.000881382276765799 -0.00186155011377848 0.000467186755624839 -0.014889958955994 0.0531134855049873 0.0118185264314142 0.0409850900473107 -0.0349191410104312 0.0729475670258435 -0.0284538541164495 -0.0255491301345083 -0.0849332416651805 -0.00693358589684625 0.0417400640101861 0.00754566823236225 -0.000528343964626327 0.00015350998870612 3.56343268287818e-05 0.00110315785225074 -0.000265502214088177 0.000843078713029265 -2.09268496742248e-05 -0.0127065306790596 -0.00419902506395098 0.00128043477649554 -0.000338146219875009 0.00198699415728421 0.0157246222874441 -0.0696690652054336 -0.0159448760015025 0.000460884924506007 0.0107283648066151 0.00865616913413713 -0.112553612045656 -0.0937423714011978 -0.137589682919327 0.0952435177294359 0.366019169712782 -0.0883007410287105 -0.210876525493431 -0.271817817791322 -0.0636181248047456 0.170858190613535 -0.0831422156602338 0.102591666928784 0.320477723234908 -0.142721699358727 -0.0120657855163142 -0.251471416411636 0.238223735340471 0.204338104401145 0.0449788060879363 0.00507377702588936 -0.167684403817556 0.0084658332131422 -0.0574285323283626 0.00218651238665457 -0.0343422673242711 -0.0748808479800632 0.135035613139482 -9.17585532510508e-05 -0.000128630972164834 -0.000152301926582871 -0.000152619633485345 9.56424888925241e-06 0.000118681852966296 0.000124450931043771 0.000459025049978212 -0.00017038854777122 -0.000482134270233994 5.31586935555795e-05 0.00016289757729914 0.000841166015823265 5.34425995492001e-05 -3.55348897254806e-05 0.00053632194213018 0.000894198498912937 -0.000212515410954353 -0.000504643896335191 0.000114660162268068 -0.000239768350369245 0.000123350644633431 0.000159723200104843 0.00023979262305517 0.000452976215437311 -0.000334280270510144 6.15333718806257e-05 0.000330982158423352 0.000573491672812022 0.00180083151742843 -0.000676140702657763 -0.00171017356836985 -0.0014415063959558 -0.00146543957970611 -0.00157670478179354 -0.000698189160852131 0.00230835048182389 0.00162549694177547 0.00162525229154182 -0.000796835296373138 0.000724514994751537 -0.000329059024828112 0.00220139948484895 0.00128529498841698 -0.000470746616023271 -0.00137934071112511 0.000364591595838939 0.000318597239489546
  56 1075.18181304162 ""  7.12999619890427 0 0 -0.0109966611139024 0.0547167073728442 -0.022518216227231 0.00388878190711415 -0.0107094977077176 0.00441900973946304 0.00451149981853697 -0.00177936066179768 0.00472992379334553 -0.000289087469595415 0.00152947031301261 0.000924991724895235 -0.00153648091956647 -0.000343051005335425 0.000996207341190691 -0.00068741086675022 -0.000408766797501584 -0.00053570538347293 -0.000932206405960813 0.000776532582816446 -0.00326032981329922 0.00295970483656854 0.00011290771379633 -0.00214580769989101 -8.00766271913144e-06 0.00047627976716448 -0.000202273503069302 0.000906470862532701 -0.000418651786537116 0.000553050561242784 0.000333862027895281 0.00038318298090712 -0.000394692929584443 -0.000333945108926018 0.000176795108282192 0.000113142066572834 -0.0483504492652475 -0.08938393145786 0.0581674955908277 -0.000714222298323939 0.0171389552465868 -0.191933436176471 -0.00543406669894914 -0.0102630524913969 -0.00107278406584015 -0.00134815808384893 -0.0014043557889621 0.00120630744420669 -0.00398383483298652 -0.00339519043833498 -0.0047664828662205 -0.0040064231565072 0.0105020388324237 -0.0111903877879487 -0.00217295391803935 -0.00278936014233974 -0.00125688723412397 0.000690002735806174 0.00505543718157061 -0.000257515956013323 -0.00252420989178306 -0.00143854622643508 -0.000632691002505647 -0.00143198469570118 0.000962301710668814 0.00106053902460444 0.00132935936121634 -0.001707611596414 -0.000568992083586331 -0.000185453756661063 -0.000630255031165719 0.000525696718551457 0.000775969022342469 -0.000178434858601082 0.000364672461089473 0.00102953541589467 0.000228147219774945 -0.00191248065354399 0.000207554340748908 -0.000557263821285472 0.00219863267288391 0.000629031365865814 0.0434086286472057 0.0309927429988836 0.0384711765454662 0.0125191196642073 -0.0155412852719118 -0.025125168756242 -0.0759631842929945 0.0249486103618094 0.0925667882182577 0.0660308145590439 -0.0211860936105037 -0.226826458950293 -0.0626281710283141 0.0365162915555675 -0.0486921568747257 -0.22611234901115 0.0904249234910101 0.0655238540574565 -0.0214827234375346 0.011666897465956 -0.00973132151190063 -0.00667326215628684 -0.0185921808421098 -0.0514288953276248 0.0462691909448952 0.0100666582187353 -0.0573993193646606 -0.0951369608536827 -0.242432373776805 0.0548996127993811 0.176247442595912 0.139991838601869 0.173131574532699 0.186111592561983 0.0851275177692124 -0.27015337103743 -0.181405702401612 -0.17854645102838 0.158677570386217 -0.0572368314673106 0.0168969222037327 -0.279708928567746 -0.163036774750821 0.0363205971634153 0.128697569407992 -0.0659974521193018 -0.0442108332278427
  57 1099.43889357668 ""  15.4185275297581 0 0 -0.018096235022003 -0.0140603803513381 -0.0950439867796692 -0.00318772089380123 0.00360658652275025 0.0163278425667062 0.0175311102160194 -0.00348060735333995 0.0222290997272452 0.00159636179277571 0.00123139776657295 -0.00163615060155991 -0.00717455834589732 -0.0021813536445372 0.00436712290010264 0.000346606162881447 -0.000771082803895386 0.00215565863827958 0.00161082204925701 0.00219705430904494 -0.0123733313783387 0.00552040065567716 0.00511623972466377 -0.00680215953377282 0.00114386804628846 0.00031552776014545 0.000514891194802563 0.000904100876089685 -0.000550736940341282 -0.000355987655812989 0.000475776546364608 0.00100170402326215 -0.000326621180438688 -0.00194473458700025 -0.000463823718352498 -0.000396788593751138 -0.0582824143571588 0.126844595912024 -0.192677884518029 -0.0841723730865642 0.0283788221933201 0.0710482853282813 -0.0212709426913277 -0.0062267977354753 -0.00385233672231727 -0.00404709530597457 -0.00347566240554146 0.0118690710532756 -0.00833381740510671 0.00543933046099065 -0.0137194039653931 -0.0131659182042833 -0.0133532833268266 -0.0642282945964953 -0.0026628159836921 -0.00513964047180716 0.000734622413595697 -0.000754057633088931 0.00207033403801159 0.00128528445516416 -0.000662414086954157 0.00278591079138897 0.000294784519508755 -0.0040563328177694 0.0025097091798913 0.00234133881584212 0.0014403533750392 -0.00257691860518403 -0.000795395096954091 6.22061702533152e-05 -0.00217026594118738 0.00052806711006109 0.00275021430355579 -0.00134365683691422 0.00521440355712295 0.00392892553895776 0.00278758794801119 -0.0098769214663388 0.00230968218915888 0.000153921538687183 0.00590343156085294 -0.00824082921503703 0.0434929527632512 -0.0320882718432279 0.0239435457661557 0.00486285291761674 -0.0263346745086371 0.00350408566054178 -0.0459631877818843 0.107012883522683 -0.334461074468894 -0.156753923894864 0.0993415259618127 0.197373487590545 0.195415916848253 -0.0602516002694682 -0.0280084422478122 -0.112049985376815 0.117248167251627 -0.013200038819334 -0.0334695396882584 -0.0561751405991667 0.04087515648853 0.0397292167153563 0.0633108189844992 0.00777642692139665 0.0134070309029746 0.0278501478798173 -0.0504470660670157 -0.0674104551915322 -0.0396564782225075 -0.0534113163037624 -0.0676898656552194 -0.0785857068840306 -0.240991790844714 -0.0852474066750352 0.00485814958883992 -0.118773356062932 -0.070737016678584 0.0498095301050603 0.127848239460886 0.0443634122872693 -0.0407208928947759 -0.0399098752620916 -0.025030638916331 -0.0631457664607182 -0.07145207421468 -0.071010650374503 -0.0348157977612411
  58 1126.18368561446 ""  23.1464045544229 0 0 -0.0176390320871245 0.0390466358874136 -0.0296239692770138 0.00854017476296548 -0.0103284510121449 0.0063323749150088 -0.00503724021398432 -0.00161687959242354 0.00406901775245932 0.000816366914641536 0.00100012424221386 -0.00765475570955709 0.00189007100734632 0.000853877077993489 -0.00230512155703777 0.0102862560432285 0.000273719892232001 0.012510021390378 0.00221122970590388 0.0002579906510758 0.000683440234172628 -0.00402865939849593 -0.000132800699981313 -0.00436637892371156 0.000235302675066833 -0.000215158236566105 0.000890138444437183 -0.00124586705655911 0.000325862478721073 -0.0027133076754708 -0.00115297557013957 3.49497187482224e-05 -0.00260320572659494 -0.00384107279132442 -0.000737993123958437 -0.00121735552687972 -0.0821045958714724 -0.0515214925677413 0.0130108905542298 0.0545698663520623 0.0129248983517485 -0.110857806474857 -0.00934211399761076 0.00423997210003263 -0.00891067522274614 0.000137573113776287 0.00137603114005997 -0.00814949207277197 -0.0150093362697835 -0.00326396909251153 -0.0016486400721681 -0.0141040149666023 0.00149347228828516 -0.0257447115778049 0.00158334204802557 -0.000612240918130126 0.00480236001456898 -0.00385840721921577 -0.0117637054615654 0.00353462333435413 0.00569747578320363 0.00816744071447309 0.0016350227221237 0.00142062399786826 -0.000483517381695756 0.00459900392978061 0.0083151838453021 -0.0045285847917861 -0.000717004206284168 -0.0083291551509107 0.00642032331714586 0.00696635236498173 0.00430054552180131 -0.00217531716558553 0.00849303029422207 0.00646949924328224 0.00501774916518791 -0.0177618707610514 0.00362793703202732 0.000915535276744486 0.00887111468859803 -0.0267030920170745 0.0665264725086384 0.0309469778508944 0.0747577929414988 0.0195533089143226 -0.0292762820564127 -0.0553882529485562 -0.0872305410862177 0.0430936872245475 -0.0533897888540653 0.00523134766042894 0.0176504322087326 -0.194217686557787 0.0746676871332731 -0.0061994450026162 -0.0848946817589575 -0.231508378610271 0.0944892563190828 -0.0426846480231659 0.0516591567851837 0.0552028836728366 0.0103229767890694 -0.044036484871547 -0.0414474557982751 0.0296400917851058 -0.0448742474909368 -0.0416628422049905 0.0284049270563334 0.0945616779229925 0.190831085374261 0.0201508688995989 -0.0472867201882572 -0.00665457450081713 -0.0392971032586127 -0.053352053908407 -0.0493161692180055 0.252297900810503 0.125943938157341 0.0135546562360321 -0.237520279488142 -0.017280546242994 0.0337185956853616 0.221089337544587 0.124764307430149 0.0497155510277286 0.00977513612597149 0.123796504643596 0.0662672232084966
  59 1129.99287673663 ""  0.182291972304304 0 0 0.0107483457713961 0.00440314139369989 -0.0121058566005424 -0.0295214229510448 -0.00165272298727588 -0.00732968335295096 0.0130795499618398 0.00176393613328797 0.000647934829085502 0.0139793506597178 -0.00712549909202357 0.0582756715805975 -0.0181174966262857 -0.00812840111956743 0.0251502192723176 -0.141185159594712 -0.0102172795028833 -0.127702894743793 -0.0154784523795729 0.00330375216875929 -0.0352454965307811 0.080878685033688 0.0137013194556294 0.0238348818716799 -0.0146572939378923 -0.000938823750798208 -0.0129566618869618 0.0252971502446654 -0.00664187735917313 0.0293587178821472 0.0219712519267219 0.00661991638004862 0.0321600700850157 0.0439647224381951 0.00793016178703698 0.0141444013417284 0.0284873287107792 0.00167471039080708 -0.00487468202453038 -0.0128216603652653 0.00687129161969188 -0.00596076944369616 0.126606522177691 0.00461414997517834 0.0757337548904394 0.0603333982193523 -0.0260433803650611 0.209666780651497 0.136880523861486 0.0382675624752828 -0.017033877963784 0.138191300415129 -0.00141712416269098 0.132942656168688 -0.0395287520474325 -0.0289059764055191 -0.0597605203964635 0.0467608661499692 0.174699780847507 -0.0382362895880025 -0.0759225096050819 -0.069176233054603 -0.0186778911984798 -0.0538082813256758 0.0266868503919785 -0.0501711777094616 -0.10166980698924 0.0291474546310103 -0.00072425399224023 0.119236507344332 -0.109350117285373 -0.092920305781873 -0.0537671765594565 0.0262445314357176 -0.0931907171881382 -0.0700145249181605 -0.0541946254171315 0.19684059036725 -0.0437023946538669 -0.0124268667089262 -0.10229191953743 -0.00139200187651082 0.00215223694998604 0.0025826812369151 0.0101001092064113 0.00170902419811274 -0.00384790700709858 -0.00925591391563913 -0.00541611944731702 0.00579505778110287 -0.00252392628156079 -0.00330071753540858 0.000862935049065057 -0.00948502632802006 0.00587863998573081 -0.000794611407517204 -0.0166201843001914 -0.0117651910525379 0.0034305816631467 -0.00311382847657217 0.00502710983247076 0.00521922196578106 -0.00015950422746613 -0.00459334017621867 -0.00378900210127688 0.00188693071556193 -0.00393462158475158 -0.00369784843018278 0.00487877712349896 0.00999880170122716 0.019583127666847 0.00318858217444127 -0.00241363623811504 0.000686064108052797 0.0010968224692286 -0.00352510639729763 -0.00355449384269267 0.0224947099803736 0.0114052651240568 0.000454688671472386 -0.0231059254021782 -0.00135190930373071 0.00337683296438007 0.0189397837516426 0.0109935737142305 0.00364869983892869 0.00385333499323984 0.0105616116115278 0.00599451965059153
  60 1151.06167336184 ""  10.8928946657313 0 0 0.0103188485961083 0.00665861748682598 0.0027968222022723 -0.0046478382262852 -0.006784554222378 0.0110329281143729 0.0070822482704754 0.00681240024477204 -0.0252597227451302 0.0394243529885114 -0.00152272446576618 0.0634344324850526 -0.0652017849188297 -0.0104910881880134 -0.0280023002357293 0.0172889653996965 0.0130933497089623 -0.0488543728612156 0.0366484225021518 -0.00362191644521962 0.0644037899775352 -0.0615080594532887 -0.0102641169201085 -0.02143531341959 0.014276974280569 0.00784133929963288 -0.0243768934835785 -0.0176325820312988 0.0044044213757032 0.0167139424712382 -0.0122386631794674 -0.0172393092030673 0.0116706956799597 0.0105791669375509 0.000985128163444988 0.0108535066239746 -0.0572082097875354 -0.0111458910602128 -0.00105422042131912 0.0224395801645832 -0.000481603965607626 -0.0235311377306329 0.493081261751919 0.0674724097381539 0.123816759150828 -0.20070904064204 0.020197998320976 -0.303688064312306 0.283466762453524 0.0399464212461829 0.105728127727318 -0.201085615898205 0.0229225898408081 -0.30473240289261 0.0348031227079497 0.0780417183702437 -0.0174791178087643 0.0180210031730561 -0.0324023335091397 -0.0265965276152118 0.00146866427779267 -0.0868769297819762 -0.00721613915914641 0.064515364238686 -0.0416472148131948 -0.0376932508114243 -0.0367258220469728 0.0723002770627762 0.0227735018520344 -0.00440748936417177 0.0452558709655996 -0.00819746005174386 -0.0140405044214939 0.00471558825764863 -0.0248415422294603 -0.0325023978078543 -0.0240775098652079 0.0812446182297564 -0.0132985499805654 -0.0030198935581382 -0.0237108430703973 0.000375701228494061 0.00161095492338065 0.00114498174413536 -0.00200336620249001 -3.46129962426424e-05 -0.000519937919990914 0.000447888237861921 -0.00247580847086576 -0.000233061316552142 -0.010921856722924 -0.0148400704369353 0.00211423177665832 0.0085277000878135 0.0204065978257572 -0.00716807420130455 -0.00683600624152409 -0.00284660473323754 -0.00124217647316261 -0.000375326672368017 -0.000984333954504654 -0.00217285361063406 -0.000152149637516819 0.00103748833657351 0.0021365004931675 9.38809879029852e-05 0.000479094331483546 0.00114712796963332 0.00187675918539118 0.000554364545659193 0.00131416238092253 -0.000259982217061728 -0.00218381603338792 -0.00274405799320549 -0.000207092042526037 -0.00323370863428442 -0.000222647665985678 0.00111124511812225 0.00149824621622673 0.00238325210098747 0.00239507189150543 0.00230637519976357 -0.00128367838380342 -0.000535835760345844 -9.35506078196899e-05 -0.00320688675526433 -0.00215762405179497 -0.00283072809452738 -0.00123587050475692
  61 1164.41297413038 ""  27.9119698999791 0 0 -0.00583569522774345 -0.0710169211944577 -0.06701942441976 -0.00642075034428209 0.0283656320692444 0.00800831370333693 0.0188105727099006 -0.000105042162403471 0.0194596941528998 0.00400205959091171 -0.000457144849405703 0.00209614905612006 -0.0107004893613042 -0.00312471104574554 0.00171960953832246 0.00249174381530901 0.000600480229272562 -0.000380608546135297 0.00489057098225744 0.00234761165375843 -0.00529365093799234 -0.00189285526901089 0.00125119000745784 -0.00557902903255396 0.0032599414183462 0.000524275556665395 4.87836886813628e-05 -0.0017003850490766 0.000339377301474764 0.000318325930502988 -0.00139954943785738 -0.000870439795003936 -0.000211540213247064 -0.000913284766049706 1.94247843458528e-05 -2.24806560022554e-05 0.170555987952794 0.179808956663744 -0.186092504504705 -0.355998123783151 0.0113074730752832 0.160439296670594 -0.00643223049374464 0.00273162841961391 0.00314960669061648 -0.0158668592789759 0.000135062009281993 -0.00598299831623296 0.0217937151503279 0.00519322046656229 -0.00324552573595271 -0.037508777098682 0.00921531115987132 -0.0817798141213863 0.00298957505282764 0.00494921227642645 0.00083019614567247 -6.96435494525886e-06 -0.00571735009483486 -0.000972137529757026 0.00250320574287043 -0.0038469195824433 0.00014620388755812 0.00460375734011134 -0.0026057308708891 -2.93167725728614e-05 0.00113060838022575 0.00361608025947938 0.00148476357916963 -0.00349849031912956 0.00525104925566214 0.0018756180979342 0.0019034576403434 -0.000727227916733134 0.00106463890452997 0.000692969356096751 0.000166973009905958 -0.00243474476080108 0.00107022027018293 0.000206846142191167 0.00290164553765732 -0.0203387271177914 0.00501630991328848 -0.0307574775803106 -0.0196189978715264 -0.00678148108741922 -0.00390095259727003 0.0529327446594572 0.0230208780906348 0.0835991146300917 0.232421701448993 0.437205566143304 -0.0275161967321712 -0.091334638588118 -0.308122378930617 0.129881540077498 0.0369230526497333 -0.127985893917342 0.161433183660994 0.00182246518235246 0.01573953935682 0.0179374934843138 -0.015169006831193 -0.018158781503582 -0.0260357228842838 -0.000843113391226744 -0.00688227550381853 -0.00643753421041081 0.0109150654784581 0.0216113215953274 0.0275529397838142 0.00966145655295987 0.00817077612534231 0.0118975137902482 0.067427452069184 0.0159613453048349 -0.0114878541884284 0.042247930757359 0.0233836498661705 -0.0304409638042008 -0.0343760424073456 -0.00531192111076984 0.00536908591306353 0.0232952306478847 0.0140913255291625 0.0133237366817646 0.0080420861360423 0.0210990099004053 0.0123486644428238
  62 1189.83995612521 ""  0.910652515183152 0 0 -0.0084112180338057 0.0138773478567618 -0.00644572058890031 0.0073653351903437 -0.00473846816955263 -0.00147483638173434 -0.00866846553837631 -0.00136567797065518 -0.00203565140090667 0.000440586232218358 0.000288838563113105 -0.0024756513981636 0.00277412368589008 0.00111704624451521 -0.0014859253801943 -0.0021738907933427 -0.000760630464904624 0.00157044593431129 0.000549337337907212 -8.68629190257916e-05 0.000419196952936506 0.00206243669046775 0.000852325007004886 -0.000361470396840917 -0.00277553146445631 -0.000771528831526479 0.000981161404578193 0.00147386101429255 -0.000103134434320766 -0.000467773398164263 0.00125684196942067 0.000911979881263727 -0.000190266670137267 0.000710137070425437 0.000137486845168275 -0.000304225600645129 -0.105929722407211 -0.0207164934339881 -0.00841544797176121 0.0625882287192806 0.00067074049574658 -0.0333940500377827 0.00703386234568228 0.00532879136833576 -0.0016737640578033 0.00772715137376545 -0.00107517364360622 0.00751870197439656 -0.00698804738394198 -0.000962654188850181 -0.000662462491914062 0.00975147147091266 -0.00672616816725309 0.0123780976024632 -0.00246260412452757 -0.00448558201953532 7.1923300983449e-05 -0.000456231696980181 0.00427516935118806 0.001395798134404 -0.00138974400187745 0.00409279166191296 4.5545967700374e-05 -0.00398356518792754 0.00245607885359579 0.00099839896258512 0.000425979581925887 -0.00386524452920313 -0.00146526537430986 0.00203284010762243 -0.00433798342437143 -0.000588954194428444 -0.00127122113221417 0.000611587382612553 -0.00173144185102525 -0.000423342104301637 -0.000239844463872231 0.00133530342140335 -0.000881015801486414 -0.000242119787555655 -0.00242149676401231 -0.0484320682953183 0.00758437848442804 0.018859798280332 0.0042624335431741 -0.0047141661923334 0.000308890540101228 0.00782992516911793 -0.0503868378654374 0.00522399971534915 0.371034051928477 0.272802782424903 -0.148985632411129 0.443616429819099 0.418783716590555 -0.0922482487121099 0.0692695057777332 -0.0637334794257773 0.0306331864516777 0.0107061590536588 0.00161322210893435 -0.0485734329042512 -0.0644174773630707 -0.0274400388266192 0.0202709368970124 -0.00795410336461931 0.00264170141273834 0.0404313645623182 0.0490265164281923 0.0252048344195575 0.0378299494748349 0.0726447551531798 -0.0122911810985356 -0.0540354965083337 0.171176811364901 0.0705839498151185 0.0648806058991313 0.195063832815778 0.161490814736664 -0.00491885129278465 0.111377572393108 0.0576119197820928 -0.0453041327877695 -0.0300690729107251 -0.0123670440197953 -0.0665093485338052 -0.105789719712737 -0.0704624487743647 -0.0191507529306935
  63 1209.72845457047 ""  65.1404413342276 0 0 0.0193306717194549 0.014528677652632 0.00886417925358212 -0.0350878553928196 -0.00952538021211148 -0.0249906788398522 0.063332558142119 0.00683356033709715 0.0175309671295804 -0.0240127787133765 -0.00417248949394563 0.00131143453518944 -0.00491392062473107 -0.00907545580278984 0.0478534513513599 0.0112345051804012 0.00670745883074291 -0.0281710821687683 0.0122654938813901 0.00430083574740798 -0.00856317223504424 -0.0118621193469177 -0.00228067902005649 -8.40557320671365e-05 0.0359819462829133 0.014037525658393 -0.0180169639064564 -0.0186921294233452 -0.00110432033972087 0.00873414959456571 -0.0164762849762321 -0.0116059309039156 0.00685319802326639 -0.00760970385611654 -0.00348850170251731 0.00457135992928271 -0.176169099889869 -0.0286023007127858 -0.00792048382320248 0.0625410920101159 -0.00261443768569356 -0.0458960312563365 -0.288420738444107 -0.0622477514938106 -0.0310294001456268 0.0677059514341113 -0.0265233905591422 0.205897957309914 0.187998583568679 0.0411277453581895 0.01899665473388 -0.125096316076831 0.0169127652405958 -0.244538100269383 0.0285910499990706 0.0585342239306513 -0.0116316772039998 0.0143590700773662 -0.0397238671811947 -0.0301854502068727 0.0138677202900713 -0.0567010095381971 0.00015569191642977 0.0534270131070225 -0.0326808267946915 -0.0294176181997253 -0.0127459225911793 0.0550087251665985 0.0218480362593824 -0.00715591520375991 0.0513024381584395 -0.0147842728714325 0.0126000274791647 -0.00765215874621071 0.0261345844153808 -0.00164745924201567 0.00179915556677564 -0.00319817149582007 0.0113699350117415 0.00524352505022756 0.0243229062891383 -0.0123190842375506 0.0125264778996592 0.00480859213656309 -0.0406656126738136 -0.00458980097530008 0.0161369986913583 0.0512536580347331 -0.0263931894109105 -0.0210018087172098 0.144112501409238 0.110730396822409 -0.0597479804658463 0.160019093486436 0.167974194780108 -0.0426125487410533 0.132512075843306 -0.022326396341978 0.0101238395009541 -0.01930882280202 0.00202195931776025 0.0611962864555379 0.0288204510101443 0.0128554390260162 -0.0238016053015653 0.0086026683619663 -0.00233338738830047 -0.0418303026031299 -0.006000372262139 0.0252085003145684 0.00611230704833308 -0.0500801724458082 0.0364631013126252 0.0854145751314995 -0.232727000210276 -0.0997120314625635 -0.0739833964766577 -0.252263100295388 -0.185858460628609 0.00191103051504988 -0.115347579737278 -0.0577631857982851 0.0479059963375111 0.0341511068813124 0.0162435574761335 0.0707823533009736 0.11262752497283 0.075274009561667 0.0219913490123329
  64 1212.90354318152 ""  14.2529182022018 0 0 0.0152228887239804 -0.0107403343074436 0.0199823236359501 -0.0263580598633928 0.00925058047476213 -0.015653013123978 0.0646723461726637 0.00901498857151781 0.0189331016258102 -0.0199154522853929 -0.00525482260695465 0.001388571449373 -0.00888399095891429 -0.00924435791807113 0.0424751143797376 0.0178259860651484 0.00841506461372044 -0.0245020984247291 0.00478550812323553 0.00256205539608096 -0.00880377934670518 -0.0126155230204588 -0.00354035995834785 0.00132416979608444 0.0441601765604627 0.015104343485866 -0.0244025546018353 -0.0230031063380866 -0.000173706951320864 0.010569514873706 -0.0198696754560732 -0.0136016200254651 0.00776642722503261 -0.0107181334798329 -0.00354660873861308 0.00642157824251861 0.162375503357062 -0.00156529557059281 0.0523832339770301 -0.192310822385839 0.00225348626224206 -0.000173664730383213 -0.25985225999596 -0.0425154911482891 -0.0253560106891858 0.0454597079202488 -0.0230669799345826 0.160631664102997 0.146221772192056 0.0307584108408197 0.0133588179468774 -0.124920190295305 0.0351578789463641 -0.229013115241899 0.0347468595826466 0.0714871862277259 -0.0122560388846607 0.0168221570846256 -0.0522156349057954 -0.0348888753387023 0.0181867840946337 -0.070230327214325 -0.000313446336593495 0.0612913871691165 -0.0378514974334198 -0.0323327121178185 -0.0150938393143022 0.0654734033529408 0.0256773703443104 -0.0123084330858899 0.0632308088896259 -0.0129795814472196 0.0170390183540402 -0.00975176361278782 0.0318458492717466 0.00309970554069835 0.00265271469690267 -0.0126356204052801 0.0129611256358585 0.00364575718962443 0.0362244018252465 0.00521091902010826 -0.0560281581492142 0.0052466299610702 0.0862207693304756 0.00391000679562631 -0.0277032533704697 -0.115793743234753 0.0459415589818559 0.010920046271922 0.00553344709720134 -0.0908028414221341 -0.00519347833163585 0.0393911463438265 -0.044152126080692 0.00590004056580097 -0.253772285189966 0.0809515563493432 -0.070162742412331 0.00992538639319044 -0.0026149426648624 -0.0313335084837965 -0.0197749446965552 -0.00521588902639709 0.0119664284130736 -0.00646429750527095 0.0028334288134931 0.0219922719189315 0.0201570983606307 0.00119238365207867 0.000153071429612856 0.0340019272771247 -0.00829066258557066 -0.0352249163872455 0.120958207601392 0.0691389060188528 0.0476908191900257 0.115845355516773 0.0897297057770028 0.00206464305243016 0.0622479654034354 0.0288559417645698 -0.0235500302981777 -0.0242919372780333 -0.0108618252288207 -0.0378123872662219 -0.0487328463449695 -0.041083527462861 -0.0125394609663496
  65 1221.19253491412 ""  86.2868714627704 0 0 0.000205313641646118 -0.0117740079996977 0.00673647957645456 0.00417067401850237 0.0138194812298835 0.00501132542047759 0.00058110786470168 -0.00159176649970523 0.0113983743468502 0.0201757081523483 0.00414733810146231 0.00576614421452608 -0.0119689091692945 0.00239140909298699 -0.0314076605701796 -0.00455583642118013 -0.00411950748076044 0.0219924703016324 -0.00902348620981112 -0.00068408697976936 -0.00643029804375108 0.00638864037849155 -0.000280142547390281 0.00437690930808059 -0.0292044626611969 -0.016601246485386 0.0253030526239426 0.0153336129056534 0.00247429020166823 -0.0106214742416289 0.0136844531220604 0.0113916097154798 -0.0100110980384551 0.00548483764276233 0.00468489308854998 -0.00629582928506996 0.246357059316552 0.00933599432617192 0.0490137492110038 -0.212772231521819 0.00609423527032923 -0.00315095977851972 0.158340789258611 0.0198359282752369 0.022874816998061 -0.0878960957165355 0.0208319231894542 -0.191081004650994 -0.122177650415634 -0.0246826755331659 -0.0248702143054066 0.0581870049004173 0.00272098838291 0.121597944265834 -0.0210788347606859 -0.049739408403202 0.0176920439566341 -0.0179690318662838 0.0240653132876737 0.0322420721962018 -0.00605191385997337 0.0576005999368469 0.00122427964528115 -0.0466394093029956 0.029773794524785 0.0364806380610305 0.0213300359156441 -0.0545689696986403 -0.0210775150945297 -0.00507934991975771 -0.0419590216734858 0.023954059712973 -0.0058825066471882 0.00592374896107903 -0.028695477476936 0.00403181753173567 -0.00256289303634508 -0.00494378461845778 -0.00902933317968614 -0.00497991148294845 -0.0178125193147173 -0.0140345897486912 -0.0536268615143951 0.0148195464841909 0.0591990107991268 -0.00170089724158704 -0.0174778129091073 -0.077903095854526 0.0227060205433069 -0.00262198731905143 0.229327048525664 0.0455857073297271 -0.100567468538552 0.296794958492169 0.180490477369684 -0.0463647262540786 -0.161476214497895 0.000635895161043404 -0.0346888917484382 -0.0157062249108255 -0.00851517322357317 0.0537456627095484 0.0226266520342492 0.0239170841583378 -0.017738655020237 0.00529625619977884 0.00495872657414693 -0.0373029498418292 0.013683805059219 0.0306705505785375 -0.00774778712120446 -0.0576133171024394 0.041101491313529 0.087812716035965 -0.213227100382674 -0.10619076889222 -0.077254144439722 -0.278051513838393 -0.189289872034615 0.0144627941945759 -0.0879524554259775 -0.0576910199200398 0.0466175702579412 0.00614130737367139 0.00149080164252257 0.0667942911981241 0.112683461553616 0.0599856951766689 0.0121140610288995
  66 1225.17335737875 ""  4.70701743802594 0 0 0.002553283012532 0.0016127828770793 0.00501585804177113 -0.00447059920823007 -0.00163424931849891 -0.00554235100241032 -0.00245596579974937 -0.00337061386998286 0.0167495335683031 0.00458635939600301 8.74525559386238e-05 -0.000520366991574545 -0.00457146340225662 -0.00348608544677818 -0.00624092764434263 -0.0242425767195236 0.013620581436372 0.022543586297768 0.0401233368904982 0.003702949151655 -0.00108922360368029 -0.0135540424931674 0.00054630617582676 -0.0226959349951874 -0.0112398642192376 -0.180835127609701 0.0206398187835771 0.0084865802191668 0.041866206433336 0.00473889412875981 0.014791936266858 0.0676413034483783 -0.022324253309743 -0.00676703037423172 0.078410014436967 -0.00096688435063014 -0.0267213061159061 -0.0067429536755463 0.00455508534607154 0.0240458251131456 -0.00232025530255792 -0.0017476977530622 -0.0795147372912615 -0.012907079808062 -0.0108149044104897 0.0161272445468395 0.0129136749258585 0.0533937858707846 0.183633679463988 0.0688708336855233 0.02938014754107 -0.0707632378977002 0.0114841387892576 -0.146502006806108 0.0389519102147267 0.0794843540123045 -0.00334158813365458 0.0275121707552869 0.0445147696078698 -0.0177422181974672 0.0308023418309071 0.0241029748709721 0.00283774466634891 -0.200896705064404 0.133195809781974 0.12610917005018 0.0438783723348302 -0.175879234670755 -0.0615064965147659 -0.0417339346947457 -0.119964883188524 0.0789061318087712 0.0951662539730908 0.00644734786914371 -0.281480630203618 0.0250843109759863 -0.154734088736294 -0.0105181237104715 -0.0845534352316821 -0.131238315372267 0.161560438913467 0.00138317260252813 -0.00105970269899653 -0.0014968299903292 0.000352344954661989 0.000210484252540764 0.000327638211876278 -0.0015468612623475 0.0024696863244549 -0.000701808235447475 -0.0113955549357271 -0.00457113300915563 0.00532906600132147 -0.0148365181069901 -0.0176608202447661 0.00402172600472468 0.00163351033281683 0.0150159255890959 -0.00591682501107012 0.00135806225478833 0.00040850587119893 -0.00386514058478289 -0.00169254453159941 -0.00133634755511768 0.001207055908565 -0.000928258059235882 -0.000148061811242032 0.00267472333530796 -0.000479063033884121 -0.00202368942046396 -0.000259697554846097 0.00475095319159474 -0.00184852032187443 -0.00539187381730461 0.0149453402065096 0.00905984115664797 0.00616152446911983 0.0172978551462533 0.0121187211815207 -0.000571426235544755 0.0079343337532144 0.00308269543169846 -0.00313133110299279 -0.000746778829684558 0.000224865617772405 -0.00443063836927455 -0.00622316357797523 -0.00505544640987924 -0.00128086570534745
  67 1225.90944997586 ""  5.10440899751176 0 0 -0.00348866331735278 -0.00160821915334197 -0.0081229670877677 0.00592477082156607 0.00196163785884673 0.0082642769074539 0.0061813069459412 0.00786615470024237 -0.0278576943011896 -0.00913679174117981 -0.00217777910306183 -1.45948717968344e-06 0.00975325808254792 -0.00167592803657438 0.0123932530962132 0.0309888567075169 0.0273280547604254 -0.0300278570250786 -0.0636539049470084 -0.0187925315238674 -0.000301607643909966 0.0220463780004017 -0.00337091735158598 0.0375288593167432 0.105884420893067 -0.0607377686711187 -0.103960136169236 -0.050793002013195 0.0238363842092911 0.0467244842003683 -0.0376971724330069 0.00206774276313067 0.0229932976300768 -0.0285262008219289 0.0354539103106498 0.0333588429719847 0.0340574572417901 0.00927753408796647 -0.00796841089393802 -0.0332812125060054 0.00375256015423371 0.000427411134997686 0.114868712712376 0.01764160567287 0.0153411246306215 -0.0299191015794772 0.0150705685624642 -0.068720145467721 -0.31493899336676 -0.0404362055757882 -0.0329821154396197 0.111749479044308 -0.0227595155775672 0.230354409010167 0.0982097469210334 0.233499672713566 -0.062460695202862 0.0813193496046665 -0.0767753501704286 -0.116989543357982 0.0336456152548296 -0.2219090980066 -0.0100996940393902 0.0207977778842478 -0.0147232077413718 -0.0355780485053277 -0.0691323359288243 0.0986030263040202 0.0348771562151175 -0.025034147065318 0.0796139556395048 -0.00887782296187156 0.0853057709437006 -0.0181657930426829 -0.0695993728672193 0.0399716511002447 -0.0818207257170661 -0.0423853974251816 -0.0288605147615418 -0.0855748731726931 0.204545867066504 -0.00183682520889861 0.00522713704155475 0.00250056269205863 -0.0046714881478601 -0.000262250037942573 0.00091662749673592 0.00763367470981164 -0.00688787411695326 -0.000588592306664743 0.00887352206409427 0.00393425237172423 -0.00505806663869846 0.012907034127583 0.0281013955803333 -0.00679611727518369 0.0106323866361053 -0.0270462404182783 0.0112855904911404 -0.00186543100631353 -0.000170684941094289 0.00466493805121061 0.00232424645516357 0.00127605431383661 -0.00137418959259287 0.00130288050471883 -0.000151286254493248 -0.00331587487422926 -0.000994376843670699 0.00151052728981454 0.00081268074080696 -0.00575559799870263 0.00158087631535526 0.00587464614131287 -0.0187892251754661 -0.0114337806743786 -0.00745445103332997 -0.0195655885351534 -0.0141449211963772 0.000318806319554591 -0.00989923501938977 -0.0037384252744325 0.00359020470905542 0.00245745522994878 0.000627972773260783 0.00580861387927425 0.00644602421684209 0.00671524791796867 0.0019571262990123
  68 1255.86280557218 ""  12.9079551292617 0 0 -0.018252108721533 0.0127283183491061 -0.0124363056533422 0.00978792120443911 -0.0251478351147519 -0.00682253661129675 -0.00714885298005175 -0.00359101077899951 -0.00145689663734455 0.00040515786913714 0.00175584717266275 -0.00237736251313198 0.00227976193197536 0.00124580610759538 -0.00175407633047086 0.0011960106680618 6.07409563363588e-05 0.00057990464033695 -0.00356063438624174 -0.000672244180517768 -0.000972139327186138 0.00500361307247994 0.0018987983751234 0.00431933577691158 -0.00103141670575003 -0.000218297617425644 -0.00774942635991522 0.000100899025037934 6.74801963664e-05 0.00278720267587096 0.000308547685188324 -0.000259742340410525 0.00265156515389148 0.001040390257448 0.000397611767790625 0.00240804045295981 -0.484226925350863 -0.00138589500980936 -0.0976595211447059 0.490848479350079 -0.00818023643059329 0.106509796293656 0.0285914772539225 0.000414971030569439 -0.000308696903162871 0.0012654412405202 -0.000674429968242581 -0.00614089599069245 -0.0511879317134179 -0.00677985178164393 -0.00797891077067232 0.0293029610850244 -0.0351784437265832 0.0349385391015229 -0.000698101528307493 0.00365569753729444 -0.00618076551438801 0.00437691963532979 0.00462948151630535 -0.00451995794378943 -0.00453810819642983 -0.00879056518824391 -0.00138955013888934 -0.00173822574201572 0.000210391077428186 -0.0059660157792167 -0.00852726124479168 0.00456162521288138 0.000953485465005363 0.00535899908998128 -0.0014017363802718 -0.00491495689779535 -0.00260698523241723 0.000980415670438711 -0.00147294277238091 6.09817829380931e-05 -0.00197616822350221 0.00419515020593395 -0.00313599096506417 -0.00328714165116904 0.000861019223897006 -0.00738117072621739 -0.0493867557953974 -0.0400240197605747 0.0403206670284628 -0.00542267044084493 -0.0232809530797101 -0.0285704094056153 0.0644783673211645 0.0930014079103145 0.109358625028503 0.202779316599343 -0.0136569994361847 0.0762559544369751 -0.228665615607547 0.0818172600051613 -0.233147452043641 0.180282937979606 -0.0334113621502385 0.00138260074249128 -0.00508216499200863 0.0106954391994358 0.000194461347942862 0.00811784696253774 -0.00576398561347606 -0.00160213532022817 0.00454833791450278 -0.00735776900779353 0.0150131652418884 0.0101463783087861 -0.00997112131209163 -0.0266665355492929 0.00469570305447325 0.0160213657225892 -0.0262668967068712 -0.0281936927556233 -0.0243769052600271 -0.0582453156697226 -0.034525676038242 0.00162773421615812 -0.00836205548934748 -0.0149493950942004 0.0106351067439786 -0.0130915402220802 -0.00703450117747725 0.0159808903274567 0.0287999820432578 0.00800332366728172 -0.00157695088419855
  69 1261.85600915884 ""  232.670697283623 0 0 0.0314561614710624 0.00970074511170873 0.00867141051224674 -0.075407414312437 -0.0074317889017971 -0.050313121311304 0.146557608821107 0.0185256038375486 0.0491139882648206 0.00198947378237565 -0.00151320122610766 0.0171956044794923 -0.0394491389027669 -0.0102393551550577 0.0116131555371838 0.0278174104640657 0.0116573744052597 -0.0284419386952344 -0.0616021843796709 -0.00530989351262305 -0.0469315783896955 0.0327916286689934 -0.00657065569079347 0.0732200243917063 -0.0111666304872615 -0.0151465574148545 0.0700559530729006 0.00632818683019883 0.00441142919962793 -0.0267815236801349 0.00542480512805626 0.0079027749228068 -0.026047685720522 0.00121982423070283 0.00259722863528658 -0.0138092245690801 -0.172274139260957 -0.0241202071219999 -0.0107073437905779 -0.0307424607578794 0.00343074955591485 -0.0313703924022133 0.0589790758234173 0.0016684424139931 0.0307958469747392 -0.181814622227745 0.0095136997864389 -0.287354402351654 -0.199016281674286 -0.0275036015198122 -0.0694178487991807 0.000670730340271468 -0.00621055810318452 -0.00675172689168258 -0.000988782321452829 -0.0464386856830675 0.0609805812537347 -0.0465983710181664 -0.0331905385195157 0.0581934727768466 0.0265456443317415 0.0841517636767666 0.00582737642015112 -0.0149950998882938 0.0151552932466821 0.0725150603191851 0.0628707592460885 -0.0580264103167 -0.020864908878467 -0.0522274257407684 -0.0135547526310657 0.062351274006487 0.00698341720966593 0.00163574982819066 -0.0195924343422889 0.0214791625495784 0.015187122769184 -0.0480203732444816 0.00609376326657739 0.00978945303112335 -0.0196811589809879 0.00414674447154829 0.00824859495299176 -0.00321644216408351 -0.00913500161648415 0.00195854470269827 0.00496348473647808 0.00919923726183706 -0.0125792439443547 -0.00370444265786026 -0.0452384363256948 -0.00329791632005365 0.0219934616246479 -0.0555878925570346 -0.0201251800595027 9.17649027930582e-05 0.0540013411249275 0.0577880926147366 -0.025043937969599 0.000328530031792072 0.0075088174809247 -0.0101173978478593 -0.00489997732002848 -0.0114788663242659 0.000741002044234473 -0.00102533038927822 -0.00470470113036218 0.00797470026865071 0.00191831172324123 0.0044799941778324 0.0176221402626981 0.0307895094606979 -0.00264922013557949 -0.0164485820664718 0.0413837402530332 0.0541415761478693 0.0348173257056208 0.064173501097085 0.0359094845455374 -0.00953780123362528 0.00849834338436959 0.0167793109025511 -0.0119134732922443 0.0117866065869116 0.0083141256599461 -0.019356422812669 -0.0207049216600703 -0.00898961140243864 0.00211456604410218
  70 1285.8999175556 ""  4.82625604032316 0 0 -0.00992867309689287 -0.000182669707602241 -0.00524079585498669 0.0132801911507582 0.000292495431657962 0.00873114406663151 -0.0326650689629475 -0.00561284507852807 -0.00389271302687763 0.00488428341760106 -0.0033634941664755 0.023604611117241 -0.00335315706695386 0.00392979066665588 -0.0265286515890217 -0.0852169666470132 -0.0110136531081376 -0.0487154880345598 -0.0077112346393074 -0.00192287626030382 0.00169573166325622 0.0271946709458725 0.00894606039026064 -0.0145479733965212 0.130003825311261 0.00576919298089973 0.126920337278394 -0.03878032747917 0.00188887436425889 -0.0414368759440926 -0.037564189494445 -0.00368935182410001 -0.0431204109223167 -0.0500368791028416 -0.00502903349438635 -0.0340890196833838 0.0320081418070818 -0.000283101414754272 0.00402324271977004 0.0366022553262745 5.97515542299333e-05 0.0150863292115578 0.121852242272436 0.0165751840208942 0.0388307564125898 0.0591456988685421 -0.00554119781348149 0.109318625043358 0.132462133686578 0.0254817354847097 0.0239483940509871 0.0631954302806091 0.00121157912031623 0.0569061661997773 0.0768139794487616 0.0410831813488527 0.120444701292964 -0.0558616080780859 -0.157564481438285 0.0301264084779125 0.146716003997993 0.0765409076180688 0.0338044860700665 0.0939104543747023 -0.0387869891198985 0.107787017784617 0.168230478363838 -0.00809917805799359 0.0184775524929283 -0.1211479172101 0.0940124215283372 0.0793673317119843 0.113901422595327 -0.0436252695810606 0.072176275554917 0.0543087917508403 0.0473792570098873 -0.18827924849406 0.0864186600410809 0.059349200420155 0.0962956544198279 -0.00137134836395442 -0.000864686576035645 -0.000831051167673389 0.00239071783491061 0.000132533093634314 -0.000690850650472653 -0.00184879586962767 0.00086877452334668 0.00308613102987003 0.0046021680712729 0.00856443382304207 -0.00110448141104768 0.00454950700669347 -0.00176091235077268 0.00109227877700342 0.00147147340986836 -0.000469502939476231 0.0043939187944304 0.00386782142692338 -0.00981729569622355 0.00518880823340412 -0.00131903385900337 0.00334354702510806 -0.000948990479047213 -0.00362759070927484 0.00885864056523931 -0.0050152018474999 0.0361340798286389 0.0204373093043879 -0.00826933917218389 -0.0409442218469711 -0.013032079519101 0.000922371989695344 -0.0124739117597975 -0.0275049985115982 -0.0178780962000892 0.0199372763619469 0.0164355414315511 0.0199985149866901 0.00779107003430597 -0.0163914329398777 0.0106144963145193 -0.0249796574034771 -0.0121815576301629 0.0146950781923608 0.0289275600585936 -0.00132359682862271 -0.00798995249308056
  71 1290.29219213192 ""  4.4854609806365 0 0 5.91158034681434e-06 0.000322091921673246 -0.00536923156583682 -0.00715393217597059 -0.000894083099787315 -0.00344378833532657 0.00739691422406464 2.81539311442756e-05 0.0114937784045405 0.00234898455932532 0.000759793048766782 -0.00346249394931597 -0.00198699377949008 -0.000577534857858059 0.00133527120485313 0.00782033004435834 0.000659782664317915 0.00680086591996536 0.00128286632428637 0.00100381014003964 -0.00398720235503252 -0.000352722329059734 -0.00047198590849533 0.00139144756615218 -0.0116706393779915 -7.80962580449456e-05 -0.0139290547969633 0.00357600775979707 -0.000145112273341784 0.00458230123293334 0.00355010041807239 0.000140357022643498 0.00463971634993701 0.00465003841986317 0.000352259749647478 0.00368417509066462 0.0164867151724064 -0.0053567136541098 0.00324025981090731 -0.000262363771279508 0.00125852446412379 0.00607139560979656 -0.0102095959823653 0.00263443348753811 -0.00423843096811511 -0.0079569105425704 -0.000882690864212518 -0.0120099495134379 -0.0278395118453708 -0.00484833489807609 -0.00907312487482194 -0.0134537108888794 0.00373494626229568 -0.0264061525399017 -0.00756353857562277 -0.00321957856068855 -0.0125842958010058 0.00609395747734596 0.0148769534580811 -0.00363886925122223 -0.0147666887030569 -0.00985472418177953 -0.00358992706869111 -0.00906255108479259 0.00355069324742553 -0.0115941424234077 -0.0176591330722636 0.00255636967787138 -0.0013109849321125 0.0122639049934988 -0.00815665503660514 -0.00842135686490487 -0.0111986478708809 0.00415710374523391 -0.00601504561400667 -0.0043762025260218 -0.00420560911700794 0.0168755551218039 -0.00851108025659432 -0.00629013148983798 -0.00825369540117309 -0.00273194334753015 0.00387341606259175 -0.00195197970609866 0.00375854701403803 0.0046960607374698 0.0021968309768109 -0.0110015472124089 -0.0137961113791182 0.000927931320625176 -0.0427028386615416 0.0348463264716357 0.0311246367275341 -0.0495360828816992 0.0157525414053714 -0.0172535424544542 0.106733654446877 0.0317327015961138 0.0125151429526156 0.0369390931906568 -0.0836062012958168 0.0332839367704495 -0.0175626087907452 0.0140798363797219 -0.00549119992399902 -0.0403186449265852 0.0782212402067069 -0.0372054294650764 0.358530489255669 0.207572001754751 -0.0360277201605615 -0.362843437947942 -0.13731216641715 -0.0227192515327748 -0.055877784908429 -0.190180916972466 -0.120486745797378 0.289453396505359 0.21535589041771 0.179116227431929 0.104613609583059 -0.141636094488159 0.082969379441487 -0.21394702779732 -0.0935926988131936 0.115875727155733 0.267360714934139 -0.0299333430208527 -0.0746785522904062
  72 1292.10502658825 ""  6.34895138777894 0 0 0.0153901410243045 -0.0147887952178215 0.0254763743435903 0.019409165416925 0.00372583071246334 0.00758825575708632 0.0009176080356381 0.0169046519654865 -0.0779075252233544 -0.0503585450875988 -0.0103899150950893 -0.00213831599029024 0.0221090330453525 -0.00170575002662665 0.0387281276107801 0.0414513575341912 0.0184208684665843 -0.0475988860892124 -0.0311251021072987 -0.0117137543557079 0.0202276908501321 -0.00318418072055037 -0.00766998101065788 0.0318479780964171 -0.0260217342637758 -0.0119292383917217 0.0320953750067327 0.0053742726105425 0.00117332024290457 -0.011929715843271 0.00427238763829087 0.00534911233861491 -0.0110810750601852 0.00857688550123326 0.00282333642448928 -0.00506315899983638 -0.1283013962939 0.0254617654534621 -0.0339873334608121 -0.0914393095020528 -0.0052438800344197 -0.000970453546802263 0.0102491351687897 0.000335380486193636 0.0043935035988209 0.0167608103606468 -0.00397805355257509 0.0241731374373436 0.0621915460346092 0.0104984799035446 0.0393437717565869 -0.0093184928321676 -0.0077089885871382 0.0292995043165581 -0.00101097507362297 -0.0191407461688945 0.0193697101188284 -0.0195715549125792 0.00120898055710997 0.0244173057691655 0.00149463866818396 0.0454898612386526 0.0019666518200115 -0.00695928822262126 0.00793527881817125 0.023615418646214 0.0232062755358396 -0.0368404485987853 -0.0134339425561992 -0.0141439142850886 -0.0179081986015886 0.0196014935791833 -0.00786495515400498 0.00594858728246504 -0.0282964622739853 -0.00397641006572025 -0.00287102295337816 0.0129857477832141 -0.00625360050916914 0.00185732230640269 -0.0298190704835472 0.00136405389362948 0.0169982328284332 0.0237926243168983 -0.0206262948115712 -0.0239117035669646 -0.0146441642464398 0.0777143267565067 0.0627697815835263 -0.0187936530304843 0.000129171039533984 -0.100838827727373 -0.0138115566762239 0.0172162745814264 0.0904158820819558 -0.0160344894894942 -0.567981464806486 -0.415860302602531 0.0537980649545909 0.00335960856682605 -0.0120655151906901 0.00483280938040272 -0.00747207366713327 -0.0005777209336315 -0.000272252570721609 -0.00392727157921932 0.0103548777618837 -0.00461675632742544 0.0465185728135904 0.0276000442218078 -0.00399363764169862 -0.0414953108602549 -0.0126698702219545 0.00298849075777184 5.3867864760643e-05 -0.0339324627171825 -0.0195872788294878 0.0428952756971006 0.0343360698997228 0.0272833381037686 0.0133436837465637 -0.0178007569540022 0.0112145999257835 -0.0276502686589789 -0.0129759716873422 0.0161233900067116 0.0302311210944261 -0.00328894211177036 -0.00953573795494321
  73 1303.3164798953 ""  104.018950886344 0 0 -0.0196884802349638 0.00258241414563911 -0.0262966075212268 0.0393516176460664 0.000363203452223081 0.0411212378164871 -0.00252660947554942 0.0229931439814472 -0.117012211736347 -0.0823103113440512 -0.0161508768875421 -0.00668177300760699 0.0355042160955392 -0.0035810755015821 0.0665205975106836 0.0762081463206427 0.0332677121623232 -0.0841042562283542 -0.0539842812624305 -0.0195834717007542 0.0325971843633121 -0.00209327219161668 -0.0109101112628944 0.0480717628353101 -0.0410774055618996 -0.0179333954076554 0.0463035461456317 0.00727971620656526 0.00153458460606165 -0.0172778341264553 0.00553312666015873 0.00745409576855764 -0.0159443512889329 0.0141079557642462 0.00430376424479866 -0.00584464371749026 0.104256312841284 0.019223936806706 -0.0129432178190581 0.0208115837896864 0.00422460994914861 -0.00386965915889941 0.0470013576535002 0.00496468220168477 0.00796845839548857 0.0340192630210678 -0.0084759901243412 0.0577467914588309 0.0830935232075492 0.0123610033349072 0.0610421519133029 -0.0454687640039037 0.00458167895407471 -0.0248155598166374 0.000388361274161523 -0.0242923032361644 0.0266883650144214 -0.0283690347633238 0.00185293306751124 0.0347130292663447 0.000592975015278478 0.0646556072832391 0.00229867731168118 -0.00689526823180208 0.00974023419382631 0.0321040084151453 0.0319487788518635 -0.0531730724073516 -0.0195113855935637 -0.0205096574940978 -0.0259167286002909 0.027648660834485 -0.0144264628459351 0.00983242344487157 -0.045081365424791 -0.00511051738876255 -0.00434875934227151 0.0215762185774954 -0.0115008501626924 0.00212873697553977 -0.0478183993074036 -0.00344246878257219 -0.0137331305364921 -0.0140214955101383 0.0170335590969576 0.0149917271097685 0.00449685218095025 -0.0550730550013902 -0.0364313801450711 0.0234007870124283 0.0120345273811056 0.0711900712786063 0.00516383548363773 0.00577182475936248 -0.0503228092588189 0.0103807418635011 0.329945441904994 0.22906415644244 -0.0106832844270485 -0.000527365051834846 0.00134241614017588 0.00149581630428314 0.00555413431511067 0.00669997342938014 0.000948897113638145 0.00342251313424028 -0.00171914295221476 -0.00172764340894725 -0.0211074685341802 -0.0157887075483592 -0.00693361525565525 -0.00488963984786823 0.000218867176791502 0.00042860726550623 -0.0112119090209004 -0.0159178561347717 -0.0107199762931298 -0.0367681276354197 -0.022196898088288 -0.0101014320883285 -0.012998074290736 0.000924936129617722 0.00146699940130154 0.00152252657604237 -0.00305718350654903 0.0033332262703814 -0.0112209798419727 0.00617573128231737 0.00242454493975896
  74 1350.89501981018 ""  0.487403457965887 0 0 -0.00215074298770843 0.00376228621986745 -0.0137965106494423 -0.00506486918659637 -0.00482248134806454 0.0197642450225187 0.0498353993439682 0.027471012679815 -0.086610493792655 0.0263560421754392 0.00237569100504367 0.0165689411884134 0.0145303155513391 -0.00105433960909779 0.0255126036668738 -0.0516849202901419 -0.0229116286206053 0.0592502381892789 -0.026973584069979 -0.00544669066344928 -0.00553481762645261 -0.0194891754893463 -0.00110283835488777 -0.0162062568845988 0.0171306967620166 0.00761614028248994 -0.0196462783233368 0.00129398873780428 0.00513240939160238 0.00404689460085614 0.00422001484020256 -0.00495350320113705 0.00208998880892771 -0.00795467726260689 5.72589577743563e-05 -0.0105076759989041 -0.00255643390932304 -0.00148357618368867 -0.0115352347967409 -0.00469185272527849 0.00817610483708913 0.00207898721347324 -0.342322059242239 -0.0650989365412562 -0.0315182361264452 -0.188579557585628 0.0331461907354374 -0.407492079883259 0.463300538234016 0.0916501017022295 0.0746493995611979 0.153249256244788 -0.038271735822874 0.352071912088639 -0.012941481340546 -0.011915921421316 0.00234233774263173 0.000547225748213464 -0.0247110485250564 0.00929364442397558 -0.0112824116136776 -0.0373311872771138 -0.0109687235397052 -0.0175301634997556 0.00349518908375934 0.00589339553144416 -0.0301449261885385 0.0300141644512528 0.00116078092865837 -0.0112160273880696 0.017137518018582 0.0194105262606085 0.0246989343789833 -0.00665177485257102 0.0512630176893202 -0.0377358328635095 -0.0175183127845582 0.0431036361225093 0.0232974951202795 -0.00136632744461814 0.0523780482404525 -0.00026530694999854 0.00134547041198224 -0.00342381940587406 -9.64290642090724e-05 0.00141266094581351 -0.00124105135039097 0.00148791897467704 -0.00966182289459795 0.0113479710731667 -0.00496691507949499 0.0188097004064916 0.00560088056244962 -0.00413565791769778 -0.00533927319892591 0.000307844677273408 0.00321610985662557 0.0357228785828123 -0.0131078595576747 0.00059092281528577 -7.853232768537e-05 -0.000389561385516507 -0.000231962071331923 -0.0011399984049463 0.00102837427866365 -0.0015578518112844 0.00108011023302544 -0.000419086984070768 0.00884052865001775 0.00625597937653795 0.00545356051244797 -0.0111441228487819 -0.00879090831563122 -0.0068792734812585 0.0037726719877411 -0.00259099774554314 -0.00013708338466414 0.00869905985493006 0.00615814710483064 -0.00336680459606392 0.00502079188612207 -0.00291374442623399 0.000438393581378999 -0.000751642417820651 0.00141673856817497 0.00169540796423888 0.00656474012259232 -0.00127708182606304 -0.00130145644461528
  75 1363.76225824322 ""  7.05009824733055 0 0 0.0744742050911482 0.00690867929745161 0.0598306777420057 0.0297119661483455 0.0129518414744522 -0.0156721137610778 -0.0309540129152 -0.00194567319601631 -0.0143379687335962 -0.00902808725474429 -0.00210208239223905 -0.000782100416389015 0.00687206096044586 0.00368095806177119 -0.01297549386525 -0.00704914277638537 -0.00261809538451458 0.00534445629480273 0.013507364951813 0.000724087472436901 0.0128242551414336 -0.00876130956357493 0.000624005479082085 -0.0149486866191986 0.00147288392129342 0.000463059294559891 -0.00106450178536276 -0.000745390491894013 -0.00135820539606822 0.000811085277701767 -0.00128115838082108 0.000537599124294984 0.00120482183334163 -0.000964768875420805 -0.000155534788737018 8.75734407203182e-06 -0.388414886815602 0.0126637462028005 -0.054988223072492 -0.529901733087022 0.0194404993822103 -0.185562472157917 0.0475153982196769 0.00849970070844828 0.00498182413882613 0.043719294577624 -0.000905418898266809 0.0648867407330862 -0.00563051260442464 -0.00370323358776397 0.0104146670714978 0.0378524104683148 -0.0109863556541332 0.087663052978106 0.0022875608547884 0.00455906340826396 -0.00418601770953867 0.00319240986602598 0.00519963840410176 -0.00581925020600355 0.00238141972820173 0.00366786660030834 0.00269517148494895 0.00358554886233157 -0.00117318729721754 -0.00502507518492618 0.00415667026096932 -0.00288713494263984 0.00155736435569857 0.00486163324841802 -0.000917414542797243 -0.00716490838766378 0.00206933178578073 -0.00103949378719585 0.000453609629531985 1.08542038655701e-05 0.000222800653613233 -0.00146561607098927 0.0012989483822314 0.00160669666268914 0.00106054062471763 0.00605512703540113 -0.00326851170793081 -0.0192216263259235 -0.00629662024142096 0.00942351394583149 -0.00712777246814706 0.013319180496434 -0.0761618869416787 0.0385484917774447 -0.0648506004270824 0.141795607113504 0.0729308135602518 -0.0604628070371043 0.0381768713597513 -0.0514528744420828 -0.157718120812133 0.356101709645546 -0.243823021984496 0.00314363474129757 0.00265887573392375 0.00251427036425901 0.0010817915895514 -0.000717370217287759 0.00287338539391578 -0.000472043246506837 -0.000815723078293931 -0.00276831541500291 -0.0135699641228772 -0.0125461649073955 0.0031537954361015 -0.0239379285981748 -0.0101636821947803 -0.00722297663285257 -0.00288508205287854 -0.0281089321882182 -0.012511323638251 -0.00357564547404329 0.00168139028714941 -0.0135304645494377 -0.00422494787859429 -0.00494413267883994 0.00207739309456495 0.00296021501298717 0.00159418777520626 0.00685969166353758 0.00312062913525344 0.00417549627343526 0.00121032049878687
  76 1403.61664839931 ""  5.81702422571969 0 0 -0.0119340075040952 0.00753625928029045 -0.00255443961759987 0.0011570798750961 -0.000795354497253456 0.00553712659171857 0.000455399914905364 0.00036232263712181 -0.00393881818619174 -0.00100809248796465 5.62878586866594e-05 0.00220583287072899 -0.00183892639448219 -8.24300356719391e-05 -0.00100136263510581 0.00463495183373659 0.00192417013362624 -0.00475760009486687 0.00238250826428949 -0.000480335198607374 0.00520590482042974 -0.00499023955673165 -0.000264722089064839 -0.00470770446579775 -0.00150384737000169 -0.000633905619173737 0.00144826001735673 -0.000181164831940825 -0.000787850387677079 -0.000171154751754711 -0.00101877444058069 0.00102980874173813 0.00013392265835698 0.000141979259583825 -0.00026867469900578 0.00214780556371129 0.0752814257187065 -0.0107444220938979 0.0268468652241652 0.0237210353857681 0.00278610011837701 -0.0106285502359248 -0.000866578875279407 -0.00667829447151337 0.00191757463011733 0.00879448174212629 -0.00230248920587402 0.0222339005756195 -0.00932902609411368 -0.00300638347749004 0.00382731658468613 0.0019035552927605 0.000361485726072283 0.012585780317447 0.00225301553161082 0.00309846896677857 -0.00185003158242953 -0.000161335586357663 0.00290119300153602 -0.000673422702311312 2.00409523644258e-05 0.00554088756702507 0.00163378960134362 0.00549184215938807 -0.0014305041888282 -0.00147193038403949 0.00487078367439832 -0.00537270567277579 0.000163853445468583 0.00229455165086945 -0.0046104547149968 -0.00333755523969341 -0.000598583795092647 -0.000985405874056002 -0.0104469859360767 0.0053424284768829 0.00250008415683351 -0.00710071642854152 -0.00210015221422335 0.00409092373926471 -0.00944904353812213 0.00568672807262396 0.0111172124333658 -0.00620973257744164 -0.00621376426002099 -0.000220513773826287 -0.000316383110017695 0.0191629814178352 -0.0170038708838704 0.0088038208271071 -0.00968677918886182 -0.00693109978521497 -0.00270272809179293 -0.0155965765611199 -0.0489607436439213 0.020886222930235 -0.0746574853525126 0.073388658910709 -0.0679675485472557 -0.0855772778560488 -0.021351666279954 -0.0427642423102016 0.0352125736873542 -0.035756961075701 -0.00246761766255076 -0.0315820042044967 0.0110611281563381 0.0264386689529305 0.482430325537453 0.435127450505571 0.330410534193022 0.183253636703445 0.0480185815578669 0.0125262094000322 -0.00853536451506186 0.196773046128809 0.134835768244526 -0.172330643932959 -0.180187453673142 -0.0970568786484289 0.152568694552091 0.0609108239261954 -0.0693626038649589 0.0369242769768929 0.0760907366395949 -0.100993249188703 0.175762130479912 -0.0347264409394952 0.00141503633799443
  77 1408.75282073455 ""  17.225785927226 0 0 0.0718560651541257 -0.0347337978797419 0.0182923731291833 0.015657406369676 0.00351769384051203 -0.00917737271920066 -0.0149728173463687 -0.000294015094287403 -0.0108187875946578 -0.00773071975424667 -0.0015497138168836 -0.00114999697373403 0.00694419593794207 0.00281547185299123 -0.00745202585800525 -0.00974980862268261 -0.00429524667103889 0.0104208050807587 0.00525970352242174 0.000780236430935019 0.00321108393130292 -0.00271932096972834 0.000947126141614229 -0.00554250214333424 0.00269487110693244 0.000804423992847053 -0.00205491744054309 -0.00020316929739261 0.000359886894296582 0.000639618917083462 -5.38999491811825e-06 -0.00040419371448365 0.000539766210393155 -0.000940857239172689 0.000374583071266624 -0.00308219753792557 -0.434250705499682 0.0924741098740646 -0.174689894318227 -0.181436805013567 -0.0133967585106817 -0.0152809917946068 0.0262959798520527 0.00478846389746283 0.0018572574427035 0.0160845956984926 0.00229933772446645 0.0104553168393681 0.0174455491770377 0.00376778472369713 0.00558913129773117 0.0355283545986923 -0.0214115978963727 0.0668299843779925 -0.00190447576728875 -0.000691669274047534 -0.0018279474531105 0.00211737315524876 -0.002885032898304 -0.00206721242079368 0.000256008467128884 -0.00292644872050225 -0.000246091046782953 -0.00190002925706677 0.000403762274750283 -0.00208113808385104 -0.000989283869118447 0.00199014742411834 0.000738610546729801 0.000761713479144758 0.0034876564581669 -0.00117011184106259 0.00298996405389014 0.000426691850362147 0.0140575608049306 -0.00733451228377452 -0.00378074656844967 0.00875263990087502 0.00382075942336613 -0.00417177856775193 0.0132872763562317 0.00355089874353458 -0.0205818843697854 0.0222848799330822 0.0166161201771787 0.00101340266567078 0.00589996489646571 -0.0931735116782229 0.0771792544268177 -0.0381752214514073 0.0226898276533024 -0.133369298108707 -0.0286676567151248 0.00447581768790503 -0.023510335983441 0.0213942563524355 0.41364758734652 -0.305344256619408 0.309975292708104 -0.0138724111365252 0.00100394446416552 -0.00970519980723004 0.0102881682173714 -0.00369549496118898 0.00281923651941845 -0.00340187884032051 0.00284054625175265 0.00410795447104354 0.0872884273333119 0.0821983339025881 0.0617829312079775 0.00646486518798673 -0.0242320817310153 -0.0273300104574312 0.0289495213593069 0.05777384919208 0.0381610332148321 -0.0574858421166791 -0.0495724651022308 -0.0374897973351089 0.0162196889225852 0.0142697545457437 -0.0115557202404922 -0.00540472155895314 0.00285181926734016 -0.0177879366514263 0.0228276081968337 -0.00261173223310895 0.000246790935584176
  78 1413.68440652237 ""  2.08078416302234 0 0 0.00645724821447489 -0.00389890649551674 0.00290799016480318 0.000440156641045302 -0.000383646665783844 -0.000807315358652069 -0.00179590517492138 9.37481265541491e-06 -0.000391286328075824 -0.00210557091998237 -0.000101980900941515 -0.00172538475613447 0.00264263000627154 0.000402275321867164 0.00107958560365782 -0.00158102289123118 -0.000799093534810782 0.00208471838759053 -0.00203640772408576 -0.000176919993669546 -0.00184431806551261 0.00223995459326133 5.85712200781721e-05 0.00142932231163627 0.000442838974598326 0.000179030630540328 -0.000481424695230209 0.000336113183333729 0.00085867463666927 -1.86154605380968e-05 0.00184279477866547 -0.00159099992388511 -0.000719005919601872 0.000476868657293875 0.000699820979123011 -0.00379277228470535 -0.0350690226723333 0.0181569732320501 -0.0218716034550816 -0.0164104280661286 -0.00479844061022456 -0.013607950863575 0.00522413720114126 0.000707801517651914 -0.00118507527023039 -0.000836919278894135 0.00116851408790005 -0.00698817309501331 0.00920349297361712 0.00235054927458646 -0.000132834666908695 0.00146765957224816 -0.000320168706716391 -0.000939564529231503 -0.00227067963146773 -0.00311392942791944 0.00162676896271001 -0.000670923757283031 -0.00360574162766805 0.00195490617847358 -0.00143182551171526 -0.00474411422149426 -0.00190131925228704 -0.0100240465980068 0.0027745904100343 0.00331253418344547 -0.00760195477500538 0.0082457446002587 -0.000714878307704527 -0.00458407157415341 0.00794546837844527 0.00630558276120134 -0.000393032698008411 0.00248832861851185 0.0164294667952812 -0.00940239047699592 -0.00460234896330057 0.0134708552464659 0.00251500605975822 -0.0079918862587022 0.0146930477618474 0.0032547907950859 0.000223585990653277 0.000852496276778029 0.00206179333947302 0.000295330907844179 0.000310543624797759 -0.00841784900898711 0.00338448164718232 -0.000952237696139366 -0.00939393081120425 0.0222343342589459 0.0140172185418306 -0.0488494911356561 0.000151115784928236 -0.0111338427804665 0.0351868881330232 -0.0146762233241114 0.0231622356877584 -0.0365343763709574 -0.0753811980413726 -0.00119489573362571 -0.0104357946321071 0.045615281759526 -0.0363751970486096 -0.021931801462289 -0.009905900311193 0.0299634702302625 -0.0036620709386896 -0.0359564975389475 -0.144467714882327 0.486132866992769 0.416910064634441 0.361000761682373 -0.133121140595321 -0.214321297026435 -0.180049174488284 0.165633108043174 0.151828465898853 0.221753311449727 0.157321087844226 0.0023460986039536 -0.0358020589477591 0.13150508994396 0.119612335641096 -0.0658252525358356 0.0700560312671294 -0.0707289808786823 -0.00365105367951165
  79 1418.01921910916 ""  7.96264430997856 0 0 0.00141826339013649 -0.000259495518570145 -0.00404358081052219 -0.0048636555303887 -0.00204009965408945 0.00499706604136614 0.0170223644969208 0.00724682802372468 -0.0194493286740074 0.0248530028355416 0.00196113510678132 0.0176060938061516 -0.0209488916937536 -0.00306302391927894 -0.0055093297731374 0.00523733020431035 0.00210161216093918 -0.00922552265949828 0.0164617976458924 0.00063080816076667 0.0174948460890513 -0.0246005022577282 -0.00202391131988321 -0.0166408530156655 -0.00039844497186033 0.00231015951449344 -0.00400347412168887 -0.0256071112947603 -0.0739176998495432 0.00269204095920954 -0.00830129825215378 0.00327735164839952 0.00571752793649631 -0.015884867549095 -0.0213323112045194 0.0830576420144369 -0.00931645805389796 -0.00170267859648031 -0.00533999171528649 0.000219823355916553 0.002013886411015 0.00669367051947289 -0.101981060341476 -0.0208005157699145 0.00367243938521834 -0.0200765807741106 -0.011079727934704 -0.00162364707978577 -0.0266330027485631 -0.0109437660906871 0.0120191323152017 0.030573201924393 -0.0152728642418539 0.104677763582637 0.225443390916365 0.253579460270144 -0.0523959476345907 -0.0034454063340033 0.330496746435419 -0.0830190545135831 0.079327312152921 0.296769110674718 0.124839946435851 0.028981760075943 -0.0111989616110401 -0.0256882858472113 0.0400776143052764 -0.0287106865206653 0.00993838680086568 0.0267822722093629 -0.011264774381501 -0.0395242318207096 0.0174589351871493 -0.0652772760553337 -0.36196104614401 0.195621576329889 0.113468407931632 -0.290392675403307 -0.0349968105966752 0.190845567723116 -0.30869357616289 -0.000131054185857989 -0.000236683776162581 0.000631864675609704 0.000687898911607581 7.7099140235481e-05 7.73685816951325e-05 -0.00316260886203368 0.00224822108274895 -1.48822279843605e-05 0.000783425822656117 -0.0035849088675515 -0.00119649636706579 -0.000201525357759047 -0.000986285392483966 0.00106778721523695 0.0172382560049873 -0.0117631919836937 0.0133229314368688 0.00155624945808099 -0.00160385190279627 0.000982792250375978 -0.00144564259547277 0.00227867182168431 -0.000932597492556541 -0.0018083851380322 -0.00100302233653165 0.000536327094689807 -0.0128199161887409 -0.0128447151569696 -0.0137586160293502 0.00919436009672549 0.0102477606340626 0.0096086271086173 -0.00262255539968477 -0.0117260901150905 -0.00902865734612593 0.0129905283948866 0.0118858680114044 0.0096310796217122 0.00785885207643864 -0.00213838321837977 -0.00165818006264919 0.00888462819440611 0.00786359635753357 -0.000654667600513965 0.00535057360916893 -0.00221046486521091 0.000406577632706646
  80 1419.10670400102 ""  6.74777484061778 0 0 -0.000647292853030745 0.000108925674358116 0.00191757361408186 0.00233264045556374 0.000963868713549263 -0.0023124643255009 -0.00802008051059117 -0.00368396750682695 0.00891486988155339 -0.0116911537278502 -0.000950259834110421 -0.00853639173264592 0.00987006087751204 0.00257726630157731 0.00320647127706678 -0.00188352967839461 -0.003028630076238 0.00431789599077601 -0.00776197003347411 0.000555221549532243 -0.00812144041933136 0.0114270169678514 0.00116153022898298 0.00801444257228243 -0.00105997578047605 0.0028957839591025 0.00227241517739178 -0.0166101738268698 -0.0579504376213309 -0.00236756889374186 0.0675729514685234 -0.0611381173468778 -0.0292099399722402 0.00809321143626985 0.00595507182465035 -0.0382302287608563 0.00435273371145884 0.0010222774362813 0.00232879037550762 -0.000104643893696303 -0.00100575286205109 -0.00335466753635011 0.0463479730918128 0.0113914493314987 -0.00187515652227838 0.0123861655703165 -0.0121613095668542 -0.00430117506952694 0.0138669381312336 9.91947979622428e-05 -0.00671697710288209 -0.014762270796655 0.00719393021855166 -0.0497001857776121 0.187555576109303 0.195925404835589 -0.0251385209374417 -0.0245831948523212 0.262613717346837 -0.0346997868130582 0.0415721300688566 0.226462603271437 0.0862564625855113 -0.391823049306892 0.106215714631566 0.133661425415845 -0.250556258799351 0.309758928233671 -0.0190937630652422 -0.163245734730783 0.315244871583978 0.21861967413552 -0.0207965457592046 0.0297889859044633 0.158696122731952 -0.0939016802382373 -0.0295781526133902 0.135456044809916 0.0277517625851385 -0.0817745605329419 0.145202175838946 4.236232706091e-05 0.00017567521907687 -0.000297982813271579 -0.000342933086792401 -3.19528938592025e-05 -2.99862205242431e-05 0.00148440227854043 -0.0010511669894811 1.08736128900453e-05 -0.000212069318317203 0.00110588383232733 0.000244573735914268 0.00048800453376328 -3.86353731098448e-05 -0.000108589868985261 -0.00799811521647368 0.00550958082878062 -0.00624512728073956 -0.00096506689358535 0.00117651346253043 -0.000704221052298648 0.0009131727191825 -0.0015878563035989 0.000719122844975662 0.0016999847932201 0.00104089875935464 -0.000442202252351325 0.00853691225112672 0.00861565811414129 0.00905511935030842 -0.00697697321276686 -0.0078889598627616 -0.00731446628867077 0.00245097431640598 0.00808626773446017 0.00625867086457765 -0.00798366636291718 -0.00743453498670758 -0.00673459235799044 -0.00686734795508058 3.54051862345881e-05 0.00295539306180697 -0.0073797444637171 -0.00659418517171815 0.000937079127924717 -0.00618982816361128 9.68843550950135e-05 -0.00165957952481485
  81 1436.25587963605 ""  5.85732724471608 0 0 -0.0010912810291204 0.000468584312540749 -0.00287641894528997 -0.000843249687353476 -0.000514425012334536 0.001888208105587 0.00491096637399133 0.00217677495545852 -0.00609429945099709 0.00856307556491489 0.000723955498747998 0.00790108226421029 -0.0100831843861266 -0.00154404142398737 -0.00432628256470716 0.00609630510573096 0.00319382230046771 -0.0104493673782273 0.007551220841903 1.95327050282664e-05 0.00893714809332075 -0.0101101015669527 -0.000925284484452431 -0.00658250023630587 -0.00201666577603719 -0.00111720674632935 0.00474294428846195 0.000454333938533621 0.00241166919885626 -0.00152505948531816 0.00252883961552256 -0.00211295130865928 -0.00242571413109526 0.00227356107727437 0.00134120113420288 -0.00473711027101149 0.00137106385194924 -0.0114853424418727 0.00662099516966117 0.00354254227107199 0.00340259172425865 0.0156034225181729 -0.0244414869174172 -0.0118825602008864 0.0042705900357914 0.00572568889690098 -0.00277937978706266 0.032931696614523 -0.0382011901925045 -0.00938349202171387 0.00249074160893059 0.00754889091135182 -0.005169599311876 0.03337152517916 -0.00536552990976094 -0.00991109398932244 0.00873060772021166 -0.00173174573408446 -0.00784696010270258 0.00343848044692804 0.00286243789241885 -0.00854631800478263 -0.00369763555553609 -0.013363125247261 0.00381503337759874 0.00971356478068043 -0.00770759051848082 0.0116645381818012 -0.00151986766114438 -0.00827887339082324 0.00962815494236976 0.0106673521449384 -0.00720504804945943 0.00635089148974064 0.0191109477344524 -0.00868334338368847 -0.00442648422437249 0.0141845896686726 -0.00154841876258531 -0.0147434232449344 0.0147432991883234 -0.00241232105950603 -0.00199802626076608 -0.00021752682865596 0.000673878358272471 -0.000278204011854495 -6.69208576257042e-06 -0.00137753518991936 0.00205655620047794 -0.000854626433169985 0.00418122152681241 -0.00928338655329135 -0.0064093174909735 0.0254131088194666 0.0100277542404859 9.24031992027357e-05 0.0037638286894342 -0.00687952416064969 0.00556301048224332 0.0391002802557882 0.0278237943619215 0.00900587608164283 -0.00520508051363265 -0.000117322001119824 0.0106811633530495 -0.106936074728868 -0.0533456760211116 -0.00203670556182725 -0.132894958390557 -0.117501518672336 -0.0596943201125167 -0.16190410721422 -0.110283337794108 -0.0956823356274493 0.0152747393464864 -0.00142448762214309 0.00922035646873158 -0.0119108166780302 -0.00113566652619634 -0.0242541903954712 0.413228806744771 0.0625329292073486 -0.245917569731137 0.339978314636512 0.329065091695221 0.0411460627658024 0.420110086527085 0.158392340995193 0.164394405152438
  82 1443.1881461954 ""  5.66248665253172 0 0 0.000456215954784803 0.00215714421476041 -0.0115873161893074 -0.0144196092591716 -0.00568613810222829 0.0138001623436603 0.0435924895221937 0.0175228832042204 -0.0433206726451533 0.0790610550649643 0.0052100621800185 0.0618027718633535 -0.0825724087466583 -0.0119797531916088 -0.0333341515320978 0.0386636093457999 0.0224033102564682 -0.0730617631839332 0.0656289506024549 0.00151499659349501 0.0688102064852711 -0.0813498475344703 -0.00664945198095038 -0.0568733878279211 -0.0147862278858918 -0.00904970432734047 0.0313003528509821 0.00347338507835828 0.0119987599524977 -0.00861184259212646 0.0085528411650947 -0.00632024972945221 -0.0124339984995098 0.0157536480452283 0.00898949095644444 -0.0271187742846245 -0.00245523787617718 -0.0199226253750487 0.00265720885991904 0.00247282640198136 0.00875719104814497 0.0250664094285467 -0.252569951969586 -0.0557887382650291 0.0291575478546639 0.0236785606948385 -0.0339154249583918 0.217476649446873 -0.286678105350366 -0.071156641084431 0.01889665079192 0.0692103359407142 -0.0429124557806358 0.27988206523553 -0.0225170960410546 -0.0459709900668009 0.0436630582157368 -0.015798050379279 -0.0378723769621388 0.026798822604561 0.00534552193126657 -0.0394300585109544 -0.0204187672104537 -0.0424011589786826 0.0132805712034663 0.056841295105952 -0.0166338563460773 0.0463544657932934 -0.00488445445338572 -0.0309592964833193 0.019332715407324 0.0386761289766236 -0.0511775597383152 0.0416085947419948 0.108466789530546 -0.047811918510664 -0.0273590623525199 0.0815126508269156 -0.0176087497908738 -0.0947978426583656 0.0819208230320726 -0.00119620658921295 0.00349957073681801 0.000241472272594513 0.000421308143774905 0.000202205241465056 -6.9933855302508e-05 -0.00231398832637061 -2.78404008014574e-05 0.00219946660117784 0.00524365855770347 -0.0153141814692294 -0.0106800203491418 0.00664321836080644 -0.0145019640704567 0.0120785513520427 0.0182239163454109 -0.00876310357665166 0.0125943464479319 -0.00211158512793503 -0.00352879609852281 0.000332106555531395 -0.00121047371885896 0.00107364247294405 -0.00182709251893302 0.0139755356621448 0.00752239766358682 0.000467425578666394 0.00175314721522854 0.000555615778524773 -0.00565197429997873 0.0198738633630189 0.015599365280773 0.01492909872879 -0.0018989627147879 -0.00826074891442073 -0.00748587250384793 0.0203937387123303 0.0153856524071288 0.0113181811467769 -0.0602049001426043 -0.015515341284167 0.0398346351123782 -0.0412203141244738 -0.0400124051276029 -0.0117129349989825 -0.0539477943163374 -0.0323867681777347 -0.0286298896349928
  83 1451.26861822417 ""  5.15416678580556 0 0 -0.00089733292037864 0.000657007284545686 -0.000715153846940164 -0.000981803331824181 -7.95455039139606e-05 -0.0006590087905864 0.00523021447596544 0.000780293061116017 0.00140648664938613 -0.00472835731465858 -0.000299881844089107 -0.00368345004013708 0.00186753381352209 5.10163518934695e-05 0.00197496429057983 0.0059584147207944 -7.03407317681082e-06 0.00801857031998309 0.00073338587763864 0.000527448596375591 -0.00196666606170252 -0.00230783220326433 -0.000912768982706607 0.00193303971523923 -0.000467805549766751 0.000281184876296757 -0.00161323324411789 -0.021929961625892 -0.0647774526930111 -0.00124332934155613 -0.0511116353211379 0.0456396455823221 0.0202914874171282 0.0129935722109275 0.0162659314354471 -0.0678981671592973 0.00438705846675313 -0.00509101595780769 0.00456478092926837 0.00144586339239925 0.00110992766700505 0.00421229598532461 0.00778355850043349 0.00202920559931598 -0.00222236894268684 -0.0170114119028179 0.00298792823591418 -0.0387228497883035 -0.0223832385488172 -0.00407234260934321 -0.00601279296725428 -0.00488052877683735 -9.37033995295262e-05 -0.00334320987348838 0.209476271148316 0.219422773732369 -0.0262649142533131 -0.0219423432734493 0.293331300801124 -0.0553239946331199 0.062035328286972 0.246807654870351 0.103016017976023 0.298364330709452 -0.0789721486134037 -0.0881568215182019 0.181202402454432 -0.221809741966032 0.0162091126281356 0.114080573047979 -0.241799425315097 -0.159648704366495 -0.0187571937717736 0.0558306097118683 0.294335990819445 -0.164166345990226 -0.0871032208746546 0.236359331808878 0.0320872504239775 -0.156900859585592 0.252155695191003 -0.00149193318093727 0.00328928217975067 -0.000316522297110279 -0.000175368890915283 -3.29729812814312e-05 4.45595939759907e-05 0.000768151579017942 -0.00135234703287131 0.00026963947283402 0.00620542929591555 -0.0142292871428891 -0.0114312304095799 0.0113222530268752 -0.0126962058435387 0.0114750187177748 -0.00259161945011399 0.00307644825204325 -0.00306860745032644 0.000465452321436845 0.000236625669928496 0.000252487406089749 -0.000149184941810198 -0.000186848722550161 -5.6388141156092e-05 -0.000862212992204614 -0.000318275493011416 -0.000231001242958909 -0.00136676936043564 -0.00111670453155407 -0.00234934285659545 -0.00129978351847409 -0.00211414995340484 -0.00144155843306257 -0.00108605052665227 0.000618189686547266 0.000419528783315236 0.00227162376821987 0.00125540941105133 0.00164136063525254 0.00451048034929035 -0.00101748271602328 -0.0012844435255114 0.00303198356478234 0.00287662751648682 0.00259879894750491 0.00188589452102583 0.00132965877270897 0.00101341872315383
  84 1454.52812187628 ""  14.3243503506745 0 0 0.0115632788418508 0.0096480949627056 -0.00142763706556088 0.00384046843401154 0.0017693127146738 -0.00358127016491941 -0.0021725425505295 -0.000283405194702768 0.00122784944648197 -0.00602103869330077 -0.000935448337537814 -0.00241925168372535 0.00396617338449167 0.000847242940593502 -0.000103966758018567 -0.00094739688058433 -0.000806416907339973 0.00330905555179851 -0.00232526033809619 -0.00035155062878453 -0.00109852064651027 0.00167715650944998 0.000329714395241643 -0.000635540100117536 8.01608417776741e-05 0.000273506676409319 -0.00136132651258427 0.000747667182548224 0.00174154558938203 0.000494568908819401 0.00150819273720629 -0.0012719865311963 7.53816218199679e-06 -0.000948422361446813 -0.000781197174016501 0.00279624652220557 -0.0570444069759078 -0.0855932221118136 0.0507681349248263 -0.105478016291254 0.0272271700632156 0.0467836090551143 0.0180271118246149 0.00413397173322982 0.000364110283907735 0.00489158208936315 0.00102940129189377 0.000811345952389489 0.0159344257832096 0.00328669718890853 0.00172828982875169 0.00186961005827334 0.00232628114926705 0.000488104496150533 -0.00687941279546297 -0.00600440881961008 -0.00167831679301225 0.0017173282332452 -0.00862222971533158 0.000456228247897274 -0.0028456489698098 -0.00679673142135893 -0.00276267184136014 -0.00925681643333101 0.00243768854598278 -0.000945116175406574 -0.00582317985308554 0.00457970016623313 -0.000583528773677752 -0.00234344900142903 0.00826676040421413 0.00347352846822885 0.00333810562236445 -0.00341101764285211 -0.0123958253614214 0.0054204230291526 0.00312813198194637 -0.00824180868428829 0.000543202322174909 0.00868518955040925 -0.009912091135165 -0.043910736660122 0.0992505038500959 -0.00801141029176217 -0.00574044878972815 0.00063945107116553 0.000806168749462976 0.00350852039133342 -0.036387179203598 0.00863560488108907 0.190198912623733 -0.455689121328857 -0.353841373715216 0.343624701149824 -0.404618966704711 0.360464948999436 -0.00845111433122155 0.0771996399059559 -0.0564415123420247 0.00165222063359482 -0.00413788282807631 0.00526722235105612 -0.000865469943981849 -0.000973677219407226 -0.00222228438109034 -0.000240367876178336 0.00303291758366471 -0.00287873939656192 -0.00268757779212748 -0.00508168307758863 -0.0347233724982165 0.00602649561756727 -0.00801401046789789 0.00466352555258627 -0.0258164790877749 -0.02704534133937 -0.0165872583723716 0.0541716444611105 0.0363323565698659 0.0324525074045562 0.00806927215831787 -0.0228761105983083 0.0143658517764824 0.00273527447972126 0.00320387079558064 0.0199745098335978 -0.00838270152332244 -0.00826805573591991 -0.00902785988114639
  85 1497.55087352993 ""  0.0197251263950495 0 0 7.3934576619836e-05 -8.70498640160618e-06 3.1311739942783e-05 0.000137116595522223 -1.33879165490388e-05 6.97695434574539e-06 -0.0004305542134014 -0.000168600513013577 -3.91582139916161e-05 0.000156445573559224 2.25735031322114e-05 -0.000262564801435459 0.000203323809425625 8.47607050722286e-05 0.000585374274743323 -0.000152621129461742 0.000301661682725694 -0.000337861132775197 0.000104969063567581 0.000264876270396673 8.85324840646975e-05 8.9794677686778e-05 1.39215771865102e-06 0.000143563703408485 -0.000416182568735217 0.00131119838836182 0.000348855767829756 -0.00400879582427674 -0.00259113105334566 0.0389844135358324 0.00116800782207667 0.0128030389468767 -0.0370086973055139 0.0050812025765248 -0.0191871158635263 -0.00375983787536872 -0.000445543402227103 -0.000210271017212059 7.59720958351315e-05 -0.000404464400367319 8.87090590417009e-05 0.000221593226157243 -0.00124242312292042 0.00117856222289115 -0.000257482209302451 0.00192752572469323 -0.010350297224861 -0.00217978036721263 0.000438635409766214 -0.00657944530994905 -0.00142903177729507 -0.000407175268089015 5.47358106035434e-05 -0.000916012547155283 -0.205506510970472 -0.0147294154332106 -0.382016073167083 0.229042783154609 -0.204377200900931 -0.267058942010082 0.0287297880168925 0.25209030723113 0.102725600287838 0.218433831852104 -0.0507510753137325 0.372557959534721 -0.144442620920632 0.231886470907013 -0.00964010227299102 -0.0846260677902265 -0.362808998360962 0.153867118892633 -0.110079789103031 0.0148911872946596 -0.101464348835553 -0.0520889615447139 0.213873794312196 0.039938872970691 0.0962507186734972 0.02141846632423 0.110306341819057 -3.72621967691353e-05 0.000194334096086144 -2.37778614167003e-05 -7.69976560737227e-07 -1.61872960992092e-05 4.46477210589749e-06 -5.80598036451558e-05 -1.77308875349345e-05 -1.24465527996001e-05 0.000118212590763543 -0.000798797339885845 -0.000498834703932526 0.000432766584833513 -0.000558290255592801 0.000523940227214842 0.000166674036171934 -4.03599327327255e-05 0.000112945901916339 0.000518843154366785 -0.000618019089489284 0.000369618736450965 -0.000202022695065146 0.000199281319443688 -0.000143042082909022 0.000337428486088239 -0.000983120207008718 0.000820138587202893 -4.6516143227034e-05 -0.00109697996976578 -0.000658031762692562 -0.00146151425944403 0.0011162245697725 0.00160476561735853 -0.00060772548116485 -0.00166970988997577 -0.00118783755614906 0.00179225508587523 0.00147723530958533 0.00119755685846382 -0.00754986271061969 0.0149592275573862 -0.00885414321768244 -0.00754640579293099 -0.00684080289771815 -0.0108394168580977 0.00844484076051003 0.00776386480241999 0.00653691894725131
  86 1501.10494516344 ""  0.012668889799524 0 0 -4.83483124726166e-05 -0.00027182358046353 0.000700426376761885 0.000160814077601252 5.07746669474164e-06 0.000103032233986533 -0.00109735367953674 -0.000418077865923559 -0.000466528949391303 0.0006842502536742 0.000501416218499275 -0.000354088961133799 0.00030078389161453 0.000704839505841848 0.00131778631834524 -0.000436408976867457 -0.00126079515153768 -0.000699582065712882 0.000375326657003844 0.000437690160605975 -0.000197504448698676 0.000462438875770545 5.14626383195403e-05 0.0010440087088165 -0.000999805110576446 0.00334920757484666 0.000581055883504349 -0.035116440867918 0.0105862363176612 -0.00772497059785981 0.0252650305229021 0.0200278834447822 0.0125969396310297 0.00760471136758212 -0.0241547457796524 -0.00426230247664571 0.00104498634202235 0.00529424008961245 -0.00295234658066657 0.00136972473816763 -0.0015061095258053 -0.00563399653606562 -0.0029389975649251 -0.000389613833726709 -0.000955278317351619 0.00149270173302585 -0.0144377038232171 -0.00610051955005175 0.000598460951079322 -0.00994429934187329 -0.0025970269844619 -0.00199351724597273 0.00111063843851717 -0.00364161377879225 -0.0422120178069641 -0.167225685990628 0.28001716907405 0.11349723315088 0.173083073140407 -0.222304197105703 0.428289455007178 -0.160318580744743 0.0646514192592967 0.0823005371069502 -0.0180792573347579 -0.288987556607231 -0.289175388982391 -0.277518764114622 -0.143269453133826 -0.150455401449527 0.0123788774932977 0.239464380833726 -0.161378066067803 0.0276858976703633 -0.146026596734261 -0.0670077290738239 0.298272185877118 0.0482089794070766 0.120642029983619 0.0179364011836841 0.158439796300783 1.4309821689908e-05 -0.000159844573703711 1.05356271208986e-05 -1.93628082944718e-05 3.2511741322391e-05 -1.07870432441519e-05 2.12608534996881e-05 -2.5184148990856e-05 5.53377353604904e-05 0.000129359331767357 0.000508682520014776 0.000220151320365135 -0.000149787392559229 8.5205857045553e-05 -0.000183153204406536 -0.000350870473776551 0.000357126872087296 -0.000331518181081699 -0.00114028674463958 0.000972372962831787 -0.000776996494398076 0.000374100125528661 -0.000341134310973717 0.000265440007998984 -0.000471448732277157 0.00199059811922662 -0.00177296044082419 0.000939284297007189 0.00276621681923418 0.000908679570967597 0.00400734623819689 -0.0017855546005771 -0.00268455578562647 0.00120507902619955 0.002635295291237 0.00191337978165134 -0.00325872129004442 -0.00263221549927874 -0.00240560097107628 0.0155428448948484 -0.0292370053831263 0.0171248781749183 0.0134350644911856 0.0120091859649112 0.023482042297495 -0.0184595693716541 -0.0137308780719929 -0.0121186810123063
  87 1503.46451173796 ""  0.632335285273369 0 0 -0.000515845772289692 0.00110767536361297 -0.00306802600341426 0.000578944600414816 0.000191842697896227 -0.000293293095096507 0.00342625885441592 0.000118583291638472 0.00130637050541468 -0.00639259963724433 -0.0010362898288497 0.000137387517970087 0.000629918237195106 0.000999176699842677 -0.00441979981532231 0.00303556567629607 2.84992504728588e-05 0.00337420267244631 -0.00375060342879872 -0.000780558874102884 -0.000504570716719856 -0.000158125682050022 0.000437852235356712 -0.00176174752991123 0.000217401533712398 -5.72567797425714e-05 0.000491679266452136 0.00249178456523814 -0.00109903047020782 0.00208534327277764 0.00160684449825284 0.00126674762256777 0.00183673994780132 -0.00428125809414805 -0.000876360527013335 -0.00137711793512419 -0.00497552315271981 -0.0245863130167058 0.0138934313148819 -0.00411479325215832 0.0065096229568379 0.026640549859537 0.0211418104894453 0.000655947114734143 0.00351978649708944 0.0110414709273997 -0.000328567026745835 0.0163267443341581 0.0121675956396446 0.00256060972849935 0.00243716128124752 0.00494277760559452 -0.00077297232394765 0.00836576316739427 -0.00387981395871924 0.014674848203553 -0.0386623328864985 -0.000834599484146052 -0.0231076427907473 0.00844026007711562 -0.0348594714558704 0.0234341665035851 -0.00108319554971288 0.00255073432022051 -0.000898956635900643 -0.0324398041109348 -0.0194222449772104 -0.0279081328391808 -0.0108522410409164 -0.0103645307590463 0.00984585767951182 0.0156458233741 0.0439444122039614 -0.0166364777262758 -0.00776457343333444 -0.0164541680339011 -0.00737867823886737 0.0221177949845382 0.0316781244361588 0.0363877910231056 0.00303166432213858 0.000101751942132801 -0.00035703486264114 0.000622505851202638 0.000268514895720219 -0.000278536352585871 5.90996811548219e-05 -0.000615976998866563 0.00100175035452197 -0.000787456470559416 0.00330576170466365 -0.000517048201897265 -0.000759640483987458 0.00341733604897368 0.00301062643253475 -2.70322249112406e-05 0.00271822641579957 -0.00486541340299427 0.00334703833567972 0.0256985435334111 0.0203378093542239 -0.0109883057601129 0.000395418624522492 -0.00648450533753983 -0.00537216247400501 -0.0180082962403651 0.028147487577742 0.025433480555997 -0.124012504656308 -0.132664724436971 0.245701209324497 -0.230005844828036 0.140074113102096 0.0644749310020975 0.00480769413850104 0.032999398630738 0.0167349413713551 -0.0111053191003057 -0.0162285700255457 0.00107897301563291 -0.152629425331931 -0.240334202937335 0.256346457588849 0.198791527257914 0.226612075670456 -0.389119595601301 0.211707265748708 -0.495344415535773 -0.296449287535459
  88 1504.86865461601 ""  5.15326496575379 0 0 -0.000237401716963063 -0.00331448613175455 0.00847778828585543 0.00301863951753023 0.000311137475462483 0.00146554054366616 -0.0151636907284055 -0.0016332205347883 -0.00704756129741833 0.006889543398074 0.00276241698531749 -0.00735417677150245 0.00997108354242859 -0.000922850801439965 0.0168541375628036 -0.0151553038636536 -0.00370130543103043 0.00147920069059622 0.00691076483784259 0.00271487663784786 -0.00563348319381097 0.00724837097260178 -0.001487217956089 0.0148367110680828 -0.00158852968071303 0.000977844845610721 -0.00826605117800873 -0.020718591553829 0.00739066030658561 -0.0114661467020297 -0.0186583721708482 -0.0135170127470239 -0.0162694603162101 0.0350368461685019 0.00810446609891541 0.0114553548981527 0.00911144435180613 0.061628224837156 -0.0343491007975044 0.0131533064633697 -0.0172210880379143 -0.0656623180733022 -0.0338982465715093 -0.00473632912380308 -0.01501231727459 -0.0330336108331769 0.0074963543228811 -0.0728056559146917 0.00242852380735268 0.00291156836172335 -0.00795057791895543 -0.0261550624978497 0.00580287289589343 -0.0545217264616595 0.00674931175961493 -0.112159477403376 0.250179345562584 0.0363709629973716 0.154397603668224 -0.101117424978846 0.275736825739362 -0.148221597969747 0.0226451881920725 -0.0335410147015207 0.00993755322992278 0.302564864948542 0.210417025409296 0.266740937504495 0.112855459345954 0.111720314139619 -0.0759973172938828 -0.171433357338552 -0.378447507107469 0.143726718564657 0.0769863830762938 0.147284356026036 0.0545400335990465 -0.200413435994642 -0.281587652643329 -0.318998290457111 -0.0298592199785188 -0.000794007396149534 0.00137976662157191 -0.000227559435731553 -0.00016083500202 7.76893403241645e-05 -0.000152864916205557 -0.000314691584615386 -0.000910343709593393 0.000583538840538296 0.00415030339256086 -0.00672581465016057 -0.00600908249902112 0.00680376840207441 -0.00749912014934319 0.0067162036018843 -0.00257001453465032 0.00410594256645218 -0.00280878289591846 0.000780482796975528 0.00377048642780806 -0.0025882866576542 0.000768136622193284 -0.00116511327073224 0.000305720626511054 -0.00342791491454535 0.00611522561228266 -0.000709760701037267 -0.0110994184267667 -0.00922383136028694 0.0287773279094899 -0.0198402298535881 0.0111255953080592 0.00165390113236006 0.00368780239348211 0.00504902914336877 0.00366608809806475 -0.00753548427356994 -0.00624308410239981 -0.00696033747064814 0.0157754262943253 -0.0760596757133723 0.0546312818314625 0.046506487770825 0.0466501355923969 0.00336703443417166 -0.00841803667318817 -0.0730409402402568 -0.0502590377286912
  89 1510.34917313879 ""  7.47565769609945 0 0 0.00134689381701228 0.00259310408765896 -0.00586014231828708 0.000838217768642965 0.000280717741041645 -0.000645746086920045 0.00183471353492851 0.000265881740575906 0.00051491343677213 -0.0040202420227065 -0.000787631547498935 -0.00076812801356631 0.00139131316501186 0.000834846709081515 -0.00148569568861186 0.000577413283495789 -0.000399117663011823 0.00318363944329474 -0.0016457483763218 -0.000433369241360978 0.000104596840713039 -0.000487109629383648 0.000389579994122206 -0.00185262030192294 -0.000667961795842411 -0.000309545408146272 -7.88125336153676e-06 -0.00448311790199047 0.00123365404291961 -0.00140917501784818 -0.00101946402659531 -0.00132405187767682 0.00122591736486429 0.00490138902739194 0.000190833298311661 0.000647891021753657 -0.0143926521563633 -0.0528479634034885 0.0289452524297797 -0.0192078960419848 0.0147494912276414 0.0541950326309285 0.00816875535681153 0.00647425929387409 0.000858705276041378 0.00396319598615817 -0.00189026904187762 0.00219346609491312 0.0147280506523126 0.00227153641789639 0.00276453335817448 0.00357572500529663 -0.00041353243259779 0.00620153692773209 -0.00394655106089396 -0.0225082040037922 0.0391548118831271 0.0140842722173649 0.0254964601770632 -0.0283612962865375 0.0572207536221664 -0.020909451406316 0.00849761272304596 -0.0165850211916382 0.00442882214486582 -0.00611306561763638 0.0218687774388082 -0.000466692633731649 0.00673300375332435 0.0118079492416081 0.0185499725068217 -0.0195331029237448 -0.0572123987458022 0.020491859037117 0.00415251963677683 0.0152663705964512 0.0207062672029836 -0.0232455784638819 -0.0311846875425996 -0.0420408845054716 0.00521231610423055 -0.00136464023459522 0.0033247457998494 -0.000173417308645027 0.000137963904249758 -4.98051142815601e-05 -1.27645749956534e-06 -2.00872363723823e-05 -0.00102381319530017 -0.000168170475015827 0.00159169169598422 -0.0100312539464474 -0.00720735357831912 0.0059140623849521 -0.00621386612548876 0.00709039453517071 0.00186100777475954 -0.00123756052343655 0.000772361406380056 0.0246792307950389 -0.0196948921180867 -0.000161407760275773 -0.00308524466183519 0.00427809566732141 -0.00643299767887322 0.0121170020142468 -0.0263070586589096 0.0339888778236027 -0.0250842013610406 -0.0783982224104121 0.134398981591787 -0.163223254462706 0.126868226254475 0.0981314542704958 -0.0220790282055096 -0.038524705184007 -0.0294331631724128 0.0426910463147872 0.0326596107558881 0.0361029189539314 -0.311831794965136 0.469765489607552 -0.25007004926563 -0.231689313762043 -0.199076546485881 -0.461195280926411 0.326482545371393 0.162491399231946 0.158642879886591
  90 1515.15365414826 ""  45.3424368929465 0 0 0.0120733652617577 0.0257643047380482 -0.0610063357802978 0.00421499254673491 0.0027899517724016 -0.00700430923350657 0.023031576500391 0.00245882926859105 0.01032635519558 -0.0345586470404257 -0.0071950094801192 0.000915989530778925 0.00382662236320626 0.00413667034949485 -0.0186194881000974 0.0151609078774732 0.000659354040824678 0.0151986246900874 -0.0170507728449163 -0.00481079157304838 0.00392231285057803 -0.00596230831761451 0.003272970312024 -0.0213429682971202 -0.00799410007233322 -0.00291940525523565 0.00540825279349717 -0.00751874258161113 0.00193265826425278 0.00945272616354221 -0.00498529947207464 -0.00833281028347362 0.0072944634514799 0.00558434010650382 0.00189053637888909 -0.00207751499386795 -0.118569779027443 -0.512955664129621 0.280703062965054 -0.160135132987115 0.145357520878283 0.537596798615854 0.097807415253931 0.014762308264814 0.019863867129775 0.0441764752185238 -0.00190405960402466 0.0639398167183506 0.0883815879958652 0.0160304259045605 0.0226055762591514 0.0382513803250226 -0.00574487234003922 0.0666994963048919 -0.0803814404382469 -0.0500725115971486 -0.0606130971570043 0.099795802265397 -0.0270454359480292 -0.135730576898881 0.105844153214128 0.0501407792278556 0.0477785729335556 -0.0989548870090707 0.0253635192914478 -0.0444437229313908 0.120782288756645 -0.00796338546169863 0.0372721124380069 0.0648615282718088 0.113633806524345 -0.108474592518026 -0.0545312686663771 0.0220921626401331 0.0154379951935807 0.0136874684445562 0.00576543962024086 -0.0212555779773749 -0.038593746109079 -0.0483283540816997 0.000294835349090286 0.00664398438232778 -0.0129133410114364 0.00207011540929792 7.8250497929735e-05 -0.000202645934302784 0.000805165535627113 0.000700882545355508 0.00670587162895028 -0.0049725625857966 -0.0271531911384894 0.0523083216204069 0.0460973407013165 -0.0480331132815589 0.057152916428763 -0.0518022489748935 0.019370071991576 -0.0246800711640548 0.0172227224304526 -0.00886936616494107 0.00358440085011123 0.00596106276269088 0.000496698065695393 0.00078138624962702 0.00203666649309891 0.000100646781007473 0.0021214121254544 -0.00117789471850663 0.0153108863409367 0.033676817910741 -0.0788619601102796 0.078792811567461 -0.0527811531506767 -0.0304474705733554 0.00698837348283855 -0.00128828175898202 0.000580751866195524 -0.0147370181666398 -0.00737202763630219 -0.0126076389490848 0.0187414918194534 -0.0381359804555888 0.0246433553592863 0.0190518947948119 0.0160534962264133 0.0294914836429079 -0.0298356720111833 -0.020728919460643 -0.0166743028933176
  91 1518.65050212466 ""  7.8779664774701 0 0 -0.00789210323518172 -0.0103268147526422 0.0230041548792427 -0.00729407749875531 -0.0022854570766415 0.0027555929825652 0.0205460553604579 0.0057455326166769 -0.00774224644944737 -0.00816440771743471 -0.00353804222253435 0.0102693879179861 -0.00887327693822706 0.0016249661044009 -0.0197013797054738 0.00654287794274106 -0.000134909323902223 0.00884614373230561 -0.00462978161360609 -0.000856209140857197 -0.0011643460507248 -0.0030395612444858 -0.00113412307071498 0.00178901854658519 -0.0122888262458098 -0.00773837812001623 0.0283451456073227 -0.0135999434918774 0.00347336282643696 0.0283635890732386 -0.00759203759571939 -0.0186530422662315 0.0236926403719438 -0.000266651488054795 0.00355090236506141 -0.0117691142606786 0.0607663510908445 0.215526216377471 -0.116839706191328 0.0789280598182507 -0.0613472963878367 -0.223773462583981 0.0220526390355062 0.000950528327690114 0.0161786716940019 0.0115212342315908 -0.0021766944883434 0.0245229847123607 0.0161159760649614 0.00367382509681398 0.00350267112390755 0.00991870398142656 -0.00386149794638119 0.0297431797953636 -0.219769800091915 -0.0947996533951296 -0.251312813756527 0.256187829385728 -0.136906805484944 -0.328603580880178 0.19318178477711 0.195687837544545 0.122775777628625 -0.254848825465046 0.0637362869403317 -0.219992332541279 0.264877196981876 -0.114839576687893 0.0629242660352005 0.134133016831671 0.338121551176884 -0.231196854800736 0.0237773989714388 -0.00122626699621984 0.0294652831353302 -0.0181150648567819 -0.0269442452042335 0.0207490629309998 0.00787958252950429 -0.00161812163500605 0.0105524209693039 -0.00254432110685981 0.00495246996506268 -0.000859254198587221 0.000162012275584046 1.1439723044133e-05 -0.000313727046019304 0.000285269574143971 -0.00263690815199908 0.00240297948372447 0.0103062279976132 -0.0186673307817112 -0.0171766463496619 0.0179376286986516 -0.0214309170154576 0.0195099568781103 -0.00844528730628792 0.00922879839023899 -0.0063109520961728 0.00307494745851775 -0.000987111521625341 -0.00282475424517708 -0.000499494267026002 -0.000680547964894814 -0.00129403304375021 -8.42149544672098e-05 -5.68176176452158e-05 -0.00205996962905733 -0.00622682050613432 -0.0121440823374461 0.0257775123532443 -0.0240234423921379 0.0185800381732163 0.00971595025043157 -0.0044887692716648 0.00694152328609951 0.0031757236214077 0.00839433840308633 0.00332293531459612 0.0103599169460383 0.0117187231460756 -0.00500170420217299 -0.00157091906956443 -0.000728041974512782 -0.0019760248921254 0.0227204342252738 -0.0121972532959997 0.0108091388874234 0.00473394121927027
  92 1521.40050507347 ""  7.22762253461683 0 0 -0.0015992294407031 -0.00291280116219974 0.00781687672097028 -0.000619686728260511 -0.000589697303435829 0.00111958977414543 -0.0023116367902459 0.000461653786689981 -0.00231165207659423 0.00169293952364554 0.000319778597767771 -9.52617219312787e-05 0.000317860245132865 -2.31752914108501e-05 0.0010290360259056 -0.00181223422400177 -0.000339897115338243 -4.22126551300555e-05 0.00114426419148972 0.000456393194846424 -0.00113417440417556 0.00118694547355733 -0.000591506037297285 0.00315605872471069 0.000461812691000532 -0.000333145036150439 0.000529584913295898 -0.000227830131465459 0.000129206879837279 0.000234417491245172 -8.50580490915177e-05 -0.00025292101514761 0.000765991413771459 0.00040759912679019 -0.000351405002363476 -0.000209471181821222 0.0199098150252897 0.0680670230034232 -0.0359962437142523 0.0210503096481808 -0.0185632370584866 -0.0716560583419382 -0.00560159040741084 -0.00047418299937038 -0.00121793732778676 -0.00316096485344238 4.73031168180416e-05 -0.00646663808965566 -0.0054521916275277 -0.000932582316039626 -0.00247186420235438 -0.00446942898637761 0.00141838023390565 -0.00770680366240922 -0.00208221185192421 -0.00140460308953997 -0.00145500580348198 0.00284372682500685 -0.000837613330437061 -0.0037327245675854 0.00332453682279317 0.00136588471142047 0.00142515911640593 -0.00562390690894016 0.00143596305383302 -0.00775590541456169 0.00467370404677347 -0.00510232954198957 0.000573105960369043 0.00233694744557681 0.00845655449710217 -0.00418275987901809 -0.00679490399548493 0.00195310714542261 -0.0023240005142775 -0.000331367022353214 0.00724054473064533 -0.000746100991657192 0.000513530058872177 -0.00273167190911527 0.00428213447953866 -0.00258589064285423 -0.00166404703377737 0.000183307932638239 5.60064647946445e-05 0.000644884471972447 -0.000365494907487309 0.00161453831779057 -0.00158603675295942 0.00128217045665748 0.00489336650856925 0.00650857868360668 -0.00179023895033089 0.00507828122161004 0.00330942432368676 -0.000359947514567139 -0.00840789628997137 0.00609586070149862 -0.00610825845514859 -0.0290842397230082 0.0231503366302406 0.0656558550849054 -0.00160816251838274 0.00282736678454066 0.00735834084810797 -0.00421197119655901 0.00353051853460718 0.023362346143673 0.0534245187519775 0.160416512165501 -0.554105620590637 0.325835076101244 -0.424262659758081 -0.228985705136148 0.00196002420992301 -0.0110051121506233 -0.000813548935575852 -0.00702329450661626 0.00304272874606099 -0.00642314753358225 -0.179227859098394 0.0457781074074156 0.041247245342819 0.0202767741439538 0.0437709702379489 -0.32967739436509 0.211181380464071 -0.171805903843013 -0.0810957163365532
  93 1524.45290679958 ""  5.72521102103307 0 0 -0.00031516731936869 -0.000261624027866971 0.000548599433385615 -0.000420752990554279 -7.87672503818311e-05 -7.87516707855182e-06 0.00160934208279239 0.000290084212839706 0.000182987236997755 -0.00106883095143913 -0.000603771267377044 0.00054089736125783 -0.000362189082183973 -5.83811185493759e-05 -0.00172563544525271 -2.16867897230617e-05 0.00216533730033983 0.00158522404390436 -0.000905816361202513 0.000256019551314527 9.15692034576385e-06 -0.000224638834681393 -0.000152652537715315 -0.000715494926456867 0.0074028944775001 -0.0299422305944574 -0.00503645407187656 0.0185601459933728 0.00252867907065762 -0.00745494759348383 -0.0174515906409456 -0.00935012104927674 0.0076013853197743 0.0103348799254473 -0.0394022203910391 -0.00798429777206163 0.00180364579534146 0.00586021299810323 -0.00315489978496544 0.00272748525130973 -0.00168448843767838 -0.00592968326026007 0.00403648562498097 -0.00105374994241745 0.00111780466814985 -0.000895441811617152 0.0125470143790237 0.00528595888368921 0.00731086826528362 -0.0137040278573675 -0.00208006648540953 0.00157637436535215 0.000655333933023028 0.0037897580672401 0.0915024920693691 0.0925273596905587 -0.00497703126366038 -0.130044342657137 -0.0250843685628396 0.203484666065373 -0.222377359697397 -0.0252807696692266 -0.0719435506709238 -0.133180678016542 0.035005217893693 0.0142006365362653 0.225637918297142 0.0456946445570556 0.0806328891243866 0.115709923407957 0.124889726838932 -0.196994554321148 -0.276221647981736 0.0421526807798666 -0.3024653657527 -0.13537688351566 0.553239329888982 0.103600760568745 0.245107326485039 0.0428047588786905 0.323634301119663 -2.70149808621943e-05 0.00010728963409878 -2.71294562180269e-05 1.58035347421653e-05 -1.15554063881392e-05 -1.63564907226848e-06 2.39575203137172e-06 -2.44205350765976e-05 5.77486949241875e-05 0.000172980967856412 -0.000402781411761502 -0.000325506257494494 0.000348827180487341 -0.000462386372704042 0.0004002822244758 -0.000131354458784816 0.000116002318676232 -3.9253069433098e-05 0.000296964127371782 -5.75342097940816e-05 -0.000674521853076427 -1.57254509296757e-05 -9.59611409906448e-05 -7.06939446720106e-05 -0.000133391133424108 2.11471799744477e-07 -0.000502898527022034 -0.000836910817761445 -0.0016257087655372 0.00477868516976257 -0.00297527612808156 0.003360721818059 0.00150971175650395 -3.72161836090684e-05 0.000810835173394347 0.000442054054018536 0.000208374542439881 -7.03705256129734e-05 0.000331713474007656 0.00438857433360415 -0.00295411290462986 0.000468589560822161 0.00148537663188989 0.000926793444149265 0.00679245215412903 -0.00400097327082012 0.00162118952843753 0.000450705542310987
  94 1536.20479153977 ""  0.574604326198982 0 0 -0.00323455031874193 -0.00159990393184189 0.00276377834798364 -0.0050472476206741 -0.000940590402782307 -0.000816295287960505 0.0233136925359944 0.00378728970984919 0.00451133049046668 -0.0220728090484569 -0.00622094964310464 0.00924470148181524 -0.00296872808886907 0.00440545154644153 -0.0278552648870478 0.00155673072737357 -0.00267169913013144 0.01550531252189 -0.0180139412785318 -0.004139092584754 -0.000183734005195354 -0.00140941034179295 0.00244959789821418 -0.0134132884283632 0.0366522282338202 0.00667427830291963 0.0145757736251291 0.0150127644902468 -0.0090661446890388 0.00723529559905767 0.0104125152865724 0.0120906813350163 0.0110503417149702 0.0310317377220369 0.00688436330955743 0.00628791889937244 0.0172017692590974 0.0393055196932903 -0.0203738851873364 0.0215877915845737 -0.0115104937805735 -0.0394731987754651 0.0707379173592657 0.00915309462495126 0.0237444312811012 0.0489372606016094 -0.00385626013728732 0.0779481303418857 0.104991066836824 0.0204909184570773 0.0208350594178402 0.0348860899094282 -0.00487349184792882 0.0591690360911492 0.0154889552080345 0.118964085387541 -0.221323392607111 -0.0482169059316516 -0.156214317200123 0.11141700323756 -0.26068830676168 0.136149693286686 -0.0236214127032629 0.0536427524176546 -0.0143723753657569 -0.248360389697028 -0.17967430167504 -0.22408310969936 -0.0961108939412663 -0.110147062359369 0.064603630703234 0.161896189859728 -0.407719337505473 0.155726518364799 0.0954438555555012 0.165705607406791 0.0800192002323479 -0.238784813430545 -0.289447703533759 -0.345651631478747 -0.00649284022378273 -0.000338325725993158 0.000690683017196647 -0.000146469264156227 0.000171355705428231 -5.99732904298736e-05 -2.25669407276502e-05 0.000422813756200835 -0.000323283270542101 0.000505361499601069 0.00134929985215588 -0.00176321338029838 -0.00206882006184688 0.00220038175032053 -0.00248277443884805 0.00240662574706141 -0.00163701336634741 0.000871600360112261 -0.000556285441432369 0.0006238887412266 0.000297345864822471 -9.33969797612298e-05 -0.000401675882126459 -0.000421137830474636 -0.000816093153017189 -7.4677278822287e-05 8.46444386720538e-05 -0.00115939127385093 -0.00233059032821766 -0.00206783946801427 -0.00249846178459328 0.00047060684422876 -0.000611546982990299 -0.000847840292192863 -0.00308071179876797 0.0069594307284767 0.00349469870931953 0.00392481472640439 0.00109072163003362 0.00818925870074685 0.00765100911587926 -0.00696748459919501 0.0022290242489764 0.00231561303541958 0.00117694911456354 0.0146582685568248 -0.00954404304489289 0.00279834744044828 0.000479824512824919
  95 1543.16370271757 ""  135.372978514965 0 0 -0.0115991571677307 -0.00508914165116407 0.00900226780446334 -0.0200760718876172 -0.0031083875988437 -0.00670856111251665 0.0871373190089709 0.00929345377813388 0.0413179303388018 -0.0853284766647655 -0.0208108806219413 0.0176958869363913 -0.0093764990420826 0.012764956764175 -0.082613557452893 0.0591034383114612 0.00300828943450471 0.0574942273437664 -0.0610620664254919 -0.0157998632688556 0.0081918210642197 -0.0186315295222107 0.00995013802083246 -0.0686246847917149 -0.0203018308259224 8.01119107094831e-05 -0.0249275448498863 -0.00392102948619571 0.000808931730696262 -0.00782467386272558 -0.00315722037761079 0.00047236613090575 -0.00824675451238302 -0.00384765745713154 -0.00127480918609697 0.00281747124083284 0.0601990443652972 0.126080069471856 -0.0633881376243924 0.0756783147910705 -0.0378464364240487 -0.125675171204246 0.258429147040194 0.0374139523155031 0.0712407163213593 0.165979893718806 -0.0139716201061146 0.280556019734642 0.253913915023258 0.0462480323100737 0.0652490523805644 0.134715453701747 -0.0215426567305077 0.24010572019681 0.0430969160419266 -0.025382260742193 0.139324839034459 -0.033900467711184 0.100225746683524 0.0203166343655549 0.0607254629020096 -0.101497578924445 -0.0166115999461241 0.0412179637659011 -0.00881814676500232 0.143236469434352 -0.000725672033042401 0.116047679912239 0.0227219204573402 0.0142923675750275 -0.108196279051882 -0.0133318509042549 0.0556307874568982 -0.023631581867105 -0.0239653039524857 -0.0251521667650256 -0.0166575706492989 0.0383040400045058 0.0341511433867232 0.0523290845482037 -0.0130059723841407 -0.00117423663827751 0.00195065398856295 -0.000273450626520032 0.000931391912128241 -0.00025707392207455 6.132891486666e-05 0.00152380970853561 -0.000567873952140263 0.000969362537596702 0.00428268346769317 -0.00456569129813565 -0.0060967587669306 0.00613868444087926 -0.00643464798803873 0.00673846189656024 -0.0055103452584149 0.00111035249940603 -0.00147151882611264 0.00299298303430323 0.000726981716240015 0.00123706277129474 -0.00145438491761181 -0.00178362323865346 -0.00418842285598107 0.000632232154595534 -0.000660410523597002 -0.00132043041362929 -0.00824069982711047 -0.00733312740512124 -0.0149115151797978 0.000593179167425396 -0.00582446050893974 -0.00360901179985971 -0.0168618051895675 0.0323420972715586 0.0160661886430224 0.0165702225467676 0.00400234012913779 0.0409966337001092 0.0015297714743534 0.000910881372609472 -0.00218854369998547 -0.00467816968146234 -0.00566000898447929 0.0138703855649907 -0.0101522725487868 0.0101320206304674 0.00534670170569228
  96 1591.803977803 ""  19.0139962556334 0 0 0.00383441072306317 -0.00213704540006055 0.00946550056688071 0.00180078766880679 0.00346264048563309 -0.016710692972579 -0.0678709954039512 -0.0396015242538709 0.128270833120813 0.0576930828101456 0.021304088352829 -0.0516434521232817 -0.0041651031144223 -0.0165473869757037 0.0860142859378907 0.0731521494040335 0.0331228401909747 -0.0876313982791854 -0.0849128188619611 -0.0273469184349652 0.0400843819429418 0.0159137074613525 0.0256128151136863 -0.107344656899174 -0.010653067246401 -0.00509633034072589 0.0141359536624782 -0.00106937910763505 -0.00041583388215967 -0.000994442597112356 -0.0013872896556878 4.9310882593478e-05 -0.000872722936581224 0.00635453885378866 0.00159472322497957 -0.000187278372028518 -0.0115580023029157 0.0200455816933659 -0.00849679295191069 -0.000687439390219485 -0.00729814977562587 -0.0212983471103986 -0.055589057704544 0.00577348652562865 -0.0708928711897348 -0.0998453977904038 -0.00169225476512418 -0.116328262020054 0.176105972670868 0.0239820341979112 0.0874130548804981 0.136979233165922 0.000448243083596375 0.125295285969183 -0.0101237940299157 -0.000960523956009339 -0.0173130415988234 0.00937510481016499 -0.0133258769211059 -0.013608089518357 0.00656978103602901 0.0267651857393528 0.00841897640635647 -0.0113401852566738 0.00218013765794252 -0.0172027117751635 0.0205777313384638 -0.0219632228946058 -0.000247302104819228 0.0016411135993051 0.0210490982589432 -0.00838957286102604 -0.0210691840671002 0.00965699556282305 -0.00231697212904468 0.00132569368881977 -0.000736093490209217 0.00518608720624531 -0.0146839334060584 -0.0165823203743978 -0.00753217605035894 0.000285664954428561 -3.98717832390059e-05 0.000369951817692534 0.000381707769991057 -0.000290722333119658 0.000458860837886953 -0.000803050506310735 0.00188792333739506 -0.00298896110601347 0.000854992743489609 -0.00282876443080544 -0.00114297310759232 0.000225071478381168 -0.000432615195919531 0.000597231734786293 0.000908163346543852 -0.00367426653157234 -0.000366025767659828 0.00123882429156903 0.000711078825059259 0.000226851107767029 0.000127548551075739 -0.00170595843705202 -0.00318659430560108 -0.000315418635970026 -6.26721275152996e-05 0.000251249848507588 -0.00276641289570101 -0.00226133797504831 -0.00318320371203722 -0.00124373692227503 -0.00228926756685887 -0.00222558782378344 -0.0135417268962783 0.0272563296439903 0.0143977670719214 8.47978044650616e-05 -0.00460411791810293 0.0317022621737446 -0.00106100359692424 -0.00107165203395755 0.00133539678249663 0.00198701963440138 0.0017662377996429 -0.00334024275066021 0.00173841897088611 -0.00291160579415387 -0.00160084174644245
  97 1630.63979794263 ""  67.1633936982604 0 0 0.00392490859874076 0.000112198983675088 0.000887660429796418 0.00282816901486363 0.00206846786871818 0.000232677415855365 -0.05189804705086 -0.00536850338683244 -0.0269436568602757 0.0969460953465153 0.0131480908178308 0.0397122553452634 -0.0707060479706137 -0.00122945137395178 -0.0781794636915119 0.0666733746139607 0.0097049238063758 0.0309244741010523 -0.0999978292799829 -0.0169223523389112 -0.0309487533923199 0.0595992784185652 0.000953112043456253 0.0607541809256833 -0.00774585826423914 -0.00115202879981238 -0.00356526733201586 -0.0015908846573535 -0.00181578817189225 -0.000872457243235983 -0.00228879933180868 0.00104468611987128 -0.000385295984813848 0.00108383553871399 0.000441842172171603 -0.000919527894657514 -0.0162659331380477 -0.0112960265120676 0.00298702145427021 -0.0147540563382437 0.00398698583631387 0.00976017122815508 -0.132839729031527 -0.0293306725144717 0.0123049902777162 0.0370592974295567 -0.0190351936167587 0.156722096883344 0.164221438015405 0.0367670998849332 0.0137499520761788 -0.0198994485563545 0.0192088833649485 -0.110398255087423 0.0067711540084131 0.00278722770771213 0.00704572889544215 -0.00293723440676698 0.0104321547083399 -0.000555005296591276 0.00547597028508417 -0.000409075150079814 0.00162528469203198 0.00814449299532932 -0.00171369523088853 0.00685892026968888 0.00476163217447934 0.00275433650048833 0.00219291087492675 0.0020910165670649 -0.0101132236952047 -0.00435277680626448 -0.000293717289943485 0.000971086807448252 0.00142070439376651 -0.0050647968375017 -0.00288088621791709 0.0080294381643931 0.000197437533234194 -0.00139009878374858 0.000795559376730347 0.000591279847815061 0.00218755247035884 -1.84572360495431e-05 -0.000941612578706131 -0.00025312707867969 0.000373473800643318 -0.000666206647072125 9.55510923928312e-07 -0.000933757253882964 -0.00391126271203523 -0.0123434335327143 -0.00232821210048118 0.000699055207244244 -0.00411348137833241 0.00294390218765626 0.00202757524241385 -0.0022160640233066 -0.0017207841134347 -0.0143143321551126 -0.00252026053319322 0.000659806707011178 -0.000860450622940752 0.0146498912467925 0.0355503878872609 0.000636197161803303 0.000807199644976473 0.000243516962972117 0.0250079135888179 0.0277649257172305 0.0379534003627605 0.0106426365235044 0.0197312920071056 0.0176664112985878 0.154555010765088 -0.289657788296477 -0.150073168720924 -0.0252298912099763 0.0362337904376251 -0.389330788001334 -0.00208926389123178 -0.001324339434565 0.00211003744966495 0.00701714185691004 0.00703452657922708 -0.0107859867229131 0.0118239575132515 -0.0069725825151449 -0.00406726829565119
  98 1643.86129505496 ""  18.1538894684222 0 0 -0.00922469609969896 -0.00146572730861548 0.00263371584555715 -0.00588612595553295 0.00145090081182744 -0.00583019611004222 0.0454721272972883 0.00202138160057497 0.0345637180341914 -0.0670660087410682 -0.00889248004557055 -0.0279895481071167 0.044666710342745 0.000519191280676858 0.0510515033360167 -0.0366317594629026 -0.00448103402372285 -0.0215670723886617 0.0579654654311914 0.008918975968916 0.0219396777557643 -0.0403086523839846 0.00128780334732306 -0.0510897379950631 0.0040950004091089 0.000512203729672476 0.00251246577185722 0.000744763621807724 0.00110383490797161 0.000309357808919524 0.00116912243197901 -0.000640227230135674 -8.15672777518625e-06 -0.000613189618559845 -0.000236608331296759 0.000491285451007331 0.0278234092834454 0.0249620234548724 -0.004917447325868 0.0317835751542298 -0.0123404629557474 -0.0227795033553183 0.0994567363955121 0.0211934934723248 -0.00704333441471494 -0.0212335526588458 0.0114977729462767 -0.0941163958521527 -0.0871832168306449 -0.0205518842743922 -0.00195723411954478 0.0276650279322475 -0.0129535233264973 0.0922050298505109 -0.00381796248948536 -0.00143278627036054 -0.00368718465734216 0.00171230086666636 -0.00648827267294936 0.000263320189570782 -0.00252366993703304 0.000676606246568348 -0.000812452014076148 -0.00440170961234249 0.000768378468915971 -0.00352227041551857 -0.00195993452136686 -0.00159377166055401 -0.00122036828318092 -0.00141050493104924 0.00616235335327157 0.00262903709945778 0.000199791496699719 -0.000549525867913782 -0.000827213827413673 0.00286582441915352 0.00153439492294633 -0.00430730186062028 -0.00015953568221053 0.00081709469355587 -0.00055523100498655 0.000664300920442889 0.00401133364782385 0.000119239638783567 0.000338188622331224 -0.000795451490398965 0.000956102164068194 -0.000272136636338591 0.000652727273445883 -0.00250526338005439 -0.00530327254521703 -0.0194116135542292 -0.00488035613456221 0.00112731626222228 -0.00581911571210155 0.00516269148359308 0.000405364077096554 -0.00619547897034039 -0.00231116898685597 -0.0190884150725561 -0.00260305294567524 0.00192468342241839 -0.00320079117993948 0.0210243613185296 0.0516678109074289 0.00111433914788855 0.000502392947746829 4.52819249516359e-05 0.0284051425240734 0.0339052972639388 0.0508178309714014 0.0150053340963075 0.0309197655710425 0.0269869842685248 0.227645263275258 -0.421787415137841 -0.21953572832428 -0.0185136971406875 0.0624216531884032 -0.578360807045601 -0.00511172276640171 -0.00323414747162772 0.00449297121371093 0.0115489493420502 0.0107216800883016 -0.0143762523907602 0.0146407126402259 -0.0101605864669905 -0.00589844754336105
  99 2718.64575229788 ""  164.513357576899 0 0 -0.00076682650738018 -0.0017127877432394 0.000175972138153334 0.000715493761877953 -0.000222628737349077 -0.000158868020975974 0.000367699061237424 1.46939107253896e-05 -0.000277627392454191 -7.4754322095059e-06 -2.71229895978367e-05 5.34643704314847e-05 4.53995205849009e-05 2.3520702661605e-05 -4.46054130784463e-05 -4.70408063035933e-07 -5.71369325830472e-08 4.86021418457053e-06 1.87100319762467e-05 1.61419206358152e-05 -3.26176867822647e-05 -0.000100234342210076 -1.59472006301304e-05 5.06585499281421e-06 -5.35839429560925e-06 5.42359682391637e-06 -6.30643167799857e-06 2.16649851959033e-05 -5.27119324500383e-06 1.73234292430544e-05 1.2697768600565e-05 -2.61661785532549e-06 5.30243900704635e-06 1.80113549330165e-05 -1.15591159305159e-05 5.46453523534763e-06 -0.0105337584428292 0.0165040183623053 0.0278549933683385 0.00551337484479726 0.0172385544798232 -0.00359702735437605 9.82339857590484e-05 0.000135937817416034 0.000868223021738229 -4.43228253348155e-05 3.25824363085533e-06 0.00017194207020829 -7.76753652814924e-05 4.92214599706495e-06 -0.000116543074761313 -0.000393594525798863 0.000194557513429863 -0.000513276309531794 -0.00012622741863674 8.08722598793297e-05 2.48077842925981e-05 -0.000132963488981615 -1.54137649414758e-05 -7.87854832095591e-05 -3.5844485057645e-05 9.01818620825581e-06 1.31769144950489e-06 4.2128719403811e-05 0.000146200289407477 1.78507783508532e-05 -3.70701938404776e-05 9.46473466389273e-06 0.000110582214700085 -9.86728642860889e-05 -3.24872474973069e-05 -8.86823706413664e-05 -1.55045185065376e-05 1.99479215409992e-05 -2.01729746404401e-06 -9.65257431490456e-05 -1.55926911381315e-05 -6.68383279793439e-05 -0.000117462150109029 6.76027432654144e-05 3.35417762420747e-05 -0.00219440423183459 -0.00274783309755839 -0.000871788015195654 -0.0054005938705532 -0.00013839476841476 0.000294853797446895 -0.0132920877103168 0.0367722497408608 0.0651954453638516 0.00774193919259648 -0.000461127264617448 0.0125591748672487 -0.00595148759634025 0.00238954441181762 0.0178403553035571 0.246563104680318 -0.437159433476828 -0.817705327263249 0.000206680360659838 -0.000189642749463418 -0.000193194933121565 0.000715152694477038 0.00162871086599337 -0.000426779923234271 4.92418431875751e-05 0.000161565646518295 0.00023668838885363 0.000296821769568158 -0.00134936896609279 -0.000704575919010777 -0.000469705928435117 0.000563892300333085 -0.00097023897007328 0.00221015994972956 0.00270775528851937 0.000156744514572471 0.00635112635891855 -0.00159420699217037 0.00370832899316456 0.000243752574044694 -0.000883577569426105 -0.00139267281121258 -0.000330948974144188 0.000388757106617582 7.14381832503777e-05 -0.000114460803622269 -0.000214721494269219 0.000295400654786818
  100 2976.31063879487 ""  20.6174070286872 0 0 0.01385578338347 0.00736673185520726 -0.0622759328837473 0.00221993104418907 0.000184880396554752 0.000116184404779246 -0.000843888796513503 0.000301727835909164 -0.00128653832554183 0.000375088280071802 8.44032927344821e-06 0.000314471469160002 8.43901243284503e-05 3.43322796974556e-05 -9.44848530697396e-05 7.76806771339258e-05 1.62406768025214e-06 -1.67495679645475e-05 -9.58338424557574e-05 -6.16076953176256e-05 8.56525441087361e-05 -0.00202685088207473 -0.000580644848753512 0.00103914069629329 -2.70231787856551e-05 3.8691148168556e-06 -7.97097526146034e-06 0.000181274000293494 0.00020366974623515 0.00014487177650148 0.000191078778640629 -6.17551215767178e-05 9.98641854987934e-05 -9.28200305978677e-05 -5.29155914509747e-05 0.000233467261939431 -0.147617664332057 0.443014241354749 0.655608535976237 -0.0523898232565884 -0.532778615289124 0.0839218888375238 -0.000658399140374945 -4.59137902680735e-05 -0.00105608973444232 -0.00157391561725049 -0.000529333586860224 0.000967895536141028 5.01287963877219e-05 -0.000158215384971272 0.00142427854809007 0.0245672567979428 0.00887112841092538 -0.00951500081665791 0.00190382900917962 -0.00165374959567782 -0.000869435756111331 -0.00342074536069859 -0.000292005456764452 -0.00248490722627409 -0.000447517240303661 -0.00049035054395107 0.00180831832488669 0.000406244804312104 0.0012466701449191 -2.61004879741745e-05 -0.000212905104134694 -0.000169934569079903 0.00078286632452319 -0.0023414274380272 -0.000312225475300021 -0.00175710603743714 0.000978827478751534 0.00297104936481439 -0.000258977748496222 -0.0020971740580172 -0.000278437963592077 -0.00122080457859822 0.00232706354993197 -0.00202912300214691 -0.00125896314311201 1.42988953221716e-06 0.000503499199805483 0.000724520294454473 -0.000486685667837307 -5.16578234306867e-05 0.000356772503203586 0.00143315103892383 -0.00119733719837669 -0.00113920366721706 0.000226827418511104 0.000227832423301271 0.00323654142864971 0.00144498343842303 -0.00268563163012224 -0.0106325204451271 -0.00355899297204815 0.00766930210407184 0.0133790040310733 -0.000378718394620055 -2.87032153125812e-05 0.000385093553291963 0.000252913966264652 -0.000349839029033697 -0.000101166179313856 -9.55263498951325e-05 -1.76027957416218e-05 0.000126332171901873 0.00356326958673926 -0.0038295305498412 -0.000260216069895832 0.000848522303857918 0.00427530651161406 -0.0056850970714302 -0.000257530126276574 6.65359191992738e-06 0.00111951221538156 -0.00443168560820524 0.00328488911146288 0.00183379599113107 0.000217044019780796 0.000535454897734524 0.0006369108465472 0.00110326068927886 -0.00148229990611418 -9.67627869099208e-05 -0.000144378897932196 0.000897820293267179 -0.00143414029781453
  101 2986.01955162938 ""  28.1463392869109 0 0 -4.50209284802238e-05 -6.34423478376674e-05 0.00012921768823915 2.93182206010979e-05 -5.39710340169217e-06 2.79406301418816e-05 -2.30922483317439e-05 3.2398633542909e-05 -3.28084080637773e-05 5.28066901607393e-05 -1.0597626733414e-05 2.01248480770734e-05 -0.000480489269966462 -0.000288817933170887 0.000129667657166535 -8.47074748347027e-05 0.000196929965381656 -0.000166186205888381 4.24147027791829e-05 -1.53933115050519e-05 0.000383982232195629 3.70711217445469e-05 -1.15692374449845e-05 -5.26382367813321e-06 9.39649763142038e-05 -0.000718919467266439 0.00018877879121126 0.0187755641827905 0.0375103709952983 0.00931527531699688 -0.016853912103987 0.0108157472628628 0.000529360372070465 0.00235870810333943 0.0017188274082227 -0.0110800591936249 0.000280368899255841 -0.000792910056197673 -0.00120302458993153 0.000167711856813176 0.00152678805878358 -0.000288683538207752 -2.8409830960339e-05 -8.22506482536628e-05 0.000169289347938197 0.00487192175908949 0.000485840273366831 -0.00258830198135138 0.000209034621289649 0.000788488801010684 -0.003444898902408 -0.000543200387989765 -0.000268498777229103 0.000265267330369399 0.348177469017381 -0.293356971194331 -0.158589153417174 -0.476780777613299 -0.0494944891004784 -0.340765887011653 -0.0937981492961072 -0.0982746963551992 0.388778191794399 -0.0718477321453133 -0.198413076691504 0.00654632056883622 0.0440091150735213 0.044150145199049 -0.178364706327471 0.227301503971623 0.0280066101739678 0.165896186429816 -0.0406760345639523 -0.123217227253267 0.0074883624699739 0.112933902984263 0.0147037620210363 0.068971310187801 -0.100870850357514 0.0888227827954411 0.0537541714463189 2.54329650046635e-05 5.68114345485919e-07 -5.00260763109108e-06 4.42086540934682e-06 -7.4064155128005e-06 2.10491429430682e-06 -1.70784992649528e-05 1.39237416388156e-05 -2.96051016481135e-07 -8.09352013952353e-05 1.51726593489136e-05 -0.00011500512710215 -2.91484606925804e-05 6.48663320820312e-05 0.000123384904311548 4.2944593652724e-05 -6.1651151178061e-05 -6.53806432626789e-05 4.41852096846832e-05 7.04252634899374e-06 -3.34567080356445e-05 -2.87437368444462e-05 9.54581690710051e-06 7.02816163188464e-06 -0.000418724647196061 -0.000248464497896013 5.89477925022723e-05 -0.000339462075902769 0.000317301724780236 4.04843435234669e-05 -4.81363531798003e-05 -0.000267305385455051 0.000424056537099921 2.69599053008292e-06 1.03301711525826e-05 -7.17442418865767e-05 0.000220115462315236 -0.000203106268434645 -0.000108733013591112 0.00146496441817856 0.00336270955277914 0.00456489428377971 0.00317524684884352 -0.00365401434042706 -0.000141276471245556 0.000291042444204776 0.00319839109571959 -0.00508989617920088
  102 2987.77296695314 ""  27.7843510754712 0 0 1.71293620385345e-05 -6.35625458712592e-05 2.30592040947175e-06 -4.0429178692831e-05 3.0814013265939e-06 -4.342520621926e-05 1.03807710811629e-05 1.84532596230118e-06 6.77411266959353e-05 -9.89706133892918e-05 -2.40718894158718e-05 1.29405261216071e-07 0.00119482059401378 0.000253467892035362 -0.000329346616276712 -4.51591721985743e-05 6.47355749025554e-06 0.000359085041862749 -0.000110588650826405 0.00020049502685428 -0.00105804240741761 -2.92244973166551e-05 -1.76478866955157e-05 5.34462453046652e-06 0.000125068879698435 -0.000127984327796263 -0.000793214184305857 -0.00272001243034191 -0.00681325227662758 -0.00150578697974221 -0.0295777437015057 0.0199983309763065 0.00130386678258926 -0.00615001049835636 -0.00689845027299483 0.0306732765454896 -2.36517408088566e-05 -7.72742158750365e-06 7.52602343494866e-05 5.0641057659974e-05 0.00081195589629672 -0.000121048429336612 0.000179467305179283 0.000140846987041939 -0.000911244978873062 -0.0103630767522385 -0.00365903354644961 0.00517109659981434 -0.000789167355590197 -0.00222856351527222 0.0103162566577986 0.00122802077374233 0.000358102587336595 -0.000584690993834761 -0.0641395724211664 0.0555782480409574 0.0298214539476965 0.0797680117875802 0.00860056993070544 0.0568529201998171 0.0162002623772692 0.0163963212495449 -0.0682061114363131 -0.128474429955831 -0.363311767069899 0.0116506706293581 0.0773131779648883 0.0793725067952692 -0.316951238615478 0.400315382229717 0.0487769947288105 0.291324502260916 0.118705642786759 0.360368452852373 -0.0262584729487317 -0.314554179690653 -0.0406617888575217 -0.19234834246589 0.270375493152503 -0.238072494543562 -0.141247404174076 -1.18514228997246e-05 2.40841942356136e-06 -5.58316081385018e-06 -6.43348082458122e-06 2.12020779495228e-06 -3.4575628647394e-06 7.99562803613184e-06 -2.02671977376285e-06 1.60829777190811e-05 7.16399117889296e-05 -2.22495669416229e-05 0.000106512086862484 1.27747742326505e-05 -2.53107297344004e-05 -3.33134151639638e-05 2.58772281200246e-05 -4.15980679973866e-05 -0.000131994964512241 -3.28958757443672e-05 3.41132197499463e-06 2.62954057708443e-05 1.50997104681878e-05 -1.14989328375961e-05 -6.42744842569256e-06 0.000279676546751627 0.000188816576194346 -0.000138821386594032 0.000291100195320869 -0.000291384255898278 -4.0386678660318e-05 4.84859213660505e-05 0.000188630604072467 -0.000290981722411952 -1.42480858466928e-07 1.01449711033033e-05 5.29299979275623e-05 -0.000160098552113311 0.00014927202916752 0.000114285181086953 -0.000848614235993711 -0.00204177217809835 -0.00274583004703576 -0.00218106696028874 0.00253619008431963 0.000121414000942259 -0.000281924307737816 -0.00272135146670969 0.0042840043166443
  103 2993.24737912183 ""  21.9959881825723 0 0 3.10427350141891e-05 0.00040930584734708 -3.64204174018071e-05 -7.67092862318156e-06 -3.9457923883279e-06 -1.60863011696804e-05 -2.4216652331805e-05 -2.92773260642158e-05 3.31579590718102e-05 1.09302646142022e-05 -0.000119483634713921 0.000205405668957671 4.11742321143072e-05 -3.36070541724141e-05 3.16622070492562e-05 4.85776876558642e-05 1.4874066012916e-05 -4.94450137527166e-06 -2.73583171364988e-06 -7.74365053945656e-06 5.53247912825508e-05 -1.21887316136533e-05 7.58517917761118e-06 -2.4397260206714e-05 8.27457787681266e-06 -9.64079675626067e-06 1.33705249249939e-05 -0.00023866606720868 -0.000543578186351175 -9.50616053098826e-05 -0.00112105017756771 0.000653766823206151 -1.85507882995408e-06 0.000410477931322303 0.000388015284431609 -0.00191322096316116 6.3013761758074e-05 -0.000297975557594022 -0.000456279678846581 -0.000458511969550109 -0.00461543853685776 0.000948939305756099 0.00046729674387962 -0.000918276401742862 -0.00246144283289957 -9.86892942149392e-05 5.26991325508998e-05 0.000102694914911717 7.78185458491212e-05 0.000148317159193266 -0.000631327425223551 1.14731004829785e-05 -5.13588152649305e-05 -6.92148144655611e-06 -0.00473422003423019 0.00415985937576374 0.00216797513555261 0.00605397828932976 0.000626005842912383 0.00433098271357785 0.00138193632761111 0.00157295030408479 -0.00548222204463148 -0.00417805582539345 -0.0120047348122108 0.00035716176229296 0.00278413172161161 0.00261891597245725 -0.0108959274739474 0.0145145813996903 0.00174681990831269 0.0105413739931796 -0.00719310738471776 -0.021861607571243 0.00171224403097624 0.0190139715341048 0.00244464814189164 0.0117135706369678 -0.016837550283576 0.0148050443006222 0.00900268388780553 -0.000155740030618478 -0.000150453905370286 2.18903629484719e-05 3.75357330454149e-05 6.13597100183351e-05 -2.42185840984093e-05 8.6352116835149e-05 -0.000102285167603019 -6.6583927581467e-05 6.01418270257777e-05 0.000436906288493772 -0.00045001672380695 -0.000631716466138678 0.000628902570964247 0.00137711682852795 -0.000442651345925884 0.000575606051359107 0.000993967237574013 -0.00229291270654065 -0.00266343623635055 0.00508264351691118 0.000181185761564266 2.26133568447244e-05 -0.000111758750363374 0.0384753729239058 0.0259182165690805 -0.0189103578611855 0.015280465355398 -0.0145304199585302 -0.000849342301854823 0.00449040318271418 0.0434160114116722 -0.0631567271741841 0.00150919903554229 -5.41656768628566e-05 0.00359513503383507 -0.000302647526658778 0.0020509792532525 0.00062813007255987 -0.115890049929765 -0.283580526316492 -0.382493994921793 -0.300600893155656 0.356309493717644 0.0145923530752922 -0.037222401654987 -0.377479982278933 0.59287064835603
  104 2994.79342440074 ""  28.4320463002767 0 0 0.000181403638332205 -6.12153879566316e-05 -0.000543354272673805 -0.000123026438544757 -1.27622129529101e-06 -7.9991781768219e-05 0.000110897317533852 2.97900153482086e-06 0.000114000560033824 -5.18814729075995e-05 2.99391855770423e-05 -0.000190838768704181 0.00121294581016096 0.000366453920072764 -0.000614429407134222 0.000756173135610133 7.61185611001764e-05 0.000641313987568264 -0.000102279437466192 -0.000279069349623712 0.00133641224364581 -0.000173385209789188 -3.63095741944522e-05 -5.27592771372391e-06 -5.87856604118762e-05 -0.000110112555023608 -7.59155111301782e-05 -0.00942253063840078 -0.0197152962134259 -0.00432264353692272 -0.0229241838500985 0.0154403815533415 0.00136451949399271 0.00928130774591791 0.00751317118022725 -0.032232035932432 -0.00132495731709366 0.00379350831358579 0.00576664760172409 -0.000363778754416729 -0.0029323771540559 0.000477089771955614 -0.000316271446239585 -0.000137781675978878 0.000848256868739657 -0.0134683229320164 -0.0043373655597644 0.00724470840142856 0.00171305682539753 0.00351689312458112 -0.0157063145105024 -0.000217391630788105 4.2846983481669e-06 -0.000209048682308039 -0.176591725998192 0.151736458422535 0.081204007377396 0.237888930778543 0.0257516466704797 0.169893621026729 0.0493291272528067 0.0530533994791309 -0.200128228094237 -0.0955972592483146 -0.274968682036274 0.00843817861217015 0.0616633107026834 0.0588268025330649 -0.243424513968473 0.302911001514079 0.0361593407978904 0.219837702010905 -0.126792467523721 -0.385493596706704 0.0307357122497857 0.308404203169143 0.0396065529225035 0.190051615420777 -0.293004910609614 0.257462623265308 0.157112941222798 -3.40674566367405e-06 2.8042874941916e-05 -1.14593304156604e-05 -2.87702098901002e-05 -2.42201298081088e-06 4.60531710690776e-07 2.73116410292744e-05 -1.39837516244837e-05 1.55043006546272e-05 0.000150314621167 -8.46902670689809e-05 0.000298170053823173 8.63027178060861e-05 -0.000118416672075751 -0.000266232438591015 6.36108003346699e-07 3.591632844441e-05 -3.29659469971926e-05 -2.2321639389347e-05 0.0002433810317901 -0.000190768256391166 2.49879461382144e-05 -4.60001972295086e-05 -7.00157103661515e-06 -0.00185833459086297 -0.00123955696143906 0.000904176541282462 0.000779290007926123 -0.00101135849601169 -0.000194439210421648 -0.000149452522552273 -0.00182321121945803 0.0025783850422387 -7.89423872025605e-05 1.30337969311149e-05 -7.71119702494159e-05 -0.000454773480622166 0.000399841835530019 0.000244765644206866 0.00556248965664254 0.0136796565336223 0.0184642712188594 0.0145925740298783 -0.0173620945747329 -0.000666609899101759 0.00175846180903592 0.0181975324481502 -0.0285517772101765
  105 3014.09326569862 ""  13.4234284798494 0 0 -0.000112709253783116 -0.00160049633980828 0.000150467851099913 -2.66085711557716e-05 -2.41242900976872e-05 -4.10754435350935e-05 2.54909295870452e-05 -1.46709163124207e-05 1.30880970836533e-05 -3.67946426777922e-06 -1.20520290354879e-05 -9.34139787104048e-06 -1.59051598920332e-05 -8.67343819968082e-06 7.73088849412918e-06 -6.65708565087981e-06 -2.60379759898223e-07 -7.06900863697294e-07 1.61432263531334e-05 1.16038550864974e-05 -3.56381924577292e-05 1.65632558189965e-05 1.3829166859013e-05 -2.48786513725948e-05 2.49656138813995e-06 -6.8551987856601e-07 2.30374906904487e-09 -6.9483036924522e-05 8.49232535162834e-05 -0.000137499247005611 1.83817619136155e-05 -5.07485748201949e-05 -8.46220674248232e-05 -5.94216893722314e-05 -3.97591168399064e-05 5.55826343294517e-05 -0.00035596177815253 0.000867321755395198 0.00201812234271149 0.00192500711658147 0.0177001011468465 -0.00353123535931316 0.000104930956764306 -0.000260622453672129 0.000194118217996354 0.0002428210236982 6.2297266387929e-05 -0.000100333527550444 -6.01949410020198e-05 -7.32996745434408e-05 0.000367234156960448 -0.000433307925254713 -0.000113559220363317 0.000141226672295715 0.000683349611699249 -0.000593850644737657 -0.000331362349864925 0.000523239034781419 7.48484175375354e-05 0.000342855144633615 -0.000394937928441559 -0.000451616152345556 0.00161201203070053 0.000314840079143541 0.000898983041831516 -4.01467926871844e-05 -0.000303256199740766 -0.000295564388451017 0.00119120366288396 -0.00023475891529648 -2.67184414426239e-05 -0.000179294387503293 0.00037156761168117 0.00109976952669956 -9.19074587916043e-05 -0.00034447454490986 -5.22146235382586e-05 -0.000203104182801314 0.000639840688531409 -0.000563531696830329 -0.000339234543766084 -0.000536711477836802 -0.000799821492421422 -0.000703667355936145 8.866087895489e-05 0.000156898096699504 -5.64655992466844e-05 0.000241893383990517 -0.000147432637004034 -0.000241883289369777 0.00231940738835133 -0.000247644587620798 0.000352432632444767 -3.23011258786284e-05 0.0080541456007469 0.0102031428038881 -0.000705317419289869 7.76692229282329e-05 0.00140688920422164 -0.0454252042069844 0.0250049364895625 0.041078356988212 0.00155716467731885 -0.000386333167119158 2.20391994520595e-05 0.000485162608595451 -0.0117393843078861 -0.00890281891581589 0.523648233181705 -0.599656610768546 -0.0668725595575114 0.0104421878064903 0.299197592622981 -0.426267957229841 -0.000146717828211739 -0.00406544194825756 0.00864254815208768 -0.0149903218582075 0.0158928126265387 0.000911027593649324 0.0331659293002539 0.0866726401787754 0.118768707375246 -0.0402638896291985 0.0456300423674667 -0.000617534104246427 0.00211497518986936 0.00601444129626324 -0.0174014896874928
  106 3028.35653507114 ""  34.6906857739876 0 0 0.00245935722468639 -0.0877788625577293 -0.0229671353768331 -0.000652104847080928 0.000522064916854468 0.00018745607552545 0.000185101486069698 0.000270557853644945 0.000127488465678587 -4.21042794866447e-05 -8.46648847755313e-05 -3.53293804404944e-05 -2.39355598323678e-05 -2.60959195541827e-05 4.20177781811347e-05 2.43218097786079e-05 -2.01369976418371e-05 -4.56453455206069e-05 3.20458584702696e-05 -2.89749240759729e-05 -9.14575199278802e-05 -0.00129017821988688 -0.000256615501171788 0.000467935787190722 -8.90876699684353e-06 2.23032358992458e-05 9.74915446474747e-06 -0.000279475207176989 0.000128357641840246 -0.000137312505920944 0.000128387216483537 3.48130959450376e-05 3.35948546365455e-05 -0.000168683240282364 8.70109463640394e-05 9.71947759652457e-06 -0.0916265423651787 0.267035412020975 0.434308947258814 0.0733730577957874 0.769612581337515 -0.160332019834017 1.75892377073945e-05 -0.000117762808938643 0.000170283288431364 0.000511826160310699 0.00023049207778423 -0.000216557202948796 -0.00025840275182245 -0.000240721267318735 0.00139947077630573 0.0118619916831918 0.00453460151139398 -0.00621342304480074 0.00171073350207192 -0.00151606155149815 -0.000830865638490788 0.00195531693933626 0.000266277285041452 0.00140693032456983 -0.000328686355349031 -0.000276070142729844 0.00108667497504345 -4.71659304478194e-05 -0.000235420522238502 3.34434108600758e-06 -9.69972926196988e-05 -0.000105131530586561 0.000496254352016555 -0.00142531550016828 -0.000127728139195479 -0.000997318286872961 -8.96850693996137e-05 -0.000163595167600312 1.40159274097707e-05 0.000823241650028416 0.000127024069308657 0.000553844281375965 0.00123428680166094 -0.00107725920681774 -0.000678735448649693 -0.000375229148292533 0.000789551261354325 0.00110665491814492 0.000256056163566433 0.00046830754559414 0.000211450440172984 0.000597148166256716 -0.00278125958512549 -0.00287743107606738 -0.00167741732489044 0.00190831273533081 -0.00300006940512836 0.000654092579940684 -0.00259143096218546 -0.00947937204364868 -0.00602137317501591 0.0140387982038687 0.0268601395170936 0.00127129774067672 -0.00191976194125468 0.000349120764442087 7.75520876204885e-05 -5.0945504328305e-05 5.5879445305872e-06 -0.000231432284273355 0.000857875154225115 -0.000265271293097785 -0.0161191083896399 0.0181502241130802 0.00244734020786149 0.0010984126648348 0.00534521415162294 -0.00707770446193175 -0.000205109827222863 -0.000347734407273046 -0.000227401124502007 -2.25587411649862e-05 0.00111995066263435 -0.000863618554319124 -0.000801669477331515 -0.00158774160000741 -0.00253196180034524 0.00423121442967717 -0.00487260367196941 -0.000363452986450708 -0.000664023156440724 -0.00410005303709341 0.00667471799550731
  107 3040.81811676308 ""  7.88830558076521 0 0 8.39417198432273e-06 0.000364275637708837 6.16313518352472e-05 -1.20436183665217e-05 -6.9009808197837e-06 -4.9844228928603e-06 -1.55579428158425e-06 2.4618229667944e-06 4.05264976904785e-05 4.82338045207185e-05 5.68901575194591e-06 -8.02757271503584e-05 -0.000278022690198312 -0.000245994828447789 0.000158075632539093 5.16201180974345e-05 7.41054908113362e-05 -7.69156314051071e-05 9.22561645519517e-05 -0.000164590402026534 0.000514686760410497 -1.82635209019256e-08 1.69520370928483e-05 -6.15072658385233e-05 -0.000468056613069316 0.000513772457501727 -0.000157239987598937 -0.0620705122100574 0.0264261180043409 -0.0376086515452168 0.019106035256443 0.0139731909477881 0.0263516300424409 0.0201993396176066 -0.00693638668539849 0.00247783126511272 0.000307328403875771 -0.000887628580670748 -0.00147156178140611 -0.000330872149228306 -0.0033802670860539 0.000695436769674828 -0.00015443289218465 -0.000195447262979963 0.00116980239057442 0.00308087121521348 0.00117349820760154 -0.00141876704380062 0.000104660838964988 0.00139188086022361 -0.00605272472465732 -0.000767918195425452 -9.23202212691313e-05 0.000349929372488295 0.343540219989234 -0.306782353764763 -0.177324718138492 0.487735011982677 0.0629946515622658 0.348587190842708 -0.0885999091141662 -0.0723982406485216 0.278574569255795 -0.0596543105352883 -0.190441257502447 0.0137254825626504 0.052109731560256 0.0460331612249513 -0.173939660057981 -0.219553663926739 -0.0241154190590514 -0.154838831871803 0.00880773845875888 0.00545053997200566 0.000573107854225607 -0.139523995825711 -0.0211540595769594 -0.0902750417984928 -0.10937828353855 0.0974320791589479 0.0614126659585329 4.00872634187348e-05 -7.7615785316586e-06 -3.25810225751719e-05 -8.99561860084025e-06 -1.21027149241982e-05 6.88635691043966e-07 -8.92844932889615e-06 2.34421497158791e-05 2.42848875195557e-05 -9.79342585708673e-05 2.29418973286363e-06 -0.000140007612236281 -8.26848163840577e-05 0.000190196809567037 0.000416284477458114 7.75547787820921e-05 -0.000125374476107699 -0.000241886129378285 0.000710745468776752 -0.00163443112885609 0.00102791576572904 -3.8775596871523e-05 4.07136358414547e-05 -8.72698369763736e-06 -0.00112607825261366 0.00102993941520591 -0.00270211855909125 -0.00916405560459964 0.0102165761091767 0.0014430870096882 0.000753783077733663 0.00931282576822032 -0.013972449065166 2.35318980449852e-05 -0.000254168814101036 0.00034169441168439 0.000400496640458853 -0.000300555811921924 3.27082622528968e-05 0.00466162367199407 0.0116960638767643 0.0144654778555175 0.0102631177789949 -0.0117848486615883 -0.00120738276990846 -0.00153524525099014 -0.0124195799328818 0.0190999617274979
  108 3042.86329027687 ""  8.27561999894255 0 0 -4.35444363010233e-05 2.7198450825667e-05 0.000101446163846762 3.40361793999176e-05 4.71635148828499e-06 5.80415612556234e-06 -1.00271335034701e-05 2.42361237889252e-05 -7.544224778469e-05 -0.000122235711447103 -8.25448655839452e-05 0.00022513191275667 0.00158385473746499 0.000388285907816273 -0.000720496936673705 -0.000109531239289155 -3.41024230278654e-05 0.000286481797295653 -0.00012820676980376 0.000194631571135018 -0.00138136888635507 1.19192769422219e-07 -3.34934914399267e-05 0.000140745705002927 0.000319446705440416 0.000226557273543303 0.000616148377436041 0.0182492621072298 -0.00767453109724876 0.0040630499670941 0.0380581085219353 0.0302194772564242 0.0481704682389722 -0.0486600953581704 -0.00880012303647092 -0.0119129040438081 0.000241004085322945 -0.000713598506083603 -0.00107471618050056 4.38910952356781e-05 0.000372166097616682 -4.96180775911468e-05 0.000451135730637717 0.000715219965063121 -0.00392614064259525 -0.0165868880418996 -0.00484521140830465 0.00734094255817654 -0.000320153330000574 -0.00310794193367734 0.0157772197227844 0.00186336730615383 0.00065152232094246 -0.000816758048684009 -0.114754584231213 0.101448448192076 0.0555496413161829 -0.114929979751466 -0.0160692100771552 -0.0849570331272816 0.0111892652747523 0.00456814333254531 -0.0202312067769458 -0.127033755733529 -0.399035151346268 0.0246920405487847 0.0938365152873992 0.0815556088016953 -0.30089353681631 -0.423233265195261 -0.0429253653329664 -0.30012539540062 0.053515377495796 0.195550160526469 -0.0197701804131373 0.383851367821313 0.0477335283654706 0.245546101450949 0.142554239312568 -0.138197638425813 -0.0875218608360254 -1.18008337347637e-05 -1.21736348841198e-06 1.25240182766144e-05 8.31812829519803e-06 1.70910105057036e-06 -1.51098856176166e-06 -5.93307934829003e-06 4.02036286769518e-06 1.18162461808682e-06 2.76293762187193e-05 6.12594699531543e-06 3.9497770060151e-05 2.68645528335852e-05 -5.99921124052691e-05 -0.000135237427980758 1.64071668730031e-05 -4.16414120770207e-05 -6.99645130453137e-05 -0.00051877123875385 0.00124912731952753 -0.000812222198974326 7.74842483426688e-06 -2.04806642459616e-05 1.19256442055397e-05 0.000797818666320614 -0.000787250006114707 0.00163637716161115 0.0067767155657644 -0.00757768188611198 -0.00107071420851877 -0.000595758183776032 -0.00729061501681565 0.0109616971953775 1.80164351382468e-06 0.000229083591447723 -0.000296404460554164 -0.000127568002018431 2.83058622789254e-05 -7.69191084975083e-05 -0.00270544379337231 -0.00707537243908736 -0.00860610658669169 -0.00773030811439866 0.00896500511614606 0.000876799688625816 0.000936367431638934 0.00764556828336405 -0.0118498632360853
  109 3043.35584571633 ""  3.27944353943991 0 0 2.85973174845687e-05 -0.00171395606488911 -0.000570858453576487 -4.62637533545595e-05 5.98549866844434e-05 -3.72061622015676e-05 0.000119641444803863 -9.52673639852942e-08 0.00011707643356792 -2.41640471100848e-05 -0.000201468111281789 0.000454729847920524 -8.75062789968462e-05 -7.29221082168461e-05 6.20499353770105e-05 1.31490716711866e-05 1.64946877303504e-05 -6.26644671005239e-05 -2.30354586862904e-06 -1.45029773382865e-05 5.12739051584772e-05 -6.76566782776e-05 -6.89541817029808e-06 -1.57323804141337e-05 -1.09231201932101e-05 9.13940125104747e-06 -1.5938118293437e-05 -0.00294835943588392 0.00133093517340144 -0.00164926595712651 -0.000272736886729497 -0.000290013021611897 -0.000185427001906719 0.0025409773564235 -0.000508218082229408 0.000392981790422147 -0.00201583904509031 0.00616388461256867 0.00988643232759843 0.00134045950475696 0.0143149603614726 -0.00297052372501443 0.000666382638970859 1.14853379001027e-05 -0.00483203560450041 0.000979178262780183 0.000425515448121895 -0.0004062795418159 -2.09084060566535e-05 0.00012837119335766 -0.000558779138403989 0.000682490731751175 0.000221766196686047 -0.000244918092995878 0.0173185297432244 -0.0153806743936526 -0.00892697457596729 0.0220671884098655 0.00281834922804613 0.0158460223709261 -0.00419291945431443 -0.00324975578710852 0.0127672392886059 0.00114143614621846 0.00341100540327279 -0.00010318288363567 -0.000277455191980626 -0.000203327712124777 0.00054813082574432 0.00239841248098627 0.000177626168917705 0.00177687616195916 -5.31837958892749e-05 -0.00238095658879611 0.000316511930096967 -0.0182486444473987 -0.00254853004043627 -0.0117849688270927 -0.0120142986290189 0.0109247513574591 0.00692719140556453 -0.000268783129174143 0.000317597328095281 0.000437372774843149 1.26921122304636e-05 2.21543700692661e-05 6.22693326380316e-06 2.47913723734964e-05 -9.51635499597029e-05 -0.000105240261250585 0.00180984014899114 -0.000373631490729603 0.00330424033608726 0.00139101851365695 -0.0036376683957834 -0.00758471042627304 -0.000256800430195877 0.000441277440275263 0.000864526537571548 -0.0175960812480368 0.0449506604978399 -0.0309092153010682 0.000420948107749813 -0.0012953336167755 0.000399006179674403 0.0264937130343418 -0.025350405576284 0.0552515908313493 0.232068699654968 -0.259199980875982 -0.0374226767053361 -0.0214773472481859 -0.275652597217583 0.412151598919465 0.000364227083600846 0.00855975754045321 -0.0103618082732187 -0.00809807017876738 0.00635154276152458 -0.000826041534907376 -0.0924058257576639 -0.242755085097244 -0.29517245244682 -0.253283018842153 0.293996398892641 0.030263551591007 0.0302321909221939 0.255389211359073 -0.395375553853303
  110 3049.67796284222 ""  23.3500142860153 0 0 1.94274582619283e-05 0.000163014421362691 1.49049088005019e-05 -3.32320321860726e-05 1.95092190449875e-06 -2.01366823890196e-05 1.01208039753555e-05 3.01840811770079e-05 5.80297310733909e-05 4.5502061510735e-05 8.1225866300556e-06 -0.000122944121595659 -0.000589429131994913 -0.00031207811233362 0.000302454884886683 7.53586470699985e-05 2.69393596308937e-05 8.06987651114859e-05 0.000164485188540675 -7.85514280869355e-05 -0.000388919744288544 -4.24822447072653e-05 -3.44862045483363e-05 -2.98174590800285e-05 -0.000955943041142358 0.00100241958734747 -0.000405528262838085 0.000244719013315719 0.00172064058850335 -0.0358189762443879 -0.0128968915403377 -0.0188878385049291 0.00746765965694769 -0.0324299563305524 0.0690935715081732 0.00965212057867708 0.00011627291294652 -0.000367762996514516 -0.000571162670357504 -0.000168558731364505 -0.00149882089843778 0.000325937639926021 -0.000192401494982486 -0.000332904056456505 0.0016277340048177 0.00667480178150306 0.00181863688927568 -0.00315978155550283 -0.000392956443813973 -0.000593656547219512 0.00426925143167954 0.000508351884359968 7.11529032089107e-05 -0.000247429573883303 -0.0583495317273836 0.0491171078331086 0.0192620927123443 0.140140579221623 0.0171578758546579 0.0918800097349703 -0.081889914260523 -0.0892147466542362 0.318274222735246 0.0640522881745095 0.191917349320285 -0.00535685209934202 0.0314964214046632 0.0272669374756536 -0.13084487051003 0.0617340111452708 0.0026579090270356 0.0466111961771433 -0.173248741322649 -0.481647064751871 0.0457164925518655 0.118798163932624 0.0321181217086688 0.0835045230979023 0.443187236461694 -0.376272640290538 -0.242580461990456 7.3477393958402e-06 1.42607944824453e-05 -1.01590707706652e-05 -1.12093265325725e-05 -6.8137050855184e-06 -1.18363817428139e-06 2.11434976394783e-06 8.92080907927218e-06 1.9434577498675e-05 8.00434608296989e-05 -4.973965338875e-05 0.000152162914890477 1.72488841813016e-05 -5.54837959306984e-05 -7.6037875607598e-05 4.50969123585475e-05 -6.92013757434992e-05 -0.000170686058261674 -0.000140849802893669 0.000469949635192119 -0.000387529754629517 2.10337733425868e-06 -3.00955865507085e-05 5.0853463021124e-06 9.18150592979646e-05 -0.000154600759396457 2.25088708184905e-05 0.00196745426562764 -0.00219658553007142 -0.000339217181630747 -0.000242297774562115 -0.00337896206772878 0.00498891704086995 2.61444002196468e-05 0.000125369476833138 -0.000103015634533869 -0.000158445511820531 0.000182925378143727 6.52395812128922e-05 0.000113644834804407 5.1988811646104e-05 0.000193804202890732 -0.00122247631947898 0.00144901015506734 0.000154549834508855 -3.05496096664197e-06 0.00033754330636448 -0.000577287301521893
  111 3050.84063440265 ""  85.5824222907869 0 0 5.58210816284762e-05 0.000178322910954182 -5.98648391631354e-06 -9.26771929035544e-05 3.43704463869388e-07 -6.80117073273485e-05 7.67829582054703e-05 -2.09491645364719e-05 0.000107577513681587 -3.42247022625947e-05 4.89126335940159e-05 -0.000164039447385047 -4.02488266464971e-05 2.1183409207981e-05 0.000285560939545959 0.000336267028187194 -4.57938823085886e-05 0.000307032946880614 0.000283242913188649 0.000372172472007382 -0.00138704262000682 -0.000132122567522838 -1.86964769468977e-05 -7.71468609918335e-06 -0.0023923290845483 -0.000315525043331144 -0.00107293615605001 -0.0364690375065456 0.0135952705602178 0.00468877219244938 -0.0176026560518706 -0.00843018138670367 -0.0340256767044854 -0.0600653475016561 -0.0260860981080508 -0.017830358993403 7.30824030835079e-05 -0.000349237177773634 -0.000477117899730468 -0.000217724877492402 -0.00162833584565239 0.000396999446261926 -0.000203404715442077 -0.000237001997997678 0.0013633581094311 0.000339379262924142 0.000325560477387885 -0.000559065785539327 -0.000555664531851933 -0.00347787232691571 0.0167485759922193 0.00221988534410041 0.000726143519135539 -0.000970781548475992 0.238173905064592 -0.212718169152772 -0.113724983329454 0.189608521320308 0.0284582423282706 0.141007903530961 0.0127827018369002 0.02496291868528 -0.0810899451722587 0.0409856280033644 0.135565124341625 -0.0119939578412476 -0.0716486812889274 -0.0621531053897826 0.248336953637523 0.249368802771908 0.0253786745668618 0.171723326281124 0.109994771432424 0.365767740924745 -0.0377612721662494 0.50182184471498 0.0588196489204291 0.324955836127243 0.109684842631612 -0.112678550911133 -0.0724437655148685 -2.07267872526736e-05 3.93042734453609e-05 -1.83912042339596e-05 -2.56746818980245e-05 -2.98701906374675e-06 -3.85796426552013e-06 2.05963311527122e-05 1.34584920362167e-06 3.64347334662731e-05 0.000314136619873359 -0.000162417097157228 0.000529689133481378 9.30643609781293e-05 -0.000235862689583546 -0.000378457957400271 4.12376055696252e-05 -6.15625704822564e-05 -0.000238280578093957 -0.000115426219469351 0.000482515114874996 -0.000464438783385883 3.14669255821724e-05 -5.9830822247761e-05 -9.33492891639044e-07 -9.57596755536356e-05 -4.44645644190722e-05 -0.000362087091951564 0.00168554089134699 -0.00183045617178821 -0.000324165470703799 -0.000235338677489668 -0.00399230414244158 0.00579430597707912 2.71907874236374e-05 0.000143682074275164 -6.05678073518788e-05 -0.000491673695142865 0.000543906925785521 0.000248389126603 0.000914560415068761 0.00213605965863484 0.00280511976983933 0.000405311634449288 -0.000569253382087958 -1.15757874643687e-05 -0.000224835040875428 -0.00107230883995625 0.00158611273875775
  112 3053.91728168242 ""  36.297200006178 0 0 3.22137590215981e-05 -5.05475670839562e-05 -5.79035859379801e-05 -3.77475635535982e-05 2.8528598305368e-06 -8.57040417062752e-06 -2.76170480367047e-06 -1.18629482177726e-05 4.79991943106856e-05 0.000179584101188153 5.42213418124705e-05 -0.000381082140637767 -0.00265185153808183 -0.000911339007442782 0.00105494148673464 -0.000120830693101675 0.000196641557106065 8.03659163326221e-05 9.11536087669439e-05 0.000135409055352263 5.44653822214053e-05 -5.82088419966605e-05 3.61368582221845e-06 -5.73979435178367e-05 0.000343377268463305 -0.00156062084005577 -0.00149647964778667 0.0331472364442156 -0.00943261733479792 -0.0652579911465332 -0.0135824100471595 -0.0175356960451528 0.00251002597780995 -0.00133003491795745 -0.0407427709988339 -0.0094835394425761 -0.000154547099253062 0.000391375877254275 0.000639313995584514 9.93403173552012e-06 0.000263690326358809 -4.29976973135798e-05 -0.000609752384159264 -0.00129604754439525 0.00591314899968924 0.0293110921000061 0.00826878014958789 -0.0132496701506789 6.24662599974692e-05 -0.000225101908107366 -0.000383942920251477 -6.49000082593169e-05 2.63507660130284e-05 1.84984052665728e-05 -0.322607601964913 0.28705070253136 0.138229250397985 0.0810413494279553 0.00727219847462491 0.036047004472112 -0.1501536821846 -0.173078462162056 0.608629999084447 0.0621380885969464 0.193353549609265 -0.00422920903379663 0.0179610743112348 0.0170901909568163 -0.0800308716925138 0.0776494445456818 0.00527073544709523 0.0584892088685371 0.114737927801583 0.336414740460493 -0.03359131174287 0.0861015923528757 0.000269011047822471 0.0531315019406014 -0.185950856822468 0.150786576042141 0.0995729366397221 -1.74361046299987e-05 1.07685256338211e-05 -3.99905877064938e-06 -8.91180512196013e-06 4.81358207473921e-06 -5.27980833994332e-07 1.61963631107706e-05 -1.41956015919205e-05 -1.23621753464335e-06 0.000100629773249094 -5.03146215619346e-05 0.000157850071171062 4.13154099324547e-05 -7.96269388213277e-05 -0.00014180195951779 -4.64161845600464e-05 7.55918520614013e-05 0.000100373307217931 0.000161571811334837 -0.000495000439194697 0.000408769227557824 1.89192236307687e-05 -1.29452038419503e-05 -1.79819241647426e-05 -0.000174899086468006 0.000602845019092152 0.000631559699371078 -0.00223401545323978 0.00249065950954911 0.00034023922796442 0.000300525160740938 0.00343360546961892 -0.00520232087063306 -3.08198050333759e-05 -0.000150160925494763 0.000176582037233636 -0.000183019828312873 0.000263686484019848 0.000116301536703985 -0.00189404477604151 -0.00423685344182523 -0.00567523170496689 0.00390512922100773 -0.00444337247503521 -0.000108477313567543 0.000145736599214289 0.00141170083363992 -0.00179791730478162
  113 3057.26563417182 ""  35.8597568094364 0 0 2.36404009913542e-05 7.14179816788413e-05 -3.1370580872885e-05 -2.01854618788356e-05 -8.65742934133676e-06 1.31473564804497e-05 -2.83403473232562e-05 -1.29113897811164e-05 1.14217593542585e-05 0.000309536384500308 0.000210102322924394 -0.000699670051266666 -0.00540075807875499 -0.00147482053259782 0.00208080728403678 -0.000230399547493583 -0.000168159644301524 -0.000109441186890107 8.95971590123331e-05 -0.00010829597777184 0.000411895262113773 -5.11119133765746e-05 4.94696173367858e-06 -5.96913754151615e-05 0.000603418502691724 0.00133576844918005 -0.00142758092597361 0.0102627034206748 -0.00299117643886678 -0.024670608312509 0.0274130571251584 0.0557342992375467 -0.0541604564247896 0.000199538377252509 0.0124968730167229 0.00327004802507574 -2.95937727105877e-05 7.46227066089917e-05 0.000104607037877772 -0.000107719108002507 -0.000880279023514845 0.000171351800798288 -0.00125641363090624 -0.00211980539414246 0.0115482185210357 0.058792391739885 0.0178624970639361 -0.0262339512762005 -3.49532480094738e-05 0.00113347176773553 -0.00511120294539405 -0.000619160090648739 -0.000189258377833657 0.000230314717224772 -0.106505944952356 0.0936618963978085 0.0456680749578843 0.040521054249918 0.00341916199292424 0.0208634580140157 -0.0570975782739945 -0.0676286824478153 0.230732955822454 -0.179148268155362 -0.540571450066013 0.00486169991835921 -0.168738814910486 -0.141880195872056 0.645674247809326 0.0239886162436255 0.0147617830006687 -0.000813496117824428 -0.0375399978216577 -0.106063975983057 0.0120568592644909 -0.0228008928241852 0.000339035302177719 -0.0127684630689451 0.055635780547245 -0.04684531475139 -0.029648662553473 2.17439568284998e-05 3.34022096116423e-06 -7.8458708467027e-06 -8.6630955932461e-06 -5.38607294701195e-06 1.05599388721767e-06 1.1664881656614e-06 3.60559949109207e-06 4.28835977253424e-06 -4.48451760061225e-05 1.03272944113851e-05 -5.11015701427569e-05 -2.15151844854668e-05 4.04736168607741e-05 8.57407049134214e-05 7.69069761207682e-06 -3.60148347189063e-06 -1.59787716503853e-05 -1.7517698748592e-05 6.16538957720735e-05 -3.20962080999799e-05 -2.64371145012553e-06 -2.02783782024612e-05 -6.67698645817041e-07 -4.4515318457738e-05 0.000249308321065343 0.000244210278506333 0.00026404545254896 -0.000307240954164947 -5.61454360139455e-05 -1.62947656779722e-05 -0.00035628730725192 0.000482083679631166 1.54000441863245e-05 7.83870977714776e-06 -1.13424458852042e-06 -5.84626646639805e-05 0.000159016476944912 2.34389142281052e-05 -0.000807968304653465 -0.00188638982603916 -0.0024861875559769 0.00135372025416797 -0.00149236747193957 -1.13640833432496e-05 1.19899041880057e-05 0.000362826108975988 -0.000412679358238766
  114 3059.67498742202 ""  19.6833943418658 0 0 4.65826539498349e-06 0.000964809594929908 0.000471286477394238 -7.39500482309676e-05 -4.87997336702267e-05 -4.26805600199647e-05 9.62014197971646e-06 1.1597014132741e-05 -1.45470814570169e-06 2.32433567362685e-05 0.000164608093254061 -0.000557229696214335 -4.79644362239241e-06 1.63287796878417e-05 -7.91173162823509e-06 -1.57341768703024e-05 -1.69565609409578e-05 2.06372069545871e-05 1.62749432357195e-05 1.03262072812612e-06 -1.83933778265456e-05 4.50823487697146e-05 -3.92874692306685e-06 -2.52408698737387e-05 -2.91414924407793e-05 2.49014680312275e-05 7.77645217687312e-06 -0.00105928289899291 0.000416669472416584 0.000536451896269643 -4.77282267504372e-05 -2.05539669573644e-05 1.53653441096105e-05 -0.000435981952753264 0.000531311077869933 2.61440228531906e-05 0.00149212051615363 -0.00450359444249019 -0.00704512385129677 -0.000626052386250627 -0.00700885746801932 0.0014563297828752 -0.000693239105563241 -0.000721615219725943 0.00650148006751405 3.27442806919654e-05 2.31882913304741e-05 1.49993351791603e-06 -1.21092810096838e-05 1.46270983377987e-05 8.23001258149124e-05 -0.000479296938954148 -9.41649028614133e-05 0.000228188629198627 0.00800900554709626 -0.00715605262533258 -0.00383010765625571 0.00351470533198988 0.000474980487526238 0.00278813850827472 0.00109404035103625 0.00162845901093114 -0.00538458411832258 2.74205076366836e-06 -3.36279315576138e-05 -1.15421445615093e-05 0.000140558855985768 0.000114876726123159 -0.000568161121376271 0.000548597027495407 3.38987966127756e-05 0.000375227961927678 -0.00123391947039851 -0.00333021410654222 0.000309833899559696 0.00242048648268412 0.000446880206752788 0.00161283720122312 0.00408334934041322 -0.00348159806139086 -0.0023166539274125 -0.000120546729856461 -0.000642315676914222 -0.000520444414969711 4.37386547947141e-05 0.000116156468198493 -5.53624755443486e-05 0.000206945823054838 -0.000137180456186537 -5.00870454531211e-05 -0.00165087675509239 0.000742102020065504 -0.00364197042631339 -0.00123846730389012 0.00565089339089796 0.00977125375628136 -0.000609396307950707 0.000404296705150368 0.000742151790725966 0.00846108321356066 -0.0348680870238965 0.0344910776124851 -2.38229790795181e-06 0.000710497816946515 -0.00120487812666585 -0.00178243222113885 0.0320601565350086 0.064566463751403 -0.122900586575826 0.135960020227615 0.020683976649804 0.0242054328262284 0.285311577870697 -0.420313287701042 -0.00341631393036531 -0.0114393452071388 0.0101852832625149 0.00174502560548676 -0.000810236202796424 0.00166163236558309 -0.166560020630998 -0.388314911955832 -0.501809660803658 0.167786291494005 -0.18906518800124 0.00362992862643127 0.0220937193884424 0.192044458724305 -0.275045533566056
  115 3072.20955638947 ""  23.3077095533084 0 0 -7.17929444018538e-05 -0.000396260794458486 -9.4474392310912e-05 -5.91988234931459e-07 6.39342267202685e-05 -2.30485906129711e-05 4.78303313581435e-05 -1.08537937947184e-05 6.71255110965121e-05 5.08432934359825e-05 0.000516908164524139 -0.00170523187447528 -0.000203878449287107 -4.02286397894887e-06 0.000154507115961385 -6.46721820275671e-06 -2.07051203670619e-05 2.90533093687024e-05 -1.59892668045185e-06 3.80342763690998e-06 -5.36846699843074e-05 -1.12477748952746e-05 -9.59881808420793e-06 4.17477404050247e-05 1.80592705706454e-05 -1.5623665881534e-06 2.11723807873249e-05 0.000157700522156185 -6.28160750490118e-05 0.000354144527807522 6.78698993150725e-05 -7.32110951704572e-05 0.0002963462773956 0.000197138027975627 2.47874560253744e-05 6.57913993463939e-05 -0.000368536026869309 0.00126509891665719 0.00200817736495597 0.000373107948593158 0.00340952450657363 -0.000703387396756727 -0.00191792175261937 -0.00220254627928915 0.0187734741695681 0.0030738185687336 0.000796090218792446 -0.00144427093855047 -6.98334276216312e-05 -9.89598944194716e-05 0.000487085095328557 0.000141363486173184 4.04265884041071e-05 -5.2231368268265e-05 -0.000259293814078428 0.000290088903071125 0.000289771240048455 -0.00252307045431674 -0.000306034766193463 -0.00174212687854177 0.000842663053127123 0.000790456173999468 -0.00283294611372227 0.000201402726011979 0.000488514641516387 5.66803076944743e-05 0.000721416374779255 0.000570745815939926 -0.00246856772245525 -0.00182369917790764 -0.000197823323708537 -0.00122538564925977 -0.000110612710724211 -0.00051512476174278 6.5186728024695e-05 -0.00186540725478765 -0.00022630631353264 -0.00122283739951696 -0.000463366637619943 0.000468054951409061 0.000320501829683477 -0.00054239397120656 0.000541925676037942 0.000336891915462173 1.34274328007515e-05 -3.4778918301553e-06 1.02144432907072e-05 -2.21452063262262e-05 -4.74329238248071e-06 -5.57352556530802e-05 0.00460692537856681 -0.00188220500052216 0.0072512456713612 0.0022729229067119 -0.00509699956867871 -0.0104585083371166 -3.01328755083879e-05 -4.07638207241742e-06 0.000222853798215491 -0.0181205505263562 0.0392318898266455 -0.0223636829479223 0.000543887858642361 -0.00125228935708876 0.000452991162498699 -0.0302472926214606 0.0681262583623052 -0.00105722250727431 0.23326781805179 -0.25458607326875 -0.0343023882183402 -0.0197201539055877 -0.204845649025251 0.301864130693461 0.00190132984358568 0.00844967839089153 -0.00540874536558376 -0.00910567414246852 0.0028115213383161 -0.00270130387290866 -0.073390178847194 -0.14722107732728 -0.211497112858288 0.460995028088392 -0.519476374071899 -0.0303947644187517 -0.0247917942467296 -0.150572648048918 0.254351468967885
  116 3101.69407171514 ""  8.64977681614334 0 0 0.00016731807041593 0.000374252042710183 0.000876729505703178 -5.11600550914598e-05 -4.61273176416854e-05 -3.39682247133405e-05 0.000102491231805728 1.64433168239865e-05 7.35045880855599e-05 -4.49105937671359e-05 -5.73049411924258e-05 0.000230893836832921 -5.36505526655621e-05 -1.73209738118825e-05 1.50098700631596e-05 -1.06641208650541e-05 7.50258007851596e-07 -5.6446903593551e-06 1.80379692021985e-05 1.29799313447003e-05 -5.25576121526219e-05 -4.20360394212221e-05 -1.01398468092539e-05 -2.95156611818777e-05 4.08835429810244e-06 1.45585252761376e-06 6.43089773387095e-06 3.66265678532446e-06 1.42519983779446e-05 1.53242103699818e-05 3.03151848223658e-05 2.01306865817264e-05 1.51961370050937e-05 3.58204031785907e-05 2.43598687108793e-05 1.65104808841114e-05 0.000729674366264415 -0.00508614086016547 -0.00955244416927232 -0.000996589348919057 0.00108952878488198 -0.00145747024616347 0.000276537220722278 0.000583313117294453 -0.00270629655311889 0.000439031730758228 0.000148732099876674 -0.000203840927614872 -9.23961133041385e-05 -0.000147646371211267 0.000651486491278401 0.000300031935449774 8.28276630465714e-05 2.98602210483499e-05 0.000145270090336961 -0.000115581477613545 -6.88358041790288e-05 -0.000244385535669705 -4.76399751842281e-05 -0.000166496086605271 -4.60572782824591e-06 5.8828985849272e-06 3.30431388705718e-05 -5.88228860275663e-05 -0.00022811239213249 1.47837459794229e-05 1.55158729283805e-05 6.19315415913559e-06 1.3335205211577e-05 -0.000348331379744005 -2.59626115988062e-05 -0.000240679132420661 -8.26478185018243e-05 -0.000293986231773427 3.58260084863839e-05 -0.000387677240011614 -4.42440057217209e-05 -0.000249770651068078 -3.01380847006554e-06 2.47252183338925e-05 1.40050220315503e-05 -0.0399493892815693 0.0477842638483206 0.00686602535484579 0.000360400430810441 -0.000573690622763968 -7.76285520109692e-06 -0.00122942594805311 -0.00210250420744656 0.00112547354006239 0.328236592762395 -0.186653847314443 0.531288488387283 0.141471591258605 -0.338979826165819 -0.620396537492623 0.00248148033502299 0.000531140859528706 -0.00469937029695215 0.000142501882513735 -0.00127726757092118 0.00125514378079827 0.000783495772752109 -0.00074021193836654 0.000340315329901642 0.000279690770805147 -0.000510580058495312 4.9546660366611e-05 -0.0031900461339631 0.00187360736428601 -5.45054443089024e-05 0.000721125835522176 0.0110076667068988 -0.0167770736275584 -0.00375120419053676 6.21824252949044e-05 -0.00209840047603448 0.00408486315973059 0.00304450032162125 -0.000212392782668518 -0.000146450915312413 0.000325582573669187 0.000608146581639308 -0.00330209117090541 0.00407587690922881 0.000163978101327966 0.00068857584224837 0.00172275471578696 -0.00255745565211089
  117 3118.3097429072 ""  15.1664960970197 0 0 -0.000193902990544302 -8.28567230224448e-05 -2.41335538935716e-05 -0.000158858045627452 -2.57660670608319e-05 -2.2836023055849e-05 0.00212832870331734 0.000368020561408682 0.000413373852356404 -0.0070359684044588 -0.0113422211892527 0.0580871058408618 0.0473040403641127 0.0145232249004919 -0.0231532958097384 0.000747717424490492 1.20395228918652e-06 0.0010038194899003 -0.000809283556527669 -0.000446139444117848 0.00124498903370567 0.00120739157141067 0.000524883707305316 -0.00108255141812487 0.00028864086971063 0.000126219837536248 -0.00026332691557441 0.00117229448352878 0.000270882959193904 -0.00346263024619525 0.00099954073545829 0.00169903430018762 -0.00360023620579881 0.000348102417584057 6.67202233467402e-05 0.000131363844634603 0.00066758653261552 -0.000381518902730788 -0.000635969250884311 0.000452010976595718 0.00143183614575146 -0.000305824158917484 0.0676562830014394 0.130066552641304 -0.684173329563699 -0.569718089314139 -0.170525602679516 0.255850000132799 0.00276452224287475 0.00383976763342868 -0.0163669638541094 -0.017556716395753 -0.00589716495258733 0.00895738389787961 -0.00817405536578824 0.00734719671598146 0.00338748099194671 0.0038838846119587 3.02970667618095e-05 0.00239538867422559 -0.00980722915625869 -0.0105621433190416 0.0380002307109826 -0.00403202732167559 -0.0122034605829823 -0.000253046793657073 -0.0115779056427361 -0.0102166753367106 0.043097327647245 0.00406991089248205 0.00102114421513911 0.00280745207007639 -0.000477013292585775 -0.00183679352223345 0.00038428105753092 -0.00368773615359202 -0.000406508010347013 -0.002599244557796 -0.00113570308953682 0.00110336112633144 0.000909479283705706 -2.35019400315357e-05 -0.000135925440555152 -1.01741990111124e-05 1.12526080312424e-05 2.78758564788659e-05 -1.23955908674794e-05 6.45275593974852e-06 -1.75502649129994e-05 5.49993559065085e-05 -0.000369342377646208 0.000323514581567904 -0.000750968086845586 -0.000177118712002477 0.000659653133283282 0.00109744430247541 6.25158945793912e-05 -0.000148465459801417 -0.000316614176815214 -0.000225226473068971 0.000347966380800185 -7.18408905016707e-05 -7.18194783880907e-05 0.000211259637563658 2.16818040116437e-05 -0.000748628394793907 0.0013848102101047 0.000132384528702066 0.00273632140151677 -0.00286899578738918 -0.000445363716461787 -0.000114131838861901 -0.00100168966083798 0.00155794195801147 1.93251139783182e-05 5.89106330650615e-05 -0.000182400871985934 0.000858747008531973 -0.00257300495630039 -0.000568518807197047 -0.00126434487978669 -0.00378895112377301 -0.0047294893467181 0.0107082612843017 -0.0111872238994204 -0.000289080695003391 -0.000231260407369982 -0.00203306456641304 0.00337136175956125
  118 3135.8542854374 ""  15.0380550168497 0 0 2.12004383547584e-05 -6.50482046539198e-05 0.000205320669021316 0.000492578180699642 6.77076031594669e-05 6.91933738490363e-05 -0.00303290546465969 -0.00068186243560386 0.000125373042643356 0.00378448541055103 0.0104129649101088 -0.0564674141852726 0.0548635095847922 0.0160040871991494 -0.0223263146128617 0.000197380203803201 -0.000379555076579747 0.00216639437419833 -0.000133364445972243 0.000632121872867792 -0.00333018916869421 0.000464315242528988 8.78036669044732e-06 0.000461800012331029 0.000449576708004561 0.000175491206858939 -0.000346942076226195 0.00102983925069427 0.000320707807496062 -0.00259931585371076 0.000932452490689589 0.00123055378536811 -0.00270397507550091 0.000305638404419367 4.12609451999972e-05 0.000162324611495145 -0.000192553953787206 -0.000174115176314588 -0.000292503055650289 3.0082492529571e-06 0.000532490775925342 -0.000183130508804137 -0.0577939965349562 -0.119343101573199 0.632833792118041 -0.615379967909549 -0.182813564023316 0.269947882081021 -0.00378377532896668 -0.0087203996345913 0.0397828053753634 -0.00232565245023341 -0.000480592375838054 -0.000132332926295929 -0.00557274019765068 0.00515219384595854 0.00234461037745838 0.000621901490436903 -0.000509504748640701 0.000270297488255677 -0.00775942484299197 -0.00822718436997679 0.0305581565501071 -0.00266403479634721 -0.00836314805746391 -0.000219628619641692 -0.00893790110067265 -0.00829059525919293 0.0341654617230075 0.000637428906141049 0.000683593453360595 0.00063571331851938 -0.000476013248420921 -0.00181489094534737 0.000330981968310299 -0.0046723765564713 -0.000479142852328203 -0.00349348356840681 -0.00122060520355832 0.00117463428794112 0.00089563748512686 1.5930620740241e-05 0.000178017863060298 7.22594970538569e-05 2.39625059412478e-05 -3.71257842215197e-05 2.53679076429131e-05 -3.81158702564426e-05 3.66495315834911e-05 -0.000110381155362081 0.000389148302751503 -0.000363454138523697 0.000771048344828603 0.000345389009262524 -0.00103728037633366 -0.00182919141930072 -9.76208702758073e-05 0.000155931177578353 0.000499337334074481 0.000107097500248306 -7.94689158358841e-05 -2.69383771513167e-05 -3.17795366575605e-05 -0.000102199916505449 1.81354711122385e-05 0.000560710104943296 -0.000924617082565541 -5.76806078390492e-05 -0.00122871197402806 0.00104506509847383 0.000231897057732168 -0.000108320424278813 2.57096819777982e-05 1.34248297434476e-05 3.44490637689453e-05 5.35512175069723e-05 -0.000133633699358794 0.000296686762659046 0.00101300948819645 -2.96732966843903e-05 0.000600466848609817 0.00199424532841528 0.0024048948122811 -0.00738530290739222 0.00822226034674387 0.00011994054060149 0.000127476782121642 0.00108517723404898 -0.00183555571073766
  119 3150.51750024366 ""  6.96679973987833 0 0 0.000332191881227898 -0.000678878208998264 -0.000904783919712155 0.000180821691707385 3.6345281478848e-05 -2.41026035823054e-05 3.95535668134714e-05 -0.000156275830389959 0.000791376839290519 0.000135040368052059 0.000664837637139463 -0.00367492399046013 0.000588585209112776 0.000276442697956882 -0.000846192595709192 0.00184351027556149 0.000417244507303208 3.01671946080615e-05 -0.0101610764782372 -0.0160058324593162 0.06909580251266 0.0328819810027894 0.0111431288255956 -0.0168310613685581 -7.04915106315339e-05 -0.00010248038491227 0.000492236261261003 -3.45070090311945e-05 7.63149030183313e-05 0.000304792755192078 2.88079188994847e-05 -0.000182870562593014 0.00023795611247077 -0.00173613946550908 -0.000375865582131869 0.000464166810645271 -0.00194258320473191 0.00854673050702756 0.0139715451435314 0.000291337625290351 -0.00161506236805577 -0.000104096438299272 -0.00329756625706691 -0.00757872549748234 0.0406558743368118 -0.00774344913150489 -0.00244978272722094 0.00413526615856123 0.0971720543799646 0.182665094297915 -0.811334655639389 -0.400093817675376 -0.129501459090784 0.179355642725334 0.00122699810862252 -0.00114993005997724 -0.000441235049238541 -0.0023359556989426 -0.000479230504172705 -0.0016283021641083 0.000796334240283906 0.000804690573311246 -0.00232705319143431 0.000527964353471508 0.00166003924368145 8.39327352239996e-05 0.00083272810019638 0.000462642447776995 -0.00219913928291253 -0.00241021134339264 -9.56580435229755e-05 -0.00155338758411671 0.00655461953572517 0.0175997556718865 -0.000890938538680876 0.00892004420799106 0.00146671114996916 0.00387519047500494 0.015180857435419 -0.0124237271238535 -0.00715223262425369 1.28821301577656e-05 8.02954527175371e-05 0.000144361186603022 1.05853004610117e-05 -3.25715001178461e-07 -7.16386566026308e-07 -8.97429639255284e-05 -2.18908757883037e-05 -9.70348181116476e-06 -0.000164494632451467 -3.17036710483565e-06 -0.000166450845168141 0.000272771210177423 -0.000722625572297596 -0.00144032132925893 0.00017649995177027 0.000109544223253505 0.000699891212161613 -9.36158689575493e-06 4.20314043985092e-05 -2.33288246480038e-05 -2.00731955113699e-05 -4.08524836209295e-06 7.94894030342149e-06 4.69117635391158e-05 -4.57994054608004e-05 1.36064254470002e-06 0.000151693447338549 -0.000223365811292078 -1.06127241302066e-07 7.5468323866288e-06 -0.000137210433307013 0.000319186532851074 1.8852610734637e-05 -3.91797445962553e-07 -6.34806014800555e-05 0.000232286002591197 -1.07735071318691e-05 -0.000174975320265766 -5.27503412452661e-05 7.15330128552343e-06 -1.15613285485697e-05 -0.000522639013840718 0.000513594379922922 1.02450986499954e-05 -3.74896258816195e-05 2.1730057502425e-05 -1.13438173443235e-05
  120 3168.95829680358 ""  4.51343456581312 0 0 0.000708980740621631 -0.000947688838684548 -0.00154192944125716 5.63223097997324e-05 0.000100335531948746 -0.000370654526354686 0.000277270074359338 -0.000567143181211941 0.00315373658105733 -0.000543882579834929 -0.000235921674773028 0.000656516641195285 -0.00173763455669826 -0.000585155113997532 0.00110611507749508 -0.00166010933208444 -0.00045510982597006 0.000415390608417758 0.00313170957231571 0.00852642279127332 -0.0394865113365786 0.0644268051554658 0.0208484736988262 -0.0283422624222281 3.14956697909092e-05 6.98902526869375e-05 -0.000339895666703278 -1.85472293873308e-05 -9.62574085587066e-05 -6.18909453900689e-06 -5.88884735683275e-05 7.84417530656694e-05 3.47021842268901e-05 0.00062375341680488 0.000144947075999236 -0.000267181893083237 -0.00297017992600062 0.0136887877059064 0.0229072278369544 0.000354284093419332 -0.00392332797585259 0.000374678193454024 0.001377848014604 0.00150761401499815 -0.00700515044007247 0.0194750207059926 0.00591657591161185 -0.00909063962045625 -0.0492087007962507 -0.0985295973222157 0.441624858212599 -0.735042826445404 -0.236301102133738 0.321707607695201 -0.000604318694422773 0.000478794726609003 0.000206174014695839 0.00154314511528847 0.000469729805535566 0.000987786072834839 5.58040479847882e-05 8.32151809825132e-05 -0.000555131962154022 -0.000317169224017308 -0.000818694689928412 -1.75432266252731e-05 6.76716548742417e-05 0.000181465236989562 -0.000658826909498561 0.00164149081388934 -3.06628234513817e-05 0.000888837972724574 -0.00304063046500296 -0.00750106670398306 0.000252869450359488 -0.00272449638472586 -0.0005213865193801 -0.000799053423038923 -0.00670398599993723 0.00522650322760289 0.00290984096641551 8.9021041085269e-05 5.13096012885551e-05 0.000241028452568569 -2.84462614722997e-05 5.91747059786291e-06 -7.24227795199204e-06 -9.43823513298776e-05 -5.4114901050121e-05 4.57854643413365e-05 -0.000888477780346951 0.000399810638011605 -0.00124450437766742 0.000286438883802667 -0.000734184095929109 -0.00150725165664667 0.000300504015799075 0.000165227461832719 0.000913817354275735 2.08598931013647e-05 1.05645185210592e-05 -4.43150125408357e-05 6.42581410777184e-05 -0.000109706253634213 -3.6579011518498e-05 1.24420338022057e-05 -2.49029893682581e-05 1.02120369801824e-05 -0.000256371157512743 0.000303953656663431 1.19901383917861e-05 0.000135701441146439 -0.000354472109737124 0.000422438427484036 2.29118045326091e-05 -0.000134895919455042 0.000335688559467405 -0.00106155254153113 0.00139504918248416 0.000268764666786034 -1.10172854419723e-06 1.46669211626079e-05 2.45913174850225e-05 -0.00015646850000742 6.70081732230606e-05 6.62117971866574e-05 -5.08977285541262e-05 0.000117518542578791 -0.000138921978425172
  121 3195.80883272544 ""  6.64351543740085 0 0 -0.000236373101892349 0.000822355904073044 0.000196685508473106 4.22879609925991e-05 -2.19073079340255e-05 8.63084105259056e-06 -2.19457226118583e-05 4.24901806696807e-06 -5.2659427207377e-05 7.94252238305627e-07 -1.02475669198408e-05 6.69327159972287e-05 -2.68178304598125e-05 -6.27967118681455e-06 7.68582408461362e-06 1.8041732317564e-06 1.28748398703402e-06 -3.28234365860465e-06 1.24342870796034e-06 -8.3778122801048e-07 2.16810330621382e-06 -0.000176085142599055 -6.91862954693778e-05 8.81306234434974e-05 -3.97677303969445e-06 -2.48601272562523e-07 -4.04224246896426e-06 -1.36653221450367e-05 1.42836217099832e-06 -2.25658364018586e-06 -6.91207838777648e-06 1.87279557276303e-06 -3.48616649083543e-06 -1.10942691150723e-05 4.2229617411385e-07 -4.14419540963545e-06 0.00019582576570989 -0.00327502150135833 -0.0092561462464141 0.000234732460355929 -0.00406726926032352 0.0003361370541859 7.59431940623282e-05 0.00014325023663991 -0.000642106657786351 0.000326456431078505 0.000100011116605347 -0.000131740480670678 -8.96105760989526e-06 1.10038003990708e-05 -5.58594836929672e-05 0.00206259555736529 0.00070811636133018 -0.000953658828063827 3.8866136528488e-05 -4.95916251226528e-05 -3.13485560678767e-05 0.000138508153192556 2.17117222925677e-05 9.98692014381081e-05 -1.26396024644472e-05 -9.30966284927594e-07 -1.06195327411234e-05 -1.44621538158872e-05 -2.03085727058289e-05 -2.33071782878491e-06 -4.76101824563817e-06 8.99691046177716e-06 -2.3881975597224e-05 0.000120195091114505 6.34731760958329e-06 7.756822408191e-05 -9.17102180695093e-06 -1.78299434761544e-07 -6.54164511395769e-06 0.000123971261676145 1.40625652149149e-05 7.98671482060168e-05 3.35639612536718e-05 -4.10876190169489e-05 -3.1973449358581e-05 0.0193577403400835 0.00741219890397957 0.0930308737090076 -0.000240061038292375 -0.000199513311698122 -0.00065357052559907 -0.000118187824394797 0.00138125747976042 0.00279589742183648 -0.365018782683391 0.211750009829012 -0.557351119465731 0.139305465181357 -0.304432464013572 -0.531269568223383 0.00403502262321811 -0.0111596291530756 -0.0175616328714106 -0.000437751932441029 -7.70009998326647e-05 0.00074272879858736 -0.000289535908455107 0.000198731344122945 -0.00180152625948789 -2.77701733106696e-05 -5.46960677735261e-05 -0.000107395394696788 0.00301237095310226 -0.00470310599304779 -0.000369734006845708 -0.000670878357781228 0.00512432863420668 -0.00825415057584926 0.00612310144024269 -0.00336904107859146 0.00884966452996094 -0.00103527779737146 0.00224406534463095 0.000273369306131931 -0.000637720868818223 -0.00049222686328024 -0.000150010945096899 0.000559881173880104 -8.33412165091351e-05 -6.88285115705117e-05 0.000519111483068122 0.00031267520434323 -0.000309879608372557
  122 3384.29151253866 ""  76.0195723837652 0 0 -0.000923044427971573 2.88511085363893e-06 0.000349098656731561 0.000157216728888251 -0.000193603733788631 -0.000341121009644633 0.000991621215787785 0.000111539191167495 0.000483887573454352 -0.000257776681708514 -0.000108709498207043 0.000203931663511566 0.000127964048338709 3.38718623742354e-05 -4.12528768046906e-05 -1.62104884774135e-05 6.70182575037232e-06 -4.77803595752307e-05 2.34941403291038e-05 -2.50086432322377e-05 4.61707037985745e-05 -0.000254966145210357 -4.02958333715393e-05 -0.000141586799146435 3.66136501035455e-05 7.70841746022939e-06 2.96643194761468e-05 -6.64161051497331e-08 2.61428409788219e-05 9.13387680581063e-06 2.15033709848606e-05 -1.75469659996752e-06 6.82965418467461e-06 1.1136638224461e-05 6.93847341369969e-06 1.53500491656076e-05 0.00204809596509329 -0.00160774089354917 -0.00393951616502854 0.00216027462917374 0.00160138929032548 -0.000702229369739448 0.00122765687414555 0.000491784646209946 -0.00185053579981251 -0.00117120851540515 -0.000272725703085536 0.000466119955608856 -5.3389591325315e-05 0.000206498991727982 -0.00107313052636725 0.00103523659603906 0.000437175192298595 -0.000314236328793653 0.000194735645864968 -8.73202985805345e-05 -8.54191866072158e-05 -0.000472669338527417 -0.000165101332222099 -0.000303569233869904 1.59403628938551e-05 4.85485626992029e-05 8.588319978392e-05 4.8966496164305e-05 -8.70095468842524e-05 2.18090363124822e-05 8.73886198117968e-05 1.14180114976597e-05 -1.58771552272602e-05 -0.000556415899190762 9.0206385263431e-06 -0.000319304440915967 1.83038544518705e-05 -0.000132510173652 5.85094308035534e-05 -0.000421807574460831 -4.03394936907455e-05 -0.000309203411930591 6.37309959784075e-05 1.58663633658708e-05 3.3536341340801e-05 0.00160493734486012 0.00105053908708101 -0.000822468271437804 -2.58744666519524e-05 -0.000491312671269102 0.000122064819452948 -0.000703684636362046 0.000720970482309902 0.000274978598538769 0.0017547382682685 -0.00277805543108391 0.00489556022469763 -0.00418122222978851 -0.000162543450478487 0.00402128738263979 0.00200228564253712 -0.0018555407643865 -0.00353118886253136 0.00189588723112478 -0.000244860422158398 -0.00149155064242744 0.0325380484556861 -0.0340631365373951 -0.0331854475577543 -0.000322417249460548 3.65645842196984e-05 0.000102078751903836 -0.0109152408792701 0.016432509072647 0.00470200343082201 -0.000255540625836823 -0.00708102836670487 0.0105449391894093 0.0182473291177702 -0.232966062684487 0.406686258531321 -0.491930758032948 0.692931041400331 0.0553245913326383 0.00179661052038984 0.00234483212365139 0.00252856272418035 -0.000493765408679799 -0.000994763218081426 -0.000374896753549164 -0.00104047686457131 -0.000995353728483393 0.000203678350776433
  123 3482.03190952594 ""  48.1866414295912 0 0 -0.000387280418849635 0.000102906572316118 0.000126183595711882 9.29736238441653e-05 -8.77975505490433e-05 -0.000172593399947867 0.000435295813584342 4.16131785208817e-05 0.0002135167221771 -0.000130883627928734 -4.61907280151477e-05 0.000118194518389017 5.74740996037205e-05 1.76241739292095e-05 -1.34492184406788e-05 -3.67346754175037e-06 4.25281039540234e-06 -2.56739045709657e-05 3.72930833084027e-06 -7.98669500193994e-06 6.2143662704984e-06 -9.57559555941779e-05 -1.97966510195458e-05 -6.83480834745362e-05 1.91712118070212e-05 3.19970619748503e-06 1.38400104680479e-05 -1.70706855592755e-07 9.6030187717951e-06 4.55199272468304e-06 7.35443183132257e-06 -2.27131105082629e-06 3.04448684851965e-06 2.99078224459263e-06 1.94382915206619e-06 5.89486475058504e-06 0.000997762397590947 -0.0006417097124582 -0.00188215231783333 0.000769405001882635 0.000144784613484343 -0.000237026720122338 0.000685135751886136 0.000178017291908643 -0.00107279991831636 -0.000430851540626034 -9.98487029656034e-05 0.000179110808870587 -3.36998930078857e-05 6.88478814643565e-05 -0.000363140005418091 0.000331248931291715 0.000157937804310454 -7.62037163347706e-05 7.00199674017351e-05 -1.94403114928919e-05 -2.2609298284327e-05 -0.000211835042926066 -7.2774690035526e-05 -0.000138774622210247 2.29566972315127e-05 2.859456619162e-05 1.72587882348657e-05 2.77190244916515e-05 -3.09808527552253e-05 1.06693409710098e-05 4.89687149599383e-05 7.1656586800693e-06 -1.76475908746218e-05 -0.00024120314509363 6.23276742648853e-06 -0.000138293193962809 1.47899686724547e-05 -5.31774617932527e-05 2.84147578875849e-05 -0.000184694895768849 -1.73090715773523e-05 -0.000136762958141705 2.63463006469916e-05 1.26957742266916e-05 2.22801185406451e-05 0.000350597518675895 0.000107471674744193 0.000274188255870576 6.65293463536517e-05 -0.000128404515001468 4.10497267022949e-05 -0.000245648233805655 0.000419638598220726 0.00010873563078887 -0.00573736419599611 0.00136299125749109 -0.00601806794558986 0.00173424717882285 -0.00109898942167101 -0.00270997961280488 0.00109055897431761 -0.000825317266840219 -0.00218142054437333 0.000236304194784366 -0.00229390380082916 0.000965949808363839 0.0206695453370895 -0.0554834746015468 0.0497852465000221 -4.66034878073255e-05 0.000255772328372708 -0.000184488166505503 -0.00780445591463544 0.012452806444129 0.00366270275509615 -0.00101029888657494 0.0100129563508905 -0.016261580549154 -0.0140486653899601 0.415566567339382 -0.730768568746196 -0.269715439056723 0.355203633307666 0.0497184645702243 -0.000238399178558592 -0.000132298959733836 -0.000824253752013102 0.000184653499238284 -0.0010766665179428 0.000112237700401674 0.00151585106651936 -5.41349425455155e-05 0.00101618678784395
  :::
 } 
 m_exists[123] { 
  s_m_exists
  :::
  1 11111111111111111111111111111111111111111111111111111111111111111111111111111111111111111111111111111111111111111111111111111111111111 
  2 11111111111111111111111111111111111111111111111111111111111111111111111111111111111111111111111111111111111111111111111111111111111111 
  3 11111111111111111111111111111111111111111111111111111111111111111111111111111111111111111111111111111111111111111111111111111111111111 
  4 11111111111111111111111111111111111111111111111111111111111111111111111111111111111111111111111111111111111111111111111111111111111111 
  5 11111111111111111111111111111111111111111111111111111111111111111111111111111111111111111111111111111111111111111111111111111111111111 
  6 11111111111111111111111111111111111111111111111111111111111111111111111111111111111111111111111111111111111111111111111111111111111111 
  7 11111111111111111111111111111111111111111111111111111111111111111111111111111111111111111111111111111111111111111111111111111111111111 
  8 11111111111111111111111111111111111111111111111111111111111111111111111111111111111111111111111111111111111111111111111111111111111111 
  9 11111111111111111111111111111111111111111111111111111111111111111111111111111111111111111111111111111111111111111111111111111111111111 
  10 11111111111111111111111111111111111111111111111111111111111111111111111111111111111111111111111111111111111111111111111111111111111111 
  11 11111111111111111111111111111111111111111111111111111111111111111111111111111111111111111111111111111111111111111111111111111111111111 
  12 11111111111111111111111111111111111111111111111111111111111111111111111111111111111111111111111111111111111111111111111111111111111111 
  13 11111111111111111111111111111111111111111111111111111111111111111111111111111111111111111111111111111111111111111111111111111111111111 
  14 11111111111111111111111111111111111111111111111111111111111111111111111111111111111111111111111111111111111111111111111111111111111111 
  15 11111111111111111111111111111111111111111111111111111111111111111111111111111111111111111111111111111111111111111111111111111111111111 
  16 11111111111111111111111111111111111111111111111111111111111111111111111111111111111111111111111111111111111111111111111111111111111111 
  17 11111111111111111111111111111111111111111111111111111111111111111111111111111111111111111111111111111111111111111111111111111111111111 
  18 11111111111111111111111111111111111111111111111111111111111111111111111111111111111111111111111111111111111111111111111111111111111111 
  19 11111111111111111111111111111111111111111111111111111111111111111111111111111111111111111111111111111111111111111111111111111111111111 
  20 11111111111111111111111111111111111111111111111111111111111111111111111111111111111111111111111111111111111111111111111111111111111111 
  21 11111111111111111111111111111111111111111111111111111111111111111111111111111111111111111111111111111111111111111111111111111111111111 
  22 11111111111111111111111111111111111111111111111111111111111111111111111111111111111111111111111111111111111111111111111111111111111111 
  23 11111111111111111111111111111111111111111111111111111111111111111111111111111111111111111111111111111111111111111111111111111111111111 
  24 11111111111111111111111111111111111111111111111111111111111111111111111111111111111111111111111111111111111111111111111111111111111111 
  25 11111111111111111111111111111111111111111111111111111111111111111111111111111111111111111111111111111111111111111111111111111111111111 
  26 11111111111111111111111111111111111111111111111111111111111111111111111111111111111111111111111111111111111111111111111111111111111111 
  27 11111111111111111111111111111111111111111111111111111111111111111111111111111111111111111111111111111111111111111111111111111111111111 
  28 11111111111111111111111111111111111111111111111111111111111111111111111111111111111111111111111111111111111111111111111111111111111111 
  29 11111111111111111111111111111111111111111111111111111111111111111111111111111111111111111111111111111111111111111111111111111111111111 
  30 11111111111111111111111111111111111111111111111111111111111111111111111111111111111111111111111111111111111111111111111111111111111111 
  31 11111111111111111111111111111111111111111111111111111111111111111111111111111111111111111111111111111111111111111111111111111111111111 
  32 11111111111111111111111111111111111111111111111111111111111111111111111111111111111111111111111111111111111111111111111111111111111111 
  33 11111111111111111111111111111111111111111111111111111111111111111111111111111111111111111111111111111111111111111111111111111111111111 
  34 11111111111111111111111111111111111111111111111111111111111111111111111111111111111111111111111111111111111111111111111111111111111111 
  35 11111111111111111111111111111111111111111111111111111111111111111111111111111111111111111111111111111111111111111111111111111111111111 
  36 11111111111111111111111111111111111111111111111111111111111111111111111111111111111111111111111111111111111111111111111111111111111111 
  37 11111111111111111111111111111111111111111111111111111111111111111111111111111111111111111111111111111111111111111111111111111111111111 
  38 11111111111111111111111111111111111111111111111111111111111111111111111111111111111111111111111111111111111111111111111111111111111111 
  39 11111111111111111111111111111111111111111111111111111111111111111111111111111111111111111111111111111111111111111111111111111111111111 
  40 11111111111111111111111111111111111111111111111111111111111111111111111111111111111111111111111111111111111111111111111111111111111111 
  41 11111111111111111111111111111111111111111111111111111111111111111111111111111111111111111111111111111111111111111111111111111111111111 
  42 11111111111111111111111111111111111111111111111111111111111111111111111111111111111111111111111111111111111111111111111111111111111111 
  43 11111111111111111111111111111111111111111111111111111111111111111111111111111111111111111111111111111111111111111111111111111111111111 
  44 11111111111111111111111111111111111111111111111111111111111111111111111111111111111111111111111111111111111111111111111111111111111111 
  45 11111111111111111111111111111111111111111111111111111111111111111111111111111111111111111111111111111111111111111111111111111111111111 
  46 11111111111111111111111111111111111111111111111111111111111111111111111111111111111111111111111111111111111111111111111111111111111111 
  47 11111111111111111111111111111111111111111111111111111111111111111111111111111111111111111111111111111111111111111111111111111111111111 
  48 11111111111111111111111111111111111111111111111111111111111111111111111111111111111111111111111111111111111111111111111111111111111111 
  49 11111111111111111111111111111111111111111111111111111111111111111111111111111111111111111111111111111111111111111111111111111111111111 
  50 11111111111111111111111111111111111111111111111111111111111111111111111111111111111111111111111111111111111111111111111111111111111111 
  51 11111111111111111111111111111111111111111111111111111111111111111111111111111111111111111111111111111111111111111111111111111111111111 
  52 11111111111111111111111111111111111111111111111111111111111111111111111111111111111111111111111111111111111111111111111111111111111111 
  53 11111111111111111111111111111111111111111111111111111111111111111111111111111111111111111111111111111111111111111111111111111111111111 
  54 11111111111111111111111111111111111111111111111111111111111111111111111111111111111111111111111111111111111111111111111111111111111111 
  55 11111111111111111111111111111111111111111111111111111111111111111111111111111111111111111111111111111111111111111111111111111111111111 
  56 11111111111111111111111111111111111111111111111111111111111111111111111111111111111111111111111111111111111111111111111111111111111111 
  57 11111111111111111111111111111111111111111111111111111111111111111111111111111111111111111111111111111111111111111111111111111111111111 
  58 11111111111111111111111111111111111111111111111111111111111111111111111111111111111111111111111111111111111111111111111111111111111111 
  59 11111111111111111111111111111111111111111111111111111111111111111111111111111111111111111111111111111111111111111111111111111111111111 
  60 11111111111111111111111111111111111111111111111111111111111111111111111111111111111111111111111111111111111111111111111111111111111111 
  61 11111111111111111111111111111111111111111111111111111111111111111111111111111111111111111111111111111111111111111111111111111111111111 
  62 11111111111111111111111111111111111111111111111111111111111111111111111111111111111111111111111111111111111111111111111111111111111111 
  63 11111111111111111111111111111111111111111111111111111111111111111111111111111111111111111111111111111111111111111111111111111111111111 
  64 11111111111111111111111111111111111111111111111111111111111111111111111111111111111111111111111111111111111111111111111111111111111111 
  65 11111111111111111111111111111111111111111111111111111111111111111111111111111111111111111111111111111111111111111111111111111111111111 
  66 11111111111111111111111111111111111111111111111111111111111111111111111111111111111111111111111111111111111111111111111111111111111111 
  67 11111111111111111111111111111111111111111111111111111111111111111111111111111111111111111111111111111111111111111111111111111111111111 
  68 11111111111111111111111111111111111111111111111111111111111111111111111111111111111111111111111111111111111111111111111111111111111111 
  69 11111111111111111111111111111111111111111111111111111111111111111111111111111111111111111111111111111111111111111111111111111111111111 
  70 11111111111111111111111111111111111111111111111111111111111111111111111111111111111111111111111111111111111111111111111111111111111111 
  71 11111111111111111111111111111111111111111111111111111111111111111111111111111111111111111111111111111111111111111111111111111111111111 
  72 11111111111111111111111111111111111111111111111111111111111111111111111111111111111111111111111111111111111111111111111111111111111111 
  73 11111111111111111111111111111111111111111111111111111111111111111111111111111111111111111111111111111111111111111111111111111111111111 
  74 11111111111111111111111111111111111111111111111111111111111111111111111111111111111111111111111111111111111111111111111111111111111111 
  75 11111111111111111111111111111111111111111111111111111111111111111111111111111111111111111111111111111111111111111111111111111111111111 
  76 11111111111111111111111111111111111111111111111111111111111111111111111111111111111111111111111111111111111111111111111111111111111111 
  77 11111111111111111111111111111111111111111111111111111111111111111111111111111111111111111111111111111111111111111111111111111111111111 
  78 11111111111111111111111111111111111111111111111111111111111111111111111111111111111111111111111111111111111111111111111111111111111111 
  79 11111111111111111111111111111111111111111111111111111111111111111111111111111111111111111111111111111111111111111111111111111111111111 
  80 11111111111111111111111111111111111111111111111111111111111111111111111111111111111111111111111111111111111111111111111111111111111111 
  81 11111111111111111111111111111111111111111111111111111111111111111111111111111111111111111111111111111111111111111111111111111111111111 
  82 11111111111111111111111111111111111111111111111111111111111111111111111111111111111111111111111111111111111111111111111111111111111111 
  83 11111111111111111111111111111111111111111111111111111111111111111111111111111111111111111111111111111111111111111111111111111111111111 
  84 11111111111111111111111111111111111111111111111111111111111111111111111111111111111111111111111111111111111111111111111111111111111111 
  85 11111111111111111111111111111111111111111111111111111111111111111111111111111111111111111111111111111111111111111111111111111111111111 
  86 11111111111111111111111111111111111111111111111111111111111111111111111111111111111111111111111111111111111111111111111111111111111111 
  87 11111111111111111111111111111111111111111111111111111111111111111111111111111111111111111111111111111111111111111111111111111111111111 
  88 11111111111111111111111111111111111111111111111111111111111111111111111111111111111111111111111111111111111111111111111111111111111111 
  89 11111111111111111111111111111111111111111111111111111111111111111111111111111111111111111111111111111111111111111111111111111111111111 
  90 11111111111111111111111111111111111111111111111111111111111111111111111111111111111111111111111111111111111111111111111111111111111111 
  91 11111111111111111111111111111111111111111111111111111111111111111111111111111111111111111111111111111111111111111111111111111111111111 
  92 11111111111111111111111111111111111111111111111111111111111111111111111111111111111111111111111111111111111111111111111111111111111111 
  93 11111111111111111111111111111111111111111111111111111111111111111111111111111111111111111111111111111111111111111111111111111111111111 
  94 11111111111111111111111111111111111111111111111111111111111111111111111111111111111111111111111111111111111111111111111111111111111111 
  95 11111111111111111111111111111111111111111111111111111111111111111111111111111111111111111111111111111111111111111111111111111111111111 
  96 11111111111111111111111111111111111111111111111111111111111111111111111111111111111111111111111111111111111111111111111111111111111111 
  97 11111111111111111111111111111111111111111111111111111111111111111111111111111111111111111111111111111111111111111111111111111111111111 
  98 11111111111111111111111111111111111111111111111111111111111111111111111111111111111111111111111111111111111111111111111111111111111111 
  99 11111111111111111111111111111111111111111111111111111111111111111111111111111111111111111111111111111111111111111111111111111111111111 
  100 11111111111111111111111111111111111111111111111111111111111111111111111111111111111111111111111111111111111111111111111111111111111111 
  101 11111111111111111111111111111111111111111111111111111111111111111111111111111111111111111111111111111111111111111111111111111111111111 
  102 11111111111111111111111111111111111111111111111111111111111111111111111111111111111111111111111111111111111111111111111111111111111111 
  103 11111111111111111111111111111111111111111111111111111111111111111111111111111111111111111111111111111111111111111111111111111111111111 
  104 11111111111111111111111111111111111111111111111111111111111111111111111111111111111111111111111111111111111111111111111111111111111111 
  105 11111111111111111111111111111111111111111111111111111111111111111111111111111111111111111111111111111111111111111111111111111111111111 
  106 11111111111111111111111111111111111111111111111111111111111111111111111111111111111111111111111111111111111111111111111111111111111111 
  107 11111111111111111111111111111111111111111111111111111111111111111111111111111111111111111111111111111111111111111111111111111111111111 
  108 11111111111111111111111111111111111111111111111111111111111111111111111111111111111111111111111111111111111111111111111111111111111111 
  109 11111111111111111111111111111111111111111111111111111111111111111111111111111111111111111111111111111111111111111111111111111111111111 
  110 11111111111111111111111111111111111111111111111111111111111111111111111111111111111111111111111111111111111111111111111111111111111111 
  111 11111111111111111111111111111111111111111111111111111111111111111111111111111111111111111111111111111111111111111111111111111111111111 
  112 11111111111111111111111111111111111111111111111111111111111111111111111111111111111111111111111111111111111111111111111111111111111111 
  113 11111111111111111111111111111111111111111111111111111111111111111111111111111111111111111111111111111111111111111111111111111111111111 
  114 11111111111111111111111111111111111111111111111111111111111111111111111111111111111111111111111111111111111111111111111111111111111111 
  115 11111111111111111111111111111111111111111111111111111111111111111111111111111111111111111111111111111111111111111111111111111111111111 
  116 11111111111111111111111111111111111111111111111111111111111111111111111111111111111111111111111111111111111111111111111111111111111111 
  117 11111111111111111111111111111111111111111111111111111111111111111111111111111111111111111111111111111111111111111111111111111111111111 
  118 11111111111111111111111111111111111111111111111111111111111111111111111111111111111111111111111111111111111111111111111111111111111111 
  119 11111111111111111111111111111111111111111111111111111111111111111111111111111111111111111111111111111111111111111111111111111111111111 
  120 11111111111111111111111111111111111111111111111111111111111111111111111111111111111111111111111111111111111111111111111111111111111111 
  121 11111111111111111111111111111111111111111111111111111111111111111111111111111111111111111111111111111111111111111111111111111111111111 
  122 11111111111111111111111111111111111111111111111111111111111111111111111111111111111111111111111111111111111111111111111111111111111111 
  123 11111111111111111111111111111111111111111111111111111111111111111111111111111111111111111111111111111111111111111111111111111111111111 
  :::
 } 
} 
