# Supplementary material for: Cut-off Scale and Complex Formation in Density Functional Theory Computations of Epoxy-Amine Reactivity
Source: ACS Omega. 2021 Oct 25;6(44):29424–31. doi: 10.1021/acsomega.1c03229 (PMC8587129; doi:10.1021/acsomega.1c03229)
Supplement: Supplementary file 1 — ao1c03229_si_001.zip [file ao1c03229_si_001.zip › Final_structures/Primary/A1_E4_B3LYP-D3_CC-PVTZ-F_ canonical/Epoxy_frag4_transition_state_1-3_isomer13.vib]

{ 
 s_m_m2io_version
 :::
 2.0.0 
} 

f_m_table { 
 i_j_atom_total
 :::
 43
 m_column[134] { 
  s_m_data_name
  s_m_column_name
  i_m_width
  b_m_visible
  s_m_units
  :::
  1 r_j_Frequency  "Frequency"  10 1 "" 
  2 s_j_Symmetry  "Symmetry"  10 0 "" 
  3 r_j_Intensity  "Intensity"  10 1 "" 
  4 r_j_Raman_Act  "Raman Act"  10 0 "" 
  5 r_j_Raman_Int  "Raman Int"  10 0 "" 
  6 r_j_x1  "x1"  10 0 "" 
  7 r_j_y1  "y1"  10 0 "" 
  8 r_j_z1  "z1"  10 0 "" 
  9 r_j_x2  "x2"  10 0 "" 
  10 r_j_y2  "y2"  10 0 "" 
  11 r_j_z2  "z2"  10 0 "" 
  12 r_j_x3  "x3"  10 0 "" 
  13 r_j_y3  "y3"  10 0 "" 
  14 r_j_z3  "z3"  10 0 "" 
  15 r_j_x4  "x4"  10 0 "" 
  16 r_j_y4  "y4"  10 0 "" 
  17 r_j_z4  "z4"  10 0 "" 
  18 r_j_x5  "x5"  10 0 "" 
  19 r_j_y5  "y5"  10 0 "" 
  20 r_j_z5  "z5"  10 0 "" 
  21 r_j_x6  "x6"  10 0 "" 
  22 r_j_y6  "y6"  10 0 "" 
  23 r_j_z6  "z6"  10 0 "" 
  24 r_j_x7  "x7"  10 0 "" 
  25 r_j_y7  "y7"  10 0 "" 
  26 r_j_z7  "z7"  10 0 "" 
  27 r_j_x8  "x8"  10 0 "" 
  28 r_j_y8  "y8"  10 0 "" 
  29 r_j_z8  "z8"  10 0 "" 
  30 r_j_x9  "x9"  10 0 "" 
  31 r_j_y9  "y9"  10 0 "" 
  32 r_j_z9  "z9"  10 0 "" 
  33 r_j_x10  "x10"  10 0 "" 
  34 r_j_y10  "y10"  10 0 "" 
  35 r_j_z10  "z10"  10 0 "" 
  36 r_j_x11  "x11"  10 0 "" 
  37 r_j_y11  "y11"  10 0 "" 
  38 r_j_z11  "z11"  10 0 "" 
  39 r_j_x12  "x12"  10 0 "" 
  40 r_j_y12  "y12"  10 0 "" 
  41 r_j_z12  "z12"  10 0 "" 
  42 r_j_x13  "x13"  10 0 "" 
  43 r_j_y13  "y13"  10 0 "" 
  44 r_j_z13  "z13"  10 0 "" 
  45 r_j_x14  "x14"  10 0 "" 
  46 r_j_y14  "y14"  10 0 "" 
  47 r_j_z14  "z14"  10 0 "" 
  48 r_j_x15  "x15"  10 0 "" 
  49 r_j_y15  "y15"  10 0 "" 
  50 r_j_z15  "z15"  10 0 "" 
  51 r_j_x16  "x16"  10 0 "" 
  52 r_j_y16  "y16"  10 0 "" 
  53 r_j_z16  "z16"  10 0 "" 
  54 r_j_x17  "x17"  10 0 "" 
  55 r_j_y17  "y17"  10 0 "" 
  56 r_j_z17  "z17"  10 0 "" 
  57 r_j_x18  "x18"  10 0 "" 
  58 r_j_y18  "y18"  10 0 "" 
  59 r_j_z18  "z18"  10 0 "" 
  60 r_j_x19  "x19"  10 0 "" 
  61 r_j_y19  "y19"  10 0 "" 
  62 r_j_z19  "z19"  10 0 "" 
  63 r_j_x20  "x20"  10 0 "" 
  64 r_j_y20  "y20"  10 0 "" 
  65 r_j_z20  "z20"  10 0 "" 
  66 r_j_x21  "x21"  10 0 "" 
  67 r_j_y21  "y21"  10 0 "" 
  68 r_j_z21  "z21"  10 0 "" 
  69 r_j_x22  "x22"  10 0 "" 
  70 r_j_y22  "y22"  10 0 "" 
  71 r_j_z22  "z22"  10 0 "" 
  72 r_j_x23  "x23"  10 0 "" 
  73 r_j_y23  "y23"  10 0 "" 
  74 r_j_z23  "z23"  10 0 "" 
  75 r_j_x24  "x24"  10 0 "" 
  76 r_j_y24  "y24"  10 0 "" 
  77 r_j_z24  "z24"  10 0 "" 
  78 r_j_x25  "x25"  10 0 "" 
  79 r_j_y25  "y25"  10 0 "" 
  80 r_j_z25  "z25"  10 0 "" 
  81 r_j_x26  "x26"  10 0 "" 
  82 r_j_y26  "y26"  10 0 "" 
  83 r_j_z26  "z26"  10 0 "" 
  84 r_j_x27  "x27"  10 0 "" 
  85 r_j_y27  "y27"  10 0 "" 
  86 r_j_z27  "z27"  10 0 "" 
  87 r_j_x28  "x28"  10 0 "" 
  88 r_j_y28  "y28"  10 0 "" 
  89 r_j_z28  "z28"  10 0 "" 
  90 r_j_x29  "x29"  10 0 "" 
  91 r_j_y29  "y29"  10 0 "" 
  92 r_j_z29  "z29"  10 0 "" 
  93 r_j_x30  "x30"  10 0 "" 
  94 r_j_y30  "y30"  10 0 "" 
  95 r_j_z30  "z30"  10 0 "" 
  96 r_j_x31  "x31"  10 0 "" 
  97 r_j_y31  "y31"  10 0 "" 
  98 r_j_z31  "z31"  10 0 "" 
  99 r_j_x32  "x32"  10 0 "" 
  100 r_j_y32  "y32"  10 0 "" 
  101 r_j_z32  "z32"  10 0 "" 
  102 r_j_x33  "x33"  10 0 "" 
  103 r_j_y33  "y33"  10 0 "" 
  104 r_j_z33  "z33"  10 0 "" 
  105 r_j_x34  "x34"  10 0 "" 
  106 r_j_y34  "y34"  10 0 "" 
  107 r_j_z34  "z34"  10 0 "" 
  108 r_j_x35  "x35"  10 0 "" 
  109 r_j_y35  "y35"  10 0 "" 
  110 r_j_z35  "z35"  10 0 "" 
  111 r_j_x36  "x36"  10 0 "" 
  112 r_j_y36  "y36"  10 0 "" 
  113 r_j_z36  "z36"  10 0 "" 
  114 r_j_x37  "x37"  10 0 "" 
  115 r_j_y37  "y37"  10 0 "" 
  116 r_j_z37  "z37"  10 0 "" 
  117 r_j_x38  "x38"  10 0 "" 
  118 r_j_y38  "y38"  10 0 "" 
  119 r_j_z38  "z38"  10 0 "" 
  120 r_j_x39  "x39"  10 0 "" 
  121 r_j_y39  "y39"  10 0 "" 
  122 r_j_z39  "z39"  10 0 "" 
  123 r_j_x40  "x40"  10 0 "" 
  124 r_j_y40  "y40"  10 0 "" 
  125 r_j_z40  "z40"  10 0 "" 
  126 r_j_x41  "x41"  10 0 "" 
  127 r_j_y41  "y41"  10 0 "" 
  128 r_j_z41  "z41"  10 0 "" 
  129 r_j_x42  "x42"  10 0 "" 
  130 r_j_y42  "y42"  10 0 "" 
  131 r_j_z42  "z42"  10 0 "" 
  132 r_j_x43  "x43"  10 0 "" 
  133 r_j_y43  "y43"  10 0 "" 
  134 r_j_z43  "z43"  10 0 "" 
  :::
 } 
 m_row[123] { 
  r_j_Frequency
  s_j_Symmetry
  r_j_Intensity
  r_j_Raman_Act
  r_j_Raman_Int
  r_j_x1
  r_j_y1
  r_j_z1
  r_j_x2
  r_j_y2
  r_j_z2
  r_j_x3
  r_j_y3
  r_j_z3
  r_j_x4
  r_j_y4
  r_j_z4
  r_j_x5
  r_j_y5
  r_j_z5
  r_j_x6
  r_j_y6
  r_j_z6
  r_j_x7
  r_j_y7
  r_j_z7
  r_j_x8
  r_j_y8
  r_j_z8
  r_j_x9
  r_j_y9
  r_j_z9
  r_j_x10
  r_j_y10
  r_j_z10
  r_j_x11
  r_j_y11
  r_j_z11
  r_j_x12
  r_j_y12
  r_j_z12
  r_j_x13
  r_j_y13
  r_j_z13
  r_j_x14
  r_j_y14
  r_j_z14
  r_j_x15
  r_j_y15
  r_j_z15
  r_j_x16
  r_j_y16
  r_j_z16
  r_j_x17
  r_j_y17
  r_j_z17
  r_j_x18
  r_j_y18
  r_j_z18
  r_j_x19
  r_j_y19
  r_j_z19
  r_j_x20
  r_j_y20
  r_j_z20
  r_j_x21
  r_j_y21
  r_j_z21
  r_j_x22
  r_j_y22
  r_j_z22
  r_j_x23
  r_j_y23
  r_j_z23
  r_j_x24
  r_j_y24
  r_j_z24
  r_j_x25
  r_j_y25
  r_j_z25
  r_j_x26
  r_j_y26
  r_j_z26
  r_j_x27
  r_j_y27
  r_j_z27
  r_j_x28
  r_j_y28
  r_j_z28
  r_j_x29
  r_j_y29
  r_j_z29
  r_j_x30
  r_j_y30
  r_j_z30
  r_j_x31
  r_j_y31
  r_j_z31
  r_j_x32
  r_j_y32
  r_j_z32
  r_j_x33
  r_j_y33
  r_j_z33
  r_j_x34
  r_j_y34
  r_j_z34
  r_j_x35
  r_j_y35
  r_j_z35
  r_j_x36
  r_j_y36
  r_j_z36
  r_j_x37
  r_j_y37
  r_j_z37
  r_j_x38
  r_j_y38
  r_j_z38
  r_j_x39
  r_j_y39
  r_j_z39
  r_j_x40
  r_j_y40
  r_j_z40
  r_j_x41
  r_j_y41
  r_j_z41
  r_j_x42
  r_j_y42
  r_j_z42
  r_j_x43
  r_j_y43
  r_j_z43
  :::
  1 -381.478642447463 ""  475.271411041529 0 0 -0.0125672834613023 0.0124150109063659 -0.00831600279776575 0.00373251202425271 0.00841639427164525 -0.00428842877776245 0.00104490500723771 0.00161148645258795 -0.00280654754136923 0.00271999354888528 0.00138568607128009 -0.000120744863147971 0.0024739469050409 0.000887942415318623 0.000306221160161647 0.000777160994812475 0.000457095230697865 -0.000119384661359515 -0.000266258551790041 -0.000361185914101537 -0.00148579593154446 0.000113486766969664 0.00013817271750813 -0.00189698979925546 0.000260112903445079 -1.16975153229966e-06 0.000222173366652139 0.000135797092111068 -5.64778206524102e-05 0.000204865349935696 0.00038768930059957 -9.13285929172802e-05 0.000405257547391596 -4.55255045436102e-05 -7.57497137935542e-05 0.000115397431544648 -0.000939803084476997 -0.00272674901974079 0.00650902311979556 -0.0200033354348589 0.00758196422103101 -0.0323413810160087 0.00590866561808499 -0.00684535511140332 -0.000830218366383647 0.00353676217307381 -0.00174176304856632 0.00129340960539115 -0.000781349114996552 -0.00149510616008566 -0.00155658646118225 -0.00113221760239182 -0.000831175408772181 -0.00508496296713723 -0.000124016206831891 5.14711361502982e-05 -0.000163257903661865 -0.000158605317364566 -8.5863069015396e-05 0.00055259879821588 0.000665268244385569 0.000178443808578512 0.000228027277243384 0.000530572355079109 -0.000109996278958174 0.000499446966708165 0.000730340930287188 4.59329764375675e-05 0.000396262132552572 0.000320787441899259 -0.00013051023973099 0.000443006713294968 -0.00011831599710708 -1.4274622240811e-05 6.32668698433176e-05 -0.000171172667323149 -0.000248990421352926 0.000278607045606587 -0.000168901191404778 -3.62920676382981e-05 -0.000104446076473297 0.204687164047001 0.0702803972560867 -0.0622950084445826 -0.00825901684607891 -0.0542115590021351 0.0166397547681257 -0.0338766004147975 0.0507010176986736 0.000580066889821804 0.0898344814205926 0.0487901307760964 -0.00527868046284286 0.0363695919221275 0.0330983528222277 -0.0365312432775474 0.0188395726387496 0.0536101815117124 -0.0155269720441553 -0.0318081187134008 -0.0122405215243652 0.00534922748823184 -0.0994623000231628 -0.0461122424731212 0.0534963181026432 -0.00478293125923793 -0.00621637831288198 -0.00485021190646088 0.00732585535441572 -0.000164701355006292 0.0131335003830229 -0.0511202675971858 -0.0675118503317664 -0.0678764810854316 -0.136349726812597 -0.0587956107461595 0.0450756427911 -0.0501370437508388 -0.0350552166733385 0.0532473784079167 0.0172229097229412 -0.0185981432843132 -0.0103322269885621 -0.00578517450224837 -0.0126281499377139 -0.00671665312357913 0.000508331228498702 0.0162293707402112 0.0108309778272718
  2 31.8573084731246 ""  2.49213456485099 0 0 0.0211052851030643 0.0347015884724186 0.0118701483594397 0.0199768600043825 0.0653588856474856 0.00718256408489497 0.0195517315714399 0.0452424148033186 0.0108649573157894 0.0227008240190791 0.0430351713487988 0.0168472157260137 0.0235106819655545 0.0158833227516071 0.0219737492597024 0.0210528954500958 -0.00905738822849491 0.0212946957198868 0.0168274173431813 -0.00181752262470682 0.014809527255889 0.0159098157692937 0.024777348140882 0.00968050175744433 0.0224780536066208 -0.0420491602796436 0.027375662873219 0.0378039763806804 -0.0531771242809641 0.0460683523451926 0.028062024615947 -0.0478170743500408 0.0342787796516111 0.0029927901824664 -0.0587563159173109 0.00809011863388299 0.00494108898539376 0.0468086831088743 7.54215774872908e-05 0.0493606388592566 0.0328445866542687 0.0300386356324655 0.0248056417665021 0.0603551144562309 0.0174130506397139 0.0263444649524307 0.0133960834805238 0.0264336586686443 0.0140169014261741 -0.0171774738280735 0.0137779830992198 0.0127645133849691 0.028891929731424 0.0051088618233745 0.0362910021464017 -0.0524577250877691 0.0441997454871407 0.0400937073697629 -0.0728026086657617 0.0481013029498454 0.0479364884026863 -0.042666918485867 0.0595626951814771 0.0191998520362438 -0.0427778601483415 0.0243647216193307 0.0407143005534101 -0.039022577076373 0.0453173350621902 0.0282209268309372 -0.0665460075356166 0.0382509758383539 -0.00650792606068821 -0.051558894499485 -0.00454455604002294 0.00305911882959413 -0.0797753175701914 0.0123604037455267 -0.00145763977402419 -0.0570651459428326 0.00258232443961607 -0.0376807706402979 -0.0173457853703728 -0.0258381993394968 -0.000289300220765601 -0.0360377587953776 0.0167213907871508 0.00144246522060652 -0.0130317964124065 0.0093017720356708 -0.0535844296641174 -0.0498908141945728 -0.0270881320765196 -0.0440871470791201 7.65377654357764e-05 -0.0404155027031445 0.0100841442870088 -0.0286087203405606 0.0232081669575131 -0.06043258239039 0.0310576227931756 -0.0714253467052655 -0.052112043004503 0.00824303692864669 -0.0536147820800788 -0.0821967660578614 0.0214027461864385 -0.0875482527146444 -0.0493644236821222 0.0422207425737662 -0.0657939670772845 -0.0606673798463758 0.0445686573627267 -0.0773987983496877 -0.0670583012187154 -0.00219668334752268 -0.0575109146225623 -0.0332153177708084 0.0171782593201236 -0.0453071791519083 -0.0902566261766832 0.0370597068739416 -0.0967824258487168 -0.0899631691218063 0.0118863332580394 -0.0921971869326155 -0.0826474261533125 0.00829319539640726 -0.085472330176668
  3 57.0340144336261 ""  1.31728322615539 0 0 0.00625270678140925 0.00198076488812679 -0.0151386922596952 0.00920246706143663 0.0154334942448184 -0.00720919059096546 0.0067219015790509 0.0116969635030462 -0.00382001850011989 0.0124807934177244 -0.0196820112004945 -0.00373174956862779 0.0137608621803404 -0.0296033978258208 -0.00355959330714253 0.00938845713269339 -0.00647551477375829 -0.0030322202742476 0.00228432906921034 0.0309521863040123 -0.00258189576743322 0.000899752475558614 0.0386223009879981 -0.00288011353988035 0.00996191948046246 -0.00859628039059159 -0.00313165561268555 0.0511614652875585 0.0603205635113721 -0.0817169867685221 0.0312231251050927 -0.116923297570336 -0.00619608339638481 -0.0529591908045752 0.0355803422805721 0.0787937922543032 -0.00764371680294352 0.00432838020595278 -0.0182387331828138 0.0149931824347004 -4.7383820010591e-05 -0.0133149134449287 0.0152395527012634 -0.037941332738054 -0.00397026101137806 0.0184223594594362 -0.0557203439165071 -0.00384887652415235 -0.00239681091406353 0.0535507979620649 -0.00186380203862639 -0.00371684951936634 0.0631987602647605 -0.00194741958586935 0.0397071731107326 0.130328118243323 -0.0803186772871566 0.0521355682371656 0.0679612099928814 -0.0848230887020518 0.0890905712007377 0.0307520969722216 -0.138497421759802 -0.00970382440603594 -0.159993708342878 0.0329453913969795 0.0848073953051389 -0.139198956734272 -0.0469691671740941 0.0340965832621768 -0.130351179279243 -0.00675502626353727 -0.0763428731913146 -0.00931660852617821 0.133541367243964 -0.0565806867013432 0.0426354935562239 0.0819911322168308 -0.0685944054132664 0.104653211293294 0.0815819108277115 -0.0125233755849782 -0.00876753474771834 -0.018278551095422 0.000666093708369785 -0.0396226439935683 -0.042190496158452 0.0100568960358461 -0.0136123583309944 -0.0249245168692626 -0.00340006987865428 -0.0169448988211657 -0.0271162284748316 -0.039496919582779 -0.0125798374199129 -0.017709611177379 0.0347877355007303 -0.00825168881119003 -0.0241117907188561 -0.034029533178391 0.0123269600237755 0.0473837452127859 -0.00985268237419073 0.0251230676414747 0.0140163215660713 -0.0471954462477181 0.0108506672401347 0.0738133509146974 -0.0449471714647804 -0.0131670845444886 0.0367731727915444 -0.0306946610205874 0.0285678368412646 0.0614131195288616 0.00150411128152151 0.04793928494383 0.0215068903068118 0.000816331546490272 0.0283553872533971 -0.00117485168107472 -0.0578318361443318 0.00197860330634343 0.0907225096866334 -0.0439083255409212 0.0332089833916185 0.0822470741192591 -0.049185611227564 -0.00328261436537436 0.0681009599006982
  4 68.448131055432 ""  0.199446442686879 0 0 0.0163724888403747 -0.0323042797402773 -0.00852474935879868 0.0128610480577612 -0.0287779479969842 -0.0218739085110072 0.0141017966201698 -0.0417110121886592 -0.0201240502645824 0.0125333128454508 -0.0129787582107931 -0.0122272581322592 0.00741887017711678 -0.0112232146559204 -0.00410061079756912 0.00221746737136043 -0.037191454633183 -0.00511162588104748 0.00585632499380349 -0.0767536763785825 -0.014617305108369 0.0125272759476708 -0.0812065482192166 -0.0220551499706347 -0.0138868063702559 0.00151073314946415 0.00721760093764287 -0.044657498367932 0.0344796868226348 -0.0433283308338213 -0.00308250320358118 -0.0167551464236324 0.0186758640475538 -0.0142746018176359 0.0376179255229177 0.0600216797134295 0.0308016978219153 -0.0567052390639134 0.0141698971682834 0.0118849348442711 -0.0413113914871724 -0.0355268151046541 0.0158588438513203 0.00989166396899805 -0.0115048350170969 0.00645377757847995 0.0139570084540515 0.00275999544450369 0.00272260702503049 -0.0979583194027881 -0.0160202080174779 0.0148726828152722 -0.108404762707686 -0.0288967597663011 -0.0557435113909493 0.0467818181066677 -0.0553494560498313 -0.0588000301187712 0.0683003262614399 -0.0331429095146911 -0.0441508780317686 0.0110172747404054 -0.0799609440837021 0.00276652368574485 -0.0302850887502299 0.0380915298082394 0.00674514091316757 -0.0286483224819863 -0.000158064140892842 -0.0114487460833008 -0.00400931054511013 0.0261602128008608 0.000740873997288452 0.0147596410091526 0.0957482105924456 -0.0228637218161276 0.0704844993846126 0.0644036174823529 -0.0180437958104 0.0535390414988697 0.0602212960935997 0.0137874149348123 0.0231703321096 0.0613919513182055 0.0153837252249103 0.0181625659355081 0.0532431545311837 0.00522849175253411 0.0134261094931663 0.0200585435610815 -0.00207014171734971 0.0564494835687463 0.0835606736093647 0.0409415678357385 -0.00152177367383982 0.0839787590548893 -0.0204806319996534 0.0375828311276307 -0.00384139881632239 -0.00314711800036675 0.0851545643717574 -0.023211762481085 0.0062460243300637 0.0234569976770154 0.0357691434073101 -0.0377072403542512 0.0652717867622323 -0.0924123984280851 0.0162993976965305 0.134373033929456 -0.00243085304856911 -0.0039212109535444 0.0993566482508162 -0.0334637541129031 -0.00866384709991601 -0.0274013812610866 0.0196441066975874 0.0187319739119705 0.0318794380684741 0.0793423577028013 -0.0513418388658155 0.111200998597581 -0.127134051844029 -0.049610970512064 0.0190910613358375 -0.110676660518494 -0.0386711230910116 0.0494389989785484 -0.0919441812831159
  5 80.8118367731837 ""  4.62552313174885 0 0 0.0266750727197073 0.0304450290312329 -0.00297098282506667 0.0162628011127568 0.0449147493111804 -0.0331806081831726 0.0209155909436468 0.0123255486814465 -0.0336600297914508 0.0225059894631831 0.0396814943408392 -0.0198063735602512 0.0162994216491208 0.0268140174194961 -0.00618417709552894 0.00697554582325656 -0.0147904057455478 -0.00740785788508851 0.00769990328922714 -0.0525930593384084 -0.0237680841931605 0.0157838692643766 -0.0405638998956257 -0.0365393283814313 -0.0125278069851631 0.00395364791576053 0.0142383019801593 -0.0423738714394523 0.023362907402305 -0.0181892200127718 0.00354459856850467 -0.00779218436044431 0.0366508637730601 -0.023821718964099 0.0254135933544119 0.0486633731494735 0.0391541764079881 0.0330810025144523 -0.00418326540222342 0.0459897535375257 0.0291956249590582 0.00964089848394157 0.0286713855850469 0.0775164824549245 -0.0184652670006475 0.0177698944543938 0.0530041437305698 0.00540631090501161 0.000716543367399933 -0.0845944131411276 -0.0261252658668616 0.0156058263702604 -0.0648698689705913 -0.0474670242672117 -0.0556222441522255 0.0289359833698952 -0.0348472604666359 -0.0578336102388109 0.0448213510475433 -0.00309942157899929 -0.0374911938742137 0.00915549073049538 -0.0416616346239504 0.0104050811075517 -0.0140264083844231 0.0470929302351764 0.0189836929046829 -0.0120242951946679 0.028190018308262 -0.00797903143003153 -0.00570740953201154 0.0503977191672912 -0.0108628722244731 0.0109225291608391 0.0723209000467032 -0.0344643446587809 0.0438806231527903 0.0587589246036635 -0.0315189402711434 0.0368450035644153 0.0418776882538289 -0.0381499158077098 0.00903459609222462 -0.000590563714069162 -0.000686807984166441 0.012388385333287 0.0811149800980301 -0.0158875377034819 0.0143611877517503 0.0276886968152334 -0.069367315674021 -0.00679375680446768 0.0137232805721867 -0.01140604398134 0.0219162359702249 -0.00891492708202604 -0.0498055121724799 0.00459719945400461 0.0280818782941088 0.00741839220233934 -0.081428171230879 -0.0360011092933675 -0.0578806033821137 -0.00188685708953421 -0.0683806981495316 0.0605844605325964 -0.0514810038579394 0.0635411333237201 0.0245332876539322 -0.133912016645406 -0.0522019483908075 -0.000713161357360547 -0.113523682668824 -0.0711348456413801 -0.0881492614518732 0.0575697502682643 -0.0516968798856498 -0.0733000925056528 -0.0143530126544474 -0.139621922520595 0.103121928066235 -0.112969036422461 0.0913430754198911 0.049768926704503 0.00319381596173619 0.0810157498613704 0.0682845058727915 -0.0219002943869562 0.09347446746366
  6 97.2999650111488 ""  0.51821715704177 0 0 -0.00275890320609406 -0.0792611947646964 -0.0198037959023666 0.00219155727445036 -0.0284351334497372 -0.0160670239216503 -0.00672187306939145 0.0309329109676874 -0.0139943695919715 -0.0163130474168334 0.0963105410803415 -0.00957399828667097 -0.0203941297629808 0.108594767790575 -0.00630603562873636 -0.016648473384897 0.0597910858098522 -0.00763861868438279 -0.0140030758278303 0.0379991173657497 -0.0118589653115031 -0.00821777261482022 0.0211615947242374 -0.0148265064561562 -0.010670451881492 -0.00306456160769176 -0.00216902792029189 0.0450304580564855 -0.00259729095407744 0.01115611538316 0.0059634072823023 -0.0624062631806229 0.00462699123814493 -0.076001740817098 -0.0259046457694117 -0.0167470751462921 -0.0219477660342836 -0.120798905941086 0.0148807642099055 0.0154355785617387 -0.104373327433159 -0.0704850960512835 -0.0161078054022166 0.118195744187406 -0.00906418488271927 -0.0244323986567243 0.140745372261045 -0.00273925732849535 -0.0132079122852408 0.0183551387545686 -0.0128525271729962 -0.00261694936984584 -0.0120369957084218 -0.0178363516505227 0.0351222128762892 0.0286928030746074 0.00552550998660282 0.0503302673261511 -0.0494123035239373 0.0162047026789863 0.0880415216362023 0.0119028068262598 0.0214204754926034 -0.0379575616674781 -0.068472969219672 -0.0047172055675673 0.0559972996483557 -0.0501647352927189 0.0150041106512199 0.0121826872192438 -0.113742533919688 0.00831006950694265 -0.117812690210869 -0.0271706329068872 -0.0271368462939866 -0.0694808137357243 -0.0754108617092909 -0.0152474046854676 -0.0855646452017255 0.00774046951418042 -0.0184597103567121 0.00708069884200954 -0.0125712061546255 0.0658347915618134 0.000428088515087687 -0.0355554973130808 0.0245076635507025 -0.00486607341989315 -0.0285751899929231 0.0036806082596085 -0.00775876041924231 0.0324747764803739 0.0915998304280573 0.0379686840501306 -0.0455464615706707 0.0957879764198339 -0.0167105368033975 0.00741234002561404 -0.0271816759472459 0.0354207533588243 -0.00606578160460491 -0.000640333175162185 0.00312898099722939 -0.0155468035594006 0.0356308901271023 0.0638264077685598 -0.000639079807933736 -0.0347274601950154 0.04280168198611 0.0262233978838463 0.0118089813962013 0.0316990528661357 -0.0345168002053659 -0.013122271371199 -0.017893549361664 -0.0327634393131276 0.0295039733887174 -0.0043301048982581 -0.0183861278903597 0.0405978244093032 0.0786596082280749 0.00667320480920646 -0.0533073361842811 0.0665165911026733 -0.0293324736350495 -0.0444188670484088 0.0655054971822158 0.0233028016089975 -0.0321874015982336
  7 102.80298605585 ""  1.84885778524034 0 0 0.029812090085691 -0.0296124647292737 -0.0272778711296196 0.0253030912734691 -0.0132058386925414 -0.0436224733695451 0.021599298133592 -0.00770278195900333 -0.0381524271101016 0.0426838529822131 -0.096979369008714 -0.0278185511848155 0.0327592828055943 -0.0848616891436807 -0.013600563255709 -0.000814596277352879 0.0182438931680837 -0.0118037078848377 -0.0213478507394793 0.102666614554032 -0.0234372151338831 -0.00901540419938848 0.0894005216395156 -0.0352723266305068 -0.0156431471826084 0.00554093572832502 0.0103494587072592 -0.0240049727316019 -0.0172435618785439 0.0378918816553184 -0.00487454683575307 0.0252631763191562 0.0354066069090941 -0.0356006533528946 -0.0176181782728127 -0.0173496713797881 0.0333734498740171 -0.0470287492840378 -0.0126304602848456 0.0426291997182826 -0.039300076041458 -0.0421727210735327 0.0648603432597972 -0.16912628883942 -0.0280555320483999 0.0506281723850886 -0.153040656123092 -0.00421116261590206 -0.0462077017088677 0.171788395008266 -0.0224672750504628 -0.0220995173654133 0.148335302406451 -0.0386453345251277 -0.0242606204676732 -0.0306421435558729 0.0336883084342191 -0.0265555859516925 -0.0319586435833165 0.0447453812613762 -0.0221676944940483 -0.00361301474696728 0.0586100769018246 0.0199928899075848 0.0307718758839931 0.0382053058388522 -0.00951360893602895 0.0246417946464601 0.0348559253695666 -0.0185130432695439 0.034876465017514 0.050090926103077 -0.0312450000230137 -0.00310175536630976 -0.0360007181725119 -0.0454904089027777 -0.0397930340024122 0.000569864494779651 -0.0496862531128937 -0.026415606429398 -0.0393239896315318 -0.0146223872366834 0.00887217696540501 0.0497041449890336 0.0136335961651528 -0.0138896897671178 0.0710167802778063 -0.000816151340948388 -0.00217686414881654 0.0127686797008433 -0.0428776530124588 0.0357877428136998 0.0774087670891464 0.0164943863683651 -0.0147834004255512 0.0715991253637852 -0.0338227003512396 0.022883205792087 -0.0133536387035123 -0.0025127458884182 0.00964826117106434 -0.0102761805936825 -0.0294233334825007 0.0164997319315599 0.00396966956963516 0.00206893422320658 0.0132251530630831 0.00531084799669746 0.0185522258082968 0.00794966025593467 -0.00740540049496176 -0.00715072460780001 0.00344653731917106 -0.0354980733285484 -0.0558735833512241 0.0228691691193553 0.00471752656850379 -0.0250014546675415 0.0163726837263564 -0.0142742827059071 0.0155912475885371 0.00758639140486642 0.000448196489984794 -0.0123957704564101 0.0174108920876436 0.00437204763351854 0.00552133934839619 0.0164187926790124 0.0224963931795477
  8 123.949462248757 ""  4.77193738921392 0 0 -0.0111951241470773 -0.00227744819744482 -0.0039451624283902 -0.00554252361463753 0.0497333921263241 0.00913675322175028 -0.00531295607920975 0.0109331632548616 0.0136944327341694 -0.00135600262740098 -0.0175392839319664 0.0110795151738127 0.00323502973863805 -0.0370327226892416 0.00724894962104328 0.00626750043754732 -0.0291325501504571 0.0077667712954913 0.00559857250506244 -0.0200646749643134 0.0108699404344071 -0.00146525866125982 0.000855013613755559 0.0135193494863927 0.00880086346453619 -0.00274019392645046 -0.000682054286858892 -0.0104755443248649 0.00225759240112154 -0.0119584273098117 -0.00185219222642688 0.018527040387478 -0.0112092517582391 0.042370778609031 0.0122706346362482 0.011328432702272 -0.0439965400261677 -0.0182267325740838 0.00828304077583556 0.0132136969433166 -0.0183330589666373 -0.0258243785901377 -0.00523729208371753 -0.0182323089390388 0.0108804813804524 0.00404358698963068 -0.0512335475516824 0.00405516764186535 0.00815312820889742 -0.0207520327144141 0.0112042562015615 -0.00340540966436272 0.0144222344920808 0.0156950731617516 -0.0038135553374178 -0.00806313776959381 -0.00540825523554659 -0.0100553970688902 0.0260539172473358 -0.0185863948496375 -0.0315705058983996 -0.00724864214014886 -0.0207209823511393 0.0121228048636898 0.019294969313161 -0.00675408127097893 -0.0242230305158709 0.0123438989396521 -0.0168062222097887 -0.000945352150361289 0.0403541646258467 -0.0171463676289724 0.0609650625917171 0.00995260259693165 0.019893092470637 0.0410858461152033 0.0393207819468549 0.00746927867129232 0.0489542964677355 -0.00121080873837482 0.0158582361523886 -0.0596888411914567 0.00658920113492151 0.0283848463523689 -0.0287368435481218 -0.102398816073308 -0.0526436110676198 -0.0057813192510126 -0.0152175151306598 -0.0166569649634864 -0.0652000290001615 0.00745318869240819 0.0323023350037064 -0.0804890177974186 -0.00995749421013803 0.04163607043642 0.061985528645372 0.0188617275408549 -0.0316541956373738 -0.00511550530127085 0.0113639974132385 0.0166224280799137 -0.0657589474490565 0.0463800122065337 0.0262471710340052 0.135948958930889 0.0531629744918514 -0.0438867813053905 -0.0606705863480318 0.0584093465591415 0.0244812908850886 -0.00595753977113712 -0.0942297206848394 0.0436859703907686 -0.0841084290542885 0.0614170675453711 0.0299005830286592 -0.0735451455352713 0.040228225675074 -0.00339088526742429 0.171920666501861 0.0259880645166396 -0.0447733660198915 0.204512753590459 0.00753387858858133 -0.0485161804355325 0.133544394166693 0.153059495414766 -0.0830799517836036
  9 151.030560225415 ""  2.01304357022417 0 0 -0.0200078940790531 -0.0626685821582546 -0.0266694075478023 -0.00538171268522552 0.0180450920883816 0.0111288702545741 -0.0198083192920556 0.00343313380971245 0.0290948983174456 -0.0177580301291161 -0.0078220409413634 0.030068623522704 -0.0165479574859202 -0.0165777462588254 0.0252387075754383 -0.010397554265317 -0.0126205702102213 0.0254737776008858 -0.011026801262208 -0.00547877290420214 0.029409475969848 -0.0176171812004739 0.00236420348204898 0.0306492105469476 0.0065107538679648 -0.00122869229684771 0.00203948710594112 0.0220085609664043 0.00676156294350837 -0.00482328880564076 -0.0117943939877951 -0.000291829465355654 -0.0288661685990201 0.0364983737232425 0.0100686910540428 0.00945891919207189 -0.0720063305248054 -0.122605149080559 0.0226297325809619 -0.0014765607747997 -0.100095008921639 -0.107811722415749 -0.0204230807409396 -0.00960027376687745 0.0298885637888099 -0.018108558128663 -0.0243028920937506 0.0205969555387004 -0.0083819252866012 -0.00404875788746309 0.0301166915099655 -0.0179292258600559 0.00865053591322362 0.033304357885049 0.0335120589391514 0.0103740889170561 0.0120486484520566 0.0335405940423238 0.0142883898866951 -0.0219242124636242 0.00959872320306675 0.00113472279805789 -0.0100381877590239 -0.0196591468077366 -0.00394734266623082 -0.0271130455720648 -0.0288024719663128 -0.00529095330769716 -0.0334521499991495 0.00109313366251601 0.00958851698143237 -0.0469228391492934 0.0369832823664786 0.00638250702203376 0.0146327784021147 0.0452839104075792 0.0266028541014415 -0.00549911652694877 0.0485381713595346 0.00587797790199064 0.0248333425388317 0.027102706963192 0.0243569654044672 0.0591340162579978 0.00209106067738409 -0.0166765428033026 -0.0290564211255725 0.00470439439935083 0.00109285796410841 -0.0230940461708377 -0.0204590795072586 0.0845016416280006 0.111684917600546 0.0800061048925334 -0.0248784504417292 0.104354035523346 0.0180972396528591 0.0471601445439774 -0.0582733991464934 0.0728410927564409 0.0193530764194247 -0.11578034356321 -0.0198063792974705 0.0269183025797954 -0.0503553742490574 -0.0271671907818707 0.00477527397857687 0.0545060402878641 0.249650446286171 -0.0482375525716287 -0.112096199042164 0.0465028897080364 0.0849596724352804 -0.288328159994916 -0.107992590793791 0.0271672595777224 -0.0543920948497344 -0.0141079689658048 0.0260087867245814 -0.0904578907478234 0.0373636550855045 -0.017001834413216 0.0265394621499105 -0.192532905386508 0.0853014803269753 0.0553668093661622 0.000278996764719408 -0.0631457054669982 0.213341881616621
  10 190.427088688594 ""  12.443528665548 0 0 -0.0182939316223036 -0.0368855934181601 0.00657040726511095 -0.0137178297042836 0.123000648175441 0.00309588586273459 -0.00632084044827826 0.0845271267152459 -0.00626518165462555 -0.00262283309613268 0.0411234264430958 -0.0168510909292545 0.013052908304692 -0.0285160309015155 -0.0232287978688507 0.0152558926641299 -0.0498232244589642 -0.0240190988839895 0.0103659497225689 -0.0060626173347489 -0.0189921633264804 -0.00411109753318468 0.0684684293395454 -0.00978224956794569 -0.00337313012951115 -0.0283546059818981 -0.00935599608019156 -0.0774554143109778 -0.0189606832285555 -0.0406073777731416 0.00309833238152052 0.00568673961020249 0.0144823231840536 0.0218498838087103 -0.00480033256311287 0.0178680425883349 -0.0950603992471833 -0.0866351988404456 0.0444714131931986 0.0751744183064228 -0.0891996087761 -0.0528943113815098 -0.0098379218107827 0.0496274876465095 -0.0170535792071778 0.0185731841476328 -0.058788716132098 -0.0240756138156995 0.0163857207015116 -0.0172733187868241 -0.0194246327667063 -0.00916171431433704 0.101849312036168 -0.00706247620856652 -0.0738321057471014 -0.0495147456713508 -0.043874638457984 -0.0926517824188009 0.0466573921999673 -0.037357986346726 -0.123721543997304 -0.0443256755553405 -0.0667304857289424 0.0385789472643212 0.0101847620745093 0.0221308670595973 -0.0124323466949536 5.64692230905686e-05 0.00866672701909121 -0.013319748979646 0.032483478193883 0.0287640676771857 0.0798443224027852 -0.00726592817701849 0.0379601255215952 -0.00486546291979655 0.042559672755335 0.0432802312916501 0.0112062400139939 -0.0317060543641024 -0.00606778967953858 0.0311054422522503 -0.0296060906810537 0.031236472269865 -0.0163705135844159 0.00695537067554955 -0.00301722068623995 -0.0186348533538087 -0.0291758759082366 0.0110671364216019 0.0463185117487034 0.00275115506566926 0.0334685000173307 0.0502804225743534 -0.0413830590268366 0.0421960751860019 -0.0305899511703874 -0.0269982346736084 0.00848362479175288 0.0326002821936913 -0.0130684569268454 0.0223504299984636 0.0597086444417575 -0.0482668103172201 0.0424096462331619 -0.0226395733872444 -0.0377073794061301 -0.012716590651531 0.0449418039613731 0.00432086462944869 0.030272143472404 0.0349943929276409 0.0206410222755666 0.0235943979143991 0.0736078539352564 -0.0807558275222293 0.033611926310223 0.0484804730686332 -0.0476560386796983 0.0907682075183252 -0.0472793968442833 0.0038968082085205 -0.0347991110038104 -0.0421733489168323 -0.0604347523792297 -0.0240958484088712 -0.0245076673149696 -0.0748372752095236 -0.0112366122804003
  11 200.962260182621 ""  6.16891031216574 0 0 0.0110513728886113 0.0785917449730122 0.0944712946617336 -0.0181575920341545 -0.0122670788069493 0.0426245665902947 0.0052549434581456 -0.00850801177460701 0.00115663848674387 -0.00867882866495241 -0.00580131158379566 -0.0262549482275626 0.00172369625501443 0.00738219911739467 -0.0417019359623807 0.00487596101428032 0.0114960063079043 -0.0427030607732502 0.0178241052744401 0.00448693205119377 -0.0227778314140781 0.0155391010168393 -0.00640568883717829 -0.00129313711115558 -0.0223704565469937 0.00136762683537021 -0.0182042174067908 -0.0577586345493199 -0.00511004360826351 -0.0187962642740479 0.00389363412016667 0.00045070258148135 0.0282904651923512 -0.0738285849503028 -0.0174307561236357 -0.0314611385657447 0.0644536077508234 0.160866855129111 0.0264472452893779 -0.0141805501936333 0.126721235171101 0.197958594933972 -0.0292201826599856 -0.0106403122010298 -0.0276855495152965 -0.000602459036126755 0.0124019053662644 -0.0460417088674374 0.0348486584625123 0.00782457800874624 -0.0219786905689346 0.0206829503334105 -0.010306110904983 0.00614982857444252 -0.0767786510211948 -0.0100826214829215 -0.0469131616998594 -0.079681068598647 -0.00240443063209902 0.00942741896647477 -0.0439604583549185 -0.00418945061663675 -0.0214592886218987 0.0178922148237107 0.00449066416137932 0.0282802254852506 0.0265905425075168 0.00550456712793126 0.0318633095970412 -0.015895558950953 -0.00975705348186204 0.054958338660913 -0.0810062571019412 -0.0103336887070625 -0.0433453979723766 -0.0861870157222985 -0.0514438546447505 -0.00815851304297478 -0.0931424219135954 -0.00885795739919029 -0.0558790571220296 0.013465078558464 -0.0182366425913723 0.00457974095728986 0.00292240195994938 -0.0801888679178247 -0.032753152794465 0.0305909720600406 -0.0174702091959467 0.0498631591036224 0.0281329432975412 -0.0610533648282963 -0.0204858227180256 -0.0367461884570224 0.00683517412152231 -0.0188615766089488 0.120791396012729 -0.0421779427793628 0.0852982221582527 0.0626567599130889 0.0373516329977059 -0.0438394835612837 0.0133778911512306 0.0113586881508948 0.0171593243189825 0.00486381369327765 0.0259770600407618 0.0256166202971453 0.170470110254151 0.0228522765882046 -0.0321677349122889 0.0466890330405897 0.0718134909926749 -0.147898728609597 -0.0155828697808143 -0.0215049829493455 0.00569386280204264 0.016597184993363 0.0132749902218439 0.0289049541139688 0.0622709521932761 0.0296166751342969 -0.0217136794407889 -0.115228985981019 0.0446897071436537 0.0122324831450004 0.0263224208193049 -0.00410163072539672 0.142928039180171
  12 220.61155250243 ""  8.35700804708962 0 0 0.0431125695567465 -0.0127286425088158 0.0180053530279666 0.0188033721603774 0.0388628322294351 -0.00613863304399008 -0.00578485618945036 0.0148910054037162 0.00984018789278429 -0.00924151224829483 0.00769701795341162 0.0149481662377047 -0.0263127762440793 -0.00614695485869506 0.0254824084999875 -0.0480306016992754 -0.0123991592294421 0.0212969231607532 -0.0472132314125816 -0.00594759157617737 0.0224958240481062 -0.0373949579203184 0.00624365930845843 0.00768144483621484 -0.0353751914925603 -0.00861146494422301 -0.0163652885493552 -0.0120469299513898 0.00132290170069138 -0.0262699518783674 -0.0729274487576939 -0.0123501755546911 -0.0760003190589534 -0.00472596780223767 -0.00438116920523825 -0.0220367815999465 0.0233156118192957 -0.00171562650922696 0.00674373324215104 0.0803439632816543 -0.0178078853934195 0.0372239569307141 -0.00586167617077791 0.00988225321835629 0.0153853742484297 -0.0206183812978226 -0.0106511359235422 0.0390379198443636 -0.0509457780283112 -0.00759283009302257 0.0222830630243593 -0.0461237633321236 0.00982613408078331 -0.00997326622788285 0.00909796938929306 0.00247012025686857 0.00335955114753607 0.00726139534901374 0.0200828243520857 -0.056542826222723 -0.0401390386414514 -0.00984791782148658 -0.0357201814879293 -0.0980316516511488 -0.0180780710864214 -0.0779931593218986 -0.102329622496284 -0.0180725440742068 -0.0794899209624045 -0.0428755687446241 -0.00284649808385928 -0.115352322684218 -0.0264142339933837 -0.00484836762858749 -0.0277939809415258 0.0166271985443795 -0.00465889100310019 -0.0501434110551819 0.0145121906009883 -0.00302510803410299 0.00523619868224353 0.0694155725862555 -0.0590270993007658 -0.0490650127066273 0.0613435331430267 -0.0272888112465391 0.0813773536591335 0.0346481921396022 -0.0538438453711448 0.0342592727660272 0.0494367076945794 -0.110541705531719 -0.0558468617268761 0.0317656397144202 -0.0301814816991349 -0.0753541626118219 -0.00567329157264033 -0.0899324494191496 0.0536160238331929 -0.00917218210995602 0.0324295555281729 0.00761472452996869 0.0299608543838695 0.0400938269874859 -0.0435312345556695 0.0250989277124578 0.046937474393334 0.0131630636930651 -0.0623335616965723 0.0162270206760309 -0.00666529978416339 -0.00153517993010097 0.0216833328135699 0.0574446332524351 0.0201423709839874 0.0864410644592066 -0.0302192873243502 0.07369503022656 0.0559840567968672 -0.0839049106757069 -0.00963034357717323 0.0128506667292652 0.0736201473263861 0.105152044486034 0.0784128412654633 0.0378895361855638 0.0116238641952395 0.0600069293001479 -0.0580885105014925
  13 248.128718589086 ""  4.57742669612921 0 0 0.0438839670650236 0.0874033521679887 -0.0189261849111658 0.0305488795149116 0.0366797878590795 -0.0453804694966171 0.0200578933114537 0.00366646788280748 -0.0273766868526924 0.0294941394261462 -0.00127378298505447 0.0013160640093635 -0.00274362688230604 -0.00271581349667056 0.0380381960850746 -0.0388387909764881 5.22649991201902e-05 0.0360050002994722 -0.0474150429140291 -0.0130097875490877 0.0101069575772072 -0.0213941510503177 -0.0144016642877332 -0.0310539055765652 -0.0212015607220844 0.00345066411255631 0.00620915080920123 0.0377241070506722 0.00624344702169058 0.016655972649424 -0.0645323628700716 -0.00726131515410277 -0.0664115706883269 0.0124931141197062 0.00886496944793183 0.00240990657918862 0.082868096915528 0.131648682545775 -0.0549781189430497 0.0367343943969401 0.114721841972447 0.0441026474036462 0.059281939121218 0.00864109334956969 0.00384903155660336 0.00729933182782381 -0.000716013619001265 0.0626789773197921 -0.0736614896495222 -0.0192078408642707 0.00801071253469506 -0.0357229915646378 -0.0209019796624537 -0.0631499767609209 0.0576726287418898 0.0188751561989901 0.0482582075951227 0.0659361142287893 -0.0150823548730492 -0.0152042917435893 0.0346958329985982 0.0126821297287216 0.0276059887985256 -0.0985395335034804 -0.0154448761828157 -0.0684852229014674 -0.0965191802816242 -0.0139485901077589 -0.0707797342925696 -0.0272896076091673 0.00101882050519373 -0.114467743874202 -0.0317192299757836 0.000649852688285042 0.000982142229874867 0.0486947223449416 0.00530156282159832 -0.0447127594622693 0.0419411381712246 0.0266201368127132 0.0500047080415158 -0.0574666832747647 0.0354408728064792 0.0325944168672739 0.00130233499208735 -0.0512463009127935 0.00148741494531791 0.015969977719576 0.0337820901943715 -0.00963638356684009 -0.0259777691206106 0.0617252830475866 0.0217398657912222 -0.0433124613615472 0.0243879094469682 0.0423965359390508 0.0545552401935964 0.0536367433076018 -0.0171177635322219 0.0412191827055806 -0.0202493589112391 0.0117802749678256 0.0233802219829258 -0.0470686738140466 0.0649447480773529 -0.0246997123342693 -0.0494248920064357 -0.0155322589507105 0.0973902496948072 0.00426068374891442 0.0294541193312424 0.0357118813758208 0.00994883344549174 -0.0343081502373692 0.0601746766857047 -0.111799696672471 0.0475367516444581 -0.0244079081055493 -0.0617276355281325 0.138400422948116 0.0139388913014759 0.0157135701438072 -0.109588139334692 -0.140856805413972 -0.105990459069532 -0.0552905717924903 -0.0070645241252612 -0.0800783823978404 0.0818767950290713
  14 258.068405763245 ""  4.14052976859936 0 0 -0.0142311013600854 -0.0245991747068413 0.0107856240819064 -0.0106551100403169 0.130218066479181 0.00739994495629492 0.00681318294970677 -0.0286909687730929 0.00465142033996324 0.0129196538867896 -0.0734548279145919 -0.00223666964923384 0.00772747173364958 -0.0272912269586931 -0.00637403537409335 -0.00314353919494979 0.0429175461270454 -0.00481917598940852 0.0132356900829964 -0.0351866267387119 -0.00309254486735771 0.0181121971647347 -0.0869979082586899 0.00104429006692092 -0.00702755342676878 0.0472102973133752 -0.00198987659109686 0.0615025003364259 0.035252769916611 0.0347441478877451 0.00432168630936464 0.0258667223352311 0.00847134705154345 -0.082225889421664 0.00531607876885266 -0.0464274689962793 -0.0828780228571911 -0.0808213148056188 0.0566378579948806 0.0681296911740787 -0.0772028396008525 -0.0572880034833 0.00975414401897463 -0.0901605359194894 -0.00278328220977306 0.00831298774781663 -0.0340968733464229 -0.00817223369079275 0.018832760525385 -0.0410523620962587 -0.00300522427856093 0.0234645454280731 -0.111756867381316 0.00172085603803878 0.00492684173958116 0.105118643627921 -0.025689848385787 0.0414554864363878 -0.0918257121499512 0.0938274644214546 0.202113180798284 0.0815602924834739 0.0661542859862777 0.00769372657876078 0.0177692056011722 0.0203405261329988 0.0150958637958896 0.0197056116237666 -0.002611768468517 -0.0025875243695691 0.0293201100439514 0.0162490664856518 -0.224730521995508 0.00253676127690448 -0.0837501246811464 -0.024469420404874 -0.111524817869882 -0.0985774267802296 -0.0650479143146152 0.0842231122053389 0.00428297442961876 0.0193941849144085 -0.0146294813682656 0.00936643147178458 -0.0170975119606488 0.0144583491531432 -0.015824085367087 -0.0154533556628013 -0.0143412676062411 0.00995353197492684 0.017499759678134 -0.00911872243847196 0.0130897997751637 0.0260727685376208 -0.0157664650732828 0.0110162842480954 -0.017483283797648 -0.0171938791947362 0.0122480484396303 0.000133168465230064 -0.00382568551102438 0.00686025809294002 0.0144696874645957 -0.00263641468038998 -0.00356489488729452 -0.00397355338192525 -0.0070050870739653 -0.00616309764415923 -0.0160449288881502 -0.00393224676335209 0.00430130918976269 0.00349633241201444 6.01458367608678e-05 0.0240790619686788 0.0090214060895998 0.00707087956222538 -0.000652606221212299 0.0190573592136881 0.000447364896706233 -0.00379817625350923 -0.0358051001227974 -0.00354334551568468 0.014773081576458 0.0305028969411763 -0.00330068186246308 0.000921942271548773 -0.0125457674368499 -0.017354804339313 -0.0459983969849222
  15 276.355790400906 ""  5.87127618964669 0 0 -0.0322674318473108 -0.0118679144149116 -0.00868917363484879 -0.027076845169606 6.37557795649701e-05 -0.0327781690087765 -0.0121071599091414 -0.00329128787459213 -0.0379174437710426 0.0010537575150037 -0.00315933809514407 -0.0186021929324607 -0.00200559694047934 -0.00188765968902291 -0.00192340587606731 0.00432492342059491 0.00149443214570583 0.00408514748366719 -0.00843799198006361 -0.00372061699321792 -0.0214716876573034 -0.00403300526613545 -0.00419188660979129 -0.0367356390270619 0.016535827885946 0.00385032243616825 0.0191119458959716 0.0500496274158968 -0.00783566552074861 0.0462658168062955 0.0150863293335401 0.00349842635521906 0.0135846958963949 0.0402320127531183 0.0230781339705 0.0439994517424785 -0.0250269471358572 0.00805851074945207 -0.0264987073859687 0.000744508770789727 -0.00933047596761713 0.0232647916855084 0.0242207604777699 -0.00261326189890887 -0.0174927105886854 -0.0015589179693327 -0.00271814430950735 -0.00261478870845712 -0.0267501493398388 -0.00750683937043432 -0.0226624170252925 -0.00431073428462406 -0.00416037037220653 -0.037041414901581 0.0488255818811165 -0.00153181389015641 0.0469270249334601 0.0587561245592383 -0.0558090224594152 0.0470460401624326 0.0769272206309864 0.0159740534307723 0.0759030950629083 0.0135945783831459 0.00252341552215342 0.0142561316148751 0.0124675866181996 0.00232448376900675 0.012264557463934 0.0172469472040181 0.00538209453732317 0.0105527433195233 0.0596993780466878 0.00856285893296739 0.0698873512932129 0.0377241221907481 0.0616706860499148 0.0393379293661589 0.0454930129481731 0.024273470871585 0.0524259492128045 -0.00615686552330214 -0.0611392124228964 -0.0938998557044382 -0.0540454993759794 0.00696481365352284 0.0417855774951689 -0.0776308238729728 -0.0484515965738379 0.00592028085288234 0.0426896065453179 -0.108671729154581 -0.14494596346338 -0.0870495865810409 -0.0221436599404007 -0.133295879819227 -0.138892600119678 -0.100580882300744 0.0365913732651802 0.0337274844399061 0.0490547817025427 -0.0122302294118114 0.0186951488802174 -0.00305188243168442 0.03423701219922 0.0291792616307635 0.0553769647227473 0.0286931801825562 0.100711835296517 0.0552601987973454 0.000371205796561251 0.0229829517814711 0.0569127977162349 -0.0783979972453111 0.0535777299781154 -0.065304510790005 0.0164932973909934 0.0296191546265899 0.00591848930343238 0.102917007026179 0.190409266571544 0.0606720426553396 -0.0992026227465449 -0.1649127997808 0.0175510350204714 -0.0171533509640797 0.0743510389860742 0.0955909598655679 0.243617309676157
  16 307.457969108602 ""  1.82618874301787 0 0 0.0187724557323839 -0.0190058497588989 -0.0433942056043623 0.0353996283321405 0.00514120144973279 0.012180676926669 0.0100873105970613 0.00179755492481276 0.0454764826581301 0.00350959457393681 0.000473583838399178 0.0375349426909177 0.00720204032449689 0.000375388736336611 0.0200236842731033 0.00249881124772829 -0.00158931338589129 0.0111485119395546 0.0121378592878183 -0.00370811146523151 0.0339501338607583 0.00322842141108549 -0.0018810054738166 0.047014831161413 -0.00253235629555024 0.000259395993519383 -0.012668845382049 -0.0417519497367418 0.0254080188919866 -0.0595350481319277 0.0136716182217218 0.00561373590013347 0.0128135330738693 -0.0308666097051725 -0.036059486916629 -0.0623066135550642 -0.0160909732090434 -0.0484903870637695 -0.0198906336513837 0.0119839444934062 -0.0337133906159094 -0.0855100816306828 -0.0146092507700029 -0.00101678427068992 0.0366927440447012 0.00743324990561453 0.00130592641255638 0.0211483308382643 0.0282785067208072 -0.00376748230274976 0.0349438353123873 0.00349297784394437 -0.000424525012226356 0.0491350430451515 -0.0660798870595672 0.0492144094219228 -0.0884042765938328 -0.0689855452635303 0.0692864176346808 -0.0347573250920758 -0.030526178666205 -0.00600155462407011 -0.112246612030062 0.0381439330760824 0.00570306402502597 0.0220630453966171 0.0251401445442118 0.00365576511453 0.00820807930754364 -0.00677479922874076 0.0132591657421055 0.036432710588465 -0.0839634559752591 -0.00959086385335793 -0.114535782794727 -0.00948253836701699 -0.109247237069089 -0.0754975227584766 -0.0261257966026644 -0.0355954499938701 -0.0565430770645556 -0.0283358131794241 0.0015529535829198 -0.0385974476032906 0.0275922379072637 0.0255673762308975 0.0219109133506529 0.0144805759802749 0.00805084123888596 -0.0318546089576343 -0.014181987073069 -0.0158656545978009 -0.0541864141818771 -0.0419652325654708 0.0101841053455267 -0.0486117791006183 -0.0281127778586016 0.00844163174993643 -0.0398829592047661 -0.0295763570639672 -0.00934958028581348 0.0261739207296636 -0.0154864832385979 -0.0018119385187697 0.00958865374747836 0.00690844737533356 -0.000383438606882709 -0.00333584539132406 -0.0533061674968733 0.00481156639631575 0.0277760242578132 -0.0272032046873191 -0.0303322481068947 0.0457213225195143 0.0276403581202996 -0.003957783837135 0.0108539798824831 -0.02020905314422 -0.0025541794804822 0.0264632774099343 0.300901399933681 0.0646051655875182 -0.29294533503788 -0.322640699535095 -0.167724654150833 -0.118858830232592 0.0857028576209347 0.114316739652386 0.357188967253101
  17 314.651660655024 ""  0.191419857964217 0 0 0.000314997452888049 -0.0026165392851472 0.00404513350708532 0.000247005144871046 0.0351891961863993 0.000561663021549099 0.00596812180662677 -0.0241804556546896 0.00131908167773347 0.00677704774934236 -0.0285332866792893 0.00112606053896008 -0.000287767104191497 0.00645306068723069 0.00201157010569481 -0.00497951423855798 0.0238488438995517 0.00192550235302175 -0.00109766423801909 0.00475266059020522 0.00204352982736611 0.00591098392392257 -0.035211033699073 0.00052827975475665 -0.00321405088148834 0.0150638998681593 -0.000352092749574633 0.0221730937333174 0.015862498563064 0.00891151773406467 0.00284677179263784 -0.0158828819857013 -0.00130328178536257 -0.0290785629315429 0.00325722169124842 -0.0147762731802707 -0.0142367993757294 -0.0162756095813718 0.015529679346915 0.0210836842130434 -0.0154324064097357 -0.0118645460072738 0.007002673403882 -0.0315593368685419 0.0011089136344708 -0.00246282951086087 0.020983328200183 0.00318817140696555 -0.00359424158162681 0.0204642261750922 0.00259007565953063 0.00700356678875718 -0.0435231606148162 -0.00068704080734977 0.235187697045538 -0.131480415984492 0.268547467400466 0.175082819725831 0.219893684870051 -0.246037923350292 -0.328789814702461 -0.0475462934948048 0.0117055095466343 -0.110320382048895 0.0462142002837467 -0.123217330060488 0.0853161612571202 0.0794274814939859 0.124627959455313 0.0411524285533684 -0.208899732246844 -0.00571979364778023 0.31551318898896 0.0799626322492431 -0.0209049519028767 -0.244809084477063 0.113303635254859 0.247981462929963 -0.172260425420198 -0.200102745032099 -0.285777116808824 0.00177019813007047 -0.0027805919540673 0.000340281693530751 -0.00381775337277695 0.00754936256184344 -0.00608639491130234 -0.00213902285783567 -0.00135493234409333 0.00374538212287634 0.00324059191425124 -0.00598414102777544 -0.00153261186630915 0.000356201440805101 -0.000330445707592534 -0.00185091625360752 -0.00185380459241838 -0.00393886375188825 0.00599828084265528 -0.00206278817338066 -0.00228300168687314 0.00291254600339959 8.96445677404294e-05 -0.000136008445623701 0.000178886810886103 0.000833273331769156 -0.00211709235845697 -0.0033081946891929 -0.0066518221580788 -0.000680977509065242 0.00283141030847402 -0.00144067321592356 -0.0041906818470022 0.00670237089083253 0.000212317901644389 0.00318469413730671 0.00125506798648431 0.000913487919039964 0.000451475578600031 -0.000300756433639318 0.0259949773323058 0.00651195887246766 -0.0311576355302391 -0.0283110716374231 -0.0202888090043823 -0.0147497888681851 0.00762256069359665 0.00783372858476264 0.0277558072490312
  18 325.520703532435 ""  2.03629971504433 0 0 -0.00677433237100255 0.0227715313038337 -0.0634240403866444 0.0122905263657395 0.00166374701596576 -0.0134418549879898 -0.0107632031919812 -0.00529532247497802 0.0268092974482618 -0.00906712871920541 -0.00605084543828081 0.0344419295551499 -0.00680967734776731 -0.000293077668341076 0.0251267058214772 -0.00271991221936802 -0.000530387607488328 0.0179438385115029 -0.00432949473597986 -0.00731627871171624 0.0260187262129714 -0.0138249548690673 -0.0075611515579785 0.0304990448847078 0.0106880565981872 0.00378063766805778 -0.00457612448505493 -0.00601243569926359 0.0364602686073516 -0.0536831696594054 0.0456540004338592 0.0077903825403611 0.0433273528052682 0.00139807136825019 -0.0318458857914023 -0.0574383547164084 -0.0159309636922948 0.0259261282376166 -0.0669103138636788 -0.0260208666703516 0.0296790997123598 -0.0626381773332769 -0.0132932056210945 -0.00676257759975827 0.0343067093989411 -0.00624196431319831 0.00437565166956939 0.0261752983706077 0.000193591106944895 -0.00883248594478795 0.0265332689269817 -0.0137757558068547 -0.00457460504849053 0.0336287878974468 -0.0457700575657067 0.0919347044414942 -0.0957315696469126 -0.0367106019943886 0.051126917897971 -0.0169268021580147 0.0472281380393704 0.0103851227451554 -0.110208195898099 0.0737125703964408 0.0184353345363547 0.0405825916009738 0.0852213197720414 0.0208754871497242 0.056329605700754 0.0115580922020258 -0.0122928146335066 0.0903168641522303 0.0645017753748959 0.0212369099314859 -0.112706730834998 -0.0379793034994009 -0.0538487458858744 -0.000912627445844359 -0.0266695884512137 -0.109507986344473 -0.12453890069156 -0.0447731490955024 0.0195157702330288 -0.0490171150894054 -0.0193138156276845 -0.0533409566908886 0.0700723547573613 -0.0419664826197852 0.0143970903989275 -0.0383089209260706 -0.0170880598563754 0.0324035604804961 -0.0653988736470742 -0.059629680297621 0.0207118932237744 -0.0510978041609909 -0.0798040772392175 0.0241924343795488 -0.0538212646941408 0.0504282640407195 0.0243011988576166 -0.0269914123119264 0.0322668509954682 -0.0209582558412725 0.023577959783423 0.0016131985620554 0.0129183945594244 0.0143765368003054 0.114811199406685 0.0215095643004812 -0.0181605073602078 0.0428309345841369 0.0538075277772322 -0.0834316142296902 0.0841254014951527 -0.108579351470392 -0.000898923271433927 0.00406484016322466 -0.0266543593355553 0.12117560573944 -0.192378992591966 -0.0340040951907306 0.210137118181616 0.197616939458812 0.143548280694549 0.0945729205011844 -0.0477952453497071 -0.0825061654452749 -0.204973689371517
  19 340.899617685294 ""  0.485583623767964 0 0 0.00610026341773224 0.00906680491273694 0.0128557437185557 -0.00917896950546509 0.00606057647026005 -0.00703787728213478 -0.0142295656421945 1.69781499446686e-05 -0.00867564710904544 -0.0141843486328243 -0.000909367384037037 -0.00339442758331749 -0.0186375859761478 -0.00357403547411572 0.00323682823633824 -0.0186561175797299 -0.00376035343373046 0.0028219967099364 -0.0260328507965712 -0.00326020834925498 -0.00419010708515246 -0.0231911918181782 -0.00108728563456791 -0.00929756641163325 -0.00459327197113412 -0.0017468782363404 -0.00166496626990183 0.0263993839390894 0.00697905188909541 -0.00534305498884716 0.00181947996649601 0.000242212823940228 0.00733572411177632 0.0279319498560469 0.00300314934748609 -0.00368025661663311 0.013828130605171 0.019925595988284 0.00394498800466095 0.00661105811721187 0.0144738303313605 0.0278189277841574 -0.00980227642594193 0.000943666371569554 -0.00303564306535978 -0.0159441026809135 -0.0038910492765024 0.0077188326655721 -0.0333556853604484 -0.00496922293062937 -0.00439837864859239 -0.0249363857834687 -0.00120018131425844 -0.0134694518069584 -0.185590697198043 0.194848007554062 -0.252581631006587 -0.109332381462966 -0.235926820807969 0.236207323702488 0.41188488649516 0.0773801116075596 -0.00705445791317935 0.0122231828344586 0.00141400697172015 0.0102500441449359 0.00919389014298803 0.00155676561741329 0.00856889375970426 -0.00688982473137107 0.000483008693404762 0.0192066985284228 0.408144084901944 0.0817621285805913 -0.00215096291875423 -0.186100827427064 0.162878780612391 0.245902980983133 -0.0975714915171317 -0.234919419402906 -0.261337643367098 0.0171700849684208 0.000377214365516151 0.021547546469112 0.0180270627656983 -0.00649615571636996 -0.00336305725136613 0.0210187251846904 -0.00177203793450966 0.00986867227224297 0.00197616003884264 0.00688529244965714 0.0343722663897851 0.0333471831907524 -0.00571133815301998 0.0281800203939846 0.0367283961023335 0.00170146034156003 0.00984409492968758 -0.0102723277852711 -0.0100390680968542 0.0148964337864757 0.00429159207377935 0.0107859247034061 -0.0136005261907464 -0.00467244996286914 -0.0119483586244047 -0.00894419984530815 -0.0417368568259 -0.0113758986553407 0.00951840877221002 -0.0054636545884009 -0.0144321914211546 0.0450458784314638 -0.012204730550296 0.0505720576363584 -0.00206443627915035 0.0102675288782821 0.0109304130390236 -0.0540609352056163 0.0441727384403813 0.0144520659602631 -0.072889700858315 -0.0628112904041087 -0.0602876646995711 -0.0362695181661826 0.00849569137802169 0.00878683078704355 0.0508519738840791
  20 364.517377248816 ""  8.13528286950039 0 0 0.0128562112608097 -0.00992546274630808 0.0528568900549458 0.00461536573563819 -0.00931161639694963 -0.0253224766379252 0.0292309292720469 -0.00201964752329428 -0.0446322935031278 0.0511544539818695 0.00979506391843697 0.000381102047060357 0.0135718829506448 0.003821760090897 0.0618313328847144 -0.0268169153309732 0.00116050744668849 0.0534788932879465 -0.0496322626490282 0.00934953644842308 0.0157786535687703 -0.00636536631778947 -0.0017806224505512 -0.0463046357381677 -0.0072154980531659 -0.00249013601429076 0.0245425911055439 -0.00292477775743417 0.0559367990211558 -0.0511060393597118 0.00455391805507559 -0.0141315394893125 0.0355670385400427 0.0456624216838643 -0.0475875270360178 -0.0550531579192269 0.0547245796248128 0.0183600979670049 0.0302494691505937 0.0581098762170932 -0.00383715586270871 0.104273140634711 0.110139752059883 0.0232022326810115 0.0044725024934385 0.0348423551109606 0.00418009062184705 0.103700479245258 -0.0972163641561079 0.0110764853210297 0.0124592189884995 -0.0228790042206049 -0.0114760555653975 -0.0849438921974887 -0.00660541827631511 0.11569261138655 -0.0415541176326397 -0.00309664278171759 0.12363447048656 -0.0682765668816727 -0.00484874359535112 -0.00147474370304772 -0.140680479986072 0.0231241309235891 -0.0247946903959705 0.0565957375795024 0.0317069026823024 -0.0210106250441325 0.0219750311263697 -0.015997749375519 -0.00996578660906717 0.060122668423289 0.0177969301910017 0.00991620131245152 -0.142852875810229 0.0870856582543351 -0.0951272569340915 -0.0999402574743485 0.0837458437213923 -0.113060641091757 -0.0254465791867408 0.0215159495630905 -0.0452716713114708 0.0284935459178093 -0.0367357550973869 0.0701329736875728 -0.0727849534668363 -0.0143395136563784 -0.0335460412475319 0.0425890471636467 0.0248808898488013 -0.0601371730279457 0.0232939543890742 0.00315618855424961 -0.0432692637539551 0.0246579722234403 -0.00234185110712908 -0.0678918639066816 0.0747419510494576 -0.00986541009004002 0.0035037267810831 -0.0173922306413901 -0.0454069543372648 -0.011075227101528 0.025360782440629 0.00794749331297268 0.0141707251144025 0.00633564757949596 0.0295296391423091 0.01290938392241 -0.0077173182780432 -0.0180561856685394 -0.00777429413216806 -0.0603116565236047 -0.0961307000464397 -0.0167066219997634 0.0212918943440183 -0.0189119214454224 -0.00154221915029105 0.00924599316797461 -0.0104400038662597 -0.0190576467572111 0.0535852030738254 0.0520256286339372 0.0511970796530541 0.0272132131730695 0.000787926491814593 0.0182372785306359 -0.0298833210475573
  21 371.18228685594 ""  4.73941736797462 0 0 -0.0132848860929294 0.0318214295064339 0.00309868884464553 -0.0413367467314258 0.01182724402055 -0.028340681661509 -0.0498678607073134 -0.0100483549546791 -0.0256855549781405 -0.0448992931519984 -0.0119148260342698 -0.0108079855085342 -0.0464515774600477 -0.00258676250154588 -0.00252540251944751 -0.0271546527626299 0.000463657598183123 0.00142634627443979 -0.0448970552600787 -0.00540249605492313 -0.01489898554206 -0.0490068615391586 -0.00827947973715739 -0.0238563319831498 0.0106597603865029 0.00465687749551107 0.00322635581216649 0.0332624409889592 0.0211080048723201 -0.010798708307562 0.0737716538183476 0.00230868035769612 0.0865763203074528 0.0546035443529674 -0.00110392831592283 -0.0160276811405295 0.00405238244596956 0.0623656568238847 -0.0221453444146188 -0.0232579194653531 0.0501430518564588 0.0425330412706509 -0.0347563956770765 -0.01118103872392 -0.010463901819232 -0.0435190529228183 0.00291222882920314 -0.000561723488955524 -0.0568533642598455 -0.00858179024124731 -0.0150283674822724 -0.047809469350461 -0.00672313938643581 -0.0206829353264495 0.102475320363488 0.000655099848168189 0.0804496247839921 0.0887657371343641 0.0920584061525128 -0.102188756883034 -0.0687179021950871 -0.0104692969181681 -0.0307246254374435 0.118933216555661 0.0120219356888045 0.0910455276017461 0.149641422852022 0.0184437468494564 0.0981420487628366 0.0138128527788202 -0.0303929882100324 0.16795669027665 -0.0566304274841987 -0.00703614454802636 -0.0401841700420975 0.14415228927145 -0.0348556173021924 -0.127182013120356 0.125244543109694 0.0320474424924789 0.0937413983864041 0.0378078478205463 0.0151728013220506 0.0308669487146994 0.0174934690469295 -0.0577987476378803 0.0253776682951334 0.0119134021309083 0.000668166046001091 0.00481780055019373 0.00320412771278767 0.0549289437262424 0.0671370412679057 0.0839284200414373 -0.00573548730223915 0.0536850133137563 0.0381190563923666 0.018122630217713 -0.00502157858599631 0.00172975692494448 -0.0128172138264184 0.0362058984384601 0.0473747981656185 0.0362372081075161 -0.045446312096485 -0.0130859573624456 -0.027447731532931 -0.0187102450600873 -0.0756060475237607 -0.0273240273837009 0.0187214413860371 0.0150001725433024 -0.00719193977412069 0.112918238312134 0.0190276379634092 0.134415053820486 -0.0163794666514798 0.053169150908729 0.0331439903727581 -0.137574627765364 0.0313801627900367 0.036703604863314 -0.117272952007206 -0.0919299654170944 -0.112391430138613 -0.06299207847564 0.00109219235420074 -0.01947301348467 0.0496528052301864
  22 382.242149216855 ""  0.430299680527013 0 0 0.00133595868154223 -0.00148554580605493 -0.00321172382087123 0.00351235459505596 0.0407679981246668 0.0031419876674203 0.00865975123775144 -0.0474087594938675 0.00843509207068639 0.00622316844119613 -0.0516295788498806 0.00163952711402185 -0.00777412927368364 0.0533447148742053 -0.00535534601200268 -0.00870271215328636 0.0740169339199504 -0.00442857706552493 0.000218910383562878 0.0502620030496214 0.0018285994661933 0.0086519962345839 -0.0323047547480142 0.00883026339848047 -0.00654578734193157 0.0362809386668163 -0.00368240848574443 -0.0983623002778271 -0.0147175096642567 0.0406422206662591 0.0187595855599004 -0.117897124555843 -0.0146322469586159 0.0787798319792173 0.0376299658850872 -0.0289596434183335 -0.0185627668216484 -0.0236117618138034 0.0156547406794884 0.0184356299229388 -0.0178880538508303 -0.0312678177620246 0.000311379736627024 -0.0745439269175482 0.000792057631063965 -0.0151277958306275 0.0791709446376159 -0.00993190051023777 0.00634457298513789 0.0604069910826818 0.00262999132808655 0.0132560894455756 -0.0429422945266623 0.0137781163797627 -0.142671013330476 -0.103039078432183 -0.042045594417086 -0.164145004957041 -0.0137617901862482 0.127252996258523 -0.103694104835853 0.0142758169926728 0.0873234316850161 -0.0734360747507281 -0.226579650171782 0.0874042896622705 0.13151953936112 -0.180752858523743 -0.122831772441452 0.0298553418580661 -0.139134867950186 -0.0235959446586263 0.0971352948301317 0.0571040104529802 -0.0502240094472362 0.11511093487102 0.0849171579966263 -0.0865784638285735 0.134008549714783 -0.0231377449271285 0.0253633328640227 -0.00658776416206576 0.00510315905322416 -0.0070903523032047 -0.00383313878137682 -0.00325111384800689 0.00290049329815588 -0.00358388024516819 0.00552516582081507 -0.000388334160670579 -0.000868476699805096 -0.00221736628894445 -0.0136375331485971 -0.0129622438450412 0.0114476666041472 -0.0127554290017375 -0.00389078610995324 0.00726709402150489 -0.00218182915277108 0.00349892750422869 0.000346681055650515 0.000547301015102054 0.00404280050788688 9.41491888903116e-05 0.000746456561281741 -0.000889093277833566 -0.00151732508357772 -0.000713565358053798 0.0046471030119868 -0.000509372184258134 0.000500922651910723 0.00353040412037827 0.00248128119783376 -0.000766482963146536 0.0132498950405438 -0.00577649254439816 -0.000597473344228046 -0.000131380381821189 -0.000667393931252096 0.0118671310229117 -0.00533037425591009 0.0018334443672663 -0.00062392073884761 -0.000838861353201957 -0.00204233673705026 -0.000898863805576893 -0.00160503291527495 -0.00603001746468454 -0.0030390007977581
  23 392.802463172207 ""  0.0027175959906772 0 0 -0.00218836027230418 0.000451538982955112 -8.75814442840073e-05 -0.00206630888018114 -0.00298196292008368 0.000516789190879533 -0.00239189329017742 0.00583615851745192 -0.000754908474286612 -0.00548114556872501 0.0267847632029879 0.000478404795313622 0.00136675098891209 -0.0116386590844337 -2.63494795004368e-05 -0.00211992233004557 0.00872524524646515 0.000301288593640263 -0.00308562600357974 0.00916462869238281 -0.000280330454615077 0.002978920216635 -0.0241414335648752 -0.00184966508116226 4.87074792656404e-05 0.00493225350279824 -8.78496694560465e-05 0.0213157529566775 0.00148041789244959 0.0137131084229644 0.00460473121889268 -0.00690401204831708 0.00143187628323177 -0.0191448647089387 -0.00601836131120867 -0.014681795114371 0.000453121489527627 -0.00155479147988048 0.0020003597858992 -0.00670136594029425 0.000723692214490905 -0.00309487016800573 -0.00625111070214391 0.0359618719741733 0.000614486813211648 0.00942211584072529 -0.0555735479180729 -0.000434710163449265 -0.00529277051772721 0.0187189592962529 3.118578971869e-05 0.00771565517473055 -0.0520745114874139 -0.00367955440266033 0.0997379901608969 -0.0482446787803471 0.11046841941348 0.0808146585590893 0.0586122375468474 -0.0806204215387216 -0.0982173896361325 -0.0127874968872528 0.0255109898424284 0.279875788310659 -0.23154658215665 0.392993545956983 -0.16466706243307 -0.301538772602055 -0.402802401944234 -0.101870883075113 0.520357473439592 0.0157322910212849 0.0906722430222968 0.0256113030879006 -0.0259996596891655 -0.0918958532088853 0.0159357780433491 0.0778710260313119 -0.0716882703078419 -0.0729427236146488 -0.111381168691669 0.000188814961499389 0.0032729164677945 -0.00071157782447447 2.06309321447972e-06 -0.00402029892277193 0.00242927084559452 -0.00015951534221574 0.00264060421222877 0.000221137103389591 7.67745398787316e-05 0.00278794342719363 -0.000928039399569096 0.000493408329455707 0.00449767020277179 -0.00153988977196394 0.00175167603434598 0.00434258576617208 -0.00103368823414273 0.000802779521275598 2.54160058167459e-05 0.00190654500577143 0.00358121629206954 0.00226650364089256 -0.00260074468772084 -0.00043666135596627 -0.000777966350005632 0.00020498456042496 -0.00307763638044094 -0.00126080618247723 0.000799027628728983 0.00153218560497855 0.000821466646879547 0.00601919635986373 0.00488722141492862 0.00557448346926944 -0.00152549496195976 0.0019845992063482 0.00144418236210895 -0.00499161537881948 0.000714475507018707 0.00174257544765493 -0.00321212296595079 -0.00342243380939599 -0.00356789758289832 -0.00132245711005032 2.87696796937885e-05 -0.00111427083525069 0.00255691562448228
  24 429.137581865582 ""  16.8394922685117 0 0 -0.0432827952684735 -0.017708048263819 0.0167205208551158 -0.0117007332391331 -0.0301344806001894 0.0209226671414182 0.0328437866132945 0.000246367879117468 -0.0184396594427722 0.0494606494769088 0.0283506544382957 0.000912619118682136 0.0472190376694351 -0.0136129381429893 0.0271083349476228 0.0263306770150015 0.00588581049839918 0.025526699489626 0.022454932428737 0.0322441108982905 0.00770401395124599 0.0530505119390521 -0.0158718990790112 -0.0179941092341218 -0.000267936773341584 -0.00469257987592336 0.0339807895713121 -0.0212581443520218 0.0279852463268112 -0.0073330947734776 -0.0503274586704904 -0.00736849433428489 -0.0286875722903583 -0.0034245768448193 -0.0370765779690347 -0.00157613449417032 -0.0318801980726496 -0.0544781777431722 0.0502381290848322 -0.0572970488168703 -0.0309494205465731 -0.0312512693777421 0.0834785579891515 0.0489921751089997 0.00310917354626768 0.0541866351489349 -0.0397439857713396 0.0343401926536271 -0.00157887929066843 0.0555323250790868 0.00662017665208165 0.0529889564164084 -0.0451399134267389 -0.0294127437641438 -0.0472578831143088 0.0637197341278517 -0.0349479555585932 -0.0442778466221986 0.0568607500953746 0.0157362671505482 0.0033860504986321 -0.000456205635177554 -0.0589774350310116 -0.103950017122572 -0.00355952420474723 -0.0536740830457507 -0.0934091514983769 -0.0032803834783415 -0.0156960598431778 0.00227265780683437 -0.0172519965503521 -0.0915428520751508 -0.00293172107925696 -0.00583493118974134 -0.0446999274950012 -0.0059678437024685 -0.0716552152741817 0.00895801851862133 -0.0101788168999267 -0.0669729776986513 -0.0215098548115652 0.0170621640112807 0.0429629366572839 -0.0140280110629534 -0.0836859299517163 -0.0583986044641481 0.0124279701176758 -0.075024388880307 0.0261621181185125 0.022964016009585 0.0182945621389032 0.0439833904891566 -0.0171543967523506 0.00948591337745731 0.0655736219028343 -0.0290665430888112 -0.052350765160078 0.0454623477698489 0.0103315774640508 0.0320645460978844 -0.00161939688287103 0.0353421339767005 0.0624461714594533 0.0591995370419577 -0.0564034765217335 -0.0136955131674066 -0.0283641674505786 -0.0177848583246696 -0.0341049696591839 -0.0305305150897734 0.0139366032136657 0.042758460031086 0.0118854181710597 0.0951433871034856 0.0344993887725771 0.175759402600338 -0.0220010017356223 0.0584027163717591 0.0490081222847439 -0.165992327543093 -0.0303536795763466 0.0487832661951534 -0.0827774919388596 -0.0570779276510069 -0.0954971437594265 -0.0498923007232756 -0.0125758075758518 -0.0644465929918333 -0.00241300392443633
  25 437.974354212226 ""  1.3361912109423 0 0 -0.00668008638104278 0.014446186422413 -0.00849175904773592 0.00148983777835859 -0.012222989988765 -0.00470512546211346 0.00537700645553893 0.00623139588706879 -0.00162553912600514 0.0300651260511117 -0.107965458696234 0.00107465156347163 -0.00848772982827628 0.107988504722908 0.0101770780429024 0.0116056757159966 -0.00438144377621912 0.00794303148652549 0.0348665235899206 -0.121063298010838 0.000672752313541044 -0.00589834940611457 0.118680878056538 0.00444753779033503 0.000837344931589991 0.00713265392480368 0.0105284174817567 0.00160668250084641 0.0149748223154579 0.00788165955295708 -0.0128653477567024 -0.00408977640338848 -0.0102511708014241 -0.0146244272592648 -0.00755124165915353 -0.00832506071884145 -0.00376295040293414 0.0569223176443433 -0.0465380174096057 0.000708410718038905 0.0347425539712326 0.0486824526275841 0.0557086857895808 -0.219295729066342 5.34822610123323e-06 -0.0311850163156083 0.231034975360106 0.0110481587349838 0.0551127489005943 -0.255760590708876 -0.00420607647798174 -0.0251284226030016 0.229542792360155 0.0116904883590842 0.00621417942646551 0.00845194468576315 0.0133035784129247 0.00682416826099917 0.0313574995587324 -0.00300915255335008 -0.0151119525168498 0.00743621123445288 0.000579068920396671 0.00146820856227721 -0.0403479038950424 0.0415716574707006 -0.0434274985139088 -0.0469994918081766 -0.0682455321417553 -0.0108722228423978 0.0704729371860488 -0.0293257038806048 0.00334591085780795 0.0102526936816254 -0.0273984736298224 -0.0312034591090789 -0.0217174165416598 0.016331292930332 -0.0257119344261097 -0.0297710314632317 -0.0323442641524886 0.0177312988538591 -0.00843225383563755 0.0145781852200455 -0.0241995701651584 -0.00228400522298638 0.000693149475079407 -0.029862073938776 -0.0169753063224267 -0.0121640781673768 -0.00257292514419433 0.046742125649043 0.0471782679688635 0.0540080280028233 -0.0427020175637199 0.046046458452771 -0.0455858600805458 -0.0200910087933627 -0.00979674828235617 0.00255740738158424 0.000699601673120296 0.00798340376161438 0.00907754576169784 0.0114381840385827 -0.0108796529608375 -0.00136618367750653 -0.00224466322332203 -0.00315452661297343 -0.012204261331389 -0.00392565589842784 0.00390887627042965 0.0046147346378211 0.000431925244094887 0.0209930978624997 -0.0203148428499109 0.0496143590493008 -0.000426597827784191 0.0272111851158376 0.0157650883370051 -0.0533519586420875 -0.000206687616745465 0.0104637492355568 -0.0168934660472174 -0.00903539241361977 -0.0167139349986741 -0.00978347528591078 -0.000637402147872598 -0.00424073016318009 0.00150658748506273
  26 444.131301164787 ""  3.47198977881475 0 0 0.0231047266967378 -0.0229093012644154 0.000208991701867904 0.010501268938272 0.00722593189389155 -0.0116005778251139 -0.00703903068423257 -0.0171301874131164 0.00734183064231501 -0.0114763878930698 -0.0135099061589919 0.00662282001928659 -0.014346041551364 0.0189891291032867 -0.00242331483478183 -0.00517804531212156 0.00138095515193142 -0.00363409470404415 -0.00555685419601486 0.0057718053560445 0.00293735102123272 -0.0125194477887052 0.00215640737163814 0.0105369262067136 0.00636325427546519 -0.0121695439759549 -0.0127887252943356 0.00365368522210418 -0.0204066600016637 -0.0125317144799599 0.0144177037056118 0.0126542624490849 0.000541761693357036 -0.00444781879506815 0.00175715148782968 0.0123895225449875 0.0201278427726735 -0.0455911442840579 0.0203157061378996 0.0359140716109262 -0.0375804906959028 -0.0239715444590649 -0.0226429655333038 -0.0139418513508203 0.00598656106623423 -0.0192274898296861 0.0390712776481863 -0.00532665892424624 -0.00107119469821687 0.0106888533637931 0.00357000719579982 -0.0110672516580985 0.0157641099047046 0.0183748574421858 0.00441090676655431 -0.0265722800184428 -0.0132341487735532 0.00214500579608365 -0.0195246009938911 -0.0107209481984806 -0.000281215343094068 -0.0182386061607474 -0.00799881305401095 0.0469783167129985 0.0226553215890665 0.000238022233767098 0.000774815732387974 0.0136035350775166 0.00383143672441756 -0.00119440742286225 0.033515060870999 0.0152749293651768 -0.00511409889043499 -0.0183131394162136 0.0398878382834517 -0.0101843337410763 0.0152921618481506 0.0171849716754858 -0.0112751351654544 0.0272420465071056 0.0121629846227999 -0.0146934822924223 -0.015345788232949 -0.0521698596390819 0.014273833568017 0.0308523564488351 -0.000767813459491177 0.0126132826942493 -0.00781082826203528 0.0174829303697038 0.0394310610350478 -0.125476967946711 -0.128529331236332 -0.171862940767641 0.0256257214954364 -0.101031129824779 -0.00574385140548877 -0.0293185234605092 0.0287381886428816 0.0965391395524943 -0.00811598669621998 0.0425754927769561 -0.0637088469031629 0.0936478660141803 0.0662222482135723 -0.015822602556784 -0.0744955828553969 -0.0391298685601277 0.198140513509722 -0.00509002471652613 0.0587976638552456 0.0706937059081545 -0.0213593434109069 -0.0992583084948012 -0.173998861920691 0.244140055425433 0.107023763534909 -0.0549140079269713 0.0811435823656973 -0.142562017882958 -0.166965446657605 0.0718409567149968 -0.0712728090241909 -0.010591464199504 -0.148329324624947 -0.0658646595483157 -0.0417192052731996 -0.220443496117886 -0.123010413176907
  27 454.72008620641 ""  2.79074702244615 0 0 0.00276925328576596 0.0498067318569423 -0.0372580999460718 0.0125531230574567 -0.034907255101672 -0.0189785254582486 -0.013040757678483 0.0602308869382857 0.013146131301624 -0.00839381459289754 0.0547133358027781 0.0257666811945167 0.0198817392774078 -0.0846618661565824 0.0138949643825101 0.014383939429795 -0.0203340547813263 0.00864932958790141 0.0148266756560054 -0.035371821710676 0.0127910192468306 0.00215174571965409 -0.00371527557067278 0.0165684421297823 0.0112596400331016 0.0570275760097003 -0.0144985029231749 -0.025285913292403 0.0147325038936434 0.0490057912133536 0.0332646186330749 -0.0282081278418195 -0.0272991548586061 -0.0282390972237337 0.0511471987245326 -0.0474384919583296 0.0278795389936786 0.175530436474153 -0.146754637417761 0.00591579904427102 0.115697098013653 0.133197827678636 -0.00869385010200602 0.0618013840006519 0.0258879442552987 0.0295792956410973 -0.158665697457982 0.00693618227569459 0.0170050952769039 -0.0530914337210932 0.0118380795520545 0.0102951284413272 -0.0420825022830926 0.0191247719584911 -0.0305872770445354 -0.0635866986018933 0.0230378193787415 -0.0420280260007145 -0.0179576576897835 0.0794312821766878 -0.0416537737578913 0.0577312486338861 0.120854600336895 -0.0528532676750616 -0.0631970435287192 -0.0160345242464551 0.118329044915709 -0.0283034108976025 -0.0403526071349985 0.0527777285118941 -0.110160935059584 -0.032977912841193 -0.0402066289353228 0.0667062060765452 -0.0722481339014503 -0.0408840053971892 0.002725654428256 -0.0206989808779233 -0.0487634321910976 0.0510893722904897 -0.0768471023526605 0.0357975263709431 -0.0476213051884653 0.0277851932973148 -0.0173885636878692 0.0221141800433153 0.00383935388519799 -0.0416029464614801 -0.0608203777026238 -0.0496380148033859 -0.00949098088111016 0.0883765227284307 0.105490732917367 0.109347763815477 -0.150090520174587 0.116102185632948 -0.103364929766171 -0.0861367997487568 -0.0333127164461028 0.0158747063850645 0.000642272506942181 0.0156548669061731 -0.0154766526954126 0.0224828781369803 0.0123454279386928 -0.00019699763182057 -0.0109591190441711 -0.00870869784083255 0.0306822906848967 0.00304681161769591 0.0183894693426187 0.0108681032645037 -0.00662034869916104 -0.00789418148076824 -0.102904008567424 0.102853886623622 0.0332452384621335 0.030462924763841 0.0336087789079656 -0.0962843420642698 -0.0229879102081042 0.0209983408398131 -0.0236658378870179 -0.000858908496511476 -0.0357958090688929 -0.0180252934470962 -0.00437293376336254 -0.0334451606540222 -0.0209064828230655
  28 454.872265400132 ""  1.92601667698091 0 0 -0.0110464364981192 -0.0490578928655551 0.0265502192847996 -0.0157987010892016 -0.0334519750603113 0.0298835937442939 -0.00750003302792392 0.0798059333471028 -0.0131168377434923 -0.00253418240955413 0.022010622422675 -0.0292057908920589 0.00793600917107048 -0.0588012301213705 -0.0181315664451726 -0.00507093947348142 -0.0260803599276719 -0.0103516709464045 0.00684752656660583 -0.0786104557675616 -0.0177621691248394 -0.00315988780228303 0.0453761726979203 -0.0201905950927263 -0.0366297650925682 0.0515131551531289 0.0235153128914392 0.0123499601285196 0.0657241127453177 0.0561633024197781 -0.0281334310614731 -0.0436957058650578 0.0291828517344284 0.018045576382894 0.023799929322784 -0.0524632417172444 -0.0228743843721109 -0.13689337753453 0.102079687521704 -0.0511772506243575 -0.0865662910538838 -0.100497032450089 0.00483981295493804 -0.0205644836024562 -0.0297950478196914 0.0198472389702742 -0.106527652495721 -0.0127949083083963 0.0201163419303717 -0.151135922834477 -0.0197675335811653 -0.00354970816009883 0.0226489041374694 -0.0317909865513691 0.0361771089938488 0.0773316727154832 0.0933675939095957 0.049456050845199 0.0273837902113203 0.0170174566454515 0.01618314240213 0.081093924418529 0.0788512835228049 -0.107441140475315 -0.086802776425788 0.0535520537285862 0.0628928843905242 -0.0520223123170918 0.00330201569179816 -0.0135126771210076 -0.11446901562041 0.0266379965555101 0.0236864421334282 0.083650098988617 -0.133254526461749 0.0451385567862914 -0.000241269848312828 -0.0832268261281468 0.0558932335493909 -0.0642738573052921 -0.0322062007090537 -0.0344047610920077 0.0329277854586367 -0.0366048178626404 0.0376553808127759 -0.0105247396474447 0.00567807839815648 0.0500368761246249 0.0450569842859966 0.0309291544479678 0.0114836891473167 -0.0973255555156032 -0.113225532433691 -0.126595131957754 0.118038363760015 -0.113709092379393 0.0897622701436275 0.0624226040430281 0.0176809928672207 0.00787187155015683 -0.00238070757843141 -0.00448811390198634 -0.00893534107844113 0.00143287660934102 0.0088771999165537 -0.00246647111976692 -0.00724010757074042 -0.000398398387484873 0.024082464664474 -0.00024009563725571 -0.00118104968928553 0.00482934314723054 -0.00256133098576398 -0.0227324260318971 0.038008765888481 -0.0327000438035365 0.0001651398019288 -0.0463105342805677 -0.0119175415618791 0.0461609627913547 -0.0177192398564134 -0.00369919480997197 0.00772943243379503 0.000735115839700367 -0.000115532862195059 0.00270924137238283 -0.0049815273435819 -0.0213088695976162 -0.00972568757202584
  29 478.603328987024 ""  3.8071049422283 0 0 0.0153761259479592 -0.0353489391412503 0.0338525545189494 0.00717533837474716 -0.0155428049213707 -0.0203943388018836 0.00924108998006454 0.0164505071182911 -0.0205951272412664 0.0249292306133669 0.00164460956013427 0.0172717959739004 -0.0111263158976159 -0.00653074366657667 0.0657926609844723 -0.0257364360326416 -0.0132428149835863 0.0444334247363514 -0.0464870204022676 -0.0300458530451993 0.0335576208471847 -0.0227753831587346 0.0201746940388435 -0.0183119269331148 0.0450648633537491 0.0181354795558331 -0.0657621359239726 -0.0196240120936125 -0.0623525481788685 -0.00896325804188903 0.104943981361495 0.0183185540921978 -0.0480163631994253 -0.0465416432230344 0.061589783388825 -0.0193163727453595 0.0507206726097252 -0.105158486061011 0.0977868632523511 0.0223065156772868 -0.0688769270548686 -0.0468542925230474 0.0771723506288705 -0.00523818884716461 0.0208496912543924 0.00862798802416301 -0.00307032562651005 0.105622810206359 -0.0933269534797031 -0.0640536206789567 0.0272519734983382 -0.0369410263646383 0.0154914723143077 -0.050050791184163 -0.034774601485872 -0.182861511253102 -0.059201825428805 -0.0605787109231989 -0.0766438065976628 0.0487134725894263 -0.0576246593920941 -0.0139883503260557 0.0775737309867601 0.135421788140519 0.0195155272704081 -0.0379206490817108 0.155298734248101 0.0268839933819071 -0.0432383281797981 0.0642683767152466 5.88727025193e-05 0.00701550427671546 -0.0647862153761299 0.00723630987101133 0.0504528072138242 -0.0889189832391793 0.0443523036676935 0.0400488985004766 -0.105180498666338 0.1602341109993 -0.0654173018477161 -0.00784047404852619 0.03232481346669 -0.00557782953930534 -0.0339228997801161 -0.0183115135307518 -0.0193406819349265 -0.00373101416155445 0.0394304060889526 0.0624775345764714 0.0235441200281009 -0.0596616498920655 -0.0585759104410212 -0.0583281616194882 0.111337251237182 -0.0715707687571188 0.0487940764114735 0.0555096793882616 0.054276190284571 -0.00868318325760657 -0.000204476314637847 -0.00522270434677455 0.0246708661706602 -0.0068875809436678 -0.0229222521302826 -0.00165563877388968 0.00562414280078068 0.00360510255208722 -0.0372970181667488 -0.00686393636130159 -0.0120332565612422 -0.00201744575539647 0.00785933774348238 0.0296775967050321 0.0567270555646412 -0.0268174843891408 -0.0276690009132284 0.00404893551187987 -0.0132155449877694 0.0126328636255635 0.0161099942635877 -0.00787200694942059 0.00369605423745474 -0.00744375800975725 0.0128023985746395 0.00528163411442141 0.00214379104757437 0.0205665575261857 0.0165155159422607
  30 533.131219761196 ""  15.6794540495101 0 0 -0.10361514091467 0.0147113435043402 0.00446496645159283 -0.0755037705196782 0.00759450590077856 0.0706707233577999 0.0114596734555646 0.0138007281002709 -0.052178050394238 0.0399762542231312 -0.0109640912283077 -0.0318209181419527 0.000157144644379407 0.00894966390330794 0.048674944854247 -0.00228556235572672 0.0225425279812538 0.045896969482955 -0.020847443571938 0.00289461417202052 0.00738865036624855 0.0333394219800904 -0.00799277570947469 -0.0632400665088006 0.0406882338457632 -0.000957097189317988 0.00942769963214615 -0.016202146971141 -0.00443081477440202 -0.00705921808792726 0.0356112019929242 0.0105224684054342 -0.0364830713737744 -0.00935849277109082 -0.017103899566563 0.0113024103218604 -0.192299076692395 0.0416718235945292 -0.0279578974581279 -0.161082109197266 0.0283404888547537 -0.00775271797081529 0.123772111448348 -0.0305883677675227 -0.0273513899596639 0.0190695000264443 -0.00633339521016776 0.0799856800677574 -0.0854599518220915 -0.0286572129250783 0.000100575687248029 0.0131404717825586 -0.0354953763462346 -0.111602369402891 -0.0413438079868206 -0.0414436760923497 -0.0504991669711843 -0.057075452922838 0.0474794466676136 0.0338491079495443 -0.0396282563200794 -0.0208028231333236 -0.0259402380179888 0.0241922553177306 0.014279673578991 -0.0454505860650092 0.00429905747698477 0.00989132922622495 -0.0324690090515797 0.0549994128507964 0.0207808758715118 -0.0620304329717695 -0.0280023694054862 -0.0217979419511042 0.0123106047925939 -0.0285120557844718 -0.058988526217065 0.0454271724903647 -0.043694680707835 0.017367396303367 -0.0234567591792195 -0.0116443839319544 -0.0140595447170006 -0.0118939404604416 0.0877290642845596 0.00299662860435998 0.0386774996333828 0.0472560937730273 -0.0190919313289035 -0.0723524826359781 -0.0384963746397531 0.0337770966401582 0.0222390403776008 0.0208876546039696 -0.0694852993165415 0.0324462682838759 0.023719918183274 -0.0251944253112976 -0.0688825176764973 0.00549172172876555 -0.00121520440900722 0.00166119593128192 -0.0252406900281035 0.00713125295148974 0.0193985997153865 0.0012860994912743 -0.00610133655876934 -0.00165752567791692 0.0312875184815075 0.00407813222764841 0.00768665182117261 -0.000340806927432588 -0.010786938204694 -0.0290398994168166 -0.00260938199208745 -0.010840086761005 0.0147090404301047 -0.0399930433286902 0.00189991695758608 0.0338420990075386 -0.0131837115814642 0.00404963408613496 -0.000834434541325332 0.00374703203250806 -0.00972974959705614 -0.00257171914215802 -0.00168637439544259 -0.0194924418734823 -0.0110795554059657
  31 551.789541900245 ""  8.24289119599079 0 0 0.0157844117514888 -0.00303987763636384 0.00303968767741999 -0.0327656833908922 0.0114264247888941 -0.0838402092224469 -0.0691458812975845 -0.0276649552872425 -0.0196416543750407 -0.0606806110657806 -0.00020884598950786 0.0387412498317341 -0.027733997634505 -0.0105353668663913 0.00956002217595276 0.0637018430527798 -0.00869954248129284 0.0206272243349568 0.0334079054335837 0.00494852663364048 -0.0342083931232653 -0.0100208134047841 0.00664350028990117 -0.00778918786197503 0.0841627120579257 0.0198430883267127 0.0709427451192219 -0.032161918292731 0.0653747149596843 0.043416046436987 0.0364910389715214 0.00700191619750596 -0.0553462011587595 -0.0089487385332853 -0.0644032744835287 0.0274538439874023 0.0714987666282865 -0.0180036773316001 0.0207114575445711 0.032647147222002 -0.010429412229115 -0.00143338584740645 -0.0505276033131749 0.0443198678728612 0.0398652868641852 -0.0699643600422083 0.00786981753693087 -0.0656166902702986 0.00241350928332024 0.0269649570284583 -0.0351475400695581 0.0204634916881058 0.0453866285119085 0.0687505063660854 -0.0754789876717108 0.0281211152682571 -0.0252110787312075 -0.0977699429875809 0.166470425154782 0.10475063373002 -0.0629242747455436 0.0213454219062806 -0.0164830025532458 -0.0689450926183863 -0.0136087782131236 -0.0699552856308875 -0.0543734932209711 -0.0168709206560495 -0.0765635346566659 0.135369694593794 0.0253463062164307 -0.180550832304273 -0.062955280146192 -0.0247677596293925 -0.0430101272976969 -0.0295730503729813 -0.203306751434732 0.0838120403302453 -0.0660001136314913 -0.0454593628378835 -0.0441484157303586 -0.000166270669640819 -0.000307524902587695 0.00785924735832901 0.0182016760432401 -0.00237977368779794 -0.00958480526717597 0.0295069514486033 0.0103822802201069 0.0383620438516536 0.019508877893616 -0.0686551590309027 -0.028095404352281 -0.0396777051559107 0.0447816207329065 -0.0318014402392715 0.0634055646040699 0.015376244941363 0.0361260948152407 -0.0060065730575926 -0.00204592581998604 -0.00532100126460519 -0.000562482541189025 -0.00940849098267666 0.00422045757967835 -7.9350070884662e-05 0.0016805822962906 0.00134018040568262 -0.00438578197225499 0.0021959894366411 -0.00330069276078702 -0.00530476264569919 0.000473554506716018 -0.00328226493645555 0.00703747034799932 -0.0277870718478814 -0.000938720561941942 -0.00866322868869713 -0.0106503860491436 0.0245316571564139 0.00705117746937734 -0.00946799160855105 0.00718274228133641 0.00226487571230625 0.00966622266439091 0.00468914215566614 0.00099383046365737 0.0101094727306993 0.00372502854192956
  32 580.527790198078 ""  17.447989885106 0 0 -0.0195511844056901 0.000641124514429801 0.00561301728499647 -0.00975487676937363 0.0260143776958527 0.0189053820736842 0.0327687090759039 -0.142767817873886 -0.00976163724781733 0.00999180549594098 0.0344311634909897 -0.00700784273061713 0.0068915927623752 0.00310604604802186 0.00555376839755157 0.0198045563458903 -0.14329058607699 0.000684209225718962 -0.00513119971531672 0.00568979517443725 0.00536048064588283 0.00171468890462358 0.033019014810067 -0.00630410102995649 -0.0133005597008122 0.0235966513493221 -0.00794803642339341 0.00414416953715634 0.0209399371343754 0.0274156600010995 -0.00198308781652117 -0.00654959794796032 0.00366778932349759 -0.0137313929790215 0.0379459437712459 -0.0370878094868111 -0.0593426177022506 0.00139892691397597 0.00190118614519061 -0.0140309935467 -0.00529968415033662 -0.00602225114922356 -0.0221466379929024 0.327876991412894 -0.00213171144274985 -0.0278049869563036 0.240963791378687 0.023458044769989 -0.0562613314317993 0.243567209535548 0.0124214111030678 -0.0531602897925113 0.308552262242651 -0.00263267126297908 0.0207735502001151 0.0217669341925912 0.0500318940738181 0.0264619844049269 -0.0397994997868965 0.0134368178859436 0.0251179646903247 0.0532504090155931 0.0720377216207931 -0.0160404947064876 -0.0340569044345999 0.0331917667969558 0.0448807265902281 -0.0194090985240356 -0.0220647304255861 -0.0121075883920804 -0.0167356425585569 0.018333034235748 -0.0351744160983996 0.0533731936760018 -0.0647768529618671 -0.00989917842908828 -0.00188784655773916 -0.0339981482468213 -0.0216118371997676 0.0328359101748699 -0.0493098837558759 -0.00115072472990811 0.00165721788246205 -0.00379856041243528 0.00825145356561053 -0.00068415461299276 0.00568054209325656 0.00110501424963027 -0.00266530130194876 -0.0135936445788948 -0.00908425562518521 0.0148425755249215 0.00581183818269451 0.00754019144597055 -0.0102446791120654 0.00625823091766535 -0.00373129189049454 -0.00332521913018796 -0.0126242534521766 0.000926089069753867 -4.43148206520078e-05 0.00114686610587554 -0.00213060595402917 0.00393115108292632 9.61154901405306e-05 0.000122662503951589 -0.00111349992604579 -0.000605481255248039 0.0035350623468111 -0.00403428178036435 0.000273930199921556 0.000523090571794646 0.000845575105322304 -0.0024853258521341 0.0106084395523443 -0.00433907106916708 -0.00194853080589049 -0.0117253625804467 0.000868786926583814 0.0137018645296443 -0.00297221557573904 0.00337934988001366 -0.00276031494629691 0.000297392906195905 -0.00500318484759549 -0.00196703184552881 -0.000527124055345552 -0.00378172062512678 -0.00310024491551996
  33 652.335262869449 ""  1.85541424595553 0 0 0.0340294540531688 -0.000407510192566994 -0.0137370686555868 0.0111539097689099 0.00442714235934575 -0.0117405884911354 0.0252474164102599 0.00603211547335262 -0.0297786474508477 -0.0557543741792904 -0.00371363585590332 -0.125070730515131 -0.138423724975251 -0.0252000962210221 -0.00417472555599845 -0.0268454784473872 -0.00811886995703646 0.0291722884466362 0.0412553497976746 0.00586082349516954 0.129129098159117 0.122227549982169 0.0176504102216436 0.0070415552200338 0.00496253635417646 0.00105297029667682 0.00017852838966307 -0.0055098845621711 0.00978283393234886 0.00812346707751926 0.00237321681223182 0.000238275648983752 0.00790270303176297 -0.00140008965609665 -0.0107262807719563 0.0067962372470513 0.0451517194435347 -0.00270536636828753 -0.00966600543629408 0.0446068777926744 -0.000542095785295811 -0.00441564741407529 -0.0270827405040902 0.00620815290959607 -0.122247807400578 -0.117719428034313 -0.0182800217609318 0.0356416104654825 0.00497914603467523 0.00577052528040443 0.125411606802728 0.0992031278620126 0.0172440646009042 -0.0374348956477126 -0.00796155252703962 0.0138657747665084 0.00520142534484199 -0.00952606449066127 0.0111977207075752 0.0130308317684636 -0.00203746609110061 0.0089500397799152 0.00572052082177542 -0.00207632454083945 0.000185095970486616 0.00598537766875602 -0.00132721640623334 -0.00200909752992813 0.00493049427678024 0.00410969733383704 0.000991616627686269 0.00600982828734699 0.000359327512925136 -0.00821840499579613 0.0037453698723647 -0.0043351324457507 -0.0153527006260765 0.0115843691516631 -0.00269068104148036 -0.0148504290135414 0.003070141292698 0.00210828481015199 0.00116286007562382 -0.00140964024602138 -0.00993192585918985 0.000794242016499772 -0.00291507931340193 -0.00854316426616768 -0.000466710897399876 0.000643837732097389 0.00204150146895194 0.0117918397639447 0.00219186225248214 0.00615233181073439 -0.00358377392335857 0.00308516123719425 -0.0165594077244043 -0.000368953062740064 -0.00157751589007788 -5.21634293606124e-05 0.000256061534827055 0.000226462609737888 0.00119482867287395 -0.00184233193989941 0.000256187994058172 1.69993565672253e-05 0.000597386252644554 5.96989491199557e-06 -0.000295617335049866 0.000882556570071167 0.000370979968442929 9.45145390661338e-05 0.001887186394613 0.000545404996161048 -0.00366481597959063 0.000365035631186279 0.000780211546784051 0.00205323970402329 -0.00127121870808887 -0.00338662035414479 0.00106039972575033 -0.000655699698441156 0.000457240742357888 0.000537564680399571 0.0011317896216243 0.000300625280768844 0.000227334237694499 0.0015306436685562 0.000512089862764382
  34 679.717417154327 ""  8.1029186289539 0 0 0.0434889712415576 -0.0063057311783077 0.00124306974792865 0.0615577234046094 -0.00269988185164229 0.0901114263561025 0.0511002391325738 0.00585381227620167 0.0339071614920392 0.00904000659173567 0.00300667740897345 -0.0731727511031591 -0.00412298581506863 0.00330440219570854 -0.0660296480605088 -0.0524430152948062 -0.0179195402596468 -0.0339435637707481 -0.0805719388252477 -0.0122170299471146 -0.0103726884588997 -0.0789924054100192 -0.012351200351609 0.00434644860716914 0.031433143712298 0.00575874903809701 0.0242098893475739 -0.0113539643036627 0.0623406169808812 0.0485896804225409 0.0721082273739275 0.0152765484092317 -0.0463310932988782 0.0126607134057634 -0.062080238582621 0.0428012128425271 -0.0120463761161768 -0.00843142347079749 5.57429161233848e-05 0.0447836957831906 -0.00938306107041234 -0.00337767341826814 -0.0764195788740527 -0.0108262002447512 -0.0788245686888859 0.0147495872539374 0.0177890181658088 -0.027333412609309 -0.0557841017562429 0.00189327792641032 -0.00634559935602728 -0.11995001875916 -0.0177404420695633 -0.0813843179592979 -0.0290910034016893 0.0432381547178989 0.021561728648144 -0.0392712750241446 0.108226507412386 0.0748857602649702 -0.0307422062295315 0.0463247053832156 0.0284087723779932 0.043273541064199 0.0108529329243102 -0.0529374706314852 0.045865058716124 0.00835485423500195 -0.0536012754813188 0.103893615315947 0.0219732136374093 -0.0855006877978108 -0.014674716635825 -0.05230974230272 0.0206333809392579 0.00439781467387343 -0.12164298973952 0.0670679544022659 -0.0127184864989359 -0.0488259145207116 0.0146849753684386 -0.00238450060690563 0.00874770207232504 -0.0111857881720449 -0.0271818196862903 0.00331649158337985 -0.00111340919364862 -0.0257403058804233 -0.00205060087038597 -0.0176688456024174 -0.0156223660103018 0.0609215945577298 0.0147248488483725 0.0274011896414106 -0.0204158636069206 0.0153789369400466 -0.0547548135794505 -0.00652699243649433 -0.0162853556153871 0.00299238869496103 0.0018684633984744 0.0030012022716969 0.000845873585335445 0.00158178437888092 -0.00348566503549452 2.40710959691092e-05 0.000998285449417018 -0.000122160329969112 0.00188768442517507 -0.00117649275059084 0.00154212338496578 0.00240095228160222 0.00034514105233984 0.00177751006945382 0.000372020304965871 0.00957759969915081 -0.00128458234430762 0.00872180685844758 0.00397535909574976 -0.0136072939092795 -0.00295769785559158 0.00553544265486386 -0.00245122565504725 -0.000597447529446681 -0.00234476483565137 -0.00143500404706228 -0.000356439919787601 -0.00245633014985125 -0.00103579242277841
  35 724.608662871237 ""  48.249940126988 0 0 -0.014168707894286 0.0257377247822938 -0.0399368837156319 0.000826017851319244 0.00260678883126089 0.0163701307834686 -0.0018886709485586 0.00424689574475711 -0.00193696016016556 0.00433924387015438 -0.00347868040732644 -0.00478143091660249 0.000514739190523967 0.00514420165957964 1.39418207850897e-06 0.000785138241359243 -0.0123860177896615 0.000258230795170561 -0.00348929638508649 0.00441511706122647 -0.000740232678379924 0.00264733184740376 -0.00504195559249136 -0.00429836383071064 -7.7872413674446e-05 0.000223109814238733 0.000145645559582485 -8.31854587254179e-05 0.00182028430309255 0.00155648291341855 0.000993923174639322 2.51575999813211e-05 -0.000761000205710225 -0.000250502966700541 0.00110668003471906 -0.000718513970888099 -0.0352342098043453 -0.0187236680892964 -0.00186902105673 -0.0662719916629191 0.0149100679840268 -0.108773690080087 0.0135040907198576 -0.00747676842200709 -0.00487077023804792 -5.09073295198134e-05 0.0210405580385466 0.0042363694275387 -0.00953833072272102 0.0210751741551154 -0.000346446750279291 -0.00236578524216568 -0.00388227756823983 -0.0129323100611999 0.000300424705792997 0.0021025696616167 0.00216023374859958 0.000380857013159723 0.000327425505564122 0.0015269100910231 0.000676771733755148 0.00256501042929747 0.0024426589709078 0.000194961517379331 -0.000933639406197277 0.000118783953336718 0.00202211885645421 -0.000572974466910357 -0.00184628221112527 0.00112573709262295 0.000152308712784199 -0.000827355076449925 -0.00342349939878624 0.00194316943970902 -0.00285609854513 -0.000490120416167925 -0.0039777614014329 0.000780239784732874 -0.00248098128932928 0.00226929036299912 -0.00325797190449854 -0.0193143705546052 -0.0357999798417939 0.0292711659622924 -0.01212282749653 -0.00274974111546289 0.00985161174517206 0.0247553263215876 0.0452461900179293 0.000178746438843787 0.134262681060335 -0.119970625610873 -0.101225358756192 -0.108664882547321 0.0555538912387002 -0.0536319046003021 0.0339217014045714 0.0803644617840573 -0.0256606544891883 -0.0165359675198592 -0.00575786112747583 -0.00138629606347334 0.0467425214654114 -0.0947671036739497 0.0355804849989032 -0.0121126522503996 0.0369137171415256 -0.00589730021418515 0.059301932044552 0.0327318749222197 0.023500630120594 -0.0198262490439366 0.0844555268798577 -0.0449566373417492 -0.467217468740092 0.257231098342512 0.127332040929119 0.301117826163438 -0.0175533776268797 -0.405360965029095 0.0628571414393758 -0.0450007861341029 0.0196555966944809 0.0411258778276407 0.0686564825131027 0.0137711059136656 -0.00192696796885554 0.148549305751588 0.0082026930612825
  36 757.770027910133 ""  0.568696292138694 0 0 0.00111943131577125 -0.000694646057125149 -0.00175562239885384 -0.00017922073022055 -0.0145873736036057 -0.005965399428277 -0.023388443172544 0.137394809139515 0.00462560414539478 0.00865794263665513 -0.0706269123144931 0.00411648884259971 -0.0121714218909744 0.0727873917037771 0.00220697985714936 0.0315593980020273 -0.154958937356267 -0.00309347123360565 -0.0116017946314987 0.0704010367462265 0.00108365592993822 0.0131262858008333 -0.0754545238312889 -0.00293779306006345 0.000691567539878446 -0.000358497882466269 0.000385088020038424 -0.00277596083557646 0.014779619345745 0.0142419179988737 -0.00116901969574598 -0.000884120586144574 0.000977981534820113 -0.00368716688174497 0.0184498792327235 -0.0153545677634276 0.0180229163305262 0.000873011618543656 -0.00239013118096114 -0.000909884597876262 0.00309104903644559 0.00650459868101748 0.0252993767232857 -0.208154065161005 0.00191216819648835 -0.0389870926797528 0.205655157122099 -0.00193160700821984 -0.0430021893028651 0.235409626953384 0.00637969687078589 0.0296341706353627 -0.167940729514374 -0.00768553907419355 0.0104936072709837 0.0276691837128005 0.0349010918930937 0.0143134455956734 -0.0232908660921294 0.00198330367907677 0.0184116910056251 0.0307418983448382 0.0336219620276069 -0.00814124232968149 -0.00925463144684624 0.00876698742935786 0.00705598040321794 -0.00571872660331651 -0.0071118812241422 -0.000829162406297995 -0.000134495973736893 0.00035391362782353 -0.0295165852203396 0.0266793071620191 -0.0346721294080345 -0.0055182408718662 -0.0248413189275981 -0.00462000539741117 -0.0215564407870223 0.0267372752007214 -0.0363754131900316 0.00247522352903045 0.000117179470761285 0.00036641761079463 0.000964918278007044 0.000153939966802445 -0.00121413036107499 0.000212711508917258 -0.00270999239757874 0.00434776730749335 -0.00457600627396854 -0.00212472212181722 0.00444853013182791 0.00281149814653797 -0.000857307509711232 0.00133271144053791 0.00168139528650047 -0.00402328647326908 0.00493870371188843 0.00133200012091391 0.000681147372387309 -0.00112233635031395 -0.00342572269763651 0.00634282388533209 -0.00184579509517236 0.00124924718324086 -0.00308384539455361 0.000480558028251452 -0.0101476338539774 0.00310841024032558 -0.00207404457710125 0.00219471023179167 -0.0110403448724961 0.0076648931269929 0.0307369627350122 -0.0183515528193956 -0.00840091920736578 -0.019026089547969 0.00151920171163916 0.0262016810112954 -0.00504803435993312 0.00111142009523902 0.00104169797185602 -0.006133113033243 -0.000545217142164864 0.000258347964390599 0.000829109939913804 -0.0149095916233914 0.00251618640430499
  37 813.128801618741 ""  14.8240462549467 0 0 0.0853561353131498 -0.0135017433345845 0.0163540732525414 0.0330594576737909 0.00317233556746818 0.0873445441211499 -0.011287857510555 -0.00222954941723774 -0.00560612683579658 -0.0495405387487021 -0.00930626471755724 0.0256434273056109 -0.0741904630077868 -0.0146380861864953 0.0395429140112145 0.0361491653238268 0.00328299624984265 0.030294526944731 0.00139439644906325 0.00483223384795909 -0.095366815079282 0.00919826132531744 0.00761259486279125 -0.0738910588464246 0.0525932092546248 0.00925314238915489 0.0474495815401954 0.0220544873617041 -0.0488471741997227 -0.030888721202525 -0.0350078044818122 -0.00805970174760524 0.0426792019579363 0.00138897788280316 0.0557957872214495 -0.0283001211838126 0.0394224352469667 -0.035773625589674 0.035439423579826 0.095460418872533 -0.0256147688506357 -0.000732970142771167 -0.021296807290272 0.00321544707623104 0.0300634231910842 -0.109780461079679 -0.0111930572579668 -0.0264068025303602 -0.0916969179110279 -0.0215379762728897 -0.106118729852189 0.0256516986467367 -0.00957228778597838 -0.0574157375808711 -0.0068095361040317 -0.0771964721352111 -0.0785458280586432 -0.0208818811090165 0.0291501974141708 0.00577521661169775 -0.00787725609427178 -0.0874035068116846 -0.0813225628295927 -0.105963666493731 -0.0189198909696481 0.0303302266017244 -0.105117987939129 -0.0249667548704848 0.0297901479322102 0.0254973996479187 0.0066520633350715 -0.0353150621981829 -0.0417247036721154 0.0833728174692611 -0.0777208721859339 -0.00910502257017431 -0.03648689331684 0.00453011441131996 -0.0367975398208114 0.0734341461313454 -0.0755322574902312 -0.0162466741442296 0.0206193696141849 -0.0368064916546896 -0.0122823453509219 0.00161815210243523 -0.00184948848136812 -0.0212199370935078 -0.000717105446103746 -0.0256719307161553 -0.072671741130285 0.149484264617958 0.0419630622877867 0.0907363442001905 -0.0528792477115717 0.0317545248799805 -0.0495546044666345 -0.031323016758407 -0.00581618652660944 0.00305379386137241 0.000104041314048794 0.0140366521556289 -0.000835509869570635 -0.0174661068550121 0.000918697640104879 -0.00378419790325573 0.0109331909245104 0.00170717710235325 0.0552034544329071 -0.0120195149902344 0.0171995784039652 -0.00490216727815795 0.0275880012785775 -0.0377528833770328 -0.0137152173422483 0.0270801983872998 0.0138441570491614 0.0290653283494026 -0.00798930200585397 -0.0533766146496037 0.00328516789613263 0.0205964614288895 -0.0130514453878772 0.0219917514356953 -0.0196932943875104 -0.00520755573013318 -0.00549721498966435 0.038452956519313 -0.017467222636136
  38 834.287666545197 ""  4.70719326200574 0 0 -0.00270734877053739 -0.0015507762037969 0.0171535018491657 -0.00633554436678502 -0.00101895430794346 -0.0160601246284784 -0.00299018986095045 0.00174490697771383 -0.00299309742049648 0.00508025103132942 -0.00532728961476931 0.00559354626809914 0.00776497332507173 -0.000377777619114041 0.00022321798041348 -0.00317939616715204 -0.00510269294064966 -0.0045665994623625 0.00249946515391955 0.00700968638475028 0.00888502893568811 0.00240355534720929 0.00779547670209023 0.00728293657616614 -0.0163553403872682 -0.00316395184668356 -0.0149892276348201 -0.00641758040776712 0.0137331337643606 0.00797124319144846 0.0079228346339247 0.00174530930602232 -0.0111193172001755 -0.00138390749491904 -0.0140651737490914 0.00598177836643437 0.0174092688497127 -0.024620955710695 0.0390191582450565 -0.00294196851100639 -0.0123814141704159 -0.0109583745156993 0.00400780959378259 0.0282062422281028 0.00631388416906872 0.00617050517301246 0.0243986872270587 0.00641118571183489 0.0222384270885267 -0.0320656347306209 0.00863934855335208 0.0185298363480453 -0.0600397396545173 0.0118750050265407 0.00363962503164109 0.0217259198205215 0.0240414973870888 0.00926580298857738 -0.0136616456040121 -0.00575811729959998 0.00372364770514188 0.0269290137683728 0.0253595454174667 0.0321942044435732 0.00567632935750323 -0.0070310863780665 0.0307297304116399 0.00729188001678832 -0.00676746370924569 -0.0136701124827651 -0.00218905127445331 0.0163538911944609 0.0125527802534097 -0.022666501913027 0.0216099414388131 0.002143434268326 0.015919726249122 -0.0049562414226363 0.0110736743841551 -0.0190281189794548 0.0216328477694668 -0.00867316041236846 0.00465364252655715 -0.0207003245506977 0.00397860475786245 -0.00279315260368518 -0.00218643215382895 2.3366257994299e-05 0.000319354393160699 0.00229865832242641 -0.0759226454765201 0.070769166992836 0.0459132355671959 0.120270955434041 -0.0209191866442877 0.00996215892525683 0.0118219555260036 -0.0299822136466045 0.0277079671655299 -0.0519188281366326 -0.0147797565157775 0.0484078470421472 0.0079028932448093 0.00225784156486482 -0.0111291796397295 -0.0247963629797988 -0.00368705659888725 0.0237017492334535 0.406638101510514 -0.232289820258273 0.03874104883178 -0.102763126521541 0.293951951509622 -0.36149840360231 0.151530004421179 0.0451636348395067 0.00631710365840078 0.0186237977393305 0.00728490779291872 0.000721484959973035 0.119720911294438 0.0283770625649651 -0.118613219799052 0.262826562544905 -0.304535870664689 -0.040179896155405 -0.0381199393873057 0.35942105352448 -0.181395275554362
  39 847.248458837036 ""  1.16486313972152 0 0 0.00406361331220633 0.0095053895162107 0.00359751083731939 0.000308058236712877 -0.00301408886426746 0.00242413905414474 -0.00412761851796187 0.013950386387291 -0.00378197973464691 0.00709821126255438 -0.0780765250937258 0.0152082307912818 0.0030598684509764 -0.0545772968598142 0.00954411374188547 0.00106859285296659 0.00085913405136554 -0.00332117581467623 -0.00282268917891485 0.0498795789431382 -0.00767849714305425 0.000765037112748465 0.0637601990592157 -0.00383908799313091 -0.0197136312464546 0.000126663453258886 -0.018060579186866 -0.00455911710988333 0.0137013216701973 0.00579651416875547 0.00726892291954359 0.00162178704606592 -0.0117528820529823 -0.00328260096894355 -0.0184765017277956 0.00826623022988795 0.0200546527465956 -0.0363682000103637 0.0459529421207035 -0.0128021405338772 -0.00735052864720275 -0.0522197724716928 -0.0688623276119763 0.506017507000385 0.0252528010538188 -0.0758036037149532 0.370760336462561 0.0103260431785622 0.063499363482558 -0.311180715873245 -0.0201328196438209 0.0993665330522775 -0.455197070809111 -0.0216018353627026 0.00507406359734968 0.0148555752798485 0.019743126269727 0.0138957640830533 -0.0161463357724366 -0.0111867026112455 0.00118452910330326 0.0297502025411136 0.0285715883406733 0.0368576212803032 0.00398775771759631 -0.00303660238454889 0.0358006177465131 0.00632438757066284 -0.0102335806221388 -0.0221593452699359 0.00908574241798887 0.0228041806512436 0.0192131629812882 -0.0269574478180146 0.0265167074689207 0.00100274318008824 0.0229643285367997 -0.0058774767273495 0.0170640399329897 -0.0288131467980359 0.032898002528235 -0.00304372988227936 -0.00588002971683044 -0.0126422564172997 -0.000508941136497949 -0.000122444694167351 -0.000103102789686963 0.000627641987223386 0.00306791544665748 -0.00109470262076722 -0.0340071911431011 0.0400672293531293 0.022900022447961 0.0438600761064914 -0.037800729277546 0.0164430146429887 0.00313689913973447 -0.0245719872307662 0.0212939495789699 0.0155961510331457 0.00205781076082124 0.00304737047689431 -0.00539162772799209 -0.0111543918614901 -0.00121243290714177 0.00358961501002118 0.0115607312560932 -0.00290257244881771 -0.0439490737617212 0.0328142425131623 0.0050093917389326 0.0207305483243544 -0.0411487244040263 0.0494870586990966 -0.0330865955790255 -0.000622612862586011 0.00114347575911767 -0.00933569343405078 -0.0144322174349802 -0.0220586208824674 -0.0310412566659898 0.0256403164857165 0.00973145497642573 -0.0415606323205087 0.041809459281815 0.0010704041556407 0.00343002859893148 -0.0544733138785337 0.0207504026044181
  40 850.003963615322 ""  2.0301295867699 0 0 0.0368295402545666 -0.00734571659600892 0.0203975424315179 0.00228109743140752 0.00191890310779403 0.0235877483767051 -0.0160551609002448 -0.00487436534772336 -0.0110170606651578 -0.0220103192460658 0.0141875074291632 0.0697523861332751 -0.0386777918972382 0.00704118367982729 0.053506842402678 0.000151140954208665 -0.00112433907927601 0.000133659256704033 0.0320093746342842 -0.005136148530083 -0.0577003431415775 0.0576278330534203 -0.00454491006041815 -0.0472941384203753 -0.0835633053524117 -0.015907857785248 -0.076474397652468 -0.0319242071370675 0.0605765974949223 0.0310223257324955 0.0335094679711758 0.00796920913554233 -0.0524304130450532 -0.00550126890283548 -0.0679480175262701 0.025915473816674 0.0293883763279716 -0.0348273902599314 0.0453051333188414 0.0402474987314181 -0.0206897868093619 -0.00841224734033403 0.0629464667824105 -0.125335873606601 0.074231484407286 -0.0310396330282674 -0.105887339255988 0.0339462298178859 -0.0115936951956617 0.0853006654367238 -0.0600179740023897 0.0619307745198881 0.132697535641984 0.0101006583213525 0.0218383786015747 0.100251071443797 0.116332246505512 0.0493770489756176 -0.0812405038909303 -0.0405081676139495 0.0218259602516868 0.127417536197392 0.11872744405902 0.164020610081894 0.0292365014059984 -0.0304394833883715 0.162166496366871 0.0383645060223689 -0.0284403545727408 -0.0874545937258805 -0.0235108012570814 0.103549577092058 0.0667456873326809 -0.115877778432735 0.111685704326144 0.0160444607321406 0.0966060360065392 -0.0370654045858992 0.05652605359284 -0.08490425890047 0.106758041309718 -0.0166438341557318 0.0121831824544017 -0.0330415070783347 0.00154154818021408 0.00016618605375826 -0.00150138788453336 -0.00743861767799987 0.00252348760971465 -0.013221820497715 -0.0833288704190566 0.117745960757449 0.0442995062346571 0.0838363509030419 -0.0529918918123162 0.0277880730000914 -0.0112314539055568 -0.0352941469648934 0.0151107092147751 0.0222833055268833 0.00152612380382605 0.0101905519920133 -0.00699579694252963 -0.0253880213819693 -0.000933697178859632 0.0014508954831771 0.021425174583876 -0.0020930064084541 -0.0306641581614876 0.0357150437412788 0.0141273645976138 0.0245292920554796 -0.0492050921759819 0.0484647869965187 -0.0515763428088423 0.017762711941063 0.0107109582197828 0.0183846680727743 -0.0190736335274094 -0.0593946266485609 -0.0398085837307206 0.0445407773019473 0.00697967295563685 -0.0449500086771922 0.0475268637738579 0.000170950093048079 0.000272352230742959 -0.0493670902824283 0.0190101046140753
  41 860.14811469862 ""  25.907596404557 0 0 0.0101674715943336 -0.0171449102549296 -0.0213125995643468 0.00689996992804697 -0.0153175513659044 0.0225372349171184 -0.0105256504007211 0.085943178216334 0.00541287471382913 0.001341061193563 -0.0619366422400571 0.0137248726462491 -0.00863750155309437 -0.0486197920413671 0.0125508290170646 -0.0118584651879174 0.0722123887352187 0.00326009939958756 0.0110965518025838 -0.0430106406753998 -0.0259839617481908 0.0238004016097603 -0.0615087430826901 -0.0217400828905187 -0.0124092883355183 0.0145347242854973 -0.0077154373134101 -0.000207244476007968 -0.0110002565734966 -0.0127105071791221 0.00268895735540908 0.00532744356756273 -0.00532459398196618 0.00351998284285502 -0.0257118253890224 0.0173682048763356 -0.0271604569140207 0.0723883902000833 -0.103542451171184 0.0411148273180146 0.0198896179988117 0.0983536127795624 -0.053531296056611 0.358072071101316 0.0216447759164969 -0.0681961565842461 0.255577089997643 0.00776886098626142 -0.0600913610382039 0.247286042407283 -0.0189152310956645 -0.0558775372961576 0.383257960524216 -0.000375112888973166 0.00248706301883103 -0.0135223480169454 -0.00927698386134271 -0.00226951668101886 -0.0115027106951135 -0.0107895009735164 -0.00402675516338676 -0.00695379118088939 -0.0061071631032836 0.000763775285226219 -0.00808957193949308 0.0119036311625499 0.0392223421277175 0.00138023768340001 -0.0178509617834517 -0.0114909654524708 0.000453081448800237 0.0132054798602124 0.0221405597220803 -0.0306534707985762 0.0301130248293266 0.0111459369167439 0.0130412226745108 9.6035733024671e-06 0.0161144679591916 -0.0317942198507711 0.032652213563389 0.0171976123269512 0.0111824443324912 0.0348638829499498 -0.00447718293860766 0.000682349615769164 0.00223198603803728 -0.00749659284212304 -0.011087396943421 -0.00257141582526993 0.129410405545663 -0.101603035179282 -0.0756374728967116 -0.139569475514184 0.0860679609128987 -0.0368952891063102 -0.0299082591814144 0.0615561238331254 -0.0635355782255203 -0.0319005123252804 -0.00111026433721025 -0.0241461760168609 0.0163071167117031 0.0323785137312616 0.0110542126447987 -0.00185902388606995 -0.0339737543649527 -0.00207849064661047 0.00302112723309134 -0.0138777933261723 -0.0227582372713599 -0.0288014848384731 0.0542361239698306 -0.0369202587195152 0.0335471439619425 -0.00838686030591047 -0.000514433922013655 -0.0144902570648198 0.0234979649456663 0.0551862763638098 0.0621457289322539 -0.0974785910371585 0.0114879039121729 0.0441334256743351 -0.0228468224602336 0.0091751322536322 0.0047201901154004 0.051516103959338 -0.00164010404678564
  42 869.511190219336 ""  29.609038614749 0 0 -0.00873433731964777 0.0127923387864894 0.0245560515602183 -0.0111386890306563 -0.0137695441144851 -0.0352713607744361 -0.00912462733044083 0.0486715060175289 -0.00162550168863928 0.0161140170987099 -0.0220690115357587 -0.021506361570754 0.0300007077236367 -0.0145192333146175 -0.0226714999662025 -0.0127955657270075 0.0393620980391606 -0.00422531411417293 -0.00292627509277686 -0.036122894526888 0.0348417870004498 -0.0125394444870254 -0.0447971151661623 0.0271584213434066 0.0140467075254024 0.0130947508886214 0.0153664256816687 0.00722433684017209 -0.0211274226915919 -0.0139785462496741 -0.00547568938071997 0.00193461888941977 0.00938460715903862 0.00392007062416449 0.00171489884143372 0.00507243366865705 0.0272303361664136 -0.0878032307454821 0.11519894046005 -0.0398705344032133 -0.0294317462787452 -0.110100303974585 -0.0281294412635844 0.137660932432761 -0.0218509864025791 0.0160448389959379 0.113454676921428 -0.00621074775599718 -0.0187303983923586 0.194677136664948 0.0460940425313768 -0.0700793155448647 0.258357251827318 0.0400516371810108 -0.00469434604870512 -0.0295681685413828 -0.0327735398602699 -0.0158553308688403 0.0151921216659605 0.00691030315966252 -0.00746166675273603 -0.0358908033368082 -0.0330354255721582 -0.0456999735128638 -0.0134274924300281 0.0140812538128055 -0.0179514566446862 -0.00928232496559654 -0.00558052150349138 0.0226392424461395 0.0040464230679786 -0.0257118909050601 -0.00643321759476631 0.0123419705162403 -0.012049124044618 0.00248440115379838 -0.023265685521183 0.0127407549844944 -0.00631010131547349 0.00121439785091175 -0.00956138111292716 -0.0241429164932696 -0.0119864081090236 -0.0514649514083258 0.00706344736826603 -0.00146065186926549 -0.00609845934919777 0.0132208817161193 0.0179775045679606 0.0157194827456435 -0.213370906094716 0.130731810113711 0.118281631731112 0.220538605508719 -0.101093702159698 0.0388007431075791 0.0520763807545635 -0.0759500223509703 0.0937310090776431 0.0656365983353498 -0.00524313954440517 0.0601928231233602 -0.0353454780851545 -0.0692174286548676 -0.0345334343013469 -0.0013213183049152 0.0808740852690696 0.0104469856383335 0.0368331560927971 -0.0165815221786508 0.0500473944839552 0.0551127402292572 -0.0743489891669547 0.0446393484202647 -0.0402498708129148 0.00441405785920282 -0.0131026795166735 -0.0231695997994477 -0.072279727343831 -0.10940375866959 -0.127500437336018 0.238339945468858 -0.0483273257541368 -0.0629150901428313 0.000868356448191569 -0.0280762929896638 -0.0191851518144648 -0.0599669857850176 -0.02747573037265
  43 901.476936157295 ""  3.37426760971346 0 0 -0.0227003268677956 0.0191073737551946 -0.0695075016847891 0.0287470033848606 0.00245892562114656 0.0333738486663256 0.0132022869053751 -0.0104739835280579 0.0109909900565319 -0.010854872856589 0.00254518412235081 0.0113025505930349 -0.0295425304811661 -0.000189849065925133 0.0147335344620122 0.00442928221057483 -0.00669139876205106 0.00425744053126366 0.00263839462233799 0.00894829943367408 -0.0331449450663315 0.0127870298991822 0.00842142534110132 -0.0250744369324979 -0.00261689868448243 -0.00493802500522341 -0.00385841994730778 -0.00132939394229786 0.00557217420489187 0.0038877783540539 0.00102493407103137 -0.00143759727916478 -0.00178336213949264 -0.000677376435583845 -0.000160920391818468 -0.00250737035050645 -0.0697344790381951 0.0726467977173399 -0.120999874238425 -0.0308637214508377 0.046510481696361 -0.0126262992872654 -0.00587841724698601 -0.0223118810409926 0.0128830313449639 -0.0304333443154187 -0.0368521970049224 0.00175160702653295 -0.0135256080929436 -0.0476028178597776 -0.0385579076723853 0.0144076330176976 -0.0358672879365982 -0.042545043603807 0.000482064637632954 0.00616230983083646 0.00672632965235893 0.00323645524179496 -0.00045667402839203 -0.000608741234707727 0.00105437325563012 0.00757794651813872 0.00641088978119136 0.0158583859013949 0.00547108410117606 -0.00498012507533581 0.00232419383926886 0.00285325504169459 0.00443664942086271 -0.009128410792763 -0.000281197463837917 0.0104736745138759 0.00282603811054103 -0.00511960370664388 0.00524501611410635 -0.00054416659887445 0.00981528847312814 -0.00493310678576241 0.0015997040822609 0.003350147301335 0.0020189048854819 0.0336724439202945 -0.0418974398755741 0.0807472906579364 -0.0235615896060833 0.00613516887919259 0.000291246478433311 0.0160117428424692 0.00597041060607376 0.0200089790565538 0.114099491497657 -0.318333867529152 -0.0607519731368098 -0.147768777609408 0.127784109860893 -0.0715650542705831 0.0100954413171191 0.119579528546257 -0.0697844466312459 0.0506084839311577 -0.0172802062411231 0.0552309510013845 -0.0470684037198886 -0.0277529621934517 -0.070981433124311 -0.00216915737461747 0.0761942559133303 0.0283509100957301 0.0575837098319604 -0.149598072356649 0.0071730089928071 0.0355869109134277 -0.0481944605791116 -0.00312755619785141 0.131296984156082 -0.124291835767173 -0.0978606600785934 -0.102383489283988 -0.0451781696470567 0.049626706091523 -0.130943842697326 0.305048917944347 -0.100860037615675 -0.0129908811983742 -0.128399809937466 -0.0478916103286879 -0.0323680773362784 -0.0153029423822408 -0.0925906025116149
  44 905.910489288819 ""  0.74808834820961 0 0 0.0307469529840988 -0.101614256815854 0.0567490079594471 -0.0381452507161127 0.0169758150438296 -0.0132120317223379 -0.0105340117848759 -0.0016085301852114 -0.00890641660657323 0.00971239057084338 -0.001204985520349 -0.0080050161392586 0.0248565847244055 0.00562725117048751 -0.00929441871559527 0.000977706367568592 -0.00649088714280151 -0.00193050012804085 -0.00249049162063259 0.0107807101097195 0.0264628878265916 -0.00888591372009758 0.00063819048553373 0.0170866777663007 0.000866629740013811 -0.00337164607500372 0.000189685831719116 -0.000439553764788749 0.00157869787489236 0.00240519939666723 -0.000314875777268122 -0.00151591343846296 -0.000290291722522873 -0.00141925227037212 0.00293573518885985 -0.00261118285618299 0.0342924175668984 0.175238735676489 -0.185480378759012 0.163428306433126 0.00499474645487625 0.447307305529401 0.0110244217520085 0.0148120191667803 -0.00883791731490331 0.0310374003961498 0.00520489431071773 0.00102281246302835 0.0298555113272191 -0.0578347163462519 0.0268212128089849 0.00111670950062806 -0.0514551332503871 0.0187151508492907 -0.00153988235903906 0.00393657869025325 0.00129286431139432 -0.000619775670515197 0.00345523531818084 0.0022792541945731 -0.000161322821052388 -0.00019703555375077 -0.00037607129382156 0.00347831326387878 0.00263025011710318 -0.00416308421244326 -0.00861805176172747 0.000465397512418937 0.00393985022273168 0.00137486992138213 0.0028427620194737 -0.00335569434278098 -0.000474911932956149 0.0019389863817223 -0.00102719502161682 -0.00233990501039475 0.00371599072163605 -0.00157534828002975 -0.000251367813516542 0.00228918072978171 -0.00142636726805587 -0.0189579203424402 0.0982545070451748 -0.000776332421743446 0.0421690767737497 0.00294898516845438 -3.50338899724488e-06 -0.0415179195493615 -0.0414118451806918 -0.0515886054735885 0.0485183547761215 0.0452645556881272 -0.0701093039413924 -0.156960249047529 0.144246312311493 -0.0444823093204663 -0.0684058666518735 0.0787568826405607 -0.161648405090292 0.0274569247700001 -0.0263718747520217 0.0217903745090832 0.00497918730240851 -0.0479774341728863 -0.014716281703158 -0.0149911949974688 0.0542432782092321 0.00129282235596478 0.0187481260609347 -0.0417736063994841 0.0138988112689358 0.0273686528839372 -0.00942026743671917 0.0235369775451448 -0.0913695852764563 0.0405144412192019 0.00987211421323889 -0.044712919020204 -0.0761301709645257 -0.108065627392584 -0.0362496892003842 0.0957968419069666 -0.0224146604846557 -0.0135812207359909 0.0235765961229069 -0.0100033325675769 -0.0192543146562901 0.0510155193761788 -0.0184273864310386
  45 931.464216282478 ""  1.13229378570959 0 0 0.000596532202719183 0.0015096982878431 -0.000528871311638326 -0.000345157977961519 -0.00325652203494368 -0.000578691641850421 -0.00151859797041741 0.011800174441993 0.000301121945621397 0.00315237930706248 -0.0173242688862182 -0.000699374392213078 -0.000319561666913236 0.0041934952203811 -0.000400634203832261 -0.00283440294463378 0.0137946545866789 -0.000121251243265544 -0.00174544031896354 0.00465089796000197 0.000616220489178314 0.00238348013838402 -0.0176194619392855 -7.71674121410845e-05 0.0266166118605486 -0.126598987390791 -0.00450536590460347 0.00342238808669849 0.0511389360700005 0.0886639857626345 0.00992398049535878 -0.0586368531768177 -0.000774319471103628 -0.0216618966912325 0.0508032973458634 -0.0859760141235508 -0.0013025520328102 -0.00543481901937007 0.00537545862339404 -0.00174756065407798 -0.0014440949584127 -0.0102894164401307 -0.0153131497355251 0.104124944769808 0.00112467263268879 0.00748745000661488 -0.0382478499662605 -0.000540278810006321 0.00659852968819445 -0.0396650323243381 -0.00081619021708099 -0.0188808628068678 0.100089383314379 0.0058794372782738 -0.0737168190229733 0.137313255426098 0.00489832085174037 -0.0661294911715145 0.268223478527681 0.124173297945084 -0.0245083513389811 -0.0913472338071017 -0.125748895021687 0.215399551408987 0.124254030674683 -0.154751519102132 -0.24655158474181 0.0250402170534968 0.160796036293929 -0.0230830191894088 0.0992034555292641 0.00489795342300371 0.0552801233657311 -0.0840146103909643 0.122205038670702 -0.0425580681161209 0.274602098137207 -0.103734459719525 0.0125165618836284 0.161670592218697 -0.00126443034778165 -0.000298498266805201 -0.00120791247451692 -0.00258394506387342 -0.000544877189198465 -0.000275715509312276 -0.000253900580956189 0.000987023672227362 0.00124384173038521 0.00220809075076638 -0.00690163565784469 0.00717344505433131 0.00456866930637355 0.0108365602839643 -0.00608534561415392 0.00218335007852279 0.00220103630270574 -0.00494004450177497 0.00739727291529511 -0.000834048688399088 0.000951386671152323 -0.000729182231928153 0.000628152521553655 0.000747514310642498 0.00150034916450117 0.000267245502129622 -0.00181386487276129 -0.000580310307904834 -0.00094197073567489 0.00468696539942497 0.000650674294413011 -0.000473004380256711 0.00234684631443628 0.000332509401429769 -0.00212757654512605 0.00239504454289568 0.00199583380914734 -0.000551606341102632 0.00010589156387883 -0.000784576404293664 0.00274545395640249 -0.00660768535221715 0.00228402697032195 0.000237458439440278 0.00257769763890966 0.00105684704471462 0.000925789643563428 -0.000712016417197586 0.0022387519248581
  46 946.443461182683 ""  0.970442113717673 0 0 0.00371224565277913 0.000444234195949992 -0.0027799133458185 -0.00330321451974362 0.000108473332483028 0.00040277046924605 -0.00172268753892341 -0.000325232948085612 0.000365986660100532 -0.00355059891419041 -0.0013492256597029 0.000798605872585784 0.00118692800541862 0.000905079725025004 -0.00169472961515903 -0.00925595276149204 -0.00190586575022937 0.000289494797149876 0.00611136885564354 0.00190666195616059 -0.00427367561349323 0.0129554788113964 0.00216490675481145 -0.000989990147646646 -0.0800873942855202 -0.0198756134544785 0.0978825728026002 -0.0343798682766572 -0.0642463713257564 0.000297532301598815 0.109280670264164 0.0217820609576155 -0.0283414950544308 -0.0560348346035965 0.0476341140525383 0.000524094857307099 0.00422136494600511 -0.00112656730903451 -0.00105221589587145 0.00158851578934957 0.000820080499874664 -0.00296412536845042 -0.00712596196569152 0.00312992234888119 0.000622463239907073 -0.00235763787405675 -0.00388730380923806 -0.00747770811433311 0.0284779277996878 0.000833448275739759 -0.0021873377971195 0.0180441534302706 0.00263431962209282 0.00837596393596446 0.0116111806980104 0.249886369929844 0.139761213952046 0.0990104923909327 -0.0889729837936554 -0.169142848802156 0.12086719133328 -0.143002089790347 -0.166226155882396 -0.0399235556411999 0.0107614511235591 -0.0730821028489008 -0.0376636860376948 -0.0211377413064829 -0.0700120660969091 0.255659301933225 0.0564511781774821 -0.216882146276571 0.057560671386643 0.182623352192729 -0.151225131411848 0.0550303295349516 0.134907448294364 -0.163591533092568 0.104928530329113 -0.226985259618817 0.124456389856393 0.000505550716812209 -0.000731964745224387 0.000333323163609577 -0.000394409353104618 -6.06374411304144e-05 -0.000209986407428196 4.84254289614421e-05 0.000240067692205458 0.000429041341427849 0.00154467404325975 -0.00126161637585482 -0.000438823727289166 1.11214481810039e-05 -0.000292182881984572 -6.92538738986452e-05 -0.000864272899277678 0.000810414697952045 -0.000365983087574633 4.71373904352164e-05 1.91802802297681e-05 9.74340075663936e-05 -0.00023994997332468 0.000135851918392243 -0.000171661408600156 7.75077129677398e-05 0.00013327313477186 0.000178074852494906 2.63624208683083e-05 -0.000525696856766805 -0.000103266011061272 2.0423256156062e-05 -1.71464498616857e-05 -9.93540911578188e-05 0.00096733327656113 -0.00106919125688877 -0.000516639769319162 -0.000665318256960748 9.67770031218542e-05 0.000794883798514877 -0.000414178306415341 0.000956135488325288 -0.000276552594853073 2.5194611992131e-05 -0.000714489885802395 -0.000142136900672956 -5.15674364547526e-05 -0.000339349973813674 -0.000345680922924886
  47 976.308316033046 ""  0.623050663115411 0 0 -0.0125202677103987 -0.00200406159617924 0.00893910100345224 0.0104572901656558 0.00646786182189089 -0.00434173980979928 0.00467155257110882 -0.0159715496941222 0.000684037708926751 -0.0115200582311416 0.0627465110602195 0.0025952800973862 0.00984491982236545 -0.0831438686979774 0.000127368604799468 -0.0059676778499572 0.0363029319456498 0.00113257542750016 0.0144731131911455 -0.0660582218931532 -0.00466550552634686 -0.0094093704249333 0.0511896055096881 0.000948147211134849 0.00116036888601801 -0.00972506137193072 -0.000223157545057105 0.000896499589122987 -0.0104049076757627 0.019077729003657 -9.97201669961492e-05 0.00316732415584985 -0.00013115913180244 0.00189260212710903 -0.0089097027930108 -0.0193971310275954 0.00181782848111827 0.00622147234302536 0.0021576002243551 -0.00433534589609946 5.73099484256921e-05 0.0198969893882769 0.0494514560839696 -0.372905969590349 -0.00415328660704503 -0.09436961734513 0.502436605896306 0.00823576207988774 -0.072342579141846 0.409919626865982 0.011037219879901 0.0542285727524714 -0.304984881491024 -0.0186693762875582 -0.0245914949713276 0.0776053002246599 0.00513616463005431 -0.0133076695241611 0.0846204975949378 0.0122374570299722 0.0118690469680211 -0.0804776637502136 -0.0949018112452989 -0.0183701052216417 -0.0140752415904573 0.0155496461398772 0.0221463057373606 -0.00507523169559961 -0.0164927384698117 0.000130726793965389 0.00464259316383871 -0.000767184033427962 0.0215713761858452 -0.0823628615992683 0.0888134854069152 -0.019061380468851 0.0873896856920029 -0.0102950786480312 -0.00454511046697081 0.0771414833702002 0.00241735301749046 -0.000926035058527734 0.00336213881932214 0.00304599204622812 0.0024516334110337 0.000644272125209944 0.00104565727336577 -0.00198875406662983 -0.00268287219954446 -0.00655888357313663 0.00947680596094274 -0.00448076280718987 -0.00653203010818059 -0.0188926337961977 0.00626377708282359 -0.000642423155211563 -0.000517647850046769 0.00387761453747724 -0.0112039500767316 0.000190901851157864 -0.00188909478453942 -4.17657830961958e-05 3.61995708428923e-05 -0.000429355194648313 -0.00115448258779279 -0.000163509292662155 0.00227690502999908 0.000984795080677839 0.00123973836345685 -0.00768950659637797 -0.00206021979468409 -0.000612067129732305 -0.00766737012782527 -0.00220322370515555 0.00192766456043212 -0.00059227227266367 -0.00126560771996136 0.0102541600807636 0.00379318676731765 0.0013295497809853 -0.00393526222735742 0.00892965233499355 -0.00275313401526371 -0.000742187524024614 -0.00310345650863904 -0.0011903093115582 -0.00116422475427824 0.000645050654537668 -0.00293069340267265
  48 987.127304962939 ""  0.0667942533996584 0 0 -0.00260630327466275 -0.000339302717238545 0.00133908599575146 0.00205318737871477 0.000994993245090806 -0.000948045222594426 0.000687677343794522 -0.00207163307670443 0.000433585048057068 -0.00487626566139606 0.0281337096564344 2.37911399416155e-05 0.00581243194378042 -0.0376227940636991 0.000305441855669987 -0.000973935251961121 0.00576607165493887 0.000299857546708991 -0.00236961448617961 0.0130671427068747 -0.000812878934915772 0.00205908793378909 -0.0110255456969123 -0.000113877476459028 -0.000560623471010841 -0.000701715519451301 0.000671986233785104 0.0240980590352903 0.0374978706298275 -0.0438893987591811 0.0137624496981461 -0.06578153024232 -0.00193497887536322 -0.0367976192096545 0.0235149963979866 0.0452898629490621 -0.00370983020139993 0.00184675278276372 -0.000834877562572681 0.000227631200442068 -0.000358122048356143 0.00295908818115172 0.0221825715004879 -0.163416786433769 -0.003015515669747 -0.040574729340014 0.22952124946429 0.00614239947614417 0.00960197173829721 -0.0541850921878858 -0.00309055720946055 -0.00974844396345434 0.0590803063490257 0.00505608837125946 0.0347626947329131 -0.306234759793587 -0.109933754303418 -0.0609891669909141 -0.0832926686913736 0.0998164809378225 -0.111815139051417 0.192134343403303 0.239473053824223 0.23955644281939 0.151387757555617 -0.187570187106561 -0.277693061093082 0.039376001371309 0.1917060916119 -0.0276441922815731 0.14481334537647 0.0023757896320802 0.0304079256497156 0.234083073819102 -0.227714698679979 0.0883869482822516 -0.0466712071211964 -0.10581681796599 0.0855200192719926 -0.304883683857003 0.0943806563999532 -0.000532868585060251 2.2588394394202e-05 -0.000376943913637397 -4.55844956355437e-05 0.000251141599923291 0.000109838998434586 0.000470202605123342 0.000578019282830987 0.000226803968589315 -0.0041517251867681 -0.000812532881062438 0.00162385198761989 0.00269192090117137 0.000782362408841595 -0.000746435800222473 0.00178169160938531 0.000815977876880358 0.000356718457588463 -0.000167408519856056 0.000288089489346802 -0.000210603672964415 -0.000337447862243951 -0.000319766212785517 -0.000102498030010165 0.000634327089150062 -0.00038561803590271 -0.000143917365537126 0.00125628522642953 0.000285651275169428 -1.65470412360424e-05 -0.000779397263622736 -0.00324342624621804 -0.00213965337025033 0.00313677618396943 0.000340459556229626 0.000124124545123049 0.00713810202347469 0.00274713999321105 0.000138623799521729 -0.000733053092637099 0.00114597734517398 -0.000624429314535833 -0.000209795232189941 -0.00107190233793867 -0.000535329353766326 0.000422139918842935 -0.00165262344603041 -0.000577651488443945
  49 987.91516795145 ""  146.923612318232 0 0 -0.158359939529663 -0.00823537004634029 0.0884569290646715 0.144074375045324 0.00115205651182672 -0.0615754699323274 0.0468810542521747 0.0106448470320009 0.0206423169658033 -0.0140875240771948 -0.0123810377844279 0.0253025886419419 -0.0684513539687047 -0.000924629916902473 0.00405404541696624 -0.00980150144968087 -0.00336491419680841 -0.0126331424231916 0.0034676698805455 -0.000214005964565827 -0.03443739496821 0.00499639213462173 0.00138367377063225 -0.00781162691224214 0.00391785890626699 0.000625157151441625 0.00314422269273968 0.00211103018432506 -4.08090622581689e-06 -0.000270383665708032 0.00498476069431381 -0.000223705522430442 0.00770148978909041 0.00159093706658577 0.00298328744538448 0.00288264525882118 -0.106163142792709 0.0363093915800911 0.0424978511872019 -0.0593749306851591 -0.0221047300728523 0.105315823541446 -0.0669006863255617 0.0437440208626811 0.0273659833091455 -0.0746059798290158 -0.0800299936658045 -0.0315810794321203 0.00760294011594485 0.0107201503176563 -0.0347744693194732 0.000484076255392635 0.002861168659551 -0.0209697014349713 0.000550064273550446 -0.00699481911638935 -0.00366106520521197 -0.00178638843671176 0.00410735958865198 0.00431189433516814 -0.00240844768942694 9.81064582674746e-06 0.000966874302258753 -0.0176595734859379 0.00225052347849458 -0.00458726081460981 -0.0254767091234869 -0.00707954203824216 0.00201715284541097 0.0256793886947646 0.00618382692125793 -0.0191684059764774 -0.00541183207231194 0.0142747107371361 -0.0150108847278835 0.00451485229309273 -0.0176646791765691 0.00356030785607917 -0.0013376399769376 -0.0065669487774367 -0.00419288049339388 -0.0105475099998102 0.0227899310861778 -0.00578022341627346 0.0173306798106947 0.00105054521847422 0.00585406490822189 5.84188232006181e-05 -0.0127175863721589 -0.0210857165126411 -0.0267103416111203 0.0210541256145537 0.00123450619017348 -0.0304694389656575 0.0141439850350789 -0.000267572414614364 0.0393548727258215 -0.027559726462073 0.00270751262030837 0.00236672027062637 -0.0075531526840253 -0.00101689123514665 0.0117796971579668 -0.00304116378160389 0.00234421683060983 -0.00508514546931092 0.00472101427387044 -0.00387023195439275 -0.00172501355065113 -0.00391562859753198 -0.000235609529824795 0.00532276173812297 0.00300660696086519 0.0112971043817723 -0.0548020158661478 0.0354446999202015 0.0132709395105105 -0.00529837581321182 -0.0147171671527361 -0.0174843595835332 0.00744616900351973 -0.0128150804730087 0.00433850078658873 -0.000393734800510097 0.0211550861956286 0.00267881693230458 -0.00247755193619541 0.020897641077431 0.00487635995716536
  50 995.430688917248 ""  0.214694753379877 0 0 -0.0117518701098629 -0.00167359889291327 0.00437676430306288 0.0106339238171613 -0.000126932365663578 -0.00490344541080171 0.00351355525510534 0.000528262852104003 0.00191046949432701 -0.00894296223271004 0.0501210366499007 -8.69256238111959e-05 0.00709337551394811 -0.0656588408202977 0.00134207282843271 0.00123768779942208 -0.00971016168962362 -0.000864677374954949 -0.0178416191986165 0.0907628713783481 -0.00226747398800146 0.0123938049316899 -0.0654389700501966 -0.00164775320004997 -0.00092046984287621 0.00503320658509506 0.000535201110761241 -0.00269564578731604 -0.0116210574934285 0.0135133980085513 -0.00416514359160667 0.0216898410921322 0.000521428886828769 0.00734293007246915 -0.00850253700983123 -0.0136142097292744 -0.020960273457638 0.00645030531699407 -0.00434561201427451 0.000241543368255889 -0.0027913947146693 0.0078307296543169 0.0354888139248383 -0.27794478517658 -0.00524561201827221 -0.0693942878909178 0.375752301750558 0.0114342592547379 0.0966796342578391 -0.539808632120253 -0.0233080454918665 -0.0632302532048069 0.369287235868433 0.0256951386549464 -0.014522925761938 0.0789327786757057 0.0181875282663867 0.0209206650758185 0.0337942970064214 -0.0295926912775397 0.0290422869207491 -0.0614260736377239 -0.0746528006746181 -0.0813970595545906 -0.0508954748814312 0.0628073419517721 0.094066414102375 -0.0126448459573823 -0.0642346309866995 0.00736404627725157 -0.0343893257801191 -0.00122558294578617 -0.00452007785436332 -0.0698197612171401 0.0685324058112897 -0.0313712369697592 0.0188841606815999 0.0321146035768196 -0.0170316146694762 0.07969443569575 -0.01467788727038 -0.00200511425036036 -0.000233510780714082 -0.00295195622259477 -0.000338278569050492 -0.000134484677331056 -0.00014285861368549 0.00296039113534431 0.00232036979054999 0.00289788228715468 -0.0224810296105286 -0.00103844838751242 0.00968644136532689 0.0179572155639764 0.00170501404517531 -0.00304360218416429 0.00910010527455636 0.00045098239505038 0.00585589843386996 -0.000840027051144621 0.00264529561843376 0.000483997459966237 -0.000791322852418093 -0.000853120763166413 0.000523656471490224 0.00110629614063267 -0.00225208347305014 -0.000135495344671182 0.0033012375182872 0.00678601227915027 0.00256316872786447 -0.00217188844962107 -0.00374953646283133 -0.00388719377713874 0.00538620689775852 0.00485757651613887 0.00233038556990499 0.0162917837347851 0.00579006372949 -0.0020415208237649 -0.000324735977499059 -0.00313034550496478 0.00183336680433729 -0.00117674318205335 0.000654367405099089 0.000603827044893043 0.00125627091618212 -0.00477364195099552 0.00181392073336841
  51 1026.05203116718 ""  1.98469712244078 0 0 0.00204810930151214 0.00098008261237881 0.00221110883625675 0.00366982568099899 0.000263715919106356 0.00130814668388124 0.00118318256600317 -0.00355274040744596 0.000471327255970003 -0.0555199273487742 -0.01050544344542 0.115781492756216 0.0705144913418836 0.0132734469190914 -0.0842494117085136 -0.0205012642431496 -0.00237035441572922 -0.0144836147427357 -0.0519090149582154 -0.0115743767373557 0.0985453356828845 0.0828861045037181 0.018385807309569 -0.0978116643076272 0.00368119028682375 0.00131822427259653 -0.00241921904073595 0.00404962876307898 0.00203310603110753 -0.000298415604621922 0.00457662549181202 0.000805517785423131 0.0117046038769632 0.00334667786138607 -0.00134722250829686 -0.000580072552349084 -0.0187856604475728 -0.00151494153570828 0.00270918611204251 0.000427647111335657 -0.00192845514356226 -0.00691035438394679 -0.274433019004333 -0.0556724872944517 0.101313793800279 -0.00383707626523324 0.00705445447671671 -0.231841166941292 -0.211820053048016 -0.0495461333586374 0.0824862531493225 -0.0116380208507324 0.0179545501320599 -0.291321877435559 -0.00203424881576407 -0.0138666903392419 -0.0121773907024884 -0.00558215710221652 0.0105828137555484 0.0106734187679848 -0.00612669137661317 0.0033008385323534 0.00421994258500299 -0.0359697204283004 -0.00327812305062602 0.000586908283743557 -0.0333092781853111 -0.0107640744984814 -0.000242823220465942 0.039393222890795 0.00867346590481269 -0.0331630097827972 -0.0011612410609926 -0.00777940865739082 0.00668829360936925 -0.00108993305455941 -0.00604897236372567 0.0068087866050067 -0.0044898278267332 0.0100585115072581 -0.00699163509139259 0.000175041645246822 0.000155772142578635 0.000285202853410654 -0.00085558579396961 9.91923028709967e-05 -3.87436439201513e-05 -0.000243553643124816 -0.000333500516776408 4.16896200630129e-05 0.00380265367868021 0.00225133269840859 -0.00117372321596716 -0.00166967560101 -0.00071436100282372 0.00090705110582214 -0.00209637075655852 -0.0028068281599841 0.00232921109572801 9.80615365122388e-05 -0.00340144236234561 -0.000482990627182046 0.000660445323162198 0.000741574510855757 0.00101320944574661 -0.00117825275435186 0.00207689358777143 -0.00101369963194383 0.000559257940801788 -0.000596136971446286 0.000680250104978725 -6.50714495579983e-05 -0.00329923688520361 -0.00249402958380745 0.00657921656139695 0.00405755313163054 0.00224027920845867 -0.00312724606816413 -0.000924190290972373 -0.00128885476465021 0.00026934245330151 -0.000959844951076524 0.000919277767273094 -0.00132602396962164 0.00554783627638541 0.000218744592827321 -0.000770055066382086 0.0033837609322192 0.000760163257688146
  52 1031.56595132276 ""  9.48997845432925 0 0 -0.00292800800368201 -0.0261904817220181 0.0136406844404561 0.00144635247100465 0.00494581329415709 -0.00300142270950343 -0.00232072900226205 0.000468414377216733 -0.00209502735374148 -0.000826637807417988 -0.00198445676056546 0.00279087270264751 0.00157239999438104 0.000858489924124176 -0.00264127171770088 -0.000426247161438347 8.97246535255068e-05 -0.00092701316337067 -0.000662059634185512 -0.00119768040606428 0.00403731641210256 0.00094585645493729 0.00130875590205475 -0.00131421827195728 7.63141407450344e-06 -0.000102779908566675 -0.000450036797653892 -6.27123895808521e-05 7.52864074480597e-05 1.26863933052483e-05 0.000298083469674217 -0.000116714187365264 0.000717281522504967 1.87884310935267e-05 -0.000164202452499538 5.69208391043279e-05 0.0150084984072469 0.0409929630114224 -0.0440607935389688 0.0153471231987219 0.00332611666764504 0.103271960298529 -0.000958846571594691 0.00968394500627301 0.00280317096916672 -5.88324616818858e-05 -0.00299152351804352 -0.00737807435256799 -0.00328282856851334 0.00545831740917814 0.00426651357627834 0.00124894966284045 -0.00926457512703866 -0.0048690075050114 6.09183084102775e-05 -0.000178639576455486 0.000116363673146 -0.00011760844245993 -0.000137261441402322 0.0002086748916626 -0.000170962441623688 0.000553956970113606 0.000690229684008298 -0.00186766914841752 0.000164068454379218 -0.000500371089599891 -0.00264781635788294 -0.000734829717587254 0.000161898458370412 0.0024637558860025 0.000696013584438819 -0.00214395081834119 -5.19735625330224e-06 -0.000208251806844642 9.44094881857606e-05 0.000132166753164188 -0.000136753155677854 -2.90761541786927e-05 -3.23599271547816e-05 -0.000304083089375339 -8.61622944884384e-05 -0.00911388320426712 -0.00699179958558041 -0.00873202486181068 -0.0040353624636791 0.00203919809450657 0.00289219121125063 0.00772082433592062 0.0221666024141087 -0.013512029232408 -0.108761816948957 -0.0481666149576369 0.0367059938351633 0.0302885713769138 0.018090142526019 -0.0264012487216337 0.0273653662677462 0.0774937870437994 -0.0554493108179297 -0.00531304740818007 0.160995930342255 0.0139003334880384 -0.0229802373886555 -0.0413058884585082 -0.0455798387138125 0.0540301034906805 -0.0954390418626255 0.0570657091365466 -0.0879999468821142 0.0719933762237757 -0.0307387872029267 0.00555785247030238 0.211771427356235 0.0862008528107781 -0.298797264907247 -0.199693086869391 -0.104667939457189 0.1550821417859 0.0438766684317648 0.0543484890510093 -0.0109963139034775 0.0662209354488272 -0.0571447860535962 0.0810386411282975 -0.30862099007474 -0.0138041158630363 0.0312048679665221 -0.157126006596685 -0.0513334249533105
  53 1043.53489101535 ""  30.8701907916961 0 0 -0.0185189510566348 -0.0457292424100951 -0.028597200555162 0.00691003864090604 0.0111619095462511 0.00670915951432453 0.00109449666929787 -0.0024227301112828 0.00403288158108848 0.00133754748599191 -0.00175085427135498 -0.000379276015344774 -0.00283313494899027 0.000643008619181779 -0.000170602792025615 -0.00019221218164415 0.000158726451929481 0.00100161499112817 0.00203195728368133 -0.00203198440632777 -0.00215933702977905 0.00154574306494764 0.00427677606103081 -0.00357010647055976 -0.000663036351204234 -0.000466074084627559 0.000323929797759488 -0.000182771463375236 -0.000264037826364905 0.000279623998326357 -2.84189113789104e-05 -0.000298089864354581 -0.000866605856734077 0.000278519344777385 0.000597110262162268 0.000517167935667073 -0.0111047786277437 0.121765819823264 -0.175745131141962 -0.00524329426304582 0.035929957920752 0.18730831253959 -0.000134308960523296 0.0140817795882366 -0.000120773807665136 -0.00120848756305934 -0.00691888912280828 0.000245153898343363 -0.00328597545555933 0.0151504120239342 -0.00191256297312993 -0.000281400888244303 -0.0312432623903763 -0.0212580494475233 -0.000183990931104772 0.00123854755490598 0.00064121422229746 -0.000115598936024792 0.000677758760370759 -5.78250292216059e-05 0.000411573123165753 -0.000931025313594906 -0.00104869626202008 0.00410941502926696 0.00092380436212479 -0.000799769562888527 0.00189113183072365 0.000966731697522573 0.000644945884898388 -0.00293899229188565 -0.000277020894273171 0.00278114491124852 -0.0013851366684591 0.0023782867909541 -0.002441928357522 0.00054461277612877 -0.00290876596896097 0.000839418098838506 -0.000906242754846931 -0.000494315867795455 -0.00153110644368127 -0.000756434276672973 -0.020507368882077 -0.00822379957209921 -0.022128674785612 0.00013294722291081 -0.00122484619940057 0.0269131335688859 0.0277977681404297 0.0266256392068191 -0.285922214093219 -0.201074380192115 0.111613751887909 0.285085103831653 0.137584220452818 -0.117851099045716 0.0614820106101161 0.166142446724506 -0.0815135062015456 -0.00168285149687072 0.0334676322473064 0.0475864969020099 -0.0393684415095913 -0.0290844339323549 -0.0060917109080972 0.00633227956572451 -0.0291240887329386 -0.046742112763441 0.136785144669285 0.243052361927836 0.139653748068635 -0.034951199040934 -0.00657550262633777 -0.115786770326389 0.360849532299862 0.18643081152934 0.0675672810135176 0.0940130543642194 0.0143341119828138 -0.125608316706524 0.036988443073608 -0.203108209827488 0.107185897027418 -0.0569902016606108 0.213645652019734 0.0338509886720299 0.0362784901991312 -0.0514000849885029 0.114080703143004
  54 1059.57990261408 ""  2.29194645913931 0 0 -0.00548654482984875 8.87854136337498e-05 -0.000381005016079838 0.00387213184613681 0.000480528104723045 -0.00505217707132333 -0.00851196143442929 -0.00155474477659324 0.0127250946422824 -0.00926210179695011 -0.00220366215435644 -0.00445543322030078 0.0160140172302388 0.00354677966372535 -0.0213466698899406 -0.023337029320844 -0.00548969746949126 0.0179915928201466 0.0102272227264145 0.00252384683182306 -0.0146905753252815 0.024985915180308 0.00515204869185528 -0.00658331757532456 -0.0358438147990167 -0.00629765356853121 0.0468212476353729 0.0356549514463797 -0.0407203976568598 0.037170508821925 -0.0271725347143171 -0.00185926080426707 -0.0949386051367751 0.01313773590995 0.0463846393561802 0.0395223754335163 0.00867083822043609 0.000451910841694442 6.69960696512455e-05 -0.000722241357534767 0.000649242951583212 0.00383722389444036 -0.0953824419462765 -0.0104280043929128 -0.0114747462283223 0.0311455466759483 0.00261531134615914 0.00450183473436382 -0.00477438160281841 -0.000174595817023479 -0.0171523174482036 0.0489694800435009 0.00203598996716051 0.035873069603136 -0.0673654787276872 0.0426040512061989 -0.0836487561136544 -0.0593670104108118 0.220863157405369 0.0909777110120633 -0.0221210283515933 -0.204900344698305 -0.204990478367452 0.309062326246113 0.0220760889462521 0.00709187791781665 0.301758046397453 0.0971588834155081 0.00317304467192865 -0.317676058868734 -0.0716666464837002 0.286475169277798 -0.0886581100107594 0.189017766616345 -0.18856031404176 0.0307565397306008 -0.212856568120692 0.0654697986882079 -0.0376326855405557 -0.0735125282125689 -0.071953151300953 -0.000350363323330561 0.00232512522006467 -0.000675359245669018 0.00241183564225592 -3.49944681070041e-05 -0.000700751766718287 -0.00118237935206872 -0.00201105439460926 0.00228675698774083 -0.00414809502378005 0.00250457793797264 0.0014922115454409 -0.00294094562839159 0.000737274092919975 0.000595477639393936 -0.00014902832721803 -0.00685480023954202 0.00561401548032515 0.001152629487409 0.000391047679920285 -0.00011421901913162 0.00100267372622642 -0.000382283420357956 -3.2132574667967e-05 -0.00094805382234082 -0.000288651247592374 0.000305160627844528 -0.00279474042981388 -0.00144937263604032 -0.00131263148686716 0.00230333356865474 0.00477219231368837 0.00498551364982357 -0.0109703811078665 -0.0029579410361182 -0.00100481443631317 -0.00645970291531932 -0.00321244745362722 0.00077927851097389 0.00265551689861391 -0.00176670323143388 -0.000940708987369672 0.00297039761383598 -0.00213504940735452 0.000276787577327778 -0.000742228503006978 0.00482218570559604 -0.000802476910556011
  55 1069.41900369665 ""  0.0517337691294978 0 0 0.000106603828138603 8.56675880200465e-05 0.000252949369118626 1.700721307623e-05 0.000203923754770981 0.000187876743830939 6.58005413908474e-05 -0.000687812849053373 -0.000401770320367563 0.00101830631062348 -0.00159030879733422 -0.000660226030345396 -0.00338278735583755 0.0126598305796209 0.00117506392243656 0.00762971064806723 -0.0383941136157209 -0.00107300941097775 -0.000976561450584728 0.00750476470615741 -0.000226864565115478 -0.00123972128572765 0.000123541270033856 0.000821939241192101 -0.0102095939752259 0.0552864910428933 0.000132886875895305 0.0897729470749943 -0.0131383661825294 0.00462213133613583 -0.00727035061114182 0.0422122761636092 0.00394702269782935 -0.0788971142672319 -0.048752542613451 -0.00859439978857705 -5.07788799999781e-06 -8.19485757999659e-05 0.000381124813263382 0.000458427533324226 -0.000139749072394329 -2.79585019484635e-06 0.0043839561616186 0.0117091166494491 -9.00632485422642e-05 0.0104089185535733 -0.0674070843430924 -0.000687892298430062 0.00288158058083172 -0.00385622138094488 -0.00044208651202495 0.00109340714271922 -0.0103796992011576 0.00130395687717678 -0.0637698484775242 -0.22917386684188 -0.256982852944143 -0.141599722091655 0.282981566652461 0.226825573600074 -0.138726546412814 -0.115051538207262 -0.0909511202914438 -0.131590557790275 -0.0653229905051037 0.0912474837247931 0.12783719789585 -0.0119498074150393 -0.0940465507582992 0.0212777339276676 -0.0526992768188607 -0.010442691699788 0.177664974647717 -0.0696589002732616 0.0969927152734782 0.0212085275962203 0.34037307515364 -0.213155151160233 0.149116028975174 -0.198380627596353 0.249503132495448 7.67785631278682e-05 -0.000151286209010972 0.000255010557755869 -0.000146915770631668 8.96022644721001e-05 0.000113427831350102 -2.63615985930119e-05 0.000154051948429855 -0.000473643004456848 0.000345915803711987 -0.000956672284291659 -0.000162752929725575 -9.44377197496546e-05 0.000383652126020461 -0.000218121051522316 7.73826711896678e-05 0.00106067261736162 -0.00113448362236589 4.34088093691082e-05 0.000319080805425882 0.000389317438242229 -0.00032182872639395 -0.000184979434400398 -0.00022675884019264 0.000105775470965293 -0.000157812262280606 -0.000234516666989738 0.00077563953065683 0.00129295106547681 0.000816770725543418 -0.000147076886345077 0.000331627526003442 -0.000554167678842249 0.00230089375495212 0.000850173971768014 0.000128133870887795 0.000289083826373383 1.85307334722859e-05 -0.000673200253087509 0.000221491330711769 -0.00108188969240262 0.000626070405040849 -0.000252701056110975 0.00114979232238539 0.000197319020087909 0.000279484955526857 -0.000339044616829264 0.000701348418957519
  56 1086.30972808239 ""  8.60841305554573 0 0 0.0110147146173353 -0.0332224385627377 0.059474967112357 -0.000417750847056089 0.00614165050885438 -0.0110553223717052 -0.00889102719722806 0.00351295428449708 -0.0105992171581305 -0.000622017833390704 -0.00336862378403681 0.00207311743402735 0.00268058041178888 0.00144410305065751 -0.00351971986723939 -0.00126365497811606 0.000136004508875128 -0.00262438683083218 -0.000772694951429557 -0.000297800893409746 0.00717015322454757 -0.00216080230578331 -0.00131075885660894 0.00374680889049237 -0.000428309972303821 -0.000153873118585773 0.000574905231466768 0.000950146699144933 -0.00116491312034306 0.00134831382509321 -0.000623726884567045 -0.00011407752476268 -0.00163701968923577 0.000495517519946321 0.00144440519070956 0.00145088845490589 0.0736342229167736 0.0129891025742606 0.0233140960925378 0.0055438621217085 -0.00730739204713733 0.120126645633378 0.0163100346897537 0.0239268763645022 0.00274297472880305 0.0013414755391064 -0.00691299541458267 -0.00936508733735983 0.00627040520154411 0.000171511166290029 0.00820357119072013 0.00744920078890111 0.00689226620656523 0.0266642642517124 -0.00200409079462138 0.00255372993696908 -0.00179414051226752 -0.0017059877958374 0.00665179342537554 0.00274993709570265 -0.000535921193054186 -0.0061667760479496 -0.00608324833730671 0.00551779231519947 0.000207481427953762 0.000279121971100521 0.00503376755973348 0.00173796815905718 0.000281079659246254 -0.0056796825335977 -0.00158054602328031 0.00507297662646551 -0.00298761390980597 0.00581570982767449 -0.00573189693855762 0.000932353851249345 -0.00770207283402242 0.00264474566871858 -0.0010922986437077 -0.00278845129595009 -0.00220691001849373 -0.00782501359724968 -0.0585298996874563 -0.00648066729048787 -0.0503657361818404 -0.00238004968308788 0.0290960675847706 0.0393813192133934 0.067275628628256 -0.072246804692315 0.134301206762841 0.0351400128200864 -0.0570309207603897 0.141193815158057 -0.0685057595602367 0.00518410402379771 0.0921166196050041 0.188169719825501 -0.144762587090556 -0.069976800674468 -0.041514498388187 -0.046753793731392 0.0102805413426566 0.0273704143841349 0.0349720929061289 0.0495195830347691 0.0300640583394636 0.0275680684643522 0.0195714489524172 -0.0867262795453522 -0.0468697201884416 -0.099731041078033 -0.222871946022308 -0.16443649967367 0.112649085493706 0.0273206442384592 0.0361983866299929 0.281565930550002 0.143366561551025 0.0505331807100798 -0.16631749602266 0.252471961957959 -0.0369713838104606 -0.108856417060666 -0.0879834969890617 -0.0431327432253992 0.0119443228703993 -0.222601831749105 -0.0561607222762181
  57 1097.39213475988 ""  10.0654182495621 0 0 0.0185711786173581 0.045413053073479 0.064116649674689 0.00417047971344842 -0.0108107384843883 -0.0109052929050627 -0.0157621729201297 0.00109844116052975 -0.0197863501880508 -0.00168703880757429 -0.000687644040407018 0.00170006911761814 0.00597138026749761 0.00109924843089983 -0.00354611269151015 0.000379134311804908 0.00060505570119801 -0.00298436596190547 -0.00199658556385756 -9.16916945957735e-05 0.0107407024075371 -0.00412328748422363 -0.00369071855103365 0.00696043272622726 -0.000998425442236099 -0.000366102252586093 -0.00100680163218019 0.000405111249884407 -0.000763883266609136 0.00122866476817661 -0.000242863387804553 -0.000220153255505099 -0.000864282023553406 0.000604430416495214 0.00117687130524764 0.00144344153546061 0.00138475713039264 -0.120131901732245 0.209445721280425 0.071922714201208 -0.0518391643751922 -0.142229899109687 0.0208520228110508 0.00463412831368203 0.00234084495110184 0.00307274205223857 0.000411230563474207 -0.0103930186133315 0.00814851293626957 -0.00375602740314553 0.012316436875122 0.0102496580775341 0.0240283738430639 0.0478686000646256 -0.00157920614997517 0.00366781536024543 -0.000422709426418277 -0.00074425923756504 0.00514923354579563 0.00132715487839078 9.15468225343938e-05 -0.00440115471353202 -0.00465247869086175 0.00254415089985299 0.000413308236366756 -0.000611503143497918 0.00177581981076847 0.000579200534491306 -9.9931597570777e-05 -0.00251960531349871 -0.000434819225124378 0.00213164798877944 -0.00318755856877205 0.00476770576349382 -0.00475418548472806 0.000950567684139897 -0.00711252882925927 0.00272786958055975 -0.00106659135593518 -0.00269241807885445 -0.00220381545289575 0.00364161297124065 -0.00204399810278303 0.0454052205107927 0.00969988127275581 0.00336225824230083 0.0107200403369568 -0.0281727925511058 -0.00974814931095222 -0.0741111364630223 0.335471340700178 0.0939237015280959 -0.124566746965172 -0.313840047182888 -0.102325965497892 0.106071081152119 -0.0164152207927357 -0.0308970962764366 -0.0473133468024138 -0.00304722984801367 0.0551146271304196 0.0542240737432217 -0.0547909578981483 -0.0477943590683547 -0.0569650938850987 0.0203967389990925 -0.0255947271145193 -0.0224640994310278 0.098655169353164 0.165871916816458 0.102828257007449 -0.0321807671241061 0.0628494100669288 -0.0935231568699559 0.335196042788186 0.0932634924687263 -0.0105001336773904 0.0840814227928063 0.00289672349215337 -0.114721475083976 0.00504070311341654 -0.0885935290276179 0.0554127156984015 -0.0286166783104641 0.088542472068972 0.0133533362829318 0.0340298456242521 -0.0864210825012265 0.0676172000374568
  58 1120.88188891332 ""  9.95680889644909 0 0 0.0199448454691652 -0.0191672920798817 0.0580839253218103 -0.00385510853427754 0.00437349730176177 -0.00928698874778201 -0.00278580419324047 0.00194156945296831 -0.00959496238992856 -0.00517977639185715 -8.82206376541374e-05 -0.00257848367473787 0.00602061203644306 0.000290232053515322 -0.000171108233794615 0.00963251321480199 0.0016979376967351 0.00581904794951069 -0.00224565478781372 -0.000167758229982985 0.00493086688815089 -0.00574525151909557 -0.00217440932116542 0.00382606597822173 0.000910264856572221 0.00024726772721486 0.000507672042794594 -0.00223938554846556 -6.22024550752786e-05 -0.00076263933939399 -0.00172070122503956 -0.000315741776265234 -0.00243754530192517 -0.00200301380502252 -0.000747836384804845 -0.000778574847025695 0.0766191052529401 -0.00912393608390875 0.0528274105083339 -0.00328753651979838 -0.00888051198816298 0.0626250812573951 -0.0254732710899635 -0.0130154450932453 -0.00434709225495637 0.000922407581484642 0.00566332769139769 -0.00932445454065291 -0.0127275119394964 -0.00398198249745801 0.00449461845998043 0.00588360067516792 0.00897822202160666 0.032153671140167 0.0016143483031882 0.00359924329803909 0.00511890117559713 0.003676120059579 -0.00791494808722509 -0.00648367780345301 0.00361876051430147 0.00246212213171262 0.00167682038103814 0.00715480491355286 0.000197380378420958 0.000671650523254502 0.00649979973504278 0.00269223506980419 0.000988641573087799 -0.0101622782471773 -0.00183760879219261 0.00842163674077973 0.00414616632375182 -0.00101255675783989 0.00159481213090554 0.000244468269991501 0.00916047315171444 -0.00571024071986836 0.00276711601950996 -0.00259562315589849 0.00482248390252735 0.0117058078427588 -0.0778368634161729 -0.00736499700710883 -0.0666684925050253 0.00333585816082315 0.0352755211077545 0.0533415646132471 0.0667830508409316 -0.0868165953722868 0.0649467995738855 -0.0501951210094243 -0.0249583598930983 0.0774251358747198 -0.11946697829671 0.0196311259611204 0.11155263101915 0.187346525484198 -0.156914998308072 0.078573746119006 -0.00813053021002415 0.0185886580182586 -0.0143137782397375 0.0247119244321122 -0.011266126142673 -0.0663162041344806 -0.00531445539607245 -0.0226738172411624 -0.0608364168071542 -0.0344614204435511 -0.0110919721343261 0.116414227737592 0.107210467479461 0.187657974099532 -0.109580077090892 -0.0907956242061951 -0.0460677320837294 -0.273723915850687 -0.0795172460509642 0.0541431497364075 0.155417809777966 -0.197034475677487 0.0055319840252293 0.115817094692228 0.0709034576431076 0.0351756804387801 -0.0349489202345244 0.268443266999627 0.0246519793132044
  59 1132.7641907867 ""  1.20358494337506 0 0 0.0125190312111721 -0.0049064286701059 -0.00710037023744548 -0.0296788259539515 0.00156713318573585 -0.00561590555396003 0.00461642113195074 -0.000227522100829027 0.0067750039793824 0.0332459311722839 0.0050895460539886 0.066628355150245 -0.0272270790798658 -0.0052131964945122 0.00799782987292311 -0.158068538599918 -0.0276360120148607 -0.105299451823993 0.00434738079752879 0.00190421033796478 -0.0304940507850768 0.0684441371102173 0.0127249330055184 0.00383558822563516 -0.0182949653694152 -0.00336828324253452 -0.0108277302317678 0.0388639373348924 -0.00105434931323878 0.0144822303130669 0.0259211310424375 0.00400631557365315 0.0365829905137363 0.0360113137605709 0.0149827617223088 0.0149655785011992 0.046228126960106 -0.00263343925566392 -0.00543232521522537 -0.0235697186976453 0.0102646322620111 0.00734906305829119 0.183367455092763 0.0181995771199916 0.0822690896834004 0.0417536027785486 0.00901456694933627 0.163019007808552 0.190409572795487 0.0363220673463367 -0.0200626126395504 0.121970869700688 0.0106847329981177 0.0988301039803386 -0.0295617908835162 -0.051047706617955 -0.0865293807998881 -0.0645457613766157 0.145149636966795 0.110864224592723 -0.0603546494827342 -0.0482221237435455 -0.0346896030771049 -0.106322719984028 -0.000508335526434313 -0.013488172170162 -0.0995727262789797 -0.0395517830391337 -0.0133196615049991 0.157831428510339 0.0349973595362054 -0.135349572136529 -0.0749223180479237 0.0235387725161877 -0.0327347543756596 -0.00438267627974264 -0.16622609467591 0.102881182102416 -0.0474641072374469 0.0417752733663252 -0.0848524898567317 0.000588904224646055 -0.00739292099219545 -0.0006613304117441 -0.000563262718077226 -0.000779942464555428 0.000464149016208152 0.000228677862636129 0.00683281754779353 -0.0012531045712307 0.0150050499893432 0.00427313109234892 -0.004884308928862 0.00401496527536102 -0.0166964952305088 0.00651251583737431 -0.00140709185122988 0.0139492654348862 -0.00834364663751589 0.0056196778423439 -4.67440676433393e-05 0.0018197535629586 -0.00254434761650642 0.000978047792546009 -0.00126869307304189 -0.00423660054697741 -0.000529132445346534 -0.00146949017448159 -0.0052771276572853 0.00143354726293124 0.00068332270662067 0.00829191810198178 0.0117295825921237 0.0113486958578646 -0.00102836280817319 -0.00594289785676477 -0.00324602232234516 -0.0209997556731039 -0.0066696904114655 0.00145281930712 0.0107889940872871 -0.0134459412335996 0.000443480338929646 0.0082735733850179 0.00442719026714683 0.00246894190817613 -0.00205937002266129 0.0166602158584175 0.00204387982877692
  60 1152.33387075396 ""  12.6399825567731 0 0 -0.011627322473677 -0.00509695199934161 -0.00343054912799157 0.00457606089545143 0.0042897287126497 -0.011980079283587 -0.00571077480247521 -0.00172159338852286 0.0275993866657532 -0.0384893362041105 -0.00717829100724694 -0.0564570489598334 0.0657272283100052 0.0119017190260289 0.0253422149153973 -0.0334569845465756 -0.00716174725202787 0.0385015448900287 -0.0386128092349388 -0.00588811674953794 -0.0651496235035379 0.0698175390191429 0.0130247335718829 0.0195550933115388 -0.0150829661923899 -0.00346013860071579 0.0253079151624282 0.00401713429488933 0.0133991927509917 -0.0210436615682054 0.01122775765821 0.00195828908264901 0.0045755612447626 0.008770698744795 -0.00994027937345737 -0.0218694341708119 0.0571235873034235 0.00133295789880333 -0.00445207136266181 -0.0267566535387804 0.0099959126849628 0.0231746981123345 -0.464719487390889 -0.0619063400511043 -0.0920745433834538 0.205345191894157 0.0253904384541849 0.295815364514756 -0.296122092271114 -0.0454426034324988 -0.0940907887026352 0.229902888229825 0.0161550177435916 0.325414369053523 0.0208055873348186 -0.0790707503007056 -0.0171417352684479 -0.00365808835205474 -0.0536350460858809 0.00655857703912057 -0.0192816721158566 0.0618288207509624 0.064248227905127 -0.0211805128547827 -0.00204595457836165 -0.00358960900920014 -0.0218597959451382 -0.00607731900304198 -0.00292191467141716 0.0579306684315601 0.012353654110277 -0.0551902619896482 0.00588518344452796 -0.0689796208469349 0.0612656839160647 -0.0241181627846523 0.0487829874147429 0.009770235546237 -0.0109381060404838 0.0830957032351619 -0.0127889422364671 -0.00139103647125479 -0.000139009380880866 -0.000608552926144484 0.00334338367856064 -0.000563443773244816 -0.000352211969077039 -0.000825107684675277 0.0012670903090433 0.00224714941687867 0.0191312585634075 0.0175609433103002 -0.00698816472053 -0.0107225012420361 -0.014403773246397 0.0104728794028941 0.00394519258247439 -0.00351139744693796 0.005213420830555 -0.00380588366372731 0.00192195074491562 0.00123537180173118 4.26499250131481e-05 -0.00270368933021231 -0.00158515239026793 0.0035235060496343 -0.000279053626041486 0.000148490916268137 0.00740111009251142 0.00584542757015432 0.00388576758015262 -0.00644800611281451 -0.00118603748420405 -0.0108659168140721 0.00765866946880735 0.00929836381816645 0.00219912415956449 0.00591096270720174 1.40648903244081e-06 -0.00540762271997722 -0.00616706184584056 0.00568871742240064 0.00147382261249522 -0.0056127369328348 0.000332998615578936 -0.00108043103517877 0.00259694351039983 -0.0140279042535245 0.00116019783332233
  61 1164.42319613021 ""  32.6177286276161 0 0 0.0189078640015388 0.0770325232564564 0.0518855359691754 0.00431895030411064 -0.0285754204670321 -0.00132730557716669 -0.0262172854880319 -0.00207394707461456 -0.0272089176096434 -0.0057392097770413 -0.000731506269891468 -0.000975112777248786 0.0138627581691677 0.00297504766739082 -0.00113558918199827 -0.00562494207274141 -0.000841409547495787 -0.00503286884530406 -0.00755527337007811 -0.00188722264432632 0.00775282102640175 0.00460218177302372 -6.71794621991712e-05 0.00865759849418561 -0.00385503817337389 -0.000546712740560696 -0.00218611245403197 0.00233342475324018 7.28794320819933e-05 0.000982662948055906 0.00178286281597928 4.77200693158919e-05 0.00191638472092305 0.00247679237159469 0.000647695977087364 0.0010207310625297 -0.186597884998398 -0.108874965250927 0.204741652840174 0.355021340595872 -0.102170157896995 -0.156558570078225 0.0207459820685967 0.00227161751092772 -0.000970095522164142 0.0214606884437917 0.00107071412946414 0.011536972730874 -0.02169103162869 -0.00294458268270252 0.00699884874080483 0.0513177663059207 0.00377626555500581 0.103712719917287 -0.0021157150756989 -0.00247097069653327 -0.00530427729889259 -0.00323627514803441 0.00821888171738283 0.00616869012776847 -0.00402027223646001 -0.00286397312071022 -0.00212757044596463 -0.00608950824066427 0.000351787814590643 -0.00185919382313208 -0.00668436933577804 -0.0025790110282862 -0.00106716978120213 0.01043141634462 0.00246093405962235 -0.00940784148221028 -0.005349458725772 0.000723698770640963 -0.00161973534149745 -6.607216778665e-05 -0.00972475468328929 0.00641448495701121 -0.00327924790249841 0.00260515144969831 -0.00570018466519812 0.0200890496429414 3.89874158537014e-05 0.0299047981344151 0.0284067742305822 0.00276135018568816 -0.00145941790515176 -0.0670071273207584 -0.02243178562965 -0.069897862017064 -0.338863661333449 -0.375940596154583 0.115372835271416 0.0981683810050124 0.246427354459653 -0.16755280218037 -0.0345305349125203 0.105608314684447 -0.17158840789784 -0.00191026971157839 -0.0122673805401497 -0.013304196260681 0.020084375861711 0.0124876122049196 0.019096951211387 -0.00317958752153111 0.00316292878036915 0.00375323033557866 -0.010161247623132 -0.0258988729163141 -0.0172256981963955 -0.000179618681516701 -0.0449018098468845 0.00502724743542917 -0.0618949316892577 -0.00762656353718467 0.0127160369239569 0.0268089729367633 0.0164724127211239 0.0339681172320875 -0.00664969412472393 0.0145003927305027 -0.00611156713615679 -0.00594783797755253 -0.0107682752229762 -0.00209849040124135 -0.00594585129227361 0.0149086517624046 -0.0134676467154331
  62 1194.90208619843 ""  3.99646354544667 0 0 -0.00296658563782891 0.0191843829355559 -0.00592081125804035 0.00310701836524039 -0.00860471987220354 -0.00310937140264512 -0.00374218842482109 -0.00155832887352155 -0.00327492044161901 -0.00182935255878103 0.000205823804908311 -0.00111197627238813 0.0027290695487833 0.000653584880342825 0.00192772471843835 -0.00165541671039909 -0.000432125301368325 -0.0014611352465371 0.000655870996842866 -2.17632447572504e-05 0.000374875751030732 0.00108029214807095 0.000569691385949778 0.000819156833825257 -0.00111562272740613 -1.89278887215126e-05 -0.000617292026467111 0.000668919208671088 -4.32681732026491e-05 0.000233898895966747 0.000432341428264494 1.12834935070185e-05 0.000536346909078763 0.000722143115725391 0.000149107423992002 0.000157396344109112 -0.153918075623753 -0.00185406700761866 0.000657969044270408 0.102600362741451 -0.0270520688551238 -0.04439287317463 -0.00831022423178942 -0.00380486427321568 -0.00185782833574877 0.0100359805781439 0.00106140049387649 0.0161610438955876 0.00621554436234661 0.00195052650676659 0.000930286908502372 0.00558809925467873 -0.00776068239865165 0.00732103084344185 -0.000565620026463598 -0.000656127116697614 -0.00150236187333546 -0.00108753858116118 0.00215273350901381 0.00191197248343231 -0.00139861626243881 -0.000766496061044087 -0.00037523941336474 -0.00155714437905563 0.000226097848195506 -0.000604203977645074 -0.00197949578581289 -0.00062055557727063 -0.000148268702691713 0.00322152974791495 0.000912367093934139 -0.00317783277327852 -0.00147341714982923 -0.000119152295929691 -0.000181262317772151 -0.000227402866942224 -0.00259255837221897 0.00190568419138881 -0.000750792211946473 0.000724186944798884 -0.00152415509307376 -0.0466764641181583 0.0225281446480797 0.0204256797017327 -0.0101169316108183 -0.00342718115874935 0.0072258327579344 0.0113400469869966 -0.0588004260690552 0.00399715134840259 0.448846246934216 0.158539653942626 -0.235337014842172 0.577536128577928 0.333649572310787 -0.200432100595696 0.0923453704382819 -0.0754428674735044 0.0311410307694465 0.0238269288963989 0.0109607496684457 -0.0167044479193885 -0.0484240662114689 -0.00481952862666278 0.0112084961829228 -0.0135190466800363 -0.0119897047735048 0.0163366239226862 -0.0501077538245782 0.0580394669735409 -0.00913122443228219 0.0412854108542978 -0.00409640765213672 0.0885380755775649 0.0214679877066166 -0.00803653628985415 0.0104791739719145 0.0226422042393956 0.0255946974326058 -0.0218072471444277 0.015504128715677 0.00712002963700016 -0.0241581093711966 0.0324106616201533 -0.0538150547088299 0.00772244175322989 -0.0164611637486277 0.0760540860532377 -0.0303597514365545
  63 1213.33158939104 ""  27.2634318485412 0 0 0.021169564359021 -0.00375344606032902 0.0251790466825818 -0.0351622405910081 0.00406507593692929 -0.0240510430426433 0.0775189787976168 0.0101183747156903 0.0323821233695474 -0.0186381354318895 -0.00309721862120256 0.00376891492114011 -0.0126428144496887 -0.00307704984575267 0.0455839369418802 0.00603950485032853 0.00146616811296231 -0.0175990928763662 0.0201574607684589 0.00427586069639856 -0.0176873833195028 -0.0158398408040414 -0.00308243734162766 -0.00739390063922038 0.025994135141502 0.0027893298775136 -0.0135305569775744 -0.00731095370696382 -0.0040969525193653 0.00667561515540358 -0.0100939188791182 -0.000567597295923991 0.000878687167655917 -0.00915857871473072 0.00215207415056461 0.00714962254534296 0.117399768974127 -0.0331944117525571 0.0626265392027718 -0.175744212990466 0.0322280481662536 -0.0205244430452148 -0.334643439273097 -0.0534557090635535 -0.0155349316162309 0.0618030471486155 0.00569395522448071 0.199504006856018 0.235992459494355 0.0418181357076594 0.00177404569732326 -0.16501787783297 0.000974012608142591 -0.303503679905362 -0.0015784008501228 0.0385114961606541 0.0228334755787459 0.00727058096614355 0.00662017456033676 -0.0148004930121772 0.0180377893943044 -0.0117126328088898 -0.0136100501893632 -0.0046007365916688 -0.0066390761367511 0.0112142677097206 7.18546084904638e-05 0.00276761095661364 0.00533778085232215 -0.013664572750618 -0.00589539024387135 0.00589091272002585 0.0122023233249385 0.0229790275445129 -0.0165308645745323 0.0108462272144554 -0.00292996741372645 -0.0178357099826505 0.0135480053912038 -0.0412038693983195 0.0206606529925722 -0.0129408458124112 -0.053577327510027 0.0190600387066183 0.0745949037661285 -0.0181217344042973 -0.0252470311283996 -0.0947743263225605 0.0569078542013361 -0.00212852604218368 0.0908704317869717 -0.0698958147358965 -0.0478004957757945 0.167926437616212 0.0261470474012869 -0.0390432479004461 -0.206436489646589 0.103201184031468 -0.0765690188183711 -0.00747646667074038 0.000475697369966061 0.00603301989014604 0.00187561384279078 0.0054623434354099 -0.00221413619474852 0.00731616022558935 -0.00111343452527647 -0.00319596215072564 0.0228092543512188 0.0199288541398129 0.0180188048011427 -0.0091704308713719 0.0244773312155952 -0.0131814590549436 -0.0330919019035662 0.0116367742621597 0.00110789030798792 -0.0758696386071611 -0.025592617316502 0.0126006079724133 -0.0134319009905637 0.00147384810579208 0.0102325778654676 -0.0193596122211369 0.0149390266782916 -0.0014457425252842 0.00724803494458237 -0.0249798778329009 0.00756769032985057
  64 1215.73430423382 ""  95.5756888986701 0 0 -0.0162488499727801 -0.016569698136571 0.00116540988926945 0.0293449520345183 0.0165725374643196 0.0161495690413236 -0.0364245762400968 -0.00340140018827308 -0.00502876228923598 0.0256116396434499 0.00352840807675561 0.000709367300433672 -0.00559647552662227 -0.000522957980046875 -0.0457778735477941 -0.00018959323228129 -1.56105516846002e-05 0.0242078370773457 -0.0186486775257284 -0.00345003841839946 0.00599458515288602 0.0108217538420018 0.00108233796647997 0.00590359357978836 -0.0215135653705602 -0.00339422318302393 0.0230291910036425 0.0044459052883422 0.00533457118463195 -0.0104517118629422 0.00842887171640966 0.00107564805476543 -0.00482961198194041 0.00658735641133936 -0.00343430699543981 -0.0109146555392511 0.282938089348575 -0.0198339708553034 0.0249419457574691 -0.195745180174918 0.0494532748182565 0.0357313697926978 0.279236625201225 0.0498114150155445 0.0178972571961944 -0.100457596247402 -0.0105871982824152 -0.237933673487214 -0.225971959258096 -0.0430641284278242 -0.0131813345454053 0.115337396926071 0.0225006742430227 0.219745623193092 0.00728447981210285 -0.0442976146064112 -0.0167241455048057 -0.00388893556676921 -0.0238681834907682 0.00811451575153587 -0.0144411611139611 0.0214763787894647 0.0223627493241932 0.0151276582470785 0.00578828410346643 -0.00815056506529214 0.0127619860515462 0.00172168251297301 -0.00485887351103868 -0.00177859521145807 0.00151307265904604 0.00897524084905347 -0.00503850572474561 -0.0288799491410041 0.0228454632747204 -0.0136045894935829 0.0205625536021228 0.0109544755417323 -0.0101825988193647 0.0467337284494792 -0.0142008735219037 -0.0163700438847298 -0.0458283776524479 0.0156297297491266 0.0798152579095499 -0.019162780295237 -0.0310322195330304 -0.0924329537157351 0.0594712876387166 0.0187690493549389 0.0723097159118852 -0.0424189107502793 -0.0344003856092566 0.113396625875987 -0.00701987991686815 -0.0100825987959796 -0.234475143538443 0.0614741097759438 -0.0260479374414519 0.0314400861929773 -0.000965697032636494 -0.022185243084003 -0.0266679078184328 0.00404513964763399 0.0103253394140308 -0.0257016743082765 -0.003646654560229 0.0124433528097805 -0.0673389963657578 -0.00218397128380041 -0.0373032720097198 0.0484872569133937 -0.0479422837304259 0.0819370180974833 0.0972456349768037 -0.0066764299170218 0.00674431938737286 0.12380830282405 0.0641722099566729 -0.0134445685571658 0.0469560510568524 -0.0125480662905019 -0.0332917963254499 0.0580693231138716 -0.0442509101624658 0.00992829872521615 -0.0260483404937596 0.101108746973099 -0.0309875026222978
  65 1223.52663193013 ""  2.836309544961 0 0 -0.00386732416188715 -0.00598957277276735 -0.00736189173241351 0.00687161897067876 0.00382427401285462 0.00772500903883324 0.0158093430668372 0.0031554513344342 -0.0374016058197097 -0.0253143585405935 -0.00428339749459736 -0.00108819812054102 0.011194982943382 0.00125182549955247 0.0381204155319376 0.0466056964032336 0.0124682969512347 -0.0517069384346539 -0.0634443925897001 -0.012941022420101 0.00348211862520514 0.0172538841344933 0.00204677100542714 0.0371699543285036 0.0701403327550465 -0.00373920653863011 -0.143638744868624 -0.0175163387123465 -0.016925620819291 0.0617302730324369 -0.0230252938668714 0.00466410509983426 0.0315084220860295 -0.0278350858674372 0.0169291553107428 0.0655503209788162 0.0167936467468849 0.011670091039032 -0.0223635258883948 -0.034283203120026 0.0108923139144562 0.0113917118489538 0.0140660819125179 0.00054159026345304 0.00216528232883587 0.0157815389341701 0.00269502783169937 0.0477169326950993 -0.246568662930542 -0.036932742025121 -0.0134390336266083 0.0761475792224265 0.00570296158163693 0.157170624481551 -0.0550917369604993 0.20064157544645 0.0551706596473365 0.0438011704403733 0.130808378104514 -0.057191887678224 0.0737605512311244 -0.113727325345669 -0.128044986207077 -0.115174496276032 -0.0231443760447256 0.0296665255062105 -0.0656476604119623 -0.0319499838468884 -0.0136412064468152 0.00956699529118862 -0.018131294586185 -0.0110293818298192 0.0225051238802457 0.1752975088676 -0.150492430606409 0.102479387781733 -0.106967493568497 -0.0823984357609944 0.0245326949373451 -0.233263547158894 0.0390940544803784 -0.00114764568458062 -0.000172401331509926 -0.000753421366730144 0.00373609038095405 -0.0013462678096941 -0.00331991507121769 -0.00114035062393685 0.00400166876676679 0.0085401269348519 -0.00201764870829082 0.00798523055987353 0.00300421914436028 -0.0109510457864755 -0.011140638982066 0.00828873622020292 -0.0279705021725131 -0.00764112588043018 0.0128922930130683 0.00811001188112086 0.000307864858284155 -0.00756191032458296 -0.00636068538377759 -0.00112856543030136 0.00306370346580173 -0.00694314381363695 -0.000767843696753597 0.00482013515003781 -0.0205594882641049 0.00104214203948222 -0.0120453470596187 0.0121822998058066 -0.0179775325001692 0.0206177039619809 0.0340135882506894 0.00227489867294587 0.00383208503649139 0.0429599788787748 0.0181596282027772 -0.00973407069433672 0.013083308971245 0.000120652821619253 -0.0112934081680312 0.0177806285371083 -0.0173401991132708 0.0023548600200281 -0.00783271497298428 0.0266648672673722 -0.0109495698791016
  66 1225.77800880452 ""  3.48760054656326 0 0 -6.31079714387641e-05 -0.000682012403560303 -0.000533158741187679 9.51123729980419e-05 0.000312949470010329 0.000353190833707634 0.00331418736746908 -0.000440986020362855 -0.00359443297728666 -0.00344713422873643 0.000584684727711903 -9.96831971637553e-05 -0.000213417329669408 0.00657094427714375 0.00529471419226035 0.00979084990654964 -0.024774398079813 -0.00664827152806467 -0.00706979759849098 0.0026924097785441 1.33994815519027e-05 0.00142350299840108 0.00110299109725203 0.00401084344230815 -0.029047402519756 0.192472993337862 -0.0110639546237328 -0.00613090421878621 -0.0604096266935028 0.0178482227344257 0.0145490857651068 -0.0875890480326094 0.00109841152849307 0.0222658836168713 -0.0507884353428561 -0.0064901225042013 -0.00110243653285973 0.00166644028055144 -0.00266677180929775 -0.00361690047782242 0.00103376667262694 0.00110686812689943 -0.00465774936537781 0.00117461343566384 -6.14134932265359e-05 0.00939708791509625 -0.0364240044950844 0.00875349952411293 -0.015732273997408 -0.0249900661935561 -0.00209285164701272 0.0046074732003658 0.00130723206890778 0.0105857567443347 -0.0470717981984023 0.118592498483084 -0.00542642403287158 0.0459582344044485 0.0584011992792656 -0.0878442774685776 0.0586345563798431 -0.157430526161728 -0.161494730288196 0.183154161797422 0.126736247121312 -0.190999096221716 -0.235180218686984 0.0330717605079207 0.198224531931236 -0.0361347304692782 0.176522830711257 0.00420076202273928 0.0130208331052736 -0.141741356457524 0.121752308647412 -0.0428267633949902 0.0106311096916875 0.0730683448490535 0.00553762930538012 0.0768572378368884 0.0239386900544615 -0.000206076035279657 -0.000582802618310513 -0.00012990599009025 0.000950591798888058 -0.000309874885581252 -0.00059482701134778 -0.00067758880899036 0.00125450258017163 0.00122094552275954 0.000434929314090864 0.00122327749284842 0.000188456000739219 -0.00111280795488151 -0.00258380107615486 0.00152152754252534 -0.00515535107086352 0.000791892118249057 0.000739030658010796 0.00078039787823602 0.000101916782923253 -0.000764826039800254 -0.000677038178739427 -0.000148366706286089 0.000301871054143895 -0.00063587762564327 -8.58816902456084e-05 0.000508052532105025 -0.00214449117513478 0.000210134907793853 -0.00121925243121466 0.00117743052382968 -0.00149140515330119 0.00198290774456973 0.00391201977204071 0.000841600407630067 0.00058940543749547 0.00417383028910672 0.00170135369189673 -0.00120369425248835 0.00135615354616718 0.000107588593303286 -0.00118698369909436 0.00177332236139632 -0.00161762056227304 0.000298069463806821 -0.000750807852181334 0.00237684947194987 -0.00109438349583172
  67 1230.73882060638 ""  21.4866850116032 0 0 0.00614613886525626 0.000354496335187855 0.00197543633193169 -0.00856204728335147 0.00259635287585413 -0.00238523990195536 0.0198634159491166 0.00242813257324551 0.0082307480712955 0.0152274533502991 0.00465916555775819 0.00687862157427717 -0.0137122481818442 -0.00221953508024186 -0.0183042932179326 0.00748334749934593 0.00125382756788247 0.00330138816583279 -0.0258188608865678 -0.00447764751938433 -0.00757143410283373 0.0127906190036834 0.00141948277690429 0.0176515527693875 -0.00270806013453797 0.000244370333069175 -5.8378459779604e-05 0.000259691473620764 0.000496747478875131 0.00127931928493713 0.00200622008342096 3.41578520503937e-05 -0.000265576766973207 0.000695461434073326 -0.000777080231066262 0.00113342706107095 0.0698532303345272 -0.0147013370963085 0.0185819816100309 -0.076088131888815 0.0159991503181295 -0.0192810195188233 0.148669017017974 0.00420689162434356 0.0190517378154435 -0.0932888352726904 -0.0107053145416638 -0.175502650284894 -0.195112849346797 -0.0342440641922005 -0.0242321795665339 0.0769744623914941 0.00996367550169956 0.145720147625615 -0.00193488778202661 -0.00287820511782444 -0.00247798260209537 0.00459841026466429 0.000794184343890795 -0.00472483587765085 0.00334611835653249 -0.00312921895005992 -0.00520473403595053 0.00104186735665089 0.00249636765940492 -0.00338370641452115 7.06975465376731e-05 -0.00136329615374589 -0.00172694453792919 -0.00720674618702122 -0.000686285856034922 0.0112618127814387 0.00168040468374073 0.00309476391692359 -0.00382388053579514 0.00415488042049156 0.00138142761466446 -0.00403920177323091 -0.00294752267119696 0.00263854070369959 -0.00254545630018792 -0.00473777245647587 -0.0106685530938316 0.0101784175163937 0.00115848088542188 -0.00279551224198407 0.00157619567690587 -0.00620452455293156 -0.00218071510802496 -0.0135992981705671 0.114639706750242 -0.021491559939258 -0.0661271868044655 0.178991318435971 0.0818443142479381 -0.0599813679527443 -0.0138867869146544 -0.0139472218330785 -0.0100041992572589 -0.0691745141490536 -0.003535353838124 0.0664124723237593 0.0514661723103607 0.0150999127543121 -0.0270645642043755 0.0586346963605347 0.00659007209608329 -0.0416413571882077 0.187390115694705 -0.0143269759872536 0.103965874741598 -0.102435901986259 0.154954452042576 -0.161132138196244 -0.298993873226771 -0.0505740279913754 -0.0444787912468469 -0.406504070025478 -0.163410431693272 0.0836781423491594 -0.11261731797466 -0.00364720471921834 0.0986539827160115 -0.15326666021734 0.14774428732919 -0.0206862810797325 0.06634151421921 -0.220708683743846 0.0934279841582524
  68 1256.7612410807 ""  26.2739543120168 0 0 0.0221641283277828 -0.0106453618136558 0.015385874739942 -0.0174456883019249 0.023747423757042 -0.00506301041553212 0.029027513391755 0.00613183960583152 0.0158922954812964 0.00530505747891339 -0.000127316023641795 0.00522837243048848 -0.01063707063959 -0.00222647754225048 0.000278428544926849 0.000171866317613654 0.000306956100137112 -0.00211910805022257 -0.0054364437399928 -0.000711144962248762 -0.00817803845656348 0.00197546931222475 -0.00105939106558651 0.00388315854588774 0.00969974777555127 0.00253381763583423 0.00552994088187957 -0.00346282108724974 -0.000470961732669389 -0.0012130524452598 -0.00269719071865461 -0.000739938706544634 -0.00265261277708172 -0.00324682610015227 -0.00121705362886155 -0.00137794592354377 0.443234658011906 -0.0806326428269524 0.0944622504726595 -0.479828200092572 0.0846233694247766 -0.104711700391055 -0.0184958443023346 0.00205270376454835 0.00520830890446132 -0.0275847430458927 -0.00292636909018572 -0.0311623670806062 -0.011887986166737 -0.0046155708989776 -0.00952122373113196 -0.0199272720091817 0.0279875623879361 -0.0312963475883004 0.00368157176193838 0.00301460122651342 0.00884540110780858 0.00477441565307287 -0.00921286904365271 -0.00915604330527202 0.00865764705957739 0.0031613131097379 0.00141458628499406 0.00872542362645686 -0.000986525155431752 0.00279760368924729 0.00651981697757826 0.0045539380304041 0.00429036647272539 -0.0140901097967634 -0.00220465829203298 0.0123377920119614 0.00938052422064877 -0.000842564265316571 0.00226050286724813 0.000481008010736194 0.0112049739925177 -0.00809634245233066 0.00480433411241399 -0.00152072620632715 0.00900459603853336 0.0193495161105147 0.050517807189675 0.0315256536925543 -0.0360579160439045 0.0174750593290675 0.0237922743914183 0.00570620716695699 -0.0834710785073791 -0.083164431786766 -0.140342882978499 -0.173572874694602 0.0448940889229533 -0.0175491579316687 0.230782227115532 -0.118055310476826 0.212159810584918 -0.199675906355921 0.0410774629222534 0.00493344879484117 0.00271553413905613 -0.0189043547069854 -0.00075711618443316 -0.00938774815419932 0.00856572265390782 -0.00488004894794362 -0.0034254845846969 0.0157681540053899 -0.0321696704207101 0.0564331584321871 -0.00655563368873722 0.00780789456692588 -0.036666819808106 0.012809204864262 0.0497453150176768 0.0507147605496693 0.027263452193303 0.043430232597664 0.00588694013992501 -0.0247022883142199 0.00520404435911266 0.0259909058611451 -0.0220520044047654 0.0153811018429942 -0.0475808828837364 0.00190023284549906 -0.0117888155224108 0.0289941584874794 -0.0323538346473121
  69 1264.15549671431 ""  204.67276708003 0 0 -0.0300949517994923 -0.00807767380653417 -0.00553784327293873 0.075256788988546 0.0142846343480953 0.0464945264210768 -0.144327554200057 -0.0184919617269109 -0.0414560301052142 -0.00354284893944015 -0.00184758671028521 -0.0230190038961794 0.0428689767854652 0.0072812883009615 -0.0142826092621922 -0.0192887146007855 -0.00442939691799081 0.0442013698962265 0.0626089624525973 0.0105461286054759 0.0425964206805517 -0.0386317353233884 -0.00593285859712562 -0.0688722600468809 -0.00901058796890197 0.000174419017870981 -0.0570334041126256 0.00235130403752618 -0.00488075443414542 0.0145522689750647 0.00424938515777057 0.00021332977869594 0.0187596941660176 0.000717590084611346 0.0045407864102942 0.0148120676411682 0.253369623422924 -0.0155240037052469 0.0128932662924645 -0.0498503801685052 0.0106830118063741 0.018276297559249 -0.0591405901298265 -0.00154687417340834 -0.0351063305647296 0.166211929038539 0.0282215204017508 0.223635062690035 0.218086791442363 0.0331160795272441 0.0602814732350395 -0.0148232276886079 0.0113405864495583 -0.00789538541229273 -0.0228685665475593 0.0433029507346404 -0.0096930045896656 -0.00428706902636397 0.048123793133588 0.00807762583263135 -0.00787910511690497 -0.0274921965247829 -0.023028879333766 -0.0547850142587542 0.000877938326595179 -0.00698132256096932 -0.051607659504007 -0.0213022191955464 -0.00661289902625096 0.0554468348762354 0.0122272013273701 -0.0510930183212829 -0.0181167756532889 0.0231582052633398 -0.020959627868502 0.0141528522976413 -0.0475189373564311 0.00615686976958231 -0.00479462300801042 -0.0480906024381389 -0.0125309290656411 -0.00450192693613034 0.00324978071707802 0.0105903184671176 0.00306177914724543 -0.00205617183713095 -0.00166518307623502 -0.00434139065371331 0.0019116474822395 -0.0107900219013223 0.0284270941550154 -0.0319992991496435 -0.0213419007854108 0.058442791412323 0.0518301573907918 -0.027778920118121 -0.0349731014238721 -0.0875950566634147 0.0538243624689377 -0.0101806324057003 -0.00418650735451138 0.0290951169651464 0.00775184102894304 0.0126130726775882 -0.00821315291481621 0.00872172993625695 0.00285895998325193 -0.0235658025096127 0.0577963457349401 -0.0881710044916565 0.0128690620646835 -0.0200888814892291 0.0181900610894998 -0.0308767689400368 -0.100619788210667 -0.0949714316021967 -0.0421449761340223 -0.0170454469491719 0.0112741195413917 0.0526252947638812 -0.0251091535275074 -0.0340132626627392 0.0395531149738422 -0.0401980705840033 0.0734588898913595 -0.00367698614702109 0.0191347995107756 -0.0336503312806997 0.0470500442548198
  70 1284.90290946494 ""  23.5208993654981 0 0 0.00603841119369201 -5.29829071436953e-05 0.00655404343403682 -0.00242903161068486 -0.000249991365237297 -0.00327507087590819 0.0129661812489648 0.00127499370541193 -0.00127503399748893 -0.00602701744755644 0.000139204885348472 -0.0233210729244053 0.00639650649372072 0.000788633347100377 0.0164725819875272 0.0685724310989188 0.0117595238182055 0.0497611584872093 0.0174346863877613 0.00313571818561573 0.00171323131278375 -0.0262350644763806 -0.00491980968597755 0.00666644109394458 -0.147552304901635 -0.0266602793489974 -0.0674351814070481 0.0485989239446078 0.00632738641423485 0.0178762510787567 0.0432355073585165 0.00749883420297979 0.0312870640263453 0.047810494776998 0.0115544881754261 0.0179726789194757 -0.0278303053254821 0.00709058760686517 -0.00257943088240567 -0.020422595548008 0.00138856694380502 -0.0115041447957878 -0.0885588710448374 -0.0170382659188237 -0.0303607760130193 -0.0579042606025052 -0.00840421278290584 -0.11149025715804 -0.0508851517370887 -0.00924637624773916 -0.00379413789104294 -0.0606259093081625 -0.00744839389912915 -0.0577219058723629 -0.0564851913395905 -0.0546791970573943 -0.133970778437256 -0.0485325523451529 0.107735005858001 0.105677371134286 -0.118348249735894 -0.0563612021084736 -0.0364375315928086 -0.103361196170276 0.0305827375898642 -0.0615378513816219 -0.085736386816633 -0.0645108934105983 -0.0621236999057139 0.14119044031634 0.031358131267656 -0.105915871062215 -0.1313249409861 0.00863562683672685 -0.0341688519973398 -0.00406523543464108 -0.125446996214791 0.100163988272978 -0.0735764017936332 0.0374557727352262 -0.131875930835617 0.00652731880150838 -0.00312293809661447 -0.000321753667110076 -0.00534549343837183 -0.00166356817957362 0.000395687522656058 0.0084593745250603 0.00600372712446978 -0.00366706073866356 -0.00615201182975085 -0.0277585952040134 0.000963120356175786 -0.00087680018917297 -0.0222677160106595 0.0133208901912752 -0.0529070230659779 0.00148566945424926 -0.00824923165212252 -0.00970260587059691 0.00330039670891649 -0.0389521764078076 0.0139994067511033 -0.0121281627512524 0.00811306973538152 0.00322320513673816 -0.00280654225229578 0.0383588871700297 -0.0363445653099989 0.221181761752386 0.0288934853907428 -0.00481946454617823 -0.00357719529947649 0.000567610620775033 0.0733673525243535 0.136215799062873 0.0570811022974167 -0.216546071971727 -0.116800022712649 -0.0747201590370383 0.00614572677938481 0.0770044517588451 -0.0462347108505559 0.0228771570789665 -0.114411999458479 -0.00168701141024826 -0.0189253331963421 -0.00261984673653262 -0.0747878864855641
  71 1288.1549493673 ""  5.13076492316833 0 0 0.00967054314764446 -0.00577749554681514 0.00211212334399235 -0.00964292235435722 0.00137947627822147 -0.00427351535630355 0.0406315408286318 0.00841772953492015 -0.0302172412317264 -0.0349236194202762 -0.00655110534743788 -0.00562673262738721 0.00616872784708384 0.00067195340019511 0.0391861911977583 0.0605795167168926 0.0119872935686031 -0.0246317431041832 -0.0262347630876587 -0.00527282853715653 0.000160904114765025 0.00119633013295003 -0.00139659473046704 0.0393752172592351 -0.0856257219232293 -0.0165623006876008 0.00100503299636323 0.0293213280462215 0.00631406478040912 3.84813834057444e-05 0.020531350195332 0.00376318776736994 0.00510174888373886 0.0296010909614857 0.00509701060536705 -1.42985419908014e-05 -0.020556786327773 0.00746374504246693 -0.0115599320873181 -0.0683738234057957 0.0116395414038211 -0.00869484882639579 -0.0261020516315222 0.00375415000876702 -0.00456173136610676 -0.0431194961503973 -0.010147711341429 -0.0569556976425527 -0.0220118406490481 -0.00126931282983762 0.00157496458582033 -0.0575812039681945 -0.00284695330461157 -0.073187881651827 -0.0166988437995929 -0.0596619156291494 -0.0733046683434018 -0.033789306482997 0.0355205998145804 0.0684814001706521 -0.0728705385613864 -0.01594163608948 -0.00434583604949699 -0.0196319528607036 0.0165297539041826 -0.029954925248317 -0.0127446531975273 -0.0212446656825348 -0.030096097467479 0.0551049518923835 0.0123693210647855 -0.0428912902211708 -0.0737761482708102 -0.0129412360903061 -0.00432698757203814 -0.017887339982228 -0.0491185011329438 0.0664059790645624 -0.0383815331896575 0.0536633136091305 -0.0701213521086695 -0.00775469873242332 0.0107434566392258 0.00606997152253729 0.00145831392342701 0.000618641143568516 -0.00124214050654021 2.02191664767743e-05 -0.00741966936682241 -0.00437487150172652 -0.0111753757523769 0.0218427290999066 0.0087434943671543 -0.0056933819574535 0.0663033645723759 -0.036263627206148 -0.00797411801842713 -0.0583267278728833 0.0373214133603835 0.0186201462756468 -0.00492884916947397 0.0637804365188246 -0.0267609808672057 0.01882316528559 -0.01174379565203 -0.0069146206139506 0.00437373015883678 -0.0638383218307778 0.0541914357264673 -0.381611027713733 -0.0552184435363416 0.0108132012507078 -0.00282071822844984 0.00242821479564766 -0.108305369417275 -0.229678657989066 -0.0940749953595573 0.3987335223918 0.211050649189463 0.122799425637074 -0.00932421688823271 -0.12905608339517 0.0756660025564392 -0.0352013373521845 0.189298816519768 0.00332268585848138 0.0305438175120279 0.0107892749980248 0.124622445277833
  72 1289.63699721671 ""  17.4617829595797 0 0 0.00785344225261178 -0.0137313526703907 0.0204004465175363 0.0288477361336669 0.00715123997749002 0.0155033557679813 -0.00625152024117102 0.00235154431904239 -0.0976204566653375 -0.0594650783369134 -0.00994737008186039 0.012000789107477 0.0244259886804721 0.00399578890684303 0.0421840788972475 0.023241813515379 0.00581685950314916 -0.0778025771137394 -0.0422366844074914 -0.0091074239170233 0.0246407026934603 0.00733476000677824 -0.000173821979327857 0.0339964629127036 0.000623136344013854 -0.00150058771200429 0.0589490331843874 0.00133790339971047 0.00329821077668273 -0.0165320113087264 -0.00735689209379634 -0.00083800469971078 -0.0192899586669302 0.00230163603471135 -0.00178703939200581 -0.0168085873149934 -0.0655146981257248 0.0399964179793743 -0.0357696325145574 -0.10386763428585 0.0156834607203177 -0.0020449156806502 0.0421352238051723 0.000143908671874391 0.0189474303168741 0.0349426920361772 0.00345685856145782 0.0639922375544045 0.127432801464927 0.0260874343369796 0.0440530079670304 0.00800487714871012 0.00152380507469076 0.0453114384840879 0.025614090324106 -0.0383163190476427 0.00933657662089829 -0.0128032567382178 -0.039820030705525 0.0155502200132108 -0.00902602829463681 0.0276664880801786 0.0296031776883029 0.0599965193535162 -0.0027882064171344 0.0100557271280598 0.054464917653065 0.0251032311670982 0.0103147211269771 -0.0356001040244821 -0.00785247021814753 0.0220883230873504 0.00239597858929653 -0.0305661220646473 0.0274962693207395 -0.0268164862811777 0.0324921831545913 0.0169184696785342 0.00947964974880292 0.0445490884621839 0.0120397376763042 0.00727196097067016 0.0154144719958133 0.0180323480375816 -0.0235291031157393 -0.017834840849676 -0.00852669362008088 0.074871027650693 0.0358487207641392 -0.0254260322716945 -0.0113787124630586 -0.100767919680051 -0.00516218404161303 0.0395157608360057 0.0589852314700044 -0.0191669603972306 -0.542587283005197 -0.237117302374471 0.114755386319726 -0.00680662395039283 0.00211947903941923 -0.0131262479357293 0.00565903930362596 -0.00460908572161458 0.00214643945375318 0.00249569361671829 -0.00240028636869051 0.0161886584399487 0.000369492744826713 0.112301890449083 0.0253705089849936 -0.00919874354721091 -0.0199019525229822 -0.00980601049822553 0.0171476647933097 0.0394843909642566 0.017112895618318 -0.11179010405333 -0.0549193296983452 -0.0257503240263336 -0.00476977121915845 0.0336097709083154 -0.0154478322465074 0.002816878502956 -0.0470860009653456 -0.000719608400827876 -0.00692807590315756 0.00207341631307799 -0.0308132455493743
  73 1299.94422926372 ""  104.093272246511 0 0 0.0245091441336996 -0.00192854739625697 0.0325626437400836 -0.0353850527860764 -0.00646470389278831 -0.0380395630641077 0.00583063280997866 0.000130954324008773 0.0956316406601169 0.0647299326992644 0.0102964628162115 -0.00676927334745617 -0.0261176883186863 -0.00427543283074252 -0.0502708913377293 -0.0416188270409081 -0.00931375924044361 0.0816585850115898 0.046350952095887 0.00980740379332424 -0.02560488290446 -0.00691005556683284 0.000194909100276814 -0.035071684651746 0.0189876741947163 0.00485204652331298 -0.0488786048273334 -0.00781524271511323 -0.00391730647868128 0.0130953643520698 0.00274508081069855 0.000188555682202291 0.0152027593239717 -0.00851294344597069 0.000109508984792413 0.0132738199330946 -0.164386647953039 0.0129359250529393 0.0110298467354872 -0.0247071859757827 -0.00117649570698199 -0.00313965593658444 -0.0552039603785863 -0.000265960520724759 -0.0152721985861072 -0.0337174122081756 -0.00225945805040689 -0.0658378366610803 -0.112322775427943 -0.0225421698789882 -0.0441711370181902 0.0229543639434977 -0.00611322997811438 0.0132240723557595 -0.0173904997151176 0.0418029531240039 0.00748439682667929 0.0182361991764732 0.024224024066197 -0.0289375010409102 0.024284246037179 -0.0171302084902684 -0.0212640379771236 -0.0473730332382387 -0.00134355701430402 -0.00205805259287869 -0.0439817062073495 -0.0167241649574105 -0.00236197182559018 0.0169311949651895 0.00369172030675273 -0.00665495418640086 0.0159029781763647 0.0264712734142734 -0.0200251816855126 0.0261262152120369 -0.0150766466548536 -0.0297454736566552 -0.000436655065692604 -0.045886236843487 0.00449243477743567 0.00578756972033437 0.0202638269486263 0.0161420086830416 -0.0242994931639095 -0.0155910408256517 -0.00429678787092455 0.0768217610858101 0.027129020866824 -0.0348398357701984 -0.0309789049274786 -0.0776783182321566 0.00761431798784672 0.01030800445036 0.0751716899022212 -0.0298118315182625 -0.494467751614775 -0.210441009231993 0.086478339816231 0.00872388010061049 0.000661622025511362 0.0122640243014233 -0.0147304525721963 -0.000917913721222575 -0.00159403408961276 -0.00433953155533748 -0.000964608613064297 -0.0120540427309459 0.00365176225427746 -0.0765414016013449 -0.0132651160152632 0.00700108310722303 -0.0170062422008486 0.00356029167382918 -0.00398832564185043 -0.0398581638933276 -0.0151953714200375 0.139092623620948 0.0665245402670573 0.0284754558690051 -0.000478816291521508 -0.0272701753990608 0.0126124842256721 -0.00248918158481372 0.036883244895578 0.00287859823665456 0.00410353751288228 0.0185466215088127 0.024028333571964
  74 1345.97492802983 ""  3.62999892172426 0 0 0.0082951356940872 0.00217861802986829 0.00674389139456018 0.00653539845337613 0.00180145188829031 0.00248926205342375 0.00196153798687743 0.00124984585537919 -0.0217171866351303 0.00192233027125299 0.000777293188978997 0.00281816665620125 0.0047083429467159 0.000694251065860541 0.00248334205783245 -0.00871713633073237 -0.00192806157094605 0.0119043321844477 -0.00229908492716033 -0.000512680846687321 0.00296109812240653 -0.00680404006454564 -0.00102435851969063 -0.006086690551491 0.00360272084407106 0.000671908350696965 -0.00362356059437676 -0.000828559563006369 -0.00110034383541398 -0.000592441392805971 0.0014329878566377 0.000241588286512799 0.00049754216813572 -0.00130713200758257 0.00077726415272425 -0.000420504318063785 -0.0391803259295089 0.00436928184336833 0.000549424528397877 -0.0794308227707522 0.017222471466913 -0.0241669330327894 -0.0559352548972413 -0.0153054152041887 -0.00161036420773007 -0.0268256061948165 -0.00255585163254992 -0.0599711961862015 0.0842338458715317 0.0150258282483206 0.0119570050025893 0.0354643026037755 0.00306158321094832 0.0801808581681819 0.00122194557698104 0.00761855389049032 0.00445733047367409 -0.00256990652567557 0.00238218185837449 0.00130744713496865 0.000311752862157247 0.00207966175936155 0.00361447712484338 -0.00803035568137244 -0.00179945161090969 4.30074208945194e-05 -0.00762788062224339 -0.00157251838351004 -0.000156207764525949 -0.00461930799203152 -0.00112888258493138 0.00777876308551742 0.00145939172051043 -0.00164670191611485 0.00331028651710598 -0.0014511148916701 -0.00349051887144554 0.00113423109313408 0.00389555153148747 -0.00627514276150975 0.00434129121696789 0.00657354713691373 -0.000579457447142688 -0.00690655215390504 -0.00493167963584905 0.000874328354325588 -0.000450053364789896 0.00589611934141284 -0.0120291214792156 0.00739948895013811 -0.0382066147117051 -0.00469952745945043 0.01955082023505 0.0112860669209183 0.00280304701457496 -0.00918869675705307 -0.0413517802126754 0.0666455082410401 -0.0610269686814951 -0.0122200387464621 -0.0216756445171009 -0.0416914175221562 -0.0367284709763243 -0.0184533885398915 0.0443952506167072 0.0535489468878396 0.00884366866688712 -0.012245618058592 -0.104993341955587 -0.34233014597034 -0.171468266506687 0.0855527953692209 0.655345679070959 0.273937926068526 0.211247717203758 0.141099839453641 0.0973618403465774 -0.0458672835692634 -0.0412020808891246 -0.127762024281505 -0.0723600010236118 0.0642567787209966 0.0269542143385175 -0.129522621034625 0.0667123790107558 -0.0269899478689078 0.044172541130588 -0.133884147105944 -0.00708018130322392
  75 1350.90813800692 ""  0.316389796950439 0 0 -0.00198687234800484 -0.000311637521439791 -0.0135037693608055 -0.00740866787017363 7.20362376527684e-05 0.0179078439444036 0.0530635251039221 0.0102010225267614 -0.0848638172964303 0.0271288575834166 0.00400866328842756 0.0142652984101312 0.0136860485585325 0.00233426302341039 0.0241757720364931 -0.047964309749779 -0.0102204446732301 0.0659461936058289 -0.026856937724076 -0.0051542765021911 -0.00618432102380499 -0.0199176443650189 -0.0027019673418332 -0.0140849621658294 0.0190606026867635 0.00402955025457195 -0.020705583055588 -0.004426149343343 -0.00636293344846493 -0.00255838071702184 0.0109343887314566 0.00212623167394308 0.00311196942854106 -0.00640041505004984 0.00430482434316917 -0.00210035267181828 0.00171610669184918 -0.00129483350894155 -0.0131134904488928 -0.0055009515844106 0.00823217010983882 0.00487787395353074 -0.346791745171801 -0.0531506576297908 -0.0140215457964013 -0.211644347971596 -0.0306324428002993 -0.422152667806293 0.431509558139732 0.0777111963629433 0.0394811103483059 0.155292458119704 0.0117520081486991 0.337148092065859 0.00717812372763339 0.0384563952018574 0.0253112670029538 -0.0155923474594325 0.0183038616837378 0.00824005768397635 0.00501534346537465 0.0108168159151228 0.0189453437962906 -0.0532072005392357 -0.0100403803806082 -0.00220104196276632 -0.0520180564998096 -0.0107245728338271 -0.0020389241410564 -0.0320496783207705 -0.00692906653061316 0.0543917958742009 0.00862274536466268 -0.00848538272231715 0.0176147607105665 -0.00711766338248882 -0.0228124507873206 0.00673077175875163 0.0208833425931802 -0.0340059208187046 0.0228300364879802 -0.00156039514475167 0.00119478615506473 -0.00228207309682495 0.000917736885569045 0.0011398506407394 -0.00138141066343218 -0.000633849117669698 -0.00674449866655107 0.0110191010980062 0.0047497103795823 0.0235244284990351 0.000801533798813488 -0.00881595115617304 -0.00149402186257466 0.000728270781089675 0.0143729392835161 0.0221117793652906 -0.0107322216300386 0.0032875275188991 0.00554155182063974 0.00936651607793023 0.00541355077428015 0.00335699576291075 -0.0071023793196168 -0.0108517726679515 -0.00112691323463848 0.000151448661174451 0.0162864412400998 0.0401876004669814 0.0244132068998934 -0.0157820003587355 -0.12948983733099 -0.0528537843765152 -0.0374689601174058 -0.0381647048146398 -0.0210944351309772 0.0360207836305159 0.020329419312612 0.0214189391342993 0.0148212736344898 -0.0176215298630607 -0.00268751484447822 0.0266654260049581 -0.00938250245503964 0.00467629377181112 -0.00748714482989371 0.0236113558953193 0.00694615648549861
  76 1364.33324954713 ""  6.67882849634996 0 0 -0.0757695463007312 -0.00277212929785876 -0.0551639955106931 -0.0314112369634423 -0.00610992338986036 0.0172127878035794 0.0337070588003941 0.00242859866825773 0.0119048045837925 0.0102912220659847 0.00224656658953085 0.0018861856472749 -0.0083946113769174 -0.00148785150436112 0.012591960955184 0.00537372301791468 0.00111632064984009 -0.00625617668986634 -0.0135328195467049 -0.00220926061593529 -0.0122134628160711 0.00852069335129008 0.00133520084722271 0.0141448541359886 -0.000360185026355423 -7.65747073557715e-05 0.00186266056653755 0.000297123217268966 0.000255465787491135 -0.000219038041888117 0.00142263649001653 0.000284765467066393 -0.0008100317896999 0.000380455605677119 -0.000224606865182845 -0.000253789955811063 0.379490542076153 -0.0774079417448387 0.0486214355072145 0.515016158729911 -0.0903529641192282 0.179260522801636 -0.0541162757378633 -0.0093998961836893 -0.0010756735930017 -0.0471676988228422 -0.00855970720070067 -0.0625342722264541 0.00402321095540098 0.00120280304666404 -0.011423549707046 -0.0333977026530702 0.00128873694130319 -0.0724524485934676 0.000825605441278777 -0.00218553677649917 0.000136637191345362 -0.000207699700680418 -0.000695655869351548 0.000745093686206844 -4.94496636830616e-05 -5.51619762492074e-05 -0.000364985135394047 -0.00357876334545189 4.42423450818309e-05 -0.00194141925490989 -0.00315930028038342 -0.00119748035110304 -0.00181957004234965 -0.00689110326108366 -0.00134602778188958 0.0095165029470286 -2.12235518702251e-05 0.000132589515789542 -0.000588785105654416 -0.000508067295351087 0.000734146254703648 0.000772840057485087 -5.13385169185236e-05 0.00246073570679731 0.000320517486931133 -0.00334498642327049 0.0071461668748244 0.0180491666160006 0.00453449437261093 -0.00956874454189763 0.00812824974301724 4.49715616548459e-05 0.0713464993717309 -0.0495980329400595 0.0239945467846678 -0.164879635611246 -0.0513501377717297 0.0559919239392207 -0.0436212541089056 0.0544314040533235 0.0885713363396741 -0.337710563540249 0.289194685678662 -0.000404183456806878 -0.000870900243283176 -0.00870935611980667 -0.00718757169248794 -0.00321509399310985 0.0045682578832026 0.0075216401522583 -0.00087742756015276 -0.000285832559415589 -0.015726822510601 -0.0492790422169867 -0.0284680657052734 0.0153604403986333 0.0903115338787045 0.0493452062529664 0.0465688374121336 0.0539393457705154 0.0232261325671208 -0.0048209255040911 -0.00841854111560036 -0.0102785327121258 -0.0105789091062612 0.0128319626304952 -0.000388696667514516 -0.0205912005126432 0.0115977297679982 -0.0017471376636596 0.00521480033128196 -0.0103870402643402 -0.0067583635119224
  77 1406.25361970019 ""  19.2957396068539 0 0 0.0652188672899298 -0.0449162746111619 0.0222125183342786 0.0160942861403242 -9.4896664585634e-05 -0.0107096801463178 -0.017133932746236 -0.00117096362151569 -0.0078521854334732 -0.00862580337117598 -0.00170744358758478 -0.0031250489306456 0.00939964956936595 0.00162299917156518 -0.00614506612417714 -0.0105730251012533 -0.00240140916502395 0.0131726284471144 0.00412614696692187 0.000907484678659253 0.00113033221007994 -0.000592318750761096 0.000609897028339622 -0.00409442143795857 0.00298906335407807 0.000473175478221817 -0.00308832020366191 -0.000721258582138814 -0.00222701219159282 -0.00134489893093746 0.00279264724698746 0.000632159902737008 -0.000964677345294383 -0.0013850609816397 0.00143562408237913 -0.000987019944645332 -0.432123745435768 0.150804988348279 -0.183361469254531 -0.182599745041751 0.0185032143522417 -0.011368435661278 0.0315996862049188 0.0058571702120591 -0.00190984479577145 0.0120947791941142 0.00304994119422528 -0.00308439587830747 0.022318890841671 0.00516727694563603 0.00309093684277056 0.0320945023499572 -0.0144518426999303 0.0546966067002903 0.00199133368846446 0.011664738466094 0.00610955614282332 -0.00444959473607778 0.00851401583899187 0.0018534393523318 0.00164741918379157 0.00603980585336502 0.00974708323217914 -0.0133857851933102 -0.00805177205539501 0.00478197885290762 -0.0154575716869402 0.00199035992213491 0.00481514672387412 -0.00705291047353728 -0.0018916741157498 0.0108854741650408 0.00353265979445264 -0.00424526697194661 0.00741195433663087 -0.000463501063830534 -0.00766958412490204 0.00053425128602323 0.0051744399344897 -0.00888454885984756 0.00457437428315423 2.29151193700503e-05 -0.0195270206144166 0.026133228086157 0.0182835091899002 -0.00172881408468587 0.00486433199357199 -0.0804534499267479 0.0895833136352591 -0.0471462013223196 -0.00569170460620848 -0.127818299285954 -0.00520388111456633 -0.000649660516099057 -0.00803961163703907 0.0144257565396605 0.365563057262872 -0.340637072330122 0.349888692557906 -0.000920819192007041 0.00240305813426398 -0.00381724277288116 0.00438313124147806 0.00335972487174443 0.00152457239819504 0.00167483129102999 4.32406858828225e-05 0.00105589748958273 -0.00835513973609686 -0.018423101333502 -0.0128303923244857 0.00138488140650758 0.0103067301552076 0.0080163917906761 0.0306334671551548 0.0132725555794949 0.00541359495627003 -0.0312889273516757 -0.0128101789903788 -0.0111589414234607 0.00158882301024241 0.00018464063022714 0.000180256287074432 -0.00727093808632016 -0.00189668145561761 -0.00145470286876304 -0.000342202212204687 -0.00500316252909082 -0.00752529229805817
  78 1418.03712312863 ""  8.15166293663041 0 0 -0.00233374483864546 0.00206695124389558 0.00347209441153647 0.00415842955663016 0.000464115320000202 -0.00564676597373683 -0.0163008168121482 -0.00325432719441995 0.023341725706917 -0.0263232807473214 -0.00390012486117827 -0.0193223090200807 0.0229692299697499 0.00396978357916706 0.00898620324179968 -0.00339985233200146 -0.00125794316094872 0.0101335935345673 -0.0135512163164678 -0.00162819084690914 -0.0179168673842062 0.0245476286219461 0.00369060623294027 0.0167747252186985 -0.0058594593622722 -0.000324453873278785 0.00109918450904932 0.0114695601428552 -0.050116266688347 -0.0393652905068637 0.0789589779250674 0.0162855595985634 -0.0491943907969702 -0.00153117768253668 0.0208168742423442 -0.0169334737588802 0.017089696876519 -0.00211808473798684 0.00830805908478267 0.0050468055974418 -0.00368741551660635 -0.00575639853488472 0.104281070850663 0.0165728732237066 -0.0121375305360856 0.0132220457257623 0.00150793787585972 -0.0164341558515709 0.00615686324507663 -0.00170233971948366 -0.0187675368672074 -0.0388474054103973 -0.000537649924702416 -0.114117060890956 0.0510877576899807 0.250215217902446 0.105876924063234 -0.138887482192264 0.218887024813497 0.108415557811821 -0.0307397053663304 0.137570667711961 0.244947824596235 -0.315470802223122 -0.213263491319837 0.11457141567539 -0.369230785064248 0.071319633815996 0.12500023000183 -0.228427268112333 -0.0494895114805905 0.32026565852411 -0.000916928799153501 -0.0647664725616441 0.0932898100583644 -0.0301091883102452 -0.0995451890343309 0.0528890339595767 0.0659115050042805 -0.088360267255384 0.0451430668397091 0.000307141126026793 -3.01670417840163e-05 -0.000985037818284358 -0.000858414394617183 1.91282003156884e-05 -6.71968215371854e-05 0.00366720774146966 -0.0037018725525119 0.00070959865068161 -0.000349462746661038 0.00849600598638704 0.00217828986460041 -0.0019966697565 0.00284670955935013 -0.00340090568348826 -0.0194832320259969 0.0166114146464782 -0.0181466879251087 -0.000272755671051765 -0.00307495502537539 -0.000304992943351309 -0.000409987689478205 0.000473159784772936 -0.000824703484579822 0.00127712606863816 -0.00181764046944635 0.000705242323901888 0.00378764345824214 0.0144959400637858 0.00630745735946304 0.00117381412062272 0.0115226118138423 0.00379502726921337 -0.00411125449646152 -0.00185836975028994 -0.00151983341834994 -0.000825660195876662 0.000582410008587035 0.00378509669120887 -0.00663559399266781 0.00877156239508377 -0.00327803532882279 -0.00583429094266913 0.00746449040747191 0.00242682897369097 0.000796288071961623 0.00945911998437578 -0.0032406441331362
  79 1419.4741506939 ""  7.0100510716032 0 0 0.00036289336265047 -0.000339522132759508 -0.00082642118745946 -0.00102100186128208 -0.000103704497224629 0.00129488110165232 0.00379369859279401 0.000465808130850525 -0.00517477373607173 0.00617265968671208 0.00116053565171393 0.00441729370011508 -0.00555949462016408 -0.000203496538563922 -0.00207515441219939 0.00133947307539557 -0.0015469392067537 -0.00244034161396868 0.00309934505333541 0.00153261351298226 0.00420041732742921 -0.00575939545648035 -0.000936162637773879 -0.00393566040153583 0.000480102687690535 0.00371938164559055 -0.000183154108575138 0.00954298263460692 -0.0607483640797856 -0.0402816121985172 -0.0181105217156896 -0.00745292789685485 0.0116841748283092 0.0164305981994763 -0.077086953586347 0.0484040941064908 -0.00268756710338824 0.000104468721213268 -0.00139897979485824 -0.00073006081100007 0.000756429665433579 0.0012104755194483 -0.0241854339265834 -0.00388206283397874 0.00274603401880031 -0.00214215691152206 -0.00505682126388106 0.00412733866768582 0.000359904806365493 -0.0165574480647287 0.00367072719007447 0.00832062060484721 0.00173553902247428 0.0258978865043527 0.0402674567810423 0.281403846538906 0.103767507153727 -0.13968311376321 0.276074867673189 0.0911805533015573 -0.0092562014143709 0.161145521390263 0.288161692939766 0.0663231898750668 0.0519721955512617 -0.0373362343137823 0.0959093556863313 -0.0135721470288165 -0.0203592156793356 0.0502994986493624 0.0328850111158034 -0.0759756074036139 -0.0585495856488332 0.214672113161404 -0.348646867521449 0.0414452201124708 0.386937286869775 -0.106375743480484 -0.188987228555073 0.314354335393198 -0.119967833402149 -0.000111386508316012 0.000124413749227902 0.000148121198858397 0.000149368597239349 9.26675684356146e-06 -2.85459308574182e-06 -0.000608365898502715 0.000539635399242514 -1.17189596846843e-05 0.00020470796906115 -0.00184081180638224 -0.000685960978125533 0.000602622634405822 -0.00086305760788447 0.000970118103253661 0.0033969536989905 -0.00271029955553337 0.00302044622154933 -4.18392289940547e-05 0.000598172814450004 8.25354586819573e-06 0.000110797554386378 -8.78127922210747e-05 0.000171509584508218 -0.000312282617687846 0.000626732667918145 -0.000110160896863973 -1.65847851697002e-05 -0.00288604475918134 -0.00116605092931377 -0.00025705333569707 -0.00267355326317813 -0.000234875959601825 0.000744315074904388 0.000250251245407741 0.00026560945056002 0.000304097819986091 -4.27027723173275e-05 -0.00080415283069368 0.00215443011168905 -0.00252654138193536 0.000949998211397048 0.00120573628846817 -0.00229151618000377 -0.000805853137230782 -0.000372084724350846 -0.00310687689907133 0.000308229678221514
  80 1426.74524346923 ""  3.24568768596242 0 0 -0.00184130099275772 -0.00302593521350736 0.000380062357654469 -0.000912098838619612 -0.000617066372307455 0.000474304602965909 0.000132802170069096 4.27035697555219e-05 0.000634506046864348 -0.00208263624648109 -0.000289962432325876 -0.0018468033227784 0.00267104849521011 0.000450300390778084 0.00156585847245135 -0.00164600316926926 -0.000377640472815516 0.00281617285442773 -0.00277202796518655 -0.000475373273492484 -0.00210614373917779 0.00224575579395226 0.000427816491770359 0.00113960457924076 0.00106061132584238 0.000208289691680468 -0.00123711651557354 -0.000628662044834135 0.00119552193891911 0.00118219943406344 -0.00301569584877081 -0.000682859057139514 0.00241346460264851 -4.50318799023421e-05 -0.00159670748997493 0.00115703919928556 0.00561284667960109 0.0142564839854121 -0.0159165668418555 0.0194855228340646 -0.0101325466285635 -0.00339219116522752 0.00181306615019108 0.00149646681654796 -0.00211429173074835 -0.00400573127732982 -0.000653168718324871 -0.0122967075981261 0.0146409919426021 0.00270398422561519 -0.000602724516392325 0.000288743357565408 -0.0005163810325863 -0.00370935296517278 -0.00131782799781031 -0.0065114987622137 -0.00213507473817411 0.00381634524460364 -0.00521552161451377 -0.00345706990063447 0.00212105714626969 -0.00365116834533615 -0.00665832542732579 0.0112444008954788 0.00947952029878009 -0.00592719294832479 0.014025423538985 -0.00411119658686558 -0.00615511595384463 0.00885996899822809 0.00213926229990281 -0.0120064382825923 0.000178353918858091 0.00476191541704641 -0.00703947284344842 0.00163355685355061 0.00718585086359591 -0.0033323890303484 -0.00402013615932449 0.00586290547162682 -0.00220769172344086 0.00906600438166825 -0.0219815684755141 0.00148418349491083 0.00165405416446051 -0.000649423673108141 9.97430359187268e-05 -0.00228970907535487 0.0103601260356773 -0.00239300362644956 -0.0327431687461158 0.123228716284152 0.0740066095812755 -0.0916958426472497 0.0762723426395481 -0.0816809567670246 0.0133704921353143 -0.0150229197259238 0.021724855480428 0.00403889216606646 -0.0778862219712151 -0.00161859993580274 -0.0114992820002807 0.0195958601256848 -0.0198732629331111 0.0351577087251723 -0.0800802272146794 0.0172537073289762 0.017893076672912 0.350493552283667 0.14658975926314 0.0231511852817301 0.242722017162519 0.0184120517155492 -0.0772143203146596 -0.10690594809726 -0.0608072003233258 0.135049313950498 0.0908137265849279 0.0949519168880363 -0.253541465371404 0.319501641274268 -0.138944030828329 -0.171327185536606 0.311362714072226 0.108771264833215 0.0337916197157074 0.406623520197684 -0.077019410490778
  81 1443.43429680859 ""  3.51665720871467 0 0 0.00180734319425955 -0.00165164176453402 -0.0102307207479098 -0.0135593832179722 -0.0015441311086157 0.0150797044465977 0.0399575579157672 0.00767780052104427 -0.0515888172277928 0.0833463309742704 0.0125132167753079 0.0609258812811383 -0.0874254583542009 -0.0145671755524834 -0.0348730429101678 0.0472014016648256 0.0103058936869811 -0.0712985360998736 0.0633403217313587 0.00943390975254653 0.0670273403983948 -0.0829152132062585 -0.0128648602527368 -0.0518109124630611 -0.0216852251057667 -0.00457955982910843 0.0275524691008778 0.00896079593508317 -0.0076272940009999 -0.00955474545133641 0.0192765321655627 0.00442808062652249 -0.0246077905114824 0.00514643404866212 0.0108553475081075 -0.0092639047244055 -0.0119671977120178 -0.0107373811187479 -0.00271158755741319 -0.000343176936095511 0.00996305076685037 0.0194154240817513 -0.265343123654145 -0.0420239361873326 0.0449761287954664 0.0448794032521622 0.00359765967142066 0.247487716418898 -0.264850016573624 -0.0511994335721411 0.0437929639940553 0.072728654290181 -0.000176271644530284 0.278197035936572 0.00658026668634815 0.0434402856291204 0.00364990258516149 -0.027714760243973 0.0261927531741462 0.0321688872222332 -0.0359422820637628 0.0233607265656508 0.04918887585835 -0.0589778528323227 -0.0842218364814523 0.0639117565108431 -0.0864931107044985 0.0519033823591111 0.067235625817584 -0.0607783594429426 -0.0139995403014367 0.0745280760984089 -0.0226358865934364 -0.0381815654353253 0.0478527500485705 -0.0160924063772762 -0.0373101941170696 0.0307685174218257 0.0233652080339129 -0.0372113616604418 0.00297161409902442 2.80042730430791e-05 -4.67318781824372e-05 0.000518721570862872 0.000734163917982954 5.42242452751352e-05 -0.000140552180198455 -0.00309335134363848 0.00300218171945785 0.00135617752309547 -0.00163650628074658 -0.00322026947548687 0.000467152238542488 -0.00195672846340295 -0.00164451009090479 0.00188632087187318 0.020437551667649 -0.0152669135270251 0.0186118783664839 0.00114135388007627 0.00246991797830673 0.000987127631237271 6.66059569122354e-05 -0.000253558595671674 0.000579453034681973 0.00103933771613703 -0.00745912932188575 -8.65995770234453e-05 -0.0123937605973334 -0.00963981348479779 -0.00535921620353959 -0.00218192212047349 -0.0112093646933089 -0.0127505355956092 0.00217845456492818 -0.00204222778493619 -0.000148192134758822 0.0122594365448935 0.00501760657717481 -0.00102609692568572 -0.0175091076569878 0.0223555541458186 -0.0138191786888171 -0.0028262379549057 0.0269650362141514 0.0107882977622256 0.00341234115139752 0.0308858307572298 0.00235971558179578
  82 1450.86832429794 ""  10.2135170870732 0 0 0.00758065157616936 0.00466412215931476 -0.000932119248709057 0.00298520503568274 0.000563323811815741 -0.00222031156730201 -0.00320861067215021 -0.000363540702591687 0.0027808914799236 -0.00568416187100931 -0.00116833870628402 -0.0030782736204173 0.00471440902247754 0.000767115420805976 0.000996466478886773 -0.00135377167536122 -0.000275773060959769 0.00377743855248647 -0.0018889794062412 -0.000236053102742254 -0.00192774039582139 0.00262863557296688 0.000346227202723179 0.000450981476320313 0.000526191890092298 0.000139789424952651 -0.00146151952958815 0.000763926953984698 -0.00538954071406893 -0.00363787605057576 -0.00636939279981756 -0.00137073148990523 0.00453039156653067 -0.0014872140948371 0.00554160265760204 -0.00333063440532739 -0.0350446961612038 -0.0309297148347617 0.0319777722656515 -0.0529024955994239 0.0270884983116356 0.0154458177857696 0.0202032096784295 0.00381716394496946 -0.00155158398841756 1.92703724846227e-06 0.00015609691976233 -0.00931878199782709 0.00840324561967134 0.00144820699304123 -0.00134660864642618 -0.00112066438630118 0.00103389805631049 -0.00753066075601269 0.00402856356716061 0.0255938775024681 0.0097195819293598 -0.0131767995759786 0.024313900292336 0.00833653872731609 -0.000850551434566514 0.0140285759776677 0.025404192062829 0.0245258193736441 0.0183391170949586 -0.0102480356445707 0.0296169789376995 -0.00703457736227619 -0.0108741019094958 0.0192076044878484 0.0044975219476327 -0.0270373226215842 0.00607977903391953 -0.0144655168229605 0.0247773931391907 -0.00277884946504141 -0.0288206640459096 0.00668674471345931 0.0134863515184486 -0.0216555755921834 0.00892708779350861 -0.0136276576681322 0.0504694896725235 -0.010564483118721 -0.00311944566563791 0.00176439370960721 8.33791011701694e-05 0.000203690679804843 -0.0191920448288235 0.00903611835465411 0.0432806537077233 -0.270606136620596 -0.150634485293265 0.142596779718397 -0.224070480532416 0.215307667779386 -0.00386653502886041 0.0470488275903037 -0.046353028496162 -0.00883082613968157 0.085469322593721 0.000977536595413573 0.0142819286720984 -0.0216241692381199 0.012263436038557 0.0132918636996063 -0.0849811988573064 -0.00297504780563928 0.00296390669967889 -0.317411844946554 -0.135745860036276 -0.0320887088720055 -0.260641475303012 -0.0167199928672374 0.0409839517389683 0.12639982213255 0.0615312824121568 -0.117870774507985 -0.0801244391277956 -0.0351138344972021 -0.155388606820268 0.226581134482599 -0.168162676708407 -0.0214536626279628 0.308077113701382 0.122097375346324 0.0365637707146121 0.281009512027546 0.0177429489407263
  83 1451.44028941765 ""  4.26820237231514 0 0 0.00106035361881915 1.98156137263023e-05 0.000383824393543373 0.00153843874414686 0.00028103471441663 0.000831963027077591 -0.00314741964019464 -0.000323907110711864 -0.0051645041469837 -0.000465816562826205 -0.000185471785648212 0.00335358446889506 0.000971568092272054 0.000215428533859173 -0.00206041631420277 -0.00905419876165696 -0.00167244635511404 -0.00281207642588573 -0.00196063148688903 -0.000328458642736447 -0.000410094290021848 0.0040990186545385 0.00064237168563485 0.00228613069144267 0.00143265126020214 0.00023980090117832 -3.41196262398632e-05 -0.00839258156282443 0.0558644328950506 0.0398938815711067 0.0580413876982839 0.0126173802764594 -0.036057085164444 0.0140079619964828 -0.0586005957968314 0.0380504843035637 -0.00421883756720968 0.00127978604480613 -0.00113838491261149 -0.00677710643628044 0.00135605827750321 -0.0026290329837916 0.00232141210828291 8.05684990469675e-05 0.00350734559287505 0.0129291907435644 0.00199252572552923 0.0211508306735553 0.0439471987548291 0.00782979542095261 0.00417084363423141 0.000270613432645401 0.000381194041796627 -0.005527255995335 -0.0469516413794159 -0.254742253254832 -0.102368068966168 0.13832881167141 -0.253410587570864 -0.0886007799061802 0.00402195139934146 -0.151183797793255 -0.268620168498418 -0.229298353808007 -0.160116407412475 0.0868303961547159 -0.273417540143926 0.0549071989527147 0.0911459823023622 -0.165377725148514 -0.0400903437261539 0.238775665686305 -0.0568145114758378 0.161283995778977 -0.26844278800862 0.0333832722724508 0.299660849205858 -0.0758954099059454 -0.145354977157734 0.229844157457792 -0.0934213127746483 -0.000990927017440156 0.0030755646965607 -0.000683252703219283 -0.000274426016871937 0.000210822494166125 -7.31323599459834e-05 -0.000168818709586165 -0.00137465983567886 0.000936047116534204 0.00325163326416092 -0.0174452710895725 -0.00990587242909915 0.00979733743660118 -0.015040255808988 0.0142945134781513 0.0003244852147005 0.00399153459177272 -0.00349109444805908 -0.000890583497530209 0.0100851109623162 0.000189968391505995 0.00180942504766088 -0.00230642990357581 0.00173270593733446 0.00136635425105066 -0.00913442601278983 -0.000522171342708211 -0.0023243156277251 -0.0377043565011725 -0.0165620292556586 -0.00403867218534596 -0.0300861162013699 -0.00419282002756515 0.00596779816706221 0.0134062281389666 0.00699166365305316 -0.0166985248307451 -0.0105207789645821 -0.00619766621862451 -0.0174293730180796 0.0239304464553792 -0.0173461399718633 -0.00103828083435782 0.032039084283299 0.0128852687697951 0.00430380206436922 0.0299556021304949 0.00374585406884163
  84 1455.92521885804 ""  16.0795352955561 0 0 0.0114177281597744 0.00457311213482214 -0.00340870577631779 0.00222162076411363 5.97816131557182e-05 -0.00272643598626546 0.00107349581431982 0.000676212261476897 -0.00139591346424245 -0.00135309894030764 -0.000262724845290519 0.000726088979423127 -0.000480112509983972 -8.92921221335954e-05 -0.00143840053489229 0.00124955892385226 0.000243124910250301 6.5925062869066e-05 0.000391208415233785 -5.76166474168029e-05 0.00205846671558316 -0.00247605539706638 -0.000430950174895382 -0.00320165093476173 -0.000672703457053865 -0.000129710910516478 3.61601932882801e-05 -3.07119221008775e-05 0.00119242236267517 0.000833724118540911 0.00143337718303241 0.000270801083998639 -0.00103863358759127 0.000560495606737634 -0.00105260840961097 0.000681076314334747 -0.0670354914357208 -0.0550817927784002 0.0517041717227804 -0.0789030877775648 0.0453560887495866 0.0438449052237901 -0.000210324462288353 0.00118259457653579 0.000690018225293146 0.00450679505942155 0.000608218095720152 0.00846863008561278 0.00472473738364396 0.000686114023101378 0.00279078064645756 0.00634387282450843 0.00160263438354058 0.0152384928627349 -0.000937912013588066 -0.0058482574283789 -0.00241169636219567 0.00256978427427955 -0.00542136433453272 -0.00132559253754891 -0.000349348899652468 -0.00343787097901527 -0.00594520560729104 -0.00551431873777179 -0.00475926304572819 0.00305449461732728 -0.00673535843368314 0.00219080716760003 0.00333739672406982 -0.00360095020045166 -0.000686529968540531 0.00504182125379222 -0.00344321521275548 0.00253245660653892 -0.00508124807109484 -4.97431462974151e-05 0.00651962043612826 -0.000522754065833304 -0.00272394186394854 0.00327205965917511 -0.00246649471276607 -0.0164110046505586 0.0877227663109696 -0.0186377905850993 -0.00405991870027396 0.00102592940043742 0.00116474393617336 -0.00563471738721846 -0.0254709047004409 0.0106137280049587 0.0465835578240273 -0.440427928094231 -0.233909639434806 0.209825769780049 -0.346553577417025 0.337055974656411 0.0148466747489651 0.0468831747445673 -0.0434912406264063 0.00333390401136259 -0.0731102993049291 0.00102656497332086 -0.0127828747768425 0.0139266150035424 -0.0158465595454329 -0.00193774766781038 0.0317437312397921 0.00663199369867154 0.0568223978021632 0.274832355157791 0.132941597333505 0.0297870834465746 0.205669318300213 0.0558780034956256 -0.0760144665139954 -0.121115814160759 -0.0611984552046958 0.175909563714198 0.100543708708275 0.0662258327284294 0.0675928531164809 -0.0628613611545761 0.0429819234593239 -0.0323429785008486 -0.0781682308706386 -0.0366240834475919 -0.0213190025132986 -0.0856607043302645 -0.0545471057265515
  85 1497.49122789944 ""  0.00430891575938947 0 0 -1.70670306414947e-05 -8.65242884976052e-05 0.000240670070636402 -2.3462009301231e-05 4.22301918514453e-05 0.00013656694576579 -0.000204905171803914 6.06398676442617e-05 -0.000554262120411639 0.000615226452444986 7.57470738692446e-05 0.000185012338468445 -0.000209594667688494 -0.000295512184323645 0.000175605822559699 -5.46113725882756e-05 -0.000283798868792488 -0.000490701868230889 0.000867007197878234 7.33922557718481e-05 0.000177812996381596 -0.000304604708953991 -1.49253235286981e-05 0.000347944319844797 -0.000339137140601592 -0.00164774605643949 6.76046988454053e-05 -0.0354375750383852 -0.0120813216208941 0.0144711399843734 -0.00282139663793581 0.0186486784869197 0.00155113945518987 0.035406602420957 0.00211786032219731 -0.015235097449569 0.000734506047575396 0.00185897279657316 -0.00163602775020458 0.000292222116280463 -0.00100190747048593 -0.00210619255037314 -0.00214394346995646 -0.000212890974332287 -1.24650088842081e-05 -0.00145085826477986 0.00602766157711499 0.000124548182716691 -0.00475254127989965 0.00941648712412534 0.000105309730087016 -0.000781320318382511 -0.0012273051647535 -0.000872513714252734 -0.0157712182464955 -0.279149608984039 -0.0537741177700298 0.0790316880572505 0.338017661915644 -0.210887857029051 0.436236377862306 0.113534465346375 0.0673283891474408 0.119392656676072 0.0128537841729641 0.0467714804160519 -0.118250616173211 -0.0495119231837583 -0.0715749014573799 0.0355130272342635 -0.203522085599513 0.00266763762045996 -0.421349842349658 -0.0465927067049202 -0.0735138427987387 -0.200710968330129 0.254330249695703 0.230331864723576 0.124257651930869 -0.233815105892352 0.0535533242064445 -1.1953618075443e-05 -2.42715181546008e-05 -2.24374909704993e-05 -8.38783391584151e-06 2.79135600177399e-05 -6.023453355285e-06 8.7552107356941e-06 -1.95198351612793e-05 7.53127478404122e-05 8.81249769342055e-06 0.000190300581564759 3.76721684696583e-05 -0.00026121478714208 -0.000194510647118547 9.57659633325317e-05 -3.32476090229004e-05 0.000209812571448734 -0.000160674577100295 -0.000195672141594659 0.000450422229246467 -0.000327974989741934 1.75113393741197e-05 -3.82410138997837e-05 8.18016402121016e-05 0.000358185482119304 -9.47299998089042e-05 9.25621449662496e-06 0.00336802005042743 -0.00140204696987247 -0.000345969851442869 0.000474161303488617 -0.00216439719591522 0.00344494103567858 0.000437173075194318 -1.72804278826193e-05 8.00538152517295e-05 -0.000515704803627962 -0.000292844862587593 -0.000740907127513095 -0.0019184310500463 -0.00125297239312413 0.00272813275149083 -0.00377541124921327 -0.00176533809288539 -0.00128212659044029 0.000101991795443018 0.00320181279372464 -0.00155970063517951
  86 1501.5023521494 ""  0.00415245222601027 0 0 4.70918295898527e-05 8.07067050471101e-05 -0.000288695303718068 -4.62642456153062e-06 1.67202047664647e-05 -7.33427662600496e-05 0.000160136526722711 0.000286827361952612 0.00028941016019179 -0.000322287183371059 -0.000209206333135373 9.35476174707647e-06 9.01609996827719e-05 -0.000274338043887274 -0.000282790152456737 -8.93531367079765e-05 0.00120814330935462 0.000286274944763829 -0.000248504697553203 -0.000936963184853635 -4.29280920491087e-05 9.77641402471397e-05 -0.000249864818226965 -0.0002848721057684 0.00121222642149245 -0.00369156970161791 -0.000387434182657307 0.0210662396681989 -0.0132212254526947 0.0259461450477838 -0.00510301807832106 0.02575218074152 0.00104261862949865 -0.0142931473201461 -0.0189119755009794 -0.027302200978527 -0.000854725960011652 -0.00207351366594928 0.00177585637102256 -0.000514499756975897 0.00118287852193009 0.00236149719372153 0.00154164863716971 -0.000515697381524593 0.000150029340699298 -0.001280444434695 0.0101978508658347 0.000610384040256952 -0.0017674528333306 0.0160735029496072 0.000686206027833884 0.00070097075921268 -0.000185579330633304 0.000825652605321926 -0.256819887923247 0.187693692409721 -0.307618946785879 0.195654796144361 -0.0431103394571212 -0.221743768376866 -0.25185130160434 0.0424336149834561 0.16759690653586 0.19456938366536 0.0109805366167434 0.079209839574529 -0.184319672854418 -0.0666808103926598 -0.0881436327452805 0.0601331170938594 -0.309064205307296 -0.00528023468599578 0.209474630051504 0.144933830015119 -0.165894489607727 -0.169418136614597 -0.120854224359335 0.223141540088909 0.173453675127689 0.25002222034832 0.325899970365782 2.50588797443733e-05 -1.20154691572312e-05 2.82805248912208e-05 4.95937328301882e-06 -1.92591915161718e-05 5.40521725962458e-06 -1.3405586741866e-05 2.03416304657014e-05 -6.48765759216323e-05 -3.06655905388643e-05 3.80432251061453e-05 7.45601255561372e-05 0.000130058852519685 0.000371438031558984 -0.000268838277917895 5.90039976799422e-05 -0.000212014515448307 0.000182629298697576 6.93610736738102e-05 -0.00037253544539089 0.000285552394175069 -2.05023949505189e-05 2.47325688871598e-05 -9.61970090756754e-05 -0.000414865087032709 2.0996142269472e-05 0.000131426108187338 -0.00205114264463962 0.00102218746808389 0.000403957799794023 -0.00038649479885674 0.0016784065692814 -0.0022993867508043 -0.000442438354162508 1.1544181303739e-05 -8.70095003706318e-05 0.000486066045472316 0.000287947771092293 0.000769131585337117 0.00355891063959156 0.00149502258256916 -0.0042422777825977 0.00357959613989363 0.00326487026985587 0.00186702651876527 -0.000514159031683569 -0.00414785003105148 -4.11105555771063e-06
  87 1505.01162005495 ""  5.44317794563194 0 0 0.000118246947327098 0.00179009136026711 -0.00710328094086845 -0.00144969259800517 -0.000218400572493208 -0.00282099446689993 0.0118563798851912 0.0014309011396825 0.0100290208602831 -0.0165660888091216 -0.00260484952734653 -0.000623757880736541 0.00251924264340599 0.000659896268644791 -0.0105613859853096 0.0042409519537883 0.000400703764710318 0.0165624002805718 -0.0194587163561734 -0.00351564508224109 -0.00382463255291261 0.00409179947571575 0.00113646794765582 -0.00900973551882642 0.00835937552467241 0.00117598083394703 -0.0016667861336785 0.0202796958050857 -0.0077555231819133 0.0151839056372595 -0.0220353138143803 -0.00322383734080491 -0.031044111433661 0.0186989726258178 0.0139635122425275 0.0140660090247553 -0.016813603621317 -0.0466253806249418 0.0389093273234815 -0.00524022522071569 0.0245018752916905 0.0548820555710678 0.0561812303697314 0.00807135526523863 0.00541497483525697 0.0103948593074073 0.00136399469997949 0.000826710355392991 0.0821163655796825 0.0156647670935126 0.00709009875939131 0.026873691774493 0.00314578376352155 0.0319133482194091 -0.184290916581239 0.183345331979784 -0.218199009309684 0.133006298033745 -0.0888677198444553 -0.13267382882587 -0.256411854885003 0.0181958248426659 0.11652516853025 0.131516089721801 -0.231725541285484 0.331765631942872 0.0337258785810579 0.247508054129491 0.341176643571031 0.142574073600075 0.0309522069174859 -0.213393761839504 -0.262719042200687 -0.121523095946734 0.102641619646931 0.0686079095093189 0.159288608347356 -0.102371784036522 -0.0890097946847389 -0.242882688481205 -0.220184175756484 0.000341479367270203 -0.00152075145626938 0.000582474675108646 0.000172635583011048 -0.000142972555265234 0.000140296060965921 0.000498338119998727 0.000772165089419015 -0.00108975864612898 -0.0011773033638599 0.00711236647603008 0.00435839662350125 -0.00262960140301515 0.00840929257371308 -0.00769662452029667 0.000529501242766421 -0.00400138448993023 0.00279817391354492 0.00122953770319426 -0.00164913330433375 0.00137440036038615 6.19411091285965e-05 -0.000240648404988778 -0.000213979055498371 -0.00251665621901475 -6.25991569075101e-05 -0.000540472344322392 -0.0229920241376696 0.00310805682455081 -0.00154126128922145 -0.00302424971081693 0.0106096779746728 -0.0212477886182375 -0.000737622054942972 0.00601871796239762 0.00192840102076184 0.000509420732267703 4.28472721164061e-05 0.00549082725570035 0.0072486206756937 0.012426471709798 -0.0190264251224582 0.0312839871929929 0.0114831310797615 0.00921724561338614 0.00108468425097567 -0.0184192745148504 0.0181880679667475
  88 1508.64917235284 ""  6.00655726611476 0 0 0.000122999882837209 0.000224098155468327 -0.00210419138887953 0.000319868092564012 -0.000199208718051522 5.79811793267002e-05 0.00121873429616279 0.0002623882885616 0.00142954467078252 -0.00370808067809661 -0.000441983196481401 -0.000265796600304674 0.000857183476336287 0.000173540781014075 -0.00125648894529901 0.00209187144743874 0.000349015488623036 0.000559359958983735 -0.00170901299711014 -0.000347616944474252 0.00133253159182293 -0.00115527464575728 -5.01239106762921e-05 -0.00364066045747617 -0.000376078777975491 3.46164493216753e-06 -0.00069885688957938 -0.00112018538421491 0.000836522451690344 -0.00144167599205266 0.00109826210053269 8.13815971052902e-05 0.00206194999731929 -3.92382374856396e-05 -0.0006921135699584 -0.00102963658031753 -0.00493496039455336 -0.0130060376522813 0.0103464285827261 -0.00117747371160598 0.00718410688103371 0.0164441550216163 0.0107344051191904 0.000878057605326474 0.000984369753179748 0.00621856426671029 0.000975698689794725 0.00889897889504107 0.00850188554191391 0.00128879231489176 0.00249263666799238 0.00573501818208664 0.000549850433804524 0.00976700259788365 0.0155526854393529 -0.00986505872136884 0.0190951720173444 -0.0123789686462639 0.000933871218793245 0.0148039770606349 0.0132018728979178 -0.00393778861657612 -0.0112676466279466 -0.00847180485512586 0.0145904547575435 -0.0208703813618406 -0.00106434616318696 -0.015288591911129 -0.0210992244452657 -0.0085794239374475 -0.000939939508003925 0.0124071912020228 0.00144244098536061 0.00547592469341079 -0.00798750084779105 -0.00932473359049635 -0.000864397044170787 0.0119339124408181 0.00815969819197278 0.00580941265532447 0.0130516186722714 -7.03704346686023e-05 -0.00264398466719413 0.00226013608879601 0.000258665466701936 -0.000344774090728136 -0.00010134201927339 0.000310787203329074 0.000730828647561989 -0.00184002037936548 0.000865725865282802 0.0161693847971878 0.00795013688669197 0.00868123705353591 0.033282601086057 -0.0255570171787194 -0.00244389638706474 -0.00991811420443545 0.00691856393698343 -0.00731032930808904 -0.021974046825517 0.0145090332501224 -0.000180317546529976 0.000579064003021414 -0.00429566230170154 -0.042049552831813 -0.0057629487937415 0.0163805866201047 -0.0851475649549815 0.0160977884541788 0.0142268718471356 -0.0260284959546982 0.113720227148581 -0.0962697038897332 -0.0240216670136456 0.0190059160439557 0.00342023243397335 0.0244053420745651 0.016671573882036 0.0585443083179344 0.367794518778124 0.190683499443161 -0.480893507138639 0.376257602724365 0.381028671681548 0.210468795940313 -0.0534244363112797 -0.421644658310032 -0.0100592566475418
  89 1510.33257516228 ""  7.04393922361603 0 0 0.00467883836787753 0.00469380819147745 -0.0196119579132075 0.00257910127083181 0.00019030708652746 -0.00263695594472997 0.0042089144982895 0.000408916511568739 0.00535816260577699 -0.0105562203660455 -0.00133840505254986 -0.000975856422109861 0.00234551622557512 0.000511443327011064 -0.00407412906441241 0.00520957250833882 0.000850901546809295 0.00325649674630281 -0.00575726398136258 -0.00116203626702195 0.00209994412054069 -0.001712708177422 3.44288770397186e-05 -0.00829906687587869 -0.000410469828922579 0.000185577948769338 -0.00209217483563464 -0.000534110047630201 0.00126777628557284 -0.00233947661975414 0.00101748800635568 0.000352069185887589 0.00292274618943708 0.000280657382072864 -0.00123306111364615 -0.00200370035642435 -0.0663675972384099 -0.137027851421864 0.113361617024275 -0.0355674403664481 0.0785521845057741 0.160545153004538 0.0327045555216997 0.00356816653942916 0.00267589043888932 0.0158586166243842 0.00243103999516382 0.0211442037371297 0.0257771202906259 0.00444101322420745 0.00559959832541091 0.0134232792845666 0.00215067242458293 0.0207631545186015 0.0213696161496607 -0.00402642881263413 0.0276937218947173 -0.0193204204923355 -0.00804071383181152 0.0263098551413892 0.00492297042789848 -0.00868507313135534 -0.016901869409563 -0.00752936144916699 0.0195575009313686 -0.0261356513175628 -0.0034831275114958 -0.0209222345038527 -0.0285775630264484 -0.00932850298429487 -0.00531538560378576 0.0145043645250217 -0.0023574426653321 0.00923206315259303 -0.0151596215270747 -0.0189344560968664 0.00150983257489309 0.0238627576965159 0.0160953686546833 0.00744411203572923 0.0239418702221143 -0.00041044328265461 0.00129292103044858 0.000727444306960318 9.17359515915738e-06 -0.000234471002746448 0.000275273997723187 -0.000670901871409837 0.0011013506381685 -0.00231749404623981 -0.00267139007594118 -0.0179974514357835 -0.00347269129733213 0.0144748629837816 -0.00179152719739343 0.00280495942094187 0.00632483415916841 -0.00876674610539556 0.00647313975049664 0.0169710798418431 -0.0214461245239619 -0.00258105600804756 0.00258114092346879 0.00096479050358321 0.00693460435191181 -0.013489241584479 0.00164906742484639 -0.0405067954365289 -0.275442676480095 0.0733471515562744 -0.0276975845131754 -0.0243652903383738 0.115679911362266 -0.219897115669441 0.0220398827678177 0.0110041406024329 0.010051575498854 -0.00968298934454084 -0.00639610465163912 -0.0101669225553518 -0.336908248009485 0.149886666398256 0.0841918362697427 0.430625888927948 -0.171140037957224 -0.00833812321559968 0.11746145486812 0.0513817521821657 0.592233492966263
  90 1515.00512161788 ""  34.2197530201161 0 0 0.0134908660186976 0.0136290517626652 -0.060108084083137 0.00482276249946784 0.000451393921207236 -0.00842751604291844 0.0141499879305875 0.0013132312446477 0.0207951027868313 -0.0260852414958107 -0.00405182917017289 -0.00151535479166443 0.00299122491489021 0.000664089454313768 -0.0128663400422357 0.0178236147481787 0.00308717719637775 0.00812993283352219 -0.0202850232497346 -0.00402224124576812 0.0073321593025778 -0.00516015997436794 0.000321191031707319 -0.0290960997700286 0.00322537206169828 0.00109809256212019 -0.00943798010888138 0.00454551493130247 0.00649427356106121 -0.00842099140384684 -0.000512443696799491 -0.000219572924025985 0.00584816128728044 0.00698241394794903 -0.00351015881043918 -0.00806300030443238 -0.192861514904263 -0.414481471986987 0.339923313533767 -0.0982375555419167 0.2348245460231 0.486675198747845 0.0880433373334304 0.0128567310697307 0.00863709300604437 0.0432945395873692 0.00648543749344693 0.0631437975920371 0.079156471632458 0.0134247134575809 0.0182937244926858 0.0475943851005616 0.00615771677678652 0.0709656438581912 0.0654749993776961 0.0403692010817706 0.0918300810702774 -0.0694913383768276 -0.0900706777032347 0.115393450686155 -0.067208288099442 -0.0501559910736757 -0.0673978171232751 -0.0120697180137382 0.0333026758240272 -0.043496267168642 0.000380500186400848 -0.0334907578188898 -0.0452770975294407 -0.013652172154582 -0.00374428391286903 0.0180909804449746 -0.0868291409270518 0.0218507443801494 -0.0628249716820494 -0.0944570854765004 0.0540059734422478 0.114663127288774 0.0729474342655934 -0.0232110787487793 0.0838562602587083 0.00339061122321087 -0.0131008383636973 0.00350717307053022 0.000215423727683777 -0.000108629966004437 0.000777363152094848 0.00171563596843059 0.00541666868085067 -0.00604167443369535 -0.0112400223322244 0.0618356416026235 0.0367261663992599 -0.0350947977774127 0.0564330564225336 -0.0557167747603337 0.0126595623183654 -0.023760634274747 0.0184268612391367 0.00564613433998671 0.00893365173779527 0.00940381273899345 0.0013924239133002 -7.50419130917973e-05 0.000883830155626507 0.00848872292865506 -0.000376087703652532 0.0146838434218695 -0.0322941090288349 -0.0302168648301148 -0.0100842200486843 -0.00612238046234343 -0.0254188573426521 -0.0428673949865527 0.000962139846588511 -0.00635583212000213 -0.00100106042626462 -0.0165915569777023 -0.00762498359601131 -0.011637166713585 0.100630628757472 -0.0739190775312674 0.00783229504443498 -0.195647363739832 0.033643337646915 -0.0137139734734589 -0.0407071372204714 0.0162037121397836 -0.227251213155752
  91 1518.81696746141 ""  7.80292704102603 0 0 -0.00635720286861694 -0.00532350026443798 0.0248967097821933 -0.00580645409915896 -0.000738284216562978 -0.000755647566275782 0.00148554666704795 -0.000237328917453374 0.0171962384234226 0.00356306336482887 0.000507716565693189 -0.000467212472228856 -0.00470253586388557 -0.000704510573543449 -0.00658845798160287 0.00853426328051987 0.00146645273636938 0.00415403097043698 -0.0157464618762781 -0.00286153949085844 -0.000946825148273793 0.0034239028011432 0.00102774374663421 -0.0107910898514039 0.0228672105205171 0.00476467681212568 -0.0222039528541986 0.0180966920873222 0.0164203739706085 -0.0196051657780461 -0.0107358200384729 -0.00270192234073711 0.00462643364822661 0.0237018807323445 -0.00692694267220307 -0.0201462150657308 0.0823412768209907 0.170531128414241 -0.13882482593504 0.0468298171335043 -0.0986863903543094 -0.199894744486695 0.0145263616285133 0.0026766138222163 0.000966449336497169 0.00918639566172417 0.00116122447916295 0.0191242311172565 0.0118410793232018 0.00241607470225219 0.00167628661509212 0.0229334807569157 0.0016322036089492 0.024499103752394 0.132236690987883 0.180659827238996 0.202049221655154 -0.155056633839395 -0.29070040021146 0.287100757975344 -0.272093611871233 -0.135703275444401 -0.155137357945872 0.017517798515247 0.00657709640724656 0.00294890540924744 0.0267679740327011 0.00313956546430349 0.00596744590427387 0.0124213030242505 0.00962840086791365 -0.0274280559269974 -0.316041064670015 0.0296935462099542 -0.152956747513834 -0.254707266434694 0.201248514404443 0.30296038318317 0.193438177318954 -0.136463947491393 0.192770351806439 -0.00106951290868376 0.00466334559401299 -0.00126401231261067 0.000108936168627963 -8.65472864342779e-05 -0.000156399037216116 -0.000367445930434507 -0.00166728378483818 0.00174358925990143 0.004199208708151 -0.0213056143344967 -0.0129888028034793 0.0108183173517898 -0.0204660398467965 0.020148284012156 -0.00556967960035355 0.00808372107639684 -0.00667287044227092 -0.0033450591795073 -0.00100375822290975 -0.00434658601307129 -0.0011478358110486 -0.000714117492563089 -0.00158131462232585 -0.0014099313419936 0.000347892958926108 -0.00355231130444672 0.0408730155876081 0.0057953702410875 0.00603835777849791 0.00617950453349221 -0.00366670574314721 0.0411792549275723 -0.00261675271746737 0.0100378052165148 0.00184335796606796 0.00878950081960958 0.00357821683719456 0.011050332483013 -0.0262216544495446 0.0119256768536975 0.00560591260203112 0.0367689687575407 -0.0132669231611852 -0.000471434639960327 0.00928168453146801 0.00195426349292796 0.0489554961807821
  92 1525.12570127974 ""  5.8839935836898 0 0 -0.000399571311046931 -0.000188517602996154 0.000868226133642119 -0.00043740882472863 -6.92468135873849e-05 -2.64514579390164e-05 0.00132149516133072 0.000201981871963629 0.000598033773864302 -0.000947128372124237 7.41605489123396e-05 0.000529605588842834 -0.000432001816535677 -0.000503982648079924 -0.00156598498043874 0.00118097351532619 -0.00217461169186997 0.000709532234393163 -0.00134218629894014 2.84309579943248e-05 8.69595326869288e-05 -0.000132220169072625 0.000313625944298642 -0.000976792364316836 -0.00512184211907018 0.0306099253049682 0.00158230936852972 0.00142468240796793 0.00368854104903077 -0.0197158163005643 -0.00824500595584465 0.0411456800222884 0.00166832911987563 -0.00121300886950812 0.00295849605898034 0.0203034960949488 0.00391565235648371 0.00655250853714829 -0.00532595324800414 0.00220176194481286 -0.00394711661495748 -0.00774126789350988 0.00395819403621907 -0.000720230617207631 0.00101982714289731 -0.000271616182704561 0.0155727370024357 0.00412186719088257 0.00719797469393574 -0.0120430527379358 0.000361688207707504 0.00222750410568116 0.00159783351071564 0.00391806032032709 0.136122089743635 0.0204623505621617 0.181117101872513 -0.133261897756948 -0.0867219560105675 0.185445214174139 -0.0237518143748541 -0.0659992247749158 -0.10892254980479 0.384108084259197 0.0315030287486284 0.137334550919571 -0.365820873272667 -0.122977052908244 -0.154435422017754 0.111212883879923 -0.572038762659567 -0.00975894708648011 0.0257845591270991 -0.0683247009292691 0.114469162687085 0.158094996452397 -0.00605834873977142 -0.193364490971486 -0.13957100022583 -0.0424607040948264 -0.196688524546718 -7.59187653024727e-05 0.000227017357981496 -6.26331531753031e-05 6.35384764446595e-06 -6.62342081707712e-06 -4.056621351393e-06 3.0138009076651e-05 -9.61703491038732e-05 8.39068910507938e-05 0.000211575614123206 -0.000980493681743005 -0.000633846306048401 0.00072401583612161 -0.000886816108059445 0.00092664583649804 -0.000336813538697247 0.000350136715191194 -0.000304674065206529 0.000587229086246365 3.93010615341675e-05 0.000517408081251384 -3.10171005252639e-05 -6.14982816189161e-05 -1.15526821916775e-05 0.000191349626505824 2.50866542679903e-05 0.00023928681448855 -0.0051684140546332 -0.000581388057089085 -0.000704639072053043 -0.00042113845072437 0.000781439086615287 -0.00468040569013608 -0.000135526518834629 0.00054675731351611 0.000179940997575323 0.000567028875977836 0.000140553057953063 0.000496048648580109 0.00166176598103162 -0.0019523023751414 0.000920777817225686 -0.00439162651426254 0.000184871434771475 -0.000570012210876617 -0.000736405026282165 0.000984487663194042 -0.00447249333839926
  93 1529.94026031774 ""  16.7739835865782 0 0 0.00425201422108252 0.00247397965439865 -0.0139061693110422 0.000608999398656517 9.16189028819409e-05 -0.0013914344422202 0.00223823730035968 4.41702791842989e-05 0.00308675146960305 -0.00184779065042413 -0.000676410362822506 0.000240251423984925 -0.000586565765552346 -0.000195302174638883 -0.000815410774182416 0.00271036900444066 0.000499829826214821 -0.000845882879963843 -0.00182387244859277 -0.00039179239917651 0.00230248079535259 -0.00172563857253197 -3.25263051468179e-06 -0.00558789798086488 -0.00144756607526148 9.40594261921792e-05 0.000480353993611568 -4.90889787239935e-05 -3.5758751032678e-05 0.000142783676504017 0.000509418899795549 0.000565576305896245 3.56174934472777e-05 -0.000352177625490801 7.69436344166094e-05 0.000560267961576986 -0.0474384546377222 -0.0949736453536027 0.0753276462187469 -0.0241007023498632 0.0542655725456587 0.112376354722439 0.00619178473284151 0.00188222399199604 0.00122165402171484 0.00338291856964381 0.000680280127798014 0.00735435951270682 0.0105575533662434 0.00138312135538479 0.00373480721080101 0.00819444410865477 0.000353181809264567 0.0129745323588855 -0.000163891670288766 -0.00425446550560407 -0.00129688980180395 0.000322908042372969 0.00327567001765307 -0.00143666693332196 0.00388807917288969 0.000519531014643952 -0.000161277456359918 0.00214037088387618 0.00149701874618845 -0.000894092509120617 -0.00599999001088266 -0.00319709700239456 -0.00422202381289408 -0.000484607355097394 -0.00694707692882947 0.00247426118376236 0.00763700823997623 -0.000181101526536058 0.00301344171375267 0.00588131086176685 -0.00535187251656966 -0.00668788698783665 -0.00501847446008004 0.00461296163633099 -0.00489285936631424 0.0056847314322845 -0.00657543562599392 0.00090060119652101 -0.000320894063006016 -7.64947147334796e-05 0.000591032313127093 -0.000373670584213939 0.0030854986174757 -0.00217666454060086 -0.0104606476072545 0.0367529987020948 0.0242152072585714 -0.0418125829957165 0.0260289825263874 -0.0296554697240474 0.00777020488199225 -0.00796493956541449 0.00786632099886055 -0.0551349946398566 0.00461287122301136 -0.0506452879738021 -0.00677862609606718 0.000272776644916393 -0.00913391579888122 -0.0120876217204321 0.000155651484041467 -0.0126627552378922 0.624971842142603 0.0302655357823819 0.082174470364853 0.0727900051140234 -0.122878240859492 0.579140697439891 -0.00746346210096981 0.00579191198800564 -0.00739840487333898 0.00995582291488915 0.0105297671374955 0.0207104454584144 -0.0755120936777466 0.0885527202143302 -0.0461971097199443 0.224796717248605 -0.0156830119874658 0.0264185286873112 0.0344032286996969 -0.0534100669551524 0.2227938957719
  94 1536.58940176294 ""  1.30595650404874 0 0 -0.002049825459251 -0.000788838082474228 0.00385101644798274 -0.00383095543542641 -0.000454574628077599 -0.00170032817744908 0.0109633429904315 0.00123396523512817 0.0134655018982811 -0.00979651716239298 -0.00171207290743157 0.0051569037143562 -0.00563398778080568 -0.000745553096718749 -0.016297394413865 0.00971690713902052 0.00191503787120433 -0.00427914747214746 -0.0199102760732566 -0.00386090970287119 0.00562489311628201 0.000191022412674956 0.000791308089807029 -0.0187204072199155 0.0272067408652343 0.0036157869084663 0.0310917291439865 0.0149622741678217 -0.00848900432601418 0.00946204846571932 0.0157887989915229 0.000941251963089586 0.0285790144617537 0.011121295136637 0.0130480204865951 0.00894724299457155 0.0178178277966199 0.0299973099922818 -0.0242508440636363 0.0125633137937262 -0.0186934784714282 -0.0350023574444802 0.0463821881315711 0.00662399270495472 0.0114438366858009 0.0461961605551944 0.00699563599735486 0.0855419402538899 0.064404302695653 0.0119859604084135 0.016017357439164 0.0390348177778437 0.00371376447668123 0.0546596361812401 -0.165580048542108 0.171107196320767 -0.194181002385158 0.129089129142917 -0.0958690083046317 -0.132270751301532 -0.228917471967392 0.0248870786871355 0.120557951339835 -0.13217852108561 0.253592145342873 -0.358863318021838 -0.00343099992805011 -0.259584739962424 -0.361024150527736 -0.176487066233172 -0.0208287302075053 0.24777074234705 -0.208167304091102 -0.114285496164547 0.110854530365296 0.073184372664075 0.147283008476511 -0.114012917376105 -0.0822354425238741 -0.211391634874778 -0.196255565053993 -0.000151316435391659 0.000722606049603809 -0.000166199149190832 0.000129979367765983 -8.69165292096722e-05 3.19330105918433e-05 0.000138887429819604 -0.000140631906321409 0.000138995415286117 0.000719394405512574 -0.00290249925874554 -0.00190694265278226 0.00145004783490136 -0.00284213856659502 0.00294861560722104 -0.000991934786315758 0.000562660931424595 -0.00052030091816897 0.000201663720233017 0.00030123427423458 -0.000169166092665091 -0.000416038700773465 -0.000609234061550356 -0.00082996889670299 0.000119591054615819 0.000113217958325673 -0.000250019677628173 0.00359537877371046 -0.0007647386336469 0.000176226653438055 0.00107020548271901 -0.00231994492339184 0.00358167857033855 -0.00159423591158354 0.00791776991280213 0.00194447014928073 0.00376083759546485 0.00128112970886583 0.00755485046737234 -0.0021150032849724 -0.00247269030396105 0.00394819840083096 -0.00278602303246575 -0.00292551185160219 -0.00172803857232516 0.000236463249179488 0.00329381566100969 -3.6277172168749e-06
  95 1543.73375944971 ""  143.067013725096 0 0 0.0111857008939638 0.00227805918767304 -0.012005756339632 0.0202871512286719 0.00248871847729649 0.00774882610064122 -0.0812855702214872 -0.0106596874385384 -0.0515429018342399 0.079419065347737 0.0132130309845195 -0.0163991620883512 0.0117182604857631 0.000806879303307572 0.0763006064009459 -0.0662684485219194 -0.0111633498930533 -0.0497519956406746 0.0719509511533185 0.0138955769512432 -0.0159614816971495 0.0168925154326469 -0.000296614885029912 0.0808200517368714 0.0264455024044059 0.00510934150895117 0.0116257484983152 0.00749843870108352 0.00170658910173631 0.000613015909335418 -0.00229649168298088 -0.0001185862638526 0.00217373672814247 0.00777485438275664 0.00129329027209351 0.000894712593375789 -0.0798436751689621 -0.107984829767725 0.08695820730685 -0.0593569340673858 0.0721691864232248 0.126616969316107 -0.25666263865671 -0.0368008014737913 -0.0508194045436561 -0.160205497032075 -0.0243076850309275 -0.252093205304566 -0.298850990676592 -0.0538869114594394 -0.0584695593126444 -0.158040075358697 -0.014723832625993 -0.250787674412253 -0.0275577386387346 0.0928414809299497 -0.019611948428106 0.0169910407260655 -0.0928187083741812 0.00882404200580884 -0.124719963271519 -0.0188274751054236 0.00501567149039266 0.00668607851132108 0.0251922543377051 -0.0265000865636558 0.00888783975062765 -0.021508800756317 -0.0303039704355145 -0.0187259291202773 -0.00968256921719349 0.0259979292788769 -0.124762399827393 -0.0314236616553135 0.00579350351628385 -0.0178305296515856 0.0929287180875731 0.0121721115711893 0.00789763819261066 -0.097416542910214 -0.0278400276872306 0.000615256640922177 -0.00230004259222383 0.000490927474972805 -0.000886613412812032 0.000478046606109641 -0.000175911271727165 -0.00120267810149138 0.000458880985284674 -0.000402948355700052 -0.00281632179092726 0.00766139794264673 0.00599954693260486 -0.00427173516504315 0.00797614346893799 -0.00870016447109031 0.00493690460264687 -0.00113423855865598 0.0013153114167524 -0.00150624970292817 -0.0013102026332217 0.000525555841959927 0.00212047857382472 0.00345652239983951 0.00456358356122686 -8.47808309682901e-05 -0.000525783496693586 0.000806907993953588 -0.0111636748446229 0.00511394568878618 0.000593456059321242 -0.00487393743702354 0.00809949037376558 -0.012806910341747 0.00899007843113181 -0.0469059472171091 -0.0119156832584191 -0.0193037293125005 -0.00636339387802399 -0.0441618527252391 0.00420107744056116 0.0103487113136386 -0.0129913778794895 0.010280296984056 0.00933405866016341 0.00606860217800847 9.10323127198307e-06 -0.0104852614610896 0.00243284672543404
  96 1590.60159752494 ""  5.79136421369414 0 0 -0.00477224018370351 0.000178426891441637 -0.00900396614323121 -0.00385396717308421 0.000166802723595596 0.0155778098846621 0.078944777077255 0.0158087320250091 -0.126551079286999 -0.0715286035889463 -0.0126562684538304 0.058388733418852 0.00130756255592656 0.00209009115083262 -0.101752765194941 -0.0587763414578062 -0.013079095800112 0.104479786154903 0.0720355140894102 0.0145444213113213 -0.0434617198588448 -0.0163174243274589 -0.0065859924556917 0.0980853068320335 0.0108925401222061 0.00238379769362597 -0.0154241926546435 -0.00134580885438593 -0.000576837562770933 -0.00114852876932434 0.00157099285392941 1.61369621839561e-05 0.00638830351643756 -0.00141822069570144 0.000138275416111995 -0.00108790607924516 0.0139796409228011 -0.0152511122374717 0.00629819595439449 0.00446767049128743 0.0061166149825008 0.0162342177046804 0.0962206862837314 0.00876767373735703 0.0777592122438153 0.130880406006607 0.0210529020504454 0.147187155186326 -0.139540922888455 -0.0243953182254749 -0.0668849503480296 -0.119203191957575 -0.0133093619146219 -0.0887388447589073 0.00336611728394766 0.0289803662397742 0.0135815673244175 -0.0050864505112773 -0.0209360113227194 0.00911973502572182 -0.0207358053744247 -0.00505560895286302 -0.00374471681158084 -0.0128454107524047 0.0117995295747903 -0.0154339876068015 -0.0052549006116091 -0.0144200550520198 -0.015128073270407 0.00561914288187529 0.00284248438420586 -0.00129237813262604 -0.0213079739080505 -0.0027152785757132 -0.00400418074635335 -0.0127335599381611 0.0167633746798589 0.0104974085114584 0.0142635618876015 -0.0262729852015264 0.0121790882805631 -0.00028915949601834 -3.41351767469543e-06 -0.000331773279505654 -0.000174192775613598 0.000211571850859397 -0.000400060990350851 0.000616292026243029 -0.00115749125875752 0.00285816859772985 -0.000145787620980798 0.00322018746572497 0.00074830631071944 -0.000354608552312002 0.000665451217282037 -0.00088353901741665 0.000271797363749338 0.00248486535194197 0.00077478763450301 -0.00130853365291746 0.000265963228212262 -0.000276814123730508 0.000269233666187519 0.00199659679498037 0.00206231773627804 -0.000138475199865153 -0.000347039481018758 0.000107874387412638 0.00869326495979586 0.000637694077754144 0.00197300637386946 -0.000199423300386641 -0.0039787001628831 0.0060980988379875 0.00436893145609654 -0.025745234272415 -0.00727927041219856 0.000404588903041831 -0.000871047611448954 -0.0248722956769511 0.000974265879306605 0.00193330035427302 -0.00302282207937479 0.0014483222117079 0.00273376581454372 0.00159425582717272 -0.000153221755201418 -0.000935457118660518 -0.000206426012553105
  97 1628.92330498251 ""  76.1288494164227 0 0 -0.00288901679249075 0.000149056229225059 -0.00101471322391691 -0.00309816371754047 -0.00197594485096632 0.00153101338315712 0.0513976934450026 0.00780781013398396 0.0173809435821416 -0.0899694306902679 -0.0143709218498938 -0.0284869509670749 0.0639391349312317 0.009840552983815 0.0688888379300657 -0.0592713536768683 -0.0102406301015018 -0.0317608992431142 0.0981189301654436 0.0171573584639433 0.0279974698398376 -0.0621515976209374 -0.00895183502528158 -0.0554146468679023 0.00762945641740372 0.00137351430794233 0.00292588301278883 0.000552462631951658 0.00149495614234582 0.00159780257819148 0.000658888765630023 0.000154105321002457 -0.000281884451815928 0.00113756975326133 -0.0012703838986096 0.00156946011667266 0.0154898411896057 0.00665608506856274 -0.00519135331020771 0.00981733398683393 -0.00667083469708961 -0.00878587574978463 0.119176156415661 0.0188355834807224 -0.014041559748241 -0.0387117834240314 -0.00524134035848744 -0.135672406713912 -0.166832484898779 -0.0322169314103974 0.00180081619257093 0.0185810857127536 -0.00175636764882833 0.111448614097446 -0.00364071419602445 0.00484579917867977 -0.00278164047019082 0.00425575643760625 -0.0123696815273708 -0.000487907875518269 -0.0104102701850915 -0.00425115927476832 -0.00511385726771327 -0.00182952160565585 -0.000386405614769986 -0.000298582749257608 -0.00216313432957003 -0.000441065437362269 -0.000442300930113611 -0.00338025439479498 -0.00109419372860726 0.00563737774566573 -0.0116193717536228 0.000256401948881139 -0.00511342445730948 -0.000722998491959913 0.0131643784393565 0.000273458331619962 -0.00163450471678887 -0.0058640429781253 -0.00326431431935869 -0.000885882740423022 -0.00186200526818835 0.000385439448385642 0.00095037838822829 2.48096525918755e-05 -0.000553528484832849 0.000576447687360422 -2.41255493627436e-05 0.00114758101914869 0.006987550763176 0.011444020092992 4.19186274552017e-05 -0.000797493713475334 0.00252434385179751 -0.0023807376675083 -0.00117125229345976 0.00319144885634009 0.00205503074039962 0.012228048568337 -0.00381892721090775 -0.00289549102845214 -0.00616684591411352 -0.0260080094082093 -0.0363991784508942 -0.00137774807612427 0.00398346952968141 -0.00192079051683731 -0.0162694132686254 -0.0138174128813009 -0.0104123612030246 0.0207488667552188 0.0146279783300732 0.0132964584947728 -0.0843755337421806 0.386016777337577 0.102374062466925 0.0520570206512911 0.037502259745071 0.436653876996514 -0.00227838183125609 -0.0271475221389209 0.0288427493302646 -0.0142145866735701 -0.0249238360410704 -0.0169769762500103 -0.00177903775697287 0.0125146000193842 -0.00263702075601563
  98 1642.16644056438 ""  21.3920630801332 0 0 0.00979458101162492 -0.000570283502550067 -0.00305998478859185 0.00633397915829067 -0.000606573048958145 0.00557771633102058 -0.053791177680482 -0.00660347704287272 -0.0329888043182128 0.0757580710625962 0.0119342417312028 0.0247377562844079 -0.0490753916151747 -0.00761507464036292 -0.0540855766678252 0.0397885382025205 0.00678135353596416 0.026143367701523 -0.0691991903659508 -0.0118791629341706 -0.0239509966660522 0.0503301357404906 0.00696320708170918 0.0560298221480921 -0.0049134331693375 -0.000887971710868142 -0.00243250164425135 -0.000203216748998416 -0.00108609923864917 -0.00109440609611266 -0.000316229472451404 -9.78374153299892e-05 0.000506466207952566 -0.000627256732429312 0.000982437341485116 -0.00106148279565263 -0.0347506217072547 -0.0197833609542885 0.0104005373128195 -0.0295760538249249 0.022840916146155 0.0230871740270761 -0.112008082120485 -0.0162619722860817 0.0103655294569182 0.0266569641076238 0.00369302617947796 0.0981969337698843 0.107988850285667 0.0209491690870473 -0.00720382984098705 -0.0311927806738088 -0.00104184624728947 -0.108238130214776 0.0023057987793724 -0.00211965277949971 0.00181996093926463 -0.00316628586934811 0.00799084002191531 0.000689539674668255 0.00583803179277491 0.00248280856727894 0.00344026139907079 0.000747594223056951 0.000651833376543212 -0.000210725634744651 0.00123866988425997 -0.000245989087852854 -0.000117536221228452 0.00265058452532421 0.000858869341630655 -0.00410462212089323 0.00633341406920719 -0.000313121027448718 0.00337987581645166 2.62715120318695e-05 -0.00850903194576873 0.000228547426442947 0.00137840704590651 0.00270341793286008 0.00201251996257464 -0.0011194120371316 -0.00317835457696684 0.000448663365467336 -0.000321514210154172 0.000682906901776053 -0.00107329979186973 0.000200606064058039 -0.000417354626429832 0.00262750127313806 0.00866050352107333 0.0158541803044631 0.00132378215363178 -0.000747538523891664 0.00314325833487417 -0.0040375990781633 0.000843368935395743 0.00671414539828495 0.00135433223187201 0.0139017075435985 -0.00540590643215854 -0.00390959291722536 -0.00567475208207036 -0.0312379843494155 -0.0438286766045629 -0.00128740194441001 0.00467877070232189 -0.00194825921807584 -0.0237599955544744 -0.0171254371319738 -0.0134419105322763 0.0232654665900169 0.0225325247359497 0.0134373010148771 -0.103833000952873 0.464971254037406 0.124046385806691 0.0438196950403139 0.0428450104865495 0.539143657966764 -0.00261005451845848 -0.0282109936182006 0.0304086657794819 -0.0147544184552296 -0.0267487303152925 -0.0187182299826359 -0.00196014558787791 0.0111706075326904 -0.00263139975679535
  99 2720.6630009111 ""  168.282754620958 0 0 -0.00100780372991339 -0.00155847708772852 0.000383870764890835 0.000674645442928367 -0.000360322560467196 -0.000101225663333738 0.000315558181639217 -8.81187543441483e-05 -0.000298887653917167 7.42371085426356e-06 -9.95871537670675e-06 5.4739850623514e-05 3.09146289979315e-05 1.73721358709387e-05 -4.87571509271608e-05 1.00446629587684e-06 1.77688664396167e-06 9.15350282085286e-06 1.75453939167875e-05 7.03356109675099e-06 -2.9839958276673e-05 -9.7445039338481e-05 -9.03191247045195e-06 1.55339687328066e-05 -1.00552515670177e-05 3.35593384018037e-06 -4.8864710249309e-06 2.36181815976747e-05 -5.05032972793923e-06 2.12041837364981e-05 1.62777530944174e-05 -2.53023819106031e-06 1.6018911466385e-05 2.00838450463088e-05 -4.83142708343441e-06 4.91191829208006e-06 -0.00621576038057708 0.0216934252268255 0.0244149338761603 0.00858451868050807 0.0155917124130455 -0.00618933438309013 8.22811398394608e-05 0.00023312941974049 0.000745550310223015 -3.08158702953278e-05 3.08767062999798e-05 0.000138343329536107 -6.91324288112486e-05 -1.325002836038e-05 -0.000163652704045482 -0.000379744417198459 0.000199662545064309 -0.000486138026822818 -0.000102374977490345 -1.40700736549024e-05 2.72114039188346e-05 -0.000154682260327427 -3.33220241162959e-05 -0.000104175093371848 -6.20657530644888e-05 8.34264821459763e-05 -6.92528673696376e-05 -3.63200747401714e-05 0.00010586956851915 7.60199093014553e-05 -3.84112326287442e-05 4.43229830437455e-05 -2.65967645459043e-05 -0.000100165386360408 -1.74984310422596e-05 -8.04467035499525e-05 -2.12864695213973e-05 0.00013757222518592 8.77500651655979e-05 -0.000140008769263017 -4.73764147437638e-05 -9.66168740189713e-05 -2.06158760430588e-05 7.03637269649865e-06 -1.02633482999547e-05 -0.00275688194578442 -0.00227512152668141 -0.000343302091706847 -0.00519828513212311 0.00104158541820503 0.000464094305988745 -0.00188351858913805 0.0479824525641342 0.0590261848502633 0.00816968821451142 -0.000269731780542785 0.0115015190495698 -0.00401124426111111 0.00616039396120239 0.0175497724962118 0.105150516776781 -0.595246880200197 -0.745055644262717 0.000298795993442385 -0.000336378118801557 -8.5994577268196e-05 0.00093680023384439 0.00135329789670415 -0.000780409504432238 -2.20315174772028e-05 1.14339739327734e-05 -2.95680460578623e-05 -0.000468872288254739 0.000459009226334587 -0.00156057653535527 0.000108800125807858 0.00137145124006086 0.00138979647766659 0.00272577511762966 0.0022906916911189 -0.000259632013672102 0.00622061513793943 -0.00242206070397315 0.00432317685031923 -0.000101797032157367 -0.000394986964915131 -0.000186459198237509 -3.95784705104507e-05 -0.000132429972683115 0.000330426553741865 -0.000184128538682478 -0.000164680234849355 -2.77411489217091e-05
  100 2982.21242476202 ""  19.4179675166272 0 0 -0.0132302650541098 -0.000909464515956261 0.062234046675171 -0.00210006663106314 0.000288909670592469 -6.31858617240963e-05 0.000915345803085036 -0.000158855938795397 0.00126226663815081 -0.000404135035383364 -5.89401064549097e-05 -0.000318867144570943 -6.55138260326552e-05 -8.07805407994273e-06 9.88886423345923e-05 -8.40420640217513e-05 -1.89449022419888e-07 3.98903167727331e-05 8.71118459540823e-05 2.21920810180809e-05 -4.70268474054359e-05 0.00199048200093912 0.000314196257537736 -0.00113955021656234 2.69989640958468e-05 4.95402253415156e-06 -1.07931173585671e-05 -0.000118509055365096 -0.000593764940759551 -0.000518022128132213 0.000280953715850143 6.95875163879517e-05 -0.000294065172233737 -0.000285469718639123 0.000399920666261862 -0.000460100834403543 0.031743866586173 -0.530982540434485 -0.560201702347623 0.157551917354381 0.536978845607498 -0.179376656248773 0.000630772218194719 0.000134382524264831 0.0012400627545324 0.00139527180470481 0.000308332851308277 -0.000995396189897731 -5.82600939688202e-06 -6.09198276796537e-05 -0.00188923124600719 -0.0240535406959404 -0.00609234267311775 0.0113131503351152 -0.0062963794248651 -0.00130841246818825 0.00434598417600148 0.00874715245826571 0.00138676486824185 0.00628729050148606 -0.00129591741196163 0.00690431723831399 -0.00466453359655188 -0.00102982361484632 0.00404019677922786 0.00305151657949395 0.000631292567617747 -0.0043539735566506 0.00292128244696748 -0.00284199659325065 -0.000508562597844431 -0.00253760088362652 0.0010541798451885 -0.00504310074036456 -0.00384216002931745 0.00748514404107425 0.00143801204808295 0.00545196019089069 -0.00537661178529473 -0.00121477909275498 0.00367303599216905 -0.000166268777704077 -0.000576732455936058 -0.000595133794203356 0.000495545803949774 -6.66062388321984e-05 -0.000367696349149908 -0.00109768861501167 0.0013055965963182 0.000797871288310296 -0.000726397984697125 -0.000423346120720943 -0.00362060687049008 -0.000186886904137284 0.0047023245013193 0.0100841995448818 0.00102231869144628 -0.00845446973585052 -0.010051748568717 0.000408892550671176 0.000203758680388704 -0.000468737072389282 -0.000163634373741419 0.000444388786652492 4.23248498010298e-05 -0.000107872334501657 -3.84853034739032e-05 -7.63055508114039e-05 -0.0015072609801598 -0.0024152438502689 0.00642605219915122 -0.0031210606090008 0.000371899506209455 2.89727027993947e-05 0.000150159358848216 -0.00015453787087743 -0.00123174942420104 0.00369669263818544 -0.00486868309405624 -0.00124800305784487 0.000252166790741397 0.000271479946894665 0.000419704567360426 -8.86936419185967e-05 -5.4681982338513e-05 0.00034586068237936 0.00100364152395372 -1.41772634334434e-05 -9.44163488911998e-05
  101 2986.58503564902 ""  28.2760838884766 0 0 -0.000164767341677938 -5.16280351430957e-05 0.000671572545001849 7.41399213356665e-06 8.74986777316888e-07 6.58537108984996e-06 -1.99373214213546e-05 1.98927963185017e-05 1.4678844121556e-05 -6.02284245421164e-06 -1.84161605995475e-05 4.63245679367523e-05 0.000532846264667111 0.000146095754862927 -0.000135251987601704 -0.000173320674124406 0.00013788941193262 9.68096256107899e-05 -4.49419701652211e-06 -0.000129317165398455 -0.00057327432936884 4.04440649586504e-05 -9.04417130481308e-06 3.38413425250968e-05 0.000457042290065551 -0.000574117943121742 -0.000232057783449521 0.00591978346302889 0.033271536042457 0.023606810304904 -0.0128531105058628 -0.00419383383826917 0.0090218091140977 -0.00962022765683474 0.0137711544619605 -0.0123073965483303 0.000345197166832993 -0.0055147290757644 -0.00581363948438473 0.00181018419569402 0.00610686646656131 -0.00207987426677653 0.000124369459581513 -4.65464172157961e-05 -0.0011325871836446 -0.00501488714177238 -0.000890842443361192 0.00230577783140202 -0.000569314640032025 -0.00129574353266518 0.00526848420805807 4.15267747210755e-05 -5.01256767692854e-05 -9.05612084688564e-05 0.306048496801204 0.0660347546668999 -0.211762229708544 -0.450572322735585 -0.0743905443266067 -0.330267245248281 0.0731178449241374 -0.383239389939169 0.263544876682581 0.0374410639999054 -0.145498000306495 -0.109573398926811 -0.0225593442177093 0.171308010200072 -0.114853220863042 0.135277589841264 0.0240582802619952 0.117307494736798 0.0343578391302348 -0.170217979624665 -0.133416825714876 0.234019092389897 0.0433520407677682 0.173543561346398 -0.154692614860259 -0.0343299052543466 0.10601986088555 3.97474810104719e-06 -1.1056811344938e-05 -7.2320818094772e-06 9.22207549630206e-06 -4.36794204902684e-06 -3.59173901540658e-06 -1.79435714892951e-05 2.24775266991159e-05 7.88459328702312e-06 -4.00131410367856e-05 5.7924759074494e-06 -9.30104531183488e-05 -3.92168805273675e-06 0.000112865495821844 0.00017684921677488 2.60896779384207e-05 -0.000154546799222924 -0.00017033021219891 -9.31382185316053e-06 1.81866729596668e-05 -2.58304952122493e-05 -1.11973622835422e-05 1.82967888162577e-05 -7.44434475643005e-07 -5.66357712099383e-07 -2.87475089873683e-05 -2.29696017977963e-05 -6.39165233952815e-05 -0.000111404049566861 0.000443766580805377 0.000179107759769194 1.15009452343528e-05 -4.54812118786192e-05 -9.89832450460092e-06 5.70239701823077e-06 -4.99764845384525e-05 0.000114424329489478 -0.00026672224369335 -4.86128509196347e-05 0.000240923244246643 0.000288203665472087 0.000329224270634195 1.30245514583503e-05 1.38160955271303e-05 -9.80551285413267e-05 -0.000234504493325701 4.77602356662959e-06 5.10298112060565e-05
  102 2987.06379891703 ""  28.911943457739 0 0 0.000238905107729505 -3.49276379255674e-05 -0.00105668384636608 -1.40425517833896e-05 -9.9338641801306e-06 -7.465937550739e-06 2.96819646223849e-05 2.53586467333179e-05 -3.08903276205898e-05 1.3461096568522e-05 -6.18308370287033e-06 -8.66018484327278e-05 -0.0011266796973631 -0.00018593047602334 0.000312554366060031 0.000230322397366778 0.000134407061504645 -0.000183356668343167 8.96746663970193e-05 -8.90219150607344e-05 0.00105522059790609 -6.26981626817733e-05 -1.43418453237066e-05 -6.13560627437972e-05 -0.000633891731820195 -0.000442968269004403 0.000280719786582519 -9.39925890377739e-05 -0.00328685178514597 -0.00166123015232411 0.0270308530408952 0.00675401808693934 -0.018611616082861 -0.0156487776438427 0.0238823550609668 -0.0202091869424801 -0.000561370445225978 0.0090526065994325 0.00957748871522684 -0.0025455003432097 -0.00855824254172003 0.00285579867270984 -0.000195932341069078 -0.000107089958087249 0.00228427915527221 0.0106237019366108 0.00202337673630652 -0.00496437504337467 0.00140788121818136 7.86081069491508e-05 -0.00983811229174738 -9.48989624444549e-05 -2.95792090390361e-05 0.000171057833248742 -0.0275129459560152 -0.00685927799923453 0.0186197937342792 0.0363003587007141 0.00623336557460112 0.0269345895508644 -0.00721948340766945 0.040120474104829 -0.0263315643143121 -0.0830236917451367 0.311271783396672 0.235870399804271 0.0472539423585057 -0.34084386572502 0.228331789723903 -0.280350789051702 -0.0496726044229234 -0.243117903876525 0.0604334403184677 -0.29575483068314 -0.229153690429486 0.388794748558554 0.0715940142381891 0.288830483536192 -0.263068133677711 -0.0566022654743203 0.179101052553607 2.10857242680711e-05 1.5162921831961e-05 1.49171311528808e-06 -1.80998621143563e-05 -1.65434669208747e-06 7.62104114981497e-06 2.01904716584946e-05 -1.90110174076813e-05 -5.65094113320641e-06 1.16200721844366e-05 -1.10786484111121e-06 7.76613138683357e-05 -4.93479245241309e-07 -7.66086310071142e-05 -0.000156833194313195 -3.16167825510458e-06 0.000114725133019847 0.000126243391908103 -0.000349425317481789 5.48614499331597e-05 -1.60826581197121e-05 -2.06354706491103e-06 -2.97347049056076e-05 -2.33572461129519e-06 1.90943734596317e-05 7.58870839356076e-05 -3.54825209768376e-05 -0.000246535027578005 -0.000366757538093255 0.00108887606496305 0.00444561176926961 -0.000253747919380657 -0.000858165251107026 9.58455178341961e-06 -6.44257538541438e-06 4.95680931829934e-05 -0.000114054071388348 0.000276785705413314 2.44198337546081e-05 -0.000421815031479393 -0.000510483693233328 -0.000583426479461987 -0.000181220137158165 -0.000363923013379017 0.00112005311238629 0.000375297374974068 -1.27822685215858e-05 -8.72368950467099e-05
  103 2994.36323395379 ""  32.3413162128915 0 0 0.000186097058503315 -0.000116604682326109 -0.00071069957303981 -0.000110748925997073 -1.39045284883017e-05 -8.26231351450357e-05 0.000116952976395196 2.05761950631462e-05 8.4087124583391e-05 -6.26208367410763e-05 9.67180038107212e-06 -0.000220896864367228 0.00117373133830857 0.000226623698097374 -0.000542100766950273 0.000856412286503404 0.000161233475979321 0.000510326299356015 -0.00020288213825516 -8.53798554177089e-05 0.00143114836420697 -0.000158437079211737 -2.99466544125293e-05 3.0330318155912e-06 -0.000149519563322712 -0.000113417902331449 2.54919617936678e-05 -0.00324201247541276 -0.0216584292617691 -0.0152091521828051 -0.0233906133326057 -0.00636454926571595 0.0193942807557286 -0.0123951591469715 0.0192704926779744 -0.0164221475472833 -0.000417287602931822 0.00616701773978859 0.00661758938132931 -0.00144299122982098 -0.00466784331252339 0.00158865138259033 -0.000325582555057784 -7.63532106550648e-05 0.000308887444720813 -0.0138078408101002 -0.00261053288109492 0.00695494210092117 0.00267013777848181 0.00100879350091772 -0.0159970855521873 0.000393113850093364 0.000101330804297991 -0.000419908899296807 -0.1962409672331 -0.0401260168529882 0.137314836114819 0.281709262469185 0.0475333184376311 0.2071781335681 -0.0465485116593722 0.246311828770364 -0.166406786559406 0.0788573211918842 -0.285918705907826 -0.217936398860311 -0.0406661987915513 0.319189389974964 -0.214488520945361 0.235218312628498 0.0417442499609234 0.202374881880863 0.0478088299493549 -0.232768136885059 -0.178087636577324 0.305689760117933 0.0553928795530748 0.227289264200224 -0.207387168567803 -0.0473624147835879 0.143482754931846 4.00335301413144e-05 3.2404871172869e-05 -1.45743804001074e-06 -3.24428846658489e-05 1.78342271584223e-06 3.78326917973684e-06 2.840688253053e-05 -1.31957718919784e-05 1.65682521570938e-05 7.57276459565718e-05 -3.02062913388757e-05 0.000166700392768731 2.07431605146863e-05 -0.000173049231850673 -0.000240322643580319 1.17700179426856e-05 7.8032526442754e-06 -6.24427574617117e-05 -0.00363943652521997 0.00062692881821192 -0.000349127976524378 2.55738566012418e-06 -0.000125550424391143 -3.37594687916775e-05 0.000403138530496753 0.000757186037692324 -0.000421537264140799 -0.00316820660176427 -0.00453055817051094 0.0137269297506598 0.0464498998841719 -0.00240770573496489 -0.00916320036334338 4.55323674852847e-05 -7.01550471801218e-05 0.000153694572167759 -0.00057534303173954 0.000813047839245206 -0.000137827312826734 -0.0043457125901607 -0.00511385953646398 -0.00585287955451811 -0.00187687235229899 -0.0037885232022043 0.0115146859324947 0.00155273185097214 -4.98689385083082e-05 -0.000368883470392023
  104 2995.38830726843 ""  22.0275139722334 0 0 0.000178565622720096 0.000242424996554617 -9.71978946465252e-05 -0.000186539947609256 1.06507455846543e-05 -0.000108797424879394 0.000283984324648213 1.71798397846945e-05 0.000117415161266811 6.67544036203352e-06 -0.000153860226962676 0.00054055569979431 -4.68308475442886e-05 -5.45204364206121e-05 -0.000112068643256397 -1.41058369391847e-05 8.75247089108803e-06 4.68516259600417e-05 7.10057577887613e-05 1.58564160150238e-05 0.000113010591137127 -0.000125967717179787 -1.59520206804897e-05 -6.97568870426828e-05 -1.54529373954952e-05 -1.21158738233355e-05 6.35195177961674e-06 -6.80780872776361e-05 -0.00120626416802064 -0.000662148630243715 -0.00099606977351927 -0.000363161690745625 0.00102382972757082 -0.000681092064374046 0.00113890979159589 -0.000942380431520225 -8.3037777204877e-05 -0.000314374824633731 -0.000152862191775341 -0.00102117407675614 -0.00279084327549599 0.00114946311777811 0.000319064158490594 0.000634827409629941 -0.00489531402022995 -0.000690418503287 8.37799561651801e-06 0.000301788925956381 0.000121380373181694 3.45546171556975e-05 -0.000846925773092877 0.000765545456226854 9.89688043888234e-05 -0.000194847148337641 -0.0101293529411146 -0.00212548610424173 0.00710725486052983 0.0136878132968502 0.00225277055277531 0.0100846381028317 -0.00266681975831359 0.0140218567324461 -0.00950863121960263 0.00366906810321324 -0.013291563643938 -0.0101061375978665 -0.00203005143634606 0.0158543827949163 -0.0106802712915974 0.00998467348857715 0.00173187317755137 0.00863650666713895 0.00280629494527041 -0.0136540661332014 -0.0104721323413057 0.0175648376425127 0.00318272245732002 0.0130461723947018 -0.0122919643884321 -0.00278063222956705 0.00847642891744736 -0.00092013254091323 -0.00033581514677859 -0.000196887932730621 8.55030966545034e-05 9.37729088569226e-05 -8.76688566351192e-05 7.53165110920912e-05 -0.000207926576041012 5.60859631173971e-05 0.00111285920442396 -0.000111422707412892 0.00155405472507311 -0.000130184130689516 0.00103832734425298 0.0015810866276836 -0.000282978663592287 0.000835241632342339 0.000526286516795714 0.0695101786937197 -0.012819114983211 0.0077920792430983 0.000384246305367775 0.00127194108645866 0.000462944593418929 -0.0105597063836282 -0.00235634013508221 0.000188256531947602 0.0643907918054573 0.0909374283950004 -0.278406271034396 -0.889691527138143 0.0457125991173074 0.177024632641267 -0.000850745650643564 0.00242911988047829 0.000288373825152492 0.00440866626509613 -0.000872841811371725 0.00746505823431531 0.0255619726589131 0.0269919579353737 0.03531759980919 0.000555415498172898 0.00619723775932599 -0.0228368763876401 0.0960877192980443 -0.00362795676602541 -0.020694172570363
  105 2998.09846553236 ""  18.4874404840261 0 0 1.13862471689548e-05 0.000221838144181603 5.96184982224707e-05 2.56580402367814e-06 -6.3495283219874e-06 -7.53233817998156e-06 -8.59170990640237e-06 -1.26985458704931e-05 2.17224300178796e-06 -2.09428060768633e-06 2.09560259355351e-05 -8.68833806051515e-05 -1.8769341070462e-05 1.95840077749731e-06 2.46904929398081e-05 -9.0726240037603e-06 -3.26344624308552e-06 -4.12803124601557e-06 6.67495855174243e-06 4.52757472084431e-06 -5.07561330696138e-05 1.0976562785107e-05 8.19789122805593e-06 -2.50472389667656e-06 8.92243388239005e-06 2.76462894259539e-06 -3.63164542789897e-07 -4.17764971980702e-05 0.000361441843438065 0.00018924596685756 0.000249900610298873 8.56563400060377e-05 -0.000317721539949148 0.000147248686032155 -0.000343716060911219 0.000247152890892235 6.60621704477014e-05 -0.00119211743970074 -0.00126167558970814 -0.000397354530421368 -0.00155326451859916 0.000663407746506801 -2.36195248223692e-07 -0.00015196388318988 0.000862103065419814 0.000399816711973311 5.75607552366614e-05 -0.000191717178051689 -6.69661237051554e-05 -3.58812770414445e-05 0.000550098721648973 -0.000174214395807998 -6.83738353341729e-05 9.04536650944337e-05 0.00338795533116585 0.0007032903878383 -0.00236908701217086 -0.00375867780377318 -0.000621012552017975 -0.00276156242788402 0.000819408165617365 -0.00431350993852965 0.00292544492630814 -0.00104962358468672 0.00380042018448755 0.00289679022257467 0.000566743911947123 -0.00439115763236049 0.00295750883926617 -0.00243349707429592 -0.000424616305440579 -0.00211606369227156 -0.000823146390655867 0.00398940419283695 0.00306548831909672 -0.00462815260288507 -0.000835540302049815 -0.00343776345514278 0.00367260154230746 0.000825013639057247 -0.0025290929909721 2.12480477500504e-05 -0.000649515741982043 -0.000152113183682095 4.92525159617295e-05 3.46615758027268e-05 -2.07107838587802e-05 4.13099819413169e-05 -4.79120143197388e-05 -3.38957185471473e-05 -0.00195932031295149 0.00144950565857535 -0.00372472948206423 -0.000451694308270296 0.00420896637841433 0.00618261331365511 -0.000153190627469463 0.000255403785872945 0.000399501238417675 -0.00352624614222353 -0.00319888222876584 0.00685163530617494 3.40697536181609e-05 -2.39353262956072e-05 -0.000312833721625099 -0.00964283611504191 0.0427206387291845 -0.0289504175473337 0.0122327993934168 0.0290745889159886 -0.0811134463234692 0.0315252877149796 0.000268457480976559 -0.00420716006161744 -0.000112156215867504 0.00191106558895092 0.00525637289486737 0.000123734019682731 0.00236531742732723 0.00209930800832141 -0.199951330864914 -0.245976850961478 -0.267062791141345 -0.125565188380522 -0.239194899527468 0.708744477868253 0.439267104746564 -0.0166807656564363 -0.0965030673179067
  106 3033.07280933833 ""  35.9804739751712 0 0 -0.0137992923824314 -0.0885585142613788 -0.0132928333644301 -0.000589833019989168 0.000658118077606387 0.000115003040625095 0.000318971078878444 0.000267338617459625 1.41898482603544e-05 -2.06020713323426e-05 -7.90929446686155e-05 -4.16573091384566e-05 1.04669706251439e-05 -1.29721571265912e-05 2.93705994696346e-05 3.37065918330737e-05 -2.25325804679805e-05 -4.0758033561063e-05 3.62966610514161e-05 -3.00316567150818e-05 -0.000179342882268782 -0.00161723787344415 -0.000181431808694041 0.000720692668897204 -8.2247061144225e-06 1.74925205331951e-05 -1.36253900183213e-07 -0.000499680557745207 0.000173146003850944 -0.000264600121515499 -5.87826570595504e-05 0.000131484129595707 -9.9930044379583e-05 2.84767004559331e-06 3.20461243654187e-05 0.000144054599699097 -0.0224511823967366 0.368181941344261 0.421021106416009 0.196062952774701 0.676018697955775 -0.2617422463831 -7.02045246941263e-05 -0.00011228324527991 0.000906223822544283 0.000160304436306081 7.4488573322406e-05 -2.00204087109927e-05 -0.000348337773391637 -3.42521328233432e-05 0.00256141537632908 0.0154025440035375 0.00388149758665613 -0.00899805948236734 0.00193563063583253 0.000420583168709737 -0.00148471635933501 0.0034972932478466 0.00067486423048435 0.00263115289503905 0.000495847426633372 -0.00317843673391588 0.00207907635713183 6.1250875176671e-05 -0.000210829005404726 -0.000189178098891709 0.000170579998270459 -0.00142179166725908 0.000977052540749999 0.00046064369825073 0.000118295237631761 0.000378333980224644 0.000107862322486186 -0.000523261023816738 -0.000351273256596687 -0.00110738320305855 -0.000165639407717969 -0.000795976711405241 0.00090182724428105 0.000201544940145235 -0.000592569536027062 -0.000186231749676269 0.00113409428952446 0.00103311313561996 0.000338548252795142 0.000441593693346663 0.000145084733871092 -9.73278129527315e-05 -0.00332073317680575 -0.00248082573319623 -0.0008992628069579 0.00138174272771783 -0.00224837268051946 -0.000201765271000101 -0.00485366010228516 -0.0105215547481601 -0.00154014905162219 0.019158975716767 0.0249918669191177 -0.00349052240426473 -0.00264801655865924 0.00832922131769395 0.000150335054212819 -4.66854602806457e-05 -0.000100287616308909 0.00224721783633472 -0.000813085639284572 -0.00379955698539102 0.0162975485459275 0.0337069546185603 -0.096577085041678 0.0253368419406011 -0.00241054583864471 -0.0029365363308734 -0.0008245015606748 -0.00132062128891783 0.00216904389070127 -0.00034226192651773 0.00238309377617196 -0.00097684915938669 0.0135245677417069 0.0158319132546064 0.0156420783064822 -0.00388658749922498 -0.00799318786174073 0.0231256954579119 -0.0368999254265269 0.00156527102519343 0.0064399266209616
  107 3038.42724503278 ""  1.1047130569988 0 0 0.00169855928979934 0.0109835711940845 0.00209310227245476 4.99293084717489e-05 -0.000132707718370785 9.54424247433863e-06 -8.4871835959604e-05 -9.65050058841636e-05 -5.29804332183986e-05 4.40956945175824e-05 -3.03643752510217e-05 -0.000177218106625643 -1.58603170624132e-05 2.70566772158519e-06 -6.84890425669599e-05 -2.63420055590139e-05 5.74775890430559e-06 4.31889069413203e-05 2.57277803080923e-05 1.63592245370571e-05 6.707537762085e-05 0.000246000328043812 2.25780011601474e-05 -0.000155845349555313 6.15852174051333e-06 -7.28648267338575e-06 7.58566999541638e-06 0.000804779479675668 -0.000368570518445352 0.000555832561037953 -0.000132556407328325 8.1265459783241e-05 -0.000128140517581235 5.83080806246329e-05 3.2148900022149e-05 -3.03433757729624e-05 0.00296576844111025 -0.0493836135052502 -0.0561735311464553 -0.023247880696888 -0.0803961485602929 0.031160646977896 -0.000197932215219159 2.53872452623684e-05 0.00250111955643922 -0.000190979325314643 -6.99354600593924e-05 0.00014080676273765 0.000114295868248815 7.47398341151846e-06 -0.000823810516936496 -0.0026459776190751 -0.000581425088695195 0.00143440675183324 -0.00242085145208425 -0.000592562892237553 0.00198315601766073 -0.00618833475661678 -0.0012102187215007 -0.0045780330377226 -0.000989207920324922 0.00619311544527439 -0.00405731935981947 3.540701548396e-05 -0.000263821835835045 -0.000276767188535205 9.91825077096036e-05 -0.00100119341961968 0.000650160307222985 0.00141393862426744 0.000286404888925582 0.0012002286030766 3.01423134675552e-05 -0.000163183897497445 -0.000135839913503362 -2.90860581348451e-06 6.38315090850868e-06 -5.77441571018022e-06 -0.000705882624688192 -0.000159742985649848 0.000497419291904077 -0.000470940311703436 0.00035855216375177 -0.000202083018105643 -1.66716815423816e-06 3.07297706172012e-05 -5.82388591171616e-05 0.000157518884920564 0.00024071876079165 0.000237770612037129 0.00259040559841275 -0.00240555064192052 0.00323950870697325 0.0025428139148848 -0.000821015051607316 -0.00184886674577646 -0.00018745774431094 -0.0019105541121195 -0.00239461270283403 -0.026299308399112 -0.0192752214452887 0.0616517424152355 0.000381090206118488 0.000752649440292658 -0.00106969896829246 0.0228330211399967 -0.00834272224826134 -0.0391307030500438 0.115459852048233 0.24300987778001 -0.708500309732245 0.198081848484779 -0.0162521229473056 -0.0267695655634882 -0.00444681475107761 -0.00810542017621899 0.0187808970280718 0.000644839698251258 0.00441736602407245 0.00157045983457193 0.136924224334867 0.161864402284019 0.159619298467922 -0.0399221563937267 -0.0824096456553108 0.238443623110445 -0.372056448845669 0.0160750397996514 0.0657546602134478
  108 3041.02872936096 ""  5.46128880805249 0 0 9.83176857146454e-05 0.000608666375313749 9.66351399006264e-05 -7.30109993811719e-06 -7.94757983360631e-06 -1.23656655986971e-05 3.89010086228211e-05 9.67436780846157e-06 -4.66968461537456e-06 -6.51629435307388e-05 -3.14851806610657e-06 7.03848925704438e-05 0.000569067950223777 4.31659948464697e-05 -0.000144410762053975 -9.20950578897448e-05 1.39882795060489e-05 0.000112291440579072 9.17351666046407e-05 -0.000102878675444072 -0.000372850732317744 2.38000932971956e-06 -2.13577218560233e-05 3.90058610372679e-05 -0.000338250759750893 0.000459740864534228 -0.000204371527971367 -0.058978551630459 0.0255889459457546 -0.0403636050626289 0.0153272606950905 -0.0154028683015492 0.0181871525845714 0.0235038063652784 0.0187966086133107 0.0155557992729717 0.000153538231367701 -0.00256707041837578 -0.00292997256776053 -0.00133546154584796 -0.00457641043582612 0.00177172420042132 8.27676288570373e-05 0.00020408820116052 -0.00144311834885668 -0.00621014614747616 -0.00102609982571079 0.00248224830461179 -0.000363572415910752 0.00011696279788475 0.00359732220501515 0.000437293546852667 0.000100909279898691 -0.000246183752380768 0.1754958592575 0.0431298954375547 -0.14612851988732 0.463242316866351 0.0888790335518128 0.343259486476131 0.0664688074352701 -0.43822718345723 0.285357539872297 -0.00587131892693599 0.0342465256039295 0.0350662841013185 -0.0202593149277343 0.182132050701896 -0.121873745042894 -0.155181664602437 -0.0332429811923317 -0.129935440733234 0.0434094307972098 -0.166884469437763 -0.125044376629173 -0.203069523088475 -0.033588518435936 -0.153054769685956 -0.12061733685677 -0.0256839656276252 0.0929266784850037 6.67593248803645e-06 -5.28237265643602e-06 -1.8127575069649e-05 -6.56244503040212e-06 -6.54339415617931e-06 -1.58230800184836e-06 1.21625326279407e-06 3.0593319396133e-05 2.53987413907795e-05 2.69861370812934e-05 -3.78484895988545e-05 4.53243188580976e-05 2.64586162852262e-05 8.15404619992636e-05 0.000126482606129791 2.66014889268625e-05 -0.000213693823001824 -0.000278846002853441 -0.000159416587280401 -0.00017076791317418 0.000533423503273722 -4.81080429434058e-06 9.91567909775419e-06 -1.16153598804899e-05 0.000223591838542115 -0.000157715248790265 -0.000577958626670001 0.00109820380214573 0.00215552412320914 -0.00621933348822265 0.000843133569239088 -9.5631865714733e-05 -3.16623593422752e-05 -5.38967173052518e-05 -5.4138137671659e-05 0.000154294872540897 3.25255384284446e-05 -2.76893255028316e-05 5.32737605214783e-05 0.00232041535007644 0.00277181195638232 0.00281613105070576 -0.000576580749457141 -0.0011734143462236 0.00328286945750994 -0.00443441161861327 0.000190613801008218 0.000761552114679558
  109 3042.69841198734 ""  6.02067664019043 0 0 -9.29067356497863e-06 -2.68108994741337e-05 -2.27547726784553e-05 2.14949333098066e-05 3.36699905990479e-06 2.75943147140811e-05 -8.58054096138257e-05 -5.91131189894837e-06 4.01075235835682e-06 0.000142798307433196 2.01605574160546e-05 -0.000185037428804723 -0.00133044515439157 -0.000291185300611483 0.000366646676358278 0.000230466234670878 7.77377715736619e-05 -0.00019488311865628 -0.00014890802418497 -0.000161660045522186 0.00146697167230794 3.52315454162471e-05 2.95334321617469e-07 -0.000118539884942848 0.000485974930726865 0.000426326185169307 0.000159324262307673 0.00989701632335634 -0.00764890347761545 0.0107360126752559 -0.0273727290929514 -0.00430196070213425 -0.0435885390444015 0.0460606841357176 0.0392581177478465 0.0328545758637964 5.90524829424098e-07 0.000295444394572636 0.000312832192192632 5.29390805867367e-06 7.44533975783891e-07 -2.71442934462596e-05 -0.000302574020781564 -3.21109933622618e-05 0.00371685348676761 0.014872477024481 0.00287910573172936 -0.00598317684495751 0.00134410183087309 0.00084467905800643 -0.0152995556501219 -0.00164454730503841 -0.000338786871418772 0.000891694495335495 -0.00712539182849243 -0.00360403994196034 0.0111839375568745 -0.0920137950307671 -0.0191509590749495 -0.0664693095626264 -0.0194179750208683 0.112052833261347 -0.0736368586025643 -0.0520513407804494 0.161830154391595 0.114529581437091 0.0144034759561217 -0.176221352909885 0.106840033267758 0.360811820237455 0.0643212077891693 0.299309329353543 0.0886780527845068 -0.355179266584272 -0.265975312999437 -0.411752440288523 -0.0654524603794808 -0.307212748954157 -0.228435544402137 -0.0479218087627728 0.179837754475889 1.59830269987549e-05 -1.11925457069226e-05 1.81293941396449e-06 3.19762028626366e-06 -3.62578657755269e-06 2.55741280850564e-06 -7.64978928666057e-06 3.30039147824502e-06 -6.55296317895822e-06 -9.84396686208325e-05 4.30836045506963e-05 -0.000148065166796167 -1.68018423180125e-05 9.77440765449954e-05 0.000117354422446847 7.36056573168469e-06 4.93640889010072e-06 3.37373701195308e-05 8.72250231650507e-05 5.95140518444268e-05 -0.000186782304470148 -1.23287754780334e-05 8.37298405078485e-06 6.8325701370997e-06 -0.00014535508077077 3.63953804423354e-05 0.000203155613711785 -0.000372764706077041 -0.000715855725722426 0.00214392754688945 -0.000646457938490444 5.1267485034395e-05 7.79297876197007e-05 2.2832709103663e-05 1.83936000067412e-05 -8.57885355357727e-05 0.00010670869830289 -0.000166182738546807 -6.14892134561013e-05 -0.000638849575068786 -0.000762178251436733 -0.000749228640899506 0.000212326903604685 0.000437782636984955 -0.00126222416052502 0.00216424249453739 -9.91997529241355e-05 -0.000391806639591973
  110 3047.87432332147 ""  29.0633079890574 0 0 -5.37853520625305e-05 -0.000279843562242624 -2.9416464901361e-05 1.77912568982493e-05 3.11464847566065e-06 9.20519173405195e-06 -1.9936670552145e-05 -4.55815673123225e-05 -1.34501301091969e-05 1.42622533250224e-05 3.36041085545496e-05 1.77809374030925e-05 -6.70456965428466e-05 0.000220311737151573 -6.47150867326293e-05 -5.88626320207312e-05 2.36443843447949e-05 -7.7158978953618e-05 -8.32232881182472e-05 8.10579799748301e-05 0.000189709133017846 1.46550652195654e-05 1.41638629031218e-05 -1.17994157910871e-05 0.00070936251531579 -0.00154920318259456 0.000371438446903811 0.0251097123943067 0.000136633907769105 0.00251499819680972 0.020267925766127 -0.0805180813769497 0.00279809411383266 -0.00986216721963856 0.00446158045616003 0.0107182842768428 -6.99295006897637e-05 0.00109401021483739 0.00124772556519529 0.000654979567579202 0.0021830550358747 -0.000848654397415018 -1.01967097953896e-06 0.000102412334539344 -0.000123748610040319 -5.2036388185077e-05 -0.000437248350452723 5.78428993903014e-05 0.000225851876457386 0.000133128173828648 -0.00175585937595486 -0.000211179980508353 -7.8102719409748e-05 0.000134276606517875 -0.155255425613656 -0.0308585525142352 0.114664721244615 -0.141158079999569 -0.0260528570508436 -0.107499237650481 -0.00579472512277004 0.0598859550055794 -0.0368501418402679 -0.132770374251929 0.467869405083311 0.377268275434833 -0.0614728981829465 0.524063381947073 -0.368127827696458 -0.0487099270629894 -0.029061438427514 -0.0433628892438721 0.0144791633472244 -0.0754617601496911 -0.0572699425755479 -0.00391193743467696 0.00148903135761441 9.84133658855722e-05 0.105519676020032 0.0269175655786684 -0.0731539353494153 -1.82525764466988e-05 7.0709237545932e-06 1.88039742242826e-05 9.45012226541855e-06 5.97447543588824e-06 -6.21095414153492e-07 -5.22224880101334e-07 -2.19257322243794e-05 -2.01644264967364e-05 1.13278293572664e-05 7.6545054294142e-06 -9.8427556655892e-07 -3.28553598031741e-07 -0.000106882646015701 -0.00015018365051987 -2.77285970841931e-05 0.000160911316193778 0.000214930404374211 -8.3752180987037e-05 1.1777568304194e-05 -1.81570432572901e-05 1.20908731124104e-05 1.68301845932899e-06 7.72102237220812e-08 6.29534847371478e-05 9.76298451136891e-05 0.000182050382453692 -0.000128211913644497 -0.000133776759879082 0.00037981454948447 0.00103148600690621 -4.67326077866101e-05 -0.000242301774740652 5.89646196482416e-06 -1.95306937407047e-05 4.28157639926672e-06 -3.93986611724353e-05 1.67979589373307e-05 -4.46538990283693e-05 -0.00114968935782183 -0.00138710986020508 -0.00144908105449426 0.000143552619482303 0.000274313587226997 -0.000698604487576206 0.000252506317823169 -1.12715786090258e-08 -6.83889646941576e-07
  111 3050.6208627381 ""  94.2448020524608 0 0 -0.000127839284980644 -0.000289741518095461 7.26460091018837e-05 0.000111725065806654 1.01877441204436e-05 4.61451069500999e-05 -0.000119718198054646 -8.61469206985115e-06 -5.13871359590763e-05 4.22003066632494e-05 -8.02293276521384e-06 0.000389380880529199 0.00126109843584571 0.000205419593077587 -0.000817850221127422 -0.000414868666722452 -3.16652695175821e-05 -0.000222144074813381 -0.000240581504751321 -9.68040578470829e-05 9.38390389230382e-07 8.18222107246584e-05 1.26567883445237e-06 8.44791922404359e-06 0.00181492568469433 0.000338385585478185 0.00204544799219792 0.0188614642802513 -0.0181230208808834 0.0271546306197258 0.0325390246684349 0.0166773263718288 0.0569322126772821 0.0311317238805253 0.0210459108536973 0.0159955092052477 6.68511546560558e-06 0.000494541091329795 0.00056184839529279 0.000919644832267586 0.00290087192223769 -0.00114913329631627 0.000437244872428549 0.000140932350072846 -0.00561560557938541 -0.0162068711874591 -0.00298160027450422 0.0068391251793614 0.00032824104571766 -7.25512595074951e-05 0.000825328341552494 -0.000230338690702183 -7.42024550981201e-05 0.000183953467376461 0.024864589698844 0.0003485802729894 -0.00864071459179504 -0.209638965672444 -0.0442081457532544 -0.154508470174677 -0.0438151441557084 0.256966273202852 -0.166548967390766 0.0880772620652192 -0.278369521335691 -0.206054989759118 -0.0106400197834947 0.160570080367992 -0.0942019833916529 -0.469062196923812 -0.0818462736714556 -0.383276634442692 0.0450213283731413 -0.173126857665301 -0.12873907985291 -0.256210170574375 -0.0389639495860974 -0.1944982102832 -0.165605621351002 -0.0368352956203657 0.125810544101187 -9.89193509939077e-07 -2.77603455486007e-05 3.31716628107052e-05 3.05110968215119e-05 2.76757593010948e-07 1.84275168631895e-06 -2.28445242489368e-05 -6.3155249051845e-06 -3.82706387383356e-05 -0.000231169767058535 0.000126149193085911 -0.000411563127210402 -1.85088606653604e-05 0.000157622171923913 0.000151497005882292 -1.55878739522154e-05 0.000110629502103373 0.000230234961444502 -9.50120454874569e-05 6.65528679809201e-05 -0.00014256015471666 -1.43377778387463e-05 5.86794171321911e-05 1.59823957156976e-06 -6.84108815721584e-05 0.000122656788014125 0.000222845725825719 -0.000468935866462421 -0.000615063044037271 0.00203145841678549 0.00147268259372532 1.85087049619892e-05 -0.000391780961657873 3.97918784684832e-06 1.12338297135701e-05 -0.000121597622474554 0.000257443688695026 -0.000817569920609201 -0.000187801840953787 -0.00131642624139804 -0.00157103920030197 -0.00162722988086103 0.000126675120004659 0.000225746220371295 -0.000625336161890347 0.00206826736337324 -0.000106459338037771 -0.000350302939339277
  112 3055.4009386484 ""  20.9910151341372 0 0 9.7320857347287e-06 -2.00338808061411e-05 -3.91355318699121e-06 -2.78683731074378e-05 9.6353735013322e-06 -1.77974503633884e-05 3.42490815353935e-05 1.17839997391541e-05 9.40798826185679e-06 -3.88964842562759e-05 -9.32364439042174e-06 -7.01386794506258e-05 -6.90760690671796e-05 5.33417826351237e-05 0.000120325966828163 -4.32817269283415e-05 0.000265396837000487 -3.1067405408933e-06 0.000165013787129242 -0.000107528317902345 -0.00176474303197099 -6.11116699415733e-05 -7.84855172632305e-05 0.00010550365566482 -0.000366592343499705 -0.00173544868797962 -6.18882954333579e-05 -0.0447923938279882 -0.0351062198134557 0.0428179063570392 0.000286326725591006 -0.0213731324933467 -0.00743147106175406 0.0244131061461951 -0.0172111589472328 -0.0351188109800454 -1.98693218245563e-05 1.06421995051418e-05 4.40173612806116e-05 4.38411769776027e-05 0.000214148983535218 -5.73759042935038e-05 -5.90624257512401e-05 1.93493824292468e-05 0.000649375975038252 0.00107363858005293 -1.0621866052701e-05 -0.000524717033095487 -0.00178934575690619 -0.0015427663645868 0.0193109876188021 0.0018204150606069 0.000196183439784776 -0.000974270919931897 0.528348638586304 0.0963789536061073 -0.373446094078002 0.0800349796113873 0.00834174039179819 0.0776419701592416 -0.0719104487207858 0.322771777173234 -0.209423731359198 -0.0449387722302773 0.150587700852365 0.119779144446463 -0.0121497024232129 0.103133421368704 -0.0760600995464335 0.056154058898241 0.00397054058775243 0.0442083010053304 -0.0537435117678063 0.280861257079701 0.204626633083387 0.0400740385940454 0.00208064355189304 0.0178453211308417 -0.278802367839888 -0.0703419948648985 0.193290259485369 -2.66412805276018e-05 2.33316054689614e-05 2.62076319342698e-06 -3.52447542220661e-06 5.36513329625335e-06 -3.61368937167257e-06 9.99008018910743e-06 -1.26521158146613e-05 5.3776714523056e-06 0.000168058109674755 -7.52531861915738e-05 0.000262447444042297 1.4093490808096e-05 -0.000223713590490347 -0.000266560182076631 -1.44820948430169e-05 4.4554846384527e-05 1.52603748971718e-05 -5.62768414399065e-05 -1.45559644522204e-05 4.19375690835393e-05 2.12483474558281e-05 -2.53092840738761e-05 -3.22862975931414e-06 0.000148268777813724 8.65186588151088e-05 0.000179579985090487 4.08158679871086e-05 0.000113848405208598 -0.000417881412994537 0.000582764467342637 -5.6854792159697e-05 -0.0001257527430817 2.46842731739834e-06 -2.48934087684292e-05 6.10802881188926e-05 -0.00017386692427351 0.000376126685638257 5.05470815169633e-05 -0.00114233083735148 -0.00140848744556626 -0.00145215235522473 0.000191913708036993 0.000360859641017135 -0.000928539376357823 -0.00085150419662012 6.53152074604051e-05 0.000224306090756686
  113 3058.22268058989 ""  39.5308841976245 0 0 -1.7238794476108e-05 -0.000189379706006383 -0.00011174083033511 1.69174121338203e-05 1.6817061836145e-06 2.90804164104756e-05 -4.13436645168247e-05 -5.34762224741305e-06 1.25324044166493e-05 0.000106448704936603 1.24231721913798e-05 8.8414540812081e-06 -0.000447892102691571 -6.08721873580916e-05 2.40212688902475e-05 0.000138299297519933 7.37145934317665e-05 0.000213747080941115 -0.000322233766503233 -0.00031378539882519 0.00667023860251857 0.00024048983802031 5.0645567586691e-05 -0.000425487674832901 0.0016633075348525 -3.49210381604873e-05 -0.00128895958580771 0.0315445849702748 0.0224064776785477 -0.0263850438755047 0.000917828678662014 -0.00422405912500161 0.000748568799221091 0.0524382769070028 -0.0183465151185936 -0.0483488169250084 -6.5800122333288e-05 0.00157152650377263 0.00167816179966334 0.000211836160993733 0.000625047679231435 -0.000314088281960341 -4.51331938468292e-05 -1.28785718092566e-05 0.00109117448404327 0.00492494200539929 0.000836293402490741 -0.00185592738850202 0.0068967682312908 0.00360233856117692 -0.0741236218996772 -0.00683835766920745 -0.00144603776789574 0.00364857245567536 -0.355753111704508 -0.0626850627162041 0.252182702135323 -0.0689259685189609 -0.00813826527038889 -0.063225464547764 0.0434663857219937 -0.1947077068413 0.127216655302489 -0.00766053318853807 0.0236649914785361 0.021270437396997 -0.00365112575758631 0.0281390664108027 -0.0181752832268094 -0.00866976468544083 -0.00280911113983299 -0.00597127350886985 -0.0665240667367576 0.365633743111794 0.266864275002703 -0.0463842246445279 -0.0141199076584636 -0.0554996477496862 -0.517878872721407 -0.132750274458787 0.365004767296542 2.52257030389194e-05 -2.56781942959233e-05 5.62008789640569e-06 5.91065112580263e-06 -2.56388212179817e-06 4.57699173510847e-06 -9.05693073225408e-06 -6.78332172321483e-06 -2.54165431941205e-05 -0.000208300012845836 9.41086044220796e-05 -0.000337229022187564 -1.0395535800943e-05 0.00023639534161402 0.000260354538856262 -8.57567005035577e-06 0.000116720145709025 0.000215340429237556 -0.000124627683688638 -6.53918946479138e-05 0.000233318963608259 -1.43479539654096e-05 2.12393413645381e-05 -2.37541453190993e-06 -0.000274680874012312 3.77962006999135e-05 0.000422717142279372 0.000387707160150071 0.00092756853754649 -0.00253596791628381 0.00111235836172458 -7.11796030308284e-05 -0.000187079263589977 -1.3247382982097e-05 -6.37658436863626e-05 2.02468644176216e-05 0.000135421361168497 -0.000258257059438357 -8.93020014255188e-05 -0.0010758463866014 -0.00131760238309845 -0.00126131562645526 0.000501678496651104 0.00110073546479854 -0.0030905510756218 0.00386221252780201 -0.000213919670770666 -0.000695339795102585
  114 3062.14373481143 ""  21.1062263370021 0 0 0.000168393877851316 0.00147006987679666 0.000505890565926007 5.19498063853959e-06 -2.35476190803189e-05 -1.67788871983172e-05 -2.70691872573621e-05 -4.46808480010727e-05 -1.41473339173524e-05 2.47612892338352e-05 -6.34931069071445e-06 -0.000330241790228808 1.40680793300444e-05 6.62497951638962e-06 -2.36364946952039e-05 -1.08875359928119e-05 3.99019067651498e-07 1.87691999794511e-05 1.54041352631391e-05 6.79903399540055e-06 -5.19176452141012e-05 9.53278423687369e-05 3.15002912549905e-06 -6.62490464302795e-05 -1.86719545364878e-05 7.0015135660481e-06 4.37649056471803e-06 -0.0003488037361114 2.87253854390387e-05 -5.47693288035809e-05 -4.13234049150124e-05 0.000123460503688499 8.03202091762185e-06 -0.000405935711910416 0.000115115204366197 0.000321089688840662 0.000577795761530401 -0.00825137987792577 -0.00929723418069515 -0.00246795905722562 -0.00911960581775099 0.0035187888799962 -0.000267976077261339 -0.000137615917397168 0.00402265592851584 -0.000135332622772802 -5.40407070641845e-05 0.000102107521050892 -3.81945991655455e-05 -8.45283559410189e-06 0.000448401084915054 -0.00107281907048168 -0.000141957144022957 0.000507250744284942 0.0021421215674983 0.000440896068088235 -0.00163123168818084 0.00198377931747035 0.00034372999370705 0.00152111107417304 7.98567077429782e-05 -0.00114444519734609 0.000738387965391076 0.000278329596879336 -0.000946496556728136 -0.000756526219115619 6.05229426202992e-05 -0.000633063614481943 0.000465333134383357 0.000235094440744178 7.85680779456597e-05 0.000184099368166755 0.000445526526149108 -0.00252621122834041 -0.00183282910383473 0.000713778235281255 0.000154744555457658 0.000690458256554661 0.00375793721622828 0.000966455778319255 -0.00266822525751499 0.000212471113132969 -0.00181580641389099 -0.000819645404903997 5.79338534213481e-05 7.80043338401149e-05 -5.78703224442156e-05 0.000166285921829034 -6.30118244045631e-05 -9.83528725058715e-05 -0.00577351271054709 0.00249294898314275 -0.0106440179915865 0.000723690613578205 0.0174654911588826 0.0215082951321368 -0.000401788434869981 -0.000197267929633456 0.000254066034446481 -0.0210155729456471 -0.0121205036247782 0.0410950048531581 0.000260501911125705 3.7026436855383e-05 -0.000999296570665815 -0.0224736031289037 0.00998882781870972 0.0683344859175661 0.0721065563357363 0.159236713992088 -0.449344331588889 0.179636994773157 -0.0149657810869191 -0.0288819435092373 -0.00342874552847107 -0.00950831799776264 0.00975666641093279 -0.00114848635236302 0.00638864706183084 -0.000565522210696966 -0.217973467430473 -0.269590438055826 -0.261998893254934 0.0821042749869016 0.176909159276428 -0.490833173963749 0.402916005272297 -0.0212431736251041 -0.0659989326059135
  115 3074.59737778861 ""  16.8701672459932 0 0 -2.81241047527227e-05 0.000119543874350734 -4.65873967271689e-05 7.82404011110018e-05 -6.48569351265745e-06 4.59237916112798e-05 -0.000111178476671933 -2.08195165099362e-05 -7.07796365442427e-05 2.32430909099562e-05 2.34004263757608e-05 -0.000117142325232203 5.24094359529091e-05 1.93161267178918e-05 -1.74901343457648e-05 1.16230799367548e-05 3.70815730140541e-06 4.64262221375442e-06 -1.58712012618914e-05 -1.83083104511366e-06 1.78333263577808e-05 6.23090050346061e-05 1.24174461935354e-05 5.92873866743145e-06 -4.54787346585764e-06 -8.69610650093892e-06 1.54200780664285e-07 -6.1606486289996e-05 -0.000153900299881632 0.00017825132644988 3.93905293500277e-05 -0.000146262425197835 2.00971658014509e-05 -5.35068465418974e-05 -3.23069042525927e-05 -8.62774792427926e-06 7.98980336978243e-05 0.000105010947940194 7.96905255598997e-05 -0.00024994255688499 -0.00151564689820726 0.000637198187703455 -0.000137403754125351 -0.000124112637673304 0.00119138456071458 -0.000455277330898516 -0.000143599643333019 0.000259295213271728 3.78096672989989e-05 8.39979148164329e-07 -0.000273284426022576 -0.000556611584549929 -0.000102423970801412 0.000192951430466309 0.00131529547014101 0.000224876772428196 -0.000909437020074951 -0.000222436522702792 -4.16976701607447e-05 -0.000104278657119028 -0.000308371311695806 0.00166110877014363 -0.00106761560852521 -0.000219145999112447 0.000770508079821463 0.000614826227839299 -0.000101652462151985 0.00102686682266017 -0.000725385490731992 -0.000106598344190223 -5.09011418208346e-05 -0.000108903998883735 -7.61227013954499e-05 0.000277561691197024 0.000196993342107622 0.000307275902029399 4.28912835603279e-05 0.000240818125378846 0.000432940664624872 0.000106960144779303 -0.000328242718072228 0.00150033943551702 -0.0034426644847218 -0.000862407630425614 -2.31397379270254e-06 6.43368306255884e-06 5.73812233242179e-06 9.54484250826348e-05 0.000100250865856448 -0.000137163817064624 -0.0155272162618036 0.0086298886024924 -0.0263729111241814 -0.00141048245205328 0.0298578066814436 0.0374965231656795 -0.00018735002050058 -0.000345080322444886 0.000289423910016362 -0.0111900138804379 -0.000637655084168159 0.00445738172042717 0.000116027594076028 0.000528236443860878 0.000161418184098763 -0.0771434071999028 -0.0322006173942767 -0.0251340531981263 0.00497893318839987 0.0129868864348243 -0.0351325538110132 0.119365887985033 -0.0100829681735146 -0.0220297107309964 -0.000968894549069787 0.000174874635636078 0.000709780921212468 0.000665387089961546 -0.00148332781027142 -0.000309049413770294 0.327650342359678 0.427851642776239 0.441632683721097 -0.016010180507282 -0.00492563639755414 -0.00934556156218817 0.612679238211533 -0.0392358907723564 -0.131400539987152
  116 3105.0275544342 ""  8.64314119878404 0 0 -0.000272313527229992 -0.000572908095466241 -0.00086498806747676 6.23890034166288e-05 5.31288090135815e-05 2.30470934340471e-05 -0.000116945151188989 -2.91195766521208e-05 -7.30319178607284e-05 5.16202710556432e-05 2.19638507291153e-05 -0.000309652471085777 1.44025330280161e-05 4.28086557046758e-06 2.58494584532727e-06 1.27929557694218e-05 7.81721159762524e-08 2.81382292691533e-06 -2.51100206675891e-05 -9.23966381073962e-06 0.000144788704096817 5.16348738237339e-05 1.60600212665542e-05 2.21284628829245e-05 -5.80347928166267e-06 -3.356079124522e-06 -2.43671791073546e-06 -3.36140337542838e-05 -3.09046868133884e-05 1.61907850506522e-05 -1.22425536663795e-05 -2.14263198950675e-05 -1.19201607889739e-05 -3.90381788265626e-05 -1.35113397158989e-05 -1.00266489865004e-05 0.000603542477138688 0.00730099473780931 0.00967140389299036 0.000953906208363025 -0.000524374778324643 0.00142038539618485 -0.000270266489631253 -0.000178963963102713 0.00361198269592101 2.69532987579693e-05 -1.48279047904861e-06 -8.0293260568516e-06 0.000171067388274049 8.31546629874807e-05 -0.00171850308489265 -0.000444165386861612 -9.05677681709546e-05 5.97307289910377e-05 0.000255074201205554 3.79433929688745e-05 -0.000190525053263664 0.000247655215930012 5.30607962815992e-05 0.000201549862940977 -5.35048904062104e-05 0.000256748070320663 -0.000176900863457292 -4.17150346003892e-05 0.000105623715301309 7.60522147590428e-05 -1.82315482800771e-05 0.000109599332460114 -8.93017676650684e-05 0.000224329801302929 3.55310060874767e-05 0.000179849505157534 -3.21305088522369e-05 6.94975500776258e-05 4.18489039796507e-05 0.000327737987049685 4.70991039158835e-05 0.000253104511928289 0.000204002811887867 4.97321511464928e-05 -0.000167234206816982 0.0287282667167088 -0.0554192116125253 -0.00138164706060959 -0.000220839514820574 0.000634066146879867 -7.05645699183788e-05 0.00153831458076803 0.00151404565056932 -0.00151648155281421 -0.321046486730795 0.173143980646402 -0.536133354130493 -0.0232774132693629 0.447503845884206 0.565489425278237 -0.00235063885054532 0.00107177169932431 0.00511943261570912 0.00124129599518137 0.000333853582791761 -0.00114513420993604 -0.000597925456833183 0.000844494632889858 -0.000371217279413964 0.00535060404551267 0.00107515891961167 -0.000485799788247386 -0.0012872735670154 -0.00384773032778641 0.0121696330510131 -0.0111704970276197 0.0014614734521665 0.00256523046973054 0.00345458821819244 -0.000614361440897112 0.00216310348223045 -0.00471019609187154 -0.00196037489738437 0.0011125626317679 -0.0108438577119017 -0.0138452082844391 -0.0148257594111617 -0.000654925535279599 -0.00326971310210396 0.0102635238389476 -0.0538521752601228 0.00302298332588142 0.011651156571486
  117 3120.91268751604 ""  21.7227916019818 0 0 -0.000196524408377798 -0.00018134695796125 -0.000175376645951475 -0.000359257691412605 -3.83281857932326e-05 -3.71527513516523e-05 0.003441324025173 0.00055415029116744 8.91987152408254e-05 -0.00626151043026383 -0.00218957292983117 0.0779518882411269 0.0150949546726039 0.00286610669116133 -0.0109467077747066 0.000880756530764156 0.0001945383182075 -0.000164151477772271 -0.00180907629059172 -0.00086776375797698 0.0157518627141796 0.00294722708630141 0.000695103992166775 -0.00275715796292298 -1.71422627655637e-05 -8.4709423244263e-06 8.3051871112716e-05 -0.000620664313468347 -0.00029005013230208 0.000507006957499098 -0.000170041331912483 -6.97774415013434e-05 -0.000933164547519696 -0.000647830272686979 6.648374024563e-06 0.000482364896071315 0.000613403420215457 0.000758742767878207 0.000940951585391762 0.000665785864602044 0.00127938338472638 -0.000572234291945356 0.0656167917775444 0.0231924386649492 -0.902203114909829 -0.204427272032425 -0.0379958583735455 0.109910349166913 0.0169794797537302 0.00915561363571972 -0.185078645797103 -0.0431538296985925 -0.00896106260523589 0.0243361157376748 0.00776682955164632 0.00154475032241176 -0.00549648281672012 0.000836767038198729 9.37327758948621e-05 0.000761421061733591 -0.000487274177666436 0.00207891922558779 -0.00140917478467521 -0.00171930088167709 0.0068281657199832 0.00523305574017181 0.000966425225761151 -0.00647057678222669 0.00434856978620377 0.00398609828673618 0.000682473389945382 0.00404896821166412 0.000306574027008861 -0.00190434494493726 -0.00145136847703948 0.000807266216908788 0.000185490166972682 0.000754725463448713 0.00734404997946575 0.00171468547266462 -0.00517419158019072 -6.15723498850763e-05 -0.000250096512160909 6.50665589529882e-06 1.2394424738937e-05 4.30276415452571e-05 -3.10814111517449e-05 1.70225670109551e-05 -3.33871208906071e-05 9.07431782130385e-05 -0.000771970660738706 0.000565361088785668 -0.00161569860457783 6.88604663541137e-05 0.00173841910556326 0.00210659162735793 4.20088336164759e-05 -0.000217666715617769 -0.000342864545884542 -0.000509944648775129 -1.10759237401475e-05 0.000323748863676788 -9.49551812326524e-06 0.000301589304862526 -6.19512966561714e-05 -2.26833890401456e-05 5.07622400289898e-05 0.000102538001760693 0.000398042727951987 0.000751749026565242 -0.00210710344861328 0.00575728269151246 0.000210341032439523 -0.000969678211643328 -3.05094751148922e-05 -5.13562613592021e-05 -0.000163906872125923 -0.000191143200508264 -0.00425931979976099 -9.54027661018599e-06 -0.000576452253029074 -0.000735752219190346 -0.000685294383975081 8.71822855953478e-05 0.000237703324508996 -0.000548403493896309 0.00110431408704765 -0.000232824637159567 -0.000125442838690037
  118 3125.87861195587 ""  9.82545433450825 0 0 3.66876959403259e-05 -0.000603509452411434 -0.000422836504185906 0.000212730461151667 9.77252278214013e-06 0.0001025858425193 -0.000511671311948932 -7.56469177314229e-05 -0.000176823334395155 0.00127183985021732 0.000452323926021693 -0.0159484893570921 -0.00419714981233059 -0.000781602217814912 0.00190374556963348 0.00206414212720061 0.000376241797469986 -4.1807466380511e-05 -0.00770256829258283 -0.00398487583827093 0.0776155434076832 0.0137220746952281 0.00296339947980728 -0.00920762930204672 -0.000234843271569745 -5.98462579610791e-05 0.000632221860405663 -0.00354999109952005 -0.00155991849437122 0.0029584896313763 0.000370270694435719 7.60170579711636e-05 0.000568490422589 -0.00371688760376413 -5.250637909293e-06 0.00293085187491296 -0.000103885760541025 0.00646536772478331 0.00729415760186741 0.000251763860953437 0.00015385295961911 -0.000424268660247463 -0.0130941558599199 -0.00467026348943837 0.183349995432586 0.0517121376588224 0.00957192737209223 -0.0263269647447562 0.0816890540384886 0.0447789040270794 -0.903313134355401 -0.182016075304741 -0.0376437646200101 0.0962837238010393 0.0444850831544911 0.00865491700731879 -0.0318275225421704 0.00354571674680833 -0.000136598908231608 0.0026771334925548 -0.00275825679729779 0.0116244471617263 -0.00732793575333134 0.00125009469898079 -0.00337224054967994 -0.00256244580541612 -0.000136919414856812 0.00351664919543013 -0.00225465656008982 -0.00657206841662652 -0.00118574650881249 -0.00504331039372703 0.00187698520336317 -0.0115873384790475 -0.00815566818558254 0.00283509788113739 0.00123657039354171 0.00241982945769427 0.0427655428170586 0.0102104497623783 -0.0304965498978542 -1.85913636309365e-05 0.000185607595859715 7.16415586283956e-05 2.20235440154834e-05 -1.37558378757614e-05 7.45202299841742e-06 -6.97468764357081e-05 6.40811765241127e-06 -4.22961575093439e-05 0.000568162614029875 -0.000388606010683272 0.00107149866613646 2.02806805452914e-05 -0.00151330767044941 -0.00197823082404042 0.000118225528236686 0.000173931506815686 0.000544325763749244 0.000135419285061532 2.07144314185516e-05 -9.87125762463545e-05 -3.15551675807475e-05 4.41043168899868e-06 2.52444164949547e-05 2.37893076035878e-05 1.69152745905041e-05 -2.7019929880892e-06 -0.000134228754533771 -0.00019350268293148 0.000793659638247384 -0.00149424304838898 -4.64729719570207e-05 0.000233616944880637 9.54925967906405e-07 1.59232950057151e-05 -0.000163794785181661 0.000579100744461454 -5.06425036882177e-05 -0.00019615310948563 -0.000134900431808672 -0.000177148808371665 -0.00017429810382069 -2.07740120655915e-05 -0.000106182593807278 0.00022571587135166 -0.000214748179224455 7.0078654592476e-05 3.70864930133135e-05
  119 3156.06570050085 ""  10.4646363929885 0 0 -8.02245755809157e-06 -0.000221235793233588 -5.33105139733888e-05 0.00033443829939823 3.26334031319128e-05 1.66408946754338e-06 -0.00160500505210108 -0.000301346396150468 0.00071411449645333 -0.000456396495655832 0.000240735716500523 -0.0223081048197725 0.0695888039767799 0.01284815766765 -0.03604541769467 0.000328719563700892 -2.77577842161206e-06 0.00251929781614173 -0.000869362156264982 -0.000103086887083272 -0.00154218829980112 0.00923250026759295 0.00192179516807511 -0.00449761801092289 0.000546661542930493 0.000107262229844313 -0.000315447301418803 0.000233075475321859 0.000227375070459954 -9.67748763838838e-05 -4.25756741289291e-05 -2.25196093533304e-05 -0.00178157928297547 0.000297366988267781 -0.000123363504268848 -0.000121038574519892 4.93728520899966e-05 0.00214059002532467 0.00250836973872557 0.00029109226417211 0.000279317486184754 -0.000264159236579783 -0.0136055037926328 -0.0055189291689456 0.237788020920196 -0.802574296103518 -0.148252708604535 0.413610931968089 -0.000102302378828845 -0.000590509017477851 0.0167272118955739 -0.105762314928387 -0.0217513921956835 0.0535449506921526 -0.00199854817989664 -0.000300735918702664 0.00167934033243122 -0.00262153091856553 -0.000758892755542972 -0.0022035068382104 0.000458715115234923 -0.00167481368483989 0.00108441124303158 -0.00336009917970309 0.0158735614256118 0.0129159527778919 0.00291507272822677 -0.0157489682328982 0.0114322784364914 0.0058547334096783 0.000955124883829012 0.00702824476261779 -0.000220654058357949 0.0017712687745937 0.0012267151306686 -0.00259563114058398 -0.000137730910103397 -0.00211102651956422 -0.00202929436539931 -0.000590299172047211 0.00172225456436791 5.20373562470814e-05 9.83181651654076e-05 7.4072396824945e-05 1.25802084556415e-05 -1.94977198101821e-05 1.66242567213205e-05 -3.86703681704396e-05 1.91359312299143e-05 -5.62842295533581e-05 -4.75532433769581e-05 -5.10586152971743e-05 5.68722376519295e-05 -2.66755732566145e-06 -0.000861889745587533 -0.00110175968415936 3.57103040934474e-05 0.000131069698753392 0.000362189322468792 0.000192060461138306 2.06242407629694e-05 -0.000114258121002454 -5.47548532691556e-05 9.97680165156566e-06 2.75516721512288e-05 4.32099507354841e-05 1.3544611438775e-05 -1.57135130687761e-05 -0.000230505189376338 -0.000251856808942765 0.000905703532374864 -0.00191900182456316 9.48338062291472e-06 0.000302491718647946 3.86929604613694e-05 3.64713536015022e-05 -0.000196894365667619 0.000594916427727991 -0.000160545311163077 -0.000178547985197496 -7.81943020983946e-05 -0.000151772641395854 -0.000171393904869097 -1.80398975969066e-05 -0.000138819077880604 0.000332161268484252 -0.00053140647846095 9.72167879350696e-05 7.96865681980436e-05
  120 3162.55081714804 ""  3.00181753147981 0 0 0.000442570971867011 -0.00168144113306278 -0.00166832731348377 3.3524162605489e-06 2.77162829475271e-05 -0.000396221172472515 0.000590892463862993 -9.48250843700159e-07 0.00322577247025096 -0.000455044450743688 -0.000127601400055052 0.00226216696588128 -0.00909279289318175 -0.00168683737313884 0.00490251937575068 -0.00111788209107584 -0.000213353520675483 0.000141944314896135 -0.000436992193245754 0.000578013422728227 -0.0198447516118684 0.0703542457642031 0.0146713931510625 -0.0362879670540019 -1.90130234939815e-05 3.9398784730521e-07 -0.000169237479842384 0.000396510237991136 0.000120184033546412 -0.00041320925796401 -5.28830992728706e-05 -9.90314785265169e-06 0.000267825062886949 0.000393975012769881 6.42638841509092e-05 -0.000395804103128917 0.000405527238650683 0.0205914209729566 0.0241897785100688 -5.41299146725579e-06 -0.00256265449614076 0.000301090742965787 0.00213523090596097 0.000727098445920014 -0.0235593142422878 0.104185678875257 0.0192940314896843 -0.0540252572256517 -0.0157315595753426 -0.00974784622647018 0.211347240740771 -0.807209920810881 -0.166216666957337 0.410715045103812 -0.00589339261030256 -0.00129023207353235 0.00407759414923286 0.00080913158929245 0.000407370798110639 0.000752534565934747 0.000212926128125205 -0.000916965699185267 0.000512038992160716 0.000424556078961751 -0.00223382648636217 -0.0018354881338479 -0.000457370706998804 0.00221408828848187 -0.00163657781347648 0.000503432731538557 0.000113060996586975 -0.000201249535748446 -0.000128778806299866 0.00080094094229038 0.000500313095802857 0.000916730019336011 -0.000113679434415858 0.000747744897400941 -0.00569913457246362 -0.00120448459528314 0.00389607936980328 0.000110059933321865 7.61485824353963e-05 0.000203989506670432 -2.64631628011539e-05 1.10524423512285e-05 -5.95718123935061e-06 -0.000110861125667761 -2.36417795317675e-05 5.61469270356669e-05 -0.000755799614221702 0.00032324073761331 -0.00102371423742487 6.54813278152257e-06 -0.000966620583309881 -0.00139299330849541 0.000438340540335848 0.000274135297672556 0.00104034769188889 6.6841388320243e-05 2.29677084218595e-05 -5.86229640942009e-05 3.88023052654396e-05 -0.000133342205881449 -1.30989431898807e-05 2.68279183953446e-05 -1.84873083444504e-06 -1.68623628138464e-05 0.000127240308456831 -0.000258728291550187 0.000467780672691693 -0.000840474015028998 -7.57428621918318e-05 0.000249698183197396 1.07374315087939e-05 -8.11522686300664e-05 0.000355431321819094 -0.00071455823090844 0.00173184463837796 -1.17554245588459e-05 3.52236753581441e-05 3.09753550271813e-05 2.95907519174875e-05 -1.82949380438467e-05 -1.91883057498026e-05 8.98100933189024e-05 -0.000393975988211532 6.1806465016707e-05 5.90362048610947e-05
  121 3199.63771428869 ""  6.32738262787199 0 0 5.89397219765377e-05 -0.000898564635857948 -8.65112119852006e-05 -3.39540713183145e-05 1.93265336676354e-05 -8.40525006676568e-06 2.75967187422395e-05 1.23511031576257e-06 4.74180998150928e-05 -3.4149804618384e-07 2.83037634414798e-06 -7.05673878916512e-05 3.48206329763267e-05 5.3838558108325e-06 -1.28596975939788e-05 -2.06829691331651e-06 -9.98457219532339e-07 4.18447659419835e-06 -1.20656996280476e-06 7.61793429355856e-07 1.00591171072719e-05 0.000144743826232738 4.03634384411949e-05 -8.20816288307416e-05 5.94088458912208e-06 1.15921556685904e-06 2.24806361119678e-06 1.32586792844991e-05 -6.5676319701499e-08 6.18058693138758e-06 7.82921675128318e-06 -2.1927624623105e-06 4.29722020210753e-06 1.00878224088942e-05 -4.00683656050327e-07 2.47292748524527e-06 0.000793539173974453 0.0047902232757095 0.00897450415321104 0.000585311173784102 0.00416877337367031 -0.00100402609980504 -6.6683254913729e-05 -3.58213893341034e-05 0.000680837555130029 -0.000408784812775388 -7.82394545855448e-05 0.000199266189612879 1.88452676014272e-05 4.97797120752813e-06 -8.32275190363982e-05 -0.00171847570048764 -0.00038923955933476 0.000916603388436438 -3.59962146038507e-05 -7.10294272579311e-06 4.53226972504885e-05 -0.000134433823222939 -2.56285064591077e-05 -0.000107391664692449 6.06531472258924e-06 6.10793661104617e-05 -3.02350807066171e-05 1.68604955297122e-06 2.06342232403555e-05 2.25226923706114e-05 9.66492187494987e-06 2.59022617792477e-05 -1.3479974478574e-05 -0.000101184049807195 -1.92994579899498e-05 -8.17653320850851e-05 -2.0514919948479e-07 3.04098996408068e-05 2.97466158419671e-05 -0.000115999349125839 -1.05006596269808e-05 -9.24581941159178e-05 -2.52310780006234e-05 -9.68324230062276e-06 3.32135178032065e-05 -0.0275064175297441 -0.0159742500154718 -0.0898308508004215 0.000315830454120123 0.000212507550335411 0.000614237493297439 -0.000348196600678228 -0.00176250030610098 -0.00251447405573496 0.356637271905675 -0.203880269812911 0.568488099214893 -0.0342912744018411 0.398591157474355 0.480674844950594 -0.000660821192204212 0.0140053790537279 0.0153580609518788 0.000380249961851827 1.55981050872763e-05 -0.000602193189979044 0.000388259381422887 4.23029558993139e-05 0.00185624542398009 0.00082957061424014 9.86032651142387e-05 -0.000287537316203149 0.000267310792529197 -0.0017585740107211 0.00650743319165408 0.000389011953362663 0.0011033867539011 0.0012533149303428 -0.00619287241319183 0.00272732588552271 -0.00936847142220604 0.000701067283820061 -0.0021487012698825 -7.30848510921252e-05 -0.000894835352107588 -0.000983823200635699 -0.00102430231562607 -0.000735641536729854 -0.00121740420685976 0.00343498405798094 -0.0102078373366868 0.000723182266517693 0.0020727918673369
  122 3383.25392263498 ""  101.073979824245 0 0 0.00100808909361967 -0.000217836224197731 -0.000422987303969926 -0.000119298643101062 0.000330901537456902 0.000391720023022426 -0.00114060712530389 -0.000131529278697743 -0.00056105978996065 0.000282469599016407 8.02031606133641e-05 -0.000335047213882859 -0.000130620273011723 -2.83986759710102e-05 7.03998709059804e-05 3.57682368955008e-05 7.09597210913416e-06 2.97762884939032e-05 -3.64197816525893e-05 1.94237222936364e-05 -7.32697110329195e-05 0.000285569961756144 6.98099953803681e-05 0.000161299075009884 -5.06654310704067e-05 -1.33173369328848e-05 -1.73665859215285e-05 -7.02056497063355e-06 -3.26920112829241e-05 -2.36148517161882e-06 -1.72919746098647e-05 -2.25993978318556e-05 -6.05223422610771e-06 -1.87920592942855e-05 6.82682570607132e-06 -1.56769084207338e-05 -0.00168604635239183 0.00282031448747985 0.00406949205421552 -0.00261761249815736 -0.00128067493117043 0.00100888608426495 -0.00172763863672401 -0.000211921133136883 0.00281848777468995 0.00125566369506985 0.000157452046351651 -0.000585826382628346 9.44790915219267e-05 -6.87997384862767e-05 0.00141956550609949 -0.00109928112246525 -0.000355739458771739 0.000403147091324919 4.85897548492826e-06 -4.09229904209117e-05 -9.20371456659094e-05 0.000490513439710562 0.000202106930318044 0.000447636423059015 -5.00549182040913e-05 0.000187104729813601 -0.000192431587472922 -0.000104544001376407 0.000115450356299038 4.13487181979917e-05 -5.50896952542651e-05 5.6288461140737e-05 -0.000107969399132199 0.000451830054224941 8.33204999853086e-05 0.000328743923941158 -6.87010429222344e-05 7.45876643857923e-05 -2.17258055457814e-05 0.000563992571475765 9.31473479779902e-07 0.000474492593341243 -8.03475624414487e-06 3.57967442105216e-05 -0.000104924482545872 -0.00178621904152989 -0.000574549953486172 0.00107213991945136 0.000107588987485485 0.000475320719690342 -0.000216004209642894 0.000552246953868238 -0.000949895522053422 -0.000158207009489512 -0.0014992723752512 0.00242178777211318 -0.00534352975131624 0.00377359236171652 -0.00130396117100196 -0.00412669110307036 -0.0014422704350117 0.00286153961214456 0.00334720276550627 -0.00155611213251823 -0.000526325298610582 0.00166919026658609 -0.0217363000722011 0.0465107463495311 0.0267172258747171 8.90876764485312e-05 -0.000147068578226886 -0.00016684471109368 0.00291882189831252 0.0042873279068501 -0.0134610233150705 0.00724037302709592 -0.00192496893625568 -0.00184164009851293 0.00130522474303115 0.1458806100181 -0.449086946286644 0.325791036095315 -0.781313995842533 0.0742872085805402 -0.00157610477595081 -0.00362730489000373 -0.00301809563233981 -0.000453169623386992 0.0013860391173734 0.000447949184060542 0.000349199395127847 -0.00017335175015867 7.01575016824977e-05
  123 3480.49290476079 ""  55.4282229814807 0 0 -0.00042568956950414 0.00018343516554615 0.000140373678298829 7.60051754279544e-05 -0.000155969189231455 -0.00020633837076425 0.000515011605155817 5.77866029206267e-05 0.000252165710351004 -0.000146796560340351 -3.35403495650405e-05 0.000177489916778326 5.6709247932767e-05 1.55963564566128e-05 -2.901972162238e-05 -1.31898260304574e-05 -1.48794859077022e-06 -1.85212896030004e-05 7.3204711330547e-06 -7.38207150208658e-06 1.70681456486549e-05 -0.000111893219049727 -3.6720955052486e-05 -7.92125901886427e-05 2.55382438787446e-05 5.95176301009523e-06 8.39891658054292e-06 1.10190098382485e-06 1.44004856275619e-05 -2.66494781138602e-07 6.18761073819962e-06 8.4113438275798e-06 2.30782271468329e-06 6.37084556379997e-06 -3.68688080522167e-06 5.48890677941985e-06 0.000856845165491141 -0.00119843456675004 -0.00193355249162522 0.000906471942961808 5.69800787433156e-05 -0.000270074724130581 0.000954487010710718 -1.22332846713726e-05 -0.00146500838171998 -0.000437507161035131 -4.66463320281537e-05 0.000217771553910253 -5.11548384318023e-05 2.5767562028344e-05 -0.000515265045000857 0.000362366573397034 0.000147129449242815 -0.000107243118122097 -4.41410533820746e-06 2.14738660255741e-05 4.91777490332145e-05 -0.000212500819336958 -9.39436893680156e-05 -0.000197825994570857 2.08422343320826e-05 -6.89884882460563e-05 7.98675858341356e-05 5.27947503667192e-05 -5.37113874967509e-05 -1.45895882095843e-05 2.86131787793545e-05 -8.49953662055929e-06 4.24290382096861e-05 -0.000203676958400592 -3.72028924453628e-05 -0.000150672420229162 3.22056608983613e-05 -3.05525489690426e-05 1.62693174770691e-05 -0.000244734177399985 5.40646372891792e-06 -0.000205849684600386 -1.1959071400526e-06 -1.81256577971179e-05 5.81747667860757e-05 0.000469408370941453 6.18213160969008e-06 0.000254289594136226 2.70754423839108e-05 -0.000149081928172241 7.49205359767974e-05 -0.000162282128022476 0.000542604523335684 4.51072957207369e-05 -0.00583589758849928 0.00163405965658167 -0.00600255692891937 0.00137938810195548 -0.00185440923207934 -0.00285436590897853 0.000843418844616571 -0.00153072981507273 -0.00223800055535037 -0.000926282145130159 -0.00106612377628313 0.00140624737663455 0.0120365400919561 -0.0480201486052845 0.0595351169178034 9.69810869727117e-05 0.000392939924594746 -0.000326731459617884 0.00231569927790984 0.00440209807108515 -0.0168210871140808 0.00354247946612018 0.000292731909434918 -0.000881539217154906 0.0190504796164039 0.25483060208265 -0.799085208153038 -0.184103486386913 0.412771641960711 -0.0178947577878971 0.000439874467941595 0.000848426108000554 0.00025857383392085 -0.000818050478145923 0.00105705613982089 0.002391684962431 -0.000587210298480073 -2.28428846748211e-05 0.000318197327451631
  :::
 } 
 m_exists[123] { 
  s_m_exists
  :::
  1 11111111111111111111111111111111111111111111111111111111111111111111111111111111111111111111111111111111111111111111111111111111111111 
  2 11111111111111111111111111111111111111111111111111111111111111111111111111111111111111111111111111111111111111111111111111111111111111 
  3 11111111111111111111111111111111111111111111111111111111111111111111111111111111111111111111111111111111111111111111111111111111111111 
  4 11111111111111111111111111111111111111111111111111111111111111111111111111111111111111111111111111111111111111111111111111111111111111 
  5 11111111111111111111111111111111111111111111111111111111111111111111111111111111111111111111111111111111111111111111111111111111111111 
  6 11111111111111111111111111111111111111111111111111111111111111111111111111111111111111111111111111111111111111111111111111111111111111 
  7 11111111111111111111111111111111111111111111111111111111111111111111111111111111111111111111111111111111111111111111111111111111111111 
  8 11111111111111111111111111111111111111111111111111111111111111111111111111111111111111111111111111111111111111111111111111111111111111 
  9 11111111111111111111111111111111111111111111111111111111111111111111111111111111111111111111111111111111111111111111111111111111111111 
  10 11111111111111111111111111111111111111111111111111111111111111111111111111111111111111111111111111111111111111111111111111111111111111 
  11 11111111111111111111111111111111111111111111111111111111111111111111111111111111111111111111111111111111111111111111111111111111111111 
  12 11111111111111111111111111111111111111111111111111111111111111111111111111111111111111111111111111111111111111111111111111111111111111 
  13 11111111111111111111111111111111111111111111111111111111111111111111111111111111111111111111111111111111111111111111111111111111111111 
  14 11111111111111111111111111111111111111111111111111111111111111111111111111111111111111111111111111111111111111111111111111111111111111 
  15 11111111111111111111111111111111111111111111111111111111111111111111111111111111111111111111111111111111111111111111111111111111111111 
  16 11111111111111111111111111111111111111111111111111111111111111111111111111111111111111111111111111111111111111111111111111111111111111 
  17 11111111111111111111111111111111111111111111111111111111111111111111111111111111111111111111111111111111111111111111111111111111111111 
  18 11111111111111111111111111111111111111111111111111111111111111111111111111111111111111111111111111111111111111111111111111111111111111 
  19 11111111111111111111111111111111111111111111111111111111111111111111111111111111111111111111111111111111111111111111111111111111111111 
  20 11111111111111111111111111111111111111111111111111111111111111111111111111111111111111111111111111111111111111111111111111111111111111 
  21 11111111111111111111111111111111111111111111111111111111111111111111111111111111111111111111111111111111111111111111111111111111111111 
  22 11111111111111111111111111111111111111111111111111111111111111111111111111111111111111111111111111111111111111111111111111111111111111 
  23 11111111111111111111111111111111111111111111111111111111111111111111111111111111111111111111111111111111111111111111111111111111111111 
  24 11111111111111111111111111111111111111111111111111111111111111111111111111111111111111111111111111111111111111111111111111111111111111 
  25 11111111111111111111111111111111111111111111111111111111111111111111111111111111111111111111111111111111111111111111111111111111111111 
  26 11111111111111111111111111111111111111111111111111111111111111111111111111111111111111111111111111111111111111111111111111111111111111 
  27 11111111111111111111111111111111111111111111111111111111111111111111111111111111111111111111111111111111111111111111111111111111111111 
  28 11111111111111111111111111111111111111111111111111111111111111111111111111111111111111111111111111111111111111111111111111111111111111 
  29 11111111111111111111111111111111111111111111111111111111111111111111111111111111111111111111111111111111111111111111111111111111111111 
  30 11111111111111111111111111111111111111111111111111111111111111111111111111111111111111111111111111111111111111111111111111111111111111 
  31 11111111111111111111111111111111111111111111111111111111111111111111111111111111111111111111111111111111111111111111111111111111111111 
  32 11111111111111111111111111111111111111111111111111111111111111111111111111111111111111111111111111111111111111111111111111111111111111 
  33 11111111111111111111111111111111111111111111111111111111111111111111111111111111111111111111111111111111111111111111111111111111111111 
  34 11111111111111111111111111111111111111111111111111111111111111111111111111111111111111111111111111111111111111111111111111111111111111 
  35 11111111111111111111111111111111111111111111111111111111111111111111111111111111111111111111111111111111111111111111111111111111111111 
  36 11111111111111111111111111111111111111111111111111111111111111111111111111111111111111111111111111111111111111111111111111111111111111 
  37 11111111111111111111111111111111111111111111111111111111111111111111111111111111111111111111111111111111111111111111111111111111111111 
  38 11111111111111111111111111111111111111111111111111111111111111111111111111111111111111111111111111111111111111111111111111111111111111 
  39 11111111111111111111111111111111111111111111111111111111111111111111111111111111111111111111111111111111111111111111111111111111111111 
  40 11111111111111111111111111111111111111111111111111111111111111111111111111111111111111111111111111111111111111111111111111111111111111 
  41 11111111111111111111111111111111111111111111111111111111111111111111111111111111111111111111111111111111111111111111111111111111111111 
  42 11111111111111111111111111111111111111111111111111111111111111111111111111111111111111111111111111111111111111111111111111111111111111 
  43 11111111111111111111111111111111111111111111111111111111111111111111111111111111111111111111111111111111111111111111111111111111111111 
  44 11111111111111111111111111111111111111111111111111111111111111111111111111111111111111111111111111111111111111111111111111111111111111 
  45 11111111111111111111111111111111111111111111111111111111111111111111111111111111111111111111111111111111111111111111111111111111111111 
  46 11111111111111111111111111111111111111111111111111111111111111111111111111111111111111111111111111111111111111111111111111111111111111 
  47 11111111111111111111111111111111111111111111111111111111111111111111111111111111111111111111111111111111111111111111111111111111111111 
  48 11111111111111111111111111111111111111111111111111111111111111111111111111111111111111111111111111111111111111111111111111111111111111 
  49 11111111111111111111111111111111111111111111111111111111111111111111111111111111111111111111111111111111111111111111111111111111111111 
  50 11111111111111111111111111111111111111111111111111111111111111111111111111111111111111111111111111111111111111111111111111111111111111 
  51 11111111111111111111111111111111111111111111111111111111111111111111111111111111111111111111111111111111111111111111111111111111111111 
  52 11111111111111111111111111111111111111111111111111111111111111111111111111111111111111111111111111111111111111111111111111111111111111 
  53 11111111111111111111111111111111111111111111111111111111111111111111111111111111111111111111111111111111111111111111111111111111111111 
  54 11111111111111111111111111111111111111111111111111111111111111111111111111111111111111111111111111111111111111111111111111111111111111 
  55 11111111111111111111111111111111111111111111111111111111111111111111111111111111111111111111111111111111111111111111111111111111111111 
  56 11111111111111111111111111111111111111111111111111111111111111111111111111111111111111111111111111111111111111111111111111111111111111 
  57 11111111111111111111111111111111111111111111111111111111111111111111111111111111111111111111111111111111111111111111111111111111111111 
  58 11111111111111111111111111111111111111111111111111111111111111111111111111111111111111111111111111111111111111111111111111111111111111 
  59 11111111111111111111111111111111111111111111111111111111111111111111111111111111111111111111111111111111111111111111111111111111111111 
  60 11111111111111111111111111111111111111111111111111111111111111111111111111111111111111111111111111111111111111111111111111111111111111 
  61 11111111111111111111111111111111111111111111111111111111111111111111111111111111111111111111111111111111111111111111111111111111111111 
  62 11111111111111111111111111111111111111111111111111111111111111111111111111111111111111111111111111111111111111111111111111111111111111 
  63 11111111111111111111111111111111111111111111111111111111111111111111111111111111111111111111111111111111111111111111111111111111111111 
  64 11111111111111111111111111111111111111111111111111111111111111111111111111111111111111111111111111111111111111111111111111111111111111 
  65 11111111111111111111111111111111111111111111111111111111111111111111111111111111111111111111111111111111111111111111111111111111111111 
  66 11111111111111111111111111111111111111111111111111111111111111111111111111111111111111111111111111111111111111111111111111111111111111 
  67 11111111111111111111111111111111111111111111111111111111111111111111111111111111111111111111111111111111111111111111111111111111111111 
  68 11111111111111111111111111111111111111111111111111111111111111111111111111111111111111111111111111111111111111111111111111111111111111 
  69 11111111111111111111111111111111111111111111111111111111111111111111111111111111111111111111111111111111111111111111111111111111111111 
  70 11111111111111111111111111111111111111111111111111111111111111111111111111111111111111111111111111111111111111111111111111111111111111 
  71 11111111111111111111111111111111111111111111111111111111111111111111111111111111111111111111111111111111111111111111111111111111111111 
  72 11111111111111111111111111111111111111111111111111111111111111111111111111111111111111111111111111111111111111111111111111111111111111 
  73 11111111111111111111111111111111111111111111111111111111111111111111111111111111111111111111111111111111111111111111111111111111111111 
  74 11111111111111111111111111111111111111111111111111111111111111111111111111111111111111111111111111111111111111111111111111111111111111 
  75 11111111111111111111111111111111111111111111111111111111111111111111111111111111111111111111111111111111111111111111111111111111111111 
  76 11111111111111111111111111111111111111111111111111111111111111111111111111111111111111111111111111111111111111111111111111111111111111 
  77 11111111111111111111111111111111111111111111111111111111111111111111111111111111111111111111111111111111111111111111111111111111111111 
  78 11111111111111111111111111111111111111111111111111111111111111111111111111111111111111111111111111111111111111111111111111111111111111 
  79 11111111111111111111111111111111111111111111111111111111111111111111111111111111111111111111111111111111111111111111111111111111111111 
  80 11111111111111111111111111111111111111111111111111111111111111111111111111111111111111111111111111111111111111111111111111111111111111 
  81 11111111111111111111111111111111111111111111111111111111111111111111111111111111111111111111111111111111111111111111111111111111111111 
  82 11111111111111111111111111111111111111111111111111111111111111111111111111111111111111111111111111111111111111111111111111111111111111 
  83 11111111111111111111111111111111111111111111111111111111111111111111111111111111111111111111111111111111111111111111111111111111111111 
  84 11111111111111111111111111111111111111111111111111111111111111111111111111111111111111111111111111111111111111111111111111111111111111 
  85 11111111111111111111111111111111111111111111111111111111111111111111111111111111111111111111111111111111111111111111111111111111111111 
  86 11111111111111111111111111111111111111111111111111111111111111111111111111111111111111111111111111111111111111111111111111111111111111 
  87 11111111111111111111111111111111111111111111111111111111111111111111111111111111111111111111111111111111111111111111111111111111111111 
  88 11111111111111111111111111111111111111111111111111111111111111111111111111111111111111111111111111111111111111111111111111111111111111 
  89 11111111111111111111111111111111111111111111111111111111111111111111111111111111111111111111111111111111111111111111111111111111111111 
  90 11111111111111111111111111111111111111111111111111111111111111111111111111111111111111111111111111111111111111111111111111111111111111 
  91 11111111111111111111111111111111111111111111111111111111111111111111111111111111111111111111111111111111111111111111111111111111111111 
  92 11111111111111111111111111111111111111111111111111111111111111111111111111111111111111111111111111111111111111111111111111111111111111 
  93 11111111111111111111111111111111111111111111111111111111111111111111111111111111111111111111111111111111111111111111111111111111111111 
  94 11111111111111111111111111111111111111111111111111111111111111111111111111111111111111111111111111111111111111111111111111111111111111 
  95 11111111111111111111111111111111111111111111111111111111111111111111111111111111111111111111111111111111111111111111111111111111111111 
  96 11111111111111111111111111111111111111111111111111111111111111111111111111111111111111111111111111111111111111111111111111111111111111 
  97 11111111111111111111111111111111111111111111111111111111111111111111111111111111111111111111111111111111111111111111111111111111111111 
  98 11111111111111111111111111111111111111111111111111111111111111111111111111111111111111111111111111111111111111111111111111111111111111 
  99 11111111111111111111111111111111111111111111111111111111111111111111111111111111111111111111111111111111111111111111111111111111111111 
  100 11111111111111111111111111111111111111111111111111111111111111111111111111111111111111111111111111111111111111111111111111111111111111 
  101 11111111111111111111111111111111111111111111111111111111111111111111111111111111111111111111111111111111111111111111111111111111111111 
  102 11111111111111111111111111111111111111111111111111111111111111111111111111111111111111111111111111111111111111111111111111111111111111 
  103 11111111111111111111111111111111111111111111111111111111111111111111111111111111111111111111111111111111111111111111111111111111111111 
  104 11111111111111111111111111111111111111111111111111111111111111111111111111111111111111111111111111111111111111111111111111111111111111 
  105 11111111111111111111111111111111111111111111111111111111111111111111111111111111111111111111111111111111111111111111111111111111111111 
  106 11111111111111111111111111111111111111111111111111111111111111111111111111111111111111111111111111111111111111111111111111111111111111 
  107 11111111111111111111111111111111111111111111111111111111111111111111111111111111111111111111111111111111111111111111111111111111111111 
  108 11111111111111111111111111111111111111111111111111111111111111111111111111111111111111111111111111111111111111111111111111111111111111 
  109 11111111111111111111111111111111111111111111111111111111111111111111111111111111111111111111111111111111111111111111111111111111111111 
  110 11111111111111111111111111111111111111111111111111111111111111111111111111111111111111111111111111111111111111111111111111111111111111 
  111 11111111111111111111111111111111111111111111111111111111111111111111111111111111111111111111111111111111111111111111111111111111111111 
  112 11111111111111111111111111111111111111111111111111111111111111111111111111111111111111111111111111111111111111111111111111111111111111 
  113 11111111111111111111111111111111111111111111111111111111111111111111111111111111111111111111111111111111111111111111111111111111111111 
  114 11111111111111111111111111111111111111111111111111111111111111111111111111111111111111111111111111111111111111111111111111111111111111 
  115 11111111111111111111111111111111111111111111111111111111111111111111111111111111111111111111111111111111111111111111111111111111111111 
  116 11111111111111111111111111111111111111111111111111111111111111111111111111111111111111111111111111111111111111111111111111111111111111 
  117 11111111111111111111111111111111111111111111111111111111111111111111111111111111111111111111111111111111111111111111111111111111111111 
  118 11111111111111111111111111111111111111111111111111111111111111111111111111111111111111111111111111111111111111111111111111111111111111 
  119 11111111111111111111111111111111111111111111111111111111111111111111111111111111111111111111111111111111111111111111111111111111111111 
  120 11111111111111111111111111111111111111111111111111111111111111111111111111111111111111111111111111111111111111111111111111111111111111 
  121 11111111111111111111111111111111111111111111111111111111111111111111111111111111111111111111111111111111111111111111111111111111111111 
  122 11111111111111111111111111111111111111111111111111111111111111111111111111111111111111111111111111111111111111111111111111111111111111 
  123 11111111111111111111111111111111111111111111111111111111111111111111111111111111111111111111111111111111111111111111111111111111111111 
  :::
 } 
} 
