# Supplementary material for: Cut-off Scale and Complex Formation in Density Functional Theory Computations of Epoxy-Amine Reactivity
Source: ACS Omega. 2021 Oct 25;6(44):29424–31. doi: 10.1021/acsomega.1c03229 (PMC8587129; doi:10.1021/acsomega.1c03229)
Supplement: Supplementary file 1 — ao1c03229_si_001.zip [file ao1c03229_si_001.zip › Final_structures/Primary/A1_E4_B3LYP-D3_CC-PVTZ-F_ canonical/Epoxy_frag4_transition_state_1-4_isomer11.vib]

{ 
 s_m_m2io_version
 :::
 2.0.0 
} 

f_m_table { 
 i_j_atom_total
 :::
 43
 m_column[134] { 
  s_m_data_name
  s_m_column_name
  i_m_width
  b_m_visible
  s_m_units
  :::
  1 r_j_Frequency  "Frequency"  10 1 "" 
  2 s_j_Symmetry  "Symmetry"  10 0 "" 
  3 r_j_Intensity  "Intensity"  10 1 "" 
  4 r_j_Raman_Act  "Raman Act"  10 0 "" 
  5 r_j_Raman_Int  "Raman Int"  10 0 "" 
  6 r_j_x1  "x1"  10 0 "" 
  7 r_j_y1  "y1"  10 0 "" 
  8 r_j_z1  "z1"  10 0 "" 
  9 r_j_x2  "x2"  10 0 "" 
  10 r_j_y2  "y2"  10 0 "" 
  11 r_j_z2  "z2"  10 0 "" 
  12 r_j_x3  "x3"  10 0 "" 
  13 r_j_y3  "y3"  10 0 "" 
  14 r_j_z3  "z3"  10 0 "" 
  15 r_j_x4  "x4"  10 0 "" 
  16 r_j_y4  "y4"  10 0 "" 
  17 r_j_z4  "z4"  10 0 "" 
  18 r_j_x5  "x5"  10 0 "" 
  19 r_j_y5  "y5"  10 0 "" 
  20 r_j_z5  "z5"  10 0 "" 
  21 r_j_x6  "x6"  10 0 "" 
  22 r_j_y6  "y6"  10 0 "" 
  23 r_j_z6  "z6"  10 0 "" 
  24 r_j_x7  "x7"  10 0 "" 
  25 r_j_y7  "y7"  10 0 "" 
  26 r_j_z7  "z7"  10 0 "" 
  27 r_j_x8  "x8"  10 0 "" 
  28 r_j_y8  "y8"  10 0 "" 
  29 r_j_z8  "z8"  10 0 "" 
  30 r_j_x9  "x9"  10 0 "" 
  31 r_j_y9  "y9"  10 0 "" 
  32 r_j_z9  "z9"  10 0 "" 
  33 r_j_x10  "x10"  10 0 "" 
  34 r_j_y10  "y10"  10 0 "" 
  35 r_j_z10  "z10"  10 0 "" 
  36 r_j_x11  "x11"  10 0 "" 
  37 r_j_y11  "y11"  10 0 "" 
  38 r_j_z11  "z11"  10 0 "" 
  39 r_j_x12  "x12"  10 0 "" 
  40 r_j_y12  "y12"  10 0 "" 
  41 r_j_z12  "z12"  10 0 "" 
  42 r_j_x13  "x13"  10 0 "" 
  43 r_j_y13  "y13"  10 0 "" 
  44 r_j_z13  "z13"  10 0 "" 
  45 r_j_x14  "x14"  10 0 "" 
  46 r_j_y14  "y14"  10 0 "" 
  47 r_j_z14  "z14"  10 0 "" 
  48 r_j_x15  "x15"  10 0 "" 
  49 r_j_y15  "y15"  10 0 "" 
  50 r_j_z15  "z15"  10 0 "" 
  51 r_j_x16  "x16"  10 0 "" 
  52 r_j_y16  "y16"  10 0 "" 
  53 r_j_z16  "z16"  10 0 "" 
  54 r_j_x17  "x17"  10 0 "" 
  55 r_j_y17  "y17"  10 0 "" 
  56 r_j_z17  "z17"  10 0 "" 
  57 r_j_x18  "x18"  10 0 "" 
  58 r_j_y18  "y18"  10 0 "" 
  59 r_j_z18  "z18"  10 0 "" 
  60 r_j_x19  "x19"  10 0 "" 
  61 r_j_y19  "y19"  10 0 "" 
  62 r_j_z19  "z19"  10 0 "" 
  63 r_j_x20  "x20"  10 0 "" 
  64 r_j_y20  "y20"  10 0 "" 
  65 r_j_z20  "z20"  10 0 "" 
  66 r_j_x21  "x21"  10 0 "" 
  67 r_j_y21  "y21"  10 0 "" 
  68 r_j_z21  "z21"  10 0 "" 
  69 r_j_x22  "x22"  10 0 "" 
  70 r_j_y22  "y22"  10 0 "" 
  71 r_j_z22  "z22"  10 0 "" 
  72 r_j_x23  "x23"  10 0 "" 
  73 r_j_y23  "y23"  10 0 "" 
  74 r_j_z23  "z23"  10 0 "" 
  75 r_j_x24  "x24"  10 0 "" 
  76 r_j_y24  "y24"  10 0 "" 
  77 r_j_z24  "z24"  10 0 "" 
  78 r_j_x25  "x25"  10 0 "" 
  79 r_j_y25  "y25"  10 0 "" 
  80 r_j_z25  "z25"  10 0 "" 
  81 r_j_x26  "x26"  10 0 "" 
  82 r_j_y26  "y26"  10 0 "" 
  83 r_j_z26  "z26"  10 0 "" 
  84 r_j_x27  "x27"  10 0 "" 
  85 r_j_y27  "y27"  10 0 "" 
  86 r_j_z27  "z27"  10 0 "" 
  87 r_j_x28  "x28"  10 0 "" 
  88 r_j_y28  "y28"  10 0 "" 
  89 r_j_z28  "z28"  10 0 "" 
  90 r_j_x29  "x29"  10 0 "" 
  91 r_j_y29  "y29"  10 0 "" 
  92 r_j_z29  "z29"  10 0 "" 
  93 r_j_x30  "x30"  10 0 "" 
  94 r_j_y30  "y30"  10 0 "" 
  95 r_j_z30  "z30"  10 0 "" 
  96 r_j_x31  "x31"  10 0 "" 
  97 r_j_y31  "y31"  10 0 "" 
  98 r_j_z31  "z31"  10 0 "" 
  99 r_j_x32  "x32"  10 0 "" 
  100 r_j_y32  "y32"  10 0 "" 
  101 r_j_z32  "z32"  10 0 "" 
  102 r_j_x33  "x33"  10 0 "" 
  103 r_j_y33  "y33"  10 0 "" 
  104 r_j_z33  "z33"  10 0 "" 
  105 r_j_x34  "x34"  10 0 "" 
  106 r_j_y34  "y34"  10 0 "" 
  107 r_j_z34  "z34"  10 0 "" 
  108 r_j_x35  "x35"  10 0 "" 
  109 r_j_y35  "y35"  10 0 "" 
  110 r_j_z35  "z35"  10 0 "" 
  111 r_j_x36  "x36"  10 0 "" 
  112 r_j_y36  "y36"  10 0 "" 
  113 r_j_z36  "z36"  10 0 "" 
  114 r_j_x37  "x37"  10 0 "" 
  115 r_j_y37  "y37"  10 0 "" 
  116 r_j_z37  "z37"  10 0 "" 
  117 r_j_x38  "x38"  10 0 "" 
  118 r_j_y38  "y38"  10 0 "" 
  119 r_j_z38  "z38"  10 0 "" 
  120 r_j_x39  "x39"  10 0 "" 
  121 r_j_y39  "y39"  10 0 "" 
  122 r_j_z39  "z39"  10 0 "" 
  123 r_j_x40  "x40"  10 0 "" 
  124 r_j_y40  "y40"  10 0 "" 
  125 r_j_z40  "z40"  10 0 "" 
  126 r_j_x41  "x41"  10 0 "" 
  127 r_j_y41  "y41"  10 0 "" 
  128 r_j_z41  "z41"  10 0 "" 
  129 r_j_x42  "x42"  10 0 "" 
  130 r_j_y42  "y42"  10 0 "" 
  131 r_j_z42  "z42"  10 0 "" 
  132 r_j_x43  "x43"  10 0 "" 
  133 r_j_y43  "y43"  10 0 "" 
  134 r_j_z43  "z43"  10 0 "" 
  :::
 } 
 m_row[123] { 
  r_j_Frequency
  s_j_Symmetry
  r_j_Intensity
  r_j_Raman_Act
  r_j_Raman_Int
  r_j_x1
  r_j_y1
  r_j_z1
  r_j_x2
  r_j_y2
  r_j_z2
  r_j_x3
  r_j_y3
  r_j_z3
  r_j_x4
  r_j_y4
  r_j_z4
  r_j_x5
  r_j_y5
  r_j_z5
  r_j_x6
  r_j_y6
  r_j_z6
  r_j_x7
  r_j_y7
  r_j_z7
  r_j_x8
  r_j_y8
  r_j_z8
  r_j_x9
  r_j_y9
  r_j_z9
  r_j_x10
  r_j_y10
  r_j_z10
  r_j_x11
  r_j_y11
  r_j_z11
  r_j_x12
  r_j_y12
  r_j_z12
  r_j_x13
  r_j_y13
  r_j_z13
  r_j_x14
  r_j_y14
  r_j_z14
  r_j_x15
  r_j_y15
  r_j_z15
  r_j_x16
  r_j_y16
  r_j_z16
  r_j_x17
  r_j_y17
  r_j_z17
  r_j_x18
  r_j_y18
  r_j_z18
  r_j_x19
  r_j_y19
  r_j_z19
  r_j_x20
  r_j_y20
  r_j_z20
  r_j_x21
  r_j_y21
  r_j_z21
  r_j_x22
  r_j_y22
  r_j_z22
  r_j_x23
  r_j_y23
  r_j_z23
  r_j_x24
  r_j_y24
  r_j_z24
  r_j_x25
  r_j_y25
  r_j_z25
  r_j_x26
  r_j_y26
  r_j_z26
  r_j_x27
  r_j_y27
  r_j_z27
  r_j_x28
  r_j_y28
  r_j_z28
  r_j_x29
  r_j_y29
  r_j_z29
  r_j_x30
  r_j_y30
  r_j_z30
  r_j_x31
  r_j_y31
  r_j_z31
  r_j_x32
  r_j_y32
  r_j_z32
  r_j_x33
  r_j_y33
  r_j_z33
  r_j_x34
  r_j_y34
  r_j_z34
  r_j_x35
  r_j_y35
  r_j_z35
  r_j_x36
  r_j_y36
  r_j_z36
  r_j_x37
  r_j_y37
  r_j_z37
  r_j_x38
  r_j_y38
  r_j_z38
  r_j_x39
  r_j_y39
  r_j_z39
  r_j_x40
  r_j_y40
  r_j_z40
  r_j_x41
  r_j_y41
  r_j_z41
  r_j_x42
  r_j_y42
  r_j_z42
  r_j_x43
  r_j_y43
  r_j_z43
  :::
  1 -383.703663054548 ""  482.424234987261 0 0 0.0120068705736041 -0.0121737635953041 0.0097688668468381 -0.00415681996304544 -0.00694469325419146 0.00527844571961997 -0.00118362072385755 -0.00134716430085856 0.00321098478489912 -0.00281004662843427 -0.000953465971395069 0.000228190130158707 -0.00248243377908507 -0.00053797833602048 -0.000266854572947938 -0.000623808861854571 -0.000314576478619745 0.000192263319623415 0.000549574309245696 0.000502665046520404 0.00162791905170934 3.1772291517586e-05 7.29364248228504e-05 0.00223756810362402 -0.000221563855105592 2.28563276406018e-05 -0.000218196009016268 -0.000184123191116256 7.12298728670759e-05 -0.000263280215513526 0.00012875694170496 9.10655593984279e-06 -8.09491240460676e-05 -0.000384486446105409 4.36397588214951e-05 -0.000311918606628304 0.000102232094100773 0.000757708707396466 -0.00585353312060995 0.0204775128390069 -0.00511300942693919 0.0319294708762184 -0.00562970150641987 0.0070512604084126 0.000392587951443035 -0.00331466879786297 0.00188118807090307 -0.00145474410467722 0.00125236922272999 0.00155825353725051 0.00162770475690772 0.00149912030429579 0.00126147699649885 0.00553256747283569 -0.000479172984322046 0.000165587794585443 -0.000312482230815521 -8.49599443931553e-05 0.000302929572366183 -0.000440761827275021 5.27750102503537e-05 -4.7547815514391e-05 -7.99810034656383e-05 0.000326712033838911 0.00013125475361414 -5.93057166249421e-06 0.000217135572540051 -1.87471989282972e-05 0.0001347829631351 0.000285085648753518 3.86340116127305e-05 -0.000349505492069619 -0.000388896074715365 7.36716545635388e-07 -0.000508830480796942 -0.000323800816145595 -0.000146979751445958 -0.000322140762137665 -0.000708976469215585 0.000170228022945599 -0.000306072585547066 -0.20601569460537 -0.047207531557546 0.0783619256498009 0.0111214689015452 0.0510912394035566 -0.0241031300124684 0.0309317736640194 -0.0522170632741534 0.00597595997465988 -0.0892937125105396 -0.0431252787744585 0.0123952064086704 -0.0403173737935496 -0.0249455592846388 0.0408869704762189 -0.0218179942076572 -0.0489637526808503 0.0232718437750702 0.0327313546642689 0.00949015225790337 -0.0079757255969153 0.099108378439026 0.0305723298412273 -0.0632986338383962 0.00521206721931655 0.00620749461789319 0.00360335020801704 -0.00700630058582123 -0.00137401350209738 -0.01163505131311 0.0586418156032702 0.0754680069019927 0.0542331240371135 0.136424822250889 0.0430156220413643 -0.0586142477854228 0.0495634567639803 0.0225315105990545 -0.060522982153579 -0.0161638154173194 0.0210218251841585 0.00767709487188758 0.00655738613743374 0.0122232358708999 0.00421547604506209 -0.00201613967441645 -0.0184490739393589 -0.007764181482378
  2 31.8478876512918 ""  2.37675924443857 0 0 -0.0243839415863969 -0.0317256064300379 -0.00608728407488806 -0.026048405829203 -0.0642995314850334 -0.000646180516088937 -0.0235748939071143 -0.0432049280827647 -0.00653380641448736 -0.026989494598018 -0.0396463619206651 -0.0132797898998485 -0.0250135057146809 -0.0138432855422131 -0.0205024473773122 -0.0195973208282322 0.0089905373927066 -0.0213346614136358 -0.0158104612567173 0.00163035964392171 -0.0139910860913782 -0.0176415232672413 -0.0242565260857219 -0.00675901724482675 -0.0180099586371858 0.0406015894562202 -0.0303712627859178 -0.00113000416156098 0.0515572665857226 -0.0199881752831346 -0.010774125485237 0.0564714302023488 -0.029440268588375 -0.0409677982086975 0.0462759663107535 -0.0514466133511678 -0.00564588039376039 -0.0400444156540355 0.00380355237844121 -0.0523932163898188 -0.0288280030634542 -0.0193694398801455 -0.0310597185949092 -0.0557283492402729 -0.012765992750542 -0.0278739670201308 -0.0105909543062913 -0.0255247473038254 -0.0111556684830389 0.0158367064723662 -0.0138975312258498 -0.0147883668427923 -0.0290985274828399 -0.00186362668338335 -0.00175022639988701 0.0450830093516305 -0.0198723652023512 -0.00185406056809544 0.0701167296530281 -0.0222169320139127 0.0127016374162087 0.0476103698348223 -0.0103709269997297 -0.0190575988349381 0.0525285012891128 -0.036432445725329 0.00147899553837864 0.0552625345613608 -0.0161759778120637 -0.00959676745142623 0.0736469451065891 -0.0352074312587327 -0.0519202649696623 0.0392979225915356 -0.0570138641542695 -0.0391795386208394 0.0665015020215016 -0.0591869139730345 -0.0484522577936847 0.0371635180398358 -0.0534455711624236 0.03490059049014 0.0168597362169331 0.0193843210712956 -0.00114167732014498 0.0349570205159354 -0.0180885469596862 -0.00510399693677671 0.0116780685140298 -0.00933505665115357 0.0517625267909605 0.0460312719030041 0.0154069247571996 0.0421057123801641 0.00316305272598827 0.0341042372213486 -0.0155971122638187 0.0234577844984732 -0.0233052072731698 0.0613669398077075 -0.0341510619198815 0.0726618368364815 0.0486745962708703 -0.0080379146567331 0.0476118859779737 0.0896925921473548 -0.0197647027203806 0.0919160459392356 0.0492751169156063 -0.0496304298991268 0.0687739132547664 0.0608385817894518 -0.0494762039888148 0.0798691001745211 0.0638307006908666 0.00613699299900883 0.0495391768323673 0.0259028908540072 -0.0192502533972713 0.0382389605658793 0.100490342758877 -0.038397430721758 0.106041732180735 0.0983961872422439 -0.0061025535714449 0.0951646777886922 0.0911994343959804 -0.00443130772245295 0.0885886787622971
  3 56.4874737209883 ""  1.05996695672478 0 0 0.00332805719000005 -0.000535470725984576 -0.0150513435057572 0.00776267023659014 0.0138356532894237 -0.00686166868440794 0.00480652050122968 0.0184971319633158 -0.00413212264618613 0.00749530755153879 -0.0118533769192253 -0.00249349522859033 0.00742731849541006 -0.0143274471608483 -0.0024293071987803 0.0049553605648456 0.015990165431998 -0.00362060577878607 0.00201869926048838 0.0499602347510151 -0.00501063392863656 0.00161404998598279 0.0510129662874477 -0.00520828956326037 0.00787523681181241 -0.00558903318485439 -0.0039630319485013 -0.0532031328160845 -0.0723821417420135 0.0610714852984441 -0.00028283053396043 0.0872422426900773 -0.00677762718396761 0.0814736970711268 -0.0623010418447136 -0.0667370731940183 -0.0126222921497255 0.00428297662675397 -0.0209533927143007 0.012730029556595 -0.00145020397061755 -0.0105130323531365 0.00870095005287409 -0.0348264200075966 -0.0013150926439544 0.00973272068830744 -0.0419243750714519 -0.001188426743791 -0.000109489300652943 0.0734009369146978 -0.00578938319463434 -0.000423979434431977 0.0741221327639453 -0.00570880787166403 -0.0492235884304654 -0.134207139625054 0.0644596359464916 -0.0516167682580816 -0.0949157550125167 0.0627074428978131 -0.105383871461124 -0.0356639107825158 0.101483297241678 0.0239829573078857 0.123053253889277 -0.0559756685601061 -0.0311243163804825 0.120522900294633 0.0410588526472851 0.00033212018859293 0.0851498953594412 -0.00742317679267387 0.125402511373041 -0.017940588886054 -0.108910126556771 0.0856749297168065 -0.084852985616067 -0.0685284580618346 0.088673724942612 -0.123645483380122 -0.0664974452888089 -0.0136086332952823 -0.017418463997659 -0.0234530853854046 -0.00469391954856785 -0.0496772930004228 -0.0421153408250205 0.00769213435971477 -0.0224914526775359 -0.0252928332113019 -0.00395208916769163 -0.031154683250689 -0.033188706360392 -0.0428851819364509 -0.0165279005754477 -0.0243794830716989 0.0348243010400433 -0.0212307092891263 -0.0228537739156938 -0.0254497112721029 0.00305486062307054 0.0524816850694494 -0.00664294401407424 0.0189254122150346 0.00554337082895492 -0.0283980329706048 0.012049522833877 0.0897213034646153 -0.041419718864008 -0.0316236817246028 0.0449197893474546 -0.0209002970104502 0.0172642294846953 0.0650580754872398 0.0085164689342746 0.0511491305945741 0.00958323978081286 -0.000737829857408457 0.0154028300588984 -0.0181676486128723 -0.0349138805489551 -0.000771675513651802 0.115015126725417 -0.0210523126125792 0.0428131843347327 0.0956494560074888 -0.0308159761757518 0.0014260160114374 0.0861200194323243
  4 63.2705597253926 ""  0.796004965232718 0 0 0.00383924891246438 -0.0424376316429675 -0.00608646144522241 0.00384857405570827 -0.0521616002790476 -0.00573787255058107 0.00316623584335361 -0.0505229958408579 -0.00367883437982587 0.00396023099624118 -0.0502740623446052 -0.0018010135001857 0.00157410646899888 -0.0372132222608028 6.85994999702373e-05 -0.00245627216431182 -0.0212878063811823 -0.000776775833019062 -0.00251809404617921 -0.0316320200292278 -0.00249636947773346 0.000432096975298237 -0.0477830414947279 -0.0038959540284463 -0.00684339968773649 0.00573638155446952 0.000791527644711431 -0.00731490096683717 -0.00611670225935196 0.0451438969200295 -0.0151197616345261 0.0592240839767209 -0.00137177223870289 -0.00272062997496856 -0.00831423367446899 -0.0398376893941544 0.0149047332773866 -0.0604207873295017 0.0148205116278448 -0.0117532658057826 -0.0503111712322353 -0.0304434688554797 0.00638774274033576 -0.058596421050761 -0.00132934714105231 0.00249781571073864 -0.0365197950302504 0.00186485317035975 -0.00493025042029153 -0.0248330058325096 -0.00292359864621675 0.000324367370059558 -0.0537514869183141 -0.0051126241111655 -0.00146952160762475 -0.0383812230273818 0.0477962278190236 -0.0105715648511139 0.00874132684306715 0.0478552995622949 -0.0114765701759845 0.00316404519803178 0.0707496373652349 -0.0204475352836155 0.0665781621049757 -0.0342923301998316 -0.0126060613630737 0.0693348758503215 0.0291232610491403 -0.0182793282127353 0.0812483952181946 -0.000429435113815841 -0.00112683354069667 -0.000237591874614488 -0.0668994132950676 -0.00405675461165233 0.0063035500308261 -0.0411410105650286 0.000871549466891924 -0.0402940989833249 -0.0397104346974269 0.0279043600178417 0.0241491568532016 0.0493121872137898 0.0157662600900352 0.00926741495485438 0.0102534396769863 0.0125992169135 0.0059118745498907 0.00114676351344288 0.0311219325061618 0.0617140222084722 0.0565191177170117 0.037032590500841 -0.00138486077615961 0.0772707880971106 0.00447881388537065 0.0299819563701523 -0.0250387065277645 -0.00554267604685767 0.109158376129425 -0.00949393461663883 0.0321930552053593 0.0352598510672158 0.0595764885496994 -0.0627749724978183 0.0680262090431738 -0.0956250580143764 0.00478090023921316 0.172393553352538 0.00272331838933547 -0.000779863759501565 0.136020552969862 -0.00511136159881834 0.0312325800028565 -0.0316800204051203 0.051718200237058 0.0536236446933893 0.0577773934302893 0.12085430184509 -0.0919234466048367 0.123685655291107 -0.141210513692816 -0.0706325506195071 0.00793387664890765 -0.106454018684676 -0.068851521564982 0.0407118918559395 -0.103822158019229
  5 83.2843737210771 ""  4.80037997359421 0 0 0.0345297974684082 -0.0103646518633649 -0.0160320730746805 0.0251142426106656 0.007462427259757 -0.0501031670764805 0.025514134023248 -0.0129289523203595 -0.0467656699429151 0.0308925294564378 0.0273699138907931 -0.0308507114542592 0.0198987678225177 0.0305984811920721 -0.0124565477711106 0.00107336809339673 -0.00290460022876911 -0.0113931509813191 -0.00262883024258631 -0.0564952065624225 -0.0293249722030328 0.0112669688301479 -0.0636752041404764 -0.0461706376468473 -0.0188791460492803 0.0119964622124397 0.0172149310158607 -0.0238395582835934 -0.00637406414852885 0.074121769613546 -0.0585547552143309 0.0601282764245449 0.010303402611598 0.00431332554746362 -0.00510287089835391 0.000789467069849012 0.0496706088002696 -0.0268480577936641 0.0032616907381014 0.0506237095399679 -0.0226601612489435 -0.0273228148021866 0.0447794320321662 0.0609786793731961 -0.0316061600126538 0.0251628852425351 0.0619595307167569 0.000681139167702055 -0.0168265603664795 -0.0878754787963955 -0.0301508464271001 0.00884285720875255 -0.0994360354203252 -0.0571722633279504 -0.00713310012083093 -0.0393674273787058 0.0792892304512313 -0.0330267307170607 0.000950767652017129 0.088109597898027 -0.0386337888707351 0.00622142287983113 0.0933908598826344 -0.0712337073189739 0.0655598405619329 -0.0333260739918714 -0.060167794942609 0.0684547837787742 0.0301735167034364 -0.0721252610374569 0.0821833973135507 0.0297816018828319 0.00856825505233863 0.0066462877136826 -0.03272347997613 -0.00731743381948398 -0.00255970916542295 0.0192888625564569 0.0303927670417073 -0.0300276697796756 0.00643700805173724 -0.0265826198820394 0.0235468787047629 0.0390350716522204 0.0132259591241074 0.0238071237005468 0.103556576434993 -0.00960285006636499 0.0176390845980238 0.0306260194138707 -0.0660466097152211 0.0417499720307774 0.0691803319621913 0.0178271589043498 0.0139367963997176 0.0490280187237656 -0.0571249138014622 0.0291057932091825 0.0114179121729602 0.00329411185650614 -0.0435348529642351 -0.0365877165703083 -0.0555967575411908 0.0051807751032141 -0.0412507784494331 0.0388449919748691 -0.0164209987180402 0.0227370899415262 0.0328682716753769 -0.0732145820340739 -0.0385553473925249 -0.00907732422040924 -0.0721549891190063 -0.0755700493219535 -0.0954287207775334 0.0418867574245199 -0.0375056328274949 -0.0645890865809382 -0.0104846356000317 -0.0903091535287662 0.0728935783938914 -0.0524506522562397 0.0352769182266202 0.0202960040098856 0.0166278460178003 0.0261052599348471 0.0490689816178091 0.00649666748817917 0.0514349303579983
  6 87.2195466350892 ""  1.99744203265001 0 0 0.0215649707979879 0.0576780786607945 -0.0039696215672496 0.0139912565845963 0.0312673190282155 -0.0124090979890426 0.0154803338455469 -0.0200927007732463 -0.00746374018345545 0.0253325234765464 -0.115612759094749 0.00147287793773701 0.0240903620077676 -0.1336938716327 0.00728260699384054 0.0132141798428306 -0.0587469239076657 0.00423803960038139 0.00522284557224653 0.00778462127523737 -0.00357372703107312 0.0067726411338488 0.0265362845355072 -0.00889185971152039 0.0035564040228223 -0.000756360730490286 0.00894361152470444 0.0660493110139579 0.0448927319468528 0.0317425941625851 -0.00452380229697577 0.0061503689158265 0.00774539225841576 -0.0628545009931865 0.029545029643637 -0.00720412602552653 0.0353217380448331 0.0799464752748986 -0.0292570865511713 0.0206161541743209 0.0765239459950095 0.0291033426737857 0.0314286751878345 -0.159725068572636 0.00394959501059684 0.0306049140888255 -0.1910855276413 0.0130922202470212 -0.00360027856506533 0.0549658503827777 -0.00565608106140949 0.000482831598450114 0.0848533042034341 -0.0127943714020879 0.0821455836724486 0.0449159883632316 0.0358523932737076 0.0545958944743165 0.097944148035415 0.0406472937078974 0.111121619396109 0.0248049551684477 0.0377973243816447 -0.0221156602998361 -0.00477436608464071 -0.000419443374927286 0.0121145425215536 -0.000923142947256279 0.0115388555944118 -0.00935536029060737 0.0302406772205272 0.0112535738196011 -0.103704581316015 0.000147819338743455 -0.0147931183983795 -0.0671149364893815 0.0811965046722703 -0.0119887492381489 -0.0702145274983564 0.0276086427376712 -0.00917317012648215 -0.0232941919116245 0.0099032846507591 -0.0352775366614032 0.00429577353427544 0.0146398573327368 0.0106120103052262 0.0036363159621251 0.0216035670304057 0.000554843229585674 -0.0294541879796885 -0.0212542172723846 -0.0390551709990131 -0.0360564175588834 0.0269441179663551 -0.0541612747198119 0.00270099102250823 0.00514837995515753 0.0180130155514198 -0.0327692357190307 -0.000874978435258661 -0.00201149359483185 -0.0296131457799946 0.020616893979945 -0.0390975689601788 -0.0356483832125234 0.0117000868618849 0.0473115733741435 -0.0340380508532713 -0.0388934710355814 -0.0085312687083603 -0.0324023895985084 0.00968819957118214 -0.0063974438689409 -0.0270994672191896 0.0529504105031197 -0.0353034270690319 -0.024461959761457 0.0155132541158946 -0.0677990441365607 -0.0340570947264419 -0.00589862569550345 0.0702309657012609 -0.0391238796596868 0.047670611666574 0.0528922252970715 -0.0346578594659045 0.00363508080030558 0.0557326902986345
  7 109.307098315449 ""  0.260594586629117 0 0 -0.011482927868182 0.0673445334364728 0.0228725849231968 -0.0135536465043589 0.0302056863012125 0.0331591342465582 -0.00939097816071063 -0.0137180133628174 0.0321939758371114 -0.0180480866741345 0.0451021510022914 0.021517695602548 -0.0119991642057058 0.0336255033341714 0.012434421611734 0.00453302646726409 -0.0345060441924817 0.0154005456423832 0.0157774841724935 -0.121472965684074 0.0286496046290742 0.00778754379196138 -0.110990732829209 0.0359074787198189 0.0133119388950528 0.00230742994942441 -0.00480741604244319 0.0211037221148912 0.00315280730884944 0.0162265192114652 0.0327588657281815 0.0518992189362967 -0.00274888387776885 -0.00352140281831958 -0.00238080646510701 -0.0533274161873798 0.00104325132428033 0.0941696467442507 -0.0067058517086896 -0.0294883184887747 0.0917360429542638 0.0546898344374219 -0.0297854764298511 0.106378303921421 0.0179168871987268 -0.0201509903965205 0.0853959532287505 0.00294018587596789 0.0298812082240679 -0.182351567483005 0.0318351295727346 0.0133524743382701 -0.160005339586443 0.0408096618536783 0.00212127904967906 -0.0230787634517531 0.0122931381702499 0.0293755824572646 0.0281288648737084 -0.00165917649767043 0.0347854722099721 0.0061385292842716 0.0500885558745111 0.0148255983039071 0.0467320765629429 -0.0271758948257608 0.0598888793336112 0.0535135262517287 0.0380361941666915 0.0365655116334571 0.0929196356076193 -0.0182037401226222 -0.0111300756836976 -0.0023942884473907 -0.0765020246220283 -0.00288515639821723 0.0240951589428332 -0.0608575728249059 -0.0054394333344091 -0.0306358442715857 -0.0540511525315576 0.00955736516346791 -0.00846160554137671 -0.0688008141389573 -0.00476251813691801 0.0371667456224137 -0.0519728316396215 0.00397385922074731 0.0203598796361284 -0.00645078520450938 0.0293318825729 -0.05744754158461 -0.093735133857603 -0.0212513433388061 0.0250566946228041 -0.105582602738503 0.0206098647998684 -0.0154580931621573 0.034041918278375 -0.0139431081273629 -0.00698753922738257 0.000168915892798629 0.0199185346637072 -0.0132181773134274 -0.0300569178729401 -0.04262214372979 -0.0101848833747712 0.0214969151967061 -0.0247557541652546 -0.0305000916761773 -0.00506378634461178 -0.00756674807246382 0.0229879045034395 0.0118301219393848 0.0469483215243852 -0.00839788085231846 -0.0291377018407898 0.02089671019116 -0.0104907068366083 -0.0222673486022478 -0.0591160775382414 -0.00744117886281384 0.0360756268587332 -0.0416531400659739 0.0100264923933359 0.0249693929813732 -0.0462250726685579 -0.0336474049279833 0.0194139314313665
  8 123.551999997607 ""  4.58460262197908 0 0 -0.0129870790175994 -0.000868578432717204 0.00108600925073167 -0.0035991474679209 0.0575003365885042 0.00953459959386632 -0.00560777351577475 0.0142550373041148 0.0158331249585388 -0.00623434994600268 0.0037244747454143 0.0131666603285236 -0.00264003452835722 -0.0196812252248432 0.00964525498071728 0.00337588058112517 -0.0306871520113917 0.0102906608917314 0.0057534974305599 -0.0396425125887177 0.0148436001249827 -8.1588812652012e-06 -0.0179416184295875 0.0170929837914868 0.00823972147471891 -0.00376119674943678 -0.00210183650168206 0.0271586983596323 0.00882209777759901 0.00912280834229028 0.0212437405725948 0.0199051366172959 -0.0005841145390502 -0.0182767369345705 0.00211697540510381 -0.031372276758744 -0.0500071190940186 -0.0152109825237657 0.0176380859672151 0.0115410772564474 -0.0226589299703729 -0.0216158088129867 -0.011996737950476 0.0184461835234154 0.0122072454381456 -0.00433200264581901 -0.0215166484960088 0.00637149657557903 0.0108405970770638 -0.0541436180424691 0.0159180161450802 0.000591163385786422 -0.017882275368907 0.0188494231322544 0.0190869772641141 -0.0029894031989913 0.00753092922375274 0.0299913998808392 0.0345649342151215 -0.000189574765092753 0.0468091149320695 0.00463273292950625 0.0278625260413602 0.0114891623562671 0.0159000776027563 -0.0106397346025124 0.0368392951817566 0.0195707411095166 0.0196892192895509 0.0239459200113838 0.0422776957074793 -0.0101101964541563 -0.0325392668490791 -0.00583658322915114 -0.0432279790769203 -0.0177304076895124 0.0289635871249539 -0.0385918312761191 -0.0239697881904054 -0.0122850170060199 -0.0328957136995279 -0.0545970433154974 0.013562623298256 0.0275389340167584 -0.0355537543404161 -0.105885685572811 -0.0389925152613314 -0.00550877895025636 -0.0167271794212304 -0.012556794331544 -0.0596672079629427 0.0129796719537183 0.0307871124354527 -0.0765894594801492 0.0023264587154639 0.0418835037456567 0.065702933305911 0.00918030618973965 -0.0324352019050777 0.000548400566005254 0.0124943614215925 0.0121068594247205 -0.0587606780183078 0.0523746785708535 0.0187841954012994 0.136053982232054 0.0370394742007868 -0.0558449203325305 -0.0486260551445375 0.0597034577485617 0.0146655986474483 -0.0033951193866823 -0.084960657286888 0.0521973593678489 -0.076983489807975 0.0687822088334872 0.0203427707635833 -0.0682659739735796 0.0416135594866672 -0.00952543163072133 0.171235441099499 0.00719326815350226 -0.0531996054746111 0.198751757476311 -0.00812210048593942 -0.0562256609473288 0.135928935463427 0.126721006697726 -0.107332014242977
  9 149.457103980066 ""  1.80281378395475 0 0 -0.0221964942000427 -0.0653625867130386 -0.0145478637048633 -0.00314233928788896 0.0251580936938115 0.0123442379253429 -0.0174139765032731 0.0102190386605604 0.0297007685561774 -0.0170673010937382 -0.00211381083377015 0.0299354428623874 -0.0163058585457899 -0.0132326332964666 0.0253923336430829 -0.0108391418836981 -0.00933978823221846 0.0249365129291765 -0.00994854785599787 -0.000186346112719041 0.0297305192428675 -0.015734823005111 0.00827174602003529 0.0311933729099076 0.00387917360025747 -0.00201583691185813 8.0556902801599e-05 0.00349613357490308 0.000368493218569861 -0.0125772602246129 0.0374729009323886 0.00954418428324856 0.00470853379209002 -0.010622845941523 -0.00195928265949383 -0.0278972335006105 -0.0794756387994348 -0.115615067076567 0.0424885496784298 -0.0027695024488612 -0.11506872588938 -0.0896147253452391 -0.0208677496972465 -0.00354036722654225 0.0298231546565141 -0.0177053857849723 -0.0223292648732669 0.0222554582109783 -0.00545811437701304 0.00180353539323257 0.030678767857535 -0.0156419482347085 0.0142895364298878 0.0329078259477011 -0.0143123520968412 -0.00343447211236574 -0.0166798050315166 0.0130127346687956 0.00695621447276384 -0.0293998844514498 0.0125524026783893 -0.000518404463572657 -0.000286716015489871 0.0410102183871126 0.0101305794225128 0.0111188222468651 0.0457051242526675 0.0113082191585751 0.0208652985446861 0.048094223857306 0.0155833775249943 -0.0153907938716151 -0.0120762263078196 -0.00346780619472459 -0.0263615785376115 -0.00174295245833365 0.0100008562456109 -0.0453693114519335 -0.0288491028478801 -0.0122055421046151 -0.0322364454838583 0.0359463066629731 0.0286527839190123 0.0559552777894157 0.00288615164156672 -0.0206066142223621 -0.0254219277579061 0.00631803452015816 -0.00458059665795347 -0.021186465821836 -0.00439843967129835 0.0998991414397663 0.100222296612542 0.0882589109983272 -0.0172519413787913 0.106299160258309 0.0202703907280378 0.0343351497228634 -0.0625210227763447 0.0706816940752026 0.00035243237413208 -0.119936810386618 -0.0140905605924863 0.0184510447193779 -0.0495487432259466 -0.0278958922390651 0.0159949847492807 0.0545006447649158 0.247316866807606 -0.0740995388637608 -0.113613353665686 0.0369690145249131 0.0431988581793106 -0.301554675789988 -0.102941889328342 0.0195777207027006 -0.0507374670357745 -0.00785460680903588 0.0120602910360977 -0.0859590324451055 0.0308295585830926 -0.00921650958995573 0.0245692270890453 -0.192566091075915 0.102907906213438 0.0503361739385656 0.00616350182268984 -0.0316230486962561 0.222684472599906
  10 185.956658274616 ""  12.2819040972084 0 0 -0.0161421584624037 -0.037034411084491 0.0133598823050316 -0.00456266401471797 0.124775610685012 -0.0087891588038464 0.00079459765468146 0.0817746036195853 -0.0181553545484961 -0.000335324371789574 0.0528725639324779 -0.025204208572798 0.00731794431833965 -0.0211687319598519 -0.024485760437705 0.00598467213663932 -0.0522995569517739 -0.0231750195251894 0.0055685112179552 -0.0214057037994154 -0.0226471870216368 0.000735822749549118 0.047733781222769 -0.0204147565771668 -0.0100421344177475 -0.0276353646211106 -0.00830043484187587 0.0356505908314206 -0.00172507036054582 0.0400107055974856 -0.042403352310132 0.00129414507252049 -0.0140645185697837 -0.054045408752917 -0.0116382926533958 -0.0301751861572531 -0.0960721330474415 -0.0796559552757035 0.0605789503836584 0.074811084766775 -0.102118541014914 -0.0424549277939513 -0.00571623727631484 0.074513819077124 -0.0264966249504424 0.00988929854155352 -0.0442936478951267 -0.0224131953036594 0.00847998061886003 -0.0405102789578179 -0.0225896804281169 -0.00080829838171822 0.0671175604211102 -0.0215972184785459 0.0436270834396025 -0.0288076359275062 0.0426859998395859 0.0280132899091211 0.0540359704124854 0.0423160589928939 0.0709436248358958 -0.0100317298025333 0.0712047738519916 -0.0611376407196344 -0.0028006943589679 -0.0446986671382927 -0.0337142648135552 0.000889779647343505 -0.00329416750929255 -0.0551129662491132 0.027989766285673 0.00274614918875354 -0.0965748668657134 -0.0333171465109826 -0.0737094931005601 -0.0739982868931127 0.0456521851537102 -0.0105881563853464 -0.0284565064134425 -0.0339759827982426 -0.024631083859078 0.034606565539143 -0.0296044037261851 0.0333599057062593 -0.00988604772233574 0.00983945332258745 0.00380776612819983 -0.0163430631891589 -0.0277107971476328 0.0182097094488804 0.050776208906279 -0.000222977999298161 0.0304411909625821 0.0529522685142331 -0.0399148433043111 0.0441113390047937 -0.0335032435661309 -0.0263823393583306 0.0162021961865698 0.0280761350152173 -0.010152204237926 0.0282466908482326 0.0613900487765945 -0.0445903178108107 0.0471156936860001 -0.0257748284757377 -0.0382837912408146 -0.00864586884059258 0.0309202831287615 0.0102256824358795 0.031894872727231 0.0341175269546292 0.0223758208944582 0.0347227753533395 0.0758962271166779 -0.0762474868573021 0.0440226459936403 0.0552647537529514 -0.03386039953366 0.0941784668603761 -0.0554636410445876 0.00187477827872421 -0.0320184217970987 -0.0350953577164727 -0.0651583644635969 -0.0142533268450938 -0.0318029453254915 -0.0733135039003283 -0.0127514819087296
  11 204.730474491091 ""  5.79616681400144 0 0 -0.00874196725067007 -0.0955543489408233 -0.0785386257644911 0.024880954134374 0.0139714933869057 -0.035871261375204 -0.00246531799083114 0.0115540931697181 0.00830450429667518 0.00928054720016589 0.00918216328136117 0.033179021553105 -0.0031057352067965 -0.00379114392577285 0.0479133186118766 -0.0101771343973312 -0.00751801877452447 0.0473300600710634 -0.0195577778001132 0.000919198523609344 0.0324144612858184 -0.0164478279192723 0.00918876946241848 0.0112919270859214 0.0154974118098888 -0.00296248299064687 0.0130905089736917 0.0120346273703919 -0.000187064083724418 -0.0163346457321558 0.0822939486695194 0.00950550264089737 0.0232315446642443 -0.00367795975460222 -0.00371500163045145 -0.0291196643886396 -0.0740179408716485 -0.167061536790451 0.00190734256719912 0.0177888106451915 -0.161463730842918 -0.177397821101937 0.0268166006571097 0.0126167716299234 0.034086023791367 0.000665159418301161 -0.00930069027735537 0.0555709062216358 -0.0309676176509177 0.000241236764515536 0.0329726010617392 -0.022103667551997 0.0114052925768123 0.00168361755938273 -0.0235338181896794 -0.0057087565775588 -0.0245016410485857 0.0311576991384326 0.00970029027139374 -0.0495623688237448 0.0283621839179224 -0.00176697483112933 0.00591790183246091 0.0915964938031346 0.0101842457552602 0.0427484510862251 0.0966140220272909 0.0117770971299897 0.0494605745067516 0.10465903802001 0.0153796480608507 -0.0175644935876082 -0.00139620864221282 -0.00420319726811512 -0.0204190261041609 0.0132782156205972 0.00896338830602321 -0.0601723436644377 -0.0364485135511952 -0.0160403427828837 -0.0366282480401453 0.000808843852681036 0.0104445511914189 -0.0113864407396914 0.0171797025053788 0.0804411402645472 0.0300150755865938 -0.0205714477791838 0.00489383949020332 -0.0472019227393445 -0.0198205763779852 0.0519401648973555 0.0125071915415498 0.0480643432857615 -0.0126403196097294 0.0121190259409283 -0.115143469973285 0.0274446852610341 -0.0823326747286758 -0.0666613284237817 -0.0211342058348768 0.0493772574339403 -0.0159635695190539 -0.00278013838550838 -0.0318221205381036 -0.00141634861939466 -0.0192784302062385 -0.0203309222133611 -0.186624445044653 -0.00985135319382647 0.0383819851677171 -0.0441917182311133 -0.0419688729807927 0.167238141601212 0.00797872778714741 0.0480204052081247 -0.0254653683986244 -0.0102778019976995 -0.00749397315054481 -0.0624937001027384 -0.0622766798957263 -0.0196189365928647 0.0476613337825283 0.138621774159067 -0.0322556368444642 -0.00666252080677002 -0.0327067647864907 -0.00580971026779423 -0.156719545553459
  12 211.841481190614 ""  6.52932435731402 0 0 0.0576694871557459 0.0208404682249872 0.0275858023624168 0.0283440861445988 0.0258558339823833 -0.00753488112024563 0.00698780258729961 0.0086945363865877 0.00422259828191313 0.00300203698542567 0.00513830062652211 0.00917887633475162 -0.0186714419015422 0.000984384900743346 0.0244833793828294 -0.049220258013117 -0.00190684773014819 0.0204903164391588 -0.045252098312219 0.000437810780571229 0.0206527978795398 -0.0298767116657139 0.00434747098139122 0.00170595743070986 -0.0439317561744803 -0.00419506524253158 -0.0170671807745182 -0.0777224014930777 -0.0188837796873409 -0.0622358597568101 0.00935560178008519 1.86658716345267e-05 -0.0112034141139879 -0.0766313083546425 -0.000501246098942793 -0.0597270391704918 0.0632063619246832 0.0501151623731582 -0.00584166306720931 0.079375632428215 0.0379745497191588 0.0734197759634269 0.00820733642065335 0.00703978324651466 0.00963776670520746 -0.00918673820147228 0.00160452083973129 0.0452306442496355 -0.0488492786614593 0.000568924894210297 0.0207888632693734 -0.0398519311361476 0.0056431902564721 -0.0196721283218103 -0.111792215763037 -0.0144920009649095 -0.0700518914198557 -0.0568795723105223 -0.0509243721343464 -0.0906908080869739 -0.0949658199213208 -0.0100638093066072 -0.0601177388313481 0.0187797355479059 0.00122137007302525 0.00689854650342784 0.0177397295323439 0.00166762040603237 0.00504008488459003 0.0265436738506057 -0.000279012754998683 -0.0416834117856384 -0.0881053912982396 -0.0111829610733655 -0.051616194982468 -0.0607687591264943 0.0280934400917635 -0.0927499780334869 -0.112412629716797 -0.00958106716343817 -0.0675982241806416 0.0497494967246347 -0.0566938385888865 -0.0293140033188722 0.0616435142618019 -0.0397435156105499 0.0760943964135863 0.0449907202180489 -0.0396130106600497 0.0455191990466822 0.0338890304545469 -0.10872346507113 -0.0328085925696224 0.0119640073384053 -0.0287062501075522 -0.0589895786917487 0.0307488583345478 -0.0687113585270613 0.0732263659995982 0.00644853903826856 0.0296158914580997 -0.000268521091505095 0.0311481042953171 0.0229529948248403 -0.0310045693442683 0.0213169750541602 0.036838760145747 0.00438486534272813 -0.0216188028888804 0.0185758197425929 -0.00532883875046679 0.0121296575010801 0.0320964088879575 0.0255676973300367 0.0273060157922001 0.0516782149019548 -0.0279128384139707 0.0622045175687687 0.0284568892881972 -0.0579689530698942 0.00369842720406047 0.0243569659420509 0.0418404748781154 0.0636767227243212 0.0570870203649779 0.0127023022559965 0.0122237119438307 0.035118879235886 -0.0315276631402038
  13 244.015387027287 ""  7.86569942062702 0 0 0.0416756844124332 0.0735716791989718 -0.042342301276261 0.0362679295191877 -0.00243158627472276 -0.0386283608791767 0.0258013224405424 0.0048968951437145 -0.0201582401181974 0.035097636056993 0.00977905195398956 0.00462962693337751 0.00994112523668733 0.00517943185051171 0.0357463211881946 -0.0212173966570161 -0.00271185093899464 0.033805119756248 -0.0290035138147292 -0.00186648024268881 0.0133492682774821 -0.00883656966563617 0.00211261669897331 -0.0216146166313185 -0.0113352355267647 -0.002665421482093 0.0086056481763555 -0.0343435493621962 -0.0121506665165601 -0.0284504408819966 0.0516121832176192 0.00429819796913096 0.018052022811246 -0.040399155853323 0.00105906110126652 -0.0309403709248722 0.0857064934628962 0.10145772839041 -0.073593225054168 0.0125759464462302 0.108858785005031 -0.00035277733576904 0.0609266562648876 0.019102516199671 0.00604937876586055 0.0210163264619883 0.0100920052951442 0.0593757461082634 -0.0478290493560056 -0.00453053335505781 0.0128893904666549 -0.0218520689028745 -6.91175036804071e-06 -0.0476001868364067 -0.0712344178070788 -0.0163467319569248 -0.0366626992776608 -0.0130518412603438 -0.0268070091180722 -0.0608738137854596 -0.0390854970006869 -0.00577425852052513 -0.01370024349387 0.0620315855134709 0.00499878340839247 0.0401043893508208 0.0645828873881603 0.00593690864270876 0.0407336324809265 0.073719575970777 0.00688153744770094 -0.0216575817769904 -0.0478045153828838 -0.00749317060277476 -0.0191898754925014 -0.0239225109518073 0.0233865462379802 -0.0635969661939475 -0.0760488728812089 -0.00505062604167127 -0.0386825894907743 -0.0706876956280356 0.0707145632437803 0.0438646278828316 -0.0061558915320931 -0.0379976151018567 -0.0153943224644626 0.0207479911347995 0.0500081571951418 -0.0325454125286275 -0.0398401781526424 0.109980113103989 0.0340266966932729 -0.0386032655475435 0.049321908891649 0.0662472813320019 0.0687146502924013 0.0803471416379768 -0.0575761116485774 0.026519705916933 -0.0358725097294607 0.0167781998019771 0.00474645865009769 -0.04265715126771 0.0731046408828307 -0.0365976685098062 -0.0666368039797185 -0.00966743522782291 0.0789598895423127 -0.00845442604900635 0.0273892294599276 0.0200204423354854 -0.0185917759295944 -0.0276390379732046 0.0349670177120619 -0.109039958111647 0.0663703258052365 -0.0487229445754722 -0.0455643765859984 0.145914133294843 -0.00593778431196525 -0.017243506561386 -0.113875356280325 -0.148142230510134 -0.128211287706785 -0.0329544073641787 -0.0165158752298873 -0.0802156300345363 0.0801337151017198
  14 256.420878154439 ""  4.29631429009281 0 0 -0.00497416888117946 -0.00517808794695006 0.00854976383545756 0.0042354180088772 0.12977385811962 -0.0084042703139398 0.0078688201051855 -0.031539461912839 0.000728909045772753 0.0123593921822637 -0.0948519423313456 0.00146753346712415 0.00554714795778074 -0.037505256777939 -0.00010315200826926 -0.00525589280956094 0.0455377963069212 -0.00352394829554122 0.00150820913693634 -0.0244201700822853 -0.00102994788132063 0.00571434846577837 -0.0717186122162906 2.19707960381086e-05 -0.00699745712262461 0.0486018577570674 -0.00431639370923602 -0.0721246367018982 0.0121173072590446 -0.0575641493361844 -0.00721777001575431 0.0237763694808651 -0.00440884839633649 0.0621952649067068 0.0308045596432636 0.0500093498421591 -0.0687644903300854 -0.0448536866258893 0.0541785145678298 0.0654238927420267 -0.0609761252015622 -0.0438706492113169 0.0135860327953182 -0.128006487848456 0.00320931600242465 0.00742893781882041 -0.0491616953379072 0.00247146138212549 0.00141398806341499 -0.0243435182979128 -0.00114817654014019 0.00520857805197413 -0.0812345291306848 -0.00253288379098888 -0.0118583021424277 0.0984032121267558 -0.0458785688401287 -0.0968757424774697 -0.117626415905673 0.00659005799287877 -0.163649655703612 0.0210549977850258 -0.182940194148329 -0.0139635184064846 0.0159138530948001 0.00399009656249121 -0.000473136093203169 0.0166691563092005 -0.0149799013907725 -0.00862116087162502 0.0251011773656438 -0.00221974729088245 0.143982070619467 0.0650332016861297 0.163853600979661 0.108938197618158 -0.0877613199064137 0.000532106514565345 -0.00619650739346211 0.0973495037177212 0.0354378457050652 0.00813555480200008 -0.000758754247471731 0.0191993124529372 -0.0125314128609964 0.00374529617724722 -0.0156334619374258 -0.00719908123478546 -0.0020946064639736 0.00741817667042188 0.0103004498400621 0.0120529567508568 0.0215408659647188 0.0215827252384169 -0.00583757063568544 0.0247318553484161 0.000101247187020879 0.00102442597106548 0.00561896169601053 0.00442116816704214 -0.00942733064634202 0.0114768691255828 0.0155987465317288 -0.0108211516197673 0.00706853893179919 -0.0102665693904559 -0.0201781576689289 -0.00765296584104772 -0.00643319432850672 -0.00449324952224483 0.0111245173257506 0.00841263418458496 -0.00063493776395369 0.0233438196315995 0.0152128429965581 -0.00796299303639856 0.00769846079585953 0.0122111018966104 -0.00920248953759339 0.0135461877629397 -0.0365609995095552 -0.00262219689584698 -0.0032287195294771 0.00825072376009485 -0.028947398214353 -0.00708952634421505 -0.0188853040379626 -0.0383660429020336 -0.0320767458945721
  15 279.859787418083 ""  5.18680751580442 0 0 -0.02072371917094 -0.00975016749373799 -0.0308458441632627 -0.00930925633128631 0.0104140160046743 -0.0407671699979408 -0.00668136280191521 -0.00178871367055941 -0.0280491552169285 0.00787436487844971 -0.00502359347177095 -0.00212429966261615 -0.001529978795744 -0.00306635807588048 0.0186892764674702 -0.00404257664702474 0.00152110893207373 0.0204079780563898 -0.0179374925350875 -0.00675212876096012 -0.00365285776861583 -0.0106833080192867 -0.00727296701502337 -0.0257964072971336 0.0132207701893394 0.00462128427391695 0.0181345149181758 0.0167824325284173 0.00882671550732077 0.00634243167820535 0.0544560732308619 0.00814794764912452 0.0269324561677991 0.025425571982108 -0.000821966394838854 0.014906187442195 -0.0234412834136611 -0.00034808764619212 -0.0427121288113254 0.0140879738358065 -0.0108240211438825 -0.0109133613556632 0.0344999481137209 -0.00581333926005814 -0.000763308667536202 0.00176072127727046 -0.00421208885870048 0.0245713603775876 -0.0361694202586648 -0.0101460243834669 -0.00381364113020713 -0.0146102803282686 -0.00699915578109159 -0.0330132419331052 0.00218623819994842 0.00684368288371935 0.00293165742307668 0.0242855676551867 0.0204772754591345 -0.00814055285445067 0.0307669607539969 0.00535294266464271 0.017678447864578 0.058636587251313 0.00616769545948752 0.0426419556007328 0.0679305378989459 0.00759303156827657 0.0441212811322411 0.070201477063672 0.0143636423757944 -0.00208733092847814 0.0528462117307962 0.0107898386432715 0.0521280045412282 0.046791805657714 -0.0324554725464746 -0.0130690155378633 -0.00806428154621216 0.0126395271268813 0.00755321710047168 -0.0313230670548718 -0.0640957849554868 -0.0903856781551461 -0.0448292710177589 0.0147737110501197 0.0553595820189985 -0.077055825936569 -0.0351019191875336 -0.000721600502881402 0.0183909847494249 -0.118062606024898 -0.138893826971428 -0.109245504833684 -0.028420503916563 -0.130063764877756 -0.151781237755226 -0.0718956997920762 0.0307505252402109 0.0354795762902693 0.0390164953549737 -0.0137390401659569 0.0212779619516231 -0.00568860957630305 0.0459677163821847 0.0301141891637576 0.0478006297750413 0.0166043955498835 0.105441577862114 0.0505275905526648 -0.00428917830384062 0.0210466378864042 0.0361020908323022 -0.0806308481123547 0.0725978684894853 -0.0890010433023891 0.0366105253531151 0.0246842052779639 0.0158387808660844 0.135141321039661 0.214608947440511 0.0312222810552464 -0.164696422197339 -0.216312404364871 -0.0135774513426545 -0.0217333997829518 0.103172880593783 0.135790319418982 0.263150479051127
  16 313.771196013881 ""  0.474208464782699 0 0 -0.00737579390684416 0.0123461708809544 0.00237121135628399 -0.00907686691973596 0.029354513429181 -0.0159522960731199 -0.00302368210899483 -0.0235361841262585 -0.0153841902061438 0.00288551924598954 -0.0337190787212413 -0.00582283369989506 -0.00460495649375841 0.00434185579555381 0.0026216418936258 -0.00632754077050997 0.021237407031451 0.00354777213019212 -0.0111593565395146 0.00489209959110547 -0.0066508571070815 -0.00483102655656386 -0.0253116377213382 -0.015182649919091 0.00183377425112815 0.0138225384772031 0.00582775475538344 -0.0111157811325091 0.00958382651610165 -0.0108675729999936 0.0254689737440527 -0.0122236971156058 0.0115450544590957 0.024977466542558 0.00993975604077434 0.0243750283828627 -0.00749460321412301 0.0141466306698529 0.000581165697635333 0.012053147672387 0.0087979066765098 0.00821528348126257 0.0147477466042639 -0.0418983884974968 -0.00483924087352955 -0.00442299174286003 0.018736844137989 0.00446337639683369 -0.0201249321098364 0.0183163012957702 -0.00711909454111542 -0.00643767063184332 -0.0261581836351019 -0.0185610276469035 -0.305849611084708 -0.209147978113421 -0.0726880590677545 0.140774022437094 0.189635743108775 -0.292344350902345 0.124348671332776 0.0391582581547258 0.326780215531839 0.164255778044741 0.0790702539848202 0.0595934184809142 -0.118683439913143 0.0478726188047931 -0.0232464239252423 0.0529225589112982 -0.194209154331084 0.00156774247804078 -0.0737716780605943 -0.00025221391528283 -0.237874459064909 -0.123040575660443 0.123010906483987 0.242279569915557 0.292844805592133 -0.102466353502844 0.0823124622873925 0.0011742942181218 -0.000870031254220179 0.00231917709743542 -0.0220330304650841 -0.0155604057607501 0.00694380561831801 -0.0203895414799569 -0.00120632098315533 0.00770221674509264 0.00583857172415899 0.00578775830155266 0.000381028916606634 -0.000687183197021131 -0.00153818848556348 0.00380278395625888 -0.0141081789710993 -0.00272901805143015 0.0101460163148393 0.022714363175045 0.00626453204444049 -0.0147524424748378 0.0149390822346239 -0.00433069999667593 0.00592690223189598 -0.00211496054056827 0.00372662775178878 0.00482831513658293 0.0465965280130016 0.000964120398427635 -0.0132005330373564 0.0194628112276277 0.017850045816803 -0.0375565759069565 0.0101881404635266 -0.0243778160473038 0.00354164413072773 0.0122355898956897 -0.000912844657821574 0.024623721589322 -0.129182031245128 0.00470272875715382 0.145483208458372 0.146535784992377 0.0831649360198275 0.0355408235537947 -0.049418692050494 -0.078727583865515 -0.13932156185177
  17 314.117897274364 ""  2.47691147844174 0 0 0.0151103947796707 -0.0273001211739054 0.00581182411684144 0.0212369271320909 0.0173282753878539 0.0236130294208445 0.0144037641881065 -0.00809182941566131 0.0286368410005767 0.00552060739057059 -0.0144144339852729 0.0111980004470861 0.0101871354532421 0.0027550615820859 -0.00670865472823926 0.0072869695184432 0.0105691743345786 -0.00976317340874459 0.0203072709186289 0.00500071666060496 0.010194675105015 0.0151003745913184 -0.0096827865930749 0.0273624017754386 -0.00772993387893244 0.00548041693172692 -0.0130488776475227 -0.0284888545660469 -0.00653991176057568 -0.0213036459051841 -0.0415951740560541 -0.0118531996232434 -0.0209545906828596 -0.0136104228301747 0.010832141798568 -0.00455393630416803 -0.0170081673652803 -0.0540637588618334 0.0364594967359322 0.0201454260972785 -0.0530377525163772 -0.0350098242369994 -0.0148333889990504 -0.0197126978954548 0.0104913285506306 0.00759963930199792 0.00880773684577494 -0.0103003444253504 0.0342995213268789 0.0129614342748255 0.0100358805281371 0.0176609507825123 -0.0104755834745945 0.0322179015575292 -0.117291061370663 -0.0700627097592768 -0.0398491165717332 0.0185118958563444 0.0239156753072013 -0.103718182149198 -0.00861433227248746 0.00985821099255077 0.0715326834842428 0.0141007239141525 0.0301341999522596 -0.0175934323712361 -0.12077247790909 0.0149908180462688 -0.056954930876472 -0.0477932387234832 -0.0993500593759906 0.00824003713244552 -0.0986765113592703 -0.00948046778730315 -0.183722883574364 -0.113921784886828 0.110264357408639 0.137919622629748 0.160808673767806 -0.0646277695304533 0.0332981707126569 0.00260239352755731 -0.00342564978959902 0.00121524650465306 0.0351914867202619 0.038374574459287 -0.0295524502190635 0.0367449385406 -0.000209208729628839 -0.00602505518606553 -0.00500338996215418 -0.0210113329236281 0.00336135751624955 0.0039974901566254 0.000425498302329987 -0.00449735312475302 0.0295372238293913 -0.000353536898681847 -0.00641863510717717 -0.0485681944930002 -0.0132828926845414 0.0390960398460753 -0.0280607263886687 0.0113415244443355 -0.0101112744463426 0.00118224166454804 -0.0110581183212565 -0.00955425191068076 -0.104501448231995 -0.00190429072304693 0.0352976600367603 -0.0403620690414416 -0.0360760855492495 0.0918203537118979 -0.0212538055194792 0.0621781445726895 -0.00397729536718421 -0.0194676469903946 0.00497570087055774 -0.0536289530802289 0.286034088330594 -0.00668620362732854 -0.334178783787038 -0.339344059114764 -0.196514079709472 -0.0805375232925819 0.107955501942926 0.171228757447833 0.31817563460742
  18 326.85615501238 ""  2.53461497018109 0 0 0.0151661950917911 0.0177386698746588 -0.0590353581567107 0.0177081088001785 0.0139543659860509 -0.0111020499893398 -0.0244476900225761 0.00165531923585992 0.0373248529282352 -0.031258359536368 -0.00216596803610224 0.0395386232160392 -0.0300669412544523 -0.00140996716124696 0.0235928739744372 -0.0220557455332228 -0.00129874256800613 0.0155435314343851 -0.026526681783513 -0.00677400288388201 0.0290857383385276 -0.0382933428118091 -0.00312890847189749 0.0394376747583478 -0.000888435664111852 0.000664772554449665 -0.0169858214907969 0.0640902248587732 0.055193908375416 -0.0335214957492038 -0.0858606384201918 -0.00911143663087643 -0.038202960790204 0.0782620125867935 -0.0406615270928821 -0.0265508228351843 -0.00237152323717665 0.0182277142626672 -0.0596447900220949 -0.00743074103291689 0.0231228759522647 -0.0640741105229333 -0.0459496823358501 -0.00196731779231342 0.0390236597262209 -0.032947705363736 -5.91779006129784e-05 0.0191270333780825 -0.0258879837005728 -0.010080042139698 0.0279370675448509 -0.0379050268889269 -2.81846970858771e-05 0.0417585885354496 0.148329103746642 0.168449026903808 -0.0182726215812473 0.0170485967371944 0.0672336757247295 0.041600933602969 0.10610778973464 0.0023150335823698 -0.15095905557198 -0.102846674743898 -0.00684421717032743 -0.0826302696481412 -0.122521025432821 -0.00823929391885348 -0.0856597774542363 -0.128632821344401 -0.0229883745451478 0.039692192474584 0.0986888641021264 0.0115597000638306 -0.174820129812729 0.0181194028360068 -0.0475039880568905 0.0746479566005348 0.214616267137482 -0.14253717257881 0.00159271240591481 -0.0264895512565657 0.0245041076345492 -0.0261247559700666 0.0284984090646472 -0.0440803574502458 0.0715664087653659 0.0102671391182032 0.014580862591708 -0.0372796737130519 -0.0202821583737572 0.0372920743066927 -0.0288300742504996 -0.0186502772028771 0.0198110666984058 -0.0211774503854933 -0.0102335617812457 0.0326413379130755 -0.0605718357383321 0.0183676108725386 0.000624618851896566 0.0054903819018489 0.0290655865189371 -0.00602119488969903 0.00234054963224282 -0.00599615739995809 -0.00993577483959298 -0.000558363256217957 0.0183668601960987 0.000541480609190793 0.00541342288756279 0.0208219336641055 0.0139894235454124 0.00729219784078856 0.0686569872180284 -0.0319858523550164 -6.87254013437264e-05 0.00903745849009782 -0.00439815931024628 0.0406438877586053 -0.0258382351214447 0.00663988061823669 -0.00182929189623409 -0.00582075590344502 -0.0128269254546543 -0.00102386007724195 -0.0107402041825127 -0.0325226283179833 -0.0068495275108693
  19 340.868622511576 ""  1.16230356594723 0 0 0.00972311037722082 0.0165157003187941 0.0103079928451613 -0.0134722706384561 0.0078639894153203 -0.0145034148612228 -0.0234673778734456 -0.000245941332543685 -0.0140508843777873 -0.0250696304825686 -0.00027443191788273 -0.00846131906725859 -0.0311618134961918 -0.00137790500830584 -0.00106749205168338 -0.0249246826189012 -0.00202585289289296 0.000432479719541803 -0.0343907001559242 -0.00297098299990239 -0.00788471325745293 -0.0323719365421288 -0.000918109870800942 -0.0144928803287851 -0.00609120936253155 -0.000861219806314783 -0.00130356466535263 0.0418435108208534 0.0327253319030428 0.0140582971156079 -0.0121507872706833 -0.0031540378604896 -0.00313349374069337 0.0457732252027968 -0.0227668205521315 0.0120602366148282 0.0209434506385441 0.0302234750808166 -0.00491836192688883 0.00912275904607153 0.0278582014116412 0.0306032570453068 -0.0203484600947205 0.00185244538612164 -0.00825917563418884 -0.0306579464601059 -0.000614031977544521 -0.000700109685175355 -0.0430668786914803 -0.00481504959471197 -0.00824129727236314 -0.0337545017572619 -0.000475272656578822 -0.0179207048422722 -0.180241002968927 -0.145350789239643 -0.0327272523104541 0.151599442964905 0.250013710038729 -0.205644165725589 0.210913790417265 0.0319795319531064 0.300417284141428 -0.0224663259599062 -0.00970031403708571 -0.00780772821923786 -0.00589884343010974 -0.00815278469319461 -0.00842185850293358 -0.0170993674831316 0.00558184761003516 0.0049301829713916 0.219271249110906 0.033402802213689 0.31775564065462 0.213245358856735 -0.234710728239612 -0.215446065008582 -0.233362148228859 0.108859020199222 -0.0487964448107513 0.0268090699222694 0.00493542510574595 0.0269412974208183 0.0266980403862062 -0.0182337701756354 0.000354263930323152 0.0306755172992944 -0.00221684786351134 0.00940010918415857 0.00651235061708677 0.0214779819209436 0.0450620978195579 0.0515715758528994 -0.00501120932219135 0.0381876031198652 0.0534632868258127 0.00296782231474518 0.0061000062957023 -0.0113809412654176 -0.00854788029797494 0.0257727556450602 0.0119994338218864 0.0129016865345025 -0.024642809062227 -0.00847629088949476 -0.0185166872018532 -0.00940413070902286 -0.0598935346254358 -0.0108351551464245 0.0201664955374822 -0.00119937987118409 -0.00548981331358152 0.0719494719837541 -0.00611248588944939 0.0761590158415306 -0.0171995006776528 0.0171959435322812 0.00180953034437838 -0.0837600361203086 0.0566865970836935 0.00255977775462639 -0.112667717275335 -0.0992441400210749 -0.0911540943101815 -0.0325261998449833 0.0170307150049801 0.0223788118642545 0.0703713653995064
  20 353.751898676157 ""  1.65573227260992 0 0 -0.00430767795296085 -0.0182074856456273 -0.0574407198510506 0.0298460533696645 0.00278590720893302 0.0344616807591467 0.0108061789264756 0.00510709571516967 0.0617338044722779 -0.00718046338763715 -0.00374010049161919 0.0224376366223209 0.020588945729744 -0.00122995698592457 -0.0310516494113775 0.0368987146662165 8.18677327499304e-05 -0.032207778181432 0.0654922238788896 -0.00304619189109427 0.011846480766885 0.0346468405617456 0.00388664676208398 0.0625306583262535 0.0050252080345773 0.00138889443280359 -0.0246158743791012 -0.0414011543940206 -0.041492520567378 0.00388079590296794 -0.0481170410943336 -0.000672235444001125 -0.0374511256734186 -0.0431182220121402 0.0364392488919634 0.0122905397042723 -0.0520463317654804 -0.051694507457391 -0.0196774606230022 -0.0361095876255144 -0.0401487521839892 -0.117025514738449 -0.0591118474381176 -0.0116127638604274 0.0200662760809192 0.00755329309320796 -0.00138916843183748 -0.0562240733453153 0.108503493591813 -0.00445041811792838 0.0136947231396629 0.046474008644219 0.00957461685311647 0.0884758119783013 -0.178585325758757 -0.192744375656019 -0.0229981011084627 0.0308210056253241 0.00345105311895073 -0.1229246571165 -0.0385685704737753 0.00818476965904036 0.186414295590482 -0.0534369078687004 0.00228232284263166 -0.0595296603356549 -0.0612138717140103 0.000648196689920071 -0.0531550108722165 -0.0666506095066915 -0.00402477078443235 -0.00335609938725836 -0.0274751612818638 0.00164812389793015 0.20065421260494 0.0339407455519131 -0.00949364985711201 -0.104613051940813 -0.201216612120971 0.160565960748656 -0.0207382939559298 -0.0519896635131774 0.024247556251745 -0.0576127950329732 0.00944129998213045 -0.0148232318703193 0.0540598397609054 -0.00953858291263036 0.0222346207208002 -0.050238333913361 -0.0276780526006997 0.00804082058051646 -0.0797396480700585 -0.0725911635347375 0.0352732636132947 -0.0703709111553329 -0.047881417071083 0.0378304102146766 -0.0732100976577295 0.0152603654807863 0.0066925473002432 -0.0166723109930475 0.00775432948229383 -0.0156629318470513 0.0179227911599397 0.00416696991933103 0.0104909153117882 0.00853863327112037 0.0487260551496159 0.00792576485896049 -0.0128834288381464 0.00970852236848988 0.0111633489072129 -0.0468990248343394 0.070546588349423 -0.0976422396776451 0.00888130336381823 -0.0176102844114215 -0.00433489499187892 0.109372495220336 -0.0373369174539251 -0.000212938948826256 0.0706903029316269 0.0528277002620262 0.0583017393308527 0.0225644541985259 -0.0108301846207613 -0.0207153473161957 -0.0345669165031949
  21 373.800190815218 ""  10.6163021076197 0 0 -0.0244814547673646 0.022065600639337 -0.0272556846306583 -0.0357303180250868 0.00145877878311167 -0.00167931738769056 -0.0471868310472808 0.006592296956128 0.00172761332237037 -0.0570705155342035 -0.0029455909368629 -0.0163814631253931 -0.029440994479849 -0.0110701050469081 -0.0473516304784153 0.00876937770649224 -0.0125834316434267 -0.0369066814238228 0.0126688285433119 -0.0152619161171523 -0.0267360640249767 -0.0164553667903325 0.00838853492887896 0.00495914339849046 0.0133297815034201 -0.00341748097077516 -0.0044200542878057 -0.0081523546699428 -0.0318454315109954 0.0341623668696923 0.0801004586827057 0.0291918738266801 0.01222962669131 -0.00951181814566035 0.0303741541744225 0.0675330465273757 -0.0319655303427165 0.0282444578029592 -0.0339367598816802 -0.0610505753192692 0.0348703011327228 -0.0283671106626989 -0.085082919343246 -0.00741511618757478 -0.0181661070365612 -0.0426622444155294 -0.0130982218376703 -0.075539451292181 0.0407463166224204 -0.0236856313634544 -0.0224887115490062 -0.00402838091588561 0.0176828804614331 0.0318776505343912 0.0601896219209982 -0.0306760160803883 0.0502540016676248 -0.0425450268102947 -0.0894691875030145 0.101296678406163 -0.076917484892232 -0.0112487336291869 -0.00971324955732473 0.0929151130172423 0.0333286140255205 0.0294128659045668 0.115932845054991 0.0363691202070501 0.0798343147469179 0.116509497770629 0.0593359225325123 -0.0585767407535135 -0.0832196917238155 -0.0139579081821724 0.0201231116388525 -0.0781188200057889 0.0761169332447306 0.17048736879239 0.0985580478682458 0.0671850347726516 0.0927657744468182 0.017960672294793 0.0372342350661709 -0.00225305790638414 0.0191670465814837 -0.0732911915663103 0.0689123030554153 0.00636843321437961 0.0169756943647863 -0.0220615671789573 -0.0051137056441079 0.0805406649352495 0.0217668465547051 0.0610163538294165 0.0224854721530272 0.01569659942065 0.0195699436519514 0.0437987944104283 -0.0517570953345246 0.0105479027769978 -0.00319234310547814 0.0352104098800453 0.0614601313659417 0.0219037175822631 -0.057386597589187 -0.0154163568967046 -0.026542258017584 -0.0110486926719806 -0.0689096451612112 -0.0198334363377908 0.023502837018626 0.0299084127871317 0.0207997450203185 0.110940655324257 0.0731272404567229 0.0999594345448981 -0.0477283758230075 0.0472655609349639 0.00406079015725806 -0.11433324484661 0.0181303799357293 0.0185290370302811 -0.113306588601309 -0.0963663200706391 -0.105680253540252 -0.0343279274586265 0.00127524353778598 -0.0160179266112352 0.0501124103257072
  22 382.217670743027 ""  0.149271472249191 0 0 0.00406259650381519 -0.00364113345704693 0.00313370328813037 0.00227590966167058 -0.0393527318754891 0.00287632864281392 0.00298313547027359 0.0471292492990562 -0.00607479073355322 0.00519822221676292 0.0394556023914325 -0.00170349306697224 0.00781360548513995 -0.0537871156253531 0.00977610563271672 0.00375043750422313 -0.0741352800109414 0.00924469735400641 -0.000399890891279632 -0.048501200249002 0.00468640641984003 -0.00152406043241834 0.0439381365591424 -0.00619911220355732 3.10676136098976e-05 -0.0364476181122145 0.00393557938147214 0.00307418880616921 -0.00791594469189939 -0.103832735975901 -0.0217279429827779 0.117397680994019 -0.00226234847545273 0.00542615325079596 -0.0168512863537361 0.089591521013955 0.0212784168576194 0.0122266132187475 -0.0157187360215578 -0.00692272776912968 0.0132639185127261 0.0257977714150117 0.0106299321406439 0.0584834210286478 -0.00225394619003479 0.0109832285946192 -0.0667765031430766 0.0149884598377647 -0.00516976533421305 -0.0671515227092447 0.00464899546767742 -0.00577884650735081 0.0597166766316738 -0.0124820833446632 -0.0889370994790163 0.0677735322050781 -0.129160236657167 0.0533216931772797 -0.0254168409916988 -0.183428038547122 0.0447086325100719 -0.0358956048401697 -0.131719076790692 0.0647126492924335 0.232604531079896 -0.139276683931339 -0.135546258402517 0.220593322776588 0.119155703264254 -0.0227513239296832 0.0892528735299347 0.00552435180821477 -0.000803745284591391 -0.0318347191604508 0.129642746183485 -0.0216695664677567 -0.0608739806087718 0.145048499226928 0.0542554214911981 0.0636318146499325 0.102863681735325 0.000565944833305411 -0.00941517046690738 0.00558951905114748 0.00484043124413991 0.0142876213143683 -0.0118300924841906 0.00467429792671554 -0.00794739992695433 0.000625251444142095 -7.92270714987353e-05 -0.00822635595372195 0.00678006642369512 -0.000114628909579439 -0.0131745197367596 0.00913852540698776 2.34791980368142e-05 -0.0124246870481271 0.00559396243371219 -0.00619263495073026 0.000456976532735296 -0.00699026853366767 -0.0150088682719552 -0.00473936341122729 0.0100279753418491 0.00359327380568456 0.00695936329870744 0.00262350324161842 0.0070245138691736 0.00446372883135203 -0.00481086821940722 -0.00959058519933564 -0.00547127877053793 -0.0188069481270448 -0.0210721790520312 -0.0169702095932372 0.00840806646597143 -0.0102842563018418 -0.00214577633330737 0.0152874040520812 0.00334175744601821 -0.00550051148779936 0.0207462809576425 0.0170286356780726 0.021926436139165 0.0068270848918742 0.00212357944596385 0.010931244662056 -0.00554719166974958
  23 390.453123032106 ""  0.0794835439645556 0 0 -0.00277844286713452 0.000689028929002252 -0.000485480226244698 -0.00251379084486655 0.00533008849813779 -0.000267037376168008 -0.00176478571196781 -0.00915297199376973 7.66702311166968e-05 -0.00395864397925801 0.0199189101237749 -0.00156085894429533 -0.00028761505647091 -0.00511873546821509 -0.00224457410250221 0.00146704930987261 -0.00265217146070191 -0.00168981420968959 1.21683941933009e-05 0.0146222357842361 -0.00216930248722651 0.00212336919583114 -0.0300241483846548 0.000908914205115805 0.00155978053662538 -0.000697101431094031 0.000371262805100804 0.0195101913612838 0.00474420838146553 0.0255131440247782 0.00551767046862533 -0.00314113415532633 0.0018764246175158 -0.0216839862087256 0.00344815781058699 -0.0203349873587997 -0.00429490536782603 -0.0034501857558524 0.00452562257977567 -0.00370034857248293 -0.00243342535439003 -0.00668669506931376 -0.00662681198239097 0.0445664820955328 -0.00292828428818822 -0.000263744921837829 -0.0136195983249437 -0.00340081505516243 -0.00238168218285143 0.0594759726983189 -0.00338055366010229 0.00382757068164396 -0.0417366055671773 0.00270550306380546 0.140377986924 0.0711315631553589 0.0517767989227366 -0.0442633431770232 -0.0412129069138623 0.137375812964913 -0.0207756394988764 -0.00808955186093868 -0.0879878912370454 0.423379226256918 0.297851706865894 0.0669793105701096 -0.461453898768662 0.203794820876492 -0.0751053389684861 0.0613941353804567 -0.536609446053844 0.0155285337610476 0.0126152680086512 0.00128227565804617 0.0920643439990986 0.0466990869568 -0.0292674376030434 -0.124712958500011 -0.149028045453505 0.0451565670727198 -0.0482145393127545 0.000728245518002445 0.0034688429722031 -0.00205707214619038 -0.00188311848442073 -0.00755303897628699 0.00479294148614244 -0.00161681338733702 0.00263679877002604 -3.29457870738376e-05 0.000335804801519861 0.00334915367236984 -0.00203624335518889 0.0013466701294154 0.00490861959558849 -0.00334152630094127 0.00131421149237664 0.00464632794187618 -0.00220150571056777 0.00176192151270111 -0.000218280586271987 0.00305648124155112 0.00634145068943181 0.00202999388654311 -0.00538831409604531 -0.00204179309572029 -0.00281654531819531 -0.000931257130615911 -0.00487273073963642 -0.00224222534317198 0.00194716337582493 0.00349223841991117 0.00271498697022689 0.00925575443055961 0.00815540858285719 0.00865641865292701 -0.00455274447718504 0.00418968712706496 0.000365390712957511 -0.00944564086499326 -0.00139922416143005 0.00210527284351836 -0.00871259408960361 -0.0078360658413036 -0.009177487177042 -0.00272829046220474 -0.00127409655494597 -0.00397740108922236 0.00278289675022159
  24 429.081320595587 ""  18.212345072073 0 0 -0.0397849331646917 -0.00977411478190168 0.0179703391632406 -0.00959205603575329 -0.0280002326093252 0.0187539729720169 0.03363624448665 -0.00227443028920491 -0.015520411836954 0.0559807594037203 0.0221680324932692 0.0068724585914592 0.0458790076544478 -0.0134151899470187 0.0376342900041406 0.024986656503154 0.00159804440234811 0.0321806056058605 0.0215384769480359 0.0236963269153672 0.012521611859573 0.0476941175281294 -0.0151142553532506 -0.0144705683195371 0.00490473146260801 -0.00171206353772947 0.0270116811309831 -0.0125263060327035 0.00445199444576787 -0.0449871902989801 -0.0499738970581758 9.31810360961049e-05 0.0210271047818603 -0.0116870136556631 -0.0135124125052599 -0.034615164315554 -0.0230191893881202 -0.0329057499174217 0.0450419668557412 -0.0511255382402841 -0.0213221435231461 -0.0119371034526435 0.0953526050859786 0.038182716995763 0.00798990985380459 0.0535487106988106 -0.0326469830286117 0.0515837192823925 -0.00773648993429574 0.0427793810203535 0.00832673989504638 0.0434014297502357 -0.0403325315343834 -0.0258324777306469 -0.0857213013957443 0.0359269668424868 -0.0633964677579363 0.0281960554787126 -0.0113207772576221 -0.108988306635841 0.00570699480128489 -0.0043472925434036 -0.0453446312962307 -0.0859665575075749 -0.0133104952458747 -0.0206272296308819 -0.0501559035244157 -0.00812969633440572 -0.00141886908303863 -0.0817688863462744 0.0260694396330459 0.0720850728752097 -0.00414601718569287 -0.00542364959351839 -0.0438302113537375 0.0155443941301764 0.0115825724095223 -0.0855852857447291 -0.0626417311501819 -0.0584332833177933 -0.0469402804487922 0.0218317194593234 0.0350332573625335 -0.0166359780085531 -0.0917661165839397 -0.0466069597414796 0.0190171382166873 -0.0785294957251857 0.0290039587107056 0.0209165108682479 0.0201774745548228 0.0460534636430005 -0.0154578291893511 0.0202272736002787 0.0491751045925431 -0.0275955659834871 -0.0592795887463653 0.0425193095533222 0.00754296139646946 0.0351781529677979 0.00374475069400328 0.0335994176343034 0.0608736871396058 0.045831326459645 -0.0655339264541852 -0.0154287256251458 -0.0289919362694357 -0.0123854502291532 -0.0299548216967073 -0.0243221511464635 0.0210146777023293 0.0490870331922772 0.0261096878829154 0.0862015028361135 0.0335268688032583 0.171678888221464 -0.0509062712962234 0.0544798999043515 0.016470417843164 -0.17727032032503 -0.0346636349171247 0.0375729448716687 -0.0868214703781588 -0.0612906161695105 -0.0978430524437718 -0.0301058018046945 -0.0155465912270004 -0.0631904837659688 0.00656315071252028
  25 436.829080680983 ""  0.878246424778558 0 0 0.00166344554134239 -0.0120708048488352 0.00977742557629192 -0.00366817622285397 -0.00347436304004376 0.00807236577853071 -0.0048920587822825 0.0208163377706556 -0.00229960909114429 -0.0175065454686422 0.120919143722814 -0.0117954164024697 0.00414826014214065 -0.135831094877715 -0.00238193493199555 -0.00720426632547382 -0.00971092833992906 -0.0068802661474616 -0.0174930110891455 0.096541879700982 -0.00879778705121515 0.000215701713803733 -0.107720803984817 0.000135113208156666 -0.00668577371253972 0.0171724412585857 -0.00435495353775787 -0.0183403728293339 0.0125791740788631 0.00503742219720063 0.0129778268258961 -0.00908756397775301 -0.000478123948309872 0.0211351600395637 0.0119681388362427 0.00855775834521025 0.00356186962612421 -0.0417148318119854 0.0443767886989106 -0.0167612616979624 -0.0307655663009766 -0.0348813275005765 -0.0296761938691881 0.222566774523831 -0.0172746028500425 0.0160273206974257 -0.277095536367183 0.0043414117755209 -0.023952541974336 0.217428457437926 -0.0122290698764529 0.00926245879006763 -0.231487562540685 -0.000429087746429666 -0.021268156267242 -0.0144733851285654 0.00590667973462254 -0.0133084329831511 0.0187327553560351 -0.00455793444001077 -0.0220972809902315 0.0216726039950688 0.0302854899416165 -0.032352656334288 -0.0541834415770683 0.0284860721578132 0.077729235469792 -0.0444219665846648 -0.00770372209296853 0.0162432214635754 0.0461724745933066 -0.0179496776619759 0.029433282271833 0.025081016071797 -0.017669884632258 0.00493169965025139 -0.000689091592076114 0.0385475528086178 0.0523316868815078 -0.00316237834534364 0.014709646586764 -0.0143411121427705 0.00844017651634209 -0.0125810553470251 0.0217245175137972 -0.00183784707021034 0.000487320768072274 0.027570226613672 0.0157469467265636 0.00656883717320268 -0.00237485254339207 -0.0415212113091806 -0.0325192159605484 -0.0415296392800804 0.0354552319274352 -0.042190404161669 0.0427406827322886 0.0188112897785261 0.00220441461561387 -0.00545401568064388 -0.00156640676521487 -0.00696924516634673 -0.00564516657715005 -0.00953124964971391 0.00768303892294245 0.001669218947471 0.00398141736019921 0.00292196267986218 0.00266380331849234 0.0018611674806426 -0.00541628624066655 -0.00648647432106782 -0.00189740647908113 -0.0122755192098173 0.0197857777018476 -0.0461523191628252 0.00358491386847136 -0.0201654616842667 -0.00565853297607911 0.0469005676988009 0.00533224388419816 -0.00809195234978825 0.016264009535066 0.0080536482102224 0.0177091825258713 0.00614328354426128 0.00209266657037883 0.00942481283892631 0.00103185878523989
  26 443.558061376784 ""  3.60876700388748 0 0 0.0206179221258652 -0.0290535578847862 0.00791256079871415 0.00812339573961551 0.00623352752283171 -0.00871986058858163 -0.00863445340721827 -0.0153152643038353 0.00634123757943095 -0.0144865161117879 -0.0044976821864324 0.00288947081515674 -0.0129336499343405 0.0117213410997966 -0.0065893605553736 -0.00652742508008893 0.0017611664333046 -0.00600739724179854 -0.00692168083601028 0.0143376667247981 -0.000510540043551939 -0.0119926476793355 -0.00353748396692881 0.00783958041851708 0.00175357894520463 -0.0137029537506605 -0.00965700759891424 0.0153251765366604 -0.0123445021720627 0.00476890779043712 0.00793450998730414 0.0101844845926131 -0.011671388950356 -0.00715269071286072 -0.0047429547522062 0.0149598856550383 0.0146863560672138 -0.0601782797787705 0.0441148344341843 0.0292133208092145 -0.0558989649568867 -0.0313653659377604 -0.0265312284921757 0.00204443515691167 0.00196299249445538 -0.015320600140887 0.0230010114202469 -0.0103278892039097 -0.00117462368085934 0.0263787161355097 -9.99759232671043e-05 -0.00888206241872569 0.00123441873485858 0.0138424804545124 0.0320415254096512 -0.0146801668052413 0.0086312170546412 0.00513986866604296 -0.000433055286945941 0.0193737076015943 0.020236866380447 -0.0150783082786571 0.00356280821831676 0.00814901903648439 0.016205497706939 -0.0285057421697477 0.0121926577909814 0.0179208724068302 0.0147474349731572 0.0104809332680849 0.0274327901722821 -0.0198711808946664 -0.0212934019369032 -0.0183842437181554 0.026347215036481 -0.0159997544286785 -0.0029055632260066 0.0292486533619029 0.00452794110316695 0.0217188566891184 0.018270327562795 -0.0199645895298537 -0.0177603286053055 -0.0526150238958825 0.0208053381188245 0.0274275174738348 -0.00532496730904657 0.0197469159477419 -0.000233982226203276 0.0218356495796871 0.0254022365273964 -0.157531808999807 -0.118659347459722 -0.186111463821464 0.0351351836375762 -0.111100225570902 0.0068369185386789 -0.0169011279678259 0.034377819504624 0.0970244796511735 -0.00633496468900866 0.0377258233490419 -0.0561433013075929 0.104755269783506 0.0530772707496407 -0.0215139133177994 -0.0786242198994499 -0.0250838248881429 0.199473853803195 -0.00591426699140595 0.048075302179502 0.0625013915306284 -0.0407639505958838 -0.0983420160849684 -0.150289050762837 0.257461819660628 0.0696434974679291 -0.0615809954428536 0.0560156954116923 -0.141629970381114 -0.167781392077889 0.0663215518658205 -0.0707001908313193 -0.018634300970456 -0.15463248680287 -0.0388207814421627 -0.058758987557037 -0.233384121076426 -0.0837435179816129
  27 453.450686543667 ""  2.55816785940019 0 0 -0.00846486976713725 -0.0499132813480708 0.047800948249306 -0.0133518399673938 0.0309731399145892 0.025647486439789 0.0104250737671626 -0.0530289236546376 -0.0113194184765454 0.00396256949877578 -0.0336145142653167 -0.0276090331185422 -0.00740413796569598 0.058807112549611 -0.0212625548650697 -0.0121999525785143 0.0189763322530303 -0.011998011386176 -0.0111511017944663 0.0477026080494879 -0.017926738609791 0.00359139205326224 -0.0124992180130581 -0.0193106847224482 -0.0216832080526784 -0.0489318424388043 0.023215034158154 0.0366601431349474 0.00183749082377461 -0.0209572524364744 0.00976462140656399 0.0325727953243076 0.03947787713682 -0.0369043465772721 -0.0684625992860934 0.0132358643306897 -0.0373357011240948 -0.168414659077769 0.184335626287989 -0.0284002862120815 -0.142443720108024 -0.127689158939653 0.00326152970863284 -0.0261955896321121 -0.028006302020502 -0.00914744501488834 0.107158097123194 -0.0189055626256803 -0.0119427850141878 0.076855134387056 -0.0183261258255882 -0.000437033060845793 0.00194086852325832 -0.0269081623189109 0.0283364411835521 0.077500171057591 -0.0264969729767429 0.0369660292691993 0.0498448673289496 -0.0302045991696344 0.116020375394942 -0.0479148881531232 -0.0620366436180219 0.0154971809372686 0.0547578586688 -0.0108719026253479 0.0270988869110533 0.0594484454830802 0.135345144960647 0.026933615615006 0.0898858725412239 -0.00284302152762896 -0.0388123152205857 -0.0690232663635992 0.00900862761775943 -0.0302492108586619 -0.05555694554387 -0.000813310636223375 -0.0471808590562654 -0.076902861986384 0.0111818323934544 -0.0364793423410739 0.0522617327117772 -0.0371940410040811 0.0185611548333586 -0.0275402230495237 0.00143746306013611 0.0513024213173947 0.0724451691883045 0.0401562111399609 -0.000704944843802175 -0.107642706296325 -0.0998816141611951 -0.11180516024648 0.153689829609683 -0.145595826013663 0.120072620800844 0.0954594473686232 0.0138784940617167 -0.0204023601030988 -0.0028852366186476 -0.0162033886885034 0.0172392378627493 -0.0291505052700718 -0.013262762646476 0.00140820546743313 0.0142096924838132 0.00802122061198517 -0.041513934735897 -0.00554700444246441 -0.0185769134408317 -0.0118321107644811 0.00995898102155755 0.0131333836764552 0.108725502499342 -0.125676072044562 -0.0237346478038815 -0.0292354568360705 -0.0175055456476686 0.108664013046666 0.0292621327353836 -0.0215185436139384 0.0286111544612588 0.00276755921947648 0.0436907654499833 0.0135456856711708 0.00884956046763027 0.0437145405942638 0.0189877665350135
  28 456.509864292284 ""  0.897969492401984 0 0 -0.0148712011031024 -0.0380162877422719 0.0259634582938547 -0.0165880207252473 -0.0368721502634966 0.0325227200785611 0.0015602548237393 0.0831113002566375 -0.0158322488575521 0.00388057782635343 0.000623839562756105 -0.0265660901094049 0.00585705267759699 -0.0421001915868349 -0.0146661795288122 -0.00161275412315302 -0.0257629885501268 -0.00810473881975989 0.00961337045756417 -0.105122843157967 -0.0101454939453761 0.00582436823664364 0.0677861798324697 -0.0200749893424966 -0.0307253035228219 0.0593279205711131 0.0243721714658402 -0.0651734474435348 0.0688844969950763 0.0111927819757809 0.0115405708852476 -0.0368102018081891 0.0467704039957251 0.0444231924407414 0.0157373993644752 -0.0321572557676904 -0.0237299980044216 -0.0932807271384487 0.0882032745490427 -0.0576214049984624 -0.0732780092032561 -0.0631149351945813 0.00890026341414039 -0.0656473270301464 -0.0232191651004287 0.00926019458473362 -0.0747401784432325 -0.0114732190614025 0.0194266780239822 -0.204317777838219 -0.00632741705077376 0.00243479298189019 0.0650155842351126 -0.0281020378859902 -0.0835749140809716 0.0718737994796155 0.00723744611385651 -0.0514672174776735 0.0386030444145872 -0.00577230799092228 -0.0830156958993891 0.0761625079895718 0.00620504053059576 0.04896071003744 -0.048636932376723 0.164346562214681 0.00146582990207864 -0.060655507667981 -0.0301917558053868 0.0407534974556113 -0.131500159777616 0.015263419381927 0.123060237202747 0.0880321153943579 -0.0810310392032525 0.0614873855409017 -0.0369281277229008 -0.04812132316767 0.044470111353855 -0.0746637534103882 -0.0347946960369129 -0.024491228264007 0.0258895128852565 -0.0323892911669221 0.0275368870095399 -0.0113445207902315 0.00744812313632411 0.0390406017221477 0.0366851219813035 0.0154883013370305 0.000596009229257281 -0.0828777374373323 -0.076073973556048 -0.0943516485589728 0.0865794827547094 -0.0978554688196132 0.069538459034299 0.049350382610644 -0.000692774621268557 0.00686638731820315 -0.00265050230408828 -0.00162345219023765 -0.00456758214815707 0.00623782505854132 0.00206170322137934 -0.00323683760112837 -0.00703238464798857 3.88703857498916e-05 0.0151675820474387 -0.00328599742183121 -0.000837350618280517 0.0044584600137278 -0.00447160140668441 -0.0118332811569021 0.0286552464859352 -0.0156371192909075 -0.000389383372234571 -0.0338759636958769 0.00055464132200312 0.0266465205129203 -0.0156489919217946 0.000987221961641525 0.00237221494506359 -0.00252119733724613 -0.0053989948202235 0.000366750548393062 -0.00615042409290657 -0.0205118451121271 -0.00453409099785708
  29 479.177134536036 ""  1.27535350973046 0 0 0.0133132334474666 -0.0336266781646429 0.0391843564753191 0.00268700215545413 -0.0164179249554537 -0.018091394907756 0.00732722202377206 0.0158710113772266 -0.0241617614093668 0.0217110580525043 -4.41413594414058e-05 0.0128489811237672 -0.0149218630760881 -0.00239674357754208 0.0633764261182222 -0.0283542527666261 -0.00798098472124246 0.0441024064134543 -0.0524336574675988 -0.0259765061915238 0.0332477324524816 -0.0254033863354456 0.0217614581152697 -0.0218753929285157 0.0438878886247608 0.0100599763571082 -0.0677692207599612 0.0246120012581621 -0.0550167799726981 0.0279976966717131 0.00404911652771439 -0.00709759484841874 -0.114945492883975 0.0245823329152917 0.0734592193913247 0.0192569684241989 0.0453247961787294 -0.100236429254574 0.116343827794213 0.0155204519406181 -0.0814741621066822 -0.0438965790178826 0.0722474872997355 -0.0126190596865063 0.0167217407873507 0.00770689020748051 0.00100158805700864 0.106239590464094 -0.0985988019907608 -0.0577594020074061 0.030113393793788 -0.0407571979892827 0.0161883475359556 -0.0542197278457185 0.0928392706032146 -0.162615103592368 0.0488231253770379 -0.0117469820704598 -0.0646583676477652 0.0895494287741658 -0.0513480648016662 -0.00325177320525824 0.082369144887451 -0.0127557288279531 -0.011751882323005 -0.139233144548018 -0.0248042167094298 -0.010331195420966 -0.162787730428455 -0.0304346819287225 -0.024150858275185 -0.0511529294522481 -0.0252291956499228 0.0215414902641028 0.0749212453344784 -0.0112312562869573 0.0654930590482599 0.0805098473979527 0.0706656454119361 0.185704617617679 0.0324014823590028 -0.00784862556632991 0.0312492817761014 -0.0105162074012196 -0.0289607772639254 -0.017763081326041 -0.015725094264106 0.00693766946991956 0.0488755894504387 0.0563577435381456 0.0173281537961235 -0.076876639147367 -0.0533547177895229 -0.0612453539975056 0.106260278658931 -0.0892384995662463 0.0618021599947811 0.0609385636897264 0.0436039390184815 -0.0097626874916823 -0.000962067494485724 -0.00575325009551389 0.0209151032737565 -0.0133051484064986 -0.0197732014534827 -0.00104663869420471 0.00663356494990593 0.0029647260521314 -0.0361605231120899 -0.00593652958540986 -0.00936171443682851 -0.00134757292887376 0.0116914496026915 0.024552324196732 0.0534323721460634 -0.0402428400725662 -0.0226172694553588 0.000781845541943583 -0.0113249829619967 0.0211531919356495 0.0162341067901791 -0.00924747183642766 0.00662477767667546 -0.00511750195177026 0.0164136747007916 0.00427462258524599 0.00410260830203114 0.0238541497454443 0.0123607652286743
  30 532.650798577939 ""  16.6744521461418 0 0 -0.10304119503301 0.021108767444113 0.00506078633924115 -0.0764903615913971 0.0160524193464033 0.0679681710038166 0.00920100929590214 0.00769233301138582 -0.05355664584729 0.0366477288036957 -0.0126545117122457 -0.0300350060771695 0.000885688287637923 0.00932254001866833 0.0479162573096876 0.00243840047942121 0.0228202330380235 0.0447084957577313 -0.0202381265130888 0.00593285064569638 0.00568470016435324 0.0308773869847365 -0.0153760171890667 -0.0624188911464751 0.0432325302530763 -0.00296594806220559 0.00902631092983452 0.025386211239982 -0.0389894815205316 -0.0128080274482616 -0.0159735530385548 0.000869266150086012 -0.00512327812234981 0.0014621749853488 0.0260867682424523 -0.0115795798768042 -0.18612084252537 0.054149312659604 -0.0374677166430602 -0.163726308995366 0.0420902798249886 0.00166762993839447 0.118550027875548 -0.0344475233197268 -0.0247605666214934 0.0190368258472563 -0.00520804824150873 0.0798546917734851 -0.0880095774892661 -0.0148800192586214 0.000162965596401257 0.00896055494262081 -0.0420299873535809 -0.105974304044691 0.00634464372664851 -0.0452828440741791 -0.0170226548399292 0.0366921052752437 -0.0709672941367028 -0.0251740472952304 -0.00295349739188692 -0.0243513460025547 -0.00917223138226999 -0.0426690866218956 -0.000784469769214726 -0.0593123704228084 -0.0446149938011319 0.0032460182416224 -0.0372397164886188 -0.055985079336017 0.00574609898541853 0.0649833688336068 -0.040930976000955 -0.00757426456181514 -0.00636677127568406 0.00502332216363876 0.080312099617814 -0.0298949889524813 -0.0248051265661531 0.032962470274552 -0.0172711886230682 -0.0128382777932512 -0.0128787722851377 -0.0101086222368796 0.0906795648440223 0.00226902619223293 0.036749117304749 0.0448778262494765 -0.0312586542998804 -0.0702100768994895 -0.036156410995558 0.0392010189751071 0.0176642167961596 0.0179935939990185 -0.062287176917537 0.0396296044036948 0.0221483591927568 -0.0344036382862452 -0.0664010698839588 0.00544584860905137 -0.00149470646984854 0.00174104358067957 -0.0237600804317782 0.0127006612780537 0.0175574932210271 0.000692834795620081 -0.00694884981836381 -0.000645502154922981 0.0300091317269224 0.00269210017112524 0.00520270258065532 -0.0022179046148794 -0.0156366765290175 -0.0251311639872564 0.0005794274574567 -0.0088750543984594 0.0151111823964138 -0.0417413594490519 0.0101275207633727 0.036134641145196 -0.0135709192088363 0.00468743161586286 -0.00148472525443078 0.00246095069266308 -0.0115373032428559 -0.00125875583950388 -0.00346612626222951 -0.022057785726438 -0.00745437487393587
  31 553.070682609619 ""  9.70840663322659 0 0 0.0189146028895573 -0.004756086648871 0.0024998748053863 -0.0301442185508688 0.00641148587618485 -0.0838662879042168 -0.0715636848833788 -0.0216254783231405 -0.0157758220854456 -0.0608927811910305 0.00612505224102529 0.0418124750608362 -0.0277637495312131 -0.00613733879615172 0.0108529073611885 0.0624097324755906 -0.0126166673282736 0.0192214718774764 0.0311954471863446 -0.0014369557119585 -0.0357049234577339 -0.0133505547177504 0.0078930297239157 -0.00682825428252827 0.0906023429421283 0.0163691929458323 0.062272921759518 0.0182196464396416 -0.0501746743362273 -0.0291880659317643 -0.0396087060800865 -0.00285812567212977 0.0778566734112733 0.0179955945944362 0.062054966956743 -0.0343067396565891 0.0711261351403811 -0.0253391248528453 0.027901087460137 0.041522036958776 -0.0192948023240229 -0.00769665476438891 -0.0491974284858399 0.0466471099810847 0.0400117051739147 -0.0679758929459192 0.0123224699014217 -0.0653718392336496 0.00167112592654676 0.0198808731237672 -0.0389159797537429 0.0214847572397116 0.0477498021523657 0.0668285843066309 -0.0832965602455541 -0.016462373264405 -0.0555237802855962 0.0767495749604859 -0.181420451155368 -0.100912690782723 -0.0629720120525252 -0.0184981070090031 -0.0550886604506488 -0.0879013072456525 -0.0165320323013408 0.00977354875759506 -0.0826499755041556 -0.0119770648881633 -0.00463612470209639 -0.107418552257422 -0.00736664775506892 0.200595445159477 -0.0422476593490068 0.0218720171636687 -0.0574716432208502 0.0474473206705101 0.182053729456224 -0.110833722843796 -0.0671226745202324 0.00371887948255699 -0.0555474284216595 0.000624401092531427 0.000717391416690737 0.00857599587918995 0.0146664725292255 -0.00441870882837962 -0.0106707807583562 0.0298650500977252 0.0148533939359292 0.0382025005302712 0.0162808428156502 -0.0760636867011072 -0.019371860257269 -0.0400823819971105 0.0444275791439806 -0.0382288194997286 0.0646891188245013 0.0177064883304638 0.0340707917505218 -0.00676219275977384 -0.0026519115314206 -0.00482288137446116 -2.93439640881539e-05 -0.00946621614586928 0.00569361813244111 7.26881921838633e-05 0.00212207405579706 0.00104577684659441 -0.00526577214385717 0.00204693078275862 -0.00360345848159758 -0.00564693807568301 0.000516676779290603 -0.00262083070458139 0.00410321857063109 -0.0273552310178233 0.00376100940082723 -0.00479738756774743 -0.00601955275452661 0.0243904475440003 0.00782983217398983 -0.00909885608807709 0.00862096496432694 0.00303365241188593 0.0109452760411093 0.00298494943298596 0.00184829975970152 0.0116398384713912 0.00222543336134787
  32 579.764377134661 ""  17.6612818499599 0 0 -0.0176868120341634 0.00222597900572825 0.00519915246828817 -0.00730017946996881 0.0278636909076569 0.0152420812111498 0.0189584586727206 -0.145900662828908 0.000477239135212788 0.0117350295313594 0.029548970808927 -0.00859157149361314 0.00602582350502088 0.00451230353522903 0.0044730822146405 0.00707702050341151 -0.14401350604113 0.00953578538299096 -0.00354484829489605 0.00347472110108485 0.00429263605596076 0.0038139529047769 0.037535744367768 -0.00808033867129184 -0.0114040568495274 0.0243662349469876 -0.00822112760534673 -0.0385650341884736 0.0317389880778242 0.00761609960361847 0.00408751709321951 -0.00619678120622323 -0.0118911052156992 0.0284907731734328 0.0276516875904171 -0.00390616458866232 -0.0552334286724015 0.00462354222050696 0.00169792577223771 -0.0116638632482135 -0.00477197920316257 -0.00391406109222462 0.00387168480725464 0.328324724221092 -0.0232037261204805 -0.00797011037965209 0.255582167108666 0.00608134708139683 -0.0294154039981216 0.232031479530834 -0.00402739450161455 -0.0247454422192803 0.315057131324658 -0.0229636944250992 -0.0467699942670415 0.0213143194303559 0.00581994065771991 -0.0348863307638587 -0.00717562862928752 0.00854613249049453 -0.0762549203731268 0.0483659119769696 0.00265452987532114 -0.00314739762714135 -0.0280551217941035 0.0344876103813201 0.0228076168976049 -0.0281436903756652 -0.0452599465024568 0.0101928534840509 -0.015093165656959 -0.021061946076312 0.0743091130562344 0.0600974112613209 0.00570755067739035 0.0254102579162344 -0.038298370682267 0.016689626275272 0.0596883512859839 0.0350805914942512 0.00381558842189407 -0.00145156291183293 0.00157573833048706 -0.00389485323318303 0.00804776669518984 -0.000504510825509498 0.00531220369050502 0.000753222211995269 -0.00381998434694913 -0.0123773454476654 -0.0072380117120647 0.0147421325671637 0.00289875287155522 0.00593754454959093 -0.00801221971758403 0.00614684869326979 -0.00346055366445613 -0.00366188688880996 -0.0116680046427108 0.000891715647770899 -2.52836519599531e-06 0.000956321804650096 -0.00169318810633973 0.00312553496746336 6.90596456557052e-05 0.000108214409690193 -0.00119978156466765 -0.000264401357343211 0.0029561750204638 -0.00297349862632271 0.000759437635039002 0.000397780834187975 0.000312640371383773 -0.00246839336790084 0.00877181478008636 -0.00485819635038166 -0.000803725239940986 -0.00940019677240594 0.00296451471986136 0.0116602076515489 -0.00245876602323727 0.00223377028425562 -0.00233450336654442 -6.03482509885272e-06 -0.00438134208509812 -0.000810138579089642 -0.000639194871455736 -0.00381253233259559 -0.00180097988579917
  33 652.311899050714 ""  1.93481932825888 0 0 0.0315383206824533 -0.00308245541695083 -0.0142501882030019 0.00808264609252237 0.00272962823153101 -0.0170811182611263 0.0220929128119569 0.00110812830322787 -0.0322209487160059 -0.058702660288248 -0.00736166078827389 -0.118624185380425 -0.140536842067507 -0.0119918154011418 0.00236219905255438 -0.0206615006134244 -0.00228818700024494 0.0336593584626247 0.0476632793128235 0.0104088873197969 0.127772787924317 0.128234979206659 0.00778014504127645 0.00368297399895943 0.00472481495610203 0.000549334645370112 -0.000504762209715166 -0.000656292419861346 0.0025082450121514 0.00393577514718746 -0.00991195044907685 -0.000630428432161225 0.0115543457301353 0.000227103971277613 -0.00170506186825969 0.00364221958714693 0.0444014821829842 -0.00579852362121715 -0.00957698818855546 0.0436179440216414 -0.00300380140372386 -0.00550923693130106 -0.0230516772375181 -0.000125959484825276 -0.116090296983139 -0.123861579018829 -0.00601191802991679 0.0336159637268744 0.00377460708110212 0.0113987348839324 0.122801827922077 0.107732208240265 0.00737203765603955 -0.0348345540942776 -0.00346801383655654 0.00932012137758882 0.00251484202642534 -0.0005922817771133 -0.00374557198175406 0.00506307541380835 -0.00456268997928387 0.00280408674567814 -0.00181591428312285 -0.00995690359573673 -0.000280764696613215 0.0100459768387177 -0.00854265675661415 -0.00198171199724421 0.00950864015993968 -0.0134641191162556 -4.81956321239845e-05 0.0173958932475877 -0.00279838291218992 -0.00278093485871349 -0.00143838709454368 -0.000826410652839706 0.0035816531984513 0.00423974180420713 -0.000788797455807857 -0.0085929773980789 0.00283901422747616 0.00212018468609682 0.000400924294286899 -0.000959170455043964 -0.00840456488311195 0.000672368430035274 -0.00277044124786332 -0.00687863454915525 0.000384216989532241 0.0018802592789984 0.00339969793715214 0.00849308048906761 2.23005960667498e-05 0.00455180438648255 -0.00249064251881412 0.00249751926876987 -0.0132380313993668 0.00060607422409747 -5.23301359403313e-06 -0.000263444100675006 0.000165491356815232 2.70547849870865e-05 0.00101755783756204 -0.00210354764998321 0.000984090381350825 4.20283251012798e-05 0.00061831472763134 -8.7846838623759e-05 -3.41310364466572e-05 0.00119987520084107 0.000194350257941987 -4.02536586245521e-05 0.00188427852579586 -0.000156473777673803 -0.00433806616336234 0.000446672872677851 0.00129305759817871 0.00218738997083172 -0.00207637025806563 -0.00278488798767548 0.00129919887803891 -0.00095859773255983 0.000765606205354666 0.000724138263256129 0.00143392472069902 0.000146763374361078 0.000368547932551457 0.00192957847539067 0.000251937419868349
  34 681.109381695491 ""  7.78986871005448 0 0 0.0433245322050618 -0.00825405406835922 0.00143035040843465 0.0625262768803506 -0.000235889979627603 0.0882097591468255 0.0546097894005303 0.00294959669934307 0.0315121704338527 0.00517876528283969 -0.00311342167101574 -0.0816883288404926 -0.0112802306804654 -0.0018637250241906 -0.0648630251651667 -0.0569234108750543 -0.0141507110251615 -0.0311440707903575 -0.0809022284117052 -0.00531855290150126 0.000476247760372418 -0.0714580935441515 -0.00430929794654057 0.00864382179992254 0.0326557471241382 0.00435251736293672 0.0202092923341185 0.0502461135596692 -0.0610846165055817 -0.0157018392407025 -0.0125861346644494 0.00131151960802009 0.0802467332437343 0.037985066284148 0.0709863292610154 -0.020371366301165 -0.00633856834542201 -0.00499545154162169 -0.00191947400300717 0.0383831381756538 -0.00751698239135968 0.00133878869618749 -0.0795826296372966 -0.0067583131480847 -0.0861708800722419 0.0120112496078728 0.0143268935518891 -0.0210119654759871 -0.0566371328239967 0.00561811672760762 0.0037971748030756 -0.115409177348174 -0.0110940552988798 -0.0798316680833629 0.0179891790662092 -0.0517648492160657 -0.02506851598502 0.0708880791346944 -0.111525434560411 -0.0391492811976377 0.0208464925784786 -0.0510017524906934 -0.0283501297989578 -0.032287055353385 -0.00422987321301197 0.055106778124298 -0.0314083637617439 -0.000114092478304333 0.0532298945208093 -0.0385581903022008 0.000346129106360964 0.128436869698557 0.0139306680100081 0.0558888576137617 -0.0312812705683884 0.0473087066598781 0.119474449543326 -0.0459365965951584 0.0110015630593084 0.0551471112252723 -0.0280451704354205 -0.00230692051826285 0.00704292838534505 -0.0129040828498332 -0.0269405224258803 0.00454923549221974 -0.000992242901522814 -0.0266518758172789 -0.00339094324949937 -0.0171478692981907 -0.0127801944872344 0.0666775072161067 0.00732463074187703 0.0294672418688892 -0.021991707930499 0.0188310131558082 -0.0567973186138443 -0.00679851998487684 -0.0134167020717539 0.00350886975213744 0.00233434316444666 0.00273535900692374 0.000399112882307204 0.00150281065013719 -0.00406388529336216 0.000115946958820905 0.000913581119323998 -0.000244467460288815 0.00206927401659758 -0.00112431440958041 0.00175831069547867 0.00274215393691664 0.000457146355985558 0.00175282290060819 0.00178017068807633 0.0091324072756675 -0.00337591120489412 0.00649005206258109 0.00109814620560801 -0.0140601297654096 -0.00331379818435642 0.00579672338494174 -0.00349784780688262 -0.000932032080485124 -0.00302387380697792 -0.00104677133802592 -0.000584827646875706 -0.00330696266870882 -0.000627656857397173
  35 723.587345090039 ""  51.6008492234056 0 0 0.0154775992759828 -0.0192433096109191 0.0421158208893649 -0.000750312474389832 -0.00343134724814119 -0.0170134646009696 0.000675965538821815 -0.00271032812539783 0.00185663967153531 -0.00487143862341171 0.00319394774363691 0.00586007920546922 -0.00190617460939234 -0.00367413916491767 0.000915986891112125 0.00124107454823282 0.00886942633531803 -0.000737318860485523 0.00345843058667682 -0.00311292312729757 0.000577360802465561 -0.00186891699900831 0.00323686561832192 0.0040005197945598 0.000147616301023588 -0.000176623914238057 -0.00015119579476573 0.000101783816168007 0.000176778774616771 -9.8876358457586e-05 6.80604682198706e-06 -0.000185097229952892 -0.000987835212123104 -0.00149963235865687 -0.0022129722275701 0.000778674554054886 0.0385041711975873 0.0125944629414974 0.0055835489003285 0.0694322876985045 -0.00621721762885457 0.0996708904351551 -0.0128136790264909 0.00453458488502569 0.00591071756484586 -0.00386260378026315 -0.01662615494305 -0.00382385663832174 0.00688449132763049 -0.0132347116189678 0.00103330120352438 0.0038670135300156 0.00569664319243386 0.0145088651442894 0.00220345438106312 -9.43856631871432e-05 0.000476267037057638 -0.00104277462381689 0.00357075441075332 0.000983361156172345 0.00248369290179748 -0.000604148766145291 0.00107004018210812 0.000995518464636121 0.000569178620177457 -0.00105215901477577 0.000411393003861177 0.000180617480879229 0.000473896196178509 0.000525521331289715 -0.000162972981543539 -0.00207636885710264 -0.00235450709321224 -0.00283035774043467 0.000483002337807545 -0.00165841729183876 -0.00106470979630554 0.000532347166284954 -0.00224729937902205 -0.00262973250512445 0.000610386811401424 0.0194690977799628 0.0281845698483813 -0.0339984410452172 0.010913296319809 0.000509379245429716 -0.0112154906763061 -0.0260319345181691 -0.0413169537682124 0.00868936092337949 -0.126792832312271 0.141882622590361 0.0910948644598769 0.115888464778409 -0.0553597132091482 0.0576338035329709 -0.0344754347506706 -0.0731883062350715 0.0415570379551878 0.0174305321930916 0.00518850949673472 -0.000235295021486381 -0.043962630142217 0.0897887835181338 -0.0500287598061994 0.0109094854908414 -0.0363874421882671 0.0114492490541927 -0.0654974288460985 -0.0328271883989234 -0.0149520399375237 0.020462467780825 -0.0778561411667227 0.0619611169324507 0.444374680935343 -0.304568946654184 -0.096924926819642 -0.280572402344184 0.106971641341034 0.408098277840774 -0.0635855909047611 0.0457860550122521 -0.0240297754825881 -0.0464706646091919 -0.0687543921055751 3.17175098909672e-05 -0.00495434648515597 -0.150520327738454 0.0175901367671961
  36 757.186717290219 ""  0.760118213078366 0 0 0.0011563477780249 -0.000562977245556274 -0.00212742128839327 -0.000671728526559699 -0.0147203165198776 -0.00343169567322748 -0.0110642078622909 0.138388696811168 -0.00491136067414458 0.0028478856522129 -0.0746557932945065 0.00795848483786669 -0.00614104754063223 0.0751598641745538 -0.0023007692038546 0.0167437625178783 -0.158062633384008 0.00685288890637888 -0.00510314565626627 0.0696398802442172 -0.00402477275347615 0.005563846247021 -0.0727772436030434 0.00212367719923083 0.000634130758372436 -0.000351875527856693 0.000222548834737953 -0.0161860133081425 0.0166090390879193 0.00521049829156663 0.000334516634157394 -0.000661998844712507 -0.00144249608846712 0.0117199487410487 0.0172664888887336 -0.0056645035690824 0.0164059215327175 -0.00114045850068898 -0.00180975529991892 -0.0024718602892721 0.00336676038097964 0.00274616208423899 0.00709411641184169 -0.19368691511537 0.0138506697620843 -0.0214493464565837 0.225482519545898 -0.0144551716038996 -0.0194353563991555 0.224985052058007 -0.00940363743139854 0.0149736974990485 -0.182572113175017 0.0045631166493485 -0.0424523096828172 0.0244340185703944 -0.0018821631995609 -0.0046783667106548 -0.024840590910831 -0.00686656914831084 -0.0447378044019738 0.0257613802206759 -0.0100059193181106 -0.00417721192749625 -0.00774780721046867 0.00835724924995373 0.00537075295913677 -0.00732167174022632 -0.0122429257139719 -0.000410301714360598 0.000565417428301348 -0.00040992577914812 0.0370630813165123 0.0326996881949441 0.00856368699963143 0.00885317815657965 -0.024219578820694 0.00950935504641303 0.0357356611717424 0.0310858474603991 0.000641737078067189 0.00203564990263379 -0.000708405852142069 0.000749796567172157 0.000346717076781468 1.64326927658262e-05 -0.0010183687127604 0.000444522803515016 -0.00124405551649203 0.00413237910473646 -0.00256535947169069 -0.00271082284015025 0.00356187346153418 0.00196555383062081 -0.000561109197929422 0.000713474173618112 0.00149421175578602 -0.00218799399322079 0.0045591855242067 0.000955609745882518 0.000281295416935162 -0.000975041901194746 -0.00227341152529668 0.0044125229391243 -0.00213870614514998 0.000799475496972147 -0.00206987079507529 0.000604832584383317 -0.00754832389831055 0.00220631356284537 -0.00153062063352814 0.00166393697169295 -0.00727150501890835 0.00707835834645137 0.0200525665609197 -0.0148147839701283 -0.0044724842453592 -0.012493729732025 0.00517315477878848 0.0183921051392871 -0.00365183680074183 0.00133822627423488 0.000656804215461332 -0.00453275484697721 -0.000100027409839422 0.000405302856778066 0.00022399631680854 -0.0102934008742542 0.00351399588968041
  37 815.255089509996 ""  17.4222745056715 0 0 -0.0824352859696347 0.0154488848853319 -0.0193572421101355 -0.0354893699418947 -0.00624124008974676 -0.0866703902797787 0.007854158116351 0.00224563055601124 0.00648552360563809 0.0484305034513659 0.00318606686300885 -0.0261225594012682 0.0718421750269477 0.00495115610480234 -0.040758417946702 -0.0368513421603984 -0.00208555252911147 -0.0268354172500228 0.00352839309469537 0.00170037774454421 0.0956513833418089 -0.00531821817724042 -0.00225909810339942 0.0718068566007024 -0.0640943973392628 -0.00797163746849781 -0.0335413037689173 0.0275864877900488 -0.0505348336296549 -0.02061762393611 -0.0279685653909322 -0.001300417235895 0.0518877435208498 0.0163126998421321 0.053179772617505 -0.0235047429860857 -0.0412408643069401 0.0314318468354927 -0.0403356508731544 -0.0848990763269192 0.0270712028070229 -0.00501017181219314 0.0198143500047971 -0.0076613393749612 -0.0295693198159728 0.108909118023243 0.00315240768882333 0.0285338686105326 0.0906572308477789 0.0240011837956857 0.103751046511878 -0.0187964235296125 0.0221363447686149 0.0580381625943289 0.0872012343326787 -0.0677184080216053 -0.00607139250256954 -0.00417079502891863 0.0361331312837965 0.015847974901804 0.091689027270102 -0.0772723417732529 -0.00339482778893774 0.0131027612589605 0.00860717508820582 0.117189593473787 0.0144538276658853 0.00137410042587604 0.118422050061257 0.0240543138007173 0.00232279529154986 -0.0410878797701858 0.0718678737551073 0.0929875519743141 -0.00967540521407372 0.00337121578756317 -0.0333180950696053 0.0183311547703238 0.0696562662266388 0.0826068338199309 -0.0111592598361926 0.0178928998293174 -0.0162531713439669 0.0409059016229449 0.0117105515792921 -0.00176119331515586 0.00174634940277418 0.0216950082333233 0.00281666589483792 0.0254783243793167 0.0664312033350605 -0.165943675360864 -0.0238507181960049 -0.0958655583533452 0.0570025533240253 -0.0374716109683437 0.0507631069783134 0.0310249215603394 -0.00232404858206039 -0.00334317994408651 -0.00209121287354822 -0.0154025108602908 0.00143354195369752 0.0180774069512432 -0.00381885515436003 0.0038543576957619 -0.0122824994356064 -0.000398453483989063 -0.0653582528176742 0.0166276656896258 -0.0180883790374016 0.00809055320394427 -0.0263753679518711 0.049986706364707 0.0125272954888531 -0.0342638977950265 -0.00981638445580141 -0.0271742392583298 0.0210362755139661 0.0569869097097653 -0.00540874582733162 -0.0192922048309536 0.019533499594676 -0.0260066563946508 0.0273381010602801 0.00331558726545723 0.00587736979922665 -0.0432279090603079 0.0286383088587888
  38 834.516546587371 ""  5.00747490248926 0 0 -0.00353986840026162 0.00171870169096465 0.0166845150845441 -0.00793110839303259 -0.00194177325845105 -0.0180228581287932 -0.00337517860622819 0.000747802796802845 -0.00280952324542407 0.00533085357845574 -0.00573177580772665 0.00583754938591001 0.00891292549278903 -0.0017100188839356 -0.000437224791406339 -0.00478914358667524 -0.00379050110126876 -0.00445513103444617 0.00452630757049932 0.0073090282226925 0.0102759901754029 0.00430031068416707 0.00891232668117292 0.00778133542001725 -0.0225979795947967 -0.00357996606927971 -0.0113722152891763 0.00653870916697398 -0.0145751496116798 -0.00590092974227652 -0.00877102105247387 -0.000569385025805193 0.0141075061053908 0.00426845941531867 0.016900599969087 -0.00781661106246276 0.0170086926100234 -0.0217828888584807 0.0441410984492384 -0.00494250363665291 -0.0146687399627642 -0.0133492291922312 0.00651416708478312 0.0330060607273161 0.00400539913091684 0.0104142313289481 0.0257878393502853 0.00598946689952033 0.0218783512734937 -0.0364953283521959 0.0128562499542613 0.0147085180386122 -0.0620540964330739 0.018095855365264 0.0273078371803444 -0.0188877067837325 -0.00088168056061195 -0.00546062385557035 0.0166869014564554 0.00799034939401693 0.0295385304500976 -0.024384495705181 -0.000571297125756098 0.00682931410512201 0.00345510538865682 0.0376916902364519 0.00618023686742079 0.000983816807869834 0.0391774924693232 0.0114829579344184 -0.000756703513254703 -0.0218437206058295 0.0255144740833931 0.0317833435909875 -0.00159442143261742 -0.00109206442816129 -0.0172241398969861 0.00906833305601382 0.0254422866749345 0.0276936394172259 -0.00286924492242378 -0.00951654960547864 0.00117868097027922 -0.0204632541972956 0.00415307378892913 -0.00331820686475096 -0.00207038187694897 0.00101645578271796 0.00119376900217887 0.00308886720148335 -0.0718336688894391 0.0799588355273934 0.0393254165731937 0.122386384736955 -0.0277778416529581 0.00841923670439222 0.0136428668086907 -0.0264320364188452 0.0331485258101 -0.0478245749154386 -0.00386845249510507 0.0533552415538093 0.00620648202275466 -0.000967840998087999 -0.0124648609065809 -0.0233435088785827 0.00332103335118487 0.0251279304952513 0.396170607777129 -0.243487228958133 0.0562745930573738 -0.110344456998994 0.232231580099127 -0.395069287034663 0.155752135439033 0.0333976527558108 -0.00831548876466512 0.0142706912149245 0.00467802336431353 0.000318877249395225 0.110656003706506 0.00669606303352869 -0.128948299518069 0.244445904093397 -0.318447471639583 -0.00342913566270527 -0.0346596799631481 0.324181465821551 -0.235860292316758
  39 846.4699587121 ""  0.114614744019577 0 0 0.00102135022881402 0.0116527968547904 0.000952631684060757 -0.000388863028848785 -0.000294569627312541 -0.000405497626058975 -0.00115948142255584 0.000617739755301486 -0.00257615744085136 0.00217413783393469 -0.0706005669624589 0.0130747958390572 0.00127592688171114 -0.0506344105440631 0.00738319243427883 0.000344623904748023 0.000601564240894843 -0.00283203042996485 -0.000171281885988102 0.0534233189908438 -0.00540996310097913 0.00116678086437182 0.0729785457611811 -0.00425973476192763 -0.0142197457492623 -0.00529786703807265 -0.00753080983927167 0.00321812509809253 -0.00764963271826538 -0.000911325901211197 -0.00540576203150873 -8.99286932638933e-05 0.00862546028902059 0.00218030555729448 0.0105131089553168 -0.00752959543073681 0.0177951320473401 -0.0305071669921515 0.0503909778161461 -0.0213489540057912 -0.0119521502803938 -0.0547406279973741 -0.025876626860941 0.476603383168518 -0.013732661198799 -0.0330691540970301 0.338358549891241 -0.0135764116866166 0.0384452654082221 -0.361779383041372 0.0085894865544019 0.0543146892371188 -0.518180445185205 0.0118748653450627 0.00992223857625428 -0.0042876107666518 0.000424473281014841 -0.00526792865978697 0.010736020760634 0.00945530724396731 0.0181747518719241 -0.0158135709110258 -0.00325867181970701 0.0082097943092617 0.0045440402740723 0.024597564778811 0.00177172743273731 0.00228451329899432 0.0261215320105728 0.0103797291260503 -0.0128735782903773 -0.0166922894309366 0.016000677607426 0.0185036824104926 0.00239156926496903 -0.000676552127791127 -0.0138156578621256 0.00306771145277691 0.021572619106307 0.0250199731882099 -0.00285469902500957 -0.00322869432970664 -0.00890126935152892 -0.00921046857994441 -0.000376451880106104 -2.96728027849423e-05 7.71765681085476e-05 0.00168838855785636 0.00293587484098878 -0.000749792189699968 -0.0263485776234032 0.0373609534999109 0.0166828682922808 0.0374346763561311 -0.0366915720079073 0.0197098363559757 0.00438503934794578 -0.0206188313327259 0.0250812423744941 0.0143032955549632 0.00176065766326962 -8.01894953875421e-05 -0.00543472163351885 -0.00849941218919223 0.00144289137902744 0.00429489011735026 0.00821265987843611 -0.00482133523502384 -0.0458666835815108 0.036949991469008 -0.000106673969053808 0.0209627083012622 -0.0347042564738309 0.0552229741019815 -0.0305542667034678 -7.95220239027345e-05 0.00242077255876256 -0.00773614310606872 -0.0132816479452381 -0.0145572438169377 -0.0275823785809045 0.0232929932596038 0.00943480969222891 -0.0397781516085768 0.0443419121276706 -0.00298477781518643 0.00329727487585361 -0.0526230015865216 0.0312254621165187
  40 850.187321988768 ""  2.61217728408603 0 0 0.0382716870315561 -0.00683040080612752 0.0206525267051035 0.00332110025864245 0.00290516993428236 0.0251971710156846 -0.0161773572534129 -0.00292351077167763 -0.0110904921733083 -0.0223086838659223 0.0141636632088328 0.0690543580038468 -0.0388753029964212 0.00942983740839186 0.0530463933571181 0.000733734805713643 -0.00202162544896287 0.000459684899072876 0.032282151616427 -0.00734376449676502 -0.0603549690128907 0.0594748609996818 -0.00743939617701931 -0.0480484831590334 -0.103638786313597 -0.0132211597157167 -0.0487824435759988 0.0255971824921165 -0.064451627398157 -0.0267038629115814 -0.0351117853120206 -0.00232859269653018 0.0506287151281806 0.01289129930362 0.0680397822873814 -0.0307352131457254 0.0321141880679547 -0.029933386729578 0.0488201199820908 0.039292460783566 -0.0226912695742614 -0.00437611269807531 0.0467379205104744 -0.0837428711703258 0.0800676251513106 -0.0467033337786367 -0.0679861324890302 0.035370187879438 0.000956042493647943 0.0548514168727162 -0.0676456080913753 0.081491692860035 0.0865316025614152 0.0011708925493771 0.129079853688145 -0.0818049214789906 -0.00173508095105132 -0.0338407047111839 0.0911819290304573 0.0420592864473861 0.138076604302788 -0.111216817419021 0.00231559186753831 0.034626438107893 0.0136198949646529 0.162372795725597 0.035779954328877 0.00440842496618291 0.166323034083395 0.0626059440510158 0.00509713302950911 -0.124755350787386 0.111999514837815 0.138799975512303 -0.00725497932185002 -0.0130828645202969 -0.0904605689241937 0.0490397720046625 0.108194828650278 0.106448026272432 -0.00873307923979271 -0.0176235716216392 0.00882096295640332 -0.034667909885436 0.00155189500572733 -0.00017311646016384 -0.00147694302814565 -0.00816713721588675 0.000907609142292809 -0.0141248798931328 -0.0725193358268155 0.130720229004775 0.0277169739796202 0.0808497538583354 -0.0547001118754734 0.0328701300044778 -0.0141064873388654 -0.0321440509710077 0.0194938582532495 0.0235451170283415 0.0017880093595986 0.00740588501860589 -0.00769842066648897 -0.0252275074024868 0.00474651150458422 0.00256984425870981 0.0207189453089209 -0.00658824825309782 -0.0364843149571868 0.0455212492833009 0.0085673991027477 0.0274766480648324 -0.0456769469359834 0.0624927385259189 -0.0572230307094964 0.0243477379597858 0.0105244753922112 0.0146450203953134 -0.0318512697191546 -0.0587608668871961 -0.0388563174889805 0.0452957443550103 0.00533963925889706 -0.0477123434493448 0.057681881841862 -0.00525388781315491 0.000333524506796764 -0.0512288539222748 0.0323111566906228
  41 859.778533999033 ""  30.8415579849677 0 0 -0.00862474785813894 0.018572888788138 0.0141807532227878 -0.00562395921848841 0.0154039845311705 -0.0201885770838035 0.00367014086194883 -0.0916707875261216 0.00192559263262153 0.00285122806133347 0.0713528028629147 -0.0168137791422452 0.0104476135485238 0.0535483542308545 -0.0144693159889364 0.00555367776450152 -0.0770484061362895 0.00252928987246722 -0.00591968490545262 0.0428426540463129 0.0205408724983777 -0.0162089904636622 0.0615853396048026 0.0145036311994088 0.0115186979630704 -0.015671132489781 0.00520249713839758 -0.0191701497895528 0.0234350870588965 0.00717273220637997 0.00334726878007203 -0.00452860575458202 -0.00465258430497006 0.0119748171391024 0.0143239342352985 -0.003247314065355 0.0200752875265529 -0.0499457420050956 0.0940969053068796 -0.0392295843979345 -0.0253728245597822 -0.0833738342668293 0.0268130315803629 -0.432442860167303 0.00702527052531221 0.0454049364134746 -0.300711311208598 0.0108193621221742 0.0319045483192521 -0.235543054097916 0.0319246765944087 0.0179530545791044 -0.355518508820033 0.0220042495100605 -0.0371354146261928 0.0290612571293773 0.00263162277630128 -0.00415081695029758 -0.01048695165415 -0.0122237176875801 -0.0375526111250866 0.0289090226104232 -0.00354287080249194 0.00153401357335979 0.00600267802448299 -0.0413595562931766 -0.010999789579559 0.00687611865877019 0.00831251929646779 -0.00735417518888266 -0.00194826756598983 0.0138156192577556 0.00966743606162193 0.0106177725998898 0.00228826260683361 0.0101921280645751 0.0107092892006739 0.00162532315975223 0.00905902168088109 0.0162256937942548 -0.0036864193366334 -0.0157186579641318 -0.0135392720970714 -0.0248734508334811 0.00375993490687229 -0.000981784832412573 -0.00173957592945071 0.00730098612419315 0.00901067371840119 0.000861877085924829 -0.0944910202158011 0.0936200960569191 0.051364000020896 0.108977741549863 -0.0728452498610275 0.0361856656781262 0.0250727831886451 -0.043652719412591 0.0588702996576995 0.0254236275238952 0.00267584744408573 0.016401774110723 -0.0140819523479726 -0.0251048191434999 -0.00281826390501111 0.00269967391709744 0.0255193628325481 -0.00298572164649785 -0.00209557504155462 0.0152331357383555 0.0151911980123031 0.0218829391387535 -0.0397719502700025 0.035083053096191 -0.0257946747144852 0.00800031129542707 0.000881282417668378 0.011880201022729 -0.0243814925678279 -0.0390081388793809 -0.0450077941536236 0.0733963349747164 -0.0171830537685084 -0.0344063195277678 0.0200795686267968 -0.00782158460582895 -0.0049185472031993 -0.0398722201337469 0.00944780078641382
  42 870.072273384765 ""  25.380591606074 0 0 0.00817305990436962 -0.0175757200943357 -0.0239718883841956 0.0155602937075429 0.014225809239745 0.0362887578779516 0.0059941066601549 -0.040605702146858 0.00488702068164768 -0.0153401928262303 0.0213186395158878 0.0203069287354098 -0.0302733055745643 0.0153569321304564 0.0225152063450192 0.00868429460768826 -0.0316897729116873 0.00634949729967233 0.00539154785048468 0.0267390816133465 -0.0404939543632522 0.017470794230948 0.0325882653404788 -0.0312534028460802 -0.0179420136563866 -0.0117613106244357 -0.00738900445685636 -0.00443640973979691 -0.00305663035501713 -0.00156567780182371 -0.00506841456964382 -0.00308822728488645 0.00640423504034309 0.00751482370171163 0.0211882653519372 -0.00832232182003707 -0.0283524268781414 0.0802511381415353 -0.136897697577225 0.0454104391915905 0.0469854583535842 0.114911054953913 0.0125548852812006 -0.120893485817298 0.0300692916148101 -0.031450640712872 -0.0956544973340439 0.0100641263464053 -0.00497871497147612 -0.165033564791362 -0.037663607925846 0.0411346252344384 -0.208844073337946 -0.0242370860718414 0.010738777056677 7.35030985252752e-05 0.0018136090830571 -0.0124860776358199 0.0205939481022223 0.00672055229496242 0.0164489800745271 -0.0134090164397441 -0.00142307817859213 0.0109730410665389 0.00654643196217137 0.0134356477332152 0.00352919035797148 0.00532817593018612 0.0418917334977096 0.0143811840295621 -0.00119636345656795 -0.0286502953044584 0.0286230499288379 0.0349881580725607 0.000341408611185249 0.000466700178989657 -0.0169384472449065 0.0126161350834665 0.0288155720697517 0.0305846647410047 -0.003318554429966 0.0296977811603254 0.0190122175855491 0.0511029403145645 -0.00816336380126702 0.0027706971055351 0.00612063138572883 -0.015730474629767 -0.0205144791419405 -0.0120135956501591 0.208079691170422 -0.169853566266305 -0.108399813196911 -0.226827272673502 0.116188199045231 -0.0485429586879124 -0.0551078710299006 0.067964228348477 -0.107167065634085 -0.0725766475168145 -0.000423579639297343 -0.0579629884084572 0.0416355438849671 0.0762445936217098 0.0197599461721976 -0.00322383609515553 -0.0859470160598149 0.004509456909825 -0.0316070377161765 0.00375977122805001 -0.0513809683612285 -0.0590936857768295 0.0782967842800728 -0.0645440081959092 0.0509910283227231 -0.00699808120214374 0.0106853382290186 0.0293106135166804 0.0937718489633067 0.102182173082585 0.128057935586272 -0.243280990974081 0.079885206424926 0.0733461172005541 -0.0101105607572877 0.0256367909097047 0.0235182342792264 0.0719626665823265 0.0108903170416057
  43 901.275813706536 ""  2.76461863829729 0 0 0.0207409555996344 -0.00207994677382871 0.0638293168316437 -0.027666936641828 -0.00497228891578419 -0.0322354730201314 -0.0122022856111948 0.0101487577308162 -0.0102321553578129 0.0105700517173019 -0.00354330441751257 -0.0104274913701569 0.0276249894924129 -0.00254119736745143 -0.0148900165703623 -0.00427474048930121 0.0061119431030561 -0.00404403526302423 -0.00210980097912757 -0.00689512488012757 0.0330853844360907 -0.0128559573739363 -0.00502153338086667 0.023999248242845 0.00438365045902058 0.00499980385423315 0.000926951086192145 0.00228765083827248 0.000586203032294403 -0.000294132969995106 0.000540802558996987 0.00175117615098688 -0.000594570765280178 -0.00258563074236027 -0.00623513487047077 0.00195839105816548 0.065354669948768 -0.0728798711347592 0.147396666255436 0.0170004200661546 -0.0519309165912818 -0.0219928947417229 0.00723217086962364 0.0173893499760221 -0.0133604831391597 0.0331130723620358 0.0279055887936454 -0.00274482411823691 0.016439218365361 0.0513614406017765 0.0342586080733064 -0.0104487110160214 0.0389679514587284 0.0376322140940596 -0.00234021149749152 -0.00398181552567427 -0.00115513178002453 0.00508841233757164 -0.00931829066015759 -0.00289050369201166 -0.00722751593680249 0.00553187314317424 0.000764875183896161 -0.004318029451674 -0.00249541184746163 0.00116122197634103 -0.000692890157450704 -0.00267354799940925 -0.0144093715366769 -0.00555243494353163 -0.000959922727100911 0.010854192905578 -0.00612449992389715 -0.0083910519641799 4.19325738675358e-05 -0.000712875582395281 0.00121631785862442 -0.0029013813332886 -0.00669517504739715 -0.00745160469868365 0.00108308512732404 -0.0332760524995708 0.0234981204654212 -0.0831631032455741 0.0203117295562835 -0.0076859615123196 -0.00012732004435643 -0.0130737342529198 -0.0042648578174603 -0.0136255935530635 -0.0973453362816271 0.32424632783341 0.0242677924137894 0.155865176384311 -0.136406771749662 0.0877837082077527 -0.0074828296847 -0.112014040855848 0.101733468735439 -0.0553288784320451 0.0127701011628147 -0.0561629893724068 0.0516167315757087 0.0403391220289426 0.063291086099609 -0.00183791225672318 -0.0845692286675017 -0.0144585412858852 -0.050367919758936 0.15236480171443 -0.0297590312619159 -0.0360334639383861 0.0523101454280685 -0.00766176776301948 -0.110333634714306 0.142813001689656 0.0782096884472952 0.103708622202744 0.0355388358250038 -0.0521978623194194 0.12780616246976 -0.298652061303589 0.145200847782991 0.023658177718006 0.129870753634816 0.0261804930331408 0.0400715122579673 0.0263084166254614 0.0880219190668236
  44 909.893079946969 ""  0.848029525744306 0 0 0.0302394001017515 -0.0923482398610663 0.0757037177979439 -0.0386006668340894 0.0178833508102768 -0.0202038769540252 -0.0128260259400935 -0.00161357952378313 -0.00989391114919324 0.0104476394675647 -0.00262096391739198 -0.0086947547166822 0.0271181732965239 0.00282796108281985 -0.0118863885424332 -0.000781671897643967 -0.00647121551837938 -0.00145443583031884 -0.00125385376877991 0.0140685874170574 0.0291879800449961 -0.0107361722429834 0.00167889921717313 0.0195012562036544 0.00172891685406032 -0.00527057706793266 0.000317523198232419 -0.0041300318280901 0.00395659497224308 0.000995896530907648 -0.000255540965135922 -0.00203931242076077 -0.000300659144573432 0.00273816839351951 0.00218751826049306 -0.001516252237414 0.0448329485937914 0.142936654885094 -0.192827303684951 0.182324445475138 0.0528303790801076 0.439362994629081 0.0119394581763268 0.0135873182582747 -0.0108571027413241 0.0347508890163661 0.00152195014090678 0.00083494979314854 0.0261899408164617 -0.0664604738467772 0.0346476695439503 -0.00199304938975979 -0.0459762888375851 0.032194630834681 -0.00440119681641503 0.00583553712206588 0.000985885288251915 -0.0031820275724929 0.00499366540388826 -0.000804951540979491 -0.00109388766646969 0.00194509880383885 -0.000710608920175095 0.000719295551930194 0.00270407763401339 -0.0122405425392227 -0.0036385009773893 0.00234684629716057 0.00725082229345948 -0.00312815576789902 0.00088265961717827 0.00418469055475253 -0.00284817130165418 -0.00283471816465565 0.00117815585057129 0.00255612070780167 0.00753642181593745 -0.00230385323234573 0.000388563165275351 0.00732214415240302 -0.00184534716140762 -0.0144207325892049 0.101412677400122 -0.0213709512421709 0.0439311188015611 -0.000380727127906014 -0.00202183533300455 -0.0479909808652659 -0.0485460868549748 -0.0434152733578766 0.0430036364820239 0.0602646926045432 -0.0764729443324484 -0.143302122967018 0.135275631733091 -0.0506243506674432 -0.074086845407033 0.0444732577832232 -0.157636282695645 0.0222591857124123 -0.0240293036133339 0.0189979463499695 0.00649202961947945 -0.0443564608723814 -0.00160018582106505 -0.0129917322243418 0.0471796101733294 -0.00811588663770875 0.0121214172987073 -0.030457793982814 0.0160367473815512 0.0248693670125747 -0.00312516330301216 0.022828427083455 -0.0930212718318609 0.0527521607027848 0.0107352973329416 -0.0501628612656023 -0.0858582055878883 -0.0879196608647914 -0.0225612332765731 0.067158739000601 -0.0241434913368608 -0.0106397397977454 0.0323471130736601 -0.0108396574632051 -0.0151859894732831 0.0511553231603361 -0.0191664258187246
  45 931.264505711163 ""  1.01812757660976 0 0 0.000139759439764 0.00250394056437081 -0.00188387332803867 -8.30092852288696e-05 -0.00349267103849531 7.62204882014771e-06 -0.000391826277933873 0.0117214008550993 -0.000292307404981655 0.00128218288663649 -0.0164555073577521 -3.67714674516558e-05 -0.000150673630201822 0.00473856392417737 -0.000987643062940066 -0.00128941205528481 0.0138595412769259 -0.00052717072593392 -0.00123423328401418 0.00485529710061504 0.000109859364812995 0.00109191309879488 -0.0188713065203944 0.00100503845735356 0.0121326332249491 -0.128760011190482 0.00858252410318606 -0.0898041231431726 0.04164048241102 0.0218297840523223 0.00627771321649746 -0.0587770154383347 -0.00251929586185955 0.0800804780312539 0.0611638794807901 -0.0216689931990779 -0.00229421195410459 -0.0064554162774516 0.00831780999434597 -0.00443136080358121 -0.00358489815375395 -0.0159483980034197 -0.00637162711070425 0.0947125409344515 -0.00564208878762109 0.00331130383684721 -0.0414516719480168 0.000415250660609256 0.00264682708270714 -0.0417278439711954 0.00172481438104519 -0.0102693035208702 0.112384050454435 -0.00182891960878426 -0.0108748915079328 0.164664402100544 0.037038331852297 -0.124117000071883 0.260965489042067 0.0392388655287883 0.142174933521723 -0.0794401329171437 -0.0117732002190748 0.0517098414435141 0.0729963782759033 -0.281100177115279 -0.0628803437804192 0.0780950489157086 0.2717193060909 -0.00769322068609355 0.100990458898085 -0.0115605494601561 -0.118336364472179 -0.0978942985051398 0.0082009630466806 0.0751460098407885 0.289929807226959 -0.0683220792707877 -0.0341245899100097 0.139662395324635 -0.0469190400989 -0.000391755935110263 -0.00308406715541271 -0.00206009604077455 -0.0012454396721694 -0.000252962233123105 -0.000152275580364451 0.0019685715288971 0.00240697341250597 0.00255742049752923 -0.0074850413584835 0.0069174486032891 0.00504836452034822 0.0131397335356602 -0.00820072894399597 0.00310909253540001 0.00358948357684679 -0.0040850184000187 0.00994679945305313 -0.000998226754276205 0.00127226804585287 -0.000933417007014258 0.000437928118911699 0.00132673396970348 0.00123496024417653 0.000442856918893042 -0.0023598630866504 -0.000131379682115899 -0.000617238766263213 0.00516189974817527 -0.00015832706541179 -0.000704001327182914 0.00186507174708739 -0.00044866324171931 -0.000356926306988827 0.00203007816814493 0.00136553218780428 0.00104157012957932 0.00127411903057514 0.000141753634699087 0.00232739205031391 -0.00619988658876176 0.00319119122074897 0.000245294394303534 0.00196993549778877 0.000657449524222005 0.00120523055507175 -0.00166227226223086 0.00248214376498914
  46 946.83648123862 ""  0.47206283482446 0 0 0.0036684341303384 -0.000313354863885995 -0.00240408892002306 -0.00337423467644384 0.000292203222220675 -0.000109514891922206 -0.00171678271785331 2.75325387607693e-05 0.000547690695616441 -0.00272509893560138 -0.000940327090344375 -0.0129598007673858 0.00460396310679217 -0.000201747354468709 -0.00873854439009515 0.00365811814132998 0.000604069982141616 0.00953895067015843 0.00147410136423028 4.4650456641266e-05 0.00158009313533026 0.000105963408956228 0.000623003720589553 0.00466284091790028 -0.0601117702995733 0.00186176220258189 0.11249453996092 0.0258852597704277 -0.0547434754407331 0.0438228756363361 -0.0157797592373617 -0.00331048697728879 -0.113977548699632 0.00768693836729201 0.0575617121779557 0.0416654562546504 0.00483898530109885 -0.00133099549081514 -0.000920696383258 0.00250802542891315 7.15802393088757e-06 -0.00216892391218937 -0.0141987187490273 0.000456764825777788 -0.0142995985132582 -0.00537660136408728 -9.85025413140445e-05 -0.0277871951049459 0.00855051607282407 0.00245582162278708 0.00350823115887611 0.00182420810634853 -0.00333020515987474 0.00775495547265316 -0.16963565685592 0.220323256116531 -0.0149593422957949 0.140433800002268 -0.113934270609013 -0.134242474026551 0.124584670445629 -0.15432001767023 -0.138308195322992 0.0777483825990597 0.0220366357784378 0.018201227173019 0.0839478152044698 -0.00985642513998975 0.000766707398458888 0.103201644578408 -0.00361561928970333 -0.32476216358442 0.0993120581939769 0.176526207807193 -0.150876517320879 0.108142760488023 0.110903354333464 -0.137917710780626 -0.116918403959205 -0.263213499823506 0.00503325313316334 0.000198244838998812 -0.000279298908182253 -0.000225561888139808 -0.000101553394809773 -0.000134297966776465 -0.00035632726802139 -4.96650018267269e-05 0.000230162626811882 0.000800927549521251 -0.000233132678178251 0.000626320484429634 0.000296964746024861 0.00150577125015383 -0.000606746123311094 0.000123808291932748 -0.000573869041306964 -0.000103170933366835 0.000804948701182379 5.39724760754637e-06 0.000110173119711355 2.49849028222262e-05 -7.42291177339047e-05 2.877722405834e-05 0.000107218688857849 7.05671748397716e-06 -8.21877014069907e-05 1.80152350308942e-05 0.000119034771270606 0.000402328146257402 8.71051854451882e-05 5.2244413594539e-06 0.000290889628548954 -8.99788725759518e-05 0.000680841978746038 -0.000496340193410435 4.16718106817752e-05 -0.000689978690959137 -4.98842885869481e-05 0.000148669508546149 0.000194366367060049 -0.000373045291301946 0.000226382860979585 0.000153840561854795 0.000139445008011233 8.30208681028707e-05 6.12476380593203e-05 5.94448579274611e-05 0.000109698360883915
  47 975.483442042712 ""  0.360449053959803 0 0 -0.00811765512123348 -0.000651947000588965 0.00810507509527043 0.00708410203218238 0.00572134258743795 -0.00369375107342009 0.00222673475439795 -0.0159433153969058 0.00108047043023498 -0.00457676032000106 0.0490184862622637 -0.00137007797925221 0.00216029885243136 -0.0645201843794061 0.00428611836086011 -0.00252722452555453 0.0371506281726326 -0.00127477079516909 0.0098414811478362 -0.0866945782278582 0.00157729577947469 -0.00625723038609129 0.065597312738507 -0.00232751002083804 0.000518865232524706 -0.009975541746247 0.000210870591369159 -0.0162424690698679 -0.0109031497729619 0.00751972078668009 -0.00101247074345601 0.00183008641025726 -0.000266892723246509 0.0183987954684726 -0.00746869834661642 -0.00657664162823261 0.007404360258574 0.00563426058796401 0.000619502891934345 -0.0026766490386233 0.00409193907739856 0.0200567216557282 0.0142267417052979 -0.298556451361842 0.0159094210576813 -0.0369822100794394 0.403728233774675 -0.0173875376356918 -0.0409019708059421 0.523718575699933 -0.0189133714108979 0.0311895202230891 -0.380265223684747 0.00497569622048299 -0.00381231023096934 0.0752912919006057 0.00696642257741446 -0.0218588586271575 0.0855821937709765 0.000696215342453508 0.09317017226947 -0.0721208618838922 -0.0258124431081806 -0.00383424455058039 -0.00758218981741074 0.0223712230723401 0.00763663374051355 -0.00809019575148733 -0.0169052357427219 0.000791029111123429 0.00715474764255504 -0.00455056470159402 -0.0759260928928036 -0.0876569869438723 0.029679210518727 0.00424822419631659 0.0895403784491451 -0.00750644571145544 -0.0130522675823989 0.0717702325394914 -0.0118091097691901 2.31836634001356e-05 0.00474835001469092 0.00283505628141021 0.00293628993431547 0.000659578917269217 0.000735863557085472 -0.00362346491054058 -0.00457095973644602 -0.00616730856459408 0.0139814119162052 -0.00530695370227267 -0.00884277129179866 -0.0231451721518792 0.00823473486031078 -0.00036015113709187 -0.00410064319089978 0.00161893547855295 -0.0128346268775739 0.000449992503431754 -0.00279771871561807 0.000232021135337324 0.000451518890277974 -0.000606359360021926 -0.00112218214265965 -0.000544253351756905 0.00300858286744331 0.000210393951948129 -5.58448388686567e-05 -0.00936536507248173 -0.00103929500214927 -5.80978556900339e-05 -0.0058370062429841 0.000237983264520116 -0.000515382864835947 -0.00155642475409502 -0.00128190156797972 0.00387386005425093 0.00106347339598808 0.000790217895037636 -0.00265615647505357 0.0077748490927558 -0.00418644050565285 -0.000157469743296975 -0.00248760748456154 -0.000847050800391977 -0.0015717472755765 0.00291901624132241 -0.0036234560162739
  48 986.92377525698 ""  0.50403554608086 0 0 -0.00624210267408233 0.00045567411656771 0.00472964615845072 0.00587117910780379 0.00012917061639044 -0.0027628425260697 0.0020314368672283 -0.000505196147302572 0.000493739467487386 0.000228206416460191 -0.0151343335446498 0.00249723744518673 -0.00413122592146976 0.0174406511613106 -0.00119743077415087 -0.000749514452799925 0.00527328282776139 -0.000866938359758326 0.00389704118106747 -0.0382552856921419 0.000777431758312789 -0.00222626236263323 0.0277292340239019 -0.00158049117503273 0.000434939043259916 -0.000739894405393675 -9.8097013126779e-05 0.025777572203125 0.0327869044786612 -0.0465690507496293 0.00666613751735564 -0.0664112899302395 0.00231642975805846 -0.0318273827788218 0.0290854296289076 0.0449479963757989 0.00131504380647956 0.00111280045591333 0.00360743733648711 -0.00376292565403635 0.000628967193444791 0.00624543261142346 -0.00746727024285389 0.0815143393794076 -0.00222973440603904 0.00249531764138946 -0.0822620388850417 0.000338470618075709 -0.0188404592304413 0.232246706266199 -0.00836029383688954 0.0124852249715499 -0.158635875211187 -0.00047973045704994 0.136916660088791 -0.298210741673293 -0.00460899062652936 -0.0593736196494594 -0.0685064219427983 0.111321902907565 -0.210096023176595 0.19953955539241 0.148233245074299 0.0663140537179612 0.0940278320385225 -0.317431083258459 -0.0861431479181772 0.0983973239924872 0.311469324683745 -0.0150392881274461 0.146342185668632 -0.00412887612322084 0.162551031859327 0.227815036323644 -0.163051141513472 0.072787511024493 -0.0593047229152222 -0.107188974377435 -0.0723760949661245 -0.319580938906847 0.0253978405814026 0.000117870391403961 0.00215138914798898 0.000652389757085933 0.00156929798670771 -7.71128405572072e-05 0.000315431539379835 -0.0015210316074743 -0.00238777400847884 -0.00259219360929992 0.00668251296202204 0.000408393545795864 -0.00417091155156583 -0.0100130879882148 0.00194024723356524 0.00114152598624023 -0.00119132921198424 -0.00176648519970258 -0.00304211310854164 0.000243861498561482 -0.0014177988576882 0.000223915728004115 0.000923472226253922 0.00012706733377609 -6.8543400978275e-05 -0.000826772228487646 0.00150940409570999 0.000112216075613944 -0.00151662434575842 -0.00331196713102559 -0.000269583347796553 0.00103190826845984 0.00124971033265778 0.00176060587817197 -0.00491535431102447 0.000944204432902396 0.000127266674613154 -0.00501542503649231 -0.00209119391915047 0.000335113251539762 -0.000202629894393168 0.00141996482488858 -0.000431979108863449 5.28679749303425e-05 0.000990142794784945 8.29772804532477e-05 -0.000826171609909971 0.00275203494959825 -0.000676375357601613
  49 990.257949118786 ""  147.5025737815 0 0 0.158039523861806 -0.0103637279082146 -0.0923545427688067 -0.142580858777132 0.0132656546234191 0.0647527213196097 -0.0494523265257472 -0.00710548408242036 -0.0166368692161426 0.0168228352078974 0.00509465933071472 -0.0253925059948583 0.064699020111344 -0.000330848528101015 -0.00711055198390866 0.00869313974740636 0.00352649084285465 0.015370491325119 0.000568511799038605 -0.00261669654722355 0.0327216691083415 -0.00529766488916278 0.00345364162777491 0.00445145793457208 -0.00557249583479844 -0.00101131293907032 6.55719653249972e-05 -0.00333030468877307 -0.00144119954284995 -0.0080771517572271 0.00118155652381566 -0.00325353024337442 -0.000516834036784255 -0.00532575539385748 0.00241381293392373 -0.00415954972251095 0.10121405185657 -0.0429915409755638 -0.0427915598977746 0.0631392457973594 0.00651330279331974 -0.104188223765477 0.0622763826291937 -0.0251603530601967 -0.0253678226255134 0.082715971776967 0.0421312062794653 0.0274162792386571 -0.0115970288997516 0.0250734113934989 0.0320077619492273 0.00132273224204845 -0.0231008978708957 0.0179058014754328 0.0292911095257383 -0.0263468042683344 0.00148772749703285 -0.0215854494651981 0.0281990370921464 0.0165118135949315 0.00831417629837956 -0.000745314667673225 0.0139488737235649 -0.00047500936218148 0.00332056770587487 -0.022868534988326 -0.00788891191782181 0.00460890524113695 0.00771825637266256 -0.00632833803496752 0.00734839621349964 0.00973155054616943 0.018164018785417 0.019115064172393 -0.000214866993484027 -0.0074735293367876 -0.0298980902646822 0.00690966068397024 0.0151818543459256 0.0058980791982502 0.00109214849687712 0.00968880232516848 -0.0214859455822434 0.00934665942394212 -0.0177736414561565 -0.00076760906900691 -0.00513173754140293 0.00094727356731072 0.0148978922241075 0.0183665347081168 0.0302255353294754 -0.0228076055209439 -0.00158192444836257 0.0257709477666817 -0.0144499232131769 0.00144664333879843 -0.0394341886241554 0.0291739715579321 -0.00695571825645638 -0.00191778378290976 0.00740492944930148 -0.000177435442872453 -0.0113403532319425 0.00319213745337917 -0.00248378903202272 0.00477885903418096 -0.00402479591682264 0.00424804281520573 0.00140841114286447 0.00386584409643276 -0.000503626558438083 -0.00561049694339912 -0.00321919837122218 -0.00956478243631623 0.0492899019344563 -0.0388245728691077 -0.00862402724113844 0.00397870961810704 0.0156159317341535 0.0132961790840443 -0.00649035307132231 0.0116767159929536 -0.00594329033971632 -0.000181882480967454 -0.0210261258611703 0.000893250554265966 0.00112695358261626 -0.0199532158028279 -0.00172753265414488
  50 994.65611315009 ""  0.0626489886445563 0 0 0.0061078093028092 0.000740878138522207 -0.00193243168260842 -0.00512604560578242 -0.000586995340180279 0.00260834229411641 -0.00159812139995794 0.00241355431862925 -0.000800252352359492 0.00542039071158133 -0.0677564097434854 0.0054948441055957 -0.00572279341978846 0.0920449963917573 -0.00726372334311835 0.000268453173448774 -0.00847626524225734 0.000526144720592727 0.00613849060091012 -0.0637379336602804 0.00618634728938849 -0.00403019017318071 0.0473145688019942 -0.00302410542077012 -0.000335735095264283 0.00550030633602219 -0.000489009630625815 -0.0105905445457147 -0.012465153912099 0.0110785094849837 -0.00217523953516713 0.0236299238160988 -0.000563036640808345 0.0126989703563227 -0.0105432197090958 -0.010496805303597 0.0126526632911114 -0.00417330370876652 0.00430900299387053 -0.00191834093397813 0.00136871457686847 -0.00465610766578339 -0.0193524716840501 0.385343018198977 -0.0168815201058813 0.0447082313168803 -0.551549002810569 0.0163452184613686 -0.0309607545817445 0.369604324435449 -0.0083805552412544 0.0190828134245806 -0.259065508674902 -0.00288786414103825 -0.0255777364450328 0.0862555473955577 0.00275523610309203 0.0154733761103299 0.0328767781859729 -0.0395453266015974 0.0746364707865347 -0.0679965083031128 -0.0432940627520048 -0.0242177614907639 -0.0339359754927021 0.114844263439107 0.0299508576829204 -0.0353320956655026 -0.114446577426201 0.00298382028466435 -0.0388579126333847 0.00348451358090721 -0.0586398934427654 -0.0792412884455912 0.0498345334980464 -0.0225046582086247 0.0298946501438579 0.0378667125241299 0.00748929311573453 0.089676909938168 -0.00853197120645832 0.00167507608116824 0.00112768584683327 0.00161635280263904 0.000730065166467142 7.65038821098566e-06 7.98991710795692e-05 -0.00260835421808574 -0.00249676429445136 -0.00169001635436926 0.0164582261648323 0.000373755631587873 -0.00811672573224017 -0.0142700627277929 7.00955618084739e-05 0.00319200032101759 -0.00688570070253874 -0.00228475013903565 -0.00260416042265318 0.000752454726567675 -0.0022062475481127 -4.20785217621341e-05 0.00107117204214511 0.000426775318020451 -0.000431947907496168 -0.000937244737617983 0.00178648589194539 -0.000365468847049361 -0.00362707753668745 -0.00457927607635026 -0.000847522784036091 0.0028741848874534 0.00596130493788819 0.00335898516872503 -0.00781507074047215 -0.0028266907026321 -0.000646613338519143 -0.017051846035848 -0.00548217759739867 0.00253031004443964 0.000919681645541954 0.000975367002353793 -0.00129526432728608 0.000998619481411297 0.000269703174166962 -0.000432654587858365 -0.000811999806188456 0.00404299867799133 -0.00160422300846988
  51 1025.77453567826 ""  2.27117944497271 0 0 -0.00131247383348363 -0.000918197833578712 -0.00305406118520426 -0.00480688570238056 -3.86593533905937e-05 -0.00102304848738799 -0.00125466849224183 0.00269665370713791 -0.000213737382545591 0.0568543716379356 -0.00209415354387971 -0.114947434897543 -0.0732083729195989 -0.000767009334939806 0.0873837767448692 0.0238035097772471 0.00150220088856525 0.0093571493273911 0.050927980822585 0.000299302982377938 -0.0949942147911307 -0.0849949154781926 -0.00399696935048743 0.0978056074621894 0.0014276380030549 -0.000164189009236688 -0.00577914987246169 -0.000552888189270499 0.00238607223578352 -0.00299619384354298 -0.0148956119808568 -0.00143562533128141 0.000568396113806307 -7.885118563307e-05 -0.00236041598098727 -0.00306120051887267 0.0167187807483062 -0.00039397035596724 -0.00302254216516406 0.00249150195606196 0.00218418708626729 0.005237589228267 0.289472331878361 0.0268263038977029 -0.103324338391181 0.00291317140745332 0.00141215639459255 0.233683445867589 0.21496248894361 0.0218848499887208 -0.0816809802321759 0.00547270309520671 0.00147186540763157 0.280668381454418 0.00745203287170939 -0.00994549952710613 -0.000355659923222136 -0.00486363895871195 0.00281035373929489 0.00328708620695843 -0.00853784107663712 0.00853797480441781 0.00457278115066365 0.015837929452215 0.00780800008902354 0.0406233859440932 0.01683550358232 -0.00210466286189582 0.0402891984831697 0.0196088192803959 6.98150796535839e-05 -0.0605736662886898 -0.00569838886361678 -0.00909999964649623 0.00581581695533316 -0.00471205544957945 -0.00505024291672398 0.00458566070606547 0.00628337742017261 0.0120862923005864 -0.00103453424116421 -0.000154246559770539 -0.000307713880461317 -0.00051798488410471 0.00078700832777673 -0.000214955748380283 -0.000106501310505591 0.00045267765952345 0.000487551349219552 0.000700894441471953 -0.00531314965145254 -0.00164941533811182 0.0023966944219856 0.00386032568640425 0.000429144882300847 -0.00147174267219851 0.00228796719356382 0.00216542086009387 -0.00172430826811129 8.07748950181631e-05 0.00268425760270385 9.94820449760524e-05 -0.000622635488675553 -0.00066746272153587 -0.000520422869279063 0.000818038882702308 -0.00161337021617305 0.000711258536381998 0.000137895077353043 0.00144580069619891 -0.000217143553442311 0.000334904927453864 0.00328320975774212 0.00140555284785858 -0.0048612658106428 -0.00216135244123307 -0.00071176766856484 0.001503327936238 0.000188166441535003 0.000354569791107231 0.000130006458400419 -0.000556392195978724 -1.47661132171704e-05 0.000619821740668455 -0.00289249397286102 0.000472101540621804 0.00063607576059238 -0.00256679337404256 0.000449713187412958
  52 1032.33186980464 ""  9.4012784039832 0 0 -0.00279966662582511 -0.0224864268942652 0.0177967916837677 0.00116509789432548 0.00425122814684259 -0.00410937982238081 -0.0028326756529938 0.000367304784918969 -0.00277088924638725 -0.000719004041352694 -0.00122644527904293 0.00227908178323244 0.00184713950188504 0.000391228296159675 -0.00244395226824187 -0.000453396166093593 -8.91123198876901e-05 -0.000833212744535301 -0.000552204544000021 -0.000641974253021809 0.00413528402034183 0.000353946760684889 0.00102593251268049 -0.000531414298621472 -7.38647583132469e-05 2.15630777420776e-05 -0.000457502895315445 0.000262259671657835 0.000176016579383758 6.04060975331323e-05 -0.000467448899929977 -7.0480252151203e-05 0.00017201256002294 0.000480227271645503 -0.000293772255619329 0.000437604644799467 0.0162467321533793 0.0316931747917645 -0.0440089644115563 0.0194696546313955 0.0145289101214508 0.0972866489938638 0.00133013769779771 0.00693049654883688 0.00169062228704858 0.000296287806835261 -0.00179949833216942 -0.00588727938884105 -0.00136169954161728 0.0051192213192616 0.00407196551925015 0.00134092677463336 -0.0093881357430742 3.37464578319771e-06 -0.000593226383956555 -0.000429435887762137 -0.0001461649626754 0.000665824056361964 -0.00136491181273724 -0.000277277872603361 -0.00116603643286295 0.000807204909126747 -0.000117151790408028 0.000332920153959242 7.3177380938252e-05 0.00159987825625958 0.000444344763598876 -0.000177540778959553 0.00106886757045314 0.000477073749362243 -1.40283059534011e-05 -0.00141622464211957 -0.00166735769845525 -0.00170136561359382 -0.000215016509126046 0.000951263714562794 0.00299100915299863 -0.00110741751627696 -0.00172135637037593 -0.00096579406197998 -0.000129391999970525 -0.00995438036050401 -0.00599738358803632 -0.00755557909031033 -0.00277677335094244 0.00276857743191962 0.00239420022851169 0.00735576349383777 0.0176027758403157 -0.0167514437046543 -0.102233771075766 -0.0293000802966296 0.0427942854687414 0.0200049875099176 0.00949538898623688 -0.0253419679733741 0.0270461569764012 0.0605500581096612 -0.06249369575605 0.00313616546461959 0.159992835942636 -0.0134360615987587 -0.0263562626846268 -0.0478378314228805 -0.0370075621957049 0.0525230217768894 -0.0857969261827416 0.0706046679056039 -0.0920160328697203 0.064178950716988 -0.0401309038032913 0.0222252119162791 0.225255459620059 0.055851660431341 -0.325025419566286 -0.199321117409063 -0.0572772586453998 0.155697353601506 0.0414086496299058 0.0407448262399263 -0.011324059601697 0.0615920360207339 -0.0718337915790338 0.0699631252427817 -0.317283385960459 0.0337497996519768 0.0196100570786128 -0.159446421733513 -0.030807434369595
  53 1042.82571008834 ""  32.3979522659437 0 0 -0.0199940962004609 -0.0497884945751543 -0.0189101303870646 0.00750593157954036 0.0116787799139371 0.00421964223827869 -1.737054968048e-05 -0.00211853820405584 0.00273832454136341 0.000812047952621739 -0.00180618120750381 6.09175493698361e-05 -0.00175134259864476 0.00103909226707157 -0.000691530179660811 -1.33910118257881e-05 -0.00015909893293927 0.000818795088886269 0.000950460731348458 -0.00211328827254746 -0.000808624672244209 0.00172050634278599 0.00385812544740073 -0.00354877112764454 -0.000359328033880314 0.000183375726029383 -0.000176470372892772 -6.27777539076731e-05 -0.000173536550160285 -0.000275285173304328 -0.000148663234799802 0.000112464536705183 0.00011015882497999 0.00027943243947733 -0.000115244908365956 0.00035640884910212 -0.00816800424258551 0.10119694426952 -0.192737913359899 0.00295333367030438 0.0618961175945702 0.19011888278082 0.000869248009647463 0.0125164688808114 -0.000698157249812651 -0.00129075011580778 -0.0067209467211428 -0.000773155476904623 -0.00343396100585374 0.0140613273934357 -0.00169842722594118 -0.0016031287206277 -0.0332116361094288 -0.01513121918298 0.00136202569790745 -0.00103255648043669 7.75313276545239e-05 -0.000744204493634573 0.00104520060615212 0.000674750951513219 0.00042753894691328 -0.000176067696241672 0.000456730107488423 -0.000140933800852807 -0.000213981620209568 0.00114312850887572 3.89818996286133e-05 -7.47971578878796e-05 -0.000274339627750819 0.000205194439218839 0.000178406793939357 -0.000516213996132816 -0.000926228877622445 -0.000845306947424735 -0.000107316496302604 0.000517694989174127 0.00203509354314698 -0.000573420150087255 -0.00104829010027545 -0.000932200644371726 -1.81557781929747e-05 -0.00326309496344475 -0.0210155483594567 -0.004545652027877 -0.0229892461523878 0.00181333053300797 -0.000279883355573565 0.0298487699994081 0.0298664661779049 0.0193030586495809 -0.287954253137283 -0.16433416215954 0.146658654088034 0.287497555540281 0.10105895872907 -0.14757073770134 0.0688456753254772 0.151282992549452 -0.111718342459554 0.00223072315859517 0.0453157900551498 0.0411874085690229 -0.0421226494524271 -0.0296576443688613 -0.00072871395884884 0.00452056379660767 -0.0385892722532419 -0.0389977404657594 0.153920205477405 0.260637765039116 0.0902795507049898 -0.0425564818580324 -0.019754917148744 -0.111933549601609 0.366142774528487 0.168809188214134 0.0187547849657043 0.0919435641367229 -0.014161039854236 -0.130569663081511 0.0322159773462763 -0.178574740046135 0.134439157741354 -0.0453948566522891 0.207992643260042 0.00155437826604671 0.0416648304177378 -0.0419959144912265 0.117995986246042
  54 1059.90589824717 ""  1.1352892495123 0 0 -0.0113183137318134 -6.74995699891267e-05 0.00204045574474396 0.00968083634657254 -0.000491096554328394 -0.00616880578849586 -0.00588981354759771 0.00081392370175915 0.0142320004921266 -0.00191193037886768 -0.00200620999185963 -0.0284602979883244 0.00444199479843517 -0.000776842636543013 -0.0122400933061814 -0.00461550012806969 0.00276202430220796 0.0306548056737197 0.0156525785388781 -0.000167878786926906 -0.0276687157646582 0.00512516097526304 0.00106840493188423 0.00948912057247503 -0.0291201727530809 -0.00308988751529445 0.0511108510263718 -0.039121420120692 -0.0487225031974936 -0.00479755448999287 0.0967940049399626 0.00856064028689209 -0.0110922351056244 -0.0509958118369344 0.0403464998246582 -0.0119059641698994 0.0043124340976144 0.00264281831756419 -0.00138452124032564 -0.00230038536737717 0.00178179397116549 0.00989821832311444 -0.0529628222520467 -0.000475359942723182 -0.0331366085367138 0.0126777955573066 0.00305040090310125 0.00194636272539141 -0.00912272072079536 0.00129623704215598 -0.0313589848803105 0.0423692185718031 0.00119051234648104 0.0799462024096314 0.0776730540150673 0.0754667864633018 0.0191129857321636 -0.085963879627039 0.207860082726118 0.0304783821641516 0.219751878105048 -0.175695150697942 -0.0180834303634629 -0.115126917919296 -0.0574371661823785 -0.285882923439568 -0.1237564615356 0.0169332108283857 -0.281182450156753 -0.141826429122276 -0.000533214183682683 0.404800200324854 0.186296547153389 0.223498436370115 -0.026140891368843 -0.0483850379689378 -0.237616550366529 0.0547695786138353 0.105945715178005 -0.0421198359889972 0.0227677271102524 -0.000507750652891142 0.00214558082876155 -0.00172469656210308 0.00195166809789726 -0.000159657493324859 -0.000335523109784324 1.34961697356297e-05 -0.00138352270799821 0.00227721467783675 -0.0109795030875029 0.000898576393208916 0.00429180313021419 0.00235880508926946 0.00247653808231028 -0.00206733856743434 0.00318834289666698 -0.00378482285477167 0.00462387482481814 0.00120004691910135 0.000586353833210369 -1.15871939997316e-05 0.00125165586538432 -0.000455289613455609 0.000135426042415781 -0.000975357750510588 -0.000521206075337725 6.0988354221846e-05 -0.00196205632795813 -0.000895945242479846 -0.000545895732392695 0.00278575445202727 0.00542093045228075 0.00425375032658069 -0.0136015319987129 -4.74547427400574e-06 0.00043519337009167 -0.00570881357914684 -0.00280477518625821 0.0013350142672135 0.00283249770308514 -0.00351868780090625 0.000216322636771252 0.00254530242336274 -0.000339715104897092 0.000473974797426023 -0.000280469268762163 0.00474688586360526 -0.000676558333662722
  55 1068.92611711715 ""  0.059105686852082 0 0 0.000370414087303223 -0.000301279218733936 -0.000193273692219799 -0.000444223648401403 -0.000103949332935287 0.000265130059726901 0.000424485017719445 0.000725677698780197 -0.000496285146104466 0.000394186000855432 -0.000526922047867362 0.00140132874656581 0.000225443598070779 -0.0069931495823734 0.000534894158224308 -0.00318592536960079 0.0392472517423 -0.00294772504685448 0.000707189127477383 -0.013742666773117 0.00210469662320464 -0.000798952043997481 0.00180770058817393 -0.000631546732566436 0.00709649253253368 -0.0560339686518766 0.000465825140554667 0.0358905566562399 0.0392692718729635 0.0762286581001997 0.00169508972113015 -0.0429187658517999 0.00177921282636812 -0.040435582554496 0.0235504601753121 -0.0778485436648016 0.000860467001323739 0.000145023254011481 -0.000638078491019879 -0.000863437062061476 0.000533391981631441 0.00056583911720357 0.00236183685390451 0.012595668369069 0.00100943722541249 -0.00137677939176592 0.000321011056450772 -0.00157879767623064 -0.00556421228305873 0.0727576573359499 -0.000651431013873686 -0.00189359578027212 -0.0121983540889379 -0.00469732354111163 -0.298446476326145 0.184500055896605 -0.0124613880845086 0.207435500469291 -0.308409408593957 -0.151432539315154 -0.163102498855629 0.0799010668298258 -0.114542919284432 0.0356886122203065 0.0378018710177298 -0.151217102989805 -0.0368059290998681 0.0382119178822505 0.164169931426543 -0.00188276063847764 0.0562705485192032 -0.0125818726831276 0.132184024266049 0.107016366617362 0.109624689706651 -0.135958237223267 -0.322266071078584 0.170777888099076 0.247333931672879 0.247243889197251 -0.00454197903776192 3.89964217517778e-05 -4.4309993292224e-05 -3.66143725302054e-05 -2.2190083950028e-05 -6.92973090838047e-05 -3.96975584296868e-05 -1.02384648255069e-06 -6.27724769417462e-05 9.97340327061372e-05 -0.000531716084646652 -0.000388652533681556 0.000242960720173845 0.00048679943831979 0.000264672530112358 -0.0003815992029856 -0.000171184476483902 0.000329294480777861 -0.000389003022859119 7.21647885028913e-05 0.000350007273546808 0.000163111376075422 -0.00015509920918699 -0.000227525344144578 -0.000121406095808393 -1.65882398373479e-05 -0.000259362578172354 -8.48171386216806e-05 0.000323654899720196 0.00100421461567236 0.000285860824229772 7.02261700628211e-05 0.000804945353371035 -0.000152015384028815 0.000195164499417379 0.000165679395635951 -7.82941425602672e-05 -0.000664611400369318 -0.00048430502050038 -0.000332406042117325 0.000210917042218297 -0.000729419103009007 0.000360995910270932 5.35599417212297e-05 0.00028154543074591 3.20151406237884e-05 0.000121500829524264 -5.22912371368941e-05 0.000302537864813114
  56 1087.27143802906 ""  8.86893356981524 0 0 0.0126954269095062 -0.0222200194435991 0.06669504673034 -0.000669167506874851 0.00413600812979962 -0.0125064321776389 -0.0101481784789003 0.00271466748609283 -0.0124360546230917 -0.000450752302672048 -0.00251968429337327 0.00176847863832089 0.00304553751024548 0.000777942485827805 -0.0037921707140094 -0.00102869885674292 9.61873465639758e-05 -0.00257277029083079 -0.000179443325465013 0.000355306220357751 0.00820373216113897 -0.00366911546756619 -0.000862370077964338 0.00492043709330164 -0.000352414208643951 -4.72551509913751e-05 0.00048066783340346 -0.000863492764399344 -0.00106255235268379 0.000707293724066292 0.00234589008761721 0.000192001147075943 6.06394202730828e-05 -0.00116209433852658 0.000863846506074837 0.000332802295408195 0.0751336730992089 0.00679174234166785 0.0346032199020878 0.0153873964374949 0.00318440367353543 0.112473198959191 0.0238615645111538 0.0182897378217586 0.00109619711826292 0.000385330539718516 -0.006164811241214 -0.00993812240230038 0.00831127879061148 0.000415249444604465 0.00940769209833188 0.00936118826263387 0.00763208523452188 0.0321722063075177 -0.000713115689498344 0.00410402266538354 0.000455244306486164 -5.58639845052912e-05 0.00275743382213323 -0.0012036210586251 0.00481754795641495 -0.00449028237832296 -0.00181925046146275 -0.00270926089011243 -0.00121894969940843 -0.00683981488179584 -0.00301400608972719 0.000356156511554624 -0.00646168043774153 -0.00414051565559057 1.95882196663749e-05 0.0114239216202782 0.00422107156519376 0.00548635588008778 -0.00199764073853202 -9.58915078882104e-05 -0.00426873923568142 -7.57986742773898e-05 0.000765552270773415 -0.00316503904694073 0.00063025841750566 -0.0117031440972732 -0.056487379301699 0.00434974946751199 -0.0488565557375159 0.00532565216430887 0.0310303533722278 0.0393069887324615 0.0511139299447433 -0.0858325010270051 0.161853350190302 0.0271200738157405 -0.0804570440587855 0.117889700530951 -0.0806313392910754 0.0191738994046758 0.0978068869695278 0.153893304391483 -0.173438649334721 -0.0745777232369822 -0.0394511905623681 -0.0340973093657565 0.0103397661278336 0.0289188926870092 0.0266954558832872 0.0539065985686461 0.0289513295460726 0.0197007976141849 0.0165805819058095 -0.0851077977001946 -0.0306161568391333 -0.119818430895599 -0.235429801657378 -0.125341897545779 0.12961568960096 0.0316542631417791 0.0248057728626579 0.292113779403293 0.129732572592125 0.00665737119205696 -0.157053969461427 0.248107360113238 -0.0671771666530041 -0.114438483981023 -0.0887616800407054 -0.0212388094907085 0.000962773376883595 -0.234757529138317 -0.0159994199745678
  57 1096.88493231306 ""  11.6663734063084 0 0 -0.0202066271339094 -0.0543692586818626 -0.0506848308456146 -0.00268121482417805 0.0128399240704208 0.00840784086085281 0.0138053862614617 -0.00106468272536198 0.0161709137453347 0.000725887923585297 6.54736164854148e-05 -0.000956898330128308 -0.00476078001909048 -0.000189522701273992 0.00310111886200875 0.000788033867410006 -0.000152257027761016 0.00236989759606244 0.000680685271353751 -0.000797539698237852 -0.00842224663078203 0.00373442950081953 0.00264524912498199 -0.00644234560258997 0.00134909729644174 0.000237003759505725 0.000265060937321593 0.000476916341031069 0.000848057230154187 -0.000569869142507174 -0.00231377675349196 -0.000294274744396659 -0.000271836188231912 0.000688620052292022 -0.000766892394905655 -0.000297013844581411 0.00222808025755872 0.0943882336462777 -0.222573370279468 -0.0623735068762259 0.0733131602333543 0.146399027593341 -0.0189688541239138 -0.000926948989790469 -0.00126009674042225 -0.00333931833191906 -7.16475681599132e-05 0.00668400617518288 -0.00857926815353778 0.00343471908948232 -0.00998036156494948 -0.011278337558839 -0.0252112883925854 -0.0405499329273512 0.00112148791512124 -0.00279830360321305 -0.000202893975274796 -0.000349715043025207 -0.0016914888515799 0.00101369843078667 -0.00343747341184813 0.00342498928988571 0.00187948966915251 0.00302816306196082 0.00139058890092632 0.0063350363410407 0.0032654545201172 -0.000663611597041756 0.00598646027592474 0.00386429207022238 -2.81477231946553e-05 -0.0112093841593831 -0.00309246911191872 -0.00432069900574903 0.0020540691512894 -0.000513779898306666 0.00202676017970185 0.000780769659409226 -9.32393918066556e-05 0.00290953352480485 -0.000308439919403806 -0.00594469955877727 -0.00983610511148911 -0.0439277471527533 -0.0163342736260508 -0.00309600579495828 -0.00681844620362646 0.0358154051825368 0.0224550903986865 0.0627843439428751 -0.328293765774271 -0.0599457818223256 0.145471628790861 0.326589026801347 0.060190814659557 -0.132487335929546 0.0289930084298122 0.0510380467524007 0.0243091526423333 -0.00495557380468563 -0.0657228645444921 -0.0457369711597769 0.0604828221143616 0.0552277645054935 0.0472338056638562 -0.0166609847407168 0.0311789017047313 0.0189589820812561 -0.111760556433511 -0.181943877538904 -0.0706014762518003 0.0314240656081843 -0.0567254970818409 0.0977747063268475 -0.334615015204402 -0.0693315663690905 0.0405337830989936 -0.0671780020639944 0.027869410821621 0.118193639537321 -0.00912728782480202 0.0849210905717409 -0.0706102581514241 0.0201276952430985 -0.091002327957102 -0.000814738296129717 -0.0345846359015279 0.0698613453706349 -0.0794112865530896
  58 1121.56252742329 ""  10.311653537942 0 0 -0.0214006485483535 0.00957709282306086 -0.0615928128161287 0.00376297311026457 -0.00281271587922602 0.0100655805335136 0.00437286733340326 -0.0011004101204534 0.0108784689106634 0.00393500997732353 -8.94737830735792e-05 0.00180866941397614 -0.00543523281430378 0.000236031326102592 0.00156656504768318 -0.00968579580253413 -0.00120653010240371 -0.00626519310248593 0.000401742172724301 -0.000538997657310765 -0.00669226994379669 0.00791089544121379 0.00142943614920784 -0.00351463104111063 -0.000836699528041514 -3.03277780279831e-05 -0.000532094205078765 0.00164520924703535 0.000667362759119016 0.00181623267818823 0.00277057709481869 0.000251626015242101 0.000693407926197664 0.00176944819381148 -0.000279957483884909 0.00184628832201599 -0.0740817735051689 0.00887815285935871 -0.0612232524905365 -0.008384845166676 0.00522713881654453 -0.0583513000886617 0.0190180699429279 0.00776357948549501 0.00255584044405484 0.000769404409862344 -0.0036682140655486 0.0143204905788908 0.00681909971303404 0.0017328861603086 -0.00696120193393613 -0.00468229978017042 -0.00948670278919033 -0.0305453831678036 -0.00588029763098251 0.00235747697530303 -0.000310445972374394 0.00631632200582739 -0.00935435957776745 -0.00417159112197264 -0.0038317847014102 0.00177531026116041 -0.00311166499376696 -0.00316299465987641 -0.00182627453856196 -0.0059093401538197 -0.00349984502052368 0.000779070591083884 -0.0058715805042253 -0.00369330610008057 4.00127530633741e-05 0.0120744685618119 -0.00337066717031559 -0.00284200094278951 -0.00304369807457784 0.00405595727487455 0.00982063711841187 -0.00445775458630472 -0.00540838145285517 -0.00345016867156533 -8.56824259344039e-05 -0.00673455742767107 0.0770334601107894 -0.00526805751766402 0.0655256544895442 -0.0130295229338005 -0.0366527731645853 -0.0539587189324602 -0.0476581079530903 0.0991575977541472 -0.0748855646821641 0.0547631339903839 0.0266469532697592 -0.0644312001430122 0.11831177271106 -0.0356208848216585 -0.120060820551774 -0.153144121550033 0.187454478544903 -0.0796322099502297 0.00754996051494801 -0.0171150706763157 0.0158927488772273 -0.0213103868660938 0.0154307747267903 0.0673745192118264 0.00633831106160216 0.0188976787881772 0.0600712246660536 0.0282513593679705 0.000116588825557704 -0.131048564360965 -0.132307505677784 -0.159833271901946 0.109907099748688 0.0902458029970613 0.0258520894115379 0.266543503944678 0.0510306067767675 -0.0733871706140825 -0.147211644578844 0.204323551829379 -0.0324952589713965 -0.119338294628647 -0.0743269413115412 -0.0162804821484874 0.0208816879948825 -0.268664477797224 0.0153039497404548
  59 1130.29455457278 ""  0.37396050995263 0 0 0.0123665607380449 -0.00437582074355714 -0.00660489640035761 -0.030334255972763 0.00267022288900371 -0.00790301819090468 0.0135458087866701 -0.000130449277936351 -0.000394623186482213 0.0157698684801216 0.00444321569370234 0.0579402957654725 -0.0170542012591489 -9.93487453991758e-06 0.0271826060663877 -0.148754435345359 -0.0192133806579325 -0.118186010949417 -0.0166838554857464 -0.00279104076680061 -0.0351873431779783 0.0831685752040947 0.0084002845331132 0.0184199497585038 -0.0154239529538918 -0.0017410922897168 -0.0119698860996604 0.0245573358907828 0.0106811299619201 0.0291658489035835 0.0451085256859816 0.0048490247801217 0.010814557575952 0.0260968018817131 -0.00353174987772449 0.0294402741368005 0.0332002764430784 -0.00510256601177984 -0.00388268238740225 -0.0108751074287442 0.00839473528140763 0.00350519477861318 0.122978693072489 0.00342230821641131 0.0693919554106302 0.0693647682161358 0.0158770511938337 0.211548513457563 0.139479121068967 0.0136546467775847 -0.0291404308886506 0.146660367297671 0.00855426945165065 0.131794093837489 -0.0968811372773303 0.0409779619534116 -0.00483381383971751 0.0993118555696113 -0.142932712890522 -0.0686739061218325 -0.0534500330780044 0.0227602405412905 -0.0532862335971601 -0.0503364636888128 -0.0284278917560808 -0.0948243502065722 -0.054483871243144 0.0121586718567172 -0.0952351176601708 -0.0652291009251736 0.000154736590077897 0.204730136773396 -0.0468929433954753 -0.0366422016244508 -0.0505122542766743 0.0665398554904211 0.155107344702682 -0.0779265521102327 -0.0853496133314559 -0.0600990453820085 -0.000792289432211512 0.000379103260978181 -0.00725305567645026 0.000872562460925279 -0.000339936479192496 -0.000553687910744614 0.000634001481411857 -0.000131743449181421 0.00590117618424411 -0.00314111822809374 0.00603102703693817 -0.00493040281728453 -0.00160881941761707 0.00829501686902524 -0.0100985709928205 0.00297458972165258 0.000224382301537363 0.0149740020762863 -0.014224716863194 0.00544290568294892 -0.000311516484126083 0.00109231273805987 -0.00183147491024156 0.00111486893001022 -0.000727845735386888 -0.0043147814306033 -0.000480088822835682 -0.000920972740522945 -0.00486694132816335 0.000934794074625318 0.000250136941898509 0.00901451203068451 0.0107515665714618 0.0095327336110724 -0.00433386463994568 -0.00585769538574649 -0.00139129910015919 -0.0194433974342224 -0.00429969656997162 0.00398245772909895 0.00983371957952826 -0.012920754316354 0.00165731583534755 0.00828188676381181 0.00374543714888983 0.0012695647152372 -0.00143148031844621 0.0170036858479971 -0.00124695476973645
  60 1152.50867155461 ""  11.1437911590506 0 0 -0.0114428894862566 -0.00138612256554509 -0.000507022182239519 0.00610884752481128 0.00142966989405666 -0.012242665890613 -0.00858131648161614 0.000440283889163133 0.0260175782306859 -0.0423854783324967 -0.00788792197077072 -0.0619530398975688 0.0679472013536764 0.00767846163366075 0.0214958129436489 -0.0152972303003899 0.000860742015497543 0.052330984765082 -0.0396625820783391 -0.0064964412846717 -0.0619748405744104 0.0632232508349643 0.00694023089772618 0.0173544014259163 -0.0143059274839396 -0.000174019738112188 0.0268177556076806 0.0136898096771963 0.012314652047414 -0.015998396609227 -0.0112178612285874 -0.00200996942135936 -0.0103561746418642 0.0160206515681617 -0.0103969911638161 -0.0162537875219472 0.0412838837512 -0.00435133330410159 0.00333236159000339 -0.00302407802564347 0.00581553542209798 0.0164367168458758 -0.495959386550998 -0.0273900021499098 -0.0945514158792018 0.211483482331792 0.0226153729938955 0.290404908861946 -0.299278099888103 -0.023843453251792 -0.0869525593701639 0.215048379474062 0.0169408811623719 0.302569829459842 0.0270551837843453 -0.0810793180891344 -0.00682408770488216 -0.00185922257410752 -0.041705853415964 0.0191466323996962 -0.0563226888631661 0.057401406994422 0.029661187546483 0.0149287323326378 0.00637843351799619 0.0213382359695157 0.0145112363421246 -0.000949221892704508 0.0249730485751649 0.0312347397799555 0.00105443998583997 -0.086443519455045 -0.0434823430989727 -0.0672820796906311 0.0365174145662887 -0.0131331221923601 0.0390257490709218 0.0202469519511614 0.0108996439088539 0.0876029274749695 -0.0127579919019185 -0.000999573555064946 -0.000603078966464053 -8.81050046164011e-05 0.00281553318154795 -0.000542258348316967 0.000186096891404847 -0.00122014591642364 0.00118580544771373 -0.000455310794589905 0.0120253250316746 0.00695673151498117 -0.0064184505318805 -0.00428868784444978 -0.00680232329653371 0.00666424569085076 0.006990169495391 0.000495488131603651 -0.000333862982191928 -0.00363092520627343 0.00134508299341323 0.00044738342792736 0.000630854607757862 -0.0018263639993484 -0.000347687046156712 0.00321836003616999 -8.56901062907023e-05 0.000166180413542478 0.00644823663977193 0.00355142619899639 0.00158043332787604 -0.0065197716254888 -0.00379126993603464 -0.00827500505737662 0.00424654064237563 0.00687314644298704 0.000686655436065553 0.00434880723739624 -0.000507994407813437 -0.00326649225183317 -0.00587861171304043 0.00677756862953512 0.000254864856303201 -0.00562238207569026 -0.000388780664983956 -0.000846022112117959 0.00162887744104904 -0.0126447632897817 0.00237337521748476
  61 1165.02466030805 ""  28.2885353012379 0 0 0.0248405887725759 0.0829008801325174 0.0420130159700134 0.00113148918339804 -0.0295786238696798 0.00257116602536387 -0.0230579015956893 -0.00137607733795373 -0.0225954973350015 -0.00365681868018299 -8.56624824581762e-06 -0.00102106578826814 0.0106387434576897 0.00119769100617138 -0.00309289989395527 -0.00119258081974374 -8.88478664699643e-05 -0.00155262099778748 -0.00492234728967628 -0.000337488159384502 0.0087952455381446 0.000373396258017004 -0.000334358458272729 0.00614553745616399 -0.00275642706321259 -9.92798032176161e-05 -0.00103947761640047 0.000882356616853172 0.000237834991898736 0.000542112348531786 0.0011924546784331 -7.14430590255687e-05 0.000443713467318827 0.000915924632627364 -0.000277133773057889 0.000269935654863047 -0.184804285272141 -0.0755462531968457 0.225256477391909 0.34098719260919 -0.137071145951462 -0.152737363972325 0.0270136462901495 0.000949577090604946 -0.000814146397021444 0.0117472092598253 -0.00168498937749152 -0.00288451654136475 -0.0160513577345485 -0.000482300568350039 0.00858514283068401 0.0366869396895726 0.00478509494583523 0.0783174928506182 -0.00263674836847811 -0.000681242106756694 -0.000328194580228592 0.00268413350626636 -0.00409491117343521 -0.00155750673089379 -0.00201832901212918 0.000888206513028099 -0.00165722937729922 -0.00165435178138679 -0.000877384013968522 -0.00305457336354365 -0.0022390946990899 0.000779584010208475 -0.00161870516210096 -0.00140157162589617 0.000432942444083229 0.00490771267356341 -0.00188616970351202 -0.00190851913315035 -0.00101626986834199 0.00122720269268775 0.0039425532033651 -0.00115560356235975 -0.00228887757807689 0.000845779629977545 -0.00046992967153918 0.0225854209455066 0.00251093227387259 0.0292827451486928 0.0283612934019009 0.00107088218936973 -0.00242201328845902 -0.0707300097860561 -0.0272653051481215 -0.0663766482008782 -0.366804043052409 -0.338070786455903 0.188057633468403 0.0874798377858054 0.206264886406208 -0.198000125424313 -0.0365779453769535 0.0836395651963613 -0.18818727677937 -0.00545184059516997 -0.013820405793116 -0.0100508658986674 0.0231538830376181 0.0132396905094374 0.0151936175362694 -0.000989916427824967 0.00405932187429664 0.00270752495899565 -0.00831174212002153 -0.0268711306769195 -0.010616212164109 -0.00569957843628509 -0.0437134041851843 0.00573959503636686 -0.0596115783784195 0.00306159404353439 0.0162576277033081 0.030036973117957 0.0187747062952646 0.0288527499200898 -0.0093875232350512 0.0160904056577936 -0.00673996157022075 -0.0102894301331655 -0.00844008421472759 -0.000791850547247938 -0.00481543527149578 0.00513612278849946 -0.0129135101891241
  62 1193.96751111909 ""  4.51733766331151 0 0 -0.00157734029402079 0.0212961345616404 -0.00742179767800101 0.00205061485361428 -0.0104317438567782 -0.00225146268002543 -0.00237852838814645 -0.00116499360359058 -0.00183858931105128 -0.00128856554298362 0.000357741062750977 -0.000984512542414962 0.00175677783529314 0.000435844279520052 0.00164245686819266 -0.000873363605674494 -0.000274429651797634 -0.0010545405233939 0.000980756717311876 -3.60074508803937e-05 0.000266466468810829 0.000474147586176831 0.000439445194388866 0.000353349045797711 -0.000772744552486809 0.00015444265411983 -0.000213775460879423 0.000275818991326967 9.01834694470367e-05 0.000213891558412072 0.000493376817085624 -0.000121921207216481 5.87126640369025e-05 0.000276906460932501 -0.000126924863725156 0.000186751701365854 -0.16354114130079 0.00252762045407688 0.0103895952496187 0.109092549016234 -0.0414028719116043 -0.0493659938647517 -0.00874480544170522 -0.00303427862451159 -0.00138283722400325 0.00797807775903725 0.000631781500138396 0.013511834116004 0.0069881741270006 0.00135644881072452 0.000731197378449461 0.00151837222360376 -0.00798549003356328 0.00198802114539928 -0.00078622246124511 6.93146138618661e-05 -6.44258005690033e-05 0.00120836439152026 -0.00142424341646918 -0.00106741310824101 -0.000277144040744268 -2.21824808372225e-05 -0.00098074387152417 -0.000497238191910551 -0.000285968989197991 -0.00148232436084165 -0.000798719789374918 0.000223968903168187 -0.000662955693667983 -0.000833065263218685 0.000225579621397081 0.0022737814220186 -0.000626873201071983 -0.000576377049925791 -0.00058772671308824 0.000609212789055069 0.00151790039431503 -0.000787634067764426 -0.000789873774209733 0.000242133778415678 -5.25176333456413e-05 -0.0441706665468366 0.0287583164711359 0.019830633117725 -0.00621687695830482 -0.00275512167834241 0.00666939140012477 0.00260864385332256 -0.0578952819321698 0.0119809692495975 0.439592225301362 0.0799732718449812 -0.268914140173235 0.590347100324349 0.268371004545748 -0.273604631247792 0.0788315075350224 -0.0730953256766394 0.0356117835107296 0.0225832987784539 0.00650526905762814 -0.0193415552318202 -0.0468214011264127 0.00012229303488552 0.0141348364799517 -0.0125042015694272 -0.00841326764863375 0.0185774287855421 -0.0472873690321181 0.0577699544089076 -0.015757158258809 0.0454243061691363 0.00878057447323236 0.0848736226738715 0.016246126423283 -0.00645351382184345 0.0116915161573814 0.022005679439491 0.0193184083038642 -0.0260688031370234 0.0127985577391391 0.00325540189835958 -0.0253860975177847 0.029116817452023 -0.0525131785353967 0.0145383381582848 -0.0146904694258489 0.0691301163878897 -0.0409514451243013
  63 1212.1580686711 ""  44.8962677942771 0 0 0.0230969328502126 -0.00163613061358166 0.0219364798374465 -0.0396463252962661 0.00356269515482161 -0.0251975020654467 0.0885085747296825 0.00576062525399811 0.0218675853752231 -0.0282061064269231 -0.00188168635047536 0.00394815405212501 -0.00866492517460518 0.00229934878858013 0.0586501025698343 0.018460378739887 -0.000285984032498073 -0.0338779959450298 0.00975112429374255 0.000403591566214853 -0.0139339706317805 -0.0153334811863505 -0.00157887654429422 0.00183124133620771 0.0528902774806648 0.00485072336079912 -0.0316824897197786 -0.0249228680725932 -0.0104042883883424 0.0130164124145284 -0.0125250363009388 -0.00113755935802729 0.00806855335023298 -0.0263062883266445 0.00572484915443436 0.0125980163718681 0.0700268341667324 -0.0186812980662202 0.0476533682683942 -0.142714521855698 0.0288863937499931 -0.0192957058858601 -0.36899773632442 -0.0267756526354657 -0.0120276889513866 0.076502791934088 0.0129835234100035 0.22924922689289 0.211824204068974 0.017658964927459 0.00215867917791007 -0.171993644889928 -0.00830701948436316 -0.303678374956968 -0.00510376739614805 0.0835079602317278 0.0127234412674275 -0.0053253478672555 0.0703013655556741 -0.0325447178319667 0.0651505398682881 -0.0622097918231332 -0.0291190204935451 0.0190302103387805 0.0122804837772043 0.0380087534406311 0.0204698450666513 -0.00554559745191216 0.0394036091195444 0.00188696567103865 0.000235014087318478 -0.0137488031891422 0.0506683755223187 0.0722598117553196 -0.0338413917320407 0.00926573092986031 -0.0709230516035092 -0.0270114753486094 0.0113811802500943 -0.0813815740255833 0.0178566714374278 -0.0111118681431551 -0.0402781760606013 0.0209114664572733 0.055400105212474 -0.0200780536146428 -0.0181544413030516 -0.0702706054914963 0.0490433230660158 -0.00826598780165424 0.0624495806287355 -0.0674993287564925 -0.0294348996251221 0.128601623202262 0.00317438137080947 -0.0360988701455934 -0.156282011504596 0.090932186801781 -0.0788032416662732 -0.0102198357512217 0.00255442366774612 0.00787220760414681 0.00554088725897486 0.00323660313114196 -0.00387212932191629 0.00948616060622548 -0.00169173991504974 -0.00434388401878672 0.0302566626712878 0.0199997620358433 0.0152815334082099 -0.0143386821840802 0.0239896461438638 -0.0249944048457494 -0.0406485684340728 0.0155787206768564 0.000267059167007324 -0.0841776477301125 -0.0239411325157238 0.020515680510828 -0.0164205144225378 0.00669866492606866 0.0126151384290261 -0.0232109785273215 0.0179107370355346 -0.00414398643038626 0.00859861975562449 -0.0338082082170235 0.0150091297686474
  64 1214.37583810504 ""  92.3596858626079 0 0 -0.0133035759400708 -0.0152931651840381 0.00831347187641245 0.0247830657384941 0.0165592096848936 0.00974119343296578 -0.0277667951264469 -1.82231740186887e-06 0.00187235594970171 0.0217927058229826 0.000995477758097239 0.000474481831597761 -0.00635451158970306 -0.00271152861301622 -0.0364436410674182 -0.00613818954937107 0.00139421082641149 0.0251022608219898 -0.00787678354285896 -0.000629028757609168 0.00084935090545904 0.00687574501444565 -0.000314425016661437 -0.000244023205160813 -0.0288709433701523 -0.004556894001253 0.0217880774260568 0.0139273325391867 0.00618677575606861 -0.00977033566766017 0.0055888131530386 0.0014659771162978 -0.00555972354974083 0.0144649135274251 -0.00239976246459615 -0.00899997356213221 0.306386347919436 -0.0351231423057492 0.0372347190170642 -0.213356730831072 0.0669167235868301 0.0314357334898841 0.198982900051721 0.0189206628301122 0.00956547714255327 -0.0771118427049307 -0.010715854300283 -0.175786329891057 -0.138117040453119 -0.0139396425692418 -0.00967423828127476 0.0810032638447124 0.0257271098085015 0.145009100960623 0.00796764236000787 -0.052330229120076 -0.00777844601722795 -0.00342526654414175 -0.0351480073237237 0.0257535323373796 -0.0381689824808734 0.0384958460564247 0.0228609150842227 -0.0101765295426418 -0.00694309073908624 -0.0165724176347206 -0.00857024612325021 0.00166336789216618 -0.0236084323356527 0.00251536803576763 -0.00214618587567328 -0.00149544043780221 -0.0272042411590939 -0.0403573365726759 0.0239566829445541 -0.00907878078109409 0.0345816255536975 0.0209542114469603 -0.00205445703992976 0.0498229891545774 -0.0106036052229589 -0.0209666816106848 -0.0525400260560192 0.0272873943425124 0.0903019810049751 -0.0331660678276196 -0.0339787518917049 -0.104105584298367 0.0799910677939474 0.0097152554690034 0.0808998179690533 -0.0692237027701405 -0.0364745100479828 0.14265336337576 -0.0190086912245039 -0.0193497260221842 -0.26727701083761 0.0968829436002636 -0.0511314546297339 0.0271945375649563 -0.00621660613108003 -0.0203143253765078 -0.0234502618627682 0.00887817296190942 0.00952881075553363 -0.0225994681002574 -0.00039532652073632 0.0121220933665697 -0.0609578245806908 -0.00353449931804232 -0.0284471082318519 0.047083191549587 -0.0291353551125351 0.0785512511626826 0.0812015372175411 -0.0112734003627506 0.00401542742084642 0.101465434194855 0.0470399565829412 -0.0216331987852575 0.0396707890941506 -0.0198662938491536 -0.0284090977779738 0.0497924503409382 -0.0374164996242559 0.012378823925822 -0.0209206395237048 0.0870815811699494 -0.0403530869086764
  65 1225.3701520436 ""  4.80874152511156 0 0 0.00544347567578872 0.00356883461978015 0.00667033457082962 -0.00733723182551812 -0.00228018776193474 -0.00659141300301756 -0.00126848098591883 0.00169514068604647 0.0248151778696717 0.00892418673824032 0.000151540874814037 2.26435882002209e-05 -0.00917326793590621 -0.00433000054823895 -0.0114076205277217 -0.0279682679004202 0.0176082644156373 0.0293639848640528 0.051484160502819 -2.00488062667179e-05 -0.00499228390234764 -0.0180981648160905 -0.00365408221996043 -0.0283154826791459 -0.0553439141735631 -0.141979499533584 0.0830579516716818 0.0308150147755332 0.0543099190996351 -0.0427719318702003 0.00854900895474178 0.0638544533849118 -0.0244459461648833 0.0251220353226242 0.0297320625841907 -0.0155985370323669 -0.0128708889547542 -0.00344511638282804 0.0154125737831019 0.00920962346948508 -0.00706131364759743 -0.00851080958079257 -0.0854045430081788 -0.00674306045998586 -0.00516242469901799 0.0134230820182806 0.0183539245154489 0.0366612319585891 0.237601101622615 0.045652762602024 0.00900514475761804 -0.0912566875508873 -0.011092776924107 -0.172357392328038 0.0311561296300578 -0.214737391901372 -0.0244533952984308 -0.0484915126611001 -0.110219483597805 0.111249484666191 -0.177063183551916 0.187604874840258 0.105183231754551 -0.0831455264057809 -0.0701613955401322 0.131945055989214 0.0589588711226795 -0.0561928865091321 -0.256428912502935 -0.00096152816574685 -0.129365458608514 0.0266740613410038 0.0164172494385697 0.0192867369299486 0.00827324852834508 0.014550087692502 0.0623622302330165 -0.00146177608060819 0.0321255714584784 0.0753651752891491 -0.0134897805244947 0.000125389241586104 -0.00269575050763604 0.00157765705954428 -0.000196154172707837 0.000327038896453442 0.00137127027455289 -0.00248719674605272 -0.000460798607676713 -0.00602597033134555 0.00890988357622747 -0.00875924060072096 -0.00538204717166372 0.0184546186155114 0.00547918610136791 -0.00910143496819562 0.00969851973995365 0.0079285844209479 -0.0142552619607424 -0.00950320559452841 0.0014784638528894 0.00888136173001511 0.00760319098688048 0.000509451530652759 -0.00410015983446523 0.00810540756781537 -0.000299955605888653 -0.00567909078430132 0.0258455661874537 0.00219207810416972 0.0129263703901768 -0.0152595050761963 0.0176204721398698 -0.0263498742545577 -0.0398766866306517 -0.000744084086326437 -0.00246434447672829 -0.0565510047385992 -0.0176374511672354 0.0167062744977893 -0.0148469143427365 0.00416870721892181 0.0132850383696477 -0.0204169453316362 0.018703119208203 -0.00496912896054316 0.00837141587140089 -0.0303749321314019 0.0164661550991052
  66 1225.82549087472 ""  2.73493230420731 0 0 -0.00494252856598736 -0.00316185663846607 -0.00666213585122922 0.00652145417691962 0.00206897010467488 0.0062871392830596 0.00283249025422668 -0.000307322388863689 -0.025475945662738 -0.0100193055126256 -0.00154052663337539 -0.000223675049280521 0.0101210178117909 -0.000819236800373265 0.0136738494962512 0.0263714172785174 0.0197174970076975 -0.0323918993622565 -0.0515853856124144 -0.00957389488062688 0.00556318507639613 0.0179601591422105 0.00199000636202205 0.0290440322809709 0.0831386365012787 -0.1323214557619 -0.0751896864028251 -0.0307092452837499 0.025017571905905 0.0143312536104709 -0.020891008211992 0.0619402941872254 0.0205778017370826 -0.0412604099874832 0.0487339874653846 0.0398901407424872 0.0101398331877674 0.00318322036145115 -0.0146846375958607 -0.0080028771700617 0.00640430891396957 0.00711516162305965 0.076366558141995 0.00543383801619443 0.00450639365844023 -0.0129858635618503 0.010825321792106 -0.0314007302493699 -0.24411201149367 0.00926117369303305 -0.0106770766761729 0.0894588196893235 0.00764449693014183 0.169700909507666 -0.0490522834458662 0.0688791242952281 0.00872610592338335 -0.0261421355612543 0.056774285839886 -0.0034120656439572 -0.021575052350741 0.0155612705159449 -0.0104441832824131 -0.0483785550490917 -0.0510534950837262 0.258256531606805 0.0952942374725609 -0.0592929675125503 -0.127021184673447 0.0263827157995017 -0.127325108970659 -0.0167634205967679 0.133415996108075 0.21260138924425 -0.120151268788795 0.0711764374339456 -0.10185650451641 -0.104902659267262 0.012570544628592 -0.214420361154061 0.0383710748681054 0.00031727714094045 0.00404697047964975 -0.00180110981397153 -0.00135495800488502 0.000347933303405466 -0.000719229672869485 0.00396205631597653 -0.00176442451847467 0.00535901916447699 -0.0119448186266727 0.00846261899531117 0.00681485350333118 -0.0208408329041345 -0.00304582051889461 0.0078892460998012 -0.00402012208432787 -0.0106760783220152 0.0149376117954774 0.00947690544260992 -0.00158863544414331 -0.0093898752526479 -0.00761145065762428 -0.000733731967152173 0.00436669995092993 -0.00819134593544806 0.000382789254146845 0.00604274095771677 -0.0265392099686131 -0.00169563566087383 -0.0134308550964005 0.0152689148526985 -0.0186940448612552 0.0267778936620326 0.0414091714451673 0.00177918113772581 0.00282893515007354 0.0587879655057653 0.0179836900746444 -0.0175563287085248 0.014921226710455 -0.00347723602720047 -0.014040283274392 0.0206927775992822 -0.0199171437346483 0.00511157734176177 -0.00875037866528086 0.0304777873178162 -0.0173146907433812
  67 1231.84237515531 ""  22.7881115221708 0 0 0.0055817840557807 0.000186237721203981 0.00109076320124467 -0.0087788123213321 0.00314255432471143 -0.00323884374520241 0.0215932122353984 0.00119772066023569 0.00723583226116822 0.0143377710787094 0.00327043478147435 0.00615840171907212 -0.012219740353673 -0.00198988700980089 -0.0161708670619034 0.00760234594450559 0.000954322160487987 0.00359527878527403 -0.0287036749084511 -0.00289559127106625 -0.00854679838922972 0.0142548972234227 0.00166134660657773 0.019480566628803 -0.00190976516461832 -0.00114267561329291 -0.000137546223544171 0.00178516374581914 -7.90617261641288e-05 -0.00118967127258523 0.000568913091748475 0.000570185219938654 0.00129288913365868 0.00154762223703408 0.000820457198916237 -0.000891944090688036 0.0672941229695726 -0.0146122979978887 0.0180457465658565 -0.0693769772245119 0.0157236168013321 -0.0174077681787286 0.144602180740609 -0.00549064945143202 0.0174648983136059 -0.0977894339212279 -0.0128130846829341 -0.181316425686231 -0.193224577567223 -0.0163593175094562 -0.0225910838208226 0.0793747983353121 0.0128344171511287 0.145039153876092 -0.0021072432086477 -0.00168307896791087 -0.00182372944309576 -0.00469542145282737 0.000143934621265074 0.00924395853142635 -0.00538139899509032 0.00545264682619267 0.00659604673910691 -0.00223561860519031 -0.00220943802925019 0.00249343162972834 -0.00145769906842218 0.000991808811621842 -0.000526188643882758 0.0073444785568127 -0.000644334712037301 -0.0105384768292507 -0.00310040546816468 -0.00425084714761175 0.00548795000756371 -0.00359756024379591 -0.00026488919146645 0.0077686681075646 -0.00238829066838734 0.000378672425472267 -0.0016195200998825 -0.00549000990102215 -0.0103923140967643 0.0117939006388689 0.0025538608723345 -0.00327611983550099 0.00124649749966588 -0.00753702043749426 -0.000630942967618974 -0.011676252532009 0.114722627829297 -0.0362103966721297 -0.0682300753688492 0.175799588549795 0.0524215218449057 -0.0709510897915105 -0.0199839127217296 -0.00960375225805318 -0.0085451829575718 -0.0649695182539585 0.0115599494305519 0.069693905415761 0.0504685974506937 0.00714015631545524 -0.0318930146912547 0.0560967580252331 -0.00350095920584613 -0.0453116264853373 0.193162035221712 -0.00850460862894254 0.0951030228207122 -0.104514600560337 0.133701008967964 -0.177314752561801 -0.305242878900481 -0.0415400978285572 -0.024905414654549 -0.410222430548042 -0.120929164247947 0.127061668193698 -0.10542488002758 0.0174459597475805 0.104039765217817 -0.147028782327959 0.14936289390663 -0.0367529834798779 0.0628100797641003 -0.205537510424727 0.125322102892854
  68 1257.42491460138 ""  7.24980255291677 0 0 0.014305560132975 -0.0111846372635283 0.0119750249763069 -0.00329424883775954 0.027117170443729 0.000748772347880677 0.00470239566847318 0.00291562724319171 0.00556226881088418 0.0026480110852856 -0.000776736595576652 0.00172338106539657 -0.00257202678796719 -0.000644246259896932 -0.000636945792960611 -0.00334245865882366 -3.98321514768938e-05 0.00220738761854389 0.00360431358012478 0.000355443161389053 -0.0012727676111704 -0.00265298574470658 -0.00199557117396593 -0.00460018991315258 0.00537639698059462 0.00159397743969418 -4.08678799640064e-05 -0.0016444552216719 -0.00078205081524962 4.98483531125722e-05 -0.00204736488444102 -0.000662307165029593 -0.000355639446372938 -0.0016408075989438 -7.25406599853428e-05 1.05922311248255e-05 0.497909074127432 -0.0938292339871591 0.0997465515827985 -0.473472841642134 0.0919007491301148 -0.0976287775261726 -0.0229640331869509 0.00328537026215919 0.000149883207521397 0.00139717438008012 0.00237377964311433 0.00780431039414894 0.0241833326140661 -0.00121479674482875 0.000393878563705106 -0.0172271313928586 0.0309767092680131 -0.0298803510016887 0.00297206720272919 0.00374890110214389 0.000933279471453956 -0.00154413295124394 0.00548564700066222 -0.000881452986510619 0.00436127063235159 -0.00328958454198523 0.000337641142353663 0.00368879669414436 0.00247038350791496 0.00316574161649698 0.00304344000314323 -0.000818399939582851 0.00559491085191759 0.000796870778973531 0.000763596163518078 -0.00516796180917097 0.00239317196419625 0.00255486833395812 0.00072810826795609 -0.000783322797214828 -0.00500357609683328 1.12100164453543e-05 0.00308395138062782 -0.0022204482812847 0.00103079900173005 0.0213640139527562 0.0520627885033985 0.0243519727732133 -0.0316172931433548 0.0222707208584789 0.0213392447537917 -0.00552367648144737 -0.0931956570843585 -0.0698484299845731 -0.130628944636468 -0.155986356067234 0.0639680814622886 0.00961080833136545 0.21312462765798 -0.152859087469499 0.209921024817599 -0.209247139337351 0.0719387781355154 0.0011955397320368 -0.000435825946173471 -0.0136544565021033 0.00138725793853752 -0.00585416577859131 0.00763347023506706 -0.00178421138959783 -0.000774482123162968 0.0121790093172255 -0.0176646236626545 0.045886299235255 -0.00825731369854768 0.00192157492352242 -0.0289516113654914 0.0102793187255967 0.0314720784380454 0.0362415413914869 0.0121895207140399 0.0256895809730541 -0.00262699368366612 -0.0167882866479814 -0.000803355152155034 0.0188896843940284 -0.0178897572384839 0.00502542681410653 -0.0342399905748484 0.00636000466122301 -0.00846334588934546 0.0158793976140387 -0.0267103297397287
  69 1262.17184826918 ""  213.412253360377 0 0 -0.0318126224840021 -0.00398101924934427 -0.00640594153245089 0.0754514752613932 0.00681806725483641 0.0442518911282491 -0.146368689926538 -0.00964767091738532 -0.0392700627359584 -0.00273808409368627 -0.00218979638600886 -0.0168955907091609 0.0390485600392132 0.00229905800018571 -0.0142994974807632 -0.0265071102481249 -0.00104655052963486 0.0299711371494647 0.0612063384094058 0.00711328066891195 0.0414028962039559 -0.0336802118896917 -0.00609027534461309 -0.0686896051505497 0.00898827106002803 -0.0021014594581685 -0.0695821879449575 -0.00481065297944305 -0.00115775755550474 0.0263801391151985 -0.000813715993905164 0.00061141655478465 0.013633417858323 -0.00520609457520042 0.00237844983581024 0.0263215667129932 0.160900976681121 -0.0111695051121682 -0.00163197379463265 0.0368787334294619 -0.0020792135502896 0.030859346603515 -0.0515317706699205 -0.000440066907161252 -0.0276041460250192 0.187833388133984 0.0288386288087189 0.266926305738952 0.191979182296885 0.0149198468618983 0.0540889560937609 0.0030688899168894 0.00726373000277997 0.0103239470161435 -0.0519670527027464 0.0669516675904169 0.00848985369626534 0.0482790035506083 -0.00729730128369894 -0.0628502037220133 0.0087019404053034 -0.0316133722125087 -0.065242244806356 -0.00581121501394689 -0.00404880326359645 0.0209740424513069 -0.00590384767588336 0.0036474686294891 0.0193491491596077 -0.0197485750822732 -0.0008355585778679 0.0486388879613815 0.00336287763027336 0.0302004090661267 -0.0674509420127752 0.0454489550809656 0.012307276710777 -0.0630024088575414 -0.0360718495913508 -0.0764613422854818 0.0135243408385141 -0.00674261276069272 -0.00256106920184366 0.00571690011319346 0.00639677367845912 -0.00541148127662196 -0.00421679909640321 -0.00225839021579437 0.0129220085256626 0.000516941930755612 0.0462130737949607 -0.0112140606793736 -0.0278831475002146 0.0602269083136514 0.0108896616273508 -0.0144368688756753 -0.06644901786296 -0.0397164911792775 0.0502665948321846 -0.0106934160389876 0.00153226059903959 0.0318702860440694 0.00885155765593641 0.0109171433119795 -0.011777969167749 0.009358763358005 -0.00133635571821076 -0.0257168059790171 0.0590133328331383 -0.0891764902217675 0.026564984158666 -0.0232766334415556 0.0251696014472027 -0.0374620886405756 -0.114056120981811 -0.0942119972016564 -0.0218840439492624 -0.0328388975210665 0.0151595559814289 0.052731568944682 -0.0261393277129446 -0.0254968117124689 0.0489547506211749 -0.0407174707394422 0.0781615516063903 -0.0150600006631592 0.0227248122183938 -0.0349960927326901 0.0555730239815475
  70 1285.04853587683 ""  18.5879277189261 0 0 0.00658037723244524 0.000672743043223046 0.00620809146905874 -0.00443120515978799 -0.000519393605044881 -0.00385801518449479 0.0147108089881801 0.000374731299662639 0.000878468954068375 -0.000789420839262917 -0.000371828884291552 -0.0210898791733792 0.00536084526407596 0.00125885339099328 0.0171778013967763 0.0699927546964598 0.00825473034714142 0.0452417284834923 0.0150200312999622 0.00131203311406515 0.00119525488393663 -0.0278705306842397 -0.00210180968371156 0.0049160605813388 -0.115713983258391 -0.0142408344074102 -0.111395296824684 0.0341787340637961 0.00682101302022123 0.0377545872899934 0.0442878057732181 0.00493081710638335 0.0280641715365801 0.0345166375524485 0.00220252967288221 0.037531853268859 -0.0330775886680536 0.00839866342131824 -0.00352104585365622 -0.0175862143420778 0.000514052202762452 -0.0103415147806841 -0.112102426138421 -0.0122099449882421 -0.0280917314844442 -0.0425290464166241 -0.00719299980385416 -0.0773304577993237 -0.103978394493209 -0.0093040462940867 -0.00873810355831923 -0.0461049482293821 -0.00456598982166453 -0.0265783969768432 -0.149701977653031 0.0309526480174892 -0.0125665883632973 0.0949653054855467 -0.108380130742538 -0.0576938299983855 -0.0811019763833782 0.0200468954877251 -0.102999723128545 -0.0852594661552846 -0.057792106156621 -0.0633859111730845 -0.0954331562255286 0.0362989798338278 -0.0635218005747281 -0.04462565385329 0.00185489607500931 0.172725893785411 -0.0761284813923725 -0.0451488236692705 -0.0991807492068646 0.0690153479425246 0.120515207565855 -0.064214099387447 -0.139614436306069 -0.0622450086937068 -0.00870423737847807 0.0066656338851051 -0.00366174509504525 -0.000240646767674871 -0.0059164483241077 -0.00147696316118674 0.000719075531700637 0.0102909189026206 0.00543774723280347 -0.00448377974005553 -0.0065025258997915 -0.0267581235055628 0.00477329847487364 -0.00327076181724935 -0.022573459686554 0.0191057146545757 -0.0605880705613488 0.00443276274272621 -0.00767886853595618 -0.0115639780236921 -0.00355767038897248 -0.0404832152493516 0.014578868094576 -0.0118621006603937 0.00934467778894914 0.00473557487994735 0.00364498982751786 0.0407509849971174 -0.0257276811180852 0.24415013999977 -0.00513888528226403 -0.00469524967616069 -0.00814678473231466 0.00162454942672233 0.0842759275888244 0.145060532705808 0.0300877311628124 -0.238328653933177 -0.120723918570719 -0.0455312176312109 0.00836157098646505 0.0713142180812084 -0.0633834549468225 0.0209848558777293 -0.121677012391168 0.0178098251727354 -0.0259890525141669 -0.011013753835011 -0.0779459591211421
  71 1288.65782391298 ""  9.76003918411158 0 0 0.00476915586903169 -0.00142357143904462 -0.00682766390101128 -0.0192259888768393 -0.000495497731495473 -0.00816750672850916 0.0385467137082551 0.0036598691862747 0.00791239925372433 -0.00839022985954617 -0.00201439886213976 -0.0120250261630076 -0.00111510698485696 0.000985648975387921 0.0216918421506705 0.0543802536870999 0.00557022534004486 0.0101215051530046 -0.00760215922284764 -0.00109406855579401 -0.00748377098390095 -0.00611938578009432 0.000145766106460541 0.021874970864825 -0.0715131748034194 -0.008010054750223 -0.049101402387875 0.0205809599395635 0.00420062637193415 0.0163729071548123 0.0272404473534037 0.00289828922308933 0.0138708843067469 0.0209125243563396 0.000615143725474891 0.0161556859309325 0.0111434163843591 -0.00769977546035523 0.00209923251020487 -0.0200420919580376 0.00435567870351418 -0.00579595946282815 -0.0587977011588945 0.00405520560782934 -0.0154455092948453 -0.0468563185340814 -0.00912953131650879 -0.0666812422501772 -0.0950604853077988 -0.00801500350980792 -0.015148266188739 -0.0562598753699033 -0.00384568548038778 -0.0747527302595287 -0.0767012800380666 0.00335502207212653 -0.00914543575481144 0.0451465249015238 -0.0617263338767726 -0.0211383697552078 -0.0477260228818919 0.0171308685511665 -0.0472968598058881 -0.0501959477242837 -0.033762744687203 -0.0444777492665629 -0.0563690462125521 0.0208838742141124 -0.0442234766442788 -0.0220917831131382 0.00142388268390987 0.0929983927588086 -0.0437129047033443 -0.0312501980567446 -0.0444097195029723 0.0304476591314445 0.0679106293040683 -0.024746873502708 -0.0742043084772122 -0.0198863420776869 -0.0080746577826131 -0.00985536958827075 0.00352172883093144 -0.00223066441046078 0.0115502101320398 0.00721560127965806 0.000765344608974098 -0.0315534770801418 -0.0176285938247146 0.0104318080012179 -0.00334978024913567 0.060184457771221 0.00184229773482175 -0.0174703909751413 0.0330309469950099 -0.0297406045693443 0.213001794746069 0.0283290704306563 -0.0242872988256524 0.0215257484494686 0.00543167504720748 0.0603056806314508 -0.0261790912834472 0.0175352608967086 -0.011772094950038 -0.00943913674090561 -0.00540358580823977 -0.0634036744753299 0.0253999342963263 -0.403943405679956 -0.000633148885834519 0.0137577278542178 0.0125626221629839 0.00563093093015389 -0.110951850731036 -0.222105774055879 -0.0445144752709268 0.418591785166133 0.202941844288289 0.0614620252395572 -0.00906412550657341 -0.11340814806754 0.0958540047959363 -0.0268149009030019 0.187630678875015 -0.0272820480872016 0.0392759148801748 0.0224316119682951 0.120474405177253
  72 1290.77656726938 ""  5.48804564857413 0 0 -0.0165064156856843 0.0105575242960498 -0.0293913988914962 -0.0146652075732846 -0.00383236418748275 -0.00280047350286052 -0.0078885426760608 0.0012825287787109 0.0762081456205113 0.0509547518709157 0.00430776969266297 -0.000735098648957013 -0.0220190669403042 -0.00397420648578764 -0.0402297750286703 -0.0468423088952 -0.00212254433203467 0.0501278669450457 0.0328987476825459 0.00261892014953393 -0.0204014542457668 0.00227380728719373 -0.000844803730678886 -0.0368110542238882 0.0338262827015441 0.00179614099379566 -0.0299369883630459 -0.00681365304751436 -0.00263592567440522 0.0105821353915979 -0.0117117272913615 -0.000793146177633084 0.00440734258830875 -0.007392501046406 0.00218579401428786 0.0105135932117118 0.0979917080508 -0.0375997844680903 0.0302659824832552 0.125356704555111 -0.0214526073873675 0.00991499255814703 -0.000590291573417183 -0.00154197756795793 -0.0026900470540621 -0.00661343055414079 0.0010090281547985 -0.00962986480052506 -0.0517248887843075 -0.00833957517645542 -0.0305535161771431 0.0172117812399286 -0.000133081847888847 -0.0171245900471316 -0.00936087850454649 0.04221155518647 0.00653796480846769 0.0107617884424732 0.0180185319044243 -0.0221408610123798 0.0104983607594786 -0.0164461512122578 -0.016993968816365 0.013344839765448 0.00775639950433532 0.0346884658299943 0.0149526501992939 -0.00299729657623316 0.0340491639856097 0.00587651879335821 -0.000749370587836468 -0.0233716335553779 0.00765968173463379 0.0183939512387914 -0.0191968178398773 0.0149950451159207 -0.0171522550117224 -0.0220813394761932 0.00067909837916952 -0.0429904498636763 0.00952720252116955 -0.00743159129509224 -0.0265254502426077 -0.0189581876093604 0.0285401958941145 0.0187609574755997 0.00520960666991198 -0.0872443966385413 -0.0237034996015093 0.0414563130848832 0.030238176771252 0.100373049743137 -0.0170365540693633 -0.0390296223463201 -0.0904887139820044 0.0553546535561447 0.62161295968237 0.228188114095834 -0.194888053560272 -0.00428652182941701 -0.00290144109189432 -0.0148916455034322 0.00957718749918892 -0.00258336018735464 0.00254069889802592 0.00227242503607347 0.00281292057328412 0.0126817144884781 -0.0171398849935282 0.0698834844910112 -0.00638398970130582 0.00295250404397971 0.0226046582335064 0.00133960615400308 0.027558850002485 0.0633714286269467 0.0115956405700708 -0.0977798066555029 -0.0495245206912268 -0.0167831463081973 0.00806818896791791 0.022460662813686 -0.0229830730513108 0.00993141557527339 -0.0398023398352271 0.00479843834835104 -0.00873399779180878 -0.0143480769206458 -0.0238465079791674
  73 1303.39558430891 ""  119.390665686539 0 0 0.0219397378262957 0.0026388122240727 0.0258178397652211 -0.0439115469503378 -0.00651521852854688 -0.0408614556696047 0.00977019240987163 0.00695666359898315 0.121784310889187 0.0829062045605586 0.00610984561668207 -0.000198186466795181 -0.0386738585807008 -0.00666908821441034 -0.0632472352935362 -0.0715952493296039 -0.00250931258457383 0.0908589432801143 0.0531137625603734 0.00376700575227492 -0.0385695984359088 0.00149387200284754 -0.00135517240470291 -0.0470944172286008 0.0371433229508965 0.00124677119384223 -0.0514895299121062 -0.0046602963899104 -0.00275832524571591 0.0177864939150855 -0.0129565235503141 -0.000856121078954792 0.00756058776881742 -0.00558265164905133 0.00331720459049426 0.0177292109018048 -0.113923722380179 0.00717890835750493 0.0242436196285199 -0.0187591345701495 -0.000164579408260392 -0.00151154090820401 -0.0493203847271788 0.00131871196227002 -0.00693610785538591 -0.0381021262102833 -0.0028274076934206 -0.0597823224016619 -0.0973560493463569 -0.0137417304666222 -0.056548032029236 0.0386411301174439 -0.00335127077560038 0.0115642117536301 -0.0265056422619989 0.0594355824243517 0.00731944870055848 0.0235157511262284 0.013636214564314 -0.0336450132651943 0.00183799363222777 -0.0164770943900085 -0.0306438908022715 0.0115288882305341 0.0053929983443203 0.0443828414392654 0.0127720644383719 -0.000617440780127679 0.0435200359100278 0.00398680087251926 -0.000996452662846781 -0.0190249168738449 -0.000609254027476746 0.0161050231145999 -0.0326878425986917 0.0266595791114994 -0.0109939822692739 -0.0344326582841253 -0.0117580971953287 -0.0630186202043194 0.0118557305316792 0.00608806585726157 0.0166717014445841 0.00875922875957644 -0.018770490755632 -0.0094419824221138 0.000467291216295688 0.055396673093717 0.00863506292243235 -0.0324394044996422 -0.0305758122365024 -0.0523330636210896 0.0169462996351425 0.00496880853961022 0.05285005666313 -0.031890790850667 -0.345854911632039 -0.113854378709663 0.081796935649063 0.00837332334427571 0.00192618628113785 0.00915374762863398 -0.0132007571577134 -0.000979405432060088 -2.01737946433313e-05 -0.00401646068996542 -0.00223444733530083 -0.00994159754330593 -0.00473953658675088 -0.0725210446102044 -0.00285681973101915 0.00753724385510426 -0.00617461506852707 0.00605748762461614 -0.000388888022249914 -0.0287650374738367 -0.00510910364647433 0.127775574622822 0.0533081164904369 0.00743592182645163 -0.000373865655865379 -0.020759615996486 0.0140053130428379 -0.00042412529294033 0.0319028263111828 -0.00293497119623002 0.00573831119062196 0.0169374637108258 0.0178578683175145
  74 1346.34148381415 ""  3.49493029451862 0 0 -0.00773472792181333 -0.00303379494724075 -0.00587438085330439 -0.00653988546573503 -0.00122481752561428 -0.00188651892448664 0.000100035685248268 0.000553826192209345 0.0185505070920221 -0.00101180965831355 -0.000699417023066927 -0.00250094269333691 -0.00403541134345697 -0.000322231548372666 -0.00185051408159177 0.00707427872654376 0.000366669788853997 -0.00814969768368872 0.00164331207249534 9.7719462254366e-06 -0.00326368856675437 0.00561924905589544 0.000659803686606296 0.00503388405835669 -0.00250019804579755 -0.000127835356201849 0.00241915819356087 -0.000138467549827444 0.000540398747314645 -0.000371271250968999 0.0013340133722509 0.000117721262445252 0.00139214612433633 -0.000109225628625307 -0.000599360830316205 -0.000236651688027898 0.0323614228206324 -0.00422261094000335 -0.00271248834369128 0.0731495810340181 -0.0156438759147033 0.0243303100798545 0.041949594799911 0.00925328348470895 -0.000337030582676319 0.017958638290872 0.00216106444939492 0.0408153787277463 -0.0694240658102637 -0.00633470279887928 -0.00982985634425942 -0.0303802725356777 -0.00494567404959806 -0.0665960775050846 0.00231156699297572 -0.00338515651904844 0.000302953351840241 0.000812451135572051 -0.00257752079861315 -0.00131765626032942 0.0011677819594589 -0.000268843053437671 -0.000419480411422445 -0.00389659847658876 -0.00155402350342374 -0.00634701634689439 -0.0040715801685256 0.000208708998558448 -0.00651042458852681 0.00485022425780863 0.000288618461998729 -0.00568537851941363 0.00135422356001412 0.000777587371128378 -0.000272231634110185 3.37042808220183e-06 0.00318380829055367 -0.00124623207090152 0.00130858109410802 0.00412332590014451 0.000145411992782559 -0.00661960762725279 0.00178252708256506 0.00678482418602428 0.00503287268057053 -0.00110370627037512 0.000164401626195379 -0.00549103895556852 0.0108133161339972 -0.00795721680966138 0.0369194351360983 0.00292105136198804 -0.0207151977000408 -0.011040530801949 0.00126164419989282 0.00751969492165407 0.0374056483119027 -0.0566189745850297 0.0667145174951135 0.0160438814930641 0.0276970250819104 0.0390217219851174 0.0350257671183954 0.00952539690884695 -0.0492544141856022 -0.0537050606871509 -0.00400690006972693 0.0148028138287342 0.127734226184087 0.35061815385947 0.107573105686781 -0.128711207504169 -0.691871556601162 -0.159579672359713 -0.229989306850239 -0.151204062753457 -0.0654605281865928 0.0666934562120179 0.0676500391354296 0.120007418521841 0.0672742029142166 -0.0742387510779725 -0.0175559960431278 0.128484609495554 -0.0640341381464553 0.0300297535643308 -0.0372138662665252 0.13718519830439 -0.00938687878625103
  75 1351.47026768939 ""  0.526391771111431 0 0 -0.00558555452851558 -0.00138558113644433 -0.0163218103880866 -0.006793724462791 0.00187709931584875 0.0201217691580559 0.0501582460997098 -0.000629139417591236 -0.0882974258078996 0.0274934074780521 0.0025776989526185 0.0142661266836746 0.0151632318392181 0.00270813059871179 0.0248655438635846 -0.0503836893970423 -0.00174671712746029 0.0647770028943299 -0.0282983124219512 -0.00297191517290885 -0.00530331453339652 -0.0189600445432405 -0.00172520614360388 -0.0136573925240282 0.0165193660107955 0.00060126382108405 -0.0217378022968747 0.00385873913211778 -0.00493368495569837 0.00315525546981365 -0.00828954914878309 -0.00116596758181031 -0.00994890423014002 0.00230019381134576 0.00576135233482986 0.00287478176687236 0.0184127103064567 -0.00848668494623763 -0.00859301327790967 0.0159711245149725 0.00616380404676832 0.00951732831122722 -0.350140493708596 -0.0233880111510043 -0.00919150180293154 -0.205359349736734 -0.0351889736461778 -0.400868957137553 0.468204743905794 0.0416588365883241 0.038212913190038 0.160806666609358 0.0210900448516439 0.337131517304387 -0.0267447813113282 0.0337668539009914 -0.00504661224156334 -0.00773715529410079 0.0224008547781532 0.0153655233893109 -0.0172658717308576 0.00736718566488914 0.00520126133686941 0.0254676088072445 0.00660486696301627 0.0509653753812935 0.025789296233422 0.00171856870692816 0.050735394793108 -0.0371918572277924 -0.00199327344669073 0.0470051020721477 -0.0146912360582281 -0.00954021918077573 0.00504520936254345 -0.0020055992991116 -0.0219391275848432 0.0147400456154806 -0.0172721727976608 -0.037448032802216 -0.00206765923230708 -0.00142549550612308 0.00116251555830904 -0.00158898923977444 0.00109582402592096 0.000575353520429952 -0.00117975480160573 -0.000999988622103422 -0.00266354681225605 0.00953431033940987 0.00518625558191663 0.0151630766115555 -0.00290732952154626 -0.00537809106503029 -0.00125105745879159 0.00221429211249948 0.019713685926208 0.00659051088145573 -2.59519463449384e-06 0.00327405825767133 0.00555572656766185 0.00648501747493129 0.00356130222845215 0.00161715137028245 -0.00570519102044268 -0.00829532313791615 -0.000407469121427751 3.58591318882265e-05 0.0132070596710327 0.0248418305664318 0.0114733913589963 -0.0180462250285119 -0.102928155906631 -0.022306651707755 -0.0298905262729245 -0.0313836665003347 -0.00980631373127794 0.0349957735591241 0.018742252059938 0.011408632300533 0.0103086507895136 -0.0151683593919957 0.000640448728552142 0.0200544299065112 -0.00619505014734173 0.00319865799845433 -0.00412160697162214 0.0186296385278984 0.00404741690446182
  76 1365.6551372693 ""  7.85478180052349 0 0 -0.0770910200982122 -0.00679411681390541 -0.0522113733017676 -0.0296979873257981 -0.00214092391892421 0.0176728937152109 0.0294172625397806 0.000627534062618195 0.015640587410248 0.00869922317502926 0.00110841535244389 -6.43641509212461e-05 -0.00749588471514076 6.25618844085294e-05 0.0117171827516025 0.00811346305484289 0.000391601013574934 -0.00747391019387175 -0.0119196563549819 -0.00146653574335229 -0.0112416208097396 0.00908283330021746 0.00150488694272253 0.0138160218065786 -0.00180603243111909 -4.33843747494993e-05 0.00176691271529318 0.000922963995340189 -0.000752780551421646 -0.00109697113986551 0.00113860783502813 6.71130088358113e-05 0.000380074501756777 0.000725142837419461 0.000808663308223609 -0.00114041998277578 0.364607337173695 -0.0803065421351393 0.0463121271545209 0.521999118111888 -0.0893195541916404 0.182160871387458 -0.0382822466946272 -0.00324760892367628 -0.00118961941288901 -0.038087726388995 -0.00620644669784503 -0.0459385290864176 -0.0103835657870119 -0.00110446156655855 -0.0119161456616496 -0.0440879198562463 -0.00496602055315179 -0.093817911267366 -0.00277045365824224 0.00183863051934035 -0.00176563946025872 -0.00381678454191505 0.00222415445974264 0.00601459929551643 -0.00232246755286324 0.00228417071326612 0.00430104001382543 -0.0024263329292321 -0.0016506718738409 -0.00260831255143163 -0.00274079456597319 0.000958682887764702 -0.00252845556252197 0.00159291895342869 0.000137179888106312 -0.000733007597506874 -0.00198119729638935 -0.00267237609731255 0.00478387646064885 -0.00320182144148931 -0.00249027048353363 0.00600671850905737 -0.00212833915713703 -0.00257700959403705 -0.00155213839044278 -0.00254033564937171 0.00929434108700094 0.0169940131677989 0.00468725665524874 -0.00880378434257165 0.00906294546394601 0.00161281712073164 0.0659180028687563 -0.0591865406173692 0.0128960617921089 -0.173669216363741 -0.0283476475977079 0.0554546258265579 -0.0429401791492112 0.0619940033905532 0.0804271100907201 -0.297675636119111 0.338748133595843 -0.000909168197572682 -0.0020678737880824 -0.00855266581668769 -0.00664714233209891 -0.00197764806409655 0.00515761118801914 0.00720565458213586 -0.00131678536472607 -0.000213887357699006 -0.0183211201931647 -0.0494658683507773 -0.0187062945439812 0.0213214164213282 0.0929090126779084 0.0327326281255348 0.0498345378330578 0.055002567851325 0.0116059378647938 -0.00860650311977793 -0.0110717882202786 -0.00798006860311856 -0.00933633046785289 0.0130200968733101 -0.00256093210724855 -0.0194116277609393 0.0114634550596136 -0.00222861873544161 0.00395134946692033 -0.0111211084241377 -0.00589639013549216
  77 1406.08788614548 ""  18.3696734903136 0 0 0.0653161602114447 -0.0449890457729179 0.0286369568232083 0.0157758894852969 -0.00222875189289872 -0.0111298130047323 -0.0161571979966233 -0.000401134957876032 -0.00904088729936664 -0.00747199507192749 -0.000879212795976988 -0.00103799410126624 0.00699613115956384 0.000107658588177753 -0.00793944857083472 -0.00985329207434588 -0.000505639751617555 0.0118135597952568 0.00516404304359801 0.000700724518500139 0.00257377963206987 -0.00255345099940856 0.000186240455762365 -0.00572281897651042 0.00279918436230428 -3.4905775675402e-05 -0.00244343069646163 -2.87855229435335e-05 -0.000329666509067518 0.000652590071409065 -0.00116369532571517 -0.000219625546959207 -0.00287057157068105 -0.000209706791017083 0.00042185177295875 0.000586745254320385 -0.429928482935176 0.141096319993983 -0.190984558604537 -0.194469662369942 0.0276652252274891 -0.00998528884317465 0.0282282957388399 0.00262774243692123 -0.000463016640920278 0.0157674489816687 0.00232023000957622 0.00702464170917162 0.0210581633915041 0.00298763902185886 0.00416783168781752 0.0347537223982856 -0.0116655696880377 0.0653755978762666 -0.000812004981291387 0.00245825226878498 0.000283653883226128 0.00110805540353944 0.00324568113012846 -0.00193018817553681 -0.0020577452123347 0.000178256274317024 -0.00211585271159792 0.00410177815135441 -0.00124252202584744 0.013190013408893 0.00388034359590844 0.00267697595279984 0.0129187499663121 -0.00692494509730841 -0.000626832508135549 0.00887533324007903 -0.00166132436656938 -0.000510244137315208 -0.00149820643278433 0.00168211530180693 -0.00309145894701743 -0.00169978160587062 0.000217484262172382 -0.00281659690496501 0.000534920950058228 2.76083697058967e-05 -0.0151554391148534 0.0289610117632128 0.0182744571266366 -0.00210047960170761 0.0044859101162252 -0.0773587880466608 0.0857476397798549 -0.0584758810168474 -0.0143186608495496 -0.130229321880362 0.0135460273784809 -8.09778465415978e-05 -0.00511605804545508 0.015261003167293 0.351426712222149 -0.305840090094831 0.383943823556298 -0.000901909589625258 0.0013571476129902 -0.0040112445020655 0.00459420866567483 0.00338737817004961 0.000856798406665989 0.00173690895420906 0.000204242588517345 0.000905564920900155 -0.00992996917253475 -0.0185376513275747 -0.00879420695192637 0.00259493692344568 0.0128902648393798 0.00591940446727216 0.0303644700552187 0.0108443367872479 0.00180978297025796 -0.0314608156402799 -0.0120997678816227 -0.00739105927946927 0.00156803728709233 0.000115969486349037 0.000215480126285273 -0.00757495816044697 -0.00172780457031772 -0.000765630454926796 -0.000999881568371122 -0.00604827184340267 -0.00657705527493621
  78 1418.15035453369 ""  7.91901351115218 0 0 -0.000782910033943312 0.00134136723504693 0.00382031009640533 0.00463254366273342 -0.000204682256704313 -0.00541238715613049 -0.0167175557807333 -0.0001481580037828 0.0210360717343723 -0.0255503218379537 -0.00262785213214131 -0.0159886643102736 0.0211929801153284 0.0014343795701272 0.00416424452505037 -0.00476101976302107 0.000704250294569142 0.00907843859249593 -0.0172385717694336 -0.00231735037505425 -0.0163682893873762 0.0254872481422331 0.00247634107722274 0.0151823140296952 0.000246546587744891 -0.00135095188617027 0.00474259230298879 0.00887530287689433 -0.00732413472823668 -0.00550880947149393 0.0141530541117483 8.90602176007117e-05 -0.0872394239861631 0.0340962855693122 0.0660603907193016 -0.0198232586504594 0.00747095978526487 0.00235223449166418 0.00247107222017473 0.000137207918677403 -0.00429411802112164 -0.00584842734111312 0.103929765829777 0.00600750154060076 -0.0104272578833954 0.0215685379547751 0.00840331310427526 -0.000494900281480033 0.025257796178068 0.00373589541447273 -0.0148794617629008 -0.0339422675551935 -0.00499294880113558 -0.104901588012108 -0.0416848870528434 0.0387453611327049 -0.0172273247700361 -0.0257746117508942 0.0320906688333935 0.0403928942578971 -0.0344851577448764 0.0248543372958867 0.0262188932898498 0.0277537808169221 -0.123000071597094 0.347147336684531 0.01044837443297 0.146810253890384 0.342741227130405 -0.194862477696866 -0.0186365009764121 0.317145862279667 -0.247654842730988 -0.199054348106153 0.112843472918857 -0.0343074510231184 -0.295513313768542 0.153676543811061 -0.121505267507512 -0.297894789030901 -0.0520230235564119 0.000225116684418585 -0.000549445970161396 -0.000421449376480268 -0.000465514600185148 1.85641438617079e-05 1.43039868679212e-05 0.0018414675181205 -0.00186937618290269 0.000118899731465077 5.76474126181572e-05 0.00638514426245825 0.0011723939754386 -0.00200982923574032 0.00218642900410387 -0.00329084882339077 -0.0113748826555307 0.00865935840681727 -0.0117169925835678 -0.000426200250398727 -0.00298992541695784 0.000182280263522027 -0.000257136082165585 0.000475821989331329 -0.000839763619720052 0.0011595865706315 -0.00152194307069353 0.000903910604031708 0.00422114482807015 0.0147587227301855 0.00347469125614653 0.00167801935907689 0.0113102234172907 0.00142595414992538 -0.00368393725911251 -0.00231957981035397 -0.00106052001589811 -0.00136732247167509 0.00104071604828672 0.00319920790413631 -0.00581551262803545 0.00770523074965141 -0.00389149589923072 -0.00513399245762904 0.00709029886019404 0.00129709333151359 0.000800718951711794 0.00782238221470965 -0.00467932689833318
  79 1419.10141574196 ""  6.76237060085587 0 0 0.000326575252983888 -0.000546366323695798 -0.00171904536767516 -0.00207195076027973 9.09453135240628e-05 0.00236835418085762 0.00744512989004476 0.000376012820782646 -0.00917452052675858 0.0113116079571886 0.00124045430902399 0.00729796565613402 -0.00955549050439336 -0.0018525939609295 -0.00213347631749974 0.00183404779751222 0.0017287130792212 -0.0044700723682942 0.00757965420205157 0.000199306955913259 0.00735718440620403 -0.0112073855784398 -0.00136010588735932 -0.0068488601720946 0.000566712806638588 -0.00351460135917942 -0.00161512586971087 -0.0575452679733172 0.0746954214438574 0.0162177258436857 -0.00636788904557786 0.00377739489772643 0.0367653743613898 0.0247299853278135 0.0556027451056953 -0.0115718307501923 -0.00323082155289091 -0.00130574582962798 -0.000702476293381627 -8.18800501407653e-05 0.00206736791184944 0.00276835776807405 -0.0446859570508478 -0.00432950794339636 0.00504318666925343 -0.0101018679709204 0.0143913953744562 0.00127644042047312 -0.0119883266147868 0.00351988675061003 0.00648321774699078 0.0153653497817312 0.00228045963880629 0.0468381864600853 0.209637276044858 -0.32845227128074 0.0821980161679406 0.109509166725426 -0.375438222054509 -0.145186698778394 0.367468932275163 -0.185061210162075 -0.115146128550321 -0.0243408349183103 0.0480975113144617 -0.150997699028447 0.00846919245502875 -0.0630664743661007 -0.140537340783713 0.0847611188135829 -0.0146044231969781 -0.13341448793303 -0.214536419666964 -0.162279441009709 0.0754496090507891 -0.00799639693010389 -0.255613366635124 0.0958160216252167 -0.0777751776490114 -0.238044243476067 -0.0330386859370282 -0.000128260257234327 0.000278780426764541 0.000188282888430003 0.000198905734727768 -9.53334273024853e-06 -1.19835898649516e-05 -0.00076883497138127 0.000751672376645349 -3.21042166373973e-05 0.000100524915688332 -0.00297208636439089 -0.000647864540729723 0.00115974589943578 -0.000981623745226352 0.00150335004549387 0.00476440626450423 -0.00366552165339614 0.0049259415828972 0.000233900437959621 0.00173527600815987 -1.82567024910524e-05 0.000202640942381155 -0.000289469955336013 0.00043054878333997 -0.000701766840992769 0.000929102961028418 -0.000529450739813698 -0.00246704342511544 -0.00813998772460778 -0.00185537134795947 -0.00114199767951652 -0.00664143938926909 -0.00127216192984443 0.00179567989315996 0.00152954364281031 0.000609601166629623 -0.000137463234051664 -0.000894349582626554 -0.00152592497189213 0.0036681867181989 -0.00460099293592984 0.00213652472570692 0.00319643220293226 -0.00405884387184294 -0.000714089855905122 -0.00053794933008035 -0.00501224162985671 0.00281396107143537
  80 1426.41357725802 ""  3.23038004508746 0 0 -0.00199228322779106 -0.00290212419309679 0.000855101594185618 -0.0010684016620282 -0.000428829863748763 0.000549361677651947 0.000170686893887534 7.30378976734332e-05 0.000533865774201906 -0.00202144324953528 -0.00023958483019336 -0.00185114708829422 0.00268071465860388 0.0003090240230978 0.00160702815232163 -0.00122415968259439 1.61304664395922e-05 0.00305738377447963 -0.00291464338366211 -0.000354984812409591 -0.00219326018171079 0.00238094918452679 0.000311706267821313 0.00146784546208189 0.000566299004276117 -7.662105963232e-05 -0.00161982765793528 -0.00140860586539486 0.00172827930153935 0.000808464877909144 -0.00109871693297917 -9.5819333838645e-06 0.00400334295079496 -0.000682654345856648 -0.00122330336197324 0.000788163989262201 0.00609550814220345 0.0114550318887244 -0.0172550660989998 0.0190590405326863 -0.0111075525856573 -0.00173129989743002 0.0010216047832187 0.000855484253325283 -0.00228158634943216 -0.00413392256622905 -0.000977540832763216 -0.012229738699466 0.0151083124200544 0.00130467723831055 -0.00082569781570824 -0.000681517015359237 -0.000993325842290418 -0.00519248924002205 0.00464881198259421 -0.00774341110370793 0.00226812963556548 0.00331746422742491 -0.00811021658480156 -0.00448033040683821 0.00824032573441243 -0.00480517774050525 -0.00439525079087151 -0.000205711902409982 0.00666090509250712 -0.015315691566178 0.00129985709078155 -0.00763178778242461 -0.014969908816202 0.00819169326024655 0.000301565936083799 -0.0137359099204513 0.00426504798570156 0.00396486809564661 -0.00365737809858617 0.00133464491712833 0.00491909267971569 -0.00358474997314845 0.00177628388417798 0.00548366181589527 0.00125474141325026 0.00767220694536856 -0.0220527768441375 0.0043568482228949 0.0016278814729282 -0.000764158054294631 0.000154031017476944 -0.00185689557038615 0.0101092410574572 -0.00393272243065746 -0.0222592650483596 0.133769253245475 0.0560030621078432 -0.0889831664901202 0.0696689762744131 -0.0889157179897972 0.0130579286616282 -0.0126443313066503 0.0235760773975623 0.000165327543212587 -0.0785124082482775 0.0117578505302964 -0.0118753758796529 0.0172724370687185 -0.0226574737914901 0.0328556872971913 -0.0769504857527198 0.0277558193441946 0.0441559344148987 0.367707481812891 0.0870768822660369 0.0339837528686068 0.244507601379585 -0.0219844118641068 -0.0872202912746022 -0.115051617010689 -0.0388980870309045 0.150985359704652 0.101495468397411 0.0725528794925806 -0.247490850104253 0.302949701183901 -0.173379092393428 -0.151798251306589 0.331322487686726 0.0632963285390166 0.0459449584769668 0.383118312394025 -0.143869425215227
  81 1443.66919258163 ""  5.10130994293461 0 0 5.2881884346811e-06 0.00161036455285484 0.0116145115510284 0.0139367281668776 -0.000479201392333296 -0.0151329585185124 -0.0434236271223894 -0.000945952311219056 0.0481818179057222 -0.0824444950140597 -0.00874600776017581 -0.0576028139621573 0.0855693551145631 0.0082134430484955 0.0281532869651808 -0.0373547649890615 -4.3374831265852e-05 0.0772945508066924 -0.0695083947990727 -0.0082829816955421 -0.0656619706238427 0.0854221597413086 0.00871705884370538 0.0524531161981637 0.0141395665746442 -0.000333666747393705 -0.0329459052754718 -0.00681357391507254 0.00988510896694307 0.0108580996613785 -0.0152690311548713 -0.000545425872191678 0.0286300341246443 -0.00434839658951777 -0.00892611703378081 0.0111064485229069 0.00640252809850479 0.0182283830869725 -0.00885032747270543 -0.00463585075533841 -0.0153620093536412 -0.0232138146945188 0.258736276359919 0.0154576381332229 -0.0471795825517775 -0.0314827761742073 -0.0124292453426088 -0.220966480433176 0.292292308432794 0.0248049601103045 -0.0421136992110148 -0.0790420145511425 -0.0131119402487918 -0.285118511052203 0.0100275850356059 -0.0454239748236923 0.0145631269741061 0.0257150316474954 -0.0306329794256714 -0.0334373169814488 0.0364126027347813 -0.0307099135500737 -0.0532762047452336 0.0253946740500132 0.0711266614832311 -0.100675920285459 0.0398126172801177 -0.0708890064972158 -0.0969535404348202 0.0458481486032966 0.00187620355222617 -0.0858209629321195 0.0248740445960276 0.0310833374958802 -0.0530747549310569 0.018712663021512 0.027316773039596 -0.0341864711154586 0.000116875730667511 0.0419318874909088 0.0108734050724288 0.000103906909596717 -0.000997005264719783 -1.41785684915538e-05 -0.00059958953827251 -2.05130298328767e-05 0.000191308564578138 0.00195006654589954 -0.00183809033995556 -0.00171952659618398 0.00139153624278909 0.00600633774559811 0.000763497044549952 -6.92165509522379e-05 0.00365897060610344 -0.00520091357985167 -0.0156395431571741 0.00971390979767997 -0.014795699818538 -0.00132774562933855 -0.00392306466955518 -0.000421378936806531 -3.06883666277339e-05 0.000712743084436451 -0.000627261179450325 -0.000900445547624919 0.00912282821148962 -0.00121820619176263 0.0126950955093885 0.0157991270117836 0.00432962204358749 0.00391551765683844 0.0172113639953383 0.0098761770833983 -0.00238010430271114 -0.00262068163272814 -0.000892229794706367 -0.0128049500265353 -0.00366995384987558 0.000702947276785452 0.020651247236583 -0.0247269773670546 0.0201728906529161 0.00118508138072863 -0.0354367920418583 -0.0076148616139734 -0.00588479542882099 -0.036503305936719 0.00357366947795956
  82 1450.70660094474 ""  10.2978670182762 0 0 -0.00663397132128051 -0.00375226259606583 0.00104685016790173 -0.00310895784268371 -0.000108113648607365 0.00224526057632318 0.00382954909143515 -3.49397415402743e-07 -0.00315689358450022 0.00790797981574784 0.000993292750964925 0.00401043599153682 -0.00654129156633085 -0.000544085073205963 -0.00107771302662458 0.0017918676981207 -0.000163817855140205 -0.00624327663740973 0.0036288893781077 0.00040391329834584 0.00348071397114112 -0.00451989357953178 -0.000360060065862386 -0.00201954697730514 -0.00057099888650508 3.5437998286207e-05 0.00235988583588846 0.00549363441332792 -0.00728423156429067 -0.0020816396630418 -0.00047025219684475 0.000103256039288079 0.00729766746972944 0.00368569852032477 0.00776814763605348 -0.00259740037855241 0.0287251813788048 0.0195257808284396 -0.0292412367014882 0.0440658621011422 -0.0250336380446295 -0.0075853586531605 -0.0264578404883286 -0.00246204435621348 0.00266012361601141 0.000618842513425498 0.000758218539825156 0.0143596658893971 -0.0166320539769376 -0.0012973701128517 0.00224003921641874 0.00316807573047122 -0.000346061844013242 0.0139700163155969 -0.0183817014334781 0.0311068920137779 -0.00822524712012105 -0.0106768846804816 0.0355931247756116 0.0147954968322196 -0.0349901178371767 0.0178869674060902 0.0129619663793072 -0.00566792893052616 0.00777194886817382 -0.0295369299209441 -0.00409725049760285 -0.01063134181311 -0.0291980592409017 0.0184531699469033 0.00122371408696633 -0.0283829073289221 -0.0286978862783012 -0.0229571346920296 0.015254320924995 -0.00329380830198588 -0.0338031219367939 0.0170252915106541 -0.0108532194027203 -0.0343333915514591 -0.00578780803070261 0.0096175062325888 -0.0407145096563979 0.0144021281458109 0.00262506255279659 -0.00182343230723622 0.00019979861055971 -0.000196620924831003 0.0154340039680826 -0.0104590878357906 -0.019220031181938 0.243368164250917 0.0933844397086656 -0.115670779917133 0.169151514433284 -0.203545869808259 0.00439047633850815 -0.0364958744699983 0.0481402558081396 0.00455918826497862 -0.0903985205899546 0.0137614537187169 -0.0149724207038598 0.0212592718922399 -0.0164417717316757 -0.00955399611431068 0.0878141771803013 -0.0109451468354585 0.0282215277252666 0.35309058506093 0.0881204848339054 0.0466750212537653 0.273662134339463 -0.0229833786105347 -0.058142931168906 -0.144212116684541 -0.0395913837477078 0.143107225058132 0.0879740322770039 0.0187283921839739 0.160612355328916 -0.209623259728118 0.201200926105738 -0.00171903951141733 -0.333511188483039 -0.0723812583133531 -0.0510313042985021 -0.286005127201324 0.0306444522469619
  83 1451.34322246617 ""  4.09227274777615 0 0 -0.00177074586941788 2.16008190871648e-05 -0.000633239158680301 -0.00145473901320569 -0.000113745143859388 -0.000286271218407302 0.00582373024171168 0.00038064851349443 0.000752043281112842 -0.00401225586962986 -0.000372962797091665 -0.00301720645256874 0.00126019149340092 0.000192728747952804 0.00181564810260833 0.00654224408435523 0.000949044467418271 0.00706406826296056 0.00103585493017737 3.07615429521492e-06 -0.00174115827389685 -0.00274000486992764 -0.000166521159608195 0.00198735803049372 -0.000576703505279765 1.4685509492407e-05 -0.0014252624059934 -0.0433143439628569 0.0548985549415686 0.010515035360625 0.0112352226716937 -0.000987018958210259 -0.0697538209775602 -0.0299445933311812 -0.0595097707393643 0.013846043367141 0.00777131303375837 -0.00110015364267183 0.000724062126082521 0.00894381598316369 -0.0023114758428265 0.00220954040131882 0.00468186139172508 0.000173181357076783 -0.0025739629983727 -0.0188152384485914 -0.00350443837084024 -0.0370272853241098 -0.0248143671342461 -0.00237897400141902 -0.00421371947822691 -0.0047402216069091 -0.000264871419788403 -0.00177247762740762 0.150948700545313 -0.23244243698764 0.0607706337026228 0.0727831030581733 -0.281673752024411 -0.102512915155893 0.277943975099657 -0.134730487757211 -0.0739668308819301 0.0252045470717338 -0.100300237091758 0.278544605419247 0.00430821999867025 0.120551079911111 0.273287561854909 -0.159843788223932 -0.00960143315158018 0.252396301664449 0.232666446136232 0.176562664334233 -0.0794583070220283 0.0126505767239497 0.272787302003326 -0.119180408902489 0.0986942057029319 0.250855682888129 0.0429813496694008 0.000912841404719728 -0.00319110668139388 0.0010688797910518 0.000239219745019932 -0.000240731273568215 8.66426487336209e-05 0.000420890842025622 0.00113585794300415 -0.000981454277413152 -0.0019769427987721 0.0208261012427336 0.00793874159243891 -0.0101287613140803 0.0146796504556297 -0.0175226521333324 -0.00121088527387194 -0.00302617586136008 0.00374967418396358 0.000548997051204132 -0.0122977777342323 0.00179100814797553 -0.00222256461020164 0.0026385528009961 -0.00241206292540231 -0.00116131473977218 0.0112906124204489 -0.00129013795410316 0.00578588161155099 0.0480830870665658 0.0121841718242889 0.00678169174786727 0.0373076158232023 -0.00120608013447765 -0.00865949966647401 -0.0181121037947235 -0.00531802226931351 0.0219203040016183 0.0129062878775715 0.00390091808312162 0.0208551616689943 -0.0267119656211932 0.02552632436356 -0.00111015135721093 -0.0422591338644512 -0.00927719700180372 -0.00678117888378703 -0.036401684711434 0.00279755620032833
  84 1456.15858613308 ""  15.8923805356857 0 0 0.0119905705902768 0.00413714637693153 -0.00476684515759688 0.00230715369136122 -0.00033959220595188 -0.00290898820237126 0.00100330270155511 0.000439451781771881 -0.0012598788636002 -0.00189652276460992 -0.000177832948558152 0.000518835688130993 -4.31704600180184e-05 -7.94238792415548e-05 -0.00120166180543515 0.00100880801909319 0.000111702193507925 0.000182867095116897 0.000253479081108399 3.54272900099704e-05 0.00177593410017302 -0.00220642439081397 -0.000401046964509291 -0.00285462300242131 -0.00054078005610061 -5.92035528044844e-05 -4.51903786836648e-05 0.000861603857500609 -0.000982852080881734 -5.81183990908061e-05 -0.000130892009083555 -1.98710907023426e-05 0.0012022565452046 0.000647818343755329 0.00114469295774392 -0.000246989346886312 -0.0700751620904364 -0.04918479853737 0.0651743072032625 -0.0804659757253365 0.0578461065022486 0.0415608547463355 0.00153337627042202 0.00103951292648796 0.000533314541484562 0.00448616931602633 0.000686318137448356 0.00755260318278937 0.00476722517884279 0.00035787874535033 0.00240924949703469 0.00615182415567831 0.00244753086756093 0.0138845836504043 -0.00299689030764779 0.00337544588211054 -0.00106352625918905 -0.00101268037221121 0.00562885109286408 0.00134311059909739 -0.0057132405670211 0.00242660082009346 7.18961967636002e-05 -0.000167223880596142 0.00198836871341927 -0.00512530501642183 5.37453123152791e-05 -0.00230409325977604 -0.00517721575976841 0.00232971125648769 0.000330406878619334 -0.00361882108222505 -0.00475227736846725 -0.0036826921118222 0.00172079798428079 -0.00018896024309018 -0.00502064291755812 0.00214787483478015 -0.00202396231339632 -0.00522854745766942 -0.000854823579459593 -0.0128485042502127 0.0895952880682265 -0.0325828779333572 -0.00432727337168786 0.00168681951095133 0.00110258018707281 -0.0062206074596971 -0.0255291760209615 0.0159625025891818 0.0117247407222027 -0.49623430097178 -0.178055162879167 0.213112824488263 -0.326058271206459 0.39930438417093 0.0142291845144497 0.0444883692679029 -0.0574330286162153 -0.000662036100911068 -0.0630994855877194 0.0120126122640249 -0.0115017541624966 0.0100170750261374 -0.0159212114554616 0.000528111685071144 0.0246013817102198 0.00191834534083183 0.0750832269171834 0.25117059149871 0.074330854617865 0.0357489123168641 0.181681951416634 0.0222235305428224 -0.0791322792844852 -0.114259370184444 -0.0327471834375315 0.174022126039655 0.0929372053419608 0.0374068348923279 0.0535092518493725 -0.0403394792949582 0.031092674853419 -0.0366343388570085 -0.0509034270840911 -0.01486868291225 -0.0234253942944616 -0.0675774209028216 -0.0394950530447299
  85 1497.57280937901 ""  0.00791538634196669 0 0 6.2905351800986e-05 -1.57394837606439e-05 8.31069005071902e-05 0.000176894401137458 -3.10426533325895e-05 -3.47670051715353e-06 -0.000631803794732254 -0.00013156622696744 4.27554762069976e-05 0.000139554576474497 -4.51653904593677e-05 -0.000383693709372355 0.000393599471339252 0.000205351782265438 0.000732332005939935 -0.000235010181797049 0.00021207614351538 -0.000383977535671349 0.000125093317691481 0.000262039174195399 -6.47146506102235e-05 0.000225485108617803 3.60195122975639e-05 0.000274964498821267 -0.000288916754348296 0.00145623239660706 -0.000134529709589781 0.000945349540467612 0.00408686070364348 -0.0391673180681835 0.00271824516130658 -0.0201906183109341 0.000664290566421271 -0.00263805833931372 0.00681210608092227 0.0383873052348902 -0.000357531930841532 0.000150291083424372 -9.25533477366178e-05 -0.000253063332392866 4.37198879004002e-05 -6.38289028886889e-05 -0.00114777716289722 0.001046226029758 -0.000593998936306417 0.000358147185974381 -0.0109020901586155 -0.000327362606088427 -0.000389386918495698 -0.00678396075524616 4.6016511141583e-05 -0.00071710147904031 -0.000132643579690101 -0.00154448166096804 -0.116352354360107 0.24211497575283 -0.0588641175505099 -0.122649006822826 -0.306289680818331 0.23632261679511 0.231482742376013 0.00337354135396578 0.36997219245393 0.102243594333417 0.0296204505627718 0.101460127280822 -0.116794741984659 0.00906241192835597 -0.100236982230513 -0.0208391993014882 0.224572984198476 -0.0097889865229762 -0.226417668188749 -0.071572432492582 -0.357150202136376 0.187239557513957 -0.28442222205274 -0.223080024777773 0.072249815570167 0.257714120984257 0.0436085230048701 1.5223920863061e-05 0.000102907166807486 -3.53439447197029e-05 -5.02731019182102e-06 -1.58587676603494e-05 9.51361232865521e-06 -6.16370668277354e-05 3.00708242664899e-05 -3.67608047321993e-05 -7.35182203913325e-05 -0.000743913550713955 -0.000164033401130452 0.000410352177474006 -0.000324397259855924 0.000415848329357969 0.000137911643014868 -9.73631823346226e-05 0.000161425975936813 0.000271626399897494 -0.000317627418466402 0.000225633009816925 -3.12339776894328e-05 4.0577632764987e-05 9.23902483801471e-06 -0.000157452552849572 7.64122369189894e-05 -0.000212236187037871 -0.00334924862748526 0.00128644916465432 1.48479226166117e-05 -0.000371084880902269 0.0013415132547309 -0.003261002659528 -5.46701427347192e-05 -0.000348702972565546 -4.91972225124791e-05 0.000371556571811495 0.00014669056406839 -5.1230104507854e-05 -0.000920869279088468 0.000662121880468706 2.47972362918853e-05 0.00270442841482904 -0.000852117650204705 6.47409570253878e-05 0.000667369778502251 -0.00012911358475752 0.0030501653960179
  86 1501.18338933607 ""  0.00851079355888985 0 0 -2.3490728240677e-05 -4.06913865104872e-05 0.000537274015517361 6.20968032764002e-05 1.21206890355508e-06 6.90006990445899e-05 -0.00070736964651901 -0.000325867537453885 -0.000232396252721769 0.000584372637721167 0.000303399325392123 -0.000246915945824699 0.000142264397588618 0.000904949751230484 0.000656132403404958 -0.000258923875300597 -0.00128915344444011 -0.000381867985043398 0.000274347636692849 0.000311971838360362 -0.000130462651662191 0.000276792730825528 0.000203739839758865 0.000598021028300861 -0.00053779588158962 0.00355005914496236 7.92444554351581e-05 0.0286900204757485 0.0189925530644923 0.00786272622498307 0.0035952850093567 -0.0251532983237063 0.000936626721162413 -0.0334610479651974 0.0131655779907412 -0.00914563806841126 0.00141389532518188 0.0028337360613572 -0.00314837596107361 0.000308162034809988 -0.00233179833998449 -0.00366344263538722 -0.00235596735212523 0.00018388156073452 -0.00050501828879356 0.00020765522259537 -0.0155104719925465 -0.00103541540144455 -0.000712630780617746 -0.0101779784789069 2.90033059061584e-05 -0.00123202229143958 0.000574616418046849 -0.00216314398430486 -0.333313077910557 -0.269072046265062 -0.0698415744770321 -0.134766217531944 0.0915016934181892 0.234466683642499 0.0611039946085567 -0.0942697634165797 -0.290346859605846 0.134292471303969 0.039557516776672 0.145127824754264 -0.157130422625504 0.0134339948921607 -0.144145474833468 -0.0274138430237859 0.305250787065923 -0.0148423109845937 -0.0462315119100017 -0.0929039617110372 0.309981355089191 0.119899738653476 0.102754861752153 -0.254412047604142 0.402359827029988 -0.198150126922122 0.0871082661317926 -4.67831873026824e-05 -1.40375279354566e-05 -9.91161389878952e-06 -5.17019696323002e-06 3.47182278571926e-05 -2.02519607316565e-05 2.71754900537152e-05 -7.242476319628e-05 0.000102996700355254 0.000169717649396049 0.000277110655840966 -8.41634059454773e-05 -0.000263382480552599 -0.000139665729213725 0.000136527996668372 -0.000235012595360211 0.000356885837618384 -0.000447128320477201 -0.000510968472795965 0.000420287326665471 -0.000314381973151069 5.34897228503258e-05 -2.02177324477837e-05 -5.95453282529127e-05 0.000338961163483063 -5.1382646836079e-05 0.000393360213860015 0.00635177537495129 -0.00161021479143826 0.000279288393465629 0.000664268293942217 -0.00192125928309823 0.00570564396309123 -0.000178798426733001 -0.000179951229850437 -6.99068835638839e-05 -0.000481914145138478 -0.000149088876866985 -0.000107222952642286 0.00222520134552946 -0.00168090445406844 0.000169131388082097 -0.00563804265468883 0.00147811005632043 -0.000221448740172045 -0.00143528497096234 -0.000247385651151174 -0.0063085442386532
  87 1504.97682392722 ""  5.78307469332846 0 0 0.000247247473530603 0.000848454662582746 -0.00945356219097094 -0.00288205591254302 -0.000261114966128508 -0.00134358062627872 0.0157134685608203 0.00118791307155955 0.00636999857520825 -0.00766142154667479 -0.000127101976578684 0.00785489805730974 -0.0103931461480344 -0.00157196930255144 -0.016643186780653 0.0157504169490571 0.00125591204556783 -0.00241997864218139 -0.0074948618255248 -0.00047677058667563 0.00623418645002294 -0.00763417166662155 -0.00102531046829731 -0.0148078610766645 0.00201820778617574 0.000684589840273267 0.00810259765436528 0.0205885427941828 0.0139148034297645 0.0116808282086514 -0.0367851361890994 -0.00509604485599134 -0.00849740086563753 0.0211079036120852 -0.00779907776440175 0.0130521605349882 -0.0211687151212612 -0.0490098906528967 0.0534690296977474 -0.00399925419954059 0.0387098132645429 0.0617092092977708 0.0381208499462105 0.00262193509612108 0.0131580453394623 0.0368796472899924 0.00526793558163934 0.0731921478384954 -0.000502498437798492 -4.21848178125759e-05 0.00865366920591761 0.0285020669597106 0.00373924094577693 0.0542855984342236 -0.245273096246365 -0.246533129629573 -0.0441752121354167 -0.0914939188910972 0.120489945837118 0.152544467092998 0.0183844469163876 -0.0797994033050042 -0.283759418632051 0.321314540294315 0.277573726427194 -0.0530931538021481 0.358230029250209 -0.209745828056849 -0.0495973918249746 -0.142303402138787 0.00528332302097628 0.212873680682818 -0.00720015143353292 0.0564371842134634 -0.282416550770253 -0.0515827949473222 -0.128269557610023 0.139270603013656 -0.266653952838486 0.1847348885962 -0.0505824469359626 0.000375873001054642 -0.00155507933461081 0.000865057716326064 0.000171348460983237 -0.000135497341188243 0.000182439292102722 0.000426215878559054 0.000748465695483674 -0.0011564766198151 -0.00103236661525832 0.00821834468957384 0.00387752308160216 -0.00266059546372467 0.00816871094287733 -0.00967450521047061 0.00145797674170842 -0.00451936422383343 0.00463544950970084 0.00211706307543493 -0.00213634314745033 0.00180053340629997 -2.00277840023989e-05 -0.000204033659712997 8.70470625064177e-05 -0.00288716908331819 -0.000105709896538828 -0.00138780593518933 -0.0337316096220428 0.00617453551585937 -0.00177796213196264 -0.00487496265937827 0.00947360790990797 -0.0316190499852356 0.000576729127756682 0.00606705663771689 0.00102348845585492 0.00223688554108386 0.00135809053464674 0.00470218365907126 -0.0020408102038137 0.0126381623187415 -0.0178564434322561 0.0413832895793654 0.00540574288461455 0.00504007746687546 0.00537386293063888 -0.0103909914817762 0.0343563074050463
  88 1508.5382323136 ""  6.40793089656663 0 0 0.000392468799986578 0.000266811249807251 -5.92185232772635e-05 -6.9570376392567e-05 0.000160419801186264 -0.000379744416607068 -0.00101777897718167 -0.000151947065056113 -0.00023340958220046 0.00325055160673389 0.000138802692017284 0.000236997178255691 -0.0011679875027604 -6.79829620847156e-05 0.000793567541530051 -0.000835404510234208 -0.000110499255325516 -0.00129234342760382 0.00130847825406595 9.07536251839331e-05 -0.000484208349942562 0.000485095433177857 8.06210730040315e-05 0.00178887391262557 0.000563183500306384 5.1849274873832e-05 0.000327691536306935 0.000984006775390657 0.00072563802470985 5.83248361976867e-05 -0.001771746431745 -0.000219501049880546 -0.000280521867394361 0.00123062314164699 -0.000416722135436736 0.000243804270913091 -0.00232383925535816 -0.00137304450856651 0.00208294203634993 -0.00241037645184488 0.00146496939240039 0.000756184346963545 -0.00800559575936769 0.000148012170745635 -0.000591157332400403 -0.00333730922487151 -0.000460702142303874 -0.00300733052943058 -0.00896176499970918 -0.000787076206698354 -0.0014606870545641 -0.00343257073925824 -0.00035024310107262 -0.00556173221840475 -0.0135413856203196 -0.00866643173682301 -0.00296096506904738 -0.00622464992832943 0.00171937636501845 0.0107813305941016 0.00434544511758663 -0.00402408383517271 -0.00876374816313896 0.0153968846643684 0.013413886206917 -0.00272114598982728 0.0173641419537479 -0.0101740573718507 -0.00242825569397641 -0.00649857674946306 0.00010653436158323 0.00987462518329361 0.00246910565662595 0.00412049560597627 -0.011035633032646 -0.00545920548650741 -0.00382294807084756 0.0110153367367704 -0.0160949605842713 0.00649880849779585 -0.00348026748181034 9.50926672491981e-05 0.00238639349901692 -0.00259640783620329 -0.000237797312894256 0.000356598374432103 9.10749651921622e-05 -0.000292245947735203 -0.000351427761460516 0.00172486962967191 -0.00242422236704448 -0.0185164960485588 -0.00556406076215257 -0.00819247574822343 -0.0290656174369224 0.0309620991948863 0.00333438503634343 0.00791453864089213 -0.00774134323076681 0.0090074757267761 0.0179394262433468 -0.0179629456672653 0.000740625729551359 0.000149426326117001 0.00494263838722891 0.0402987438629255 0.000372883415874602 -0.0214398322184042 0.0593139204308747 -0.0187094924269636 -0.0182521361016633 0.0238247669033597 -0.0941741097256844 0.091630631104062 0.0242864188275303 -0.0190690023800351 -7.28930948946352e-05 -0.0301402508428674 -0.0265047904667485 -0.0544680426967043 -0.363140862633123 -0.0795731025020026 0.529084480311682 -0.381202195556837 -0.400483669102552 -0.123156888374132 0.080170472592311 0.423197340482185 -0.0325675590006521
  89 1510.32051949718 ""  4.93309398896888 0 0 0.00332299472578952 0.00156894936748231 -0.015728142390133 0.0021249516501776 -0.000185857304923976 -0.0019499864861231 0.00416989904685224 0.000313914369759603 0.00207235390437129 -0.0103167465241823 -0.000444251225623159 -0.000532602321639663 0.00296268873304252 0.000134195231572775 -0.00365635213282084 0.00285013360175608 0.000412296077404229 0.00469760703689245 -0.00461113834078641 -0.000418183580816221 0.000452071288048255 -0.000551348522247166 -0.000187213406046916 -0.00408272808648892 -0.00141545404111959 -0.000203497610459694 -0.000351426091154505 -0.0020298368136969 -0.00155086125334592 0.000891100993508465 0.00374269482215584 0.000224936437065165 0.000367775608717314 -0.00296777746657236 0.00128789433055852 7.16161588156773e-05 -0.0536334150399858 -0.0917756796568166 0.102410059947515 -0.0221307444178184 0.077957641657721 0.115917994440793 0.0283888960555085 0.000376817207750449 0.00230147963891226 0.0116450086184854 0.00130355587027943 0.0117298354651813 0.0261346794152947 0.00234332977010206 0.00335817356870021 0.00780248142283569 0.00172355123152021 0.0111386986715145 0.0316580668645204 0.0105169339270835 0.00785877274043849 0.0164394145966348 0.00543693361426975 -0.0291779110109585 -0.0159662907142787 0.0084914223595893 0.00736767108186951 -0.031326444395723 -0.0282479998950148 0.00787302209433704 -0.0385567228610052 0.0218943696783938 0.00384904030379425 0.0133057932817791 0.00297470999217291 -0.0211645844837517 -0.0109990342127116 -0.0117413060180415 0.019581275831966 0.0168013436480635 0.00275292534748934 -0.0305929263112582 0.0400522378534301 -0.0108977756307587 0.00926120711058531 -0.000450185147909489 0.00217941054240772 0.000268958289893551 -3.3713991604449e-05 -0.000183991904514151 0.000234356675547502 -0.000675400078876068 0.000381560844087895 -0.00188755336939516 -0.00336066633179714 -0.0217447912134484 -0.00230107039761683 0.017077601705936 -0.00430353426615448 0.00521638445704027 0.00455850028405216 -0.00639517070326069 0.0058131767564931 0.0141524032762316 -0.0241826844000658 0.000320388647993287 0.00288200300838177 0.00204854583891639 0.00626511368323954 -0.0189313381135161 -0.00457139835149257 -0.0390403389624804 -0.268858465482114 0.0840878918848182 -0.0237157249340351 -0.0325691739300099 0.0885738855065235 -0.232252255437751 0.0216321025661437 0.0118926945116628 0.00710875891805641 -0.0086675079138089 -0.0060564183271072 -0.00588426756224646 -0.308957164353503 0.189907086217648 0.0416205667952078 0.459447160394794 -0.169724073357406 0.00533000579966997 0.154828810985725 0.116384352708058 0.585948096308549
  90 1515.64401006235 ""  36.3121337293729 0 0 0.0112184373772456 0.005184936337642 -0.0618326224693425 0.00359917089980164 -0.000612806698814007 -0.00715497066238211 0.0244028215763919 0.00173356040521137 0.00876427130442469 -0.0349548632342546 -0.00217683916184986 0.00380890450561516 0.00262371614493244 -0.000739580212308957 -0.0199654807778274 0.0164099545670456 0.00206668643817457 0.0144349604482501 -0.017837919722487 -0.00144765949824448 0.00515704680314367 -0.00634966261708983 -0.00110216760439494 -0.0209683812798318 -0.00857427110824946 -0.000545503318166487 0.00802027872089551 -0.00598246900365918 -0.00632938244814365 0.0108173480172474 0.00535216464843506 0.000547528333772277 -0.00339577807670513 -0.00722915124876446 0.00559268083309614 0.0105503595333844 -0.194535509484937 -0.353442658993089 0.389075000579254 -0.0719916039891771 0.295245479091846 0.44704200454322 0.10072069262316 0.00633073327721738 0.0143702438247621 0.0467732065273139 0.00646599496873868 0.0618766605550522 0.0912152420398624 0.00825205581914586 0.016224236411589 0.0402385342065687 0.00666560192611719 0.064971144512493 0.133698740611017 -0.0259465406226625 0.039532600135603 0.0816112993917516 0.093313208468293 -0.149752291405983 -0.112105421260844 0.0302104290569408 -0.0620830206886115 -0.041016330990494 -0.0391271461339877 0.0129317442940494 -0.0465996832949125 0.0307992970486231 0.0123520968172733 0.0107691274675203 -0.00105740844475623 -0.0192008525969751 -0.103220141495969 -0.0570401783796324 -0.0596957398046331 0.0999851889519886 -0.0840900155598719 -0.144606910740172 0.125095002909304 0.0564819136987528 0.0362650574015572 0.00260564519976924 -0.0124381241921153 0.005138437723366 0.000221604550360526 -1.492113699968e-05 0.000699027202925945 0.0021897693456589 0.0040966493150469 -0.00613557559040423 -0.00560705918656537 0.0661885386510601 0.0270931366930644 -0.0316039003856725 0.0496717265074085 -0.0617952837979623 0.010550413953451 -0.0199463663374845 0.0202958392762411 0.00690717158332477 0.00803676556790713 0.00745998869202232 0.00146904521117589 0.000138053734467479 0.00108810110625942 0.00735802121296982 0.00131226216821255 0.0115592087406397 -0.0477820736883411 -0.0239481654465605 -0.00422081814785537 -0.0111548762653554 -0.0236365699899191 -0.049541671968891 0.00122940303054364 -0.00559548962714466 0.00047618282297846 -0.0170926194517164 -0.00824169770309865 -0.00858228904868141 0.0817991726644528 -0.0620034699948944 0.00879004664748046 -0.155594065433103 0.035691720851966 -0.00612056628792563 -0.0442783817434289 -0.0183451301524678 -0.181787244682291
  91 1518.74470988736 ""  7.14421278984669 0 0 -0.00843468426107943 -0.00232091875232514 0.0284632010982847 -0.00743926348854226 0.00018786189068368 0.00378416531340314 0.0184468584730215 0.000821948092396363 -0.0101803820500496 -0.00501176778514192 8.04720038661819e-05 0.0106348242637071 -0.00983790578282533 -0.00157366858367646 -0.017498743055864 0.00559425759722608 0.000789648003288211 0.00713201787537544 -0.00322300194199944 -0.000357088953049792 -0.00115926955908581 -0.00258910945657573 -7.97513622717591e-05 0.00375250806783568 -0.0111494773974133 0.000526044781717453 0.0293508480603079 -0.00823730906716402 -0.0114236281262264 0.0268234536679655 -0.000997507908469893 0.000833785213826218 -0.0121256503026247 -0.0109420769318623 0.0112320306879125 0.0267886857018181 0.108694998064043 0.174854707441404 -0.194135263069252 0.0467560312064611 -0.150360176485988 -0.222188046772515 0.01413940965805 0.00123468477945586 0.0137642600777583 0.00804099723937626 0.00123136378435708 0.0182057769758613 0.00890259630200242 0.00159433712645572 0.00091250919584422 0.00786766807407157 0.000426860121185701 0.0246641157648005 0.243595959988412 -0.131221173273824 0.0783334565443642 0.158369768541387 0.251738927855502 -0.296193741377768 -0.249729826071068 0.0459278868400139 -0.218288667020137 0.0126889752741687 0.00386919047291762 0.00906269634669504 0.030414577544589 -0.00127084160122699 0.0275302099106465 -0.021881450892408 -0.0192430110461393 0.0293975757855819 -0.239383864828789 -0.114304781115999 -0.216583439754139 0.213331511220467 -0.236648717013426 -0.288286144893002 0.215696273360833 0.187772325701139 0.0685439887445487 -0.00119943963364859 0.00565537513295824 -0.00245885213566078 6.96207015237228e-05 -8.83534559516868e-05 -0.000316337872269988 -0.000401193601574303 -0.00200472106101412 0.00335802225436016 0.00303565879740536 -0.0279779246501509 -0.0123590128389642 0.0129576864809471 -0.0223659108906295 0.0279941135416351 -0.00601076341802256 0.00949049149294737 -0.00923683750836383 -0.00364769675420641 -0.00188068730394152 -0.00380420916381122 -0.00138066822444652 -0.000771781913843946 -0.00147610617949625 -0.00173818612842614 -0.000161501343868938 -0.00348657821684553 0.041732560220477 0.00546547410353818 0.0033848703402412 0.00852206127929212 0.00326840429914466 0.0408796443021703 -0.00256680327327134 0.00887425212177823 -0.000216583995930999 0.012782778829085 0.00606313677070561 0.00966720834464938 -0.024701561998447 0.0142643315442558 0.00385881626797987 0.0370123443148428 -0.014083694100779 8.1601157872053e-06 0.0122556920135161 0.00890872774201011 0.0476489365378718
  92 1524.5368531091 ""  5.70156723842307 0 0 0.000365750268082766 4.82429430304353e-05 -0.00079277871214189 0.000484890322655907 -3.00924725311192e-06 -1.76253236040758e-05 -0.00173414572680417 -0.000121998898479273 -0.000195111660492082 0.00118148170712495 0.00033406049061695 -0.000711079652607924 0.000512009472007008 0.00039677013557588 0.00176534568988654 -0.000500688334111635 -0.00246786875806388 -0.00104787746560803 0.00107019515158569 -0.00034760700674594 1.76833027399796e-05 0.000249967599408271 0.000280108952429987 0.000762194333742244 -0.00332293150400554 0.0310472576710015 -0.00174642918397954 0.0179270659212417 0.00487048716092109 -0.00998836674680753 -0.00479754242284016 0.0412795394196386 -0.000800455589687529 -0.0182998890143297 0.0017664282177929 0.00817121293101902 -0.0035836211786309 -0.00530964285247786 0.00590430015257489 -0.00202247542309773 0.00472743912064559 0.00666825322984549 -0.00430813485562651 0.00122214628890296 -0.00128969568416931 -0.00116832316406653 -0.0134512171689285 -0.00281534226421293 -0.00562590809010606 0.0146163619227783 -0.00108306639546015 -0.00214028388580218 -0.00130094865170841 -0.00387215981861671 -0.231877552632309 -0.0297105018402065 -0.0622151896718919 -0.118869616128118 -0.0620109302112077 0.221621816593517 0.126222153902723 -0.0544391109233174 -0.00758776265642627 -0.265867984444411 -0.0783484475879862 -0.300120015027572 0.285544335156394 -0.0126426371185597 0.297747126248355 0.0572475719546936 -0.576512112870089 0.0202219310474252 -0.101747298830111 -0.0759404359308535 0.0298330185995499 0.120457736422882 -0.0372755793362552 -0.2069570641183 0.227845631480834 0.00854872665314091 0.0587343509168571 2.35634367178917e-05 -0.000125273029582996 6.24262743514874e-05 -1.35789010203298e-05 1.07391018819214e-05 2.50597111165501e-06 -1.23082199300223e-05 3.32179905828866e-05 -8.6872188612743e-05 -8.12445606543098e-05 0.000568968828903887 0.000280036756961155 -0.000256501179013184 0.000494819326077597 -0.000626006675509399 0.000173104871532155 -0.000197320262942541 0.000160158997695217 9.26512184983856e-05 -2.83962461931544e-05 0.000132825722354293 8.36464057347246e-05 7.93792491851529e-05 7.36459276272487e-05 4.27904398644236e-05 2.1567245647108e-06 2.02665148441274e-05 -0.00158872601657998 0.000231811185605145 -5.69975883815081e-05 -0.000392712313693056 9.86600917684949e-05 -0.00170227678479306 7.5331329183512e-05 -0.000826609231169956 -5.00845356824193e-05 -0.000534228237006778 -0.000245636357444619 -0.000639637629561004 -5.00601710402253e-05 -4.35665499781669e-06 0.000124820753530517 -0.000319034608949705 -1.34305372762313e-06 -1.58148636540417e-05 -2.10886643875399e-05 4.79142903056608e-05 -0.000217212286172064
  93 1529.72849031689 ""  16.9294079337572 0 0 0.00372375813131172 0.000429829452064791 -0.0135120277277336 0.000490045944916705 -9.37138320032166e-05 -0.00142068896473814 0.00256840151862639 0.000104703304978509 0.00325853276707929 -0.0025255298634629 -0.000528191575270397 0.000199751966982316 -0.000284942620055543 -0.000178586246487057 -0.000932863001303466 0.00276329358300766 0.000250767746368675 -0.000324342524214909 -0.00182476573820443 -6.91448152743625e-05 0.00209189105666316 -0.00175611595272319 -0.000227631670019996 -0.00539627599582835 -0.00138125717630838 -0.000128535125757977 -0.000616321694089699 -0.000165006388592005 -0.000217102900861605 -0.0004057573767057 -0.000169920830076394 -4.010074129253e-06 0.000161066542934345 5.58942540986946e-05 0.000131613148714113 -0.000118994657530318 -0.0472092890142807 -0.078415815142637 0.0840206582255223 -0.0180215059202908 0.066198905849338 0.100061575794334 0.00793193402770205 0.00181420921784391 0.000922701657299922 0.0039223606881716 0.000772105756983954 0.00729926628284471 0.00970790424819949 0.000731127441057056 0.00335314175798783 0.00779718953872366 0.000595263457329028 0.0120513295409523 0.00261497113317134 0.00670872642594674 0.000175723632852953 0.000884713490243753 -0.0051598739676087 -0.00105508693249402 0.000977469071893697 0.00168183058305413 0.00785474580161481 0.00333313714930942 0.00350139646311199 -0.00236452390147456 0.00440818055766655 -0.00290598174083323 -0.00156219771497449 -0.00199931780488508 -0.000561452999637307 0.00353089876209835 -0.000170821202079985 -0.000973525920933028 0.00365421116668486 8.93703766271461e-05 0.00233265733989147 -0.000899199321928698 0.00150326341931338 -0.00332729801371623 0.000183914063916165 0.00524986363388474 -0.00655929603057221 0.00154497565873989 -0.000306006154910257 1.87968481344222e-05 0.000588032249132456 -0.000223122414476234 0.00270399713083407 -0.00245076626953089 -0.00701381191590239 0.0395125722244882 0.0184452124986614 -0.0406297415522578 0.0231453097580156 -0.0303854709038752 0.00714552813276648 -0.00655706275200859 0.0082456612567105 -0.0577479188858025 7.01732036048647e-05 -0.0481518579547823 -0.00723839688387561 -0.00113408292681018 -0.00870646578281098 -0.0126132911542317 -0.00149023676386638 -0.0118839577080904 0.63197486455871 0.00743743522565917 0.0434819791673092 0.101777229743325 -0.0363240050450525 0.590214064069016 -0.00751054714238936 0.00745239676427374 -0.00756535234871158 0.0119902774677692 0.0136050448362507 0.0192703078070494 -0.0760686037237709 0.08201160587616 -0.0524744726919729 0.220356697728997 -0.0244066896391757 0.0155815653605087 0.0458346702427301 -0.0139148971470468 0.223457213471936
  94 1536.32752276041 ""  0.815629268302366 0 0 0.00296157120552157 0.000151587542232391 -0.00302751983162928 0.00475498041570962 0.000121900327927987 0.000403034864440449 -0.0219117183083425 -0.00144251714841028 -0.00242438852443434 0.0202811680637051 0.00100203193053273 -0.010419142355483 0.00371835368745953 0.00147300426187779 0.0262936008792355 -0.000994895353485293 -0.000550621988571925 -0.0144274258228686 0.0173775630941738 0.00150109952110561 -0.00102014367709509 0.00131468004290755 0.000413887479776697 0.012359875515584 -0.0382634983685541 -0.00482209698047722 -0.0123937354792041 -0.0124428186835049 -0.0126850708930207 -0.00801797835524501 -0.0320784898347774 -0.0039314672310279 -0.0036766717943835 -0.0140747758678921 0.00918856535158019 -0.00904820384683983 -0.0226630289989583 -0.0253959244644859 0.0287374915830788 -0.0131466641576202 0.0243857101133781 0.0327530100485787 -0.0672490182398021 -0.00463240697608046 -0.0183300600506832 -0.0482566360150792 -0.00661377454787149 -0.0698083618617087 -0.102967737027411 -0.00954032493380307 -0.0123245863065569 -0.0345080822645333 -0.00387853209931249 -0.0534993431828779 0.210621377568606 0.215805344756935 0.0380268865745201 0.0912960185408206 -0.115714755893583 -0.144249274507002 -0.0361702366879022 0.0761756320167977 0.243140282476803 0.333458842084782 0.297044968291254 -0.0778673353407123 0.3787025696458 -0.228306283348591 -0.0700494448474751 -0.161929830966596 0.000127532441512539 0.255281758039488 -0.0159038457685871 -0.0634172769721933 0.246992530686644 0.0596478368265059 0.123213842338337 -0.142895256192571 0.241334952120261 -0.16539931325364 0.0467020742887406 8.21109173024272e-05 -0.000645303790657921 0.000321613983957521 -0.000122750398159932 8.94102221580414e-05 1.5756846221829e-06 -0.000329446679245052 0.000274035322230653 -0.00052137007774684 -0.000502709234747173 0.00216969023338075 0.00132295914027739 -0.000816942679979374 0.00217157185020238 -0.00285648569929109 0.00125120586720784 -0.000980377158531326 0.000764751804511766 0.000712416174912691 -0.000261623995102293 0.000959632968362978 0.000694686072068411 0.000747425147846797 0.000912058781434402 0.000110055291949058 -0.00010157828323287 0.000299933289750591 -0.0145103616294346 0.000971916267519444 -0.000980693256218394 -0.0031584358201924 0.00204408755852591 -0.0142048114070403 0.00143002307568696 -0.00858699591570755 -0.000407015197440349 -0.00507946391967524 -0.00280929842169983 -0.0077753707947579 0.00131869860763301 0.0011884577808103 -0.00280552965473373 0.000621780642241412 0.00239192647808036 0.000706146349211153 -0.000388286228300026 -0.00189357017449324 -0.000870409890870269
  95 1543.68112863258 ""  137.563824401588 0 0 0.0116365998180391 5.79043603578895e-05 -0.0111466095351556 0.0207021992206697 0.00103723491892024 0.0054560533051442 -0.0891731131132298 -0.00703331484462081 -0.0370508037078089 0.0855676036858975 0.00512841498598989 -0.0238735156586117 0.0125557147885801 0.00484470655772333 0.0829843446843066 -0.0629679205776665 -0.00779800193652269 -0.0531022524709227 0.0636971418060755 0.00524036570014297 -0.0135344908063065 0.020413029774637 0.00359855235191256 0.0697119145096626 0.0208389123584017 0.00254792416387495 0.0230842452718644 0.0033130123433724 0.000731084569908813 0.00772164690712877 0.00315177107399838 -5.18133437190105e-05 -0.00309863550123022 0.00399085462637651 0.000531640902431724 0.00739582732329276 -0.0855860746296796 -0.089858142189438 0.100169888122993 -0.0526528871768803 0.0890166341236611 0.11594370979518 -0.265117211682868 -0.0181086265512451 -0.0552370162726698 -0.177222462417825 -0.0272489664807131 -0.272663480990883 -0.265341522080041 -0.0253559100734624 -0.0479851994574105 -0.14561748989409 -0.0165856680470423 -0.2379798123375 -0.0124865379189748 -0.11113659406481 0.00433475610580628 0.00120341834707558 0.104817582430476 -0.0121551899038603 -0.046427091553593 -0.0161273350698856 -0.13332921910477 -0.0330640387576864 -0.0371172016709811 0.0240693236955312 -0.0438211198554893 0.0312755746140575 0.0177015496117675 0.0218716194721056 0.00494535564136983 -0.0369731302111872 -0.0459267966173791 -0.000865600452335462 -0.133810030742978 0.0196547231375204 -0.101679167925559 0.000694967664385713 -0.0426198701550296 0.105100835471605 -0.00460827174516524 0.000627724540214501 -0.00232425654522849 0.000873186228442412 -0.000812291084802949 0.000455132835249247 -0.000125813385075104 -0.00137667587489219 0.000824516445972325 -0.00103517823313139 -0.00230978459215528 0.00833103633124838 0.00513699887497045 -0.00437831423159339 0.0070889434972076 -0.00978972569885194 0.0054722462726495 -0.0021395652310273 0.00211940623330366 -0.00172955124903846 -0.000625391935745096 0.000501040087564306 0.00240150508608612 0.00383078999637418 0.00370717799828568 -5.21262163075059e-05 -0.000464207758913766 0.000896592366843573 -0.00733374188926799 0.00364969905617868 0.000120844520161747 -0.00473689084656617 0.00419595511833795 -0.00999919390586173 0.00596551178941715 -0.0463443259060986 -0.00350102995536426 -0.0213430173972762 -0.0125315880274791 -0.040059489690955 0.00398075455819531 0.00729541478671038 -0.0143556744969186 0.00989642598046574 0.00979750020819449 0.00375119674433722 -0.000442286579780316 -0.00933937320505448 0.00306154213852972
  96 1591.88752020833 ""  17.5962680781947 0 0 0.00385695259617518 0.000315165313325418 0.00950247700113612 0.00157025886372343 -0.00154228258436142 -0.0166504264392895 -0.0668189817995426 0.000793196057542837 0.134493201683367 0.0587201186306963 0.00160730512823366 -0.0567045997696613 -0.00171440220806875 0.00375310990868826 0.0885269211595443 0.0713934013740762 0.00231082473881682 -0.0953202112040596 -0.0849132444337213 -0.00573507855817759 0.0470856638305996 0.0137150497877762 -0.00219178678984175 -0.109527098762132 -0.0102970764932594 -0.000301114748428055 0.0153692844943037 -0.00140131173100553 3.11133985009927e-05 -0.00082145027820349 0.00648648338142365 0.0006605658999951 -0.000714347038834767 -0.00115236264892884 -0.000460657431550924 -0.000831071635883864 -0.00616708029586765 0.0185021561740731 -0.0123490365427597 -0.00340445711776657 -0.0125633685795881 -0.0199852996778193 -0.0635051327078567 -0.00378672292230535 -0.0698594984902157 -0.107195923119234 -0.0141955419732693 -0.112872260508028 0.179693648573372 0.0190091565678285 0.0748647481896368 0.140243719307189 0.0114121735108767 0.115721503501745 0.0174542262442364 -0.0244998814798924 0.00418365235863052 0.00372847883497823 0.0187098391429605 -0.012846322979574 -0.0120096185196479 -0.000251794149718143 -0.017440312933904 -0.0172482950720878 -0.0157192788111133 -0.00337252615871569 -0.0195107201909205 0.0117270284191462 -0.0036438123491297 0.0015646659512439 -0.000137000725634829 0.00517154603167722 -0.0113139984371789 -0.00340439202967017 -0.0167874949527666 0.00691922670645759 -0.0175246390040065 -0.0104970850478182 0.0103690490574684 0.0271968141535753 0.00199611367862006 0.000309270476218797 0.00012362014430558 0.000302863525901081 0.000316911965187404 -0.00023315326468269 0.000472291297946227 -0.00051771309338852 0.00081873983375703 -0.00319486730052692 -6.32963473109894e-06 -0.00346576671879294 -0.000435710348545325 0.0002456936870884 -0.000614481526095535 0.00116114752205998 -0.000890776552747548 -0.00285229939203106 -0.000148467232732387 0.00161241413076415 -0.000297642691822229 0.000137739178001347 -0.000822604443909953 -0.00302833375286358 -0.00239378125219612 3.03933243448612e-05 0.000380566008365363 -0.000235745634872332 -0.00806210364784158 -0.000367889532129031 -0.00135703584288349 0.000726516658166564 0.0019976984952641 -0.00541388676608681 -0.00397339717139069 0.0357119075414462 0.00348522733242245 0.00413246209531266 0.00797330443709697 0.0331678296026677 -0.00106171315964292 -0.00212970925647641 0.0045606354289532 -0.0021333781922557 -0.00392853085248416 -0.00136874959287998 0.000180029565348623 0.00192873606178337 -0.000126031863539337
  97 1628.92012829007 ""  73.5493341200255 0 0 -0.00174764886676393 4.35996143065545e-06 -0.00115353601885513 -0.00208068764166073 -0.00146010944064809 0.00165769397470788 0.0433580099911515 0.00375128175219891 0.0164453495229048 -0.084687727500527 -0.00769796228767794 -0.028204468855633 0.0641110704071961 0.00801474269288866 0.0637418203323972 -0.0604049820919951 -0.00638127960533636 -0.0222910473826573 0.0896395756175116 0.00857762300057727 0.0200746190359527 -0.0530889811796839 -0.00578875952216488 -0.0466981044964586 0.00703578490857643 0.000765027189094739 0.00256053414279716 0.00190766281719457 -0.00107793302872463 0.000517068737618652 -0.000939096733914165 -7.59081876245491e-05 0.000899945483562317 0.00165411470765465 0.00150133932519141 0.000388840668060096 0.0108774250686514 0.00302446220958666 -0.00403025954385224 0.0053357823674123 -0.00448027109049225 -0.00491808080466769 0.110931525482902 0.00726592270395685 -0.0185911096181546 -0.0374450672319825 -0.0097331226365424 -0.135733046172528 -0.148516670567863 -0.0140660238950986 -0.00193480502043345 0.0163051107062664 0.0034917399511926 0.0915972904493458 -0.00463854776935006 -0.00214799203399553 -0.00121599834958463 -0.000466868922975564 0.00961741702578246 0.00173117874832304 -0.0072510616354677 0.00111688675376652 -0.00607839017462227 1.0427300313641e-05 0.0010760707209981 -0.000914641854583665 5.93699343784676e-05 -0.00113932395610743 -0.00106181188915149 0.00430625153965326 0.000367963273188735 -0.00754075432237392 -0.00659152482203017 -0.00296866379016033 -0.00542779651822345 0.00144000875514573 -0.00899825829916373 0.00241883803317536 -0.00487181723978768 0.000695785393883672 -0.00133706191547043 -0.00118127259448267 -0.00187711118337686 0.000751844216974788 0.000899654665855825 -5.62136020850865e-05 -0.000711191188262093 0.000667506027747864 2.41088097590803e-05 0.00142385262632155 0.00873537714282366 0.0118537925120048 -0.00234705216046088 -0.000523201853266702 0.00205192264787542 -0.00259462426080563 -0.00109487047906926 0.00440871868273959 0.0014969998625058 0.0134286360233096 -0.00595759551237023 -0.00285791190440484 -0.0102390750303206 -0.0352340798779353 -0.0347064682686576 -0.00145758621007984 0.00414676486009937 -0.00282067090610489 -0.0219158850261073 -0.0150929802938202 -0.00773236027359617 0.0243621808814881 0.019444244400088 0.00820257245625981 -0.0662645755930099 0.450051635601778 0.0399210094743139 0.0814555564993841 0.123020178582803 0.471202622052656 -0.00192751215907413 -0.0241082975034401 0.0366614488554544 -0.0176886740508695 -0.0294527705033022 -0.0131070343034123 -0.00144980160759078 0.0129833927777987 -0.00454377201004707
  98 1641.59264023779 ""  21.1634757267399 0 0 0.00994854201774325 -0.00158081862584021 -0.00298222750923287 0.00625796410026495 -0.00038637083475484 0.00591617346248033 -0.0566853328753596 -0.00484737249588419 -0.0371029963663842 0.0872363555760033 0.00776336981704232 0.0297245545846538 -0.0603404923483395 -0.00769122457027571 -0.0617790017433011 0.0496028784405755 0.00550940111488942 0.0240378785594753 -0.0773207391067071 -0.00747254171387475 -0.0225658080491466 0.0536170332849892 0.00642254773836233 0.0601832827612602 -0.0055488445201169 -0.000653310323616198 -0.00276520741339147 -0.00144373057570662 0.00100044239281936 -0.000194552475669496 0.00076702359818313 5.5381413131062e-05 -0.000730458434294044 -0.00122326401350886 -0.00132848353202291 -0.000104247599678927 -0.036414393711509 -0.0170702396270944 0.013640928045029 -0.029092169272437 0.027256594824221 0.0208532774142908 -0.127370937463678 -0.00668047325899672 0.0172403887135862 0.031808941973629 0.00859615841361787 0.120981862781082 0.116963424983585 0.0106944339367782 -0.00537347310802728 -0.0359467396180267 -0.00616215777142965 -0.113708838050284 0.00303935644463957 0.00196771176406102 0.00101054355199535 0.00055277904853384 -0.00866608006286826 -0.00148408463434328 0.00591598066825934 -0.000781596916125057 0.00466722311832742 0.000152480662143776 -0.000834812058983296 0.000925183949841825 3.57929583597022e-05 0.000930190957613478 0.000970888035425725 -0.0036503943861313 -0.000265139868720347 0.00607144022348141 0.00551095124737002 0.00229820286528573 0.00422240610578089 -0.00119336048783146 0.00820578759776981 -0.00210150249455486 0.00335459950267819 -0.00098250932358759 0.00113845823242198 -0.00119044497497166 -0.00261879790795445 0.000830225391237737 -0.000371784551120535 0.000530702330211071 -0.00110437672387073 9.98782471429194e-05 -8.14667663421233e-05 0.00253608673907228 0.00878152479830173 0.0134076620819066 -0.00140988017362403 -0.000442559239619651 0.00192620596185408 -0.0034873219328323 0.00145986510271481 0.00629758578786671 0.000529834733804643 0.012303781731319 -0.00642124039263401 -0.00311998484236258 -0.00856895957188721 -0.0345702626683706 -0.0340469663442356 -0.00111042268412396 0.00396938679738837 -0.00247719488779054 -0.0235671888524964 -0.0160633429130856 -0.00808330935915923 0.0227259052770545 0.0223424349859053 0.00681137170916895 -0.0668036853391347 0.441363987760726 0.0398347956738829 0.0645810717600523 0.121857765082663 0.474068881089453 -0.00178680360915442 -0.0205672521570132 0.0315888440730031 -0.0153056073719915 -0.0257169301663648 -0.0119553901996501 -0.00140158269899222 0.00964021380301773 -0.00368116809191004
  99 2720.39458136171 ""  168.940312395422 0 0 0.00105759004580002 0.00150503230436744 -0.000550185120463519 -0.000657747262408727 0.000408508625682853 4.58242733554848e-05 -0.000296776766771705 0.00013736797576399 0.000274386658814934 -9.43350880238263e-06 8.43684145430235e-06 -4.94668861629564e-05 -3.90172615730673e-05 -1.06392784780084e-05 5.00578282570032e-05 -4.20678365534257e-07 -1.85316071202447e-06 -1.05133409046594e-05 -1.74061093769717e-05 -5.0268545617291e-06 2.96675523278556e-05 8.01021706961525e-05 -7.03809463353889e-07 -1.83113297065145e-05 8.11012753589787e-06 -5.36314456735569e-06 8.27508047281859e-06 -1.59476432409846e-05 2.00423659042464e-06 -9.30833030254062e-06 -1.93597087451378e-05 1.15208174360651e-05 -9.73198172711478e-06 -2.5427724248777e-05 2.55162462538575e-06 -2.13918318215532e-05 0.00494337523667677 -0.024872408132097 -0.0212844447856199 -0.00947606168873419 -0.0153375181217247 0.00881710570522137 -7.41939007222842e-05 -0.000288849844371515 -0.000726128829134418 7.92914543382326e-05 -3.85235615427034e-05 -0.000171829773303893 6.73201195578499e-05 1.22406552234575e-05 0.00013581133625373 0.000408062348013625 -0.000163511970024222 0.000491376117172497 3.24019370009855e-05 -3.89602759623494e-05 -9.95378365763764e-05 0.000133123198129881 4.42968942523153e-05 9.48638781692511e-05 -6.46965943881569e-05 -0.000153975373302739 2.02223351128034e-05 0.000104009988026811 -8.2480411128834e-05 -1.57894209336948e-05 7.42327961793269e-06 -3.55045480149388e-05 1.31248648390007e-05 0.000126241856347263 1.88585171278355e-05 6.87205795865965e-05 0.000108486169183287 -8.84771657827815e-05 -8.54382942657245e-06 0.000169776948544945 1.0653654589707e-05 9.14828820749561e-05 3.67035789505499e-05 -1.05279970928117e-05 5.02347909428609e-06 0.00294227998899192 0.0021105269418226 -0.000123339843685963 0.00510459666163901 -0.00143027934623898 -0.000429900886323549 -0.00285751703657916 -0.0561143222709612 -0.0513027698224942 -0.00848313963051569 -0.000822079570072988 -0.0108784790837702 0.00286757568289515 -0.00899807199476734 -0.0165790113350045 -0.0459527648851485 0.703456319621709 0.65076716851542 -0.000299536998420407 0.000362592808084891 5.07897539532449e-05 -0.000984401601507473 -0.00112756902634065 0.00102142664224132 2.58445036901276e-05 -7.96176638957741e-06 2.95246715642528e-05 0.000519828243666495 -0.000206784575242845 0.00156403009933442 -0.00019577011371632 -0.00160981649076383 -0.00120225753052568 -0.00278460913873304 -0.00215941151246707 0.000671585049621547 -0.0061581935207117 0.00181223333991491 -0.00462454844553798 0.000122542191800027 0.00042744512411244 0.000118455579840197 2.50151893573531e-05 7.18305989365377e-05 -0.00034907766601746 0.000193813001830391 0.000160693561989898 -5.17875379338307e-07
  100 2979.96305345325 ""  20.1325880989547 0 0 -0.0117019066431549 0.00776738290584751 0.0620804653175191 -0.00214405648817622 0.000356071022691917 -4.37379723473925e-05 0.000859205446442846 -0.000122232865723454 0.00126202317081068 -0.000394556899655992 -4.24387532622165e-05 -0.000311653541922432 -8.21002666798194e-05 4.33944529641394e-06 0.00010775621000006 -7.43897481142511e-05 8.24991964159924e-06 1.37649936130855e-05 0.000103762080191931 5.65074518403492e-06 -9.4319884565812e-05 0.00181185787978995 5.98561102433172e-05 -0.0011019941749893 2.4645353089503e-05 -1.15428943831999e-06 7.37757765652954e-06 -0.000218485551153719 8.75388422295883e-05 -0.000111874856577264 9.56101678266294e-05 -1.05441531879815e-05 -0.000284483625082437 -0.00026093303252219 -0.000274083990364669 -9.0368384613928e-05 -0.0011942195037223 -0.600931886107949 -0.485195449441694 0.174618261471352 0.502081592919041 -0.252051719163113 0.000657257266748495 0.000145365108096868 0.00119079652603072 0.00161141750694439 0.000119205922364051 -0.00111907449391709 -0.000126840758343637 -0.000135843905299211 -0.00125685794794641 -0.0230447225721393 -0.00256400357276469 0.0106185733522032 0.00025906769195215 -4.49538977301624e-05 -0.00113200276720498 0.00291841474650143 0.000435193744704718 0.00187278336214191 -0.000731954201373922 -0.00148377965803551 0.000412785294657841 -0.00226907663117363 0.00294079353379949 0.000949807220628762 -0.00157018446245764 -0.00314730066563838 0.00110600852681211 0.00258941413571126 0.000297144651852679 0.00129457444221868 -0.00219994973712113 0.00275191764229556 0.00070781444618529 0.00454509932237267 0.000482464493884203 0.00287481368817137 0.000568195061650013 1.01009136869657e-05 -0.00266441085359731 -0.000237081493392457 -0.000591850234330079 -0.000454790712892982 0.000483045697937475 -0.000145336399939441 -0.000374234671241678 -0.00100195561903516 0.00145286216351585 0.000563020077684198 -0.000946934542936981 -0.000858189235558597 -0.00352148826222881 0.000550908649830341 0.00565583873361763 0.00885385237814641 0.000228348040352663 -0.00939981798085155 -0.00805852457986686 0.000365521444653006 9.19267125526591e-05 -0.000462617112201507 -0.0001341770005931 0.000456322797537577 -3.13824658726382e-05 -9.97434653393253e-05 -6.66155023168793e-05 -4.8352534058212e-05 -0.00109161953502863 -0.00105091719441808 0.00615187452418888 -0.002955035864158 0.000471456137550984 0.000157048345828123 7.87999970927198e-05 -0.000380349762973794 -0.00122380266202467 0.00341413744033211 -0.00523377650475085 -0.000516719388491743 0.000437300764248615 0.000494812229660738 0.000484910098632549 -1.56840139275112e-05 4.97175737445255e-05 -1.42271403292613e-05 0.000614719552229901 -3.65097480474618e-05 -4.88871087494491e-05
  101 2985.93429540745 ""  28.6068742043078 0 0 -6.19701182583587e-05 -1.68125296115482e-05 0.000201641259932328 2.8510436300915e-05 -9.95749496678718e-07 2.70346964997902e-05 -2.1741856090784e-05 2.52050789805462e-05 -3.71376866085418e-05 4.80813534836926e-05 -1.29437268393113e-05 1.45719479125495e-05 -0.00048125662713673 -0.000188292957535085 0.000196600674824662 -6.75991904279633e-05 0.000167120904184727 -0.000198490987006796 5.61838214983021e-05 6.56845987726642e-05 0.000358603682716406 3.67569315924335e-05 -1.6499797737152e-05 -2.21894261505671e-06 2.03771112444535e-05 -0.000672023039393803 0.00033293393086421 -0.0158040591522368 0.0132778611131528 -0.00150669489677392 0.00179711508377596 -0.000972104080391996 -0.0107814193164378 0.0239928757884746 0.0354611261664365 0.000227395076166539 9.2560523511204e-06 -0.001652008670616 -0.00135356343749488 0.000663708575805612 0.00184820616927076 -0.00097659126681466 -2.6403160613199e-05 -5.40057781015913e-05 0.000225006789690073 0.00457165059668426 -0.00075790170159198 -0.00262802508182454 0.000118853941794574 -4.77370588361632e-05 -0.00337721850223391 -0.000556616500200873 -0.000126348750962166 0.000325928572556002 0.0408277374023259 -0.00278282348595385 -0.191382425691475 0.245458882274135 0.0338624531201624 0.154439298758552 -0.0990653780688531 -0.18642724980404 0.0547357687510845 -0.0814433739436904 0.106111637743541 0.0332617437602247 -0.053542599105954 -0.10741874647479 0.0345144674688244 0.11310542020517 0.0133239768877745 0.058827870437585 0.296330015461004 -0.362639780496509 -0.096268768287149 -0.496815982491168 -0.0577552159746008 -0.308343237051915 -0.0833940207968065 0.00342189447853578 0.400972979679779 2.71954306419875e-05 -6.870720332971e-06 -3.53254506635524e-06 3.62217058368171e-06 -7.36941938126417e-06 3.72402819687822e-06 -1.32130190603602e-05 1.72839075432375e-05 -5.73079389542318e-06 -9.14450691980043e-05 7.49558607134192e-06 -0.000130062800879313 4.59972037966014e-06 0.000115805281806978 0.000103920187349535 1.7816806354953e-05 -8.62464913947228e-05 -3.82094745867549e-05 -0.000695823559824042 0.000155355707255619 -4.58264156848592e-05 -2.32582428446219e-05 6.16756908807049e-06 -3.73557909509975e-06 6.99113418895099e-05 -2.14542014887903e-05 -9.27823346419391e-06 -0.000482744660833039 -0.000357230639042464 0.00279172129136099 0.00882653495126387 -0.00116860074703469 -0.00212905609740962 -1.10873104235216e-06 -3.58587381741706e-05 -3.96713765498675e-05 9.22587147604434e-05 -0.000296402134502804 -9.56715453059314e-05 7.17042454671914e-05 9.46602621703954e-05 2.67942953648626e-05 4.25256190121627e-05 1.37542658707135e-05 -8.26237127960277e-05 -0.000912613035932297 0.000105225018699316 0.000237386426669974
  102 2987.64585736575 ""  27.7452999799126 0 0 7.84763131970509e-06 -5.71292508208869e-05 6.66480647592627e-07 -4.16881043516057e-05 -2.88604404287785e-06 -4.25120633843219e-05 1.5323399694317e-05 1.70317774120229e-05 6.50790821026983e-05 -0.000102662301292564 -9.80085312740214e-06 8.97722917906393e-06 0.00121390700357598 1.80509248673447e-05 -0.000413340538132997 -2.44749518018098e-05 9.09313315830444e-05 0.000351720373944886 -0.000141651781933014 -3.10568889787849e-05 -0.00107948097593077 -3.41280055895632e-05 -1.23722781614207e-05 1.17989467186561e-05 6.68056109879456e-05 -0.000314349298071509 -0.000750209032133739 -0.0264045950814217 0.0233524634040291 -0.00238681465540251 -0.0051281276113692 0.000630221635739219 0.0318436376441543 -0.00408746664482161 -0.00711271256607103 0.000110872233442718 -1.59886144803666e-05 0.000171820236867 0.000197173523831402 0.000150652293856802 0.000514101764344723 -0.000241736347705441 0.000151305495520714 -7.36222200966847e-05 -0.000951194199728327 -0.0105983782207538 -0.00104270705413296 0.00619663697410845 -0.000509328671563456 0.000297116945547198 0.0106258194593781 0.00126479916618377 5.36317728885724e-05 -0.000700592819912617 0.0687541083338148 -0.00374742990398686 -0.325934549322225 0.413743399621347 0.0563945372095999 0.259715127318869 -0.170650918904616 -0.327117042959366 0.095539512623754 0.229300065869186 -0.297892567094008 -0.0906619410398541 0.164293734557249 0.329712229852865 -0.110679835292847 -0.331019048800344 -0.0387500606703261 -0.172501258468051 -0.0595383387280048 0.07478195020972 0.0196486046773471 0.0918817328800964 0.010954282270364 0.0567911640913938 0.0156965818665752 -0.00144303169298726 -0.0770475440881796 -1.19369073645359e-05 3.35981772124173e-06 -5.31511458622523e-06 -6.19336571007163e-06 2.97767678491711e-06 -3.77179652118619e-06 8.88916842723801e-06 1.1089589584537e-06 1.69957608651498e-05 7.18048022100096e-05 -1.00648912537437e-05 0.000102808368069301 2.0811838277553e-06 -4.39032585189892e-05 -2.69760737084133e-05 1.27394755334085e-06 -8.85368615666751e-05 -0.000120899947092219 8.55230492751637e-05 -2.00286930655931e-05 -6.06819756146931e-06 1.07796735982908e-05 -1.72905428730403e-05 -9.15074038595174e-07 -1.68186380911357e-05 6.52846387835716e-05 -6.77976469607322e-05 5.92105218282932e-05 2.69268863289756e-06 -0.000187526499744803 -0.00107967258529041 0.000144573512882023 0.000273449030247673 -3.07271462992965e-06 3.11547052235545e-05 3.30736984743435e-05 -0.000112443213335712 0.000245661371835309 6.65823702808064e-05 -0.000386314007530314 -0.000466968836652278 -0.000345623655116615 -0.00017295335186428 -0.000201206145571864 0.00133122898880556 0.000749235909830952 -9.12556185357667e-05 -0.000201976980928007
  103 2990.2626249207 ""  27.6108921350065 0 0 -0.000166608127045217 -0.000222157060279716 9.31553221573634e-05 0.000175006665673261 -1.23435728007762e-05 0.000104831714925222 -0.000269018015814772 -1.8210978356455e-05 -0.000102926742368845 6.95476806842883e-06 9.2846687422204e-05 -0.000679206490290641 0.000100626514608053 5.08499977244558e-05 7.61453415327756e-05 5.59195917047684e-05 -5.07470908301894e-06 -1.61503577428356e-05 -7.26748002983379e-05 -1.21627877594567e-05 -1.65056708439428e-05 0.000110346601151438 4.30063964037886e-06 5.68811174512864e-05 3.24139621352982e-06 2.29322525726682e-06 -7.76390528908382e-06 -8.96940836786005e-05 8.90682616574047e-05 -7.22649672556354e-05 2.19315990065707e-05 3.01779654767608e-05 -0.000200632507121505 -0.000517584805103425 -0.000501269736720225 -0.000155277791601575 9.05304450513048e-05 0.000592257703051051 0.000354660664195478 0.00102005055042917 0.00229827707432145 -0.00136946610433147 -0.000442472564619233 -0.000341987266424672 0.00661080675762609 0.00010147195122052 -9.57678368179688e-05 1.39119089666807e-05 4.75817545130218e-05 5.87431754508463e-06 -0.000198871983829224 -0.000686088265622838 -2.13993425619969e-05 0.000136057945933271 0.000111545671395978 -2.54186576382335e-05 -0.000411008651975602 0.00152268872905791 0.000192484829201655 0.000926581427158888 -0.000584631006872379 -0.0012029749174163 0.000332045607538921 -0.0012331958433968 0.00160768915728966 0.000535809704536314 -0.00108274736232526 -0.00218666730312323 0.000782991157027674 0.00199159163766212 0.000237660174733381 0.00106427134368763 -0.00394267568132206 0.00484374372202651 0.00132298276973862 0.00902369899844344 0.00113056414519759 0.00554052990952264 0.00106640659609212 -6.87159085653464e-05 -0.00494218056277111 0.000935837703280961 0.000258143534838198 7.8144495031405e-05 -8.85516234551802e-05 -7.28102723175653e-05 0.000101399077501023 -6.11824448516513e-05 0.000200875604077318 -8.63005782399242e-05 -0.00122358399317589 -5.95452619151506e-05 -0.00163420709248178 0.000106678019081417 -0.000741220200520454 -0.000979291851881347 0.000211624877646538 -0.000943184631154591 -0.000406431578309997 -0.0702405752136176 0.0145327422980342 -0.00380126936846417 -0.000485778793551408 -0.0012923882896897 -0.000324271875070541 0.00972373580010942 0.00269454382225921 -0.00231534295803601 -0.0487492699237091 -0.0368361049168765 0.265705335070643 0.88468896292509 -0.118575943806961 -0.214262001517787 0.00055720700888566 -0.00279291810969715 0.00101288280659954 -0.00463290918829953 -0.000140323078591735 -0.00725230865733906 -0.0331799626413303 -0.0363433744137764 -0.0330346462470438 -0.00233903798146958 -0.00570482247767026 0.0461992596448886 -0.0771940867306748 0.00971882874980864 0.0203104718539312
  104 2994.70009086143 ""  28.6874863043154 0 0 0.000165556200679571 -0.000178315237178198 -0.00063443808324506 -0.000124519107558517 -8.42905685072354e-06 -7.62075265891937e-05 0.000116804828615035 1.94502043596447e-05 0.000106880295878541 -5.50609477130341e-05 -9.58791859613579e-06 -0.000178904932692927 0.00122868107422224 5.76470894744754e-05 -0.000714210115432415 0.000793764581377183 0.000112455989054307 0.00058810968043258 -6.43450432377656e-05 4.77002565707165e-05 0.00136391634838596 -0.000177674225525532 -1.5105920994327e-05 8.32541704183216e-06 -8.61130158603158e-05 -0.000106448286581999 -5.09139124029586e-05 -0.0206802129487162 0.0183346466650846 -0.00148561785994151 0.00816827816707073 -0.000724447367145888 -0.0333483613632051 -0.012217069926084 -0.0187552693581189 0.000396134537219291 -3.29667577560897e-05 0.00625690799610279 0.00515182447377379 -0.00150963266502885 -0.00411858451394773 0.00211678296015424 -0.000275841419151787 2.63863003117516e-05 0.000759008120313121 -0.0136461581767408 -0.000844422480318044 0.00843426420860743 0.00129577803903505 -0.000398727680550865 -0.0160912985020607 -0.00018254720771254 -2.14269482736713e-05 -0.000215353793191585 0.0554845361404347 -0.00530106348313002 -0.253063827737623 0.316465714463969 0.0422860721459974 0.198301986488409 -0.129083061702392 -0.250805033495637 0.0727558356764736 -0.246292617252451 0.320532695999248 0.101478700098487 -0.174313987423045 -0.349948674678584 0.120253637523808 0.322301525188137 0.0378219809066738 0.16942379871336 -0.151371139081516 0.188804100080578 0.0493827697036207 0.250165693048371 0.0300612778093273 0.154809179379619 0.0445798279811496 0.000457579878409016 -0.208418335217387 -1.19126022373754e-05 8.74276776541369e-06 -1.53489495796612e-05 -2.62132131909103e-05 7.65950438519804e-06 -7.58684710710314e-07 2.90298051261303e-05 -2.12195367672978e-05 2.18574317276294e-05 0.000130407438810124 -5.45269196712917e-06 0.000226354032854749 -2.30205336400381e-06 -0.000105198272723244 -9.67283863487343e-05 -3.4323128535075e-06 4.36823757488762e-05 -4.11196224822818e-05 0.000712044532993296 -0.000176906979180054 9.43247066679589e-05 2.06120064792149e-05 -4.4591296573928e-05 4.63802343632585e-06 -0.000221430638955429 0.000459048453462146 -0.000412569812781883 0.000623060358072618 0.000437057305812729 -0.00343975201830255 -0.00905420775242824 0.00120658992712857 0.00225338768104069 8.05760264337184e-06 0.000102607290625736 0.000132648533611404 -0.0002214387223665 0.000769401770807841 0.000178721510919783 -0.00259938327486094 -0.00320913386142988 -0.00239163914804524 -0.0011363800951277 -0.00134394091056395 0.00888951948962344 0.0062945697403257 -0.000789880168240262 -0.00169562287465876
  105 2998.47573052288 ""  17.6389698288913 0 0 -2.13040175028189e-05 -0.000236425492928611 -5.77917261158198e-05 8.16676116757198e-06 6.64355277062267e-06 1.20286317841628e-05 -6.13156148731049e-06 8.54523894859744e-06 -1.07497551778117e-05 2.71710115409398e-06 -9.35089670451259e-06 7.7619281911617e-05 3.43857087753291e-05 -1.40811532620628e-06 -2.95339521700318e-05 8.97300029053665e-06 2.69105256386336e-06 7.30327856871291e-06 -6.07845667314255e-06 -1.05328237437063e-06 3.0391275616072e-05 -6.94301291617089e-06 -5.54719101313446e-06 6.13676966561742e-06 -3.88981612925357e-06 -1.21545629985618e-06 -5.57180825974345e-06 -0.000258428882167995 0.000285088946824223 2.21522753585885e-05 0.000157928615542357 -8.0131189866578e-06 -0.000345368728518512 -0.000110144189729766 -0.000303256740373493 6.5081156834103e-05 6.0569891524492e-06 0.00165016570487594 0.00134109323187616 0.000383085092276736 0.00124202846948212 -0.000768007510569847 -1.26472158117807e-06 7.97201143351152e-05 -0.000826949840502863 -0.000524470586479911 -2.98682061118952e-05 0.000287644308506047 2.57024733326532e-05 -3.36725400698509e-06 -0.000342332725233658 0.000118160866246887 3.59154237233085e-05 -7.26702570596408e-05 0.000854090692887483 -7.1157910590505e-05 -0.00394105791302717 0.00415148317901219 0.000553062220586822 0.00260513165757443 -0.00195447053362791 -0.0037857113241571 0.00110557086828403 -0.0028250932772035 0.00367234698205685 0.0011641961215745 -0.00194862892177434 -0.00391269389726644 0.00134768102987794 0.00292208742309304 0.00033941062798408 0.00152337136420778 -0.0025643730064762 0.00318376909590898 0.000834046386002625 0.00312067924355114 0.000363283712801401 0.00193680547294605 0.000741156528518893 -5.16840679026582e-06 -0.00351487552356041 6.01188739415301e-05 0.000673218246260098 5.54215491802535e-05 -5.49914562706125e-05 -3.12347648509701e-05 3.16098174062049e-05 -3.96801648365265e-05 6.41622423359783e-05 2.18015469424886e-05 0.00200926026637806 -0.00102380010537272 0.00381811065268617 -9.56244506248252e-05 -0.00508804507079366 -0.00557709915758954 0.00013623382741406 -0.000358093806551503 -0.000367771956601724 0.00107633360914107 0.00239062854648476 -0.00797677353336153 -3.95814515764872e-05 3.86587318912111e-05 0.00029320122625106 0.00949436840557654 -0.0376605513638747 0.0355049252421056 -0.0108048223881343 -0.016730109757402 0.0985571259353441 -0.00330113955384554 -0.00179593159518772 -0.000963798797613967 -0.000153711374979578 -0.0028436440634719 -0.00485702022197857 -0.000479269740845468 -0.00275246769620504 -0.0018935808380025 0.224581523995448 0.273971195489644 0.209536871785085 0.0914551005197907 0.113189696324925 -0.746877490736711 -0.428178029072947 0.0543598624290751 0.115347714842562
  106 3030.78090883228 ""  34.8880930996579 0 0 0.0176592568390171 0.0892187998196099 0.00131989678551227 0.000529779081560147 -0.000675270914453056 -2.54678833031017e-05 -0.000311258042265877 -0.000269018787362677 -5.37609060165961e-05 2.54503172709418e-05 8.29350770516918e-05 3.8144219052845e-05 6.25215254885846e-06 1.22196609634035e-05 -3.37813034953954e-05 -2.55115750044378e-05 3.12993352840007e-05 3.24162774056594e-05 -2.47525004249001e-05 4.66129247900277e-05 8.01565385902854e-05 0.00118432873436481 -4.06405514583628e-05 -0.000538323059867721 5.263692809844e-06 -2.39644942268594e-05 -1.99677294148606e-06 -0.000131141078096878 -3.65232632270933e-05 -1.5906068287343e-05 0.000157679301589533 -0.000103311002429258 7.00065725658433e-06 0.000316561500596235 -0.000146625556082336 0.000208333997042533 -0.000954485776095805 -0.423191637098432 -0.371105577211418 -0.217013498299879 -0.628829321253308 0.353318849229387 3.2400067785188e-05 5.98759425910426e-05 -0.000786931196058578 -0.000301866830304203 -8.63351952240517e-05 0.000126903854471332 0.000191106210201133 -0.000119551364767313 -0.00115900344859679 -0.0110926461340397 -0.00131465013832749 0.00689236203778566 7.35573187280324e-05 -2.37682906113112e-05 -0.000482302236488869 0.00137041301780581 0.000140802758710117 0.000844034890321389 0.000153645219847644 0.000374804424347343 -0.000105069677744916 -0.00101930713731637 0.00132673539696873 0.000437355817466021 8.55896084020522e-05 9.77467065311108e-05 -3.94889919870616e-05 -0.000892750488166423 -0.000133532483229738 -0.000510286883906137 -0.00163425387202533 0.00211958650679415 0.000589292140438406 -0.00255375811709353 -0.000369661557829278 -0.0015624131344146 0.000405850530392467 -1.85124398339321e-05 -0.00153957442229726 5.66857731566958e-05 -0.00125957739997782 -0.000808336449624132 -0.000357413315462291 -0.000432271280038072 -9.70257374602153e-05 0.000337399559030796 0.00366440761114177 0.00205926464433263 0.000877726873277984 -0.00115591497273849 0.00227456770321081 0.00106570661588328 0.00610752208338859 0.00955048412355459 -0.000461285776262547 -0.0233713550186498 -0.0225944246083947 0.00210581487159937 0.000833045232929488 -0.00646883837081327 -0.000117219950825393 9.1755242263873e-05 4.45294271586022e-05 -0.00118204370261304 0.00101337839726407 0.0023163791416737 -0.00908339873035249 -0.0124255071958297 0.0751211273642506 -0.0160626464800785 0.00273760698070567 0.00217729263139736 0.000658913245744732 0.000733004412136323 -0.00172126938991365 0.000290722477787995 -0.00200146161165351 0.00136704202323983 -0.00998104737188959 -0.011501887670414 -0.00797040543286006 0.00169579425689829 0.00233365759604589 -0.014637825629025 0.0227630105391214 -0.00279499296248127 -0.00502041446299961
  107 3037.77154340917 ""  1.44951463999683 0 0 -0.00156643169309279 -0.00791763658191032 -0.000515112949125329 -1.33710104053434e-05 0.000125611647231887 -2.83105993822822e-05 8.68226915351341e-05 5.63006916490865e-05 6.03159697490312e-05 -3.40629358609315e-05 3.78511068215107e-05 0.000109755634682056 -2.07587398626843e-05 6.00893742479146e-06 7.81853661347363e-05 2.70347512462967e-05 -5.33859650007329e-06 -4.23997557264004e-05 -2.94686105613225e-05 -1.39742307935413e-05 -2.29771689474825e-05 -0.000132611872693823 4.42255854853961e-06 9.828449111204e-05 -7.56209478942755e-06 6.74735192315754e-06 -4.60475274579636e-07 2.96539057626316e-05 -1.18369490914319e-05 -2.24924523215424e-07 -4.76081387283812e-05 -2.84406093745921e-05 9.07272612083648e-06 -0.000622608932730099 0.000298714937384301 -0.000344095589229593 0.000126617122930648 0.0410782130917329 0.0358169487058904 0.0180620809361295 0.0524988311839584 -0.0295119764170564 0.000154334822607058 -0.000197520157180265 -0.00183713801144012 0.000547701218555074 3.46727153987263e-05 -0.000321592266288105 -4.57592019989816e-05 3.03230240365914e-05 0.000282064836450342 0.00147255268502007 0.000102486430617363 -0.000815810879490421 -3.77551973806265e-05 6.35583854101717e-06 0.000223802058189012 -0.00039051479595316 -5.57917222788126e-05 -0.000239150260689715 8.75728726805504e-05 0.000135768905584003 -2.7988204957938e-05 0.000119397341509519 -0.000155879330584795 -5.0004779085236e-05 0.000255154164506031 0.000469576580142739 -0.000160925815381214 0.000194494233532746 1.24087808081527e-05 0.00012820103059507 0.00332263995585669 -0.00429917335182966 -0.00120974623792827 0.00479376452081005 0.000695344105707719 0.0029653472061076 -0.000670659838089563 4.94437841026861e-05 0.00232236805226182 0.000473736166281877 -0.000390928827957805 0.000184927420346169 -1.49566816236047e-05 -4.0347948375022e-05 6.53056851222878e-05 -0.000162136518511046 -0.000128387679267708 -0.000134436349873465 -0.00250645018670725 0.00201156487050832 -0.0032692715726456 -0.00239873609449856 0.00140276870115836 0.00211123096667986 0.000379913831860438 0.00148030415256385 0.00135592558944538 0.0227168877580252 0.00819898087589261 -0.0671828713224422 -0.000381559508702635 -0.000539864183696511 0.00123050561855318 -0.0183128621710964 0.015728750637732 0.0358863239947143 -0.0874510389907222 -0.122639505375828 0.769739783159753 -0.183515723774466 0.0285456191070923 0.0308424344575572 0.00412744739576551 0.00471052440609929 -0.0206219385087186 -0.00112161138953704 -0.00486128935917715 -0.000834396477722294 -0.151281730100712 -0.176391952331912 -0.121885714459776 0.0258430124756452 0.0359621807793073 -0.225943688913768 0.347131542715729 -0.0430962644322354 -0.0779187348275476
  108 3040.72982003254 ""  7.5646177093681 0 0 9.7842725583232e-05 0.000416610964443239 -2.43731648359777e-05 -1.44924570573938e-05 -5.47022643498858e-06 -4.41872319098112e-06 6.2414143888123e-06 1.32563398426638e-05 4.04187244557731e-05 3.98539962081647e-05 -2.41606603408408e-05 -6.46632313997844e-05 -0.000292716404652829 -0.000172641407792497 0.000214853459433507 5.39569324634344e-05 5.09766866593133e-05 -9.14876833468842e-05 9.42155238128894e-05 -5.76821811157662e-05 0.000509819216564816 -1.06508052776376e-06 1.25471334251706e-06 -6.20894808227e-05 -0.000395292240523335 0.000529541039135372 -0.000253113396195222 0.022939090712463 0.0172746858070639 0.0230976035632107 0.0182082179550811 -0.00835572124756753 0.00322143867969447 -0.0595009075908287 0.0253653942997454 -0.04167199471516 2.0992862629654e-06 -0.00173442214684812 -0.00153644702378335 -0.00109892513850233 -0.00316361185472986 0.00176997611841731 -9.75524740545414e-05 4.90162346136221e-05 0.0010357488777764 0.00310819568004219 0.000413019702641052 -0.00170723019341361 -4.54717114420883e-05 -2.64462962065313e-05 -0.00588805195019787 -0.000711695190472186 9.65090750759742e-05 0.000361595831541284 0.0502479013307913 -0.00108259548794624 -0.189935571277013 -0.238383756037155 -0.0287611996540977 -0.145660523489721 -0.0850508782529343 -0.178256883500389 0.0597527580481855 -0.0875210869295075 0.115987441114097 0.0384028927337912 0.00837518182237585 0.00272417084261556 -0.000370750339314968 -0.137306221119508 -0.0198880648011535 -0.0750808803585416 0.28758188919534 -0.377308993801433 -0.111089827782106 0.507692077749041 0.0704938348248853 0.310996711908227 -0.0833244253841237 0.00331333884947015 0.298538496713321 1.64630712410213e-05 -1.23466467484167e-05 -1.88526309508264e-05 -9.24440420360372e-06 -6.62273494681981e-06 2.15202963640328e-06 2.24871524642044e-06 2.80712866497411e-05 1.71770158251995e-05 -1.87808103580891e-05 -1.65227076613809e-05 -5.65343182067448e-06 2.9890548821431e-05 0.00014263341669556 0.000144735535517807 8.91954862581305e-06 -0.000210908123406586 -0.000200670752483292 -2.37242045218119e-05 -7.10797679350555e-05 0.000443011434561679 -1.28892062287409e-05 6.32695091752912e-06 -7.82362337786726e-06 3.50298261732196e-05 -0.000213847341690352 -0.000356905883981793 0.000715622053728067 0.00086080414049144 -0.00540372445607736 -0.000314184718786614 1.7285653998733e-05 0.000220194977956454 -3.64701120144656e-05 -1.70192212510933e-05 0.000116328162369418 6.77717100074684e-05 -2.06945765913624e-05 5.06873376132664e-05 0.00215044059160623 0.00252189266956927 0.00181926322300085 -0.000250955971196229 -0.000332642454293203 0.00192001694267544 -0.00236145929741646 0.000276112738492785 0.000487008704114797
  109 3042.71271328217 ""  7.76811326297738 0 0 2.80712847227917e-05 -7.29020461421081e-05 -9.77079864467806e-05 -3.60717587703224e-05 1.61683552117163e-07 -5.17829110655588e-06 1.35605707073306e-05 -4.62455917704437e-06 8.29482116571315e-05 0.000124306466126907 1.09379317734649e-05 -0.000252278424289686 -0.00161912519630264 -1.63060910296575e-05 0.000846803485071517 9.40785357118027e-05 -4.63004283195421e-05 -0.000295401475308775 0.000177393140856223 0.000105372552335426 0.00141642180978763 1.55585302835606e-06 -9.90092994250966e-07 -0.000149336874496426 -0.00037190407846875 -0.000269392816661383 -0.000549333115434567 -0.0434569583360387 -0.0340587531189947 -0.0386175522686738 0.0507390402068445 0.00558995702625832 0.00843352514824905 -0.0184447339399505 0.00946027287501272 -0.00634563074900689 4.26111057760291e-06 0.00112831247223798 0.000931766304286747 -0.00011657537329133 -0.000306242918844759 0.000141505177587238 -0.000343057316650253 0.000204742744236753 0.00419235468226736 0.0170665216384025 0.000937553598928683 -0.00886348514295783 -0.000138336347287789 -0.000615207329951529 -0.0164287296962701 -0.00196175027389916 -0.000200243089410858 0.00102863715904171 -0.0856515377982918 0.000366957099323189 0.309470509259919 0.434628417246556 0.0494977774867512 0.268108809364765 0.171942018734196 0.356231218433628 -0.115318143608436 -0.116436683066711 0.169941527383149 0.0568947549637645 -0.0825613196149463 -0.188395913562649 0.0685792823043903 -0.405566584133711 -0.0476573108085958 -0.222253611163683 0.102921055428711 -0.132803470021717 -0.036236664159967 0.131080376591279 0.0199562453867159 0.082610214112746 -0.0129027028649254 0.00157307208193428 0.0301423465590563 6.64452615116896e-06 4.66308273565827e-06 -5.89378526972751e-06 -8.10491339140295e-06 1.07664988919732e-06 1.9996040045784e-06 4.67735737087119e-06 -7.47127514824075e-06 -7.54031424236099e-07 1.80200774509453e-05 -8.48456742346359e-06 4.36019589992608e-05 -4.64879846187414e-07 -2.22689814348724e-05 -2.51441067891342e-05 -9.27286359548659e-07 6.47917827813084e-05 5.51267385766778e-05 6.24605748998263e-06 -2.49243800509227e-05 0.00012530441196863 1.44182142119843e-06 -1.52370418592341e-05 1.88023561798675e-06 1.14879514766662e-05 -4.52416488306129e-05 -4.74563539328116e-05 0.000220362507443512 0.000233286109918374 -0.00159169291756442 -0.000264051939070808 9.30284539844502e-06 0.000114340680287476 -5.25362508650954e-06 -1.10799806883569e-05 5.75267844062689e-05 -4.36340205509166e-05 0.000234482273609329 -5.04313052410664e-06 0.000413722832583785 0.000479028745718339 0.000348349587572607 -1.62939470963607e-05 -1.21951045266494e-05 8.24702618785388e-05 -0.000558525395080714 6.93496022591373e-05 0.00011783139017315
  110 3049.72411297873 ""  17.1558489384942 0 0 -4.98890706250706e-05 -0.000167462242110131 1.63758530835086e-05 2.41822208216861e-05 -1.3787051348724e-06 1.28780963545686e-05 -7.03239676927492e-06 -4.19284867318788e-05 -3.78531209022378e-05 -3.86066159026351e-05 2.70571335663905e-05 0.000112222858326888 0.000517178048731634 0.000159851791888682 -0.000314866912389074 -4.81047007273122e-05 -3.79413434456861e-05 -4.72625782180616e-05 -0.00010516026439138 0.00018662818870762 0.000303963041734023 4.15959679621799e-05 3.4877520886701e-05 1.42031099740233e-05 0.000611039964742489 -0.00100117615786826 0.000488614760322506 0.0129904671885515 0.0139093128078157 -0.015681925271043 0.0178495334030402 -0.0746054663370988 0.00427363422921987 -0.0025170275997176 0.00833985043638256 0.0347552478379004 3.63962852408226e-06 0.000701031290384068 0.000599245839788545 0.000459010961053384 0.00127258563317226 -0.000725429653604194 0.000130776006670699 -5.75635517420137e-05 -0.00154440557874932 -0.00571999060247015 -0.00011326445477346 0.00311294034258491 0.000254918392614482 -0.000413810360950302 -0.00355587395417234 -0.000432367310098077 6.30389315409635e-05 0.000229666813459007 -0.0356503298745834 0.00754731053704122 0.167233744506189 -0.0370441616466803 -0.00140340579433626 -0.0272917661095622 -0.0843381230457849 -0.168476131529525 0.0471895330708736 -0.370782293832417 0.467423188801955 0.159182139647161 0.240244573735314 0.452034014935963 -0.164559587797831 -0.0836650421407628 -0.0280709471811333 -0.0474251465888509 0.0729736245957683 -0.0889319037417684 -0.0169956805308534 -0.119476751822927 -0.0135291534872868 -0.0654163844286549 0.0744572744215537 0.00533187870140954 -0.334502087809825 -7.09260099985182e-06 1.94198067329054e-06 1.36354084637411e-05 8.97505895122714e-06 3.39757184020737e-06 -8.78876464222443e-08 -4.94257202379176e-06 -1.34462605823203e-05 -1.47195415534535e-05 -3.23166406287894e-05 1.52448403946499e-05 -6.6033619902232e-05 -5.38242602703215e-06 -3.02203061987704e-05 -4.39405409461226e-05 -6.59672278066681e-06 0.000127629308239292 0.000139609725091908 -5.36032583404712e-05 8.56193539248254e-06 -7.71369439334634e-06 3.25396621734139e-06 1.05850325108395e-05 -2.13694708489712e-06 2.89961255233821e-05 7.52359234946199e-05 9.54937402332819e-05 -7.02556795833209e-05 -2.36089795292694e-05 0.000233344535379395 0.000660515979460199 -7.87859471416863e-05 -0.000186407347614208 1.25541142918782e-06 -1.41875251211485e-05 -1.08406077090217e-05 2.23114427777432e-05 -0.000136066433497701 -2.75702226881697e-05 -0.000760847168230237 -0.000912681540056922 -0.000667491505552816 6.09953159719723e-05 7.86535475944126e-05 -0.000403513575826627 0.000377189126927953 -4.23639853753634e-05 -6.67317666926702e-05
  111 3050.63530664851 ""  91.5550484694533 0 0 0.00011230240022604 0.000232690126202545 -5.31885324385077e-05 -0.000101299175324785 -4.67098554003999e-06 -6.69177942393465e-05 8.08282685908315e-05 1.14275707115308e-06 0.000113902192333718 -2.10690151168446e-05 8.64372278663593e-06 -0.000234727827138647 -0.000244810180610743 5.95928513449597e-05 0.000388887010899623 0.000343863915437453 -8.63375109841354e-06 0.000302849845502301 0.000270929387941816 -4.8894952785222e-06 -0.00145179578371977 -0.000147390530275948 -7.38154411874747e-06 -3.60184428642436e-06 -0.0025296224924899 -0.000206580073153409 -0.00102786469115587 -0.0223927938818499 -0.0151541607951167 -0.0298887297076026 -0.0653937200096608 -0.0158914443894397 -0.0103046973264756 -0.0330891578374783 0.0173807015051669 -0.00381467930073273 -3.73447567299259e-05 -0.000881522259840436 -0.000710584450605782 -0.000722550959159272 -0.00189156480784054 0.00113275211044926 -0.000227155021328478 0.000126369089643261 0.00227280503780882 0.00277518354873397 0.000252089183945909 -0.00191767857600291 -0.00011048513056112 0.000530880453932261 0.0172379424845115 0.00232863341994662 0.00017954781396098 -0.00120967329325563 -0.0630840347192667 0.00385825123061635 0.246059212566263 0.270836410349965 0.0295470023573462 0.162672466776473 0.0680459086034506 0.144904971312801 -0.0497276574351214 0.116250234755533 -0.17288637209175 -0.0591613619861273 0.138623073899781 0.301676973623893 -0.111348650272722 0.530474964208189 0.0612822401516057 0.295669254056072 0.186239294076974 -0.242609634738436 -0.0647460032441892 0.21709918919244 0.034514977387507 0.13547071984945 -0.00223275483744583 0.00344981083089077 -0.0235772605569711 -1.55672784313999e-05 3.15219805926082e-05 -3.21950016576455e-05 -2.68286847710724e-05 3.52856977239664e-06 -3.97837161581916e-06 2.62187687141009e-05 9.03156807970515e-06 3.95353469120611e-05 0.00030829902983827 -9.27586685974282e-05 0.000506821853928862 -3.6795440867404e-07 -0.000281326019729292 -0.00022094372969572 -4.18863099445477e-06 -0.00017034253521924 -0.000252436130049155 6.34121926045527e-05 -3.61940133222446e-05 0.000111279477444277 1.98964176167701e-05 -6.08030091288457e-05 4.75532131812324e-06 0.000135781103621829 -0.0001739364971159 -0.000304330161496095 0.000294467649068579 0.000166759728180654 -0.00159436039998422 -0.000983579204125071 8.49941871567001e-05 0.000333612290207175 -5.33219644917322e-06 2.6749270307133e-05 0.00013001521809517 -0.000277728109927419 0.000861894578836232 6.71456804694803e-05 0.00160966473392048 0.00190530986499747 0.0013552755648659 -0.000190094518969109 -0.000259930176401535 0.00154300709646122 -0.00308464246745912 0.000404304458993211 0.000686228685143334
  112 3053.96994067546 ""  34.8614660339557 0 0 -1.0903890123403e-05 8.03742550027292e-05 4.30702008014524e-05 3.0950575965545e-05 -8.04375434527236e-06 4.97787539373371e-06 5.09860988181018e-06 2.21265644390547e-07 -4.23651277305727e-05 -0.000155521425575133 5.83313197888015e-05 0.000380432875008929 0.00246274488573655 0.000291854689606119 -0.00118849534012025 9.37044071373926e-05 -0.000229566314562453 -2.08594870226818e-05 -9.28659439658875e-05 -0.000133196617405272 -9.79349364436722e-05 4.83406641493377e-05 1.52971159803047e-06 5.21217964655811e-05 -0.00013985350669651 0.00192119163494503 0.000994558357162576 0.0161439195741131 0.0156843997975964 -0.0103749241990722 0.00396326381802147 0.0413634682998965 -0.00033105297317247 -0.0293283124052095 0.0284268571920338 0.0607910148385803 1.31511977442188e-05 -0.000637378458539474 -0.000554981920180235 -8.19447767096062e-05 -0.000283996811567954 0.000147132254832968 0.000439762766104977 -9.8806762354458e-05 -0.00588908844577034 -0.0269748190443631 -0.00108920683176112 0.0142084802746284 -4.19215261586521e-05 0.000343138901869201 0.00122340760886236 0.000167157867573639 -2.73396503661944e-05 -6.84302339545059e-05 -0.0235895353802243 0.00489669233162153 0.116887457517744 -0.0711858027175672 -0.006096760949263 -0.0489448268425568 -0.0941215540737999 -0.193946770480541 0.0533786629926571 0.169105465219348 -0.206611854633244 -0.0723330642542793 -0.151034936259997 -0.292548760310442 0.107729666001507 -0.0647653024382088 0.00282304903076253 -0.0364421414917498 0.280541330321201 -0.358632496288826 -0.0801561174810262 -0.0696374653762744 -0.00200182972418412 -0.0233614926703344 0.134166540898342 0.0125211924056441 -0.623641109066431 5.80470642570865e-06 -9.22593857337528e-06 4.91923284792547e-06 7.3267149959865e-06 -5.12768842774844e-06 4.47371452912127e-07 -9.04677713896739e-06 1.48102775654014e-05 -1.09784107126701e-06 -6.55640853597039e-05 1.7296825260218e-05 -0.000109981904169855 2.62590209130758e-06 9.23548754308399e-05 8.2846796286993e-05 1.1859575461104e-05 -0.000101523134103523 -7.14546603208398e-05 4.85900718731881e-05 2.99791565914116e-05 -0.000185198224331495 -1.05150932411082e-05 2.71934023744134e-05 -2.20866001200558e-06 5.499855682016e-05 -0.000148653492090086 -0.000412696205368239 -0.000228376248498139 -0.000320078913580904 0.00217599549110872 -0.000376016687428871 9.22257907688789e-05 4.81451219825923e-05 -4.32396332645227e-06 3.84636187335666e-05 -9.0413535176729e-05 0.000101673864151154 -0.000406286287361701 3.37250307198491e-05 0.00167420855479507 0.00203971538583366 0.00142545322930013 -0.000378280715397405 -0.000559009639310639 0.00315687266488306 -0.00192267440654869 0.000239408266147958 0.000394295276748011
  113 3056.92554217422 ""  36.5820984430207 0 0 -4.12941665289599e-05 -7.1539929448061e-05 4.87715813664311e-05 2.12572887462731e-05 3.18150679898205e-08 -1.46579408080462e-05 3.38193228050708e-05 6.37693996004994e-06 -1.56383725775618e-05 -0.000312585966653262 -3.95357315642251e-06 0.000831046587085909 0.00556245855271664 0.000273916102079197 -0.00255629979074945 0.000263443767036892 0.000146283441603742 6.07637972274247e-05 -0.000101632048256349 2.06257204558465e-05 -0.000414526438015133 5.49719032263429e-05 2.1376866591777e-06 5.85482702072355e-05 -0.000700824057700221 -0.000834167053293481 0.00174970746233075 -0.0307342720215896 -0.0376481312407666 0.0650988388798412 -0.00168662910214249 -0.0120704891449036 -0.000383642585753319 -0.0100137661114631 0.0111914814558382 0.026507246812326 3.28614991183864e-06 3.72299303188305e-06 1.3146997760137e-05 0.00033827296595831 0.00089060634404004 -0.000492940945150054 0.000993151322075626 -0.000672548181656586 -0.0129567243643552 -0.0606147353572651 -0.00387223223711287 0.0318117879599858 0.00017747692559443 7.28918219404237e-05 0.00512911969675999 0.00061370088225773 4.61066280404201e-05 -0.000273748587262142 0.147575469599089 -0.0280740651890678 -0.65525156061221 -0.0261943112202977 -0.0108256679027014 0.00408182151809359 0.242443299229709 0.490104619400492 -0.129561073634574 -0.045428482293956 0.057072954991501 0.018850975869449 0.0471516180959088 0.0887447399601792 -0.0342905589573928 0.0207200713804843 -0.000769568784836222 0.0105257169061094 0.105584130793844 -0.133628907747433 -0.0302770494335575 -0.0438474398949984 -0.00226241109577706 -0.0189025155693563 0.0588283491512523 0.00736292305286477 -0.271443169238388 -2.37246624081669e-05 1.78676521858054e-05 1.36150555382453e-05 9.46385117990044e-06 3.00632248872416e-06 -2.51827713931637e-06 -3.03508886520264e-06 -6.3882907915887e-06 -3.94116513479097e-06 9.30333755146565e-05 -1.9855769103772e-05 0.000122546442606029 -1.1557200133256e-05 -0.000199592219782242 -0.00019545985735827 -4.16977380382852e-06 3.1742818931916e-05 3.41322828408793e-05 2.94113332539562e-06 2.75111848630979e-05 -0.000167583366987151 5.94831067051758e-06 1.41808065112703e-05 -4.2569426719638e-06 0.000173254326738671 -4.82565727523594e-05 -0.000273237616522935 -0.000257482632004853 -0.000319957817636621 0.00203139638795752 0.000157588200746041 3.37249608623452e-05 -8.64633864578335e-05 -3.58294401935541e-07 2.86813468352844e-05 -4.9085156064082e-05 -2.60386552806007e-05 -0.00021949192867796 2.82587532110619e-05 0.000531441368006286 0.00064219538996185 0.000400148631354736 -0.000252905443978951 -0.000398899545364493 0.00234825893015835 -0.00231756097033618 0.000310369402175279 0.000527761011642185
  114 3062.07908647996 ""  21.7979726287863 0 0 0.000192028454979556 0.00123659749510235 0.000264776006050521 -5.32128088851813e-06 -3.32990709172856e-05 -1.52273056842501e-05 -2.73131972800071e-05 -2.10200299928176e-05 -1.46423607357978e-05 1.53430352633898e-05 -2.65105032698796e-05 -0.000272336236414007 4.95655465230482e-05 6.32709643140686e-07 -3.89384816881902e-05 -9.47031748850585e-06 6.60968865019227e-08 1.80037114902094e-05 1.37222480349465e-05 1.5757993854558e-06 -1.50149411518815e-05 6.52262765052566e-05 -5.52539701952202e-06 -5.22156700226695e-05 -1.29006306579895e-05 8.41862688662172e-06 4.41098194603006e-06 -9.64073322519508e-05 -9.25066542579768e-05 0.000166815894828183 -0.000189872532830021 0.000198207895070602 -3.48091363294293e-05 -0.000382280216079799 0.000284968152483851 0.000340752127901752 6.73877800228868e-05 -0.0077796539505607 -0.00673013372538166 -0.00216637365699089 -0.00675116850632571 0.00376629582633001 -0.000211244479366151 0.000146357785223217 0.00343297500965116 -0.000503308423018147 -3.0582248065721e-05 0.000293576578014468 -1.37669893854071e-06 1.72283129891441e-05 7.86166114726837e-05 -0.000759577509500196 1.35422391853649e-05 0.000361785972888675 0.000415813036000239 -8.772456164033e-05 -0.00186028307296943 0.00021407189980051 -6.6980560415463e-06 0.000177793587435506 0.000564819543833729 0.00113858065587359 -0.000306895470865929 0.00140902315131719 -0.00182154391154674 -0.000649264050444629 -0.000438421398444415 -0.000754862929140103 0.000264658343765935 0.00132966807620553 0.000210153673936765 0.000733257297443326 0.00285988948769107 -0.00370952640854661 -0.000926948148113172 0.000934383670946018 0.000180031467119246 0.0007000854184943 0.000772272318787502 0.000103823380579058 -0.00384919833116257 5.891516994894e-05 -0.00191059237692179 -0.000533856885384152 6.10460233361153e-05 6.41784809089397e-05 -6.89991010010648e-05 0.000147833927965138 -9.37256448096031e-05 -9.26877446834147e-05 -0.00599692791271953 0.00132115061825285 -0.0105000292147514 0.0025968241476108 0.0199851013489997 0.0184129574009382 -0.00039083059275469 -7.84605476278232e-05 0.000320653193588828 -0.0171140877623362 -0.00418746266825202 0.041191726916316 0.000197026135984512 -0.000165822114167286 -0.000963946761504035 -0.0178091043146281 0.0232058257993254 0.068245860001487 0.0500567462963968 0.0764124683080878 -0.448924792644909 0.156276564711259 -0.0251637535544704 -0.0308507342686337 -0.00321653992848006 -0.00725257831827278 0.0108080272819093 -0.000771730848002892 0.00611147898641705 -0.00150286638072413 -0.254548604895821 -0.308990531612243 -0.209345957341538 0.05969430017557 0.0905535144730767 -0.523898121536927 0.406106648012878 -0.0534069377842646 -0.0852371970340295
  115 3075.39317123271 ""  16.9098819863517 0 0 2.8040826073221e-05 -9.21193377167044e-05 6.31434736930703e-05 -7.40936718931727e-05 7.63429227594443e-06 -4.33245915894613e-05 0.000108829021655547 1.49275087101784e-05 6.32785979525561e-05 -2.55241752796654e-05 -9.34285830873736e-06 0.000158629215657598 -7.90970174560734e-05 -1.20090899968473e-05 2.99491061564637e-05 -9.94250747930555e-06 -1.91821220652007e-06 -5.18535560067683e-06 1.43353416155628e-05 -1.02281503517885e-06 -1.24187288186747e-05 -5.87563446565176e-05 -7.00620532212871e-06 -5.29375248593393e-06 3.80293966524596e-06 7.51243992137197e-06 1.45358518354343e-06 5.97402567179985e-05 6.26924865454288e-05 -3.82139876611892e-05 3.78174266197999e-05 8.51734053384477e-05 -7.63635051756965e-07 -7.55775493305854e-05 5.38421273169698e-05 -6.57667342433887e-05 -9.18891539384985e-05 -0.000213122231201458 -0.000162298855856976 0.000241349491970341 0.00125566983730045 -0.000756033218940991 0.000165651914504773 2.42170903357522e-05 -0.00170266221807976 0.000740470306786033 9.13412327057803e-05 -0.000414182419233959 -3.18285650678706e-05 1.39978141232029e-05 0.000203810629154463 0.000509721419445791 3.5656311067237e-05 -0.000173144003616573 -7.73859022255332e-05 3.45636005568499e-05 0.000403086559505604 -0.000281585612084316 -1.38953026333314e-05 -0.00018937242824189 -0.000376710214018755 -0.000795830822589093 0.000226964328777199 0.000227693847196067 -0.000247961679464037 -9.78966846039113e-05 -0.000385247125277043 -0.00077636591798257 0.000291147065344125 -0.000317805452377201 -1.6109357191321e-05 -0.000179295850465623 0.000558654492894173 -0.00071570664215237 -0.00024764083679705 0.000483432099291449 4.32576432753985e-05 0.000309173832018592 -0.000195170432938581 3.39983056182296e-05 0.000683627289060374 -0.00126819556612745 0.00377030385407001 0.000439225688861694 4.98756185785667e-07 -9.35187304002144e-06 -3.73578902366573e-06 -9.887856286157e-05 -7.19344392463141e-05 0.000156462468848893 0.0165969720561684 -0.00589826708067009 0.0275911714890213 -0.0021410897435079 -0.0364149732734101 -0.0340759402957193 0.000205286648967317 0.00026226518911336 -0.000360352784321399 0.0102204858041368 -0.000563982981681617 -0.00481018172965719 -0.000144178694714659 -0.000542680779224678 -6.1540755307761e-05 0.0803728128803863 0.0313401050858527 0.0141591332156578 -0.00349233021590867 -0.00664579606515235 0.0357836939810582 -0.109119856678513 0.0182073903535883 0.0242481224734532 0.000916846635601855 -0.000280156120074699 -0.000677879343197185 -0.000620956519221992 0.00157591833519451 4.35059299687398e-05 -0.36740999587695 -0.47117639830853 -0.341615995037533 0.0161010400410662 0.00455973782059303 0.0134737139114095 -0.611479040251786 0.0929427925533674 0.158339357547289
  116 3105.7569561812 ""  8.82789600480988 0 0 -0.000322972310641224 -0.000675599709901272 -0.000745597954163842 6.40983041278669e-05 4.88977185345588e-05 1.18253643299386e-05 -0.00011004543038909 -2.17565769900565e-05 -6.24255949421823e-05 5.06145346922034e-05 -7.69836034508923e-06 -0.000380476073639727 -5.4500931807376e-06 2.17036490015804e-06 1.78195160553789e-05 9.72643114475534e-06 -1.11923578151576e-06 3.41520487752068e-06 -1.86678539508915e-05 1.60064607811628e-07 5.85508203256317e-05 6.39499406343446e-05 1.2133266834998e-05 1.77070888651084e-05 -4.57080652542241e-06 -2.39945445688842e-06 -4.34811056301725e-06 -3.0474893424413e-05 -1.71931260045739e-05 -3.49991702019444e-07 -3.67223732292552e-05 -1.99809888818291e-05 -8.05399424396698e-06 -9.10831093182459e-06 -1.31368863634279e-05 -2.08243617185528e-06 0.00111793894344425 0.00822416827415585 0.00848046732779877 0.00102751118413504 -0.000126622727561132 0.00133751488369905 -0.000296947576499926 0.000125659255055424 0.00445475509606194 0.000307171126717914 9.76151386493453e-06 -0.000158550383499416 7.92454561726233e-05 -2.19586162810529e-05 -0.000728117032441535 -0.000525512934496813 -5.81522852934669e-05 0.00010260403830499 5.49226247720252e-06 -7.09987549012087e-06 -9.70398625720245e-05 0.000303998439948771 2.38299906421605e-05 0.000185359015838589 8.36169156691004e-05 0.00019904107658014 -6.26244278237267e-05 8.54846318604797e-06 -4.09124798212851e-05 -1.1942538348799e-05 0.000102219280691521 0.000231267551852271 -9.04004413056396e-05 0.000363419304194965 3.84809843147191e-05 0.000202034528555621 -9.37968185550054e-05 0.000105262738041462 3.52156835037349e-05 0.000228023748265751 4.48268075313987e-05 0.000131654599106672 1.70353803535287e-05 -9.17929264251e-06 -0.000103035228605533 0.0247273661965376 -0.0571585250071277 0.00468472243184633 -0.000174247340189406 0.000635129268738294 -0.000146775317940633 0.00155879128028504 0.00114713354311166 -0.00180022527787494 -0.32833604006929 0.112565449759328 -0.536724832571626 0.0295985603627957 0.531273368555734 0.499116219171831 -0.0021349790254059 0.00236605249233377 0.00522604278750376 0.00115729260851674 6.86706098920008e-05 -0.00117304632620732 -0.000548393088307371 0.000799138812755317 -0.000431691852230801 0.00554113481447886 0.000719222983433817 -0.000972540270574749 -0.000640098424972354 -0.00161169648904531 0.0118031551097182 -0.0103962460120087 0.00238980643079543 0.0027783657052337 0.00322670053768975 -0.000421035316280807 0.0019861813644217 -0.00485333939482278 -0.00127989639622246 0.00149363789941654 -0.0127048638269994 -0.0160065256107477 -0.012064728874619 -0.000147780583948033 -0.00151753707639337 0.0108522925936805 -0.0547878605364925 0.00794453904517692 0.014364587230983
  117 3115.46581450812 ""  17.5766422566867 0 0 0.000217781872542331 5.92067260699115e-05 7.17958530708417e-06 0.000229846962745848 1.13802782670544e-05 4.22724744160251e-05 -0.00258145407760746 -0.000196589845687709 -0.00026031971847815 0.00558579003622914 -0.00285148167594732 -0.0652150784540343 -0.0411158008611277 -0.0023536488792835 0.0238579008667957 -0.000765263521370195 -0.000115010144036514 -0.000716746851522175 0.000716299880052821 2.65415846602254e-05 -0.00136203690699096 -0.00104578147906923 -8.25206906083799e-05 0.00120575995853532 -0.000233796282627219 -1.61626645550408e-05 0.000251408036181341 -0.000907948194361423 -0.000675426849354793 0.00366664532440811 -0.000324030292219995 -4.09362834521455e-05 -8.22805626270626e-05 -0.000903062110602228 0.000628187975879462 0.00323018859762823 -0.000529169330554593 0.000678014389058869 0.000484208506883872 -0.000823542745170125 -0.00136944370832139 0.000818658211836596 -0.0516256199756043 0.0351691628387517 0.763691921514425 0.501226174322091 0.0295959557044455 -0.264858411809441 -0.00228351041160256 0.000435221335677515 0.0173729900052801 0.0162260726533445 0.00115203269874231 -0.00985570447634047 0.00969089737767079 -0.0011617410213759 -0.0413498907232066 -0.00452672542596457 -0.00100775565464427 -0.00252098211244757 0.00526832909723675 0.0106771744504449 -0.00247050905491137 0.000873062707183737 -0.00131097376050126 -0.000605761987731388 0.000649415616669635 0.00150379667228515 -0.000729717916888812 0.00322399127299039 0.000381596886548233 0.00193621826464986 0.00655615700210438 -0.00839763747796188 -0.00172701440864238 -0.00414657308482347 -0.000112217155357808 -0.00230303983927156 0.00830911503082597 0.000490582088261505 -0.0366841280621215 2.72493018016351e-05 0.000271112970418156 -5.07858745130603e-05 -1.74781942962983e-05 -2.83626333601409e-05 2.7992321562284e-05 -1.62882122270777e-05 1.43200533751881e-05 -6.25110827579629e-05 0.00112158041195148 -0.000465898627227835 0.00211702403667122 -0.000250827983277891 -0.00232056788417308 -0.00212797371619852 1.20604665243891e-05 0.000214651312415389 0.000253067841511054 0.00047704221881369 -6.97758021690855e-05 -0.000228266328740854 1.33950409692583e-05 -0.000262149380823955 8.95388363188318e-05 1.17232145437566e-05 -7.18431202129472e-05 -7.43047367155738e-05 3.41324643301452e-05 -0.00023652071130468 0.000768127947580176 -0.00581485803183235 0.000300989979262559 0.00147104505763227 -5.88218164552869e-06 8.68559273039171e-05 0.000229492571163069 0.000226402856626953 0.00379513292921013 -0.000525067653132677 0.000620241304093705 0.000752533893324201 0.000517938506846883 -4.46740606173682e-05 -5.65474067114996e-05 0.000249004079104577 -0.0010590997349482 0.000295817396536526 0.00014961486252553
  118 3134.18737229844 ""  16.6650706975741 0 0 -8.79648347196355e-06 -1.84828825610264e-05 -0.000200874967445355 -0.000489115821864952 -1.10862408220114e-05 -5.70578598711915e-05 0.00288422780915704 0.000216433510479048 -0.000370635103818598 -0.00151825776940338 0.00242828247442269 0.0506841395352978 -0.0600165186471605 -0.0036387162478921 0.0294715995660576 -0.000359159695610087 -0.000108038196401169 -0.00228031303537608 0.000393482627510965 0.000117839528064862 0.00266646887763397 -0.000954424333662861 -8.83961447977228e-05 -0.000126059610348416 -0.000482482354152454 -3.19234442426421e-05 0.000413105384334277 -0.00104285843550306 -0.000535770566001927 0.00332294801356967 -0.000349461760321132 -3.45157606276999e-05 -0.000161764292486428 -0.00102402072896848 0.000463711817307156 0.0029633821380378 0.000203434567830648 0.000304640296509986 0.00032665972403941 -9.15885302406983e-05 -0.000245566996491644 0.000202416478467417 0.0337616033755097 -0.0263524227309893 -0.565339497573273 0.67656377729605 0.0400694339215025 -0.349900992920523 0.00183922095521788 -0.000933151555067256 -0.0322200686553208 0.00824750869897707 0.000647153240534697 -0.00324157275165995 0.00908196668994765 -0.000871001038279037 -0.0398619436746004 -0.00105663693887999 -0.000809861047812899 -0.00062493897667611 0.00425777189192904 0.00888594397980842 -0.00201062854247986 0.00103111512943151 -0.00156748551805273 -0.000687264646661303 0.000667880072773219 0.00163541020398986 -0.000781889163156563 0.00531968038679976 0.00064316297858127 0.00346738474032005 0.00539087267447636 -0.00710184478465228 -0.00144344244337337 -0.000805640968204369 0.000544587201632542 -0.000487996045569992 0.00792561815882462 0.000210704716918238 -0.0357254011978631 -6.10349890887444e-05 -0.000199073611416879 -1.30549587700569e-05 -1.51573474542968e-05 3.3774342745834e-05 -3.51398352691608e-05 3.84109735640258e-05 -1.96670913328827e-05 0.000106471577705348 -0.000483873607077874 0.000259873570649989 -0.00102221771227842 0.000191095342354262 0.0017532686023512 0.00163468259912502 1.44204973605822e-06 -0.000266600152805943 -0.000395366933792061 -0.000393476393676465 3.14487150194256e-05 0.000222624536698799 5.77524009463724e-05 5.74021460802039e-05 -5.87565211362624e-05 -7.75892067715033e-05 1.14584842936869e-06 4.06923604101726e-05 0.000148155765338852 0.000170184910489802 -0.00125614002335407 0.00443892964241745 -0.000316089850102262 -0.00105941643328148 -1.44396919112932e-05 -2.76941650930794e-05 0.000145142860169233 -0.000807466067482664 -0.000899692492143824 0.000348228815997486 4.93703587754693e-05 0.000144679563752842 0.000117258226294391 1.82119891271584e-05 0.000107595628110824 -0.000488316572999831 0.00111907216805426 -0.00028611071643626 -0.000198249843121657
  119 3149.88512078641 ""  7.09970242335225 0 0 0.000133955780380829 -0.00089042077555608 -0.000711779871881075 0.000160570871391963 -8.63148195794558e-07 -5.85502112157528e-05 0.000133249647474445 4.57237326516939e-05 0.000981096342977321 -3.90952895410033e-05 -0.000153191144877322 -0.00300246452811789 0.000159666537517269 -2.47597688795354e-05 -0.000693091985568471 0.00179094739222519 0.000153560605394818 -9.70203014653256e-05 -0.00827786852712292 0.0016103098289295 0.0690577856678413 0.0363240791690213 0.0027379495093507 -0.0213226980414223 -5.79148026214183e-05 1.94284649837632e-05 0.000487561017388321 1.70963299102601e-05 -0.000120096920945764 0.000288835720248571 -0.00172264698971679 1.27415618125801e-05 0.000562719835140186 -2.00335981674226e-05 0.000144948189255922 0.000291531511392692 0.000898800951850401 0.0120763469606182 0.0107044938606717 -0.000190869885112937 -0.00241427201705215 0.000925234158272536 -0.00155529722617168 0.00159221945215567 0.0331460502580535 -0.00323167076687861 -0.000140438181828452 0.00241976536029716 0.073956587631204 -0.0210118380716696 -0.810319442582148 -0.439775360176493 -0.0329035349259341 0.232096774016754 0.000806181906729776 -0.000154287463575546 -0.00248424487400976 -0.00242590669431329 -0.000118797110234731 -0.0014076893691011 0.000704676608455039 0.00147582760384065 -0.000286352001338771 0.0129803734624846 -0.0155866956230045 -0.00453910124560992 0.0083666289517078 0.0153670470503231 -0.00481849050473325 0.0091558059606008 0.00104356136805336 0.00322791404570043 0.00106675430428872 -0.00141686604172802 -0.000211014956400635 -0.00233262346672701 -0.000473917424539133 -0.0013444973509559 0.000796040919190093 0.000156469427236072 -0.00264638238355391 4.33487295791949e-05 0.00011768777170408 9.33039185025393e-05 8.23369094855948e-06 -3.40635842417703e-06 -2.57551296401881e-07 -9.6541593275565e-05 4.68765700576145e-06 3.3891666681812e-06 -3.2699291439135e-05 -6.67775179234895e-05 0.000102910812945986 -0.000114352716610701 -0.00117268356992854 -0.00119764915034511 0.000269925789410368 0.00024803118225572 0.000633283543803908 6.73679471969423e-05 7.75632276910689e-06 -4.69709352002582e-05 -1.76491006789625e-05 4.89516505412964e-06 8.71342783572392e-06 2.48774040202429e-05 1.21789471832568e-05 -3.42206113615272e-06 3.78825000265992e-05 -3.76569031529389e-05 0.00033910215533019 -0.000794708893852837 2.38842876866668e-05 0.000212021910807667 -6.50900201614483e-07 -2.60098626855115e-05 -4.10738395668857e-05 0.000222743238154636 -0.000110541799986773 -0.000143878205170847 -0.000140001671327064 -0.000188586818475671 -0.000123317149403379 -5.19488087047116e-06 -2.93486836986012e-05 0.000133497474743348 -0.00020918686820709 6.92929992186529e-05 4.45525738759923e-05
  120 3167.35684563382 ""  4.59720714122971 0 0 0.000363381628687226 -0.00124896644648579 -0.00114554099789879 1.00425225491144e-05 -8.21053620327348e-07 -0.000390226977573911 0.000402974167305196 0.000148111787753351 0.00317999889281625 -0.000534815818179504 -1.64934222448524e-05 0.000849062698226641 -0.00183059439658047 -9.28389939864261e-05 0.0013333264849475 -0.00177023222198831 -0.000133755235667384 0.000554949719077478 0.00245963848743659 -0.00126775458601366 -0.0439602828125782 0.0633038500091485 0.00486139610651056 -0.0327552300711961 2.39882374975298e-05 -1.84564498741117e-05 -0.0003728413797732 -5.23560240399351e-05 9.56625884781528e-05 9.87649241827742e-06 0.000700748320743687 -1.54344016199923e-05 -0.000337949447692122 -3.13495017152912e-05 -9.86725085233184e-05 5.44350972115903e-06 0.0014581514434736 0.0175894322815305 0.0159400199546463 -0.000532285007705709 -0.00427193190850642 0.00206382047490322 0.00123773227505763 -0.00029940155136295 -0.00871019848620434 0.0207186195010074 0.00124186185205501 -0.0113065182388554 -0.0412440333167461 0.0132267605683326 0.494401773067197 -0.720139217364111 -0.0540575635834715 0.372573635073098 3.25826107792594e-05 2.76168570985659e-05 -0.000643551466502521 0.00182494917934008 -5.21109349039456e-05 0.000922030504991009 -0.000439327513936773 -0.000787176559099962 0.000182651052218233 -0.00651132913890669 0.0074257658906698 0.00205753353682588 -0.0043214849331038 -0.00744555065513524 0.00221446808503984 -0.00319219800361893 -0.000352820743793897 -0.00071070289131383 -0.000577846922316941 0.000660131325049356 0.000116456659141647 0.00175945745278366 0.000485366698518187 0.000886047944592443 3.65020174646615e-06 -5.61519485416883e-05 -0.000478838438314902 0.000103852937595239 7.29028812665543e-05 0.000134934426745626 -2.80372995512329e-05 8.77575352367222e-06 -5.59932749965712e-06 -9.54181443203221e-05 -2.79702408786224e-06 6.31979446630217e-05 -0.000560090311253605 0.000128578275163315 -0.000701990430075341 -9.29460581853322e-05 -0.000863548710343801 -0.000929579375671717 0.000384144597848476 0.000273791955904687 0.00071777468612616 4.84618466929054e-05 4.6906969239372e-06 -4.01901216163907e-05 3.51852847019305e-05 -0.00014590105084409 7.56776536743232e-06 2.24404557605858e-05 -5.27942846823098e-06 -1.47812724169462e-05 0.000109256472548991 -0.000137181159098397 0.000275998985369248 -0.000621565967966773 3.92266264817571e-06 0.000221075773898686 2.49826979833273e-05 -1.39025560616028e-05 0.000418245757902158 -0.000712425563800731 0.00188615341677845 -0.000287563637564862 4.00245819447051e-05 3.83362514640004e-05 2.18040837160976e-05 -1.11128763018123e-05 8.43662698675968e-07 7.06952196131308e-05 -0.000335346834443473 7.45916333410117e-05 5.9574741077993e-05
  121 3200.97598350421 ""  6.23599243041303 0 0 1.40977568501284e-05 -0.00085138230917019 8.20578636740798e-05 -2.53109563022857e-05 2.05809584705536e-05 -1.45244689025613e-05 3.23652455097275e-05 3.94255030233591e-06 4.97591180046482e-05 -2.48316803326443e-06 -2.47108120379043e-06 -6.40013220834639e-05 3.00509233181782e-05 1.51133700541662e-06 -9.81349370533066e-06 -7.80027377704393e-07 -1.92918518684192e-07 2.3741796239726e-06 -8.15044441369896e-07 1.06873042792519e-06 7.5483360639757e-06 0.000120772680870089 1.77948796583791e-05 -7.19341050874854e-05 4.59104806178056e-06 8.66035216938806e-07 4.07858617496653e-06 7.05503830757584e-06 -1.15073138201772e-06 3.61773935676581e-06 1.10229592143516e-05 -8.72878312220173e-07 3.53854989270082e-06 1.31565866938195e-05 -2.66089638409327e-06 2.03777712165917e-06 0.00114442711163303 0.00534340747516588 0.00772173747461025 0.000687747575476122 0.00393270510592839 -0.00157314359019598 -5.66792362786434e-05 1.24172677215613e-05 0.000609860475813919 -0.000353088337917635 -2.51172227370505e-05 0.000171059941987228 1.55957219388525e-05 -2.24899527754717e-06 -5.38914711300773e-05 -0.00142089712718307 -0.000138044051990027 0.000786353344409345 6.64680386987338e-06 -3.99532958257329e-06 1.77767238236808e-05 -0.000124197245599547 -5.58611008117826e-06 -7.06291192317776e-05 1.50852126547423e-05 1.2638132568645e-05 -1.23221652252615e-06 -2.58086658536355e-05 5.18726575025346e-05 2.34120671984701e-05 8.76645997798405e-06 -2.41393137587718e-06 7.23938646148758e-06 -0.000122305181517888 -1.31664059478506e-05 -6.8864324012083e-05 -3.28822453956109e-05 6.4590997685233e-05 2.20923917191523e-05 -0.000141698256369487 -2.37321933029976e-05 -8.48673564881862e-05 1.33366726515654e-05 1.84033326469237e-06 5.03308122333701e-06 -0.0327377116313359 -0.0262067046933749 -0.0855554441393224 0.000347412366313343 0.000257626152065284 0.000577454134611939 -0.00056062325941447 -0.00206599084271657 -0.00219375965384041 0.372733432123322 -0.144086767404066 0.586642277187387 0.0113683573635336 0.458452581844284 0.411048900402999 0.000643288253015111 0.0159825451848414 0.012930616125125 0.000324848713495946 -0.00011535632962014 -0.000563132374565511 0.000489810222049706 0.000290336978944895 0.00183002509844683 0.000793288851153734 5.74461526527053e-06 -0.000341963557871405 0.000615557049174652 -0.000596584255141767 0.00612647358783084 0.000589492121886998 0.00122470330094608 0.000967520296867763 -0.00663053398862292 0.00144182004312829 -0.00953395230658481 0.000942536367567769 -0.00211473269979412 0.0001924755647325 -0.00094731538037105 -0.00105245988367682 -0.000746655987889225 -0.000591256877527835 -0.000589543808535587 0.00358146620267001 -0.00981815619867488 0.00155205232583652 0.00239909339062547
  122 3382.75343694088 ""  110.634645315247 0 0 0.00100795715256017 -0.000328939722615201 -0.000394384622941115 -7.46332622235185e-05 0.000417628610677624 0.000283659311503753 -0.00116674109131301 -0.000105236310790576 -0.000461258266659539 0.000277381788654612 3.07128105504873e-05 -0.000307243426061335 -0.000137277850511703 -1.00823203314654e-05 7.43400553724365e-05 2.7876325813342e-05 3.84071657154239e-06 3.76497437826147e-05 -4.44835959202978e-05 1.57999353431741e-05 -6.19832218807784e-05 0.000318628389924431 5.17622360343403e-05 0.000150577883489093 -4.35824851637684e-05 -9.60511766605991e-06 -3.04711501278283e-05 -2.58007098952611e-05 4.32442111411024e-06 -7.06793486797031e-06 -1.62022535168729e-05 -8.43686506067886e-06 -1.53703955765804e-05 -8.23865026446251e-06 -2.83125731327367e-05 -3.24666783810165e-06 -0.00153717013735753 0.00342800996441453 0.00372474921511846 -0.00269903467743173 -0.0010439240788037 0.00125074703034612 -0.00153662748201367 -4.70547927677902e-05 0.00262824654386579 0.0013795692365811 2.30223172631647e-05 -0.000629125209587065 9.8982612538506e-05 2.51659747265317e-05 0.00128171757796682 -0.00121325553003583 -0.000222771045530067 0.000468606391573494 -9.99500874690405e-05 6.79885953505539e-06 1.0467911452267e-05 0.000658469348383066 -1.18020161372348e-05 0.000350682983709009 -4.54171177145879e-05 9.51628348952868e-05 -4.55070700097542e-05 -7.15641194612724e-05 -2.27919608575679e-05 -3.56436746887474e-05 -6.13065515480803e-06 0.000136016516642019 -9.89005512841836e-05 0.000512387779627817 5.88178382271792e-05 0.000325080500738612 -0.00018324076681917 0.000123333423612753 6.21004747738519e-05 0.00059435907307694 0.000183912528758806 0.000293625150635428 -3.4678842944838e-05 -6.78943704167133e-05 -9.26814326691183e-05 -0.00177100438177711 -0.000313656951732217 0.0012227034248467 0.000130264069146078 0.000434392970285081 -0.000293359304204581 0.000496484244632228 -0.000989386595953263 -1.16050827295127e-05 -0.00157537415668591 0.00174947400440115 -0.00572731568197434 0.00347149936034147 -0.00204269085056672 -0.00394868581278153 -0.00116986913860052 0.0032983167997244 0.00278296989491519 -0.00147109517664762 -0.000158124349543819 0.00180838222740089 -0.0180655748945355 0.0517330532668538 0.0186970263605388 7.05104415827601e-05 -0.000175342888237917 -0.000137149472566982 0.00233025798572833 0.00183922821423206 -0.014209737646783 0.00686976628473099 -0.00241663470303532 -0.00190932512530314 -0.0117944967557572 0.0645927013380305 -0.465986694634108 0.287667818488211 -0.775214802677703 0.199674863311212 -0.00191878965329894 -0.00398651081942542 -0.00227618876989739 -0.000349646229568005 0.00144189285951028 0.000207448751692488 0.000374128041936104 -0.000184406391414427 7.65949268957744e-05
  123 3480.62667143939 ""  58.2671510755461 0 0 -0.000421978980705964 0.000216393358410284 0.000112365773424245 5.48880658453774e-05 -0.000196986902121574 -0.000157776200810389 0.000527643320971836 4.15097394561395e-05 0.000210030664869228 -0.00014212063558372 -1.01860209901924e-05 0.000162414926895808 5.93422605559055e-05 7.09236120744716e-06 -3.4313229194202e-05 -1.15258418151036e-05 -1.04209052147528e-06 -1.97117179536271e-05 1.52564102871497e-05 -5.40594996460137e-06 1.23589795642934e-05 -0.000126674640726008 -2.84936554124073e-05 -7.97850906925024e-05 2.24016463411083e-05 4.34069669728979e-06 1.40571021628101e-05 8.29690444670752e-06 -3.05546439192408e-06 3.70806296821676e-06 4.15787641212586e-06 3.77060242689098e-06 5.95440087046528e-06 1.63968346899489e-06 1.19940159591925e-05 1.13757012570136e-06 0.000788138991948197 -0.00143958998806713 -0.0017297521413645 0.000915515237920691 -2.02883406764993e-06 -0.000295324172053509 0.000842034802882953 -7.37784022939317e-05 -0.00130708677367358 -0.000513106103041484 -6.38955835026845e-06 0.000242806047774723 -5.27468874349732e-05 -3.97983877467383e-06 -0.000439745768265194 0.00038298062232852 9.68557575577135e-05 -0.000114736278948429 5.41161703039305e-05 -4.41585612270782e-06 -1.54332183159049e-05 -0.000282803782885622 9.05494195497661e-06 -0.000149980604763279 2.6488285562403e-05 -3.81773647585736e-05 2.1136482815904e-05 3.23125338527965e-05 1.74977272662947e-05 1.99940626017482e-05 8.89841107378727e-06 -5.56929359344371e-05 4.65766916292881e-05 -0.000219673387806064 -2.38881763656949e-05 -0.000141966782427755 7.70188033854829e-05 -4.30013596997908e-05 -2.5738339069795e-05 -0.000255817878566867 -8.40729167448414e-05 -0.000127566295586856 2.71317510492493e-05 3.27083064519692e-05 2.24328064872321e-05 0.000508413042095001 1.57763431204364e-05 0.000225462953271677 2.14257818596502e-05 -0.000141945553055738 9.86036444912468e-05 -0.000142986536620766 0.00054659788760736 -3.10095206014651e-05 -0.00603808351518763 0.00110251482959824 -0.00587132655944375 0.00118059778725375 -0.0024251421018341 -0.00276174724347242 0.000679090211348549 -0.00185023459010539 -0.00196902045506459 -0.000924475107909117 -0.000787354744416113 0.00160476519872409 0.0122166255480313 -0.0374435200895902 0.066653314686766 8.98046640271719e-05 0.000326081738858422 -0.000372104289805992 0.00151066326334246 0.00150356525853012 -0.0175243045133568 0.0038305935237771 -6.26336727760355e-05 -0.00120050901357475 -0.0046230868194264 0.110498130230268 -0.832526896495006 -0.1623505333321 0.41204371759991 -0.0835169564721547 0.000508173467577646 0.000926630941499904 0.000108712447019206 -0.000592010002504828 0.00145112006402349 0.00211860481584713 -0.000545093786309291 3.89852509301785e-05 0.000357593734090603
  :::
 } 
 m_exists[123] { 
  s_m_exists
  :::
  1 11111111111111111111111111111111111111111111111111111111111111111111111111111111111111111111111111111111111111111111111111111111111111 
  2 11111111111111111111111111111111111111111111111111111111111111111111111111111111111111111111111111111111111111111111111111111111111111 
  3 11111111111111111111111111111111111111111111111111111111111111111111111111111111111111111111111111111111111111111111111111111111111111 
  4 11111111111111111111111111111111111111111111111111111111111111111111111111111111111111111111111111111111111111111111111111111111111111 
  5 11111111111111111111111111111111111111111111111111111111111111111111111111111111111111111111111111111111111111111111111111111111111111 
  6 11111111111111111111111111111111111111111111111111111111111111111111111111111111111111111111111111111111111111111111111111111111111111 
  7 11111111111111111111111111111111111111111111111111111111111111111111111111111111111111111111111111111111111111111111111111111111111111 
  8 11111111111111111111111111111111111111111111111111111111111111111111111111111111111111111111111111111111111111111111111111111111111111 
  9 11111111111111111111111111111111111111111111111111111111111111111111111111111111111111111111111111111111111111111111111111111111111111 
  10 11111111111111111111111111111111111111111111111111111111111111111111111111111111111111111111111111111111111111111111111111111111111111 
  11 11111111111111111111111111111111111111111111111111111111111111111111111111111111111111111111111111111111111111111111111111111111111111 
  12 11111111111111111111111111111111111111111111111111111111111111111111111111111111111111111111111111111111111111111111111111111111111111 
  13 11111111111111111111111111111111111111111111111111111111111111111111111111111111111111111111111111111111111111111111111111111111111111 
  14 11111111111111111111111111111111111111111111111111111111111111111111111111111111111111111111111111111111111111111111111111111111111111 
  15 11111111111111111111111111111111111111111111111111111111111111111111111111111111111111111111111111111111111111111111111111111111111111 
  16 11111111111111111111111111111111111111111111111111111111111111111111111111111111111111111111111111111111111111111111111111111111111111 
  17 11111111111111111111111111111111111111111111111111111111111111111111111111111111111111111111111111111111111111111111111111111111111111 
  18 11111111111111111111111111111111111111111111111111111111111111111111111111111111111111111111111111111111111111111111111111111111111111 
  19 11111111111111111111111111111111111111111111111111111111111111111111111111111111111111111111111111111111111111111111111111111111111111 
  20 11111111111111111111111111111111111111111111111111111111111111111111111111111111111111111111111111111111111111111111111111111111111111 
  21 11111111111111111111111111111111111111111111111111111111111111111111111111111111111111111111111111111111111111111111111111111111111111 
  22 11111111111111111111111111111111111111111111111111111111111111111111111111111111111111111111111111111111111111111111111111111111111111 
  23 11111111111111111111111111111111111111111111111111111111111111111111111111111111111111111111111111111111111111111111111111111111111111 
  24 11111111111111111111111111111111111111111111111111111111111111111111111111111111111111111111111111111111111111111111111111111111111111 
  25 11111111111111111111111111111111111111111111111111111111111111111111111111111111111111111111111111111111111111111111111111111111111111 
  26 11111111111111111111111111111111111111111111111111111111111111111111111111111111111111111111111111111111111111111111111111111111111111 
  27 11111111111111111111111111111111111111111111111111111111111111111111111111111111111111111111111111111111111111111111111111111111111111 
  28 11111111111111111111111111111111111111111111111111111111111111111111111111111111111111111111111111111111111111111111111111111111111111 
  29 11111111111111111111111111111111111111111111111111111111111111111111111111111111111111111111111111111111111111111111111111111111111111 
  30 11111111111111111111111111111111111111111111111111111111111111111111111111111111111111111111111111111111111111111111111111111111111111 
  31 11111111111111111111111111111111111111111111111111111111111111111111111111111111111111111111111111111111111111111111111111111111111111 
  32 11111111111111111111111111111111111111111111111111111111111111111111111111111111111111111111111111111111111111111111111111111111111111 
  33 11111111111111111111111111111111111111111111111111111111111111111111111111111111111111111111111111111111111111111111111111111111111111 
  34 11111111111111111111111111111111111111111111111111111111111111111111111111111111111111111111111111111111111111111111111111111111111111 
  35 11111111111111111111111111111111111111111111111111111111111111111111111111111111111111111111111111111111111111111111111111111111111111 
  36 11111111111111111111111111111111111111111111111111111111111111111111111111111111111111111111111111111111111111111111111111111111111111 
  37 11111111111111111111111111111111111111111111111111111111111111111111111111111111111111111111111111111111111111111111111111111111111111 
  38 11111111111111111111111111111111111111111111111111111111111111111111111111111111111111111111111111111111111111111111111111111111111111 
  39 11111111111111111111111111111111111111111111111111111111111111111111111111111111111111111111111111111111111111111111111111111111111111 
  40 11111111111111111111111111111111111111111111111111111111111111111111111111111111111111111111111111111111111111111111111111111111111111 
  41 11111111111111111111111111111111111111111111111111111111111111111111111111111111111111111111111111111111111111111111111111111111111111 
  42 11111111111111111111111111111111111111111111111111111111111111111111111111111111111111111111111111111111111111111111111111111111111111 
  43 11111111111111111111111111111111111111111111111111111111111111111111111111111111111111111111111111111111111111111111111111111111111111 
  44 11111111111111111111111111111111111111111111111111111111111111111111111111111111111111111111111111111111111111111111111111111111111111 
  45 11111111111111111111111111111111111111111111111111111111111111111111111111111111111111111111111111111111111111111111111111111111111111 
  46 11111111111111111111111111111111111111111111111111111111111111111111111111111111111111111111111111111111111111111111111111111111111111 
  47 11111111111111111111111111111111111111111111111111111111111111111111111111111111111111111111111111111111111111111111111111111111111111 
  48 11111111111111111111111111111111111111111111111111111111111111111111111111111111111111111111111111111111111111111111111111111111111111 
  49 11111111111111111111111111111111111111111111111111111111111111111111111111111111111111111111111111111111111111111111111111111111111111 
  50 11111111111111111111111111111111111111111111111111111111111111111111111111111111111111111111111111111111111111111111111111111111111111 
  51 11111111111111111111111111111111111111111111111111111111111111111111111111111111111111111111111111111111111111111111111111111111111111 
  52 11111111111111111111111111111111111111111111111111111111111111111111111111111111111111111111111111111111111111111111111111111111111111 
  53 11111111111111111111111111111111111111111111111111111111111111111111111111111111111111111111111111111111111111111111111111111111111111 
  54 11111111111111111111111111111111111111111111111111111111111111111111111111111111111111111111111111111111111111111111111111111111111111 
  55 11111111111111111111111111111111111111111111111111111111111111111111111111111111111111111111111111111111111111111111111111111111111111 
  56 11111111111111111111111111111111111111111111111111111111111111111111111111111111111111111111111111111111111111111111111111111111111111 
  57 11111111111111111111111111111111111111111111111111111111111111111111111111111111111111111111111111111111111111111111111111111111111111 
  58 11111111111111111111111111111111111111111111111111111111111111111111111111111111111111111111111111111111111111111111111111111111111111 
  59 11111111111111111111111111111111111111111111111111111111111111111111111111111111111111111111111111111111111111111111111111111111111111 
  60 11111111111111111111111111111111111111111111111111111111111111111111111111111111111111111111111111111111111111111111111111111111111111 
  61 11111111111111111111111111111111111111111111111111111111111111111111111111111111111111111111111111111111111111111111111111111111111111 
  62 11111111111111111111111111111111111111111111111111111111111111111111111111111111111111111111111111111111111111111111111111111111111111 
  63 11111111111111111111111111111111111111111111111111111111111111111111111111111111111111111111111111111111111111111111111111111111111111 
  64 11111111111111111111111111111111111111111111111111111111111111111111111111111111111111111111111111111111111111111111111111111111111111 
  65 11111111111111111111111111111111111111111111111111111111111111111111111111111111111111111111111111111111111111111111111111111111111111 
  66 11111111111111111111111111111111111111111111111111111111111111111111111111111111111111111111111111111111111111111111111111111111111111 
  67 11111111111111111111111111111111111111111111111111111111111111111111111111111111111111111111111111111111111111111111111111111111111111 
  68 11111111111111111111111111111111111111111111111111111111111111111111111111111111111111111111111111111111111111111111111111111111111111 
  69 11111111111111111111111111111111111111111111111111111111111111111111111111111111111111111111111111111111111111111111111111111111111111 
  70 11111111111111111111111111111111111111111111111111111111111111111111111111111111111111111111111111111111111111111111111111111111111111 
  71 11111111111111111111111111111111111111111111111111111111111111111111111111111111111111111111111111111111111111111111111111111111111111 
  72 11111111111111111111111111111111111111111111111111111111111111111111111111111111111111111111111111111111111111111111111111111111111111 
  73 11111111111111111111111111111111111111111111111111111111111111111111111111111111111111111111111111111111111111111111111111111111111111 
  74 11111111111111111111111111111111111111111111111111111111111111111111111111111111111111111111111111111111111111111111111111111111111111 
  75 11111111111111111111111111111111111111111111111111111111111111111111111111111111111111111111111111111111111111111111111111111111111111 
  76 11111111111111111111111111111111111111111111111111111111111111111111111111111111111111111111111111111111111111111111111111111111111111 
  77 11111111111111111111111111111111111111111111111111111111111111111111111111111111111111111111111111111111111111111111111111111111111111 
  78 11111111111111111111111111111111111111111111111111111111111111111111111111111111111111111111111111111111111111111111111111111111111111 
  79 11111111111111111111111111111111111111111111111111111111111111111111111111111111111111111111111111111111111111111111111111111111111111 
  80 11111111111111111111111111111111111111111111111111111111111111111111111111111111111111111111111111111111111111111111111111111111111111 
  81 11111111111111111111111111111111111111111111111111111111111111111111111111111111111111111111111111111111111111111111111111111111111111 
  82 11111111111111111111111111111111111111111111111111111111111111111111111111111111111111111111111111111111111111111111111111111111111111 
  83 11111111111111111111111111111111111111111111111111111111111111111111111111111111111111111111111111111111111111111111111111111111111111 
  84 11111111111111111111111111111111111111111111111111111111111111111111111111111111111111111111111111111111111111111111111111111111111111 
  85 11111111111111111111111111111111111111111111111111111111111111111111111111111111111111111111111111111111111111111111111111111111111111 
  86 11111111111111111111111111111111111111111111111111111111111111111111111111111111111111111111111111111111111111111111111111111111111111 
  87 11111111111111111111111111111111111111111111111111111111111111111111111111111111111111111111111111111111111111111111111111111111111111 
  88 11111111111111111111111111111111111111111111111111111111111111111111111111111111111111111111111111111111111111111111111111111111111111 
  89 11111111111111111111111111111111111111111111111111111111111111111111111111111111111111111111111111111111111111111111111111111111111111 
  90 11111111111111111111111111111111111111111111111111111111111111111111111111111111111111111111111111111111111111111111111111111111111111 
  91 11111111111111111111111111111111111111111111111111111111111111111111111111111111111111111111111111111111111111111111111111111111111111 
  92 11111111111111111111111111111111111111111111111111111111111111111111111111111111111111111111111111111111111111111111111111111111111111 
  93 11111111111111111111111111111111111111111111111111111111111111111111111111111111111111111111111111111111111111111111111111111111111111 
  94 11111111111111111111111111111111111111111111111111111111111111111111111111111111111111111111111111111111111111111111111111111111111111 
  95 11111111111111111111111111111111111111111111111111111111111111111111111111111111111111111111111111111111111111111111111111111111111111 
  96 11111111111111111111111111111111111111111111111111111111111111111111111111111111111111111111111111111111111111111111111111111111111111 
  97 11111111111111111111111111111111111111111111111111111111111111111111111111111111111111111111111111111111111111111111111111111111111111 
  98 11111111111111111111111111111111111111111111111111111111111111111111111111111111111111111111111111111111111111111111111111111111111111 
  99 11111111111111111111111111111111111111111111111111111111111111111111111111111111111111111111111111111111111111111111111111111111111111 
  100 11111111111111111111111111111111111111111111111111111111111111111111111111111111111111111111111111111111111111111111111111111111111111 
  101 11111111111111111111111111111111111111111111111111111111111111111111111111111111111111111111111111111111111111111111111111111111111111 
  102 11111111111111111111111111111111111111111111111111111111111111111111111111111111111111111111111111111111111111111111111111111111111111 
  103 11111111111111111111111111111111111111111111111111111111111111111111111111111111111111111111111111111111111111111111111111111111111111 
  104 11111111111111111111111111111111111111111111111111111111111111111111111111111111111111111111111111111111111111111111111111111111111111 
  105 11111111111111111111111111111111111111111111111111111111111111111111111111111111111111111111111111111111111111111111111111111111111111 
  106 11111111111111111111111111111111111111111111111111111111111111111111111111111111111111111111111111111111111111111111111111111111111111 
  107 11111111111111111111111111111111111111111111111111111111111111111111111111111111111111111111111111111111111111111111111111111111111111 
  108 11111111111111111111111111111111111111111111111111111111111111111111111111111111111111111111111111111111111111111111111111111111111111 
  109 11111111111111111111111111111111111111111111111111111111111111111111111111111111111111111111111111111111111111111111111111111111111111 
  110 11111111111111111111111111111111111111111111111111111111111111111111111111111111111111111111111111111111111111111111111111111111111111 
  111 11111111111111111111111111111111111111111111111111111111111111111111111111111111111111111111111111111111111111111111111111111111111111 
  112 11111111111111111111111111111111111111111111111111111111111111111111111111111111111111111111111111111111111111111111111111111111111111 
  113 11111111111111111111111111111111111111111111111111111111111111111111111111111111111111111111111111111111111111111111111111111111111111 
  114 11111111111111111111111111111111111111111111111111111111111111111111111111111111111111111111111111111111111111111111111111111111111111 
  115 11111111111111111111111111111111111111111111111111111111111111111111111111111111111111111111111111111111111111111111111111111111111111 
  116 11111111111111111111111111111111111111111111111111111111111111111111111111111111111111111111111111111111111111111111111111111111111111 
  117 11111111111111111111111111111111111111111111111111111111111111111111111111111111111111111111111111111111111111111111111111111111111111 
  118 11111111111111111111111111111111111111111111111111111111111111111111111111111111111111111111111111111111111111111111111111111111111111 
  119 11111111111111111111111111111111111111111111111111111111111111111111111111111111111111111111111111111111111111111111111111111111111111 
  120 11111111111111111111111111111111111111111111111111111111111111111111111111111111111111111111111111111111111111111111111111111111111111 
  121 11111111111111111111111111111111111111111111111111111111111111111111111111111111111111111111111111111111111111111111111111111111111111 
  122 11111111111111111111111111111111111111111111111111111111111111111111111111111111111111111111111111111111111111111111111111111111111111 
  123 11111111111111111111111111111111111111111111111111111111111111111111111111111111111111111111111111111111111111111111111111111111111111 
  :::
 } 
} 
