# Supplementary material for: Cut-off Scale and Complex Formation in Density Functional Theory Computations of Epoxy-Amine Reactivity
Source: ACS Omega. 2021 Oct 25;6(44):29424–31. doi: 10.1021/acsomega.1c03229 (PMC8587129; doi:10.1021/acsomega.1c03229)
Supplement: Supplementary file 1 — ao1c03229_si_001.zip [file ao1c03229_si_001.zip › Final_structures/Primary/A1_E4_B3LYP-D3_CC-PVTZ-F_ canonical/Epoxy_frag4_transition_state_1-5_isomer10.vib]

{ 
 s_m_m2io_version
 :::
 2.0.0 
} 

f_m_table { 
 i_j_atom_total
 :::
 43
 m_column[134] { 
  s_m_data_name
  s_m_column_name
  i_m_width
  b_m_visible
  s_m_units
  :::
  1 r_j_Frequency  "Frequency"  10 1 "" 
  2 s_j_Symmetry  "Symmetry"  10 0 "" 
  3 r_j_Intensity  "Intensity"  10 1 "" 
  4 r_j_Raman_Act  "Raman Act"  10 0 "" 
  5 r_j_Raman_Int  "Raman Int"  10 0 "" 
  6 r_j_x1  "x1"  10 0 "" 
  7 r_j_y1  "y1"  10 0 "" 
  8 r_j_z1  "z1"  10 0 "" 
  9 r_j_x2  "x2"  10 0 "" 
  10 r_j_y2  "y2"  10 0 "" 
  11 r_j_z2  "z2"  10 0 "" 
  12 r_j_x3  "x3"  10 0 "" 
  13 r_j_y3  "y3"  10 0 "" 
  14 r_j_z3  "z3"  10 0 "" 
  15 r_j_x4  "x4"  10 0 "" 
  16 r_j_y4  "y4"  10 0 "" 
  17 r_j_z4  "z4"  10 0 "" 
  18 r_j_x5  "x5"  10 0 "" 
  19 r_j_y5  "y5"  10 0 "" 
  20 r_j_z5  "z5"  10 0 "" 
  21 r_j_x6  "x6"  10 0 "" 
  22 r_j_y6  "y6"  10 0 "" 
  23 r_j_z6  "z6"  10 0 "" 
  24 r_j_x7  "x7"  10 0 "" 
  25 r_j_y7  "y7"  10 0 "" 
  26 r_j_z7  "z7"  10 0 "" 
  27 r_j_x8  "x8"  10 0 "" 
  28 r_j_y8  "y8"  10 0 "" 
  29 r_j_z8  "z8"  10 0 "" 
  30 r_j_x9  "x9"  10 0 "" 
  31 r_j_y9  "y9"  10 0 "" 
  32 r_j_z9  "z9"  10 0 "" 
  33 r_j_x10  "x10"  10 0 "" 
  34 r_j_y10  "y10"  10 0 "" 
  35 r_j_z10  "z10"  10 0 "" 
  36 r_j_x11  "x11"  10 0 "" 
  37 r_j_y11  "y11"  10 0 "" 
  38 r_j_z11  "z11"  10 0 "" 
  39 r_j_x12  "x12"  10 0 "" 
  40 r_j_y12  "y12"  10 0 "" 
  41 r_j_z12  "z12"  10 0 "" 
  42 r_j_x13  "x13"  10 0 "" 
  43 r_j_y13  "y13"  10 0 "" 
  44 r_j_z13  "z13"  10 0 "" 
  45 r_j_x14  "x14"  10 0 "" 
  46 r_j_y14  "y14"  10 0 "" 
  47 r_j_z14  "z14"  10 0 "" 
  48 r_j_x15  "x15"  10 0 "" 
  49 r_j_y15  "y15"  10 0 "" 
  50 r_j_z15  "z15"  10 0 "" 
  51 r_j_x16  "x16"  10 0 "" 
  52 r_j_y16  "y16"  10 0 "" 
  53 r_j_z16  "z16"  10 0 "" 
  54 r_j_x17  "x17"  10 0 "" 
  55 r_j_y17  "y17"  10 0 "" 
  56 r_j_z17  "z17"  10 0 "" 
  57 r_j_x18  "x18"  10 0 "" 
  58 r_j_y18  "y18"  10 0 "" 
  59 r_j_z18  "z18"  10 0 "" 
  60 r_j_x19  "x19"  10 0 "" 
  61 r_j_y19  "y19"  10 0 "" 
  62 r_j_z19  "z19"  10 0 "" 
  63 r_j_x20  "x20"  10 0 "" 
  64 r_j_y20  "y20"  10 0 "" 
  65 r_j_z20  "z20"  10 0 "" 
  66 r_j_x21  "x21"  10 0 "" 
  67 r_j_y21  "y21"  10 0 "" 
  68 r_j_z21  "z21"  10 0 "" 
  69 r_j_x22  "x22"  10 0 "" 
  70 r_j_y22  "y22"  10 0 "" 
  71 r_j_z22  "z22"  10 0 "" 
  72 r_j_x23  "x23"  10 0 "" 
  73 r_j_y23  "y23"  10 0 "" 
  74 r_j_z23  "z23"  10 0 "" 
  75 r_j_x24  "x24"  10 0 "" 
  76 r_j_y24  "y24"  10 0 "" 
  77 r_j_z24  "z24"  10 0 "" 
  78 r_j_x25  "x25"  10 0 "" 
  79 r_j_y25  "y25"  10 0 "" 
  80 r_j_z25  "z25"  10 0 "" 
  81 r_j_x26  "x26"  10 0 "" 
  82 r_j_y26  "y26"  10 0 "" 
  83 r_j_z26  "z26"  10 0 "" 
  84 r_j_x27  "x27"  10 0 "" 
  85 r_j_y27  "y27"  10 0 "" 
  86 r_j_z27  "z27"  10 0 "" 
  87 r_j_x28  "x28"  10 0 "" 
  88 r_j_y28  "y28"  10 0 "" 
  89 r_j_z28  "z28"  10 0 "" 
  90 r_j_x29  "x29"  10 0 "" 
  91 r_j_y29  "y29"  10 0 "" 
  92 r_j_z29  "z29"  10 0 "" 
  93 r_j_x30  "x30"  10 0 "" 
  94 r_j_y30  "y30"  10 0 "" 
  95 r_j_z30  "z30"  10 0 "" 
  96 r_j_x31  "x31"  10 0 "" 
  97 r_j_y31  "y31"  10 0 "" 
  98 r_j_z31  "z31"  10 0 "" 
  99 r_j_x32  "x32"  10 0 "" 
  100 r_j_y32  "y32"  10 0 "" 
  101 r_j_z32  "z32"  10 0 "" 
  102 r_j_x33  "x33"  10 0 "" 
  103 r_j_y33  "y33"  10 0 "" 
  104 r_j_z33  "z33"  10 0 "" 
  105 r_j_x34  "x34"  10 0 "" 
  106 r_j_y34  "y34"  10 0 "" 
  107 r_j_z34  "z34"  10 0 "" 
  108 r_j_x35  "x35"  10 0 "" 
  109 r_j_y35  "y35"  10 0 "" 
  110 r_j_z35  "z35"  10 0 "" 
  111 r_j_x36  "x36"  10 0 "" 
  112 r_j_y36  "y36"  10 0 "" 
  113 r_j_z36  "z36"  10 0 "" 
  114 r_j_x37  "x37"  10 0 "" 
  115 r_j_y37  "y37"  10 0 "" 
  116 r_j_z37  "z37"  10 0 "" 
  117 r_j_x38  "x38"  10 0 "" 
  118 r_j_y38  "y38"  10 0 "" 
  119 r_j_z38  "z38"  10 0 "" 
  120 r_j_x39  "x39"  10 0 "" 
  121 r_j_y39  "y39"  10 0 "" 
  122 r_j_z39  "z39"  10 0 "" 
  123 r_j_x40  "x40"  10 0 "" 
  124 r_j_y40  "y40"  10 0 "" 
  125 r_j_z40  "z40"  10 0 "" 
  126 r_j_x41  "x41"  10 0 "" 
  127 r_j_y41  "y41"  10 0 "" 
  128 r_j_z41  "z41"  10 0 "" 
  129 r_j_x42  "x42"  10 0 "" 
  130 r_j_y42  "y42"  10 0 "" 
  131 r_j_z42  "z42"  10 0 "" 
  132 r_j_x43  "x43"  10 0 "" 
  133 r_j_y43  "y43"  10 0 "" 
  134 r_j_z43  "z43"  10 0 "" 
  :::
 } 
 m_row[123] { 
  r_j_Frequency
  s_j_Symmetry
  r_j_Intensity
  r_j_Raman_Act
  r_j_Raman_Int
  r_j_x1
  r_j_y1
  r_j_z1
  r_j_x2
  r_j_y2
  r_j_z2
  r_j_x3
  r_j_y3
  r_j_z3
  r_j_x4
  r_j_y4
  r_j_z4
  r_j_x5
  r_j_y5
  r_j_z5
  r_j_x6
  r_j_y6
  r_j_z6
  r_j_x7
  r_j_y7
  r_j_z7
  r_j_x8
  r_j_y8
  r_j_z8
  r_j_x9
  r_j_y9
  r_j_z9
  r_j_x10
  r_j_y10
  r_j_z10
  r_j_x11
  r_j_y11
  r_j_z11
  r_j_x12
  r_j_y12
  r_j_z12
  r_j_x13
  r_j_y13
  r_j_z13
  r_j_x14
  r_j_y14
  r_j_z14
  r_j_x15
  r_j_y15
  r_j_z15
  r_j_x16
  r_j_y16
  r_j_z16
  r_j_x17
  r_j_y17
  r_j_z17
  r_j_x18
  r_j_y18
  r_j_z18
  r_j_x19
  r_j_y19
  r_j_z19
  r_j_x20
  r_j_y20
  r_j_z20
  r_j_x21
  r_j_y21
  r_j_z21
  r_j_x22
  r_j_y22
  r_j_z22
  r_j_x23
  r_j_y23
  r_j_z23
  r_j_x24
  r_j_y24
  r_j_z24
  r_j_x25
  r_j_y25
  r_j_z25
  r_j_x26
  r_j_y26
  r_j_z26
  r_j_x27
  r_j_y27
  r_j_z27
  r_j_x28
  r_j_y28
  r_j_z28
  r_j_x29
  r_j_y29
  r_j_z29
  r_j_x30
  r_j_y30
  r_j_z30
  r_j_x31
  r_j_y31
  r_j_z31
  r_j_x32
  r_j_y32
  r_j_z32
  r_j_x33
  r_j_y33
  r_j_z33
  r_j_x34
  r_j_y34
  r_j_z34
  r_j_x35
  r_j_y35
  r_j_z35
  r_j_x36
  r_j_y36
  r_j_z36
  r_j_x37
  r_j_y37
  r_j_z37
  r_j_x38
  r_j_y38
  r_j_z38
  r_j_x39
  r_j_y39
  r_j_z39
  r_j_x40
  r_j_y40
  r_j_z40
  r_j_x41
  r_j_y41
  r_j_z41
  r_j_x42
  r_j_y42
  r_j_z42
  r_j_x43
  r_j_y43
  r_j_z43
  :::
  1 -381.796129057282 ""  485.597727700681 0 0 0.0157248723633925 -0.0112830438609189 0.00734217713227484 -0.00122024553296165 -0.0115349584172972 0.00183388896312258 -0.000477190002775879 -0.00404042460485004 0.00245680969281703 0.000492891189572971 -0.00112196153546036 0.00266961849409854 0.000850677282938897 -1.54967750707908e-05 0.00209063623160109 -0.000283843027422568 -0.00032610790625324 0.000178500486792805 -0.00201601122369485 -0.000704410291518525 -0.000501740476334008 -0.00220122750629404 -0.00203724077469557 -0.000215421496252132 5.88764019444692e-05 0.000127926073835916 -8.82726260454644e-05 -0.00015531481739997 0.000245949463593897 -0.000268229336395683 0.000220599363626703 0.000112858951548791 -9.85951332446059e-05 8.79555486378539e-05 7.44795179046905e-05 -1.80339089438213e-05 0.00115396009689988 0.00227831251876139 -0.00478300386412613 0.0206322086670791 -0.00954227869567245 0.031608994485985 0.00161838683921303 -0.000361277581993469 0.00680752658735775 0.00151205769682169 0.00139109882323283 0.002724680422168 -0.00315411618593553 0.00143939636869407 -0.00079095054256651 -0.00604544056391813 0.00226463014292324 0.00178261187723611 -0.00043901842130755 0.000126958944131932 -0.000276768574895591 -3.53117823054045e-05 0.000320227499526529 -0.000373493003370742 -0.000322250941015868 0.000324194059562143 -0.000384599939346098 0.000333421565931331 3.31706597902572e-05 9.65823559127399e-05 0.000242731570938483 0.000112761869525568 -0.000123436073409081 0.000328745943084423 0.000211854373677554 -0.0002125617626251 0.000345688292635693 -0.00013140469771504 0.0002736702568247 0.000318694380944426 0.000267597186400541 -0.000270890215973038 -0.000371802444264982 -0.000125223395927836 -5.82275414551146e-05 -0.176439964094681 -0.136023561223096 0.0424335086668002 -0.00750585152981035 0.0567546665797872 -0.00786716893538925 0.0480394328440549 -0.0385050308177738 -0.00582171718980136 -0.0596953631282465 -0.0729742588349992 -0.0147573570085122 -0.0382250262584055 -0.0485997752618482 0.0251698686861429 -0.00153346283514113 -0.0557299419243967 0.00502401222901427 0.0270539611652186 0.0334856184435362 -0.00263393893893629 0.0796614451161728 0.077875181125583 -0.0377334717464267 0.00161466326065487 0.00250846374431482 -8.08532633297833e-05 0.0199539460973387 0.0992074279064248 0.06146977908986 0.0134642706327298 0.018179454111916 0.0125013172632619 0.075958409442731 0.093237798484229 -0.0322650367354797 0.0530867041164181 0.0644607955502324 -0.0435714481134683 -0.0058692372454566 -0.0116352390232203 0.0252607433242896 -0.00266392483022388 -0.0119223961710064 -0.0227199397471306 0.00206072286582509 0.00282060171832434 0.00298961294100184
  2 38.291727323082 ""  2.46265414730741 0 0 0.0139645047197323 0.0321982770075386 0.0204572347643937 0.00629515823935962 0.0651371627890206 0.0322610120654066 0.00810250289280195 0.0493536620543433 0.029521117224995 0.00721808649456332 0.0339108623201375 0.0231894039056583 0.011644412228023 0.00666743665156124 0.0176381548109867 0.0173626591848886 -0.00568288471698391 0.0188101323557242 0.0162523090077886 0.0165038661270798 0.0277491873196581 0.0117060427435903 0.0439708452396592 0.0332278502517438 0.0244830127885349 -0.0437351810046019 0.0101226709540673 0.0304607611164803 -0.0523085645126718 0.0133715271393177 0.00436463369928352 -0.0564549351268874 -0.0199825745173871 0.0461871726927985 -0.0623450363795451 0.0279779963494253 -0.011356673276868 0.0354199369622816 0.0106954511529636 0.0421237485078321 0.0342065864974416 0.0340557482782322 0.00364784970017478 0.0410496765211463 0.0223085963192989 0.0108193266423081 -0.0061807430966704 0.0119879163235347 0.019627512151907 0.0107285650495348 0.029489822723201 0.0123158826969983 0.0575968439098895 0.0387898440726339 0.0433458664828853 -0.046122245842867 0.0293272004919567 0.0337740227642791 -0.0737627181767674 0.00897376338827297 0.0186149017789126 -0.0440511562547708 0.00393194403786911 -0.000458355991317963 -0.0528776460790511 -0.0247488261561329 -0.00867933875776069 -0.0440591518907252 -0.0321184331605062 0.00777060649641793 -0.0816217091156445 -0.0249053316874655 0.0452940202717436 -0.0607923348682011 0.0278269297963424 0.0524768424611514 -0.0849525882273828 0.0207033729094718 0.0565064456879334 -0.0551282028274611 0.0484842261606428 -0.0247508432883701 -0.0254280389882413 -0.0295447236863492 0.0181797643403173 -0.0439544219105071 0.00209855404163552 0.0141056691338042 -0.0157307244170481 0.00475773916484603 -0.0299782422926861 -0.0605802098893365 -0.0372434951489689 -0.0391567159339754 -0.0105898491171062 -0.0411831467512463 0.0323512186769744 -0.0266928419098804 0.0169974968628763 -0.0723842268908229 0.0199480633716868 -0.0721965749379492 -0.048431639169612 0.00194425012913967 -0.0506966524367369 -0.0705326358166535 0.0504405392651871 -0.0658627711653147 -0.081080076655859 0.0245823797923149 -0.0804581724531541 -0.0820026295791075 0.00407030138777947 -0.0845463366540534 -0.0542213245264962 -0.0148406885378854 -0.0537128550686537 -0.032025686625251 0.0218765101428473 -0.0393026616995728 -0.079663369962906 0.0615459048813115 -0.0820605984975427 -0.0647631652486656 0.0517760183142971 -0.0557241710791376 -0.0654423584696197 0.0596917299596545 -0.0556632210650926
  3 57.4816531523576 ""  1.6758669071115 0 0 -0.0100837401943589 -0.00234945305512719 0.0169945202800685 -0.00858153254114519 -0.0169064546244848 0.00509496422040454 -0.0071013969858932 -0.0115573657041452 0.00367464671366443 0.00199258785077406 -0.0318276943979959 -0.00424514145247059 0.00139511847874638 -0.0246768399621974 -0.00372441078004933 -0.00894222526413436 0.00592244058671126 0.00598186009671145 -0.016900387812384 0.0237678208484142 0.0128753880831028 -0.015703498360295 0.014184679008085 0.0113328805039977 -0.0071843853772598 0.00601270380165328 0.00375089053527885 -0.040207700658043 0.104568053849573 0.0407748206025832 0.0607277482503682 -0.00216591903439109 -0.0890019523714637 -0.0380631693264266 -0.0912465126249334 0.0542907786409391 0.00353914504372606 0.0034821056573368 0.0181937860231128 -0.0201761156754043 -0.0018665124071661 0.0198737964208107 0.00891989184014281 -0.0517902927452696 -0.0103862168240038 0.00899603913645153 -0.0428545704290626 -0.0107956590361598 -0.0241894029787899 0.045413636158045 0.019602241091845 -0.0213811440937321 0.028661113270401 0.0167014661484843 -0.0967551845169434 0.106646960930813 0.085457440997217 -0.0427830443730439 0.116125413214583 0.044027706471051 -0.00506312340881239 0.162589852178229 0.0197119913617194 0.0836143894912733 -0.0646215027841788 -0.114141127769148 0.0781864813982335 0.0623374479559265 -0.125490148820898 0.0663552490902029 -0.00914677305301386 -0.0958639092735894 -0.0185550362302155 -0.155380507748951 0.031295172162221 -0.0361845041647305 -0.101276622767363 0.051998798380481 -0.0794354756602681 -0.0861288905564103 0.118513712082958 0.005768295798126 0.00656910251089397 0.012952271867413 -0.0164307335419245 0.0298555766824221 0.0462528214992156 -0.017189288744201 0.0042343598005953 0.0258820444919013 -0.00300958032947686 0.00716422583130748 0.0198095779499651 0.0285131298585015 0.0215572782834834 0.0114124975370472 -0.0376355461558136 -0.0118845523938129 0.0254214210950728 0.0385805706692854 -0.00883810399157347 -0.0563719209496173 0.0143963951388089 -0.0238409289675385 -0.0254342622198727 0.0555471405589571 0.0179697129348883 -0.0552058246380284 0.0375757212219351 -0.0266128010765832 -0.0804683089774789 0.043881545351951 -0.000329585423028699 -0.0557468521480717 0.00524532648703502 -0.0461750142239932 -0.0294028716280994 0.00724943144645443 -0.0287792995819384 -0.017837997717113 0.0642804478802295 0.0280927885306639 -0.0733902180163006 0.0600004275763027 0.0287107624899765 -0.0351747344006024 0.0543627310056905 0.015988319470765 -0.0562529299987428
  4 76.1608980522961 ""  2.72898494705213 0 0 0.0323817043509379 -0.00438957509190563 -0.0143898508799966 0.0245459001288733 0.00598600252097793 -0.0331933632327644 0.0294158410324002 -0.0158754060968833 -0.0385340598598943 0.031484324590315 -0.069903940594424 -0.0608038121567148 0.0218355147516601 -0.0776634537445845 -0.0498902518202081 0.0132668524350936 -0.0351784423947573 -0.0163469584278913 0.0182285307162301 0.00387091680277563 -0.000336977055678945 0.0256695917141219 0.0136164890440894 -0.0119346601134291 -0.0146584788012113 -0.00576512316592907 0.0176850756534916 0.00057322665081899 -0.0188922605619604 0.0363732889279841 -0.0170656341111157 0.00972326719724449 0.0782817875013243 -0.0630383771339769 0.0337891781428949 -0.0201449789149445 0.0542054658651681 -0.0236825161105994 0.00295917547036778 0.0375805595489089 -0.00767405601101035 -0.0358263918404088 0.037299579463559 -0.0987009401973602 -0.0819180211833915 0.0185047026287215 -0.109258837364397 -0.0640083317823419 0.0147406820105772 0.0314319074543111 0.0224014188954925 0.0288221018136709 0.0478019893381916 0.00207756544722487 0.0105887820092241 -0.0217749741444327 0.0188651159627782 -0.0145176923139915 -0.01150945548687 0.0535225035635787 0.0156644016106366 -0.0322517470667679 0.049917452570842 -0.023549370172298 0.0203021577563788 0.0775617806382769 0.00718262065766328 -0.0198640611729396 0.105120028313781 -0.033265739602677 0.0393119040969481 0.0985725944807478 -0.0775472296080472 0.0428069985264399 -0.0368036788145405 -0.0866524907298321 0.0620623366759082 0.00768610066692895 -0.0624794878188653 0.0243435067585479 -0.0612466214110221 -0.0228707853426291 0.00896336257284031 0.0586174340344537 0.00975942210698786 -0.00553350533364337 0.0797526945410953 -0.00575303047476215 0.00974229392650561 0.0273565579873731 -0.0600506048442839 0.016382036276955 0.089196345278056 0.0153021236626484 -0.00391288116443969 0.0757504536062362 -0.0416440877503061 0.025686137326032 0.00561489729359648 -0.0323532676333353 0.0363598923644654 -0.0349869883746674 -0.0454980834521971 0.0169101638740948 -0.000107682310629978 0.0137887682911192 0.0672436186281022 -0.0412403671245744 -0.0512171841650793 0.0321710122669438 -0.0708530452860282 -0.0374237319175303 0.028783771968551 -0.0192448145686639 -0.0752926543160809 -0.00547187424873961 -0.00400562446329833 -0.0323252331089043 0.027742681889862 -0.00689646500848059 0.0308122755577298 0.078065187594404 -0.0622909636439433 0.029959710199536 0.0758718851306602 -0.00612933234400548 0.0150405173088687 0.0673778234202054 -0.0604686692367625
  5 93.8327361872715 ""  2.50780803446949 0 0 0.0332221734425359 0.0220285962491651 -0.0177444830448497 0.027265560382015 0.0216159937655123 -0.0418140896422754 0.0251392353340922 0.0220284817864208 -0.0373393976008334 -0.010945616458153 0.0857644146933698 -0.0129075306078336 -0.0247604257439275 0.0849019731825224 0.00255458651860024 -0.000207983922154195 0.0220689067724082 -0.00351853992704357 0.0392076305810406 -0.0434576666640619 -0.0285578542951 0.0509677985126896 -0.0437259507987881 -0.0463770842270252 -0.0157521989242584 -0.00114834564389707 0.0147206779589491 -0.00492057920233208 0.00772204759858926 0.0482840233271604 -0.033899222353867 -0.0143996548488519 -0.0175409034889938 -0.0258527199536623 -0.0314866786033571 0.0305394261542895 0.0468423705677867 0.027297993575241 -0.0165917801230308 0.0412885551756387 0.0236166775173434 -0.00757979154728566 -0.0281179707368588 0.131123748065629 -0.00474381186936476 -0.0536249000870422 0.129064059111143 0.0183995488141005 0.0600343164980521 -0.0927753933289538 -0.033975959883064 0.0788878173364398 -0.0897911826078282 -0.0627339549798208 -0.00535382971833521 0.00866963625007553 0.051669933743386 -0.0198188107192384 0.00487466389355696 0.064870469146671 0.0170842897008691 0.0163060952799549 0.0516627268998982 -0.0466570821223974 -0.0160062919970659 -0.0414313442121081 -0.0295142248986572 0.00456409035041811 -0.028505822330156 -0.0425476072809362 -0.040674532685419 -0.00785283149724654 -0.0271917003627823 -0.0420159358020218 0.0184264300202731 -0.0296177501879776 -0.0478103676455808 0.0348429946068623 -0.0241884521127182 -0.025859310640289 0.0531028279711118 -0.0363281591279103 -0.00294188685821142 0.0198658458224917 0.0141281257923816 -0.0234883782564454 0.0614419196062396 -0.0024055450384321 0.00337511503149987 0.0120508170479563 -0.062624543585834 -0.0124046403782656 0.0364545123507869 -0.0182825003653615 -0.00671990128941119 0.0268099249825011 -0.0276434565318677 0.00909368069693091 -0.000452146079287191 -0.0199840895199756 -0.0200581111171592 0.0274942356235679 -0.0584744755523814 0.0153127718588241 -0.0180229825780538 0.0537475996209614 -0.0838090178504114 -0.00779614480353388 -0.0445105196703087 0.00174171243089959 0.0155390050933177 -0.0214923106213796 -0.0199531290222668 0.0993682369709973 -0.100209414110101 0.0587288467802905 -0.0100043639994607 -0.0466895296763923 0.0102865791492473 -0.0769212889045474 0.0699409750527056 -0.107985370145085 0.0281591264356979 0.0843795209603649 -0.114556007580973 0.000133456941308752 0.0609458563005148 -0.0735679479611216 -0.0759845783423102
  6 99.2005413196941 ""  0.561216644795851 0 0 0.00847742516011593 -0.0572793932948967 -0.0307193572733823 -0.00323108601195848 -0.00530305109563809 -0.0135499412452878 -0.0143510638109114 0.0331085742572727 0.000621226869645176 -0.0104702967442391 0.0102574314570544 -0.00931001910051555 -0.0155880443888485 0.0198453981151802 -0.00386547204986063 -0.0238635751151736 0.0476901881926719 0.00944585071027416 -0.0361932856501099 0.100614805200085 0.0305507147800475 -0.0325504852937345 0.0944731486046842 0.0261485836061774 -0.0131941860855843 -0.00241857949437525 -0.00534228059037578 0.00689703695473517 -0.0559350612892823 -0.020303126451033 -0.0686232456522261 -0.0198117350572452 -0.0192650773126746 0.0345583731555978 0.00506429312861117 0.00350755455914154 -0.0047871486060596 -0.101485299133213 -0.0113691061154676 0.0378911464034284 -0.0640743460089683 -0.0740153628130516 -0.00062619483766091 -0.0231009394713489 -0.0245984632768397 -0.00930189933199263 -0.00553729846668969 -0.0142584187913192 -0.0455596510598047 0.13436842687293 0.0461636464468356 -0.039185538994622 0.124008269485606 0.0375160303416901 0.0520135986670432 -0.0451452952828523 -0.00722645193368699 0.01777146198386 -0.0995071459747492 -0.0339327733840419 -0.0340177300628307 -0.0636076171676339 -0.0313985185937716 -0.0793589211279465 0.0097206788197636 -0.00778413203416393 -0.105215069184849 -0.0254892157003399 -0.026979973644384 -0.0584356490813285 -0.0568141367181537 -0.0328970104964217 0.0218456463130441 0.0347216219248019 0.00825172920766957 0.0419883521838791 -0.0315907755306459 -0.00496088167611025 0.0719554748714812 0.0160734134095684 0.0124626094618025 -0.00252809761347531 -0.0209548665179216 0.0502071581732131 0.00304030111263418 -0.0429081143386171 -0.00151176677940518 -0.00215553544877992 -0.0269837962315465 -0.00966877477083377 -0.0269421299920984 0.0097831535946518 0.0791561809982081 0.0322616273455952 -0.0480752794785001 0.0744238322262157 -0.0115734915190213 0.00787313176813582 -0.0300381972900638 0.0380235377904653 -0.0136918982003094 0.000325872591180207 -0.00553791868735605 -0.0189686918765311 0.0207144664563161 0.115397260420463 -0.00160879631792507 -0.0191029271413617 0.013407811641149 -0.018410862737255 -0.0457578777208228 0.0382403115570093 -0.0117552878157972 0.0449734746178776 -0.0315047083760862 -0.0281644806393458 0.0193108021372168 -0.00913526890630678 -0.0266210084349418 0.00634877300712669 0.124757846755664 0.00208867545279753 -0.0268752640311169 0.149903277214019 -0.0147005037324872 0.0175778152400926 0.126044672682916 0.0161790349582089 -0.0613244607410537
  7 102.597314769147 ""  2.02766504076802 0 0 -0.00934785909767852 0.0611894514975834 0.0305870498561515 -0.00846927490769231 0.0477362615637747 0.0177595237461649 0.00113596984042255 0.0233982580903523 0.00487865175935341 0.0199250838327041 -0.0394491318843431 -0.0204594030739973 0.0241599926552674 -0.0569138088782624 -0.0260342061477729 0.0103627004001757 -0.0101648937489648 -0.00513128144341709 -0.00694730663319754 0.0512989076017397 0.0190323094920964 -0.0110063043837245 0.0666614878522733 0.0236790157689061 0.00510255388152962 -0.00231115853630559 0.00169657357312501 0.0104658942629383 -0.0125840031676001 0.00193978101451938 0.00476799494704425 0.0050527187198761 0.0293254626150033 -0.0089181115678379 0.0180442642351788 -0.0145411699771461 -0.00582361902117098 0.0887747863994596 0.0170073603204785 -0.0125962405655872 0.0662438402636545 0.0626654301361899 0.0285276315060683 -0.0685222583601671 -0.0332285228935564 0.035960378700322 -0.0999836101357501 -0.0434234510877318 -0.0179316514319906 0.0886594486251509 0.0345746831617024 -0.0232818276062012 0.116098332154552 0.0426548698899751 0.0200377039931612 -0.0111971305595694 0.00155031045687414 0.00980069147558061 -0.0179497020317148 0.00250761780359761 0.00535985167588152 -0.0161615053685918 0.00197835248070945 0.00530084735023583 0.0101143391259648 0.0351969108744574 0.0110720043440979 -0.00992379595021783 0.0410479739003489 0.0012139511639565 0.0197829061214379 0.0339152301788227 -0.0159772858326613 0.0248783320737979 -0.0202652134817342 -0.0174871734425084 0.0288590373866316 -0.00434259090416963 -0.00629261709249439 0.0142840225631053 -0.0333586303851795 -0.0141696047631251 0.00827939146123948 -0.0584640595744787 -0.0122683764029805 0.0362494791260803 0.0302258458679101 -0.0116030067899387 0.0174439555486986 0.0176450969765589 0.00195441803725499 -0.0334303537202314 -0.0846794885255269 -0.0346855415587788 0.0513890724731258 -0.0869802944941425 -0.015040887741157 -0.0287664977949 0.0382608638931563 0.0185932304613904 -0.0582135614574337 0.0142514353087214 -0.00687996002884307 -0.00399270070185308 -0.0637989031499371 0.0029490909498164 -0.150747558039111 -0.0017778886887616 0.0341882194064228 -0.0461088985955883 0.0549101843583531 0.0311783114411283 -0.0370376577411067 0.0434394203126161 -0.0175167390907122 0.0581528921254456 -0.0525953782582178 -0.0125780169666031 -0.0218846048847476 -0.109307379229057 -0.00260251778579127 -0.183741301056794 0.0529695391924686 -0.00233039647607379 -0.178495361390481 -0.0450696731963446 0.00192565555368066 -0.150646828097568 -0.0225256712045997
  8 117.162092748984 ""  3.35891279495382 0 0 0.0252608829000152 -0.0124526870786044 -0.00720404963147042 0.0289159178806736 -0.0570138175369974 -0.0519721934077891 0.0190681890326482 -0.000241241775011647 -0.0348634053128497 0.00682558132522478 0.0154452626702058 -0.0295685443776795 -0.00813564539937112 0.0380918865150627 -0.0139801856000664 -0.0075396851383771 0.0424942691783524 -0.00325329015275292 0.00068434976734064 0.0510095805845714 0.000551674778060259 0.0116249095212851 0.0317417702969731 -0.016165497838802 -0.0124484869494929 0.000660383908743965 0.000906500973406541 0.00764270988049472 -0.0274693350226203 0.0144450215800243 -0.0580421534224075 -0.0183382832398037 -0.026893472991189 0.0069947971531466 -0.0138554987772584 0.0152638967246062 0.0669041279377263 0.0122003248738287 -0.0078132029234126 0.00173538042712728 -0.00925052902696756 0.01280913948602 0.00995624245395564 0.00174976018852145 -0.0396537486378661 -0.0160777256526084 0.0408149742269729 -0.0138955387858886 1.3622473495047e-05 0.0640616046826158 0.0133316287622971 0.0193673491196559 0.0316074976069874 -0.0157114393931825 0.0374312409382644 -0.0191496643052667 0.0273795379365891 0.00511594232676549 -0.0593249304180612 0.0162079734339166 -0.00555421166526919 -0.0252836301990365 0.00809216776381546 -0.0712640746921388 -0.0010413879617645 -0.0325206280925106 -0.0793961023130124 -0.010788270236844 -0.0384482821764805 -0.0560533054416128 -0.056999444832137 -0.0306242631983814 -0.00437874274405868 -0.0015647025111018 0.00662942148622004 0.00653734779244853 -0.0480394383980816 0.015930743296962 0.0332690687196682 -0.00308803282486975 0.0346016717549275 0.0306906874525646 -0.00537579474624019 -0.00270453345859002 -1.64807302714211e-05 0.0498471568253904 0.0910079922972331 -0.00517384652613054 -0.00634351629563062 0.026129209331158 0.0376300956104589 -0.00104210755386205 -0.00680238402280245 0.0439981412815659 0.0142550917218472 -0.0109195190853169 -0.0661258296636329 -0.0435240968950103 0.021011429454514 0.0226798263886945 -0.0257535566168627 -0.0137161955983407 0.0578177607955396 -0.0381438820047516 -0.00145987967774322 -0.124804801859952 0.00384057986700146 0.0356370564041855 0.0851649057567576 -0.059903272588289 0.0439544191409101 0.0410587452210704 0.000157094036637237 -0.115266218756046 0.0901539038774601 -0.0546918228973978 -0.00472143408283315 0.0467679289537907 -0.0397745226552619 0.0336656588776187 -0.140120456282899 0.0180233863589812 0.0157615495859728 -0.192737649306943 0.0505392467848622 -0.0101559785329088 -0.147208039939944 -0.0308206083680541 0.13774153785297
  9 165.088353708226 ""  4.05672644994869 0 0 0.000444139576828329 -0.00674370002413024 -0.0236762978001724 0.0283214431724211 -0.0993583412637554 -0.0352457433789317 0.00583253954969549 -0.0598276199832025 -0.00124917217268926 0.00440424639706893 -0.0446100125226125 0.00789754941104734 -0.00690569647992889 0.000312990370150844 0.0297553474620147 -0.0119027363605168 0.02367579552031 0.0411276116824358 -0.0162480924663641 0.0185914917464186 0.0384721997552175 -0.00177573287609201 -0.0240768849003957 0.021385223642486 0.0123536417501493 0.0137061999802176 0.0174481448865874 0.00645412982010735 -0.0051773852535024 -0.0185911056906117 0.00426286965058716 0.00625212987145097 -0.00234477017393511 0.0736807893725669 0.00938956448465076 0.0373379261901643 0.0396712687498723 0.0244549880902469 -0.0277589673423973 -0.0690505053054652 -0.00388364916074814 -0.00545929486148653 0.0117437762442482 -0.0687385184460536 -0.000482735469910765 -0.0104314769744759 0.00590206808928883 0.0323382632859718 -0.0248472716639851 0.041433749360162 0.0441704249137991 0.0039544777239846 -0.0287968090355239 0.0198086162260357 0.0168322686303658 -0.00192296909925555 -0.0125416352116397 0.0253594802757651 -0.0186478492436405 -0.0401685721885784 -0.025681054542539 -0.0100695187151798 -0.0277459210413107 0.0124731339740787 0.0157409312295976 0.0222789881517507 -0.0327960999200599 0.00739057604326262 -0.0146026538729287 0.0266909622432157 -0.00931845549780814 -0.0297425975392194 0.0741244972458722 0.0279567456750927 0.0552384923620683 0.0942201995603893 -0.0258477615884037 0.0133927541032788 0.0987316788765244 0.0204313433298016 0.0589905908111701 0.0171795009251168 0.0253090014254779 -0.03172167274294 -0.00348844615181002 0.0664064235456343 0.0110569360231942 -0.00103849114985935 0.0244649652689955 -0.0155340287617923 0.00799205258043555 0.0152774619858842 -0.0283202111386956 0.019149610967113 0.0308054011650581 -0.0339786739203684 -0.0311256678000353 0.00411754594496995 -0.0173097180759268 -0.10938790888269 0.0256669222165579 0.013386371241246 -0.0224144733912936 0.0387194773605502 -0.033465174711471 0.0167518340148827 -0.0184933610979522 -0.0334729553274381 -0.205058077734106 0.13454866579657 -0.00181200406726823 -0.174661179070352 -0.0752190644928311 0.100787572375249 -0.026498541256903 0.0646820528076772 -0.0287182390022179 0.010778327488774 0.0679800829927025 -0.0498148543416577 -0.0195930413960267 -0.0420119699059908 0.0115303011069132 0.102611482120683 -0.10981485964706 -0.0169358468805216 0.0629169237781083 0.0561804619531325 -0.129443514574027
  10 181.408593425586 ""  2.69000501150234 0 0 0.00129114220978957 -0.0159193493402159 -0.0586394570162008 0.0154174253844826 -0.0148665372833612 -0.0202884690512476 0.00127645129154469 -0.0213540882201364 0.00273864638361663 -0.00164199281583806 -0.0179125534895173 0.00695406421529242 -0.00668274702691748 -0.00413005858243414 0.0229994634785972 -0.00326868742112212 0.00116929763684807 0.0342783527807057 -0.0032588361561197 -0.00587184166327291 0.0307295767842202 0.005906079412389 -0.0170437986266708 0.0200803654479111 0.0179300710462275 0.00741912535870774 0.0173765249324737 0.00469258617247826 0.0077780521981711 -0.0143753789982552 0.035221773615753 0.0108473136328103 0.0147170082945299 0.058500188246367 0.0069666683097064 0.0292557977146806 0.00481020464248483 -0.0661455629109531 -0.0308007842691479 -0.0148600499880398 -0.0252815751419717 -0.120062633807797 -0.00105426985200952 -0.0256528617595525 0.000940284164602246 -0.014854668136751 -0.00193596213060713 0.0237451296317808 -0.0051533422687753 -0.00148345425045755 0.0321928440310434 0.0157994737570187 -0.0173570739499489 0.0207304299648422 -0.00152833281143951 0.00659852918989265 -0.0146340772917974 0.0193668065897285 0.0118397029875952 -0.0306537329289933 -0.0119956269884668 0.0043215079582487 -0.0185071579454376 0.0473644664791124 0.00837536468687399 0.0341802744554441 0.0207282403106529 0.00869692032709775 0.0116385917230206 0.0497365713188593 0.0193020914285181 -0.00236819024989429 0.06523251085135 0.0138292969382125 0.0475779134632289 0.0762395285668171 -0.00731288722093912 0.00847612983711545 0.0655576042387997 0.0114698856146952 0.0414316030791485 -0.0596764223790754 0.048399607797497 0.0654102641695472 -0.00347008435325592 -0.0162861902604669 -0.022593543809031 -0.0162422658946576 0.0488278199934327 -0.0303348395535302 -0.110136251584662 0.076566445290332 0.113376010656636 -0.01049877203197 0.00777849910878408 0.0996737830902068 -0.0157112316301807 0.121926490306621 -0.0665984411303484 0.0836116457081891 0.00110850510475809 -0.0384592435043273 -0.0742789477322818 0.0231399348694049 -0.0251376924830673 -0.0532255459827687 -0.0396488183391655 -0.00908048866760761 0.208894872935323 -0.133710075382032 -0.00797239310778607 0.177739341670252 0.148478665648576 -0.102083646241358 -0.150105572204056 0.0359586661988889 -0.0230306344116211 -0.0818176101233641 -0.00665685207732528 -0.0992908001035682 0.0520427275558638 -0.0472421275582982 -0.0179746607065223 -0.17489248864084 0.0835117156236307 -0.0419457961827745 -0.135657319338263 -0.179612938157857 0.0567181988788703
  11 195.753270137164 ""  7.98681570171615 0 0 0.0246107077350461 -0.106831159930373 -0.0790616919558705 -0.0106156492867709 0.077872643556143 0.0164246167484456 -0.0191887209216311 0.0383659980740788 0.0215031497071207 -0.0276899527478836 0.0325129086558573 0.0193655292754412 -0.0192896392453874 -0.00517107019085631 0.0132461449943157 -0.00792908739934745 -0.0345984229081482 0.00639992259685676 -0.00423686131994193 -0.0315697065735904 0.00822731853180365 -0.00834041335164875 0.00785042248349555 0.0184233939297997 0.00162047067129695 -0.0133727607781782 -0.0047106600573625 -0.0191480139112111 0.00698651038140208 -0.0281447448627188 0.0430410577751617 0.00378756060605874 0.0201720968804722 -0.00516447694583201 0.00152709429881046 -0.0163591048666188 -0.0532268621721416 -0.259070285386103 -0.0229298166966261 0.133176771183196 -0.130110180408877 -0.221514074185834 -0.0359845856856356 0.0518941229723816 0.0211063656160267 -0.0236979682907112 -0.00669535442946081 0.0124967930145475 0.00344373694925433 -0.0551142261521806 0.00229079215520201 -0.00275940146107542 0.00811321023126187 0.0189848926309844 -0.0440109481873502 9.81565184656722e-05 -0.0382548210526978 -0.0106421357683206 0.0329013123933427 -0.0368547886229504 -0.0166806147911585 0.00328218679930479 -0.0249395210840115 0.0539862129548143 -0.0125394480523074 0.0232011502689844 0.0660710094019089 -0.0030295095872702 0.031744070364266 0.0394923824300857 0.0407242077921059 0.025718515829626 0.0121904268305572 -0.0124498219595443 0.00118553884191747 0.00210796295390818 0.0385623150748386 -0.025083757125788 -0.0366384410259245 -0.010297866143831 -0.0346786268253062 0.065765366627913 -0.00361597890502901 0.0300530218576138 0.00160177916431028 0.0619269824221788 0.0579757171313157 -0.00256571587656614 -0.0214455034010702 -0.0242387912089722 0.0168165754199525 0.0383116108341261 0.0816135759875112 0.140829404285309 -0.0235011993578839 0.0597503638678931 -0.0978887052523802 -0.0202225563275201 -0.0604072868729844 -0.029104341478183 -0.00520957661893634 -0.00536456847772368 0.0358977234608094 0.00594727923274256 -0.0372774248678601 -0.0251137612886477 -0.0303395554330545 -0.0115723595843589 -0.0556063437334185 0.0483504332084037 0.0198826704633736 -0.0583490793376077 -0.051022882536712 0.00463802463484344 0.0140244358264666 0.0227511186663375 -0.033932419635791 0.0562814523104177 0.0260035428165899 -0.0467929149752827 -0.0821257080417895 -0.0423413911247078 0.0192564562446774 0.00832718279370533 -0.0899777743888242 -0.0363496324049426 0.00489512473613969 0.0224920015074063 -0.0212243207473266
  12 223.758898974873 ""  12.1230485423085 0 0 0.0482479655678833 0.0390437217751832 0.0352340974763648 0.026063253603929 0.0118526155773292 -0.00228002298455511 0.00129756535178164 -0.0118017905353561 0.00618468564690579 -0.0341396566914419 -0.0244548632397601 -0.00121456138056104 -0.0513486628668457 -0.0258686521615107 0.0179704112166626 -0.0568678474736852 -0.0157047460809915 0.0208079141854487 -0.0294641616275124 -0.0147929647316133 0.0266155481922623 -0.00471462329265581 -0.0132017117854716 0.0126074672560709 -0.0426395000437694 0.0013385174287456 -0.0184881469564058 -0.082727199954678 0.0104467806048947 -0.0894606731142976 -0.0207437102671196 0.00506444025857105 -0.033585688733071 -0.00243117691634368 0.0133026801964539 -0.01662481473738 0.0574427038764329 0.0826878033558664 0.0154286903507309 0.0350100349789572 0.0461970695565136 0.0838692168175955 -0.0415639375658489 -0.0235031952222564 -0.0231103238563144 -0.0560426662515877 -0.0273874299235874 0.0170623114022104 -0.0249469489492876 -0.0152736295607375 0.0443815301123383 -0.000372119898781895 -0.0119387714631684 0.0137677535598861 -0.110632303057926 0.00409538549088499 -0.0952023125993003 -0.0464916429399335 0.0340389356476018 -0.129491997695823 -0.117125667515514 0.00162137646748162 -0.0969071793673815 0.00140892617288258 0.00591009542821427 0.00703670319946894 -0.066421992000391 0.00603045409914559 -0.0485165838348691 0.014022651025269 0.00311276943502584 -0.0753703132769447 0.0148643149716413 0.014149451835045 0.0144181785346787 0.0195619704445733 0.0272438698343557 -0.0425391995167947 -0.0163448861290932 0.00870849053013658 -0.0225072620769534 0.0498264201115648 -0.00644901212604111 -0.00837302644942037 0.0865891383385696 -0.0615396612523924 0.0516100339393715 0.0648101749264447 -0.0134670532428025 0.0333975350628232 0.0339925952619353 -0.0493733112252127 -0.0117155629175204 0.0207685052887932 0.000645039898009625 -0.0194769370961135 0.0825553837445818 -0.0215604926974662 0.0418156397492815 0.0252872427687865 0.0362274335242035 0.00524323945060986 0.00265094213922369 0.0539097522459438 -0.0251200081907564 -0.00473476690409405 -0.000809948967736328 0.00523652459108726 0.0495366655070054 0.0203942397041948 0.0242346908380883 0.0414933065162653 0.061051068313545 0.000343704349247993 -0.033966992119929 0.0883807858027847 -0.0191361428605254 0.0253019024203694 0.0629529595192907 -0.0754368814331223 0.0286093208603526 -0.0122192830213797 0.0170641989905136 -0.0365574633558397 0.0260409240259058 -0.0103772521808735 -0.0277825854382991 -0.040918531576292 0.00946774628767557
  13 239.878806286733 ""  3.15728531854256 0 0 -0.00883687043807394 -0.058233523748387 0.0466562968846637 -0.0283071181526932 -0.00583649406976295 0.0684572381105849 -0.00268878896554086 -0.0339281001319348 0.0247775582806361 0.030432275260696 -0.0375345597875109 0.0236363085514679 0.0429419088709158 0.00812182099504204 -0.00415519250580949 0.0189309470308267 0.0407767268231215 -0.0295251106628398 0.00381579316220999 0.010808272045578 -0.0406012818244586 -0.0160806865355807 -0.0323078309489792 -0.0171373777527876 -0.00636220364393106 0.0229343796603604 -0.0114545894298588 0.0339766511259279 -0.00177335113445833 0.0503391589480491 -0.0817246103970798 -0.00576247837739142 -0.0531144234158741 -0.0345112400466802 0.0126076065853731 -0.0124949022164367 -0.034659921025289 -0.109023259884881 0.0663592839723732 0.00858695435720988 -0.0676407524982836 -0.00905788793580713 0.0449638232626381 -0.0538252437660122 0.0429651657871741 0.0740588575204541 0.0173836712767781 0.00200586946509006 -0.00385615387338156 0.015970325895502 -0.0586319906600587 -0.0507313329868889 -0.050166642779382 -0.027053690056452 0.068711387074398 0.00572373173289055 0.0555671026247864 0.00356815213484852 -0.0312103452085497 0.0835950587372306 0.0562624453286907 0.00252282845887651 0.0559862593826963 -0.105867886377228 0.0210289367132245 -0.0697033338321279 -0.116580121959063 0.0110633895115528 -0.0750221403317157 -0.0813423259727135 -0.0773429388910318 -0.0559786150217826 -0.0724986156495672 0.0389658475006377 -0.055847875412472 -0.0656215114798909 -0.0276412359987 0.0243354250048424 0.0141865318941726 0.0253372299289694 -0.00848334359990483 0.0689026789407552 0.0163575694981172 0.0523348471124441 0.0198403549253843 0.0117979261578704 -0.0355689475933782 0.0328361743124457 -0.0040614349589134 0.0286938020306545 0.0235137173490968 0.00575700889148883 0.084220740604437 0.0868790905036321 0.00399219910293421 0.064296978304861 0.0681180515891822 0.0206351833434009 0.0286335987172358 -0.00176400957064106 0.0347638419465735 -0.0147809831082663 -0.017730690275642 0.0578480195387831 -0.0465524432350608 -0.0278102275866785 -0.0350942152656717 -0.0246708025606123 0.0166647904460404 0.0324060594938689 0.011968588228252 0.00834838606778401 0.0506540014133441 -0.00935251992502537 -0.106309615902237 0.092074270122013 -0.0402796965322379 0.0224287764395811 0.0781399531366996 -0.125378940662383 0.00610673404245898 -0.0623813334527046 0.0122672609521848 -0.0542340639028649 -0.0244130989113772 -0.0535367344323731 -0.0498092563631769 -0.0742862908029093 -0.0393353706311722
  14 256.75874656372 ""  6.36668194910033 0 0 -0.00218086832266436 0.00524514359576617 -0.0152060255528882 -0.0229778280247383 0.11633497465525 0.0250539533406297 0.0144899146990862 -0.0228171974249659 -0.0251364768316494 0.020692554869167 -0.0754600504172187 -0.0473216693262731 -0.000778354527969214 -0.0329122560339423 -0.0159470865976219 -0.017069341131527 0.034117933680179 0.0238585493642841 0.00997641346576047 -0.0276866291898743 -0.00122162793171417 0.031130055015576 -0.0633451353308045 -0.0290103606261467 -0.0118394583752019 0.0405086544572766 0.0230461066498227 -0.0136604547302082 0.02276965631332 -0.00115802402486941 -0.0608395145467887 0.0180717457737116 -0.0246186951863892 0.0817818279253703 0.0204776243688123 0.0650694588735909 -0.0467626928287015 -0.055671970108595 0.0033812341277486 0.0740895593560845 -0.00241024546743126 -0.0639948057693396 0.0240210264017486 -0.0967960204300659 -0.064791715466709 -0.00982822294274784 -0.0396799246215591 -0.0194968782880274 0.0144483698760341 -0.0348807989176773 0.00276965840343787 0.0473785308983169 -0.074933939897237 -0.0323367311392997 -0.0133475351430153 0.0194148153485918 -0.0148948443630345 -0.00684754022583107 0.0315950542834081 -0.00856456568315328 -0.0228929196339108 0.0085155057801762 0.00411170663208621 -0.0425948608684065 0.0719773909786168 0.0645561341816011 -0.200665084201665 0.00716381213040198 -0.060895539267132 0.0142712556611126 -0.0467931250253072 -0.117062175589941 0.0316608307830752 0.0965189389406933 0.0470355217393566 0.0893564768777309 -0.121828226122222 0.0568724818885087 0.209254258770377 0.0654826535237007 0.127111630810617 -0.0179632720236853 -0.014529748101469 -0.0212906631346174 -0.0216249672140904 0.00208074427219783 0.0106737659648713 -0.0215545709149672 -0.0102977694568091 -0.00791510970131675 0.00267272606068092 -0.00873956829064407 -0.0351087242191558 -0.022007829048817 -0.00521675092249422 -0.0276121448303736 -0.0401685889910179 -0.0252070904959154 -0.00679913405419587 0.00197212564086972 -0.0162119986870646 0.00372779201573558 0.0206610063730749 -0.0260688691482722 0.0153952251523645 0.00645236934554739 0.0156784961624125 0.0109860889383238 -0.0063371838492178 -0.0100146485216172 -0.00207883683186807 -0.00507060028379678 -0.0272904486620307 -0.00290965735068813 0.0623243746682466 -0.041736295586455 0.0126758827247328 0.00203512510777972 -0.0319166010072031 0.0605596431897593 -0.0203724659776855 0.0283275058389741 -0.0038341101388408 0.0204431260747579 0.00344674935620272 0.017633892266216 0.0203544227464503 0.0403255596614653 0.0226040554093444
  15 287.38766489074 ""  20.1730053505897 0 0 -0.0238832524891061 -0.0478653079678423 -0.0156172436587668 -0.0301421587535165 -0.00945237682307472 -0.00892560944743585 -0.0229655690152789 -0.00439125800936289 -0.011962536198629 -0.00321505429180124 0.00301679432609111 -0.00540175034848051 0.00536801640724033 0.00832193349267592 -0.0109828667301589 0.0104632614365203 0.00566572610369991 -0.0066170022206272 -0.00979156720563128 0.00492234817777783 -0.0118457638969358 -0.0196753702716755 -0.00124382328938714 -0.00815434686319291 0.0168926004051392 0.000531104675083994 0.00805806367603127 0.0313323453643934 -0.00330722997959855 0.02971166095374 0.0232232734036997 0.00548795313638984 0.0273874403673634 0.021872704278067 -0.0110742747996956 0.0181946094937441 -0.0409217111467607 -0.0567005303038968 -0.0168328736180318 0.00564854701964475 -0.0486885201191624 -0.0186272845789372 0.00223591352233351 0.0013500198646876 0.00808136699977008 0.00482069919948803 0.00912000774303746 -0.0103418478846104 -0.0143843380476185 0.00897860968973769 -0.0223462501452107 -0.0186772154780886 -0.00242910915288076 -0.00896200783709276 0.0436456630456654 0.000194568790060858 0.0348964540339885 0.0201889103664834 -0.0159943636607559 0.0419752983579615 0.0398704502819266 0.00122028267909232 0.0301178124244796 0.0148206263421396 -0.0032572506843868 0.0033684326296706 0.0650692387184657 0.000723994367302051 0.0436215768735268 -0.00123777808976716 0.026688503426817 0.0575455961106859 0.0155076736782817 -0.00786106039074857 0.0102823237267336 0.0213733798855973 -0.036107306448608 0.0189432404783578 0.0378163162751265 -0.00297581133609072 0.0369504242270886 0.0403102928628785 -0.0258702555971151 -0.117907284007964 -0.0251130968770673 -0.0276236071265618 0.0620733644338157 -0.0465194825443367 -0.071339287788339 -0.00443826339456905 0.0568659009667168 -0.0877981054876062 -0.154472388763902 -0.0552688003643007 -0.0125187236273531 -0.150679693701217 -0.0985851759920296 -0.140567955931245 0.00708805860755978 0.0403946622162634 0.0565187995581542 0.0311652120977596 -0.034385213662336 0.077915489146671 -0.0177617326296843 0.0270109408164277 0.0331659435126523 0.030535582202862 0.0809669319083204 0.00101630043117343 0.0269238734292095 0.0800512033227083 0.117943769857758 0.0336244430860902 -0.0409967440178485 0.144038984876854 -0.00691498340643804 -0.0178032945829972 0.0760690970798139 -0.079131778103601 0.201657827576211 0.0389891247238193 -0.0130478086355419 -0.066763117116712 0.183126775171029 0.0753820122438815 -0.0625519022040324 -0.123615603386645 0.0258836310592479
  16 314.285212374999 ""  1.61187525310733 0 0 0.0199507139912457 0.0116614736816575 -0.0693241518748979 0.0418929535867399 0.00455489243427309 0.00877415995471534 0.00567825278423407 -0.0151792711739144 0.0558570494685015 -0.00308595044467276 -0.018704830961844 0.0582398006821633 0.0107487547739769 -0.0175999433924371 0.0435681043249706 0.00355762766938805 -0.0108408577373411 0.0177243222582792 0.00665065931136467 -0.0117018140076061 0.030597035176677 0.000616077610124948 -0.0156228306670953 0.0516016120368773 0.00406143508959548 0.00451145521695835 -0.013629966706897 0.0323681555178312 0.00125871272889744 0.0335933295801337 -0.0188236204246104 -0.0205145860227828 -0.0992826505811133 -0.0521797340823513 0.0622326783058928 -0.0694952826990383 -0.00606667037776004 -0.0195103415435342 -0.061160943910058 0.00404802870950975 0.00632588691811526 -0.102277626555149 -0.00351366218338088 -0.0183428442372219 0.0605116425361134 0.0286455296280369 -0.0173303352108529 0.0451087211785515 0.00824988946615169 -0.013752503946675 0.0319230408331429 -0.0182978889476905 -0.019256284341593 0.0491675618098877 0.0512473583843958 0.000121909821953477 0.0171728156315657 -0.00948183330210935 0.00427342557847006 0.0808142969431311 0.0822214617983465 -0.00592785920690106 0.0566352204888147 -0.00540411152211808 -0.0284748717324853 -0.0852288784095414 -0.0978384096087726 0.035554707707166 -0.160945407649363 0.0270620305903806 -0.101289049062012 -0.157253661205992 -0.113342335747962 0.132888293404508 -0.114822500891398 -0.109764290354128 0.0756747309868387 -0.00170568103685794 0.00812448006390248 0.0570368956316583 -0.156191025960808 -0.054461291902726 0.0061881784678623 -0.0592179568518912 0.0156348045828473 0.00433033683776779 0.0492744750083242 -0.0069123984910973 0.0233857417641787 -0.0469593815385148 -0.0332277107839863 0.00114598628548006 -0.0785077590698693 -0.0709143571469905 0.0101163121019107 -0.0667923647522451 -0.0636483777301415 0.0134686097822402 -0.0637729641746875 -0.00116881711043022 -0.0138686209889251 0.0093834783378853 -0.0136963456267035 -0.0175953649995491 0.0144955524505144 0.0136766114336723 0.0150971316840429 0.0129715820524936 -0.0011838895339755 -0.025948206444709 -0.00561689302333495 0.00422792901859432 -0.00511134513049691 0.0110856009277019 0.0488052614603979 -0.0243780457377 0.0128719458032708 -0.0377247547471461 -0.0321229226850617 0.0547438719168554 0.0775741937336959 0.0326853290295426 -0.0278554869199145 -0.00980627861058942 0.0763433846706466 0.0546898076970398 -0.0144785711188618 -0.0343329422022072 0.0130690408895435
  17 315.142746876615 ""  0.218042112243904 0 0 -0.00331452658578722 -0.00394296177222772 0.00869522483244077 -0.000367562709191383 -0.0315440998096538 -0.0135001036092581 -0.00973079597845248 0.0246108076097553 0.000531916078014892 -0.00953373104403645 0.0350954953114231 0.00447015577413983 0.000701042680630907 -0.00156776125712986 -0.0092787335764394 0.00715391935012216 -0.0197525112846604 -0.0124659503160632 -7.64768392884819e-05 -0.0033196058372298 -0.00828837977207962 -0.0102480956359206 0.0286528198495155 0.00226805431364167 0.00435553557328962 -0.0143967998560444 -0.0032450283314604 -0.00766486094885939 0.0141698737343458 0.00335967882593177 0.0314934069132522 -0.00312584968701289 0.0256863949618555 -0.0143677495002296 -0.0214863677709409 -0.00641188130556833 0.0114606541453242 0.0188716959938483 0.00102143720778748 -0.0190457415663092 -0.000612658064423885 0.0297037228957225 -0.0112254868875092 0.0425071051473599 0.00866350460248136 0.00304610261155773 -0.0161526609190736 -0.0152783357683114 0.00324613829279987 -0.0158123938139203 -0.0147154334134587 -0.00919644180277301 0.0322169740349445 0.00366797761273242 -0.0826723538753663 -0.0391843149004203 -0.153658952904724 -0.0613482405962032 0.193345111955573 0.0692998677462782 0.107018266868649 -0.0783565201693809 0.101082950089105 0.149970093508434 0.107094753362601 0.356435966640912 -0.296553058001629 -0.114712078071177 -0.00331704362541889 0.255817643753973 0.0139001522723067 -0.243656984344887 -0.232659060398905 0.181757554087475 -0.20564908326899 -0.144577036177593 -0.319029314465423 0.148916284807185 0.325327031540957 0.0708835521894618 0.039934014637226 0.0113423790547243 -0.000334150666328889 0.0100335758298544 0.000744284740627811 -0.00274933162672276 -0.0070015034904684 0.00285792652324736 -0.00460633605641877 0.0052722622883887 0.00434971444714803 0.00129153889992786 0.0160208906154777 0.0146973646619897 -0.00411134269876596 0.0131057929483472 0.0109229524259735 -0.00180189455107109 0.00688702763375536 9.76773519117137e-05 0.00455491723179196 0.000281088881284844 -0.00127654454081771 0.00682893010200848 -0.00341245216834589 -0.00277575757904563 -0.00392396584774527 -0.00122083611634781 0.00136710761254141 0.00528195297349816 0.00327093408652473 0.000400141673488362 0.00494187523092869 0.000942307470580356 -0.0168053634252274 0.0117314931148314 -0.00251276024087735 0.00531464589181722 0.00945345690268547 -0.0179948523376309 -0.011941770748588 -0.00823148286338393 0.00749856863228482 0.000204562299129679 -0.0138025017955113 -0.00918424727206518 0.00118832842708597 0.00323041220353509 -0.00211056054069924
  18 326.752628456579 ""  9.29888311147127 0 0 -0.0168563247847311 0.00735767489270985 -0.0182537499222397 -0.0123196398875809 -0.0106671677264738 -0.00869442822889379 -0.0214706489850049 -0.00945525816010631 0.0031826636751114 -0.0121795487122269 -0.00884736780680351 0.00586404945832937 -0.00304162004631877 -0.000998029461245426 -0.000299582785870434 -0.000752166229052244 0.000738313531110588 -0.00260522326305594 -0.0140398505397463 -0.00601345626213597 -0.00641121291770603 -0.0219429249279093 -0.0112314297056145 0.00184571244439366 0.00886875569714309 0.00328222387652967 -0.000424755227108949 0.029251706354479 -0.00308663256305309 0.028491626880378 0.0111585706997724 0.00245960936837053 -0.00518637501143726 0.0125519793314849 0.00948539287311454 -0.00284299768276876 -0.0148627830992133 0.00288916966007111 -0.014816371195624 -0.0364945774148662 0.00666421421644686 -0.0246935772209854 -0.00747885492503103 -0.0138462320794151 0.0137609098078697 0.000763768759528694 0.000207380165027227 0.000895726545683373 -0.0158071951733508 -0.00651846014085381 -0.014476958352012 -0.0271776906284789 -0.0164368874839079 -0.000796853929520753 0.0488275218595856 0.00192786326318483 0.0349826147010434 0.0105559044474248 -0.020936951210016 0.0492225319852015 0.0454180094630475 0.00221001769915914 0.0314153122919234 -0.00891340582187465 -0.0274628658217613 -0.0730538953354315 0.0833032212699664 0.0281171970187775 0.000472811058731946 -0.0342394877654892 0.00546777777204329 0.0494827528758672 -0.0278099761267779 0.0556539077869482 -0.0320066019216587 -0.00794358660155866 -0.0435429778341836 0.0215702789089504 0.0797433700798235 0.0259985665750536 -0.00137128069681319 -0.0128876866158544 0.0271434890393729 -0.0131096751477302 0.00826683043543991 -0.0719682689903304 0.0390575448275544 -0.0254547106979041 0.00748409846638335 -0.00314411967630579 -0.0160492365403995 0.0236803864635162 -0.0143785848742359 -0.0314828355362636 0.0284314215900362 -0.0173687128217638 -0.0278562810266253 0.0270602691583931 -0.0159587284511721 0.0557292448414817 0.0340543057180839 -0.0123739774872973 0.016004183055803 0.032589860630708 -0.0100853537360074 -0.0101019047924418 0.00607641335357036 0.000465330114772116 0.0923381001901925 0.00309166844866575 0.00750753070506328 0.0772566501837457 0.0658577985670559 -0.0425693655969231 0.0246980768687405 0.0274759892870399 -0.0114414035887511 -0.00159967670079028 0.0143963112845163 -0.00591765322675032 -0.480067894964067 -0.0319350621346844 0.155944972201599 0.167249192009173 -0.376117140376352 -0.20461822601363 0.201616352700089 0.38038968397343 0.0617740919626791
  19 341.74021858809 ""  0.773157088139057 0 0 0.00374751157895574 0.0151647995829811 0.00937451735500472 -0.00461165829052014 0.00939148783202938 -0.0101351844515312 -0.0103462517037115 0.00233576718311211 -0.00933503831315582 -0.0234641858729551 -0.00127055998706719 -0.0114740366795327 -0.0285825789969285 -0.00893109152789253 -0.0034855252880153 -0.0202212333502563 -0.00935181493330582 0.00654835008564566 -0.0160037600261662 -0.00832199954217311 0.00929344348325153 -0.00805320079279003 -0.00185578356249338 -8.92252011989833e-05 -0.0045266173846921 -0.00130260026839373 -0.000778874849695718 0.00380432877582282 -0.00237060425276849 0.0115724285520952 0.0284517303978819 0.00360871247412704 -0.0137218387439648 0.0244766197564171 0.0217509483400111 -0.0069191461233568 0.00876679180381124 0.034588135773638 0.00062205040115087 0.00494825673594805 0.0185696062082693 0.031142656719203 -0.027114856152621 0.00207718938206543 -0.0182222271649158 -0.0387998836722276 -0.0127588602586312 -0.00555188563012567 -0.0118336529210729 -0.00953253172106666 0.0180639141634884 0.000752164884297604 0.00148760219302258 0.00201291136230639 0.0151869764375422 0.000847428469790143 0.0177990947629727 -0.00733486752091427 -0.0127478949530326 0.0248270608596329 0.0155471367028299 0.00145025051677454 0.0140902707782745 -0.0682104450095312 -0.146702739569373 -0.346323959269133 0.39461249987833 0.122387788936837 0.0225632322120557 -0.19953896109696 0.0375534889928012 0.261148932449849 -0.200256319913826 0.268946748167035 -0.177414863918546 -0.0896640982091886 -0.286972333799002 0.128899894655321 0.396988764199911 0.11711955309407 0.0183424344581347 0.0098073347595281 -0.00591324317820793 0.0249840008521814 0.0111778864653647 0.0029388523398942 -0.00612932066594207 0.0156740462460199 0.000686880213266901 0.00497757312562426 -5.90746563616379e-05 0.00910556011500879 0.0383738669466027 0.037332200723749 -0.0101850437701244 0.0345884827851975 0.0256535432100137 0.00537557461733593 0.00727442668617377 -0.0182568203497207 -0.0101608510710229 0.000415631622758838 0.0146313976758911 -0.0102615914858506 -0.0014492790700551 -0.0016935686631489 -0.00641461636501779 -0.00374034891236656 -0.0367424106126632 0.0150743045421392 0.00236437000447464 -0.0341080163967537 -0.0345776346166767 0.00856763838630684 0.00689685306615444 -0.0131065071113821 -0.00161990093173463 0.0208467684488811 -0.00218418135375718 0.000905847761185531 0.103783212225641 0.000280115251483296 -0.0358120939524135 -0.0389222922337226 0.0766932225407371 0.0424990808706579 -0.0482052120210528 -0.0888997573238093 -0.0206960201837581
  20 367.526169583131 ""  2.26912924537426 0 0 0.0128928592751497 -0.0135734439050441 -0.0343423859026162 0.0268493819783873 -0.0124465622005151 0.0391658213995951 0.0145903140764682 -0.013621568718235 0.0493191314644522 0.0364589513055549 -0.00817481775394198 0.0514415552531087 0.062060119732256 0.0155223366105654 0.00603532637892183 0.0349581603057039 0.0225848927669842 -0.0341261454693313 0.0207621848909196 0.0204900373299861 -0.0386125452128667 -0.00592225452199156 -0.00296677326013587 0.00605408362601228 -0.00352590934374715 0.00581733537446521 -0.0203780774202819 -0.0525899143407635 0.0217090726528182 -0.086361604221856 -0.062481017778641 0.0126402240186976 0.0570233521860238 -0.0279896860383849 -0.0737464119853893 0.0204954881522693 -0.0134651812858065 -0.0651224898835308 -0.0151226307968106 -0.00770089245660119 -0.0234946069376965 -0.0949272640254678 0.0473909979483955 -0.0151930019792751 0.0742974634551653 0.10360055146233 0.0247130756836551 0.012753806295272 0.00446116532749606 0.0256872600509298 -0.0699456763452901 -0.0560051826301252 -0.0163955188636809 -0.00287854579127196 -0.114955972534331 0.00622992105073098 -0.106185396055436 0.00168121698119061 0.0751055203719291 -0.145559594625888 -0.100586526124885 0.00843353829386567 -0.096650984160756 -0.135654040709221 0.0493126397850981 -0.0356144440969133 0.0530855597065335 -0.0369624045095094 0.125776345579657 -0.165269126255145 0.0336513201151788 0.181112131718041 -0.0871495374553845 -0.0713377710051244 -0.0802229363076867 -0.0731080614721547 -0.215500651924889 0.0742495498151736 0.0576039826359026 -0.0294240556606795 0.124431548612279 -0.0422125471553036 0.0134451140125291 -0.0438252851899437 0.0236280048909263 0.0116133264380056 0.0267517958412894 0.0100628495434482 0.0298829642832363 -0.0247801076511459 -0.0182806584950541 -0.0131834206749439 -0.0718963440178867 -0.0767956252344433 0.0252740878559581 -0.0601898855251222 -0.0174022836827101 0.0315600204290202 -0.0373967162701455 0.00563204646986097 -0.00657291847226949 0.00115160464751946 -0.0239320632258245 -0.00917550614441709 0.010724172158589 0.00597109195431458 0.00767236050078478 0.00497637822454143 0.0168264460727171 -0.0300453664286455 -0.0101318955466018 0.018915760842473 0.0143826568693081 -0.00204640705268048 0.0224817438474016 -0.0178866931613961 0.00868078334170454 -0.0451148690180813 -0.0239242009127895 0.0389629322947512 -0.0255752573197864 0.0129919889876334 0.00290795640095922 0.0184799675000541 -0.0125528179549906 -7.15033614817102e-05 0.0207440895845209 0.0339902923044087 0.0136465151824788
  21 375.957683699908 ""  2.15600633448487 0 0 -0.0206343930144316 0.0506401622970706 -0.0431245506215363 -0.0189018404012707 0.00863800698646424 -0.00628280227361654 -0.0500638127754981 -0.0162672258095529 0.0161235753996122 -0.0306771550434447 -0.0126495700563825 0.0200210809194988 0.00581586548219794 -0.00253375476394277 -0.0180540610255641 0.00138718455001955 0.00923287702603059 -0.0337655184785013 -0.0376476309462232 0.00656505376312866 -0.042325508945902 -0.0630849236079367 -0.0169118593920843 -0.00749518756668341 0.0132227961282216 0.0102079924324453 -0.0160625348745756 0.0452380735819397 0.00842326293682936 0.0353396788335068 -0.00328816159317873 0.0196257594686172 0.033017845657029 0.0240928789243623 -0.0294773376933086 0.0112010026702092 -0.0388203074181369 0.0664733085275939 -0.0570681892440337 -0.0629958331543029 0.0529778256129434 -0.0304054798518844 -0.0201920135727691 -0.0141142778494311 0.0491844061620955 0.0334966779013602 -0.00262851762080375 -0.0152117372880234 -0.0508531955171997 0.0183758780749942 -0.0677952181643485 -0.100699891140448 -0.0266269437809298 -0.0143465420607087 0.0716183597591672 0.020669364025605 0.0643192416191376 0.0206497626208557 -0.031058187879473 0.0616295979045583 0.064490623200368 0.0334056004395285 0.0274566131991815 0.00372512942184059 0.0680872151340618 0.0971287419935275 -0.0475570768039883 -0.0410609545058655 0.059075675959575 0.0198270135219221 0.0426973062064495 0.00604728172439638 0.0676485367461087 -0.0862364873819782 0.0366620398810193 0.0546921724039253 -0.0179595857251401 -0.0247989169723874 -0.0312907438629972 -0.0320167916474608 0.0584255805196976 -0.0199478005251436 0.031097319791547 0.0265606152219895 0.0561156489776334 -0.0763825553630921 0.0511206573893135 0.0103032469898496 0.0405573585842615 -0.0363287094205132 -0.042959903835022 0.0948014805671637 0.0641035269957141 0.0639413982760472 0.0228268232484516 0.0547386621904739 0.00284113014053485 0.085728965080471 -0.0610718383249 -0.033180049366729 0.00301323921915096 -0.000686439417883771 0.093639996769211 -0.00173726884996901 -0.0148215652441448 -0.00671271532198777 -0.0213525245618748 -0.015359369938 -0.0889865063546606 0.0958454798046385 0.0265760975513631 -0.0889805504617715 -0.0843567455140821 0.0169114301331752 0.154361359698578 -0.0328448775370449 -0.0198206408425645 0.0716001634121591 0.000355507062801251 0.0644070002491956 0.166258513429093 -0.0288014672225023 -0.0387299759443821 -0.0646881599951544 0.0965734680613651 0.0425028730533773 -0.0820742827267315 -0.156399443645149 -0.060945925603476
  22 382.270675523289 ""  0.41389424551018 0 0 0.000221715626561487 -0.00317552702863094 -0.000207405435149177 0.00801399217498861 -0.0357209775051595 -0.015379151734548 -0.0124385222593003 0.0436960133693096 0.0152628787419899 -0.00847049837513048 0.0315615294961574 0.0107494928728516 0.0136901249474146 -0.0464074179749805 -0.0177903788900402 0.0210245234560777 -0.0678681559784841 -0.0244208852121753 0.015407880918919 -0.0473515120494698 -0.016034064279729 -0.0119842104006898 0.0456333663662237 0.0183483506556378 0.0107880472775817 -0.0336127519030405 -0.0116258822698701 -0.0348674720753501 0.107012657625108 0.0440625776431813 -0.0833253590933889 -0.0508983827385689 0.0162204745242952 0.0925651882462609 0.0288835251707892 -0.028158624371587 0.0126896282962419 0.0230969949806714 -0.0106526068166208 -0.01747359990304 0.000816851703531362 0.0254080944240331 -0.0126738537078399 0.0441612256150484 0.0149442607051884 0.0146620023926458 -0.0558926585259745 -0.0216994508152614 0.0222886204062846 -0.0687305320886809 -0.023475607928154 -0.01542697599925 0.0659372778722481 0.0262142236358852 -0.158106259539866 0.120426896327558 0.17372431559206 -0.0380794857575699 0.116071960435912 0.0479447213114357 0.0348552816910116 0.259893482959313 -0.0193739822571015 -0.151164894762984 0.0275108722581962 -0.02159578779818 -0.0941561628338063 -0.0856839566610928 0.0354406799783883 -0.12333566388721 -0.118409918620502 0.0618205148437611 0.119926309781137 0.0860320898909899 0.0691552827625784 0.152738305999047 0.0497289625035346 -0.0989792144044629 0.109869334885979 0.0229200689168783 -0.0714804992665583 0.00656064801230004 -0.00417610337434671 0.00176326484412447 -0.00088115351661424 0.00687993096173411 -0.00242595913680861 0.00161882115380127 -0.00599396423368699 -0.00226099947398077 -0.000367976046870153 -0.00212081105187436 0.00782405361305052 0.0101167812844898 -0.0101856658523183 0.0056988911661947 -0.00130087370718159 -0.00982348116367651 -0.00127478308586871 0.00217993620843911 -0.00226845292441332 0.0014976793324937 -0.00972549001008338 0.000852758231992139 -0.00209728501491044 0.00134232195853183 0.00165388649550517 0.00285520904836526 0.00600633992238589 -0.00875512971330751 -0.000468669130810217 0.00646181207441801 0.00443775643231631 0.00130938736879914 -0.0249834363563614 0.0102393668880945 -0.000460232549127085 -0.00372099260864787 0.00127261951998644 -0.0213016239053785 -0.00548174664103423 0.00464394633953975 -0.000453417571381953 0.00364185165921543 -0.000279355958168069 0.00389951053765565 0.00451751977461351 0.00799791257363675 0.00736822482382623
  23 392.238364688533 ""  0.00170254477041502 0 0 -0.00174338005512952 0.00158572668568895 -0.000387412668122264 -0.000794919658552849 -0.00324661960341856 -0.00190341485645441 -0.00350881238017392 0.00590091575666611 0.00163789060624711 0.00480754251311204 -0.0207090395123737 -0.00897478156399293 -0.00338757775752286 0.00716991838081573 0.00215947123120089 -0.00238107594328182 0.00610434609211513 0.0022383877874823 0.0023217242548526 -0.0111263581230023 -0.00453003780338412 -0.00901020228385794 0.0248408139743041 0.00966262692437821 -0.000112391640083925 0.00343934407174977 0.00109952655243488 0.00406942578072595 -0.00335939056745395 0.000764424169251058 -0.0206343978743735 -0.00383699428825812 -0.0158446194879292 0.0239030011375705 -0.00102151723265889 0.0133439538548478 0.00177867438033638 0.00283429312692597 9.49279541216823e-05 -0.00653044353024265 0.00163194979148738 -0.000510277013215706 0.0123461128956977 -0.045088050321172 -0.0187097847459053 -0.00626559408471713 0.0156777836336685 0.00557406724406838 0.0144842843351851 -0.0505011912467291 -0.0199306865288772 -0.0115504307650501 0.0341689765405163 0.0131985175851654 -0.135498172878524 -0.151467399039451 -0.483184147645486 -0.153188006222579 0.474361003217649 0.192473178518364 0.297906786539771 -0.32085584273659 0.299799136406587 -0.0679509346000711 -0.0356532991135155 -0.134839822314211 0.0876774191544558 0.0384366368331346 -0.00942708740537453 -0.0989217181856145 -0.0232581673741606 0.0784513009493523 0.107604311364889 -0.0737645570969692 0.0944437429907603 0.0813580448750066 0.092265787017772 -0.0557428470447019 -0.0949673251642794 -0.0294264573634487 0.0127383151205463 -0.000714692635926843 0.00226547980009048 0.00137313074536351 0.00100895902837795 -0.00380282109332827 0.00134217603322443 -0.000666292815170489 0.00216710690381105 0.000106849639574372 -0.000769360991007741 0.00419001950811821 0.00199391829138329 0.00164513396990818 0.00296912898135895 0.00175478259134417 0.000556261463123369 0.00444265595682864 -0.000629153124631627 -0.00151217267544873 0.00106221944020029 0.000812853138678446 0.00470664311701199 0.0012361925193397 -0.000739296899648127 -3.93040821482278e-05 -0.00139438603369568 -0.000320740275468628 -0.00439854308387897 0.00603481531689588 0.00243890940073918 -0.00434799651914504 -0.00338011820997381 0.00217907141214988 0.00702682486701578 0.000401027901992679 -0.000862463531302321 0.00365108678706849 0.00107454822507904 0.00212201145873228 0.00967038355303788 -0.00225074831407341 -0.000919448453208618 -0.00333822156863243 0.00485774943462987 0.0024180678703705 -0.00427008248329749 -0.00883567772886511 -0.00315048689241875
  24 412.777526273883 ""  5.98678238056422 0 0 0.0256819615069543 0.0218619134627587 -0.00648712337737293 -0.00158011646861459 0.012906617391096 -0.00803688493437236 -0.0361831198002446 -0.00979284865141623 0.0094325501726716 -0.0387841083342996 -0.0148494552635935 0.00824293054251166 -0.0174445397079277 -0.00825441936572559 -0.0131858851986958 -0.0193483194499713 0.00550196165197128 -0.0228074263604479 -0.0391436101089905 -0.00095211781486428 -0.0294835112542865 -0.0491331823416722 -0.0162575548676364 -0.0093679695434352 0.000384867424966493 0.0141717745685385 -0.0186104946590253 0.0423682612814794 -0.00600638972518281 0.0307495848818488 0.00797492375169749 0.0279397453778666 0.0125678658395339 0.0182471040203623 -0.0192120123888515 0.00549317159805785 0.00658699701610423 0.0534389874820917 -0.0289171357243776 0.0200500863387739 0.0268784119084796 0.0332344532061848 -0.0328270404864327 -0.0162011941411786 0.0223418258798582 0.000681171912822289 -0.0105264868095812 -0.0120563751146167 -0.0431224750824928 0.00260684323618621 -0.0399737989715242 -0.0776816927126332 -0.02588498116387 -0.0152126941332103 0.0869178399746771 0.000672172903589865 0.0269855238085226 0.00361593196563549 -0.0337923471872953 0.0734278582903322 0.0738613440936897 -0.0113036569713678 0.0454799738129482 0.0186802139287677 0.0404692942984432 0.0451128322628447 0.00102564643811338 -0.00373008603300225 0.0312167851538235 0.0169881921864058 0.0589234095274355 0.00288646141671517 0.0448061258828314 -0.0545028774197614 0.0207016676010208 0.0407727493583793 -0.0273460300365538 -0.0209519291597173 -0.00929092466903581 -0.0157396395533241 0.0493360839604228 0.00816776904492609 -0.0375923063059527 0.000400119960337766 0.0619609846738069 0.0728850064871982 0.00217096441532759 0.0751487816396256 -0.000916509363918254 -0.0205719690631377 -0.0311242079535366 -0.0553469621723848 0.0264239134152345 0.0447895215120064 -0.0540518130612986 0.0162248160408387 0.0619393544466656 -0.0268277062226486 -0.0122375028385068 0.0099583288960999 -0.083144399359221 0.0184550929229892 -0.079432853826546 -0.037285261600624 -0.0341807179175666 0.0155331795618083 0.0520969507594331 0.0586413057226027 0.02672785419925 -0.120403321408779 -0.00174706261775971 0.0376573031415218 -0.0386262218707384 0.0123109534410881 -0.182898462522392 0.0704706128507287 -0.0148727581121332 -0.0433689482354833 -0.0405373853722697 -0.180605673076437 -0.103651087279854 0.138288289973175 -0.053410105306502 0.068403204909009 0.035241888949687 0.117549701220379 0.0750208500245785 0.162152316379725 0.145335128992901
  25 434.50015207365 ""  10.726053687109 0 0 0.0324885794062355 -0.0394854906489038 0.0160764160348715 -0.00578549515031657 0.00817241720605523 0.00732207592512151 -0.0109214343811225 -0.00792297532583741 -0.00769919796345107 -0.0201872995605812 -0.0345969731091053 -0.0233146317619271 -0.0414727113176553 0.036839506600705 0.00280770468435699 -0.0262859434526654 9.78088999212034e-05 -0.0157373846488086 -0.0197654619984576 -0.0241701076251235 -0.0285317555182365 -0.0337538134030748 0.0297595797907097 -0.00716903817635196 -0.00764944750972241 -0.00737320201557691 -0.0163150529105963 0.0155657067167263 -0.000346222194884374 0.0341764132642944 0.0201312432822377 0.00577600907513497 0.0124699373363791 0.0232842113119935 -0.00659149128583943 -0.0128355281924642 0.037974664624679 -0.117274353675371 0.0594713828867742 0.0458256502311793 -0.0553080873224836 -0.0779773553979518 -0.0125814997426902 -0.0622347828694218 -0.0396119238372986 -0.0505847241383824 0.0791557234843337 0.0204206120934602 -0.00688893308595882 -0.0550162405069557 -0.0344440519710743 -0.0565878404868682 0.0604479066231827 0.00371602982445412 0.0364521096076845 0.0113104700867189 0.0655161607276929 -0.0146196540078053 -0.0347772559323725 0.0669040745790429 0.0496232325977268 0.0290720909797843 0.0295192714381493 0.0392645072978112 0.00674935952705626 0.048675357238754 0.0148399619869754 -0.0193133714519136 0.0271789317718083 0.0354899423896946 0.0470537756521148 -0.00456135806454244 0.0366426106802312 0.00106425186905086 0.0169720415887297 0.045048237689517 -0.0123031466116549 -0.0385216648658719 0.0262370127022654 -0.00436499712965308 -0.00580738523629429 -0.0233604128319236 -0.00342742458733223 -0.0369349066099366 0.0519637858075069 0.0470789044443713 0.00354034576173761 0.0623622014077373 0.0256637289704926 0.0357959522829127 0.0717525205742723 -0.103157946425249 -0.141599995601784 -0.176943280055102 0.0326013504899885 -0.0994127981103176 0.0784858711205438 0.0229479703717478 0.0390580052830048 0.00156038225742266 0.0509236615054223 -0.0262031459147128 -0.0393869062689893 -0.0104203684695364 0.100260254282208 -0.00797316109626376 -0.0413221310067628 -0.0561577848295493 0.0392680586486133 -0.0215625476179038 -0.0568505882418702 0.0342159463440035 0.102412032437892 -0.0368222754330932 0.0901011961460503 -0.152386789270119 0.0741957687608377 -0.088205075486274 -0.0175161357264237 0.256220737120506 0.0244537568150673 -0.116524500181807 0.0554027849539738 -0.0285874933638569 -0.0799917596749593 -0.133153442866239 -0.0279280150456228 -0.0805757752585849 -0.117142283505573
  26 438.119089827543 ""  1.3043659936647 0 0 -0.0102827786623356 0.0048822963262168 0.000740905172501176 -0.00291750926296469 -0.00102697525381361 0.00497597599196052 0.0052736198254574 -0.00617241011400742 -0.00318989597053413 0.038664378148628 -0.104453705505185 -0.0420044352899804 -0.0295162704162962 0.112266781358579 0.0454836171002399 0.00361871106384699 0.00599197160664588 0.0051989452644623 0.0364862191638883 -0.0951948066110414 -0.0333823012914741 -0.0232263454370956 0.0987878257856357 0.0417275341861394 0.00372116356301158 -0.00687074787420169 0.00050078044456225 -0.0047072503732299 0.00241694419384631 -0.0055914827717381 0.0083054491673686 -0.00771268546634771 0.00522929482580836 -0.0129452113040131 -0.00277470498732101 -0.00960865151484514 -0.00108276569896188 -0.00264504031177516 0.00806196516575652 -0.0222593160483149 0.00327799779481504 -0.0120970387593541 0.0690831304354305 -0.204452451777975 -0.0830302559775438 -0.0686356832949628 0.233447991404112 0.0937028246040423 0.0696350530082841 -0.20545975805892 -0.0771422629297797 -0.0496232564570719 0.203447991612298 0.0817457162137946 -0.000711024821100196 0.0193518367435481 0.0578427269518117 0.0226899897769895 -0.0552906079704966 -0.0381499038237093 -0.0430333941702607 0.0472959028857069 -0.0466714410162726 0.00968607847521417 0.00197053753238297 0.0188705549635957 -0.0086351828195362 -0.0153474511838278 0.00472967888555549 0.0198422366615539 -0.00632119331069289 -0.00839579265234584 -0.0298227455305218 0.0140388994444829 -0.024981408304997 -0.0306151035315374 -0.0142367752872334 0.0111014784098108 0.00899054755266633 0.000174647741590618 -0.0189021209659513 -0.00407756593312814 0.0100516013323858 0.00564355984791223 -0.00890883847502637 -0.0210345703556271 -0.000971415321818582 -0.0139858215669347 0.00790543488147689 0.000375909183356174 -0.0200847163031456 0.0206317877926221 0.0209839231480954 0.0306892712525281 0.0203186577278964 0.010777912706449 -0.0062162752789538 0.0183119050469255 -0.00198557978766457 -0.00302316753168576 -0.0268748785465977 0.0111976584380079 0.018065628190745 0.00090299802283593 -0.0438367029830398 0.00544979196870606 0.0179222592578298 0.0241536150661048 -0.023213403841319 0.00880863422585966 0.0236712651465461 -0.0193873937695933 -0.0524686390652149 0.0181873686958259 -0.0193503662583459 0.0587133636971141 -0.0332707105931377 0.0278426127227338 -0.0031344736747206 -0.0970806657789437 0.000737815396773933 0.0537959104106346 -0.0312922586101438 0.0123560039253581 0.0428816669975807 0.0650416931295122 0.0107185491235454 0.0293683814892893 0.050439062708701
  27 455.542695474881 ""  0.263489351369117 0 0 -0.000757567651571527 0.00809573432130966 -0.00815420903341702 0.0129013878237352 -0.0386583922425919 -0.0220776364556489 -0.027582154478493 0.0868603277249704 0.0374806026760762 -0.00713881613897038 0.0194352531051933 0.0115909369840821 0.0217479635965071 -0.0683586283082176 -0.0242800720217364 0.010940686253638 -0.0307119551341249 -0.0104141512165763 0.0298907606513071 -0.0972188546431859 -0.0346938149868997 -0.0174431075109257 0.0528487653506909 0.0267433941887681 -0.0174650985936725 0.072254303541333 0.0236777673681546 0.0216770689605074 -0.0398087252249436 -0.021654290336638 -0.020223707559468 0.0787783100309155 -0.0453848362663819 -0.0189063094473474 0.0165412067895566 0.0833346977446442 0.00837689114577392 0.063547107570724 -0.035451707077368 -0.0208965227634425 0.0178508771058056 0.0534946487610796 0.00593973831272126 -0.0220577443882418 -0.00411835903259563 0.0371226578824312 -0.118477990475122 -0.0443930327164891 0.0541601187969245 -0.178769733710332 -0.0679982942236627 -0.0144688496712235 0.0380538892087946 0.0210248174643232 0.147200572238737 -0.0242378877176637 -0.0419093523703052 0.0527519140571589 -0.1384597417915 -0.0596327082891636 -0.0855319576885763 -0.107929281446401 -0.0220832757125264 -0.0133016540901484 0.0418966678306191 -0.0738560693492435 -0.0311598846671266 0.140119061942654 -0.0888270011049441 -0.0118136523798235 0.0272191732885925 -0.0571994277396568 -0.00272178290086679 -0.0420632307001676 0.0612207908040122 -0.0068778351649008 -0.0320562373148685 0.0693674450262684 -0.037998502865311 0.0325936874115883 0.172394725089484 0.014857960079688 -0.0132388948963143 0.00419490564976496 -0.00181218967598034 0.010523660045876 0.00247512471105297 -0.000452445065468629 -0.0196108732946583 -0.016362629531514 0.00142593046639626 0.01135270166648 0.022726576824488 0.0251087770165448 -0.0428618113219364 0.0215801846829466 -0.0173218166851002 -0.0340761806459676 -0.0140337429280283 0.00227295624449592 0.0197933951207691 -0.00564033996123536 -0.00932261649291285 0.00274354693713121 0.0252868793575234 -0.00325615963996187 -0.0140033139015307 -0.0155584177039491 0.0145120941614158 -0.000888184090756075 -0.0119566716189843 0.0115479254478037 0.0341460147815287 -0.00918276322108201 -0.00160539638163925 -0.0284087877882502 0.0196274277053914 -0.0073633897939235 0.00916255121723659 0.0440156821833383 0.0110077372822824 -0.0388563109242738 0.0206928514804249 -0.0120175717024551 -0.0225111601731301 -0.0393698539114073 -0.0115847786180366 -0.0290849532142866 -0.0344714522406575
  28 462.55213982302 ""  6.30890714766208 0 0 -0.0107785416068271 -0.0612197601648455 0.0175843004349889 -0.0214607038906341 -0.0387220574212021 0.0340648177989165 -0.000626612691160513 0.0306273144564115 -0.00282608014800215 0.00874141302681308 0.0368387801186347 -0.00827530044299903 0.0182675746740436 -0.0177953809262812 -0.0339231017267825 0.00322324203813157 -0.00182905473243038 -0.021058912611569 0.00877199902098639 0.00365215496991585 -0.0334449503685707 0.00227669809549094 0.0138490767819545 -0.035592016090136 -0.0434984367586446 -0.0122011272373527 0.0438746760877685 -0.0666740080990579 -0.0432540757168178 0.0270271062828444 0.0379818270716407 -0.0163626976984699 -0.0190657018797171 0.0158519239258454 0.0524320944378033 0.0433214032242097 0.000632598128466031 -0.186632074534463 0.0877078271953388 -0.0442684752716612 -0.0880635099551758 -0.149229868678487 0.0081576576884662 0.0339321579778768 -0.0146221203510072 0.0383274258612447 -0.0473447631260603 -0.0440609003512369 0.0102134439248083 -0.00282352443060845 -0.0380988036516104 0.00331463016928039 -0.0104220388469021 -0.0455818423310207 -0.056561633019119 -0.0454035016456553 0.0125631709411631 -0.0443489624711747 -0.0446865459531974 0.00154277826983726 -0.101591753653087 -0.063864340160153 0.0261069246678473 0.0959871540576937 -0.110482944855863 -0.0152015998047284 0.0453471943536566 0.0617391338766051 -0.0679001104631385 0.0739352429539378 0.0031479309037794 -0.0614967256922828 0.0277654800468423 0.110194228178936 0.115703693625067 0.0587069805421363 0.0690225511885746 -0.00707000693045676 0.0412415158009173 0.0475082363718974 -0.00479490002572166 -0.0541184442814989 0.0474861903282559 -0.0260506047513331 0.0389235116373463 -0.0248632933603428 0.00709419034236489 0.025522032278084 0.0742975649137632 0.0429256145858766 0.00853181093561315 -0.0501988967438176 -0.106913648503282 -0.123081565239641 0.142858919083381 -0.09257734597526 0.0720927508377418 0.129328204382697 0.0266378847630798 -0.00867331309318451 -0.0408275385276666 0.0114352830601482 0.0187116145743025 -0.00558679975597813 -0.0505790171996874 0.00855566229948878 0.0213886483939297 0.0268822247184516 -0.0375056157416924 0.00640908079021837 0.024892905739591 -0.0302424906165945 -0.0740353682839162 0.0233774672745036 0.0420899251337182 0.0467202562594186 -0.0413658137095768 -0.00960948858024081 -0.036537610946253 -0.0628596903405917 0.0125409161694325 0.0693173623854172 -0.0493924099129527 0.0155178928497749 0.0594596436681982 0.0855986871051685 0.0126571036922354 0.0307553163687273 0.0558637341853523
  29 480.022166491564 ""  2.08806613871941 0 0 -0.0264876042421982 0.0497033025050151 -0.0289429338078 -0.00630169725644286 0.00777332625538501 0.0142835400012696 -0.00837620780345193 -0.0223393047685143 0.0137844223361971 0.0232201313886648 -0.020855868379928 0.0138431089727912 0.0436019626802918 0.0392720122475576 -0.0160094416663577 0.0266737370869374 0.0272643855364151 -0.0307970202336205 0.0115367573265829 0.026491236241074 -0.0511295672972233 -0.0226838330058438 5.25756984940888e-05 -0.0113527469754219 -0.0356343876183429 -0.0381278337427909 0.0495812181058947 -0.0911741980440235 -0.0368983841982709 0.026872479726736 0.0442234820482991 -0.055077265180203 -0.00136003461075661 0.00891476046483385 0.0508369308420389 0.0286101284369927 -0.0831189088604302 0.158660806085842 -0.105140503007948 -0.0425283442483267 0.0715366809341479 0.106699293246912 0.0361270779811008 -0.0247814120714158 0.0465744950015746 0.0829066827670028 0.0695663776462765 0.00150291026052376 -0.00758546199862387 0.0360939574837057 -0.0896429917672615 -0.0708506206051605 0.00302854227823453 -0.0141769411621738 -0.13823947372793 -0.0471633187659846 0.0175370591355218 -0.0516298794762268 0.000642219411833465 -0.0168779337960176 -0.123151874468988 -0.0380039995752737 0.0154717691559567 0.10104586121933 -0.143909157857612 0.0061656993011505 0.0545751839325083 0.0143385958572434 -0.0436225492038551 0.0795023169458841 -0.0254638497411312 -0.0425961455711831 0.00937276069690196 0.134677212093433 0.103031037891124 0.0405585284831517 0.0852277320274882 -0.00872837482085999 0.0465614345424677 0.0398533374556154 -0.0580982491493041 0.0308251811394431 -0.0371098726793746 0.00982223065892726 0.0195529640178561 0.0267408920479229 0.023641733577421 0.00929448468483321 -0.0440528078247552 -0.0788271547107347 -0.0446316906933613 0.0602615788521476 0.0998246509127452 0.122341232189724 -0.136204916134066 0.083416189751017 -0.0470604473930901 -0.0882627358075281 -0.0720490954478326 0.0056571656374996 0.0220322469644783 -0.00677694585723087 -0.0252885424507686 -0.00168266762005193 0.038309569703185 -0.00463548936977082 -0.012418290151054 -0.0150822907524521 0.0307356066638588 -0.0204663342408195 -0.020025779143612 0.0265075765555448 0.0545425993023084 -0.016220189380169 -0.0229582391613349 -0.0406142656320724 0.0312506418846978 -0.0131008281090095 0.0151298944872323 0.0567295422458986 -0.0117629656323121 -0.0407844824539587 0.030960357143359 -0.00594544378561058 -0.0385334378545245 -0.0501705469079823 -0.00468728061806521 -0.0138073798472163 -0.0319368196483919
  30 531.647506533416 ""  13.1882023541283 0 0 -0.105978095193822 -0.0138613126105983 0.00407616867315145 -0.0765730016147236 -0.037246707378533 0.0592952189986715 0.0123050278942931 0.0233760919377957 -0.0498027359516525 0.0328563090539157 0.0279841979429863 -0.0587608931280899 -0.0197139282657291 -0.00595818955364523 0.0052266219061184 0.00133187293094072 -0.0116435058275239 0.0466715838291246 0.00113349237108611 -0.0154661011981419 0.0490748390818859 0.0386440667006347 0.0158462566687162 -0.0263596260176958 0.0412596530844247 0.00544968686679139 0.0133913808506456 0.0373595141064789 0.0254122574534292 -0.0316986176301252 -0.0119204357539083 -0.0140435470893873 -0.000304756517893462 -0.0171995455701059 -3.0536976072704e-06 -0.000159385270238981 -0.193762520758317 0.0208436565105639 -0.0445831502182683 -0.176445583024087 -0.0103116576581136 0.0200047088332041 0.00937413500402344 0.0388484187439251 -0.10441556360457 -0.0887298781483259 -0.0236738414890801 -0.00946358000420108 0.0167857002658856 -0.0246383595484417 0.07919842066996 0.12121467347876 0.0302041453472474 -0.0147753500177941 0.0130749369615361 0.0204795361940955 -0.03473659874864 0.0588785090203335 0.042886700752063 -0.0546154870366134 0.0179150344584538 0.0234025941538123 -0.0377397672114302 -0.0524536441664674 0.0280385547384928 -0.0276366848596317 -0.035275503789557 -0.0141943098997663 -0.00753812684115493 -0.0268140093027508 -0.079247872917376 0.0155296898136063 -0.037025100108039 -0.0258191388262766 -0.0566728919396809 -0.0625132769922485 0.0249419217344716 0.0532306277863482 -0.0386359922169812 -0.00888588314227769 -0.0165361311023658 -0.00768791419843463 -0.00855928632601027 -0.00951912813530986 0.0819199775174572 0.0163165056458812 0.0436461906371178 0.0486776657384725 0.0096540317732198 -0.0719887094033153 -0.0589067908606787 0.0287795765377999 0.041764739246424 0.058435419293739 -0.0571413833812213 0.031043534999765 0.0302937165515153 0.00087977864445345 -0.0717665659315596 -0.000809147948408262 -0.00186665424116868 -0.000758000562911951 -0.0184215787304456 -0.00339578201442345 0.00829562418116819 0.000313303724668748 -0.00140551664332498 -7.14742368831007e-06 0.00992251258486472 -0.0189138043404355 -0.00470591216269071 0.0102437438141624 0.0161252650651109 -0.0017882460979332 0.0367463431901298 -0.0230311538660025 0.00432687494798875 -0.0471300837615246 -0.0209757255888011 0.0508287609482785 -0.00339093536043136 -0.00197448624516465 0.00165925205410512 0.00442662064064509 -0.00557135174819715 0.000997192705690536 0.00271723346490102 0.00257733935232798 -0.00180390000868969
  31 553.551974593025 ""  8.85273046554543 0 0 -0.0215175538151038 0.000894860542670955 -0.000753381499961147 0.0305412760041015 -0.0290990496362234 0.0780086594064997 0.0700364386666879 0.0130485738106643 0.0250545113955041 0.0107973963787018 -0.00219678603289188 0.00700690114267 -0.0318271983864842 -0.020574850195599 0.0291258568856763 -0.0589211093852676 -0.00538164914342019 -0.0238592029666765 0.0296328561580326 0.0122844737057685 -0.00377013982271822 0.0607276663372575 0.0277079902302518 -0.0296227101421189 -0.0829630521621685 0.00268160533898117 -0.0763306071256716 -0.0368478661141996 -0.0303276136613622 0.0471999415461483 7.84897573820032e-05 0.0771239662259213 -0.00672144006721173 0.0385073037735897 -0.0415503745658057 -0.056579460787861 -0.0757398238089467 0.0269247760655558 -0.0324269415875662 -0.0568751849666807 0.00587356097822399 0.0266236464933627 -0.0236063331014057 0.0132972460592242 -0.0667937365634587 -0.00680199716164686 -0.0170296729447453 0.032380835533995 0.0676072454811734 -0.00854402864159748 0.0704262712918654 0.0491810243760337 0.0170097560131293 -0.0341814559627588 0.057699997342809 -0.00733245187695844 0.0760097390407547 -0.134716031113416 -0.102697231610797 0.153685400562374 0.0624188536370097 -0.0122835610837006 0.0743434668776669 0.0569951441103377 0.0389009954167658 0.0539990699179892 0.054222389920092 0.0244896718665086 0.0446931658069366 0.00833887235470408 0.222280527460358 -0.0121430618810987 0.078674022729799 -0.0281102988065148 0.0241085160711687 0.117347697057243 -0.115599448293354 -0.149517848136095 0.0663280883490791 -0.0164467136159568 0.023413332462494 -0.00207369849748705 0.0031118323432714 -0.00608853559660185 -0.0139165889396979 -0.00431028355020833 0.0098293427650676 -0.0228856945969488 -0.0101998160996233 -0.045550924931541 -0.047766946296451 0.0619129286963412 0.0471502372359415 0.0611636628323375 -0.0386131136017844 0.032438255240433 -0.0536378740650566 -0.0248209168794272 -0.0458705656571136 0.00119886239211989 0.00627414539381969 0.00206060074865293 -0.000883587323116541 0.00553171591892925 -0.006329340671026 0.000101572217051666 0.000194182509308311 0.00197750419877247 0.00361581259907969 0.0043106022191142 0.00390709910084154 0.00263649536718862 0.00822419553113193 0.00192089524739053 0.011461588174024 0.00778271035088069 -0.00624434673015827 -0.00303648402508091 0.00366527067879085 -1.59002473379596e-05 -0.00100540353418718 -0.00200846558884029 0.00582524229435215 0.000842887010481145 -0.00223908537875326 -0.000378702886600918 0.000268625285735303 0.000420115115105089 -9.26034034733372e-07
  32 578.837785523768 ""  16.2352852365953 0 0 -0.00312172238323267 -0.00034628512575282 0.00180229200941592 -0.0079036042742776 0.0226827783809886 0.0130750046912728 0.0405931717317165 -0.132526961545257 -0.0543937943180302 -0.00804466714855216 0.0313635604033486 0.0110191871896016 -0.00203160916152645 0.00463489065620116 0.00271440501540905 0.040135522569583 -0.131629349304284 -0.0508314096901477 0.00104294369856161 0.000508976800851038 0.00140706831774183 -0.00687123915683998 0.0314189571690869 0.0115888631944229 -0.00873492925466156 0.0237683075275193 0.00778442049722435 0.00173331717421407 -0.00572200067343397 -0.00185662590886927 -0.0161359772309824 0.0395723646746947 -0.0214263768522359 -0.00130027865182278 0.0155216962114479 0.0412547661206276 -0.0252206492192255 -0.0100907295429171 0.000429446655111936 0.0137840743738763 -0.00115047186226529 -0.00501128475588616 -0.0870501891756398 0.286718596222199 0.114110045453135 -0.0720136775662842 0.223150276714867 0.0898104323128912 -0.0646314740559445 0.217393768824247 0.0875796663048583 -0.0815794704064742 0.303715492744499 0.115591683615254 0.041820704618206 -0.00688540437893673 -0.0319430148620298 0.00210088915736127 -0.0149019161223111 -0.00258359940999031 -0.0204885133557064 -0.045379615901921 0.0130869694365092 -0.0271164708693905 0.03991722182808 -0.0400309289890772 -0.043546336634995 0.0677721087399725 -0.0485788179247273 -0.00825395950525038 -0.0108657002805007 -0.032636029536562 0.0121095912753725 0.00937675431199811 0.0583251902988022 0.0215966752366909 -0.0284230229150581 0.0145290535541901 0.013972645110075 0.030009438129102 0.0886582048575252 -0.000874723231177245 0.00188587142931464 -0.000639037249508767 0.00161298385199782 -0.000545693411379034 0.000967028944352876 7.93516737416057e-05 0.000896949409706066 -0.00224678648744091 -0.00391629038007492 0.00233043587797655 0.00174687389974982 0.0017141681177271 0.00104168134450334 0.000583915528682669 0.000179016524630687 0.00155745486965967 -0.00207597171608572 -0.000102458763112433 -0.00076828685685132 -0.000374210285390642 -0.000516960687528642 -1.79390363892924e-05 -0.00141360265241182 0.000294525802917673 0.0021331572195957 0.00114891401286466 -0.00128861994172947 0.000329424089177362 -0.000964286710334964 -0.000258856249289378 -0.000976103529325052 0.000790028031846068 0.0044632496155118 -0.000905254242586658 -0.00160826027391694 -0.00381791914730124 -0.0019341857553931 0.00369873048820082 -0.00740001668392712 0.00384247711318399 -1.04296665728315e-07 0.00270767532516674 -0.00193928929050349 -0.000310509481607777 0.00263434060215423 0.00555780123781019 0.00522370505552239
  33 652.353900102078 ""  1.78317483756782 0 0 0.0324835410988368 0.0118442603247174 -0.0110261484928407 0.0112314732151946 0.0079568641416497 -0.00911630709316282 0.0254344579962536 0.0178056866028704 -0.0246543948290133 0.119575244138388 0.027296149416041 0.018961718539751 0.0396567244652692 -0.0363042314828612 0.125283762114843 -0.0267268556934149 -0.0183671596375233 0.0242564137030027 -0.134510408981165 -0.0349200727674038 -0.0185439297803304 -0.0531145733254945 0.0340882048492383 -0.121378408891701 0.00462250083440376 0.00126292181028667 0.000515047377674453 0.00187702088941674 -0.00242402382541581 0.00760869486002266 -0.000453685471949983 -0.0123850764096651 0.0026464967418975 -0.00643961294166469 0.00544284547332826 0.0100551114269387 0.0423493792494575 0.0116096291990118 -0.00680883060886816 0.043477310936707 0.0129896824554389 -0.000793400305322591 0.0971391101375058 0.0382611138164447 -0.0258608995219393 0.00512098475099375 -0.0429920785332782 0.118318079241861 -0.113644488095969 -0.0441216041861867 0.0211483923087772 -0.0252420429120979 0.0422988823410565 -0.115222921523404 -0.00159673504338864 -0.00370689865195397 0.00430604713838672 0.00343577404908589 -0.00114444190711324 0.00628404222558498 -0.00225753070594389 -0.00184689759488531 0.00551340330827838 -0.000915180055083017 -0.0153469234811678 -0.00199507078937427 0.00160540547229777 -0.00915973463822956 0.0011091975885703 -0.0030585020590285 -0.0176941472252205 0.00555325478720268 -0.00930791188885116 0.0100644171440147 0.00848395667840382 -0.0107169768247938 0.0049119953689026 0.0150524898871398 -0.00302148852965621 0.00572893922673037 0.00750103195547167 0.00150668229228786 0.00219921044258565 -0.00118890627126378 -0.00981123881099211 -0.00157851036421244 -0.00335089301059013 -0.00815346098853798 -0.00300249457247964 -7.06978457110375e-05 -0.000943229961777348 0.0115699998561362 0.00350727582518989 0.00521053406922888 -0.00256216221516957 0.00257680665368938 -0.0161410706213538 -0.00486157256132554 -0.00269634574086476 0.000299895204049925 0.000588583669485466 8.7374727127825e-06 0.00109493980176484 -0.000460169392359128 0.000886543352325717 2.14117952120096e-05 -0.00048602595987135 -0.000471904274793514 -0.000738511349990792 0.00143389404169302 -0.000638608947152398 -0.000665879526946272 -0.00110672541194576 9.26206125464611e-05 -0.00468580992186361 -0.000479453675187678 0.00095550188815748 0.00348150027232971 0.00154665792850095 -0.00252980336983017 0.00192573537383408 -0.00130393046670245 0.000377031581589403 -0.000978834730834612 0.000316514749145489 -0.0011358437117754 -0.000897081381031253 -0.00159169392912085 -0.00045273622763085
  34 682.397325509929 ""  6.91067650535881 0 0 0.042178077526063 0.00348129032880766 0.00623643078261382 0.0624461917778364 -0.0220930464300707 0.0847871581221561 0.0515031351937546 -0.000100855777376006 0.0380853690452823 -0.0771247868244461 -0.0220164191471967 -0.00147520266148445 -0.0783083541397797 -0.0179783182931285 -0.0157338627279312 -0.0534941133438932 -0.00398121969239883 -0.0388934451300644 -0.00177792320474222 0.0246957320573575 -0.0624265217132988 0.0107409610438933 0.031100476033736 -0.0672336926658846 0.0288064244863492 -0.000495889850573133 0.0246225099939561 0.0703806637852688 0.0366047966027727 -0.0347819673703773 0.0184989398496635 -0.0723844382760609 0.0196514124538013 -0.0176747415533245 0.0396039940118224 0.0650817161373148 0.00454226236837567 0.00505608795645692 -0.00537489763717562 0.0246013228780895 0.00439713774503825 0.0164194512506652 -0.116503348291391 -0.00017231651837924 -0.0841873687745347 -0.0506967182779919 -0.00983636111100646 -0.00817282880867244 0.0193458290032407 0.0160233442919818 -0.0218741193827119 -0.0737730911542456 0.00565023256375774 -0.0837410259094968 0.0459065034972622 0.0308248431898417 -0.0440952037447719 0.100254333864607 0.0581948758862863 -0.0661277236253341 0.0443638911875651 0.0333289129120464 -0.0435437230766959 -0.00595882192694339 -0.0538918089840093 -0.00158596675152639 -0.00721805184447374 -0.0595453316540791 0.00268335735366809 0.0158515797358096 -0.132660217711579 0.0217788980259085 -0.0328062641377991 0.0298726249845862 0.0331571642942706 -0.0496070439960339 0.0709239372238 0.10355860248664 -0.0353871845223329 0.0300142377460547 0.0399891241067965 -0.00531684451538236 0.0108536316722827 -0.009972963571252 -0.0261222835189355 -0.00415753827519861 -0.00332407306387281 -0.0235791218974451 -0.00742745645157208 -0.0193761145554442 -0.0466366875615162 0.0550923370235827 0.0350784696938268 0.0480638135022775 -0.0153753387388143 0.0186255497211261 -0.0486157550160732 -0.0229462780121756 -0.0185931882134153 -0.000179657888980719 0.00543946020101725 0.00192500375582675 -0.00294307968196666 0.00268482931564827 -0.00923527814789215 0.000880837222557633 0.000112545438262617 0.00362423289826109 0.00415274552068756 0.000830204958399142 0.00398441808875594 0.00277328045017583 0.0094167561905068 0.000923508603243678 0.0390140096347877 -0.00188859553826542 -0.0109248801533106 -0.0126288999338168 -0.000961094876956883 0.0164897013998824 0.00164185468713049 -0.000861762798296039 0.00517390200620236 0.00255643480847635 -0.000707236317660333 0.00488790539286673 0.00155616327244667 0.001007627330386 0.0004683580126662
  35 708.244876105805 ""  49.1064173088457 0 0 -0.0198277163359426 0.0184008152181161 -0.0349372525242537 0.00152850908790202 -0.00472055878161856 0.0239439039475766 0.00515202945439794 0.00111504720552772 0.00201822232886941 -0.00237720061125827 -0.000735565182703567 -0.00322721194562766 -0.00835004392976817 -0.00183044990683143 0.000723831950552794 -0.00537110189295246 -0.00346239425550596 -0.00355607352951173 0.0036669103964181 0.00390000743749994 -0.00416977406311693 0.00749104461865931 0.00651882213336906 -0.0105385206214839 0.000818474644794491 1.29960046761602e-06 0.00091346932461158 0.00566576344249965 0.00291993194078409 -0.00318554653884496 0.00113762102350808 -0.00488188612862121 0.00150328482150287 -0.00130757906465917 0.00320258453785928 0.00517647108651671 -0.0497963166039806 0.00812451647960955 -0.0391638179288039 -0.0573326081373705 0.0156130962612985 -0.050189291467699 -0.0126321899925035 0.00596414724323765 -0.020930076944528 -0.009251126580012 0.00241674416925634 0.00264160936839103 0.00825230416628863 0.0036203148159214 0.00664539534496146 0.0098179526747657 0.00202271487137863 -0.01280702043603 0.00553192846427057 0.00282141866718153 -0.00373590700860967 0.00674964492010693 0.00356872130312514 -0.00418119389214597 0.00494313900236959 0.00253628948178488 -0.00332201825006814 -0.00104765876556783 -0.00316550547917139 -0.000279476215982062 -0.0013738342958134 -0.00422977233593634 0.000212558917375007 0.000985309378540042 -0.0098529911506427 0.00171493130697683 -0.00227871773204575 0.0025805016482723 0.00320351901490893 -0.00318644836270486 0.00466800977798532 0.00759723803633573 -0.00250357709879218 0.00272586801173902 0.00413919803414412 0.00246525095829342 -0.0238355382282913 0.0125932826532478 -0.00556926933016147 -0.00478416010914074 0.0150870074855155 0.0031342852575573 0.0258455897501456 -0.00634942896301797 0.214677451263268 -0.0373242231576239 -0.156564855972329 -0.224357870970371 -0.00465964860538802 -0.0608312477881789 -0.0224645651625609 0.0586419854154118 -0.0307912202574917 0.015173545021525 -0.00526673643112531 -0.00496711475474492 0.0511197886476706 -0.0250406048596117 0.0833427189123048 -0.0101362457381607 0.0060625499889776 -0.0358606471472252 -0.0572648132742225 0.0573521663713543 -0.048406605253778 -0.0479353398677911 -0.103374468874437 -0.00731781636062598 -0.578079307236486 0.104049970719311 0.115706883614342 0.295381813128981 0.101496295454262 -0.364766590617929 -0.011269227022832 -0.0207202827122196 0.0049293210921437 -0.0494620470706477 -0.000774678394632988 -0.103109746519631 -0.0305190916577052 -0.0281758828322513 -0.0192931191104853
  36 757.352781957193 ""  1.06329607997876 0 0 0.00125860689734347 0.000622995240126106 0.00118747859951074 -0.00277266123901186 0.0121190533648257 0.00771763045466532 0.0365717704981319 -0.124087935175033 -0.0498972308666188 -0.0209779263386786 0.0684056549042256 0.0272523926934445 0.0199046882466121 -0.063663345459888 -0.0263063639606587 -0.0449247551299802 0.142322544147981 0.0558976748006136 0.019800293958424 -0.0667593348110406 -0.0257397446857666 -0.0186157526219217 0.0635537546327931 0.0241730623656814 -0.000181529766726973 0.000425706697583064 0.000179775934658881 -0.000331880607430379 0.000466645545703594 0.000322256680723114 0.00506675471518094 -0.0208708451464522 0.00791505213905932 0.00487675639099976 -0.00954511679239692 -0.0198812004643427 -0.0102423571403767 -0.00251897292881857 -0.000185328473893559 0.00907594515648109 0.000612340372963602 -0.000310153278868551 -0.046531099540728 0.153330186362777 0.0632709312950473 0.0675610497426957 -0.214876015210518 -0.0866477904883425 0.0579474245901578 -0.189632284036025 -0.0721468566642122 -0.0523179646932543 0.191199745825157 0.0731055660043939 -0.00998619046803381 0.00123075645943276 0.00908364084234555 -3.10879584599668e-05 8.75683390998787e-05 -3.01249486848194e-05 0.00518176969360607 0.0114922850605268 -0.00396412957016654 0.023412592560448 -0.0342548872928474 0.0255068072036597 0.0313500232253707 -0.0327752773347901 0.0242648069326631 0.00275395459929984 0.0233444259299833 0.0127557531836887 -0.00694738131061029 -0.0157094601859513 -0.044733445462573 -0.0162918734067726 0.0206743595867496 0.00432695472969644 -0.0146211442154732 -0.0197248638639817 -0.0450219414184417 -0.000807243673442581 0.00112653122246632 -0.000582896590204432 -0.000274233078154267 -0.000223776597480368 0.000246230284832005 -0.000846568812636765 0.000228580243674654 -0.00163021889058991 -0.000386120609503124 0.00316243409751773 -0.00041116349354498 -0.00142992027815514 -0.0004223937244173 7.50618449774017e-05 -0.00154481387811636 -7.19080239541093e-05 -0.0014028965439698 0.000582801981974661 3.68862244794845e-05 -0.000500391932777096 0.000519891452436608 -0.000508951250495896 0.000761411432790244 0.000214159207940489 0.00107965721731075 -8.50471338542947e-05 -0.00323790731964231 0.00297070556940306 -0.00300079189637321 -0.00168768120450537 -0.00343427432986502 0.00187065463392157 -0.00810888173181632 0.000593680970383459 0.00109739048859618 0.00358018291872974 0.00133715027469645 -0.00427233762204566 -0.00423851171959093 0.000974815846332875 0.000920329271326622 -0.00119344609403844 -0.000379354613896717 -0.00400497630788018 0.000132368382958162 0.000345265631515589 0.00451029846721003
  37 817.544994227079 ""  19.614918729389 0 0 0.0818842767417151 0.00446258396566157 0.0166033388233188 0.0380387387101674 -0.0245372687673844 0.086639990798998 -0.00705004251464353 -0.000155586164285632 -0.0024385554437974 0.00621124897078797 0.0284216581801298 -0.0662900516596619 -0.0009383757079933 0.0350650627456446 -0.0877583959245909 0.0339270819930593 -0.00440529402909085 0.0306018715551539 -0.073579377119848 -0.0311282289325254 0.0259697072645631 -0.0478950270041011 -0.0183385646545854 0.0144447955910425 0.0562729787016898 -0.00382744714366505 0.0552927756139361 -0.0355563141035937 -0.0267376754550973 0.0381302488072523 -0.00343419918272889 0.0659757988494199 -0.00705427131868116 0.0292094635293089 -0.0351984128638891 -0.047006136718808 0.0508867160933853 -0.00471776161790649 0.0143392583088542 0.0740152341071548 0.00391696612257295 0.0268625265828928 0.0167197946137377 0.0255925479753317 -0.0544166657144256 -0.0937226681766986 0.0165607446323685 -0.106391421046872 -0.103920555170645 -0.0218981311181604 -0.0399499026232983 -0.0217445156300985 -0.0281537537988022 0.0149548005481414 -0.111497075870608 -0.0460614097951145 0.0148727135427671 0.0319248995905387 0.0246667551809884 -0.0358542752804251 -0.113377971497166 -0.040004218010253 0.0173239073066639 -0.0472725334411806 0.0985876842901512 -0.0519720486464399 -0.053880738114583 0.109293737837144 -0.0502965953147835 -0.00546714231460673 -0.0444149194630243 -0.00841104803256077 0.000628217232352442 -0.0483094388741867 -0.108982976361949 -0.0279554648205938 0.0276355129699679 0.0199285309904286 0.00097183401563691 -0.0586292104089735 -0.116145745374399 -0.0185319486561407 0.02233241476505 -0.027591664734895 -0.0125510430328245 -0.00183977244769403 -0.0014157461886169 -0.0200297447498383 -0.00427399881522323 -0.0279135678126933 -0.0782123495306951 0.110721819939875 0.0432805992822527 0.061491316651137 -0.033276069392587 0.0232607049332924 -0.0469311467102652 -0.0374019574245903 -0.0210835673039177 0.00635264115012171 0.00638735668522986 0.000886539728141245 0.00409510404909618 -0.00830287331626111 0.00860178953432472 0.000894092311257207 0.00217341806320728 -0.00170309331107517 -0.0216131638524734 0.0254815986895757 -0.0191379844358731 -0.0134460450551157 -0.0249389288053349 0.0149511679973545 -0.048169022182371 0.00500281303114196 0.0115686183917711 0.0303251136962478 0.00647339642718042 -0.0391583488941452 -0.00550927843234159 -0.00961679964847327 0.0180264888085147 -0.0203176420712094 0.00398271658860048 -0.0309236247364032 -0.00745305835965696 -0.0117478834987938 0.0131889527117151
  38 839.17915446315 ""  2.10757660593655 0 0 -0.00455206313019451 0.00804908180103452 -0.01513538359688 0.00530242352102776 -0.00134777688043578 0.00993485412250289 0.0042292702920803 -0.00820865326372022 -0.000748889362959441 -0.00245135105322797 -0.00575027451452129 -0.0050680804878263 -0.00179844053738263 -0.0057396534027145 -0.0050421725356047 0.00268051075443999 -0.00294011732504592 0.00183975626888744 -0.00535572494375036 0.00872474110289797 0.000539286438623359 -0.00544490469680587 0.0180298301568305 -0.00103186782855427 0.0131839722237043 -0.00181884299198784 0.012526965744529 -0.00591163026008006 -0.00494460473657196 0.00750811840461295 -0.00011683823257691 0.0139908157176729 -0.00101304631170924 0.00560925245842399 -0.00680643543685378 -0.00750355985507748 -0.016641766458773 0.00896706323534285 -0.0192803670927965 -0.015782171575711 0.00859250171706218 -0.0134753037138071 -0.0243144042391811 0.0538563055694132 0.0101125094144263 -0.0205817680972031 0.0328194185187125 0.00987783156734084 0.0157994648574127 -0.0612708819479469 -0.0282034157027779 0.021720817354934 -0.0886928030604409 -0.0424102890712267 -0.025417953057941 -0.00954144281261276 0.00299744363675574 0.0124061029474512 0.00647962916342758 -0.0126013250125585 -0.0248862372061987 -0.0071474531057748 0.00165024513483648 -0.0116967007895015 0.0222171985822366 -0.0132081493585102 -0.0136683772270317 0.0241389136049926 -0.0117813529294062 -0.000855500084156531 -0.0152653177020175 -0.00110252028588818 -0.00143910714314665 -0.00832371907920885 -0.0212515679043714 -0.00862401004776129 0.00783392785862698 0.00929110206314919 -0.000319675974187264 -0.0123005144304103 -0.0243841578894224 0.00731835772892617 -0.0123598081881846 0.0148607176339375 -0.00888794448072628 -0.00528410296083211 0.00169591637190216 0.00160647601050592 0.00824201209007876 0.00467092459080135 0.0825456098421205 -0.0265362484043337 -0.0447181705192708 -0.0273602633884818 0.0302490133380417 -0.0171690774980238 -0.00681837142081662 0.032999759559699 -0.00886041775410191 -0.0691792608839152 -0.0313527116152129 0.0161813688187178 0.0233267430577702 0.0197985743245924 0.011714006371585 -0.038929642363924 -0.00521196722043836 -0.00980495299344357 0.284105450333344 -0.297694036235167 0.237841818743166 0.118056226200897 0.248773177781757 -0.34679805021433 0.0180152089649264 0.0753230394640968 0.0214987158298123 0.0851918606092436 0.0766201218761541 -0.0127388995998646 0.154787521563985 0.0296234286344964 -0.10546149697288 0.259469999985288 -0.10400687232402 0.308084931875218 0.0592127275863898 0.136991467308424 -0.377416878027298
  39 846.620625125855 ""  0.643067184450562 0 0 -0.00249733456905462 0.0108412935557175 0.000238705384777235 0.00240073947886292 -0.00357812045225598 0.00286998032243047 -0.00221878530202753 0.0111714780885577 0.00358287278628098 -0.0173321592201213 0.0604117798890634 0.0227520422584416 -0.0150080942942106 0.0468301745629144 0.0160247444487564 0.00133909268606078 -0.000886887455683237 -0.00133939350341137 0.0125469914633947 -0.0492644540770701 -0.0184149789511091 0.0190495891510899 -0.0717452087598443 -0.0259822646301828 -0.000322806622400636 0.00292897978467329 0.00147741134509507 -0.00040806116347403 -0.00054386857325361 0.000375674110735824 -0.00196412947158076 -0.00178923971567873 0.000683630843037194 0.00300543348385863 0.00028023041827254 -0.00133844579419906 0.0181230833419054 -0.0288890833657939 0.0279342947284918 -0.0200132099115911 0.00248637005370314 -0.0518534308383288 0.134910659903343 -0.435849290440445 -0.181447679362076 0.0906866127954016 -0.296363586237434 -0.121290742047086 -0.107886822989259 0.340227885002341 0.130084926742051 -0.134561892210649 0.462895923261423 0.178208890794359 -0.00165938425508627 -0.00136798397318578 -0.00369101322165157 -0.00353635742919126 0.0127847629578397 0.00430567063327871 -0.000211669017173493 -0.00352905837043967 0.00265738295054455 0.00357487733106911 -0.00843611319635331 0.00347869931414661 0.00242120709983423 0.00217719300279179 -0.00032378713825159 -0.00298540515714789 -0.000811016322676175 0.00209231253982073 0.000873081703220363 -0.0053052931210605 -0.00986946534255391 0.00235299087249364 0.00344189834002611 -0.000693465697734432 -0.00345689928391912 -0.000758438083975827 0.000109364149824996 0.00238691642892519 -0.00766883378790133 -0.00505215600860134 -0.00280711189415479 -0.00144106952531741 0.000643461152512991 0.000364336243934328 0.00343301643259521 0.000490188173012519 -0.00628732682997019 0.0118059523058174 0.00811224528876797 0.0298399380108963 -0.0152994059610472 0.00563623151862532 0.0052393631618699 -0.0139274948463626 0.0115689465246307 -0.0109336434708093 -0.00170692912416257 0.00234941541781386 0.00470098996583611 0.000494944911571748 0.00431367273106198 -0.00661689483784856 0.000257273330905395 -0.00132041031478083 0.0471704943606529 -0.0472435518013992 0.0364421058815007 0.0193016709451681 0.0430633801464675 -0.0613911539718268 -0.0121093319002974 0.0114467106569342 0.00649363788484157 0.0187326181965552 0.0106368977627946 -0.011213324116324 0.0296987045034946 -8.40214676543656e-05 -0.00846051086563129 0.0447086504400807 -0.0207576057914225 0.0478730515722396 0.00778728797316502 0.0200880394671604 -0.0652940837404077
  40 851.789366481533 ""  1.58190739145306 0 0 -0.0428280707015768 0.001740338062684 -0.0174260414796579 -0.00874581800337716 0.0109284422746026 -0.0342273662787265 0.0148260672461919 -0.000611682812213818 0.0106120614418091 -0.0590682586372844 -0.034315558744651 0.0467747949394529 -0.0313947888197766 -0.0331122851191051 0.0625014592676701 -0.00281919042384464 0.000403203225047566 -0.00169626317399528 0.046768875352991 0.0321531912981541 -0.0513527402207067 0.0252817378869004 0.0323334318122201 -0.0686165504268775 0.0819507820820171 -0.00554299708813523 0.0817071641106506 -0.032681779278811 -0.0285006063379145 0.0450072871917945 -0.000589388863467197 0.074267780401428 -0.000563262150536447 0.0375987280393716 -0.0434910431041741 -0.0481764970192272 -0.0368082056643374 0.0126395388997133 -0.0227671116613447 -0.0456184062303508 0.0030755555123435 -0.0170464192554168 -0.0824088873387182 -0.0379104537557764 -0.00879389117265085 0.00695150540916216 -0.0378350394194422 0.0679224325335899 0.0583913496858521 0.0399332053006603 -0.021118975463538 -0.0452855732522976 0.0357312966679411 -0.0758252274095021 -0.159863451642589 -0.0600979822936858 0.00659705991755176 0.0900575091269212 0.0649830118446996 -0.0892517734610487 -0.163056254856704 -0.0518761331152974 0.0101500813490081 -0.0653044043631597 0.114344739246168 -0.0755374922995767 -0.0787654810039736 0.142759488673732 -0.0688916045574649 -0.00646884613609608 -0.10700426826942 0.000826634256401641 -0.0114621051446747 -0.0534284227920147 -0.14336791855825 -0.0595355971433029 0.057940141733199 0.0661029273693949 -0.00724303800220815 -0.0803660460122511 -0.158309549927423 0.0159718817806769 -0.0164130473709098 0.0231527148689942 0.000845605718703635 0.000774268551176101 4.67449710834045e-06 0.0108178593520897 0.00173497201983911 0.0182815866659653 0.0624610514139962 -0.0879175782209167 -0.0327832267524236 -0.0548907112828664 0.0249531931272174 -0.0174739433497198 0.0191513640534128 0.0305524283164149 0.00748208109191437 0.00658045206162046 0.0032464051612693 -0.0041742626175608 -0.00913700603575835 0.00239785233189794 -0.0123339732262126 0.00701207809503357 -0.00127539918897176 0.00549489378259585 -0.032106179475892 0.0322719447867998 -0.0280950850902354 -0.00950958125176894 -0.0197473355760564 0.0488007882174877 0.0439327842788569 -0.022393471193821 -0.0176686075871366 -0.0375000438645486 -0.0138081216559775 0.0363844898950795 -0.0216619471955115 0.00123813668341176 0.00780260641613654 -0.0294468434565742 0.0151114171331708 -0.0278609024872271 -0.00358499036247955 -0.0152164104059386 0.0583773266681492
  41 860.973776893685 ""  40.7379455310831 0 0 -0.00658412212287883 0.0143751876826189 0.00817567802212519 -0.00625286144114811 0.0181000955910637 0.00181474296161597 0.0241806853398248 -0.0888597902632141 -0.0373233170843829 -0.0223520787492191 0.065359486766188 0.03090613090102 -0.0139359612888953 0.0451206824810448 0.0234883996623508 0.0233033390969426 -0.0734206656155332 -0.0289348811228382 -0.00979770489802223 0.0465227861852754 0.0169302482290604 -0.0160163052129852 0.0621602724410229 0.0214571627232353 0.00465101869905585 -0.0166135692406837 -0.00744209880656317 0.00166662050695863 -0.00443038826852414 -0.00237697180713047 -0.00662433746616266 0.024250274016726 -0.00878372093992499 -0.00579965413126931 0.0122606208932578 0.0236595892894527 0.0270084027216564 -0.0501962879019747 0.0533791177205871 -0.0224719335493866 0.000810038485178489 -0.0780566371021019 0.122272509607508 -0.401480427459459 -0.156138960137412 0.0880059626972369 -0.267384145123614 -0.100680368983776 0.0846037567842135 -0.257815831367635 -0.0986604400662385 0.106652206138941 -0.354899053096052 -0.137878860992596 -0.0229718465403154 -0.00448869761009001 0.0161040844882381 -0.000179755674875799 -0.00304024465865842 -0.000253142653717624 0.0209281309162498 0.0203159896444081 -0.0105324937294835 -0.0122511316796403 0.0299417649441093 -0.0126190150155272 -0.0170549911986372 0.0235360251970677 -0.0120913334855847 -0.0101147015009795 0.00113553749206429 -0.00623785185637374 -0.00246318337372983 0.0167096476426595 0.033169968230784 0.00984822105699837 0.000442842334665055 0.00616446930262001 0.00476741841305739 0.015771686502354 0.0297890380905898 -0.00345092946095209 -0.00985391701634218 -0.0154368920827964 3.61215133098202e-06 -9.17450977875797e-06 -0.000400938757547458 0.00187673449571677 0.00604697429447872 0.00161105037142073 -0.0566906286379964 0.0251388955021402 0.0358438882363346 0.0704276396196093 -0.0342997415502182 0.0159717302450219 0.0210634981021169 -0.0342990302352921 0.0286633450746682 0.00204621163915946 0.0120265578024205 -0.00091113399073391 -0.000463019334914808 -0.0115502544238467 -6.46471816545e-05 0.0028474872516435 0.003200987477909 0.00754869431719552 -0.00682376725144696 0.0103733527758041 -0.0161620299851537 -0.00521251522733418 -6.91161086573167e-05 -0.00207423386059975 -0.0233467776435164 -0.00748953318645562 0.000720295613147516 0.0241715441139925 0.00857096452844405 -0.0171757633424179 0.003330735997236 -0.0150520772858268 0.0366938322198314 -0.00704797852783525 -0.00578900810335243 -0.0180803116206818 -0.00520447205164645 -0.0116779669069854 0.000820950917906974
  42 883.563493772415 ""  12.1783303270818 0 0 -0.0189635026685482 0.0320227221431656 -0.0132516015678144 0.00762459467114085 -0.0063417418317027 0.000579194250824329 -0.00349800789016884 0.01053439148161 0.00481635727038422 0.00506880300996012 -0.00744587161763893 -0.00623364891301414 0.00387660858770008 -0.00968712108156767 -0.00657050985609935 -0.0030072822525957 0.00984287522640957 0.0043078718483569 -0.00143993982357104 -0.00538536308156442 -0.000864977696514814 0.000535434097350072 -0.00367004048704782 -0.00113358216747605 -0.00163187853450765 0.00329181322932227 0.000585586449550348 -0.0002520042681066 0.00123251766451136 0.000218303257304743 0.00120909388800849 -0.0043544809130112 0.00161838547283465 0.000460701397711862 -0.0014175522762831 -0.00343951572048988 0.013288655847323 -0.0880283251913256 0.0605360607475449 -0.0582816575453571 0.00797474060452337 -0.172954281510553 -0.0217219960638133 0.0736325044565967 0.0221506919540703 -0.0212124242571968 0.061279389267773 0.0213838940239901 -0.0094811413055359 0.0200946908813087 0.00853596453041129 -0.00360732163642814 0.020807366995962 0.00836296578122494 0.00695430368388792 0.00159866891068017 -0.00341756415408325 -0.00068407235502365 -0.00182285090834063 0.000614259700505073 -0.00343727421063087 -0.00405113918103708 0.00223087436116687 0.00164215028889649 -0.004974514933861 0.00175319113431592 0.00217387871700435 -0.00407874674908561 0.00180542447501468 0.00199875847381023 -0.00127107132407926 0.000909646990736102 0.000956849040338039 -0.00235033723357471 -0.00336828572661491 -0.000597629571642409 -0.00166740832455942 -0.002294454977693 -0.000316212575347136 -0.00120174709237024 -0.00210520905056369 0.0019043134748261 -0.0451917163832909 -0.0151239185491485 -0.0124813698082467 -0.00156732191121954 -0.00203875297475461 0.0136996409274964 0.0343450625818516 0.0226409419882145 -0.0856739546614472 -0.0599754019346285 0.0466102442839516 0.124221916757205 -0.0200008664340809 0.00156927945955301 0.0541453403364086 -0.00285851065030112 0.0555992471895949 -0.0194596546555148 0.116930558280835 -0.029155838113446 -0.00643019468864003 -0.0972818930350254 -0.0540794641940224 0.0219832118325868 0.0225902126637472 0.112302628608528 0.0220635299560283 0.0314275294485184 -0.0603221967049568 -0.0238545254679089 0.0964831583507285 -0.169672252006799 -0.105682879796944 -0.143797083319775 -0.0646380381091028 0.0962535230498423 -0.0035787886967358 -0.0831052179242262 0.146750729302862 -0.154618408988326 0.370950328673311 0.0462206816826443 -0.101221240261155 -0.00263694448031407 -0.0214765118050261 -0.0699517638011388 -0.105943394682434
  43 892.756389704801 ""  2.96246818207397 0 0 -0.01472812544968 0.00695775322925248 -0.0734538121171269 0.0294009317247005 -0.0016610739469059 0.0454241065647286 0.0143206518315271 -0.0139215695518249 0.00697245773687225 0.0145819087446114 0.0252445314084285 -0.0241417186652688 0.0012609588071679 0.0291371759073794 -0.0337812507186318 0.00716152955383249 -0.0111627826719616 0.00168659741796531 -0.0348295296910053 -0.0120000613013881 0.0161237100745022 -0.0134529003889679 -0.00545196516006062 0.0139691587663821 -0.00462526398560019 -0.00366858559882367 -0.00792021637706031 0.00210190441590471 0.00011658603853891 -0.00350803033573032 -0.000950220820914766 -0.000461772282791742 -0.0027191196985247 -0.00296834261554651 0.00541158380163219 0.00728719014092847 -0.106972484371604 0.158228706312944 -0.184242486327298 -0.0300845040653351 0.0393100674151175 0.118433244877192 0.0350507603482558 -0.0525906491778938 -0.0701476265936067 -0.00433479786619129 -0.0604920614196723 -0.0745608934473165 -0.0358255188438151 -0.0334410927861873 -0.00872046990671979 -0.00163132304619554 -0.0237780821420236 0.00971677893613616 0.00680761215737091 0.00308982113845969 0.00531965467333917 -0.0127272916918498 -0.00692269441143297 0.0128794367450703 0.0210108810710124 0.010151323412962 -0.00238026244294122 0.00289742166405519 -0.000168525474665702 0.00477361705141137 0.00474965297133473 -0.00847845794770814 0.00419622371855118 -0.00146998833170827 0.013654883450565 -0.00183120001567174 0.000562921841616293 0.00474483023683186 0.0131302268612539 0.00632134574085888 -0.00213491395988126 -0.0035861304987412 0.000676336193561297 0.00799274863329642 0.0147890149106926 0.0479925481410494 -0.0287674839761175 0.100193119399848 -0.0253438938483884 -0.00105473490490714 0.00287570376300172 0.00877267290559685 -0.0031718850267454 0.00911003617057032 0.319296421998276 -0.270413575876944 -0.175418254491911 -0.313931672483026 0.127952527867031 -0.0766303088755758 -0.0630873925280527 0.17758485674498 -0.102951737543453 -0.00434088232672446 0.0163085390027119 -0.0199636389205055 -0.0276701805406339 0.00257340113229742 -0.0529647407272486 0.0163705581726797 -0.00687596760614788 0.0364867955320423 -0.0224391177578538 0.0237784545251025 -0.0347484977819397 -0.00234196289407993 0.0204680630961305 0.0358229581069109 0.168951030800729 -0.0899637725179548 -0.0745607494022935 -0.0758350617908785 -0.000411255979723371 0.113188025637879 -0.00876563294858466 -0.00038324523360967 0.0330746975246628 -0.0138507336157496 0.0110687444549719 0.0150983223094499 0.0104508913048427 -0.0140445784093063 0.0850729458787872
  44 923.244070830534 ""  1.32409234256217 0 0 -0.0587313926327393 0.0912140044743575 -0.0471449699127756 0.0393279884063638 -0.0155150140809783 0.0170901092938978 0.0115135522803489 0.00120292161536227 0.0142694840895111 0.0103571255307453 0.00969192428504524 -0.0168553621192534 0.00620073984662693 -0.00315283852181627 -0.0299552591073445 -0.00108466607513916 0.00515717237691831 0.00481965953058267 -0.0237260147751572 -0.0121931110932729 0.00543066628626406 -0.00772895117422706 -0.00145171088370685 0.0066533098346373 -0.00429516145764124 0.0123230140391089 0.00344022301211433 -0.00183266305420319 0.00532710187775542 0.0020462833811505 0.00400937259057988 -0.0101021869574847 0.00598632317879583 0.000847672002038991 -0.00168629293180826 -0.0102174411271079 0.00217268420317693 -0.194467193320765 0.121969061488404 -0.158712787651449 0.0347150267539857 -0.429525726834899 -0.00772409596273007 0.045844003917787 -0.0234382742972351 -0.0413993766010364 0.0816441461209887 0.000690146070516554 -0.0328577846781757 0.00306389596996392 0.00181450240951355 -0.00629279945694789 -0.0224123420503572 -8.90861209480252e-05 0.0295261380302903 0.0063365023643629 -0.0145121057896309 -0.0017776863482219 -0.0124291569467459 0.00143318923060829 -0.0174563742074387 -0.0187678234481951 0.0104609207807617 3.34165472269803e-06 -0.012366430518844 -0.00316838854189481 -0.00334557384349299 0.00280412496658896 -0.00470397453035295 0.00733660259567262 -0.0247874596405891 0.00148759004657536 0.00824983561133412 -0.0125343284073076 -0.00696477720620468 0.00715279056544487 -0.0171828401108584 -0.0176279375617738 0.000539955061355944 0.00347860433176968 0.0121738717303685 0.0458974093484262 -0.0894738808161653 -0.0068315963314422 -0.0410637653745569 -0.0144198055946299 -0.00113625471245293 0.0287429149960092 0.0462096479050493 0.0563284591207263 -0.0147978178458762 -0.0869275216156256 0.048508856735226 0.180822183648085 -0.0856533314591209 0.0221219799014756 0.082979445202162 -0.0515860286256949 0.132875682636007 0.0120298496277645 -0.0309244717849754 0.0245535674037063 -0.019187718525574 0.0326770216590613 0.0179906035255101 -0.00244885113957909 -0.00959544107468754 -0.0517681405398939 -0.00512536078708846 -0.0288876170845489 -0.00129018045998217 0.0312315877799787 0.00546748615533606 0.125940186372941 0.132995213137608 0.0633971920201772 0.0211549806592229 -0.00483758609177563 0.0580106115464077 0.0642159842320621 -0.0875977118232582 0.0605173573878609 -0.146300272840676 -0.0489036309308585 0.0570562022427624 -0.0392423235155415 0.00679672063420044 0.017346929741711 0.0861301293577389
  45 931.722816124262 ""  1.25299609409379 0 0 -0.00563182231671922 0.00862337072692506 -0.00402901933622036 0.0041750909908437 -0.00404236265556468 -2.34532093038462e-05 -0.00186036132250928 0.0106954300626729 0.00562396401312796 0.00540004959198792 -0.0151366625499763 -0.00774025183576172 -0.00130200070572481 0.00412322965238925 -0.000424327219291693 -0.00413705690474171 0.0127989803261096 0.00500720122712541 -0.00324732829731139 0.00335907099247003 0.0016400868822181 0.00426344787254195 -0.0161242217111517 -0.00562969220260498 0.0377705272074692 -0.114142461035347 -0.0459113131058094 0.0165408810102644 -0.0530181433400525 -0.0207089966344656 -0.0259266916339279 0.0749643978170815 -0.0637356194656727 -0.00290168563967844 0.0167893270969732 0.100316884786245 -0.000691966649349181 -0.0223796041554608 0.013855669259923 -0.0141323111177301 0.00259284140637587 -0.0449847224158995 -0.0291751828295845 0.0939844591020052 0.0339398200075634 0.00784417241687181 -0.0305785139693752 -0.014541743345698 0.00868876005715184 -0.0368791860306303 -0.0148543410483882 -0.0280544037517579 0.0935856797412598 0.0363632475745486 -0.248232713377547 -0.0538113754907073 0.147472295422769 -0.0306566677614567 0.0896789367880192 0.0368214246289544 0.203540588185803 0.188394072312874 -0.0928544915815126 -0.0021195611833664 0.14942564839254 0.0554902523730889 0.0625014335306528 -0.114222101298691 0.0876346227676269 -0.0674963261959839 0.289580793157495 -0.00567875609688492 -0.0862324268485158 0.120903462555346 0.0504008018850675 -0.0919782782296721 0.200280092973685 0.203493520267021 -0.0131083491563356 -0.0436275045366302 -0.150688485607087 0.00376484894448177 -0.00857185317839618 -0.00291796059775813 -0.00396271507099331 -0.00154658416570597 -0.000238201272897994 0.00307270533503836 0.00544072506509661 0.00652948217624393 -0.00915838403144845 -0.0049219968863988 0.00872425174783679 0.026297316103238 -0.00954311041441666 0.00305336934751611 0.01025008466078 -0.00750869208507972 0.0163467119723903 0.000974293169315443 -0.00209928843703679 0.00285603008255929 -0.00121524059672913 0.00218322430591112 0.00244703123077502 -0.000570597069942293 -0.000404864065861927 -0.00490994161174928 0.000791136905143382 -0.00321650268914895 0.00105971451957179 0.00306661168369769 0.00157675625399539 0.00915663951352942 0.00792257282754659 0.00719348452637238 0.00322672436746432 0.000692308675723815 0.00388169088596501 0.00254655659659275 -0.00585464767739579 0.00400947124775872 -0.0109522185825061 -0.00342569727442377 0.00397630965529495 -0.00385265247525828 0.000167785200444176 0.00165276748126174 0.0042052570392896
  46 946.777530298063 ""  0.927210469968995 0 0 0.00264490751856555 0.00236128876663314 -0.00238006533633037 -0.00254901079162621 -0.000748901707297506 0.000159633528079537 -0.00152431438105498 -0.000530039272253625 0.000357763075556805 0.0129308526038972 0.00375372598680446 0.00015506337832703 0.00616463501881632 0.00348234754344992 -0.00349633788374534 -0.00912680690928069 -0.00249825758273693 -0.0007897899138775 0.000816046863059814 0.00117209459166342 -0.00123198910120293 -0.00361448715557979 -0.00176801156952899 0.000591854512219051 -0.0792327915508052 -0.0585960058148396 0.08150620134963 0.106805840678399 0.0401770253166611 -0.0139833572789732 -0.0602857830883349 0.0385077215134754 0.0150746959946389 -0.0278563590255271 -0.0631344161513687 -0.0242873173959006 0.00330939448438311 -0.000938256318557703 -0.00017570802026018 0.00105338533669355 0.00188288814450583 -0.00457675747489523 0.0173776888484074 0.00227798250646348 0.00905772985351523 0.0273311501423548 0.00695546232923302 0.000314596024446134 -0.00278804571945146 -2.00495664377546e-05 -0.00816154006258632 -0.00720758704654579 0.000125147637060068 0.00105288723965073 -0.0326822818669776 0.00181391060538317 -0.0760287429453049 0.251757021951501 0.150137988371796 -0.173080201027052 -0.0418685691053515 0.0303221960947994 -0.065511033790684 0.125808764555054 -0.247869177382387 0.0430371158322118 0.0408604279957143 0.229489525303202 -0.0773360409630119 0.0439859102996208 0.185489995106946 -0.104604029661966 -0.0136767164856213 0.184322387968942 0.217068770881686 0.11003095091884 -0.0173419677264831 -0.186347504898878 0.136253812742524 -0.0646567703449689 -0.198031724524228 0.000843077130652756 -0.00103177716717085 0.00015036799000389 -0.000571390425562587 -0.000202742098991835 -0.000203872343287438 0.000169134371546573 0.000511870902042781 0.000707385150501076 0.00154010975667432 -0.00115588449317972 -0.000288352369079059 0.0011675686792047 -0.000576325533325482 -3.82194460161789e-05 -0.000393425113535194 0.000469045330247673 0.000446912799490739 2.222461352295e-05 -0.000123088461583396 1.52858176861696e-05 -0.000316294805999945 0.000239956840700618 -2.64620638609156e-05 7.51473652649843e-05 -0.000122301836183243 -0.000112679106062323 3.16594074278981e-05 -0.000342065110537352 -0.000252676822636408 0.000348519074252353 0.000431431858546191 0.000914008600612129 0.00174346288193101 -0.000183786469726487 -0.000143630041346174 -9.19717813818036e-05 0.000851170536414178 0.00103792037058698 -0.000546684792019349 0.000376803660285462 -0.000777138855284486 -0.000299648904052145 0.000375762789120535 -6.19414136443972e-05 0.000129504823731984 6.0297162170759e-05 0.00110082539946661
  47 975.875358848193 ""  0.0232836184111012 0 0 0.0010877227761414 -0.00345678356509477 0.00335628674688645 -0.00186380902928181 0.0064156686188917 0.00134125820851813 0.00375292405050526 -0.0150136362038658 -0.0069185509319935 -0.0149291008965385 0.0447618065724582 0.0194104614394451 0.0191946170624786 -0.0585525547740233 -0.0236790855503613 -0.00929166063353232 0.0331871048548919 0.0137310631323592 0.0239878112208097 -0.0774187604385599 -0.0284436781023376 -0.0173572548926311 0.0594029765569552 0.0213053031443 0.002280687619859 -0.00902843073393772 -0.00372011356499247 -0.000564878118438288 0.00213909227062184 0.000318987019434765 0.00251655245573827 -0.00132293803394516 -0.0209293570822921 0.00200990198142032 -0.0154229637204089 0.0141911502396684 0.00747277171710407 0.0105471279158275 -0.00224200232471398 0.00157875186854739 -0.00115268207223811 0.020281318144436 0.0839113246649524 -0.271725579903587 -0.105787210988147 -0.111239555372598 0.362858039739843 0.144808913210439 -0.141972506608905 0.468118387504963 0.186302440490015 0.0979694979773856 -0.344551475050681 -0.133213671369712 0.0195565263020947 0.00250039342013298 -0.0134996966594378 -0.00232449373724008 0.00581327151560101 0.00238473528352529 -0.0131284742992508 -0.0170382210129014 0.0075451066285666 -0.0109414382195817 0.0680104666451075 0.02874237817438 0.0290820217736748 -0.103402520132662 0.0550194297793021 -0.0268664272476029 0.0842145917998073 0.0184830079012782 -0.0313699725475178 0.0651377788432638 0.0272951262990708 -0.0227220614830164 0.072532552395053 0.0416504070737707 0.0187075433907782 -0.0399058578434808 -0.112420079821066 -0.00152765207993601 0.00408940252130593 0.00367989980243523 0.00254826907230565 0.00126366809366798 0.000435935502036316 -0.00234336114290384 -0.00406917359271685 -0.00570109099948684 0.0132922183730996 0.00330034433373925 -0.00794291831212159 -0.0233809070166333 0.00151827957079512 -0.000483145459458161 -0.00682409098308695 0.00312815974652331 -0.011303311813818 -0.000469786943021945 -0.000134907135791526 -0.00285847387760915 -0.00026167879151213 0.000555606274797293 -0.0017585875596101 0.00115247681918711 -0.000984404630796031 0.00322649436099095 -0.00226032573326478 0.00167079071920231 -0.00344896719436238 -0.00157483190510584 -0.00171769697036034 -0.000516641530921936 0.00162999974914738 -0.00571421156065154 -0.00298234412619268 0.00177219387984222 0.00436462650621697 0.00393162803969326 -0.00140140029865177 0.000916785319904818 0.000939589378002799 -0.000227283060942133 0.000342506054240085 0.00301645503177445 0.000930940927408502 -0.00136906439797483 0.00482289465663985
  48 987.064418127818 ""  0.0782267132061185 0 0 0.00158528003819393 0.000415127461551358 -0.000230126023801673 -0.000892369034359554 -0.00111728607926677 0.000190821157345044 -0.000665450161929962 0.00171010216245375 0.000356981811151179 -0.00359226840921531 0.0119877463415525 0.00445110351497894 0.00434995883433097 -0.0146735269823551 -0.0050702646278441 0.00118238872548015 -0.00465779654315009 -0.00203036406915306 -0.0100686164786154 0.0345356049376693 0.0126122894683405 0.00782154070702231 -0.0256573091863412 -0.00938484768095123 0.000394946051508969 0.00059614205803447 -0.000239606019360715 -0.0197606340146611 0.0593193085725094 0.0238773106051428 0.0391825281991889 -0.00293911502674137 -0.0491060275027668 -0.0207091560523674 -0.0523523025727836 0.0271911236660672 0.00336049179286984 0.000226607263565341 0.000499984068767936 -0.000677391348940456 0.000263451107843827 -0.00020377934135856 0.0192726533161421 -0.0635724212957393 -0.0274290421567069 -0.0201366481958591 0.0639540440990679 0.026354392518816 0.0635961511113588 -0.207667878198422 -0.0828381532889002 -0.0405124897271533 0.147143297384267 0.0567539375821585 0.280578848856871 0.0540215291343144 -0.18040169030493 0.0418586176758389 -0.130995805462873 -0.0513263257719967 -0.224748742261913 -0.226317505024142 0.112313026967566 -0.113488975110306 0.308961471780486 0.0129777917655475 -0.00893641304262783 -0.300438135437897 0.132089165877289 -0.093452615653207 0.00124793973274347 0.110614042918136 -0.0658060021164169 0.244385164253637 0.206664742279287 0.053132519807355 0.118466353840208 -0.0609015440585412 0.132490133363473 -0.0865401836052881 -0.286180675135986 0.000226729654967667 0.000475856153015037 0.000605203581266648 0.000345768132913978 -0.00012314367400015 -0.000141576362298407 -0.000410289709987532 -0.000851472661592711 -0.000995890072581035 0.00431154428641934 0.00222313768919415 -0.00189651333274468 -0.00432451532611286 -0.00120621662302101 0.00032209986153675 -0.00167388021124483 -0.000614899220367104 -0.00160022676099169 -0.000578909216644651 7.28801973353175e-05 -0.00078742855295906 0.000262991797916031 0.000769776952670464 0.000114515156074138 -0.000304150048624588 -0.000466662111173087 0.00110272911751054 -0.000100412335447532 0.0009753722325457 0.000992640712046226 -0.000626141240826857 -3.17199888910288e-05 -0.00183186536022251 -0.00306772646444217 -0.00257428148731562 -0.000372043703094479 -0.00299741982517183 -0.00212895951895075 0.000908207095336871 0.00103759097512796 -7.17891986570702e-05 0.000173336623918738 0.00155470614193186 -0.000909998214734854 0.00322319385070051 0.000404772833581925 0.000717544459946263 0.000715542567654067
  49 993.452656986205 ""  141.696959705653 0 0 0.153791976578791 0.0724446345891192 -0.0712676195452285 -0.139874823048514 -0.0541282743990842 0.0507914374495436 -0.0460144724976675 -0.00384795683944872 -0.021518481054738 -0.00408133178960373 -0.000165728685106703 0.00485140463197698 -0.00176338044597946 -0.0172839441559669 0.0277557193641666 0.00973040023907829 -0.00141347890029694 0.0140857509933894 0.0628360654132176 0.0204007735979322 0.00410128498685967 0.0146822992136682 0.0106033401459788 -0.0223021495792499 -0.00402381236730394 -0.000384856946884887 -0.0029297867440958 -0.00390391699260793 0.000347204444417848 -0.00861706399567685 -0.00245091693726156 -0.00120579680374146 -0.000882001755268454 -0.00208104744009968 0.00207719693793992 -0.00150586941870854 0.10335505269349 0.00635913400970114 -0.0401012396207342 0.0628669446089516 0.0608465196577067 -0.0875696820266696 0.00190637693110978 -0.018685785123803 0.00456164466260269 -0.0215679064836133 0.0121532705667365 0.0396747051441211 0.0853217309317648 -0.00078733032668761 0.0311793957738212 0.0532240124898279 0.0327971090486939 -0.0146511249829034 0.0140135510338769 0.00774605501273067 0.00932424232309567 -0.0269134400946869 -0.0121927963907184 0.0167216235294087 0.028541039602983 0.00781444972669017 -0.000422788605494152 0.00410867075439213 -0.00790762934297883 0.0030667765334778 0.00469696029393574 -0.00120379927064092 0.00143721217480582 -0.000760065895860056 0.0126406100429282 -0.00279772468388796 0.00267954090211687 -0.00498760380718088 5.33318494191105e-05 0.00171865493438732 -0.0105444402320265 -0.00626682665025241 -0.00206437377787308 0.00549361538044997 0.0139756049593237 0.0151475849163751 -0.017464964582113 0.00375113865030517 -0.0164257329949241 -0.00511055797995037 -0.00635077975679834 -0.00484923263019924 0.00745034715967176 0.0190237464103262 0.0467662742906565 0.0041694287120888 -0.00997320715859231 0.0222381777333171 -0.00866053037700315 0.00106171177999007 -0.0505082719782917 0.0133583926250501 -0.00462778531067759 -0.00248505188194216 -0.000921794647096153 -0.00495419684492962 -0.0105949743159084 0.00198518067055779 -0.000553886774376914 0.00367244220897703 -0.00548369201885309 0.00225638014972547 -0.000689094386236353 -0.0111055154728791 -0.0144454410219211 0.00640670733239167 0.0134702147081519 0.0157429720188972 0.053461268865755 -0.0174751752766604 -0.00589588055176421 0.00942490421589216 0.0342962005631044 0.0223122956470015 -0.0111439785402439 0.00807536776118679 -0.015964451624617 -0.00680929123599039 0.0100111445929459 0.00622242436492193 0.00658437164485327 0.00115438747595922 0.0321754713494924
  50 995.162221759705 ""  1.02291156077722 0 0 0.00600707794255346 0.00388405433158143 -0.00667238289100095 -0.00593462465526937 -0.00307209845184179 0.00216259808997512 -0.00215238682744629 -9.85589938882964e-05 -0.000402851359232042 0.0184516761424008 -0.0598076558695736 -0.0238131592734628 -0.0262892301632198 0.0826613666190163 0.0332906694518945 0.00388455914399825 -0.00911410921312912 -0.00257468638719527 0.0209530780128838 -0.0574557666754443 -0.0212125685919077 -0.0127813906583034 0.0456597224858735 0.0152672446972099 -0.00184440262603372 0.00452221101632417 0.00164321484816618 -0.00710275565742325 0.0208319177827662 0.00743567071800022 0.00858764129062728 -0.0028021590194786 -0.016397914756042 -0.00259436421769189 -0.0163439642873649 0.00877187229885919 -0.00823084500779184 -0.00209878119453467 -0.00725592755096287 0.00753295601021842 0.00343483277595319 -0.00984907571287522 -0.102740181232883 0.334616784998971 0.138090163706015 0.151925031090239 -0.493084814855437 -0.196801412481806 -0.0974475814717036 0.335090002841699 0.13562202382635 0.0706532508451398 -0.244345626880194 -0.0957912641986489 0.102123671726449 0.0205549099268755 -0.0629592999574664 0.00855754465676448 -0.0349847439657658 -0.0119182995181716 -0.0781852479436535 -0.0799263301157053 0.0398075899788896 -0.0259926689865278 0.0821929164862804 0.0135874238112115 0.00206873630859244 -0.0951683158915373 0.0427843160815611 -0.0353468920558488 0.00539077544900923 0.0368409875412577 -0.022974942132274 0.069908820736073 0.0479621404225335 0.0197897433131626 0.0436872867861675 -0.0181412246534354 0.0381292363479518 -0.0292186340139494 -0.0922062232183038 0.000791654839354827 -0.00432574157318444 -0.00307740503274767 -0.00311596190306101 -0.00110824648429026 -0.000867060006075854 0.00240977591823614 0.00494181402213993 0.00668761857519043 -0.0182565350661311 -0.0113994177448418 0.00919196717820875 0.0263009031793568 0.00541572259202051 -0.00166763137113511 0.00477072383784928 0.00455856890546201 0.00767329106491475 0.00155825528453495 0.000260680451372148 0.00646687610670834 -0.00176240258450002 -0.00321108314306849 0.000732534369108445 -0.000525486327840032 0.00241723322300334 -0.00504498951651441 0.00110682741109461 -0.00443998527098674 0.00033828876750592 0.00254503425571292 0.00172248812336912 0.00838095599865591 0.013939100431695 0.0138275069252276 0.00329204992034001 0.00845464547650077 0.00514418801365773 -0.00516928134173937 -0.003075481122301 -0.00155610884102943 0.00171122929880966 -0.0059409421213617 0.00198775642281927 -0.0134466120652971 -0.00295220079449825 -0.00170221568919474 -0.00518768750010847
  51 1018.50209664939 ""  24.6679530444772 0 0 -0.00829117591752914 0.0213315278814692 0.0199372030160508 0.00607134038730719 -0.00461260636467926 -0.00586316575571409 0.00164619037467705 0.00177083218986514 0.00134677975819536 0.00302851108510647 -0.00334727113168039 -0.00361014813717545 -0.00249196208997417 0.00307496273850174 0.00230675278908854 -0.00111873169599074 -0.000387103938534624 -0.00112390233752108 5.82953983078571e-05 -0.000968521767961875 -0.0024620123590432 -0.00214682890279994 -7.3943041549749e-05 0.00400987334942431 0.000267385089175716 0.000237280856939647 0.000206162703304069 6.23754139646854e-05 0.000276767111864808 0.000698364073798936 0.000239651914395703 -2.23295810183473e-05 -0.000173325342768972 0.000395480855424796 -0.000213599588963694 0.000179881518543758 0.0160854612300011 -0.0895623519303293 0.0860279856196976 -0.00646305986431691 -0.0010142378925686 -0.118501276890773 -0.00944805060563592 0.0342884833929458 0.00872859816458232 0.00353872319331082 -0.0255380227531874 -0.00946539576308709 -0.00530336361290209 0.0103907783269216 -0.00269222307259291 -0.0074297296137463 -0.014262923018623 -0.00185923155811757 0.000551040298070784 -0.000164034275245979 -0.00133550934694839 0.00176095298145298 0.000357056584615663 -0.00119830681512263 -0.00303349598654467 -0.00166307921968635 0.000650767386093784 -0.000388357483242699 0.0011045786644504 -4.34711723558215e-06 -0.00023293995262344 -0.0010091553629739 0.000325215999936748 -0.000523305481380897 -0.00115476176403077 0.000721538152574663 -0.00045993358493155 -7.91317392315573e-06 -0.00108203894461594 -0.000278756072283131 0.00136805405076448 0.000974566137721231 -1.98000235228766e-05 -0.000653526384640392 -0.00137334577801429 -0.00118598399222334 0.0102237788908266 -0.00565765925571448 0.00782794266493829 -0.00109797887405287 0.00249290294122628 -0.00604882107692522 -0.0135869634977877 -0.0121429760024244 0.108355789514402 0.169149888421882 -0.0367557316287634 -0.0817454524146575 -0.112081261965857 0.0367471027136935 -0.00375223866911003 -0.116304831556979 0.0423219271410426 -0.0375018262759155 -0.0148703323968617 -0.143264392503906 0.016540290902118 0.0776725708699759 0.021295385232267 0.0279277198722666 -0.0757522029175461 0.0926348546382854 -0.0319749970249492 0.0316653752771054 -0.0853099953913228 -0.0249515394524763 0.0122169263551141 -0.0770885078004012 -0.203902320055154 -0.268231044331925 -0.033411207698608 0.00329416928003248 0.108227796830916 0.145616901026852 -0.040071766003974 0.0758948817534886 -0.131822737009636 0.0501349922120586 0.0276897735939823 0.254678326906141 0.0854221484608969 0.031663245193555 0.243694705693964
  52 1026.45519449445 ""  2.36204908965018 0 0 0.00186750779849269 -0.00153663035095255 0.00290256501238021 0.00456986594071155 0.00101399452810438 0.00151605683907298 0.0013441619549573 -0.00198123825282395 -2.81556604462281e-05 0.0819259003921312 0.0588439294278133 -0.081964062717126 -0.0515291730863793 -0.0501577340878294 0.0850816586135331 -0.0207587405046765 0.00035252099795473 -0.0156232767679408 0.0693254611258212 0.0483289507988571 -0.0711295701553457 -0.0551842094356592 -0.0553798158870009 0.102714889145757 0.00360799792039722 0.00211723353337421 -0.00154716547711275 0.00435765921343633 -0.00301582490156451 0.0112323677021553 0.00388452054164196 -0.000419705101442339 -0.000551773765440539 0.00383243480924749 0.00237815123119784 0.000649171148869668 -0.0134175728974859 0.000589258114949611 -0.00332272017663292 -0.00648086271042658 -0.00167120807817251 0.00104119748848275 -0.00516432447729289 0.104681093612335 -0.269117930256466 -0.210248724779114 -0.0863104746405303 0.0532277815950038 -0.00248991330242976 0.0868165006747806 -0.214233202525315 -0.270221504122337 -0.114538573877935 0.0633600243848483 -0.0319861280333182 -0.012755816153237 -0.00497096980498156 0.0380841542692039 0.0228887028787668 -0.0258382134191772 -0.0343860495717141 -0.00587689449663529 -0.0022902283384026 -0.00641829859041689 0.0126584289700557 -0.00457359624748483 -0.00176457971248478 -0.00847303043229276 0.00272574683687953 -0.000248150096370537 -0.0109360566920045 0.00454790699737879 -0.000451423758352926 -0.00891786715683728 -0.0161417949260053 -0.00687860554836757 0.00563062844211187 0.0136610498774412 -0.0065009257109223 0.00112131528897786 0.00497802756617287 -0.000176524768027197 -4.26788042927601e-05 0.000523361977597406 -0.00111044876818238 -4.90181266388364e-05 -1.88439778754388e-05 -0.00015628473147141 0.000283640110355023 -0.000495616648143273 -0.000431558485713039 -0.00188849155882983 0.000177521602522692 -0.000759224900378335 0.00190236832658159 -0.000583391684034992 -0.00141815170935432 0.00142560671163324 -0.0010678484337777 0.000900627773041389 0.000424860108321356 0.00330289439807106 -0.000540950973476007 -0.00211189984428417 -0.000802877802253372 -0.000768821086022093 0.00186263044289035 -0.00210717546659566 0.000698022844982426 -0.00100113186589029 0.00160364230437589 0.000722895367071081 -8.81920574666019e-05 0.0027791567407471 0.00646175441261537 0.00701428788303326 0.000560527053111606 0.00195541618654868 -0.000499499985094245 -0.00357680935747807 0.00174780094872161 -0.00212231466714757 0.00358244057211543 -0.0017901851471774 -0.000147058844985642 -0.00620186879055251 -0.00171415378611506 1.93223538273102e-05 -0.00538323741451696
  53 1059.69998831564 ""  2.31766955341267 0 0 0.00612501865271518 0.00198973413456223 0.000926254663451532 -0.00418295751487832 -0.0032318568729218 0.00465087162263689 0.00817926439584095 0.00688037217687005 -0.0107343937925692 -0.0239183141756996 -0.00889934940495486 0.00301896059531954 -0.010469366156157 -0.00840779391825803 0.012679779592977 0.0224100267363799 0.0129201099049173 -0.0143028058826738 -0.0154395045519965 -0.0118623962781347 0.0176816757207182 0.00900349550208948 0.000898577579270502 0.00559771057550434 0.0352732362697203 0.0261086750144092 -0.0398685288969026 0.025704928801038 -0.0285520632456359 0.0911734927323651 -0.00901656569942198 -0.0314280226123439 -0.0539536284258752 -0.037549546091539 0.0479236099977181 -0.0223518864954571 -0.00434681950103501 -0.00265208977491475 0.00053158404167119 -0.00318182109607581 0.000545219774027624 -0.00570215236091049 -0.0465671967123171 0.00386538306755466 -0.03720320833907 0.00319293097932652 -0.00610222041922895 0.0161216133752655 -0.0301458706642225 -0.00452280504579679 -0.00759788353581608 0.092886796089853 0.0169905451541014 0.0198630569186668 -0.289387003647219 -0.115447676018774 -0.0508558481427787 0.313043829783742 0.19404273651912 -0.230604303523713 -0.307388559592743 -0.0464259547122213 -0.0268309921603324 0.0316223073190744 0.043379873234207 0.0966035233160179 0.107230035483225 -0.235071894465753 0.116916249525323 -0.0509279167489812 0.223622702032589 0.00922955291124576 0.0697018194628756 -0.0655476760448772 0.0614293359794287 0.0789475790376693 -0.167007928388335 -0.154103288626352 -0.00249745423160214 0.120807101903361 0.26259586655983 0.00100703113873748 -0.00217254293355484 0.000589271194303802 -0.00231606929722854 -0.000716360286646599 0.000630723570822235 0.000450089821870254 0.00237204050199371 -0.00235577686790933 0.00945964702507298 0.00450829552259886 -0.00311820878444695 -0.00106909751045012 -0.00422738721048542 0.000981702588887918 -0.0021387266692537 0.00485256816051899 -0.00386747304305547 -0.000675987896209622 -0.000336944709430363 -6.71567831578372e-05 -0.000955063933124889 9.24169386218411e-05 -0.000429296532696408 0.000689363374657431 0.00022270879058341 9.18739520392788e-05 0.000143443602519395 -0.00353150724356549 -0.00274843655229946 0.00113184680127561 0.00260638472353785 0.000852584105017009 0.00688592724707439 0.0032092304074419 -0.000141082050445807 0.00269016023319747 0.00370936688377253 8.28256448037807e-05 -0.0015137856990331 -0.000278552901076549 0.00134895396864686 -0.00119946514237816 0.000359604445858559 -0.00241584519623214 -0.000339460991081462 -0.00147351520039781 0.00216939458848681
  54 1069.60807948135 ""  0.0491161992039805 0 0 -9.10204673967729e-05 0.00111324142113348 0.000950763818278409 3.24010638739673e-05 -6.37760830102386e-05 -1.57158391378125e-05 0.000160581191805985 -0.000574771359181994 -0.000413491704050524 -0.000680033935177879 -7.36080453434674e-05 0.00051838761695812 -0.0018477561750545 0.00695689408173303 0.00241072618471285 0.0110847825660298 -0.0348910710348247 -0.0137399948668607 -0.00414505995597188 0.0113213398429219 0.00485220664371657 0.000841895185529348 -0.00125567829503179 -0.00090471415406145 -0.015837708387566 0.0503288780886042 0.0193743245700418 -0.0118246910314781 0.0377426592828228 0.0166425828187824 -0.073575230903188 -0.0490266010373477 -0.0275704338781539 0.0910739471625012 -0.00666260107845932 0.0039800604464531 0.000456105344026195 -0.00345200724222228 0.00354706749310361 0.00114019216273869 0.0002519115217663 -0.004199608628731 0.00252920185582144 -0.00923755668372107 -0.00208065930935185 0.00227028748629652 -0.00364752688599508 -0.00174844895141468 0.0177449746700206 -0.0607597219033667 -0.0235843832947044 0.000358002917941664 0.010120980549829 0.00366514768637997 0.133328942819842 0.0344335825408746 -0.0857719816973004 0.0215600287951037 -0.0465796121815823 -0.0236217561802499 -0.120991924663254 -0.103560470276002 0.0576343915047113 0.164954611119572 -0.259457016388763 0.171153782792763 0.181265222548115 -0.0791952983948634 0.0732678724917053 -0.00934449078438508 0.390401285792098 -0.0822544308134694 -0.0387087168019991 -0.129605616737106 -0.324024261588382 -0.172461813351821 0.17486837810124 0.306091880340855 -0.126065491111361 -0.0893371938491078 -0.134373601932129 6.24662669125416e-05 0.000373413653450943 0.000969867540608532 0.000585840648298965 0.000301381753917576 6.92198374334908e-05 -0.000668923553005375 -0.000781992156738921 -0.00102426648606065 0.00582200893168571 0.0046032427760523 -0.00184577371288597 -0.00735446141733332 -0.00472724446690111 0.00181004970691074 -0.000665196441567635 -0.00283160971373107 1.37607926923356e-05 0.000364966850777574 9.68442102895982e-05 0.000988088065042367 -0.000191761905289879 -0.00043476173202423 -0.000878562665471996 -0.000246824037751341 0.000685458625814085 -0.000354850122516241 0.000261844866665376 0.000646202051740549 0.00157658065785657 -8.11741864893108e-05 -0.000693520205096043 0.000215997355323253 0.00184891681742848 0.000753663181304774 -0.000744105071203859 -0.00210169096748699 -0.0022954273820307 -0.000455678534491833 0.00099900491888031 -0.000618232134096512 0.00145464801927693 0.000134164697087765 -0.000549085119120801 -0.00133857886152081 -0.000599250620957111 -6.08201037600022e-05 -0.0025587629388338
  55 1073.51633555588 ""  6.27477273038548 0 0 -0.00193891803722143 0.0185162125097571 -0.00663041695484917 -0.00225415249868761 -0.00465849628036867 0.00150268764331268 0.00256126020729738 -0.00106918388592081 0.00233161874594952 0.000210110424296876 -0.000103246002352459 -0.00103613404003343 7.15928649692901e-05 0.000804388483654236 -0.0012502191264326 0.00104926714262895 3.04848696720515e-05 0.00114088383885381 2.72255099132811e-05 -0.000826984861130773 0.000894422110190645 -0.000342380964324087 0.000905272214022053 -5.70678293368557e-05 0.000279865304306535 -2.35759826448583e-05 -0.00038308012400661 0.000181550284705101 -0.000342229598668122 0.000553127701636364 4.86330057618726e-05 -0.000247053449688407 -0.000699950199117505 -0.000977553883857238 0.000565337265756443 -0.000372337077448768 -0.00535557326388844 -0.0331720800133757 0.0200096202547818 0.00704660668741235 0.00907135938320659 -0.0641002427149426 -0.00407074563911509 0.00653689652495626 -0.00456096140488984 -0.00140905497051119 -0.0017667359031468 -0.00257700745897104 -0.000693830909362276 0.00202523945478868 0.00242651923346959 -0.00458481458427192 -0.00662659498503167 -0.00312976830547078 -0.00240347442390581 -0.000906190827480322 -1.37880239836138e-05 0.00185693570226634 0.00146387329946034 -0.00132475591294592 -0.00168063200738712 9.17462356297493e-05 -0.000386187081074968 -0.000145893953726813 0.00145553550559646 0.000733084058531188 0.000883600517207998 -0.00274261566486708 0.00123159835865673 -0.00070446376111793 0.00210403309733847 0.000296469882177597 0.00105930193932073 -0.000354783493294934 0.00227143852416673 0.00202124714017391 -0.00320439204604656 -0.00380953888672314 0.000673398078074293 0.00191822858010843 0.00389829560076005 -0.000761348839360564 0.0140875001126445 0.00510675336995302 0.0189106469106026 0.0105040228507288 -0.00660248533853821 -0.0117530228063092 -0.022246808245554 0.00585102014797935 -0.0303180745975097 -0.0274288323109565 0.00895585623309004 -0.136692221651885 -0.0705616202408125 0.0159987476673666 -0.0139904355683332 -0.0829893761083748 0.0297817748784301 0.0452227801299689 0.0951614087558902 0.0750684558570114 0.0104356450578243 -0.0540399627247085 -0.04617687519033 -0.0380703684827418 -0.041814922859325 -0.0446592276125117 0.074418871198691 0.242428102172868 0.312766142395032 0.00701961551465725 0.0301632899329853 0.167050975103117 -0.249440837852016 -0.350136859157105 -0.0935003626490241 -0.0959721436594582 -0.135194993410177 0.0459518613859625 -0.023804835411248 0.128101573188666 -0.308793071891626 0.0538090234435138 0.0526044432738576 0.197087510603471 0.0630364586012337 0.14034572811636 -0.0306823040802292
  56 1074.88533009887 ""  5.63873826306617 0 0 -0.00490791902156613 0.0613550421805033 0.0410207828879586 0.00152055570683414 -0.0140587240972028 -0.00800554337058125 0.000706199365019498 0.00185921725158833 -0.00105159438486759 0.000217953765549898 -0.00382980273529639 0.000836724258449311 -0.000839200395103659 0.00103605844676503 0.000269040887780476 -0.000927512175731403 0.000998832311874175 -0.000933495501201326 -4.74339232953287e-05 -0.000664754877345061 0.000126744013904211 -0.00111570687987897 0.000536283876560953 0.00134593585947979 7.9916948382675e-05 -0.00092959460570239 -0.000112464883532093 7.65425239240041e-05 -0.000411633403953585 -0.000871863575218275 0.0015439867522972 0.00124742084068593 0.00121782633787639 -0.000924123051658411 -0.000244112664531615 0.000261068410264414 0.0208087048915083 -0.188308416213956 0.182813914489609 0.0438789781778877 0.0147051784275472 -0.24430202788029 -0.00597536315985113 0.025053606044376 0.0192794114955512 0.00534238922574158 -0.00826691370729815 -0.00307250844387625 -0.0010036655874328 0.00185427525079147 0.000797445026396694 -0.000660606691169568 -0.00830978185382384 -0.00198871125327007 -0.000239391251458432 0.000110396444465366 0.00136047628624237 -0.00207721080266673 -0.00049279108703921 0.00161439267208095 0.00352548878840193 0.00175057711231019 -0.000816491710618352 -0.00326948031532371 0.00427059843528246 -0.00403686298835238 -0.00465617784209251 0.00380507491731551 -0.00244502310286019 0.000725859268765094 -0.0100529695080928 0.00165785308146661 -0.00019593735569381 0.00307562104575295 0.00440421253089326 0.00205743668796396 -0.000556428400523157 -0.00314077833561038 0.00210296663007382 0.000198738274859513 -0.000958804217776436 0.00203375480007204 0.0201976211625331 0.0468681583562939 0.0342564664165752 0.0123035911054274 -0.000578529161039017 -0.0328665041797613 -0.046864007912887 -0.0404571870059068 0.321132716312239 0.291440925987757 -0.0959546980992116 -0.38422285934459 -0.275346308368685 0.107453478136387 -0.0289115875439229 -0.192338186961844 0.0340989847301917 0.00950324138401953 -0.0242622684467679 0.0257964058495597 -0.0110460095125122 -0.00577043646711947 -0.0369911492921898 -0.00654406592488691 0.0467877553587984 -0.00392111207154063 -0.011320511008754 -0.0135342136166197 0.00753837368214023 -0.015357784756575 -0.0668198639924103 -0.0425265015559384 0.146023613199903 0.115411630242645 -0.0201165038989699 -0.114102583113325 -0.111204241492878 -0.0326443965368681 0.0692384594213547 -0.0690583987849286 0.161735616202948 -0.00367638605700462 -0.0489899537343835 -0.115994226276811 -0.0485356438447213 -0.0368178820527536 -0.142734019846683
  57 1091.83586560727 ""  30.2479638567702 0 0 -0.0201283446692542 0.027820524358958 -0.0890392576731758 -0.00306442061855864 -0.00734984634284101 0.0155624203776227 0.0189401819713888 -0.00656649722711905 0.0229477312411002 0.00588972368604598 0.00577876928217423 -0.00638364981550247 0.00137777382186044 0.00532058721416133 -0.0129226195590967 -0.00103478440635006 -0.00152965005341873 0.00210672582914356 -0.00715929831862469 -0.00389827975899507 0.00387192194731544 0.0017094490503626 0.00250180997101602 -0.000757101793537242 0.0010316116205361 0.000197990571901894 0.000663192401324672 0.000721429636216085 -0.000377314848035731 0.00184856239556374 -0.000101603670573701 -0.000770113251673416 -0.00212672138032641 -0.000607672081588146 0.00170211333527963 -0.00104621923965431 -0.0820049618952096 0.0385174999845526 -0.114046289560496 -0.0537171809360772 0.0317125184049305 -0.0642468395792528 -0.0124272775516608 0.00661449186910812 -0.0566793645461952 -0.0104021212824459 0.00520758335906817 -0.0152963780107872 -0.00394300953549529 -0.00455726680437844 0.0131747414683884 -0.0228434497003374 -0.0137358491997564 -0.00755002780569928 -0.00493402352312999 -0.00205759047199074 -0.000931643662046864 0.00620758607918032 0.00365302154681084 -0.00435058869612991 -0.00572248683733429 -0.00103894761350426 -0.000213935353566707 0.000306039254980879 0.0035502377076785 0.00324259171916308 0.00371231375031422 -0.00789415388802074 0.00383750118480606 -0.00196609882889704 0.00775253609689912 0.00040862584629431 0.00257801822086274 -0.00439030016583803 -0.000839410316566479 0.00182068534570732 -0.00537791739777452 -0.00389238942251557 -0.000719709644163939 0.00365291622438147 0.00815375301318251 -0.00611726800859248 0.0586035003518831 0.00102537022636118 0.0438902939518432 0.0165043486436721 -0.0320187169509005 -0.0119415762413561 -0.0841119092321019 0.0963647563574508 -0.231775188682849 -0.172292285967126 0.0840272739815605 -0.0121548683541767 0.131123574891699 -0.0315913491695968 -0.047151964158159 -0.223359716346284 0.137214644513596 0.0254707837912001 -0.0425707058318166 -0.0307155323574451 0.0256769558131788 0.0459662197740796 0.0254622754816922 -0.0216387905642658 0.0262157682315074 0.0211294842719075 -0.0553907957634018 0.0904820362023691 0.00119574871673351 -0.0686140880757006 -0.19080155758641 -0.127604168755747 -0.127364384606116 0.0234596383139245 0.0304743836848754 -0.23321111536413 -0.221303415407913 -0.0030505965015737 0.0976402078044428 -0.055821032576855 0.122477239287384 0.0539877232788554 -0.0755571871694769 0.00890982319927915 -0.0348161385201169 -0.0123858626715622 -0.15838237365888
  58 1132.67047943289 ""  1.70316698071596 0 0 -0.0111025208097193 -0.00580217467758033 0.0104358228838527 0.0289427147266474 0.00388057289018833 0.00593742395064821 -0.00327839939290488 0.00146442546961787 -0.00524915288016425 -0.0633311258069779 -0.0157327559455744 -0.0095606927420387 -0.00721584305442036 -0.0121449623699355 0.0241545851972562 0.151679917138055 0.00197037359980742 0.11666322602523 0.0302767441355072 0.0107248091673629 -0.00257747541838686 -0.0342781757604942 0.0154418638847088 -0.068253407825393 0.0171712698766466 0.000531391076010758 0.0128041277551227 -0.0242259944637178 0.00663563454824055 -0.0360728897758871 -0.033606827423833 -0.0120761046434649 -0.0219359906625419 -0.0385877035554767 0.00370189104098545 -0.0156296140112475 -0.0192858670793833 -0.00300756036192529 0.00484012267581517 6.30432076675717e-05 -0.00596752502081509 0.00165440253682089 -0.104531902829136 0.00415782292002096 -0.083472959706107 -0.20232678051842 -0.0603059386694164 -0.00834615935537542 -0.0297754405539909 0.0430948048155696 -0.143022717252706 -0.207777082203336 -0.0150828863614785 -0.100125843242013 0.0924165769600653 0.0399286439888137 0.0299738274358073 -0.15069370504418 -0.0907175155070514 0.10458712620438 0.103109935767874 0.0048372126575958 0.0168459902865585 0.0494232840398133 -0.0600920197305373 0.0680908616947104 0.0772268883970031 -0.0311494121716619 0.0278315701559797 -0.0122765860762747 0.192880478296446 -0.0378949456597776 0.0248191141313762 0.0169856234012191 0.0984088206504931 0.0802387110956714 -0.0941520620370833 -0.152384481111159 0.054018353540209 0.0401376885125166 0.0563567594286067 0.00143662225965312 0.000246303324497214 -0.000668357265414042 -0.00745588832069321 -0.00149009008508508 0.00306404010917552 0.00699379115228453 0.00253602444316513 -0.00585990147023288 -0.000935752320881443 -0.00275418645353039 0.000180873404887309 -0.00340524766125216 -0.00559587475741662 0.000738728168356699 0.012568136014046 0.00465667656554301 -0.00226760483683427 0.00292409452101485 -0.00270056094127409 -0.00113636965299359 0.00131685410541202 0.0042352961025355 0.00042708003550532 -0.00206611453085248 0.00205048349254353 0.00101195025131619 -0.00378562899724827 0.00925160730880042 0.00286632071095678 -0.00557098309485886 -0.016054754614788 -0.00945500895455933 -0.012286426196085 -0.000661495151676411 0.000320211177603224 -0.0240060814903098 -0.0208243248188598 0.00257982218304392 0.00712235442855639 -0.00337961538051813 0.00747918701078705 0.00458313750772004 -0.0055609673352725 0.00149482565368286 -0.00238901232189481 0.000136695313876196 -0.0137584366819126
  59 1140.5745925041 ""  36.0474642840081 0 0 -0.0242833552861511 0.0112185590225304 -0.0411816422515694 0.0136409392676193 -0.00130715423498833 0.00884689188698849 -0.00745858652847704 -0.00224135875243038 0.00267506165323933 -0.00355576032363778 0.000761477511052807 -0.00419723986453976 0.00206289798584526 -0.000585700115767997 0.00228776233449431 0.00931803260467478 -0.000271977317193242 0.00856778091830178 -0.000285350631366659 0.00131723673236426 -0.00271209213550496 0.00251486685347088 0.00159330895458092 -0.00631555787972448 0.000370943435137476 2.19308583420475e-05 0.000142035076544064 -0.00104434993841222 0.000379102757056982 -0.00176783617676171 -0.00204321606506755 -0.000896252542219239 -0.00156168599701444 -0.00251246574807207 0.000348518241729491 -0.00103300698173661 -0.0509783450054961 0.00399307011184078 -0.0450225872766667 -0.0113487919503178 0.0114146030743632 -0.0310720461085437 -0.0173701895910544 0.0052604575217302 -0.034581661377847 -0.00974346268936419 -0.00270155815735311 0.00080129538928159 -0.00380120218587441 0.00173138836870305 -0.0134981364053724 0.0128215171636792 0.0164105717710527 -0.000723926121125646 0.00443942600033435 0.00193917037183278 0.0011972743248115 -0.00746446816366418 -0.00452829991175199 0.00542950158921114 0.00495254561303347 0.000538530316482126 0.000576909813623266 0.00292853707913933 -0.00353666658641661 0.00402928797045131 0.00471245893781496 -0.00279724890673375 0.00194328083291169 -0.00088048622041238 0.0124767016174745 -0.00218632350049365 0.00153630580286196 0.000846739891590313 0.00592842951882825 0.00509560746107825 -0.00623141618272505 -0.00964083407985595 0.00292849827975428 0.00283071786975268 0.00444311988927279 -0.0390912364308088 0.049034817014959 0.0167091942010833 0.0752553288805502 0.0212878265930028 -0.0323677806200381 -0.0504681735691425 -0.0720527178399249 0.0636143544535792 -0.0451871817879679 0.0577530288334708 0.0178820973294236 -0.0671797224866638 0.100526850799623 -0.0086352919724059 -0.0784351927116063 -0.20648172640055 0.101737502562423 -0.0590662346739641 0.0314811902460524 0.0212276542046264 -0.00206051871931345 -0.0546452049005927 -0.00958177647418493 0.0436377194813336 -0.0232281106323481 -0.0163269828373865 0.0594389943197816 -0.188152052535887 -0.0608136657816722 0.0718059073064811 0.235909615094479 0.064934139184197 0.147123316617511 0.0675889986816692 0.00239507922492795 0.347434886347798 0.282992196926878 -0.0528635327600132 -0.1246612096725 0.0346437159076829 -0.0702795014921254 -0.0875989383141414 0.0884348347910738 -0.0711740769878372 0.027774004187136 -0.0315613577591418 0.2178249729181
  60 1152.90268128062 ""  12.1187962555735 0 0 0.0103013340444707 0.00138825117967129 0.00194694893706673 -0.00218929776995539 -0.00601539499825753 0.0117992217938506 0.00671984439611562 0.0115813251082245 -0.0234701943924448 -0.0710292168720975 -0.011488877963395 -0.0267610687261962 0.0350997056381592 -0.0151677041891025 0.0657437250097647 0.0413804164041439 0.0228703543583631 -0.0249931751220587 -0.0634588513877645 -0.00720096471501953 -0.0335798733070391 0.0366408257607931 -0.00878791151120266 0.0541823681358524 0.0165127101566869 0.013446265200666 -0.0207372187948496 -0.0122534918046341 -0.000868406229983553 -0.00742442835206016 -0.0119517042648491 9.52537435538294e-05 0.0220793351344932 -0.00523414741821961 -0.0198915997145265 0.0139411820926518 -0.0304621686889871 0.00151648303054913 -0.0105855172361971 -0.0137249880517214 -0.00122367378404858 -0.0112991046000462 -0.222414745874621 0.0647866262684334 -0.323487344339767 0.263926732425637 0.0347531895568832 0.115634358186102 -0.206757897236049 0.0647841013374647 -0.316021969326112 0.452083962922126 0.0755418196215005 0.127070888665423 0.0259664175146944 0.00867242423302167 0.00758370321911036 -0.0657514860784871 -0.0412978816870847 0.0512154962162703 0.026505191979604 0.00272385563304301 0.00594404480590228 0.0216562121451469 -0.0839782105393925 -0.0118416806731381 -0.00691879155233212 0.0828923827025769 -0.0321937625249346 0.0282481394903065 -0.0277086056005574 -0.02724449953279 -0.0270219298909842 0.06662306799897 0.047922341684223 0.00326743530148882 0.0471933571512013 0.00352499276517253 0.0293114903212132 -0.0312020462252718 -0.0772784996105544 0.000771986618325717 0.000746444841000535 -6.63052042347171e-05 -0.00471282373173509 -0.00091518373128714 0.000121993575070028 0.00372572429602148 0.000217903000585881 0.000747274819390502 -0.00142288367216384 -0.000852305555853889 0.00118718421998186 -0.000653898002324985 0.000668132347211405 -0.000288373782742854 -0.00424987483771974 -0.00559118263369575 0.00222387682134059 0.00385010903522874 -0.00098544177526446 -0.00173154289367995 -0.001047188411726 0.00203980725638562 0.000866793446516121 -0.00299378996478131 0.000489799856199299 0.000814761523205929 -0.004199046244293 0.0124707384364309 0.00201044246317245 -0.00393839009485511 -0.0132032259553114 -0.00196582401412907 0.00184618920311947 -0.00191274352097282 0.00018954875471906 -0.0124119289402513 -0.00981141913500401 0.000413923919944604 0.00733606933871883 -0.00114032385936528 0.00116219409961003 0.00667082947600843 -0.00484662985260133 0.00832497012029729 -0.000886883561389579 0.00319432715795683 -0.009816846148471
  61 1162.55664481745 ""  24.0923393316082 0 0 -0.00168754921604211 0.0708449935478688 0.0734906415743898 0.00853208636258114 -0.0282326201685304 -0.00835666273676135 -0.0143787320696969 0.00295645642999429 -0.016816170162949 -0.00135326317293611 -0.0025331231370492 0.00313905081089242 -0.00360876829271142 -0.00381782318420629 0.00642520999930222 0.000744120706911264 0.000873823584996743 -0.00137186830010004 0.00530056854253905 0.00287673323795984 -0.00205088765316191 -0.00181011632233633 -0.000205033469805033 0.000913805439770794 -0.00116820593619467 0.000460129487502645 -0.00193468449903705 0.000299462708440768 -0.000262075520729279 0.000359378362064492 0.000384763196234322 4.8880314686567e-06 0.00106453251142346 0.000350062811921905 -0.000593874409450964 0.000776795853397361 -0.140432667741328 -0.215001260948029 0.185937778300491 0.339049956313628 0.0355619521348965 -0.167612169515122 0.0185756390025114 -0.0106928851447197 0.0471960833875322 -0.00875143649200326 -0.00530246798311431 0.00599753109431904 0.00131828136869515 0.00334570115930587 -0.0132457521380521 0.0287056440216458 0.00342529676872825 0.0038055645474321 -0.00169207965102704 -0.000766411530833441 -0.000598686889885175 0.0012905031725201 0.000832820929722078 -0.000712004201348047 -0.00123043871736459 0.000483932553115729 -0.000720220570955156 -0.000537701115805301 -0.00127608941060245 -0.001856805298288 -0.00195041992632927 0.00242857850712327 -0.00136575070808309 0.00120408808936227 -0.00392537579054505 -9.09061380780063e-06 -0.00147728378218819 0.00208895431412776 2.49929072247227e-05 -0.000594166425464303 0.00280757367769375 0.00194070169669661 -1.23436494103186e-05 -0.00145330728718638 -0.00316716972438257 0.0203752008429402 -0.00031309525187357 0.0382499563049637 0.0289777888384372 0.0118970980295797 0.000753917496427071 -0.0626568043412987 -0.0302082346526323 -0.086988339497961 -0.196095944124424 -0.470769873964705 0.0325740658002485 0.00488352094046863 0.286296592769631 -0.118626653174663 -0.0690480772861317 0.110260559506173 -0.162862081498616 -0.00294798419425628 -0.00195673701459658 -0.00710073445917427 0.0110109458184373 0.00705263452983556 0.0150023115378866 0.00231990796430078 -0.00506859641139477 0.000989548282345031 -0.00646628753610778 -0.0113185555118765 -0.0249956242152247 -0.00266476589781909 -0.00146670208983346 -0.0180164495953899 -0.0163294078956067 0.0221893848529864 0.0194649798582806 0.0241304879505651 0.0152398946164326 0.00338991014033365 -0.00937396666352327 0.00410040696693191 -0.0116089079390982 -0.00125005708458026 0.00367636007891241 0.00691126600147556 0.00292296319605751 -0.00312134054355081 0.0214655570683817
  62 1189.78284872375 ""  3.18606906441918 0 0 0.00676933493036497 -0.0204724780792942 -4.01752225701566e-05 -0.00232314763103664 0.00689551591929831 0.0067161345556862 -0.00369974784291043 0.000884978783703747 -0.0030157699748243 -6.3230594812701e-05 -0.000426684238667957 0.000425990664252404 -0.00175404618827925 -0.00106895323749443 0.00164818448041618 0.000719237175858124 0.000306323214046645 0.000134868468023649 0.000576942031359661 0.000716813923530368 -0.00195525606947739 0.000522266745406092 -0.00063168800173909 0.000359242554839535 1.85490688992363e-05 0.000103424426534726 -0.000548744457850874 -3.94664043411746e-05 1.91972940543926e-05 2.94665435523008e-05 -0.000142643763252557 -3.4650245077846e-05 0.000346367275014878 -2.36121235562325e-05 -0.000147228653662249 0.000232695910505541 0.138437340433776 0.0537546187858243 0.00233213188889077 -0.0861556268045187 -0.0122168272906758 0.053851594886977 0.00422488796748306 0.00180806190623302 0.0142463623360114 -0.00913351905371752 -0.00365340901288696 -3.47346158311383e-05 -0.00455990918466826 0.00387305228326539 -0.0120345456140091 0.0180471310938652 0.00696764466030523 0.00452072642331209 0.000262045906302168 1.21722838326447e-05 -0.000230521360846267 -0.000533216292953548 -0.000479996959201653 0.000559283236418075 -0.000178345402136986 -0.000104503110658927 4.34361182240559e-05 0.000130620967488069 -0.0010111944033368 -0.000259686356691792 -7.03872210049322e-05 0.0011988308814065 -0.000471297284334131 0.000564598545524728 -0.000158071485429819 -0.000501895247389476 -0.000383473085497579 0.000724595714768354 0.000343855575996988 0.000203280107218243 0.000807935307366585 -3.03655129510718e-05 0.000394439364089082 -0.000258725211472363 -0.000870110325942845 0.0485775937732002 -0.00317743481874383 -0.0246943795721422 0.00461626328287462 0.00745071108842697 -0.00483893243604409 -0.0216944503350365 0.0531304906673107 0.00755728382759685 -0.394171343468847 -0.305992632073922 0.191720197705717 -0.444682779801655 -0.504649772321877 0.122251407915101 -0.0936660303040241 0.0644838709404501 -0.0237230892518048 -0.0357782855590121 -0.0119156364284628 0.0094446179711406 0.0449608927413376 0.0214233292297331 -0.0131609060362669 0.0280940148818286 0.0045553488948098 -0.00146035538567269 0.0372316576788918 -0.117076067532342 -0.0048788814589361 0.0111002399760443 0.0537134683922963 -0.0559652734018832 -0.0206725476934881 -0.0154948491382901 -0.0177329667003066 0.0106976639632278 -0.00475580360722949 0.0291764110978595 -0.0388607933350885 -0.00195178564657563 0.0209330038267535 -0.0552517644127395 0.0288403152075399 -0.0951338854492893 0.00299801030891901 -0.0337960528724395 0.0623152550033158
  63 1209.073584526 ""  58.9837159951941 0 0 0.0134737062747816 0.0119317348925596 0.00610358298341821 -0.0274281590000234 -0.00796920698568571 -0.0188040941234439 0.0460451778154346 0.00307488236869582 0.022953362644682 -0.0069111393278313 -0.000111970687522595 -0.00369228406846625 0.0107850362625674 0.00676530533089284 -0.00878147615648814 0.00159537034275888 0.00507743797965367 -0.0124451745619302 -0.0079042351084921 -0.0116571697052971 0.0242814623715784 -0.0104718830824022 -0.00347064394944087 0.00285713943884611 0.0140813027213345 0.00639095641666458 -0.00556570337990334 -0.00536900998290185 -0.00152042230275668 0.000184562176284046 -0.00449380566418672 -0.000671975334795859 0.00440309294922518 -0.00317012864709841 -0.00451608601585947 0.00289393705479956 -0.122734854998652 -0.0292976531622675 -0.0136975152176394 0.0623906022636398 0.00574326250120827 -0.0308224705696476 -0.0840599352812159 0.0350734466039505 -0.169459808184788 0.129890252053537 0.0354949870140166 0.0144489517671855 0.0303688897623773 -0.0327434319577234 0.10501625600027 -0.170480005183248 -0.0459377217958193 -0.0244482205540097 -0.00204845766183335 -0.000170182661353771 0.00443627207695203 -0.00679534781455391 -0.003276913506958 0.00129571246641853 -0.00154061477219276 -0.00449649552848009 0.003642755499525 0.0091019185224449 -0.0240661663642078 0.00227721884415713 0.0045112000562783 0.0165216431331159 -0.0045212412289662 0.00661138481232054 -0.00142039839406928 -0.00898399855513135 -0.00406965647939611 0.01663289939245 0.0184551403518683 0.00260869764332888 0.00949861367253442 -0.00398580711147266 0.0107942272638688 -0.0042414462611332 -0.0121084589046563 -0.00483648628691611 0.0123121322559847 0.00116910818117674 -0.0276012173324496 -0.00551532164617499 0.0109333044242782 0.0364478749961269 -0.0146397963383102 -0.0145043812348228 0.0489416665668105 0.0540898032880538 -0.0261579291494191 0.070989590919774 0.116398667070587 -0.0368798882388175 0.0866868772778631 -0.00994656505702293 0.00612209883309056 -0.0801322849371427 -0.0317257187398118 0.0485932344572869 0.0513820234587214 0.0289148885568375 -0.0283349526417494 0.0553226994642064 0.0386242789073132 -0.0238938190106983 0.0958013487892496 -0.236584660304366 0.0801281223860414 0.0790094581248008 0.22238131669442 0.0488542288794523 -0.30681868356045 -0.248890518988175 -0.0611630731553452 -0.169571015132118 -0.14534434041907 0.115608856479714 -0.102130053615962 -0.039235549123174 0.128000419068277 -0.114504725177997 0.0545860759111707 -0.249232243145278 -0.0419884831919936 -0.117390375929479 0.101257197462199
  64 1213.01736608394 ""  23.5811288538348 0 0 -0.015581247013302 0.0175492573465782 -0.0196741390363317 0.024268182453261 -0.0157505544104257 0.012079021323214 -0.053825114953896 -0.00581206506070058 -0.0254985602608756 0.010599039388808 0.0023569515603533 0.00444103644811651 -0.0102544044511552 -0.00713928125331761 0.00992497910351833 -0.00665615020046956 -0.00629377724125304 0.00991267054334894 0.0110816188462932 0.0135413605198689 -0.0257126166626485 0.0107256421074673 0.00447956926759387 -0.00238352664526439 -0.0185434632566832 -0.00718426030485199 0.00872027023066935 0.00713135750018097 0.00113021574613734 -0.000204998041572404 0.00704854074241099 0.00115529262796178 -0.00559599144005375 0.00529147722044544 0.00514368676639798 -0.00377348053982062 -0.243932030677881 -0.0374194182237119 -0.0656621593441242 0.247235039669663 0.0239751745725244 -0.0121983855196121 0.105259430426756 -0.0618980505915226 0.182742405512657 -0.138125509746522 -0.0352343203513644 -0.0143215986036217 -0.0269742178298191 0.0334838893706032 -0.107108112565871 0.207849774240576 0.0481929140756563 0.0283897048242315 -6.56824697622151e-06 -0.000469344756389008 -0.00377252771295731 0.011190103363133 0.00763761288033229 -0.00414975414057656 0.003333753139656 0.00730971975929902 -0.0056145551659899 -0.0126041379210441 0.0336800862872807 -0.00378511818358203 -0.00763873355922421 -0.0226215446502733 0.00602555508943047 -0.00948346704841378 -0.00400551142178748 0.0137861516809836 0.00483097220411513 -0.0212671934108891 -0.0257679888226842 -0.00606107081293919 -0.00961438940847241 0.00926361900486932 -0.0149589518137835 0.00373190542444392 0.0131777637866449 -0.00614475592535262 0.079456104788373 -0.0053772531475727 -0.0937815565592875 -0.00942736789576601 0.0298328577148747 0.132493985843761 -0.0481450770364868 -0.011112455167832 -0.127536017183244 0.0334780440963855 0.0617626478686402 -0.181631589307727 -0.0287226282723475 0.0135648651749764 0.289767916655831 -0.0892735920071421 0.0870344100884526 -0.00866531844517404 0.00353021043519023 0.00565632669664085 0.00626098839257691 -0.00908697165141937 -0.00390433256834996 0.00765581733237325 -0.00241679045145998 -0.00167389519020859 0.010238939521858 -0.025564510036029 0.00131096420071878 -0.00284311131374239 0.00920726016700166 -0.0264168621366765 0.0243002989497642 0.00848103014099775 -0.00300642903052084 0.0459910722592952 0.0276260462569476 -0.0133716180990134 -0.013508958149541 0.00396649859284818 -0.00742172717968085 -0.0159446709188544 0.0135715228568095 -0.0173818753527892 0.00594436260964339 -0.00383403132953536 0.0244070673557207
  65 1219.02300619089 ""  111.120872151346 0 0 -0.0118423406097842 -0.00935778095813508 -0.00673726245725793 0.023910536559421 0.00817637715011849 0.0209592845626274 -0.0451728630858377 -0.00754673315232812 -0.0118490563561147 0.0165577537570696 0.000105069571542048 0.0108096454627626 -0.0210471763246702 -0.00753654423496983 0.00338013897264569 -0.00630792096054483 -0.0125129286490423 0.0269175815246687 -0.00337525729376186 0.019464658441394 -0.0537435672897279 0.0293623344594514 0.00766054734881392 0.00451149630184885 -0.0346797140336338 -0.0217337223779069 0.03474625617976 0.0130292711272426 0.00522915048156113 -0.00644310655926747 0.0126430710196435 0.00279685193327126 -0.018512146939292 0.00803159240131133 0.014666491294723 -0.0132735185551273 0.197440613567579 0.0342103294275661 0.032924525782947 -0.0968315854389105 -0.00581406140703132 0.0133424544202557 0.151850731760148 -0.0633920349913123 0.294707296529403 -0.270827100072639 -0.0677913613141842 -0.0469499372589517 -0.115879699149841 0.078848186002704 -0.283718777782278 0.342258097278703 0.0742379013840543 0.0555593516597269 0.0198122197204571 0.00735458716516457 -0.00386295523900601 0.000897117861896192 0.000542202825615882 0.00894833021164628 0.025067643730168 0.0151770490578836 -0.00774610376245284 -0.0240860607874792 0.0809278753760408 0.003616964443972 -0.00662449975785615 -0.0604236960308379 0.0193226873489571 -0.0282903273953023 0.0164713781055761 0.0310476090767526 0.020327475045768 -0.058752806161487 -0.0523834764943232 -0.00729862948259757 -0.0412364242880577 0.00481407952961972 -0.0302699851271578 0.017056244797868 0.0457506839300766 -0.00269234098644771 -0.03264416379 0.00575789202757361 0.0350899759038585 0.00128807885770918 -0.0118306067860517 -0.0461217142364017 0.014779204521862 0.00521896023222526 0.117307723842896 0.0272829631991664 -0.0584508134824524 0.154723191293357 0.0955552557246279 -0.0274047594331182 -0.10958315940406 -0.011185321680848 -0.0141727278327647 -0.0281915597482447 -0.0256992231422352 0.0212610816471758 0.0193651404723401 0.0263569198321393 -0.0130150097286008 0.0184602521808099 0.0267650371618021 -0.0107990537117579 0.0381710502661178 -0.0856563718145438 0.0555290518478139 0.0368249256303242 0.0802309965210172 0.0447118613283895 -0.17729574704621 -0.170315404313652 -0.0378696120369051 -0.136455384467067 -0.0979199915532188 0.0799359759786773 -0.0300114396278561 -0.0298535491188935 0.0861699303549465 -0.0391615930245903 0.00891284239947907 -0.11410805555221 -0.0307958217588033 -0.0564996634340468 0.0104830105916109
  66 1224.05465299907 ""  11.0340360843646 0 0 0.00349190801096424 0.00144865964679879 0.00843591982506483 -0.00972170539605469 -0.000664745077422786 -0.0113803651856392 -0.00706286145045694 -0.0169843965829164 0.0364254517730929 -0.0195331366657892 0.00958768179217005 -0.0383434864932825 0.0652042932337878 0.0198974880067141 0.00309027618506971 -0.0444480822713026 -0.0324791889207206 0.0389525990860897 -0.0117810077773828 0.00854661541053385 -0.0300218518609425 0.0214731660826734 0.00511562789452653 0.00372954635475088 -0.0672449171413881 -0.049132762182523 0.131313681708928 0.0219706835811311 0.00761593376885065 -0.030435324000804 0.0283692897850087 0.00878146825968471 -0.0648100419050526 0.0150984813167185 0.0368762004865707 -0.050542173092098 -0.026805312596403 -0.0130246621911257 0.00827314241398761 0.031941941272053 -0.000532775106440205 0.000969543771408599 -0.0972973346258318 0.0492067431422429 -0.201826839446979 0.281556642080627 0.0653116625934802 0.0441140215976935 -0.00211834396885918 0.00144724559514629 -0.0124649300257439 -0.0618295545433226 -0.0121209043597482 -0.0102678399974643 0.060154184880637 0.0304817768053695 0.0295638108641806 -0.01433446129807 0.0120610650749726 0.0172435538176344 0.113740630994968 0.041686862517213 -0.0143419155720727 -0.0434564328466717 0.220439726295502 0.0439074406500325 -0.00451020051403474 -0.213579103397646 0.079088749223118 -0.111338192105565 0.0631025097347001 0.106347033820927 0.0735872184164317 -0.156912502663725 -0.111032426773436 -0.0299375995148959 -0.143329624489356 0.00351999608843388 -0.0815017275645753 0.0535903272503233 0.150992138276861 0.00171853710170009 0.00121176738934247 -0.00181448259417689 -0.00285150685240478 0.000384630324090372 0.0025249194477034 0.00128222684828866 9.93067522044721e-05 -0.0047866608839758 -0.0176440604526999 -0.00845851364366797 0.00848974194685917 -0.0215038029943964 -0.02080748791611 0.00444324896622015 0.0208024450332626 0.0279655650770783 -0.0107170025888542 0.00368408080514914 0.00387462722764032 -0.00306631702670811 -0.00226602301256632 -0.00375388447760117 0.0018188668421505 -0.00269321747807346 -0.00378877746095844 0.00148110607886427 -0.00533298182188143 0.0105825788545082 -0.00969751180383635 -0.00440252531457073 -0.00927472770566111 -0.00491128119921508 0.0232030916789669 0.0269286175127905 0.00598105404315662 0.0194163357698845 0.0132469819045233 -0.0108591904736321 0.00526221804066439 0.00430177195808942 -0.0125169666388689 0.00576453002914635 -0.00168263544354836 0.0158210914905482 0.00414875506235679 0.00799234317265196 -0.000183703676960628
  67 1225.8797768224 ""  3.3683347103771 0 0 4.18684954044249e-05 0.000239370281912938 0.000698421265580948 -0.000418459671939079 -6.49787253077695e-05 -0.000726963431281902 -0.00258878417546119 -0.00125722810409357 0.00389749941921427 -0.00163440005402221 0.000303474910691721 -0.00458994017934293 0.00807614552182361 -0.0016391175045221 -0.00077641248912019 -0.0125374698633445 0.0198671667491054 0.0142926020301082 0.000722929708029916 -0.00445180694086106 -0.00676469671308595 0.00326564747830239 -0.000306859551599856 3.56567019636559e-05 0.0476188958878502 -0.181222121049713 -0.0538478165152919 -0.0230207863688669 0.0808966066712438 0.0282323333514676 -0.0271381177981074 0.043129223356437 0.0221143927647709 0.000331740669960217 0.0634331240200612 0.00412481327978323 1.68457669998736e-05 -0.00128187567860433 0.00155134562718649 0.0031922763122378 3.540165576388e-05 -0.000257330138373604 -0.00729654373593401 0.00314646889731128 -0.0166523809263886 0.0194420851649005 0.0259772316319523 0.0122524710424494 -0.0118530208585473 0.03492633316212 0.00700954129133371 0.000236774488705331 -0.00159725473325772 -0.000832408217864892 0.239780929397521 0.0591704204964476 -0.186361839481032 0.0521446458090255 -0.160837581780775 -0.0630429070889257 -0.170357043332757 -0.200632483871612 0.127335193833528 0.00223041186911547 -0.0625332149622279 -0.0484012634575832 -0.0253021843672858 0.172076931243701 -0.0655412243743562 0.0436482433628551 0.0202643272635871 -0.0695107213628225 0.0589814384139938 -0.109292292210799 -0.0335222237872408 -0.041318897374998 -0.0903669340862034 0.0598853377942117 -0.0759193122163744 0.0862625295610649 0.204390565691503 7.39132224399845e-05 0.000701951048356142 4.38914034085267e-05 -0.000890175169792865 -1.34538281226577e-05 0.000513655317876852 0.000926940984901 -0.000663353015931191 -0.0010538540437617 -0.00187389679241958 -0.00131576900237853 0.000672546014409616 -0.00222768907877743 0.000205601434070011 -0.000238439702666379 0.00480063012165793 0.00144224752815934 -0.000563086266127917 5.88543951523655e-05 0.000142049861018051 -4.85971992066074e-05 1.74974352826233e-05 -0.00021229298418587 3.40185217190281e-05 -7.19871479914266e-05 -0.000140724933277391 -4.43580244456177e-05 -0.000168752528668765 4.81980360098313e-06 -0.000608900211831556 -9.05974671852266e-05 -0.00012591953653306 -0.000263231920460062 0.000787890687510963 0.00104796947265971 0.000211337860546272 0.00108165832535486 0.000695179310675478 -0.000392909336017854 0.000185049174441504 2.44893473876762e-05 -0.000343186904686446 0.000221593581039709 4.67864067282331e-05 0.000570352758881189 0.000131297853389288 0.000243187407158674 0.000387107570401346
  68 1257.03295979891 ""  30.3853698787796 0 0 -0.000589278313728552 0.0138992648698773 0.000718554021334866 -0.0197301456386122 -0.0231701772079011 -0.0315604818720998 0.0541536282820105 0.00238854495235041 0.0268976576752977 0.0160846253280856 -0.00370634400025285 0.0266782418196778 -0.0240181891787833 0.0005323075671641 -0.0203070012469847 0.00744186270343147 0.00562908169021367 -0.00901929366308791 -0.0188201103847251 -0.00439536181414109 -0.00229204178400828 0.00641127023370369 0.000256153289175078 0.00799609273694084 0.00164352395464888 -0.00664679702977501 0.0151905812086849 -0.000499808404301485 0.00220680241480287 -0.00494732822324143 0.000190782805015394 0.000101139038870438 -0.00410232056586479 -0.000628435091801354 0.00322642540777318 -0.00301507539623864 -0.540954093484756 -0.0602659784973935 -0.115017657554669 0.415607545978613 0.0346287324938379 0.0900685231326697 0.0287648041318849 -0.0360350045497118 0.0173480218881722 -0.127350507746064 -0.019230300158025 -0.0407639087123906 -0.0729693059654582 0.0188550331123572 -0.111766731994902 0.0462110394011163 0.00191803922269034 0.0154209227125562 0.0150552397585436 0.00621203299389953 0.00260904932440112 -0.0170844596046925 -0.0121352262520167 0.0141651728129251 0.0148307667994802 0.000512155644437079 0.00231997379919816 -0.00161813918217341 0.013486135855733 0.00727139704612963 0.00614680851868193 -0.00574463465539753 0.00254004834923791 -0.00377608353278543 0.0144087360502672 0.0013951480510677 0.00749592948264981 -0.0137034478472688 -0.00338595651774706 0.00421661501951646 -0.0118536235368545 -0.008336991077556 0.00211012250981743 0.00562580444969896 0.00842096208005943 6.0129238464712e-05 -0.0394951662110294 -0.039084686503897 0.0289951612275447 -0.00189897107661611 -0.0189468522458619 -0.0204090011595372 0.0522738866740585 0.0825407810993267 0.0394505915753983 0.16462541911896 0.00640500791899861 0.0526024512600615 -0.21772611619351 0.069569360477956 -0.230229355193394 0.173203371019838 -0.048383908410716 0.00371006383707779 -0.00114853049315994 -0.0032131420317663 -0.00347712926126213 0.00230903807077428 -0.00180111637889186 -0.00368093893626559 0.00100531528776365 0.00223715203527007 -0.00179332009156495 0.00761015072553047 -0.00245214361576447 0.00334867538231418 -0.00112143974071095 0.0211000257786748 -0.000449411639272678 -0.00473750983588303 -0.00323716091810078 -0.00528592986394059 -0.000943962161365522 0.000776086699516253 0.0104125543793663 0.00117792252313698 -0.000726364453026273 0.00728528751015666 -0.00819111640188473 0.00685220083502338 -0.00139812553076436 0.00412141977530634 -0.0138088075340756
  69 1263.06015783393 ""  208.689704182823 0 0 0.0315590019263761 0.00470013833411228 0.00684900042607969 -0.0760487848928201 0.00682659620248804 -0.0434250021604976 0.136237576301085 0.0152254933326713 0.0615409075275614 0.0357101311106051 -0.0136322730061475 0.0608116194249832 -0.0555268778999622 0.00131566223640191 -0.0469203994312686 0.0153355218412492 0.0170772694945335 -0.0309477551826743 -0.0436440014749217 -0.0147007274562263 0.00338476901011534 0.0100824663455188 -0.00469877789207113 0.0214925372702698 0.0132665067133386 -0.0137128947200472 0.0455611143196948 -0.00459479924769178 0.00463277910457413 -0.0155677885408768 -0.00226503545200866 -0.000337376926828834 -0.0127466699389988 -0.00455872621457542 0.00699811477209396 -0.00972843778971052 0.089597081619699 -0.00964606103545286 0.0335219534419634 -0.231204829182562 -0.0148937942868669 -0.0640551681557408 0.00888500338437486 0.0110485569935127 0.00819589066645901 -0.222188991178282 -0.036028366100116 -0.0832801228628311 -0.158996860994296 0.0379179547668341 -0.223475460881139 0.0506726135254787 -0.00110801428929395 0.0349569064498667 0.0416193519902433 0.0189418901233343 0.0156451411573244 -0.0527391530276732 -0.032586622705487 0.040418170680588 0.0473500082045342 0.000613116248703697 0.00816236541966893 0.00260666370952504 0.0287529286357485 0.0272856150754519 0.0229542109114932 -0.019368838533027 0.0103461628868937 -0.0131005714127832 0.0448997645814606 0.00345312734458999 0.0223805329636663 -0.032528674963553 0.00243303900724632 0.0127615474807045 -0.0343980574123037 -0.0283220152618671 0.0114724060375633 0.0163342477091118 0.0244452924650381 0.0020929113034008 0.0194967423621345 0.0131711721675074 -0.0161805315359446 0.00393088192976583 0.0130489651738355 0.00874735040041372 -0.0350643225544028 -0.0376299559284553 -0.0412901442447679 -0.0634103873560093 0.0127383954676479 -0.0574511668822736 0.0663337425442477 -0.0249942606150514 0.175375579871584 0.0140701254695657 -0.00525723372247933 -0.0069296423731528 0.0252494768507253 -0.00481285814472395 0.00158886854739551 -0.0185146336810209 0.00809690032198937 0.00723088365310439 -0.0205228564987527 0.00148359449035667 -0.00346539873498687 0.00739792350268749 -0.0247809578238337 -0.015295305696005 0.012099199844185 -0.0664328778801419 0.052864019233423 0.135364900974886 0.0332305859482602 0.0151050434218316 -0.0279048708988229 -0.0545378937694287 -0.0278421431555302 0.0231264894718779 -0.0582607441302383 -0.00986256306887237 0.0250349736003375 0.0303786885222615 0.0218433250717571 0.0113974185091444 0.0516958682258754
  70 1285.0412573826 ""  8.33772563240357 0 0 0.00125661433133432 -0.00422123565221889 0.0053084813754119 0.0075790736037616 0.00117204322474609 0.00402444822752288 -0.00973298675154442 0.00705223712730251 -0.0229089342841302 0.0251036014383177 0.00477055056195746 0.00701207325676915 -0.0266460347638319 -0.00864478931502257 0.000622040163454317 -0.0539206891304502 0.0090347254825621 -0.0662231382731485 -0.000330001612313651 0.00146046559793287 -0.00371871587577639 -0.00933215850001915 -0.0115857370234216 0.0216987971290143 0.129701578879537 0.00725845631234627 0.0863185107887516 -0.0396158358877029 0.00154322603437468 -0.0357503735870964 -0.0411385283726702 -0.00683678821840096 -0.0253061240412895 -0.042901905588803 -0.00106571700061123 -0.0229498782465387 -0.0129577898682773 -0.00110877241841165 -0.0011704618975576 -0.0310391824078029 -0.00397900258147975 0.00295374350648247 0.057016862004502 -0.0106978045232377 0.071770015909159 0.0716842028903737 0.0149073684515036 0.0204265033677994 0.0560324563268518 -0.0265233674345484 0.110638250207384 0.0848604240218021 0.0109483003688676 0.0394536202677163 0.0842608598539698 0.0480976605164176 0.0819106213233035 -0.135780329190498 -0.076327717597955 0.0801182547549757 0.111244178213913 -0.0369234543466158 0.0491337844042541 0.069369503096751 -0.0563280776845099 0.110581145769074 0.120381803169015 -0.017996034392391 0.0359657998368557 -0.014552658972877 0.144243889753935 -0.0390396408803049 0.0522827807655988 -0.00190869662330214 0.131924270020798 0.0528743284585816 -0.0663973057502128 -0.122551073725193 0.0983833672942361 0.0495969713677716 0.063263264058816 0.000266708862215461 0.0110085663653447 0.00616908131037414 -0.00599374231764438 -0.0070965210721652 -0.00379360514414496 0.0224421246230159 0.0161501174272533 -0.00761711522129512 -0.0322690964734783 -0.0402858173691121 0.0116131547881469 -0.0269163813593667 0.034484429192148 -0.0129278585231015 -0.14476615894526 -0.146679581742824 0.0193987690841446 0.0225270557409737 -0.035635960109558 -0.00136967903360463 -0.0084366624668101 0.010813520922534 -0.0111711853393244 -0.0282204158096118 0.027936305442672 0.00402812851373695 -0.0164317325771883 -0.0175485331938131 -0.0361522928852212 0.0479567189482807 0.00680942319296457 0.210601655467516 -0.018417245874706 -0.166441742213268 -0.0436239730832791 0.131437021774107 0.175823711480339 0.0708264200147908 0.0763662071088698 -0.0223685698874165 0.0597080617746201 0.0481074948899532 -0.0703889376643265 -0.00247396339795957 -0.03528453677191 0.00377549357962237 -0.10964844846457
  71 1286.23391323566 ""  2.88786099455671 0 0 -0.0202656642109483 0.00810405386062468 -0.0214892974584985 0.00306487882365761 -0.00325330846049126 0.00512380718658997 -0.0387704176844109 -0.0310675939169724 0.0469663876770604 0.00386627577325887 0.0182436095425946 -0.0419723979569629 0.0298505576773489 0.0110003703002947 -0.0031970416898439 -0.0694112465859955 -0.0300922025189678 0.0209232370485512 -0.0115853256664651 0.0139755955412758 -0.0458786870841472 0.0451482131737242 0.010184277902588 0.00950987900589803 0.100974788429518 0.0295500855769657 0.00672494646171044 -0.0240407205803118 -0.00474998484099944 -0.00735859780542278 -0.0350388478854978 -0.00938817982867836 -0.00206199649237897 -0.0344794556814944 -0.0109418538616283 -0.00281960197996978 0.0867058490121543 -0.00118941745983594 0.0172997147827529 0.126311925895131 0.0150211663792293 0.0239567470827235 0.0509156002398219 -0.00566722112024248 0.0438912037560696 -0.00896296514436256 0.000999295205356466 -0.0134051270633518 0.0450847529309959 -0.0102445410184715 0.0683402557051769 0.0341806112061318 0.00519080706273585 0.00634150819920362 0.00956556198236235 0.0110931362213829 0.0424128585416089 -0.0638051409226177 -0.0368262716450412 0.0395774508373514 0.0217603912301331 -0.0290496332109298 0.027301654725452 0.0507942215104438 -0.0884196116973528 0.0569771194249611 0.0865112975795547 0.0254912903831967 0.0121373792005331 0.0196010223664536 0.0841004057746963 -0.0564307547019887 0.00943724619040954 0.0412328808900485 0.108952924218498 0.0474410853490648 -0.00357304838456292 -0.0913359028436643 0.0875245332505186 0.0222904198605833 0.0111007536255837 -0.0015007518373262 -0.0182943742582332 -0.0158185208180212 0.0150680819305248 0.0155371523296019 0.0077974260442921 -0.0483607344629098 -0.0361397439354779 0.0185506048755858 0.0368800566885754 0.0829124158742907 -0.0101699663657136 0.0346783043889872 -0.0711167147044372 0.021564941466774 0.318322542043839 0.300247155431872 -0.0305295358804606 -0.0223521942662812 0.0333311781028806 0.0011083860258467 0.0093546701179195 -0.00714966094831757 0.0103641611500817 0.0287581217516984 -0.0261387115751585 -0.00384324693752701 0.0189649582323457 0.0215314745004651 0.0470319785897645 -0.0493442212857048 -0.0119457524229304 -0.213386939109194 0.00788872489772676 0.154473853404442 0.0406320589214722 -0.139804187144513 -0.180448961446509 -0.0654755864202659 -0.0762339627872834 0.0219783159557683 -0.0561240264313995 -0.0480833490379438 0.0684551273337686 -0.00273124971761876 0.0333367152049975 -0.00702115801965032 0.107081303520766
  72 1288.68349951305 ""  4.23866917744863 0 0 -0.00483581098254597 0.00522656118645563 -0.0133124446717777 -0.0214001983919337 -0.000671532826800047 -0.0131934256241649 0.0130576700018727 -0.019973696058373 0.0605760834154282 -0.00395705384020267 0.00479424720009162 -0.0146972603514185 0.0226916713754345 0.0128407289561466 -0.0141309255303571 -0.0041320174190808 -0.0186559680399413 0.0445135293795564 -0.0161800910246335 0.00346923808828457 -0.0219535882555436 0.0343273915027804 0.0120257419379934 -0.00547176065692479 -0.014225818414936 0.0108088620369091 -0.038623098201242 0.00805031836523161 -0.00295620524749561 0.013803543530912 0.00298099885546833 -0.00187419980766612 0.0116024666335723 0.00385744108023737 -0.00459491120727743 0.0104548900421605 0.0650948596236007 -0.00955586223849463 0.018595759190987 0.0288899957204937 0.00472426584778953 0.00913185779835383 -0.0180034274825369 0.0147876941477176 -0.0480426469320919 -0.0946294584266737 -0.0148627130148619 -0.0398167063496028 -0.0313223062145592 0.0111580870466876 -0.0530349116698659 -0.0327357150240348 0.00259161407183221 -0.0145990062094179 -0.0366484062632096 -0.0183695713324377 -0.0202889188725694 0.0323462410795823 0.0170709449466817 -0.0164324681890816 -0.0440351182344069 0.00465808176422115 -0.0113393721210699 -0.0105973004340114 -0.0141032027951512 -0.0265152154767655 -0.0154559108910742 0.0231373583237153 -0.0126327307403758 0.018308077177061 -0.0259671780092575 -0.0102409828224864 -0.0214693084953916 0.0194812758119002 -0.0128664847876685 0.000287128152186693 0.0303968577739629 0.0119088647662718 -0.00358993033508345 -0.0133551707220542 -0.0276560729717813 0.000424054498519045 9.44132703706213e-05 -0.0158357972390392 0.00986686646587443 0.0160189125089007 0.0107537444504965 -0.0434139275495331 -0.0460219281393692 0.00472463357056555 -0.0728336755251795 0.0418674888601113 0.0429843873016887 -0.0626100116532416 -0.0379181959811892 -0.00795216068793905 0.355112641153436 0.258364022206281 -0.0161906251176508 0.0353523952284134 -0.0549164148942922 -0.00627987631287404 -0.00747204122524994 0.0192735874274415 -0.0177991229911243 -0.0472156487802864 0.0416834664501569 0.00924838950309047 -0.0297231169455534 -0.0349439547908334 -0.0791817575676958 0.0809777409339184 0.0205966303148315 0.353152776340092 -0.0362852615645408 -0.247232630893502 -0.0660661690244243 0.215782486892611 0.279698413945425 0.109557996799309 0.130859686377701 -0.0308246187005284 0.0836517864239714 0.0787049578871873 -0.116260681398522 0.00252993956591431 -0.0521738152589425 0.0146851875852891 -0.175762032352254
  73 1297.94579786412 ""  81.0157111639072 0 0 0.0175134520779678 -0.00599199815229622 0.0290712486778464 -0.0322917703207234 0.00557878904400626 -0.0356448117205898 -0.00286515741107082 -0.0395033280261576 0.0969715256498676 -0.0102828623427928 0.0146329618307924 -0.0439775875374375 0.0548083718718588 0.024620086324654 -0.0181207258828528 -0.0500518658234504 -0.0484734575559889 0.083632804973989 -0.027270175400713 0.0142057018646355 -0.0589325419149208 0.0736922440020478 0.0219405152672795 0.000919682591378113 0.0260196787256194 0.0284318671510788 -0.0508839078584511 0.00181715641338005 -0.0059367606171421 0.0166286002546035 -0.0115334526309021 -0.00639631831369413 0.0140988368788986 -0.0101694317280228 -0.0109646116191311 0.0122271312905842 -0.0568133418340551 -0.0221883742299118 0.017756897699352 -0.0565167037667825 -0.0115779380001406 0.00214458404939589 0.0301157508149951 -0.00533015997953772 0.02708433101074 -0.109072669229592 -0.0143252563954645 -0.0548969550142852 -0.0297937807828656 0.0184438489221744 -0.0637957463992372 -0.0636287127375792 -0.00725766518454772 -0.022081654109071 -0.0490569649166758 -0.0213255716008894 -0.0098517271868865 0.0174671649333837 0.00738728554608456 -0.00421045951448916 -0.0542175731925701 -0.00673667138819236 -0.00399015555917366 0.00740429049769146 -0.056588177638629 -0.0112446925671517 0.0185344151914351 0.0393875210978204 -0.00992134175415006 0.0328671725473354 0.00079137116310734 -0.0389982910607064 -0.0247780585207925 0.0434672928013452 0.0293564056449375 0.0200127864754408 0.0400810303850222 -0.0235539234044504 0.0333900849182408 -0.00692963244179018 -0.0283688956394485 0.00214782397305788 0.0161034399525543 0.0184160637503409 -0.0179704151476502 -0.019201506131717 -0.0061512960753326 0.060520222391611 0.0481216346480993 -0.028140288849764 -0.00146960228122105 -0.0880663131115423 -0.0105233271681557 -0.00921557140706894 0.0631667329624723 -0.0114054059323484 -0.371410234911421 -0.316870125923747 0.0140768065453648 0.000827832988648929 0.00465436204062308 0.000348474460179441 -0.00268704644063346 -0.00885907374983307 0.000691430870517764 -0.00310439291963047 -0.00233083947875843 -0.000262338631501237 -0.00634670039256333 -0.00711265708916629 -0.0253490508860494 0.00568765061713231 0.0139875865056701 0.0175319521632125 0.0160913507712946 0.0285457363350789 0.00637640288906597 0.021342367328394 0.0119201342827338 -0.00727222641237123 0.00384099894157814 0.00208466630420265 -0.00811853434419847 0.00656490096838541 -0.00289840470484498 0.0131304012803188 0.000573142777102852 0.00482678918704269 0.00259650342808759
  74 1335.85893466318 ""  3.79534414245366 0 0 -0.00694306942791038 4.93918746826164e-05 -0.00908934384077802 0.00308648789843555 -0.00288256798231316 0.00789494728698124 -0.00177369926923814 0.00316707639351615 -0.0113557665875713 -0.00267058167373437 0.000173561242569787 -0.00242523716417862 -0.00180696332007908 -0.0018008087574996 0.00314631138676011 -0.000594763300140926 3.16874372902455e-05 -0.000715678543027309 0.00299302124023439 -1.78218915417445e-05 0.00260576067896705 -0.0025938997771858 -0.000772623769641117 0.00132459886029151 0.000468439301051491 -6.04715386966975e-05 0.000676971485005999 1.41268397152159e-05 0.000181353687529106 -0.000260542200813706 -0.000147625712423096 0.000401383891230031 -0.000413575848522096 -6.87859637069144e-05 -2.90431414402776e-05 -0.000505718525305533 0.0316592697791001 0.00755981012560924 -0.00118572218902599 0.0600374647437204 0.00539975061181479 0.016822705471093 0.0105531990734236 -0.00733327238879944 0.0246765648418563 0.0297553756983812 0.00542397034428316 0.00993820895436992 -0.00299440175440094 0.00303568875572589 -0.00946566074394254 -0.00912298853997743 -0.00629819611480461 -0.00116565181377401 -0.000248454674073461 0.000229535653732376 0.000459631727706257 -0.00150475148325049 -0.00104241383003045 0.00145792174425156 0.000105974080163651 -0.000350350755706026 0.00018161088983617 0.0013750766527561 -0.00102503405367901 0.000994227628036173 -5.69511091293349e-05 -0.00171700497962226 0.00101225666180585 -0.00128824011058935 -0.00111167902152566 0.00107652592839535 0.000822708673373318 0.000439460001736648 0.0016314207530841 -0.0014147514904476 -0.000969931183870218 0.00124170300312426 -0.000797921415667771 0.00022592065020084 0.00153136207225684 -0.00219953149427178 -0.00160723625755119 0.00510368047996573 0.000983840860819214 0.000269908853119123 -0.00015820892206546 -0.00162969115850161 0.00765859402305525 -0.00129879848204099 0.0290507905041187 -0.00403106841690476 -0.0154448528270057 -0.000640807888395303 -0.0247229874849836 0.0173466358108567 0.0265501088833581 -0.0413808828472344 0.0310223258889351 -0.00448911245983331 0.0469037599772851 0.0141516723981677 0.0569194147357477 -0.0077788166174521 -0.0055109180342865 -0.0503070549273037 -0.0320048319358718 0.0149131614890825 -0.141021151107496 -0.28405834737959 -0.609901383880527 0.0957514456542387 0.228227435055475 0.32857297977766 -0.0632335225225311 0.166737138116558 0.0343233337983895 -0.188538883658303 -0.271473753543823 -0.0544887096712339 0.0455766922264565 0.0246209061516309 -0.0913474434521149 0.0486738667091856 -0.0227888408286316 0.172909621020535 0.0297988231333748 0.110738186859052 -0.097229121518916
  75 1351.89239682355 ""  0.794447623201188 0 0 -0.000297896353988977 0.00532523388309599 -0.0129614979564352 -0.00634533603907799 -0.00821542732475859 0.0167994991339861 0.0512830435782303 0.0455146526296268 -0.0760827113882871 -0.0182111395705268 0.000113651327452201 -0.0139041071507179 -0.0278660475540944 -0.00521316452166216 -0.00914934226863152 -0.0484739213468991 -0.0370474159576604 0.0559346598020777 0.014391190771615 -0.00522514120088053 0.0254622391533478 0.0263235677722237 0.00156713788125673 0.0157368199963834 0.0196301531701469 0.0127692598583284 -0.0168660146888429 0.0108305551127953 0.00200246998864771 0.00389073227509087 -0.00701633983444539 0.00436711922998102 -0.000966183995761282 -0.00388979933037272 -0.00552601679534082 -0.00512808537608507 -0.00881532386101596 -0.0066258188985043 -0.00991523540867146 -0.0158102828717316 0.0076688122384757 -0.00137899247168353 0.153939338501358 -0.0889738207149766 0.338257553132402 0.42679356859055 0.0995888810273408 0.0834371103558434 -0.207676225348461 0.101243462522736 -0.423659694541951 -0.338338450723201 -0.0805512047636182 -0.0481991157565668 -0.0520182137086878 -0.0138938704257417 -0.00766508358234592 -0.0334298359214355 -0.0296741383283974 0.0488918798214604 -0.0528914924896403 -0.0140445951354778 -0.00782338429554148 0.0248522890483024 -0.0387722415102052 0.0114626232245323 0.00996505007457661 -0.0140849759946927 0.0147443706675253 -0.00512165244594957 -0.0247862295123834 -0.00192611083639128 0.0036274698260108 0.0283872557916082 0.0389407745449249 -0.0179922586091437 0.0129456925340666 0.0137178629745983 0.00396405202218644 0.00428499881513906 0.0228715042631645 0.000102031694816386 0.00118221940653348 -0.00242619753654374 0.000237020821030503 0.00161206960467006 -0.000713106307236749 -0.00071173955809351 -0.00923486522002435 0.00875827978329694 -0.00853413450003432 0.013024668045371 0.00694516414974793 -0.00595133848906821 -0.00090214131568669 -0.00191090334386468 0.0161949088176876 0.0285937898060695 -0.00505310520305801 0.000324126411778759 -0.00344819986253177 -0.00134552006903416 -0.00274958013497698 0.000159146417128779 0.000191956272062197 0.00107468854864401 0.00247951830019434 -0.000952542054216573 0.00715618159231508 0.0111328930210994 0.0276052059661975 -0.00166458992888411 -0.00780487739922137 -0.00432403515322377 0.00547650939345839 -0.013407372743751 -0.00292341188508267 0.0198582308984823 0.024320904433877 0.00188819688829505 0.00492765859445527 -0.00332921735056821 0.00734807056482153 0.000652798482682005 -0.00267591757094049 -0.00805300581942682 -0.00229711760217725 -0.00369669117636319 0.00595049371042465
  76 1370.53800245216 ""  8.73148221412031 0 0 0.0713989012072666 0.0128826132811758 0.0592172446983079 0.0274954934891634 0.0165230177441987 -0.0138204996740741 -0.0304822650038502 -0.00234374132040804 -0.0140375548392162 -0.00831814918639988 0.00243476158880393 -0.0135683531459825 0.0138873275201882 -0.000249521003435558 0.0115395101264233 -0.00797007261061225 -0.00561592356258631 0.00809763092709481 0.00776663214247848 0.0069153494343037 -0.011983867140931 -0.00836399098999554 -0.00177938592329853 -0.00214923601620671 0.00124097924599798 0.0013764916349822 -0.0023840791897641 -0.00113158618515241 -0.000706248992351366 0.000840091935340682 -0.000731588889065754 5.7592454204855e-05 0.000369624770898859 -0.00053383582790197 -0.000539061160709698 0.000103556594017328 -0.353860059983813 -0.0346080242636803 -0.0536501273020858 -0.545540909660961 -0.030304684416802 -0.203916369380291 0.0363081537046974 -0.0185659915044277 0.0862029975093215 -0.00297666360999933 -0.00485023717409569 0.00872920292336476 0.0403218410054294 -0.00719567995439159 0.0526004425885027 0.0461983498308337 0.0104586369875634 0.00546490539338499 0.00166593311319679 0.000310544783264283 0.00212358007724465 0.00624143419951209 0.00471363363915078 -0.00705439242866226 0.00206323558308416 -0.000698373204586314 0.00177324702952282 0.000693709986191788 -0.00320195168545951 -0.000907047688640324 0.000966273652474006 -0.000322284914957046 0.000881480438170607 0.00101665452583029 -0.000520137078612652 -0.00173012584851836 -0.00123992699317976 0.00275104377173669 0.00141617607549519 0.000319984240306055 0.00178144830777761 -0.000903269930352361 0.000868380686252725 0.000152345097364534 0.000756531057705665 0.00612475268799099 -0.000672163064267708 -0.0176066153456133 -0.00795908372851706 0.00904190933263342 -0.00595984382006599 0.0224370524829839 -0.0796340730560124 0.0340994265034357 -0.0744602944875534 0.135721808161957 0.0784676251268869 -0.0692688142899334 0.0473214424385822 -0.0540286251027401 -0.176507436838595 0.337197346705893 -0.240548363333188 -0.00292421089582284 0.0051753554982712 0.00360794815712059 0.00769776231472607 -0.00188306182556131 0.000390694939474127 -0.00337583501974578 -0.00450716855720129 0.00290388736161226 -0.0117673888656078 -0.0346234639246559 -0.0601976606412407 0.00734325460601963 0.0227139112800498 0.0223996862765282 -0.0106014354213585 0.000893091488945512 0.00231849870495942 -0.0292206214412241 -0.0356595986912354 -0.0112483066122265 0.00939873209794813 0.00532218952253369 -0.0149510606706745 -0.00790267341576232 0.00253637224057516 0.00324640421685536 0.0101379075866021 0.0193064714502778 -0.0118343669357391
  77 1408.33149061444 ""  13.3637519111962 0 0 -0.0775780543789783 0.0300557642255719 -0.0214210467665931 -0.014865601009197 -0.00649531435879397 0.0110247625125751 0.0156050370890447 0.000727620545736117 0.0081890574323969 0.00319140776397218 -0.00146679970627325 0.00482213088162963 -0.00721176857649873 -0.00111449974479636 -0.00317664601779888 0.00911854121129776 0.00696922028196714 -0.0101489859359772 -0.00631305476494835 -0.00479447559668113 0.00755333584619816 0.00673304130843123 0.0014079912158898 0.00204933043041489 -0.00223909588985367 -0.00148242138043989 0.00229210435914217 -0.00118922733845896 -0.000418161875127132 8.56903399085429e-06 0.00112786854621271 -0.000702064978984892 0.00017536951421347 0.000543765541115965 0.00116308432622328 0.00112281297298303 0.441343966163545 -0.0443297774561136 0.176868452917197 0.198685974150025 0.0353389562394743 0.0124510563808643 -0.0300572184969027 0.025849778422752 -0.0522233511588031 -0.00718547224674156 -0.00165715258549822 -0.00374165751297827 -0.0167691769757941 -0.000892860978146876 -0.0119637639106897 -0.0283480107992554 -0.00816383347000561 -0.00307453365067975 0.00799795596920116 0.000575943349175396 -0.00307537421695551 0.00190339903614871 0.00201565858809527 -0.00304186613382037 0.00624864203224617 0.00579116963744606 -0.00113991552456725 -0.00304240436368875 0.00572954645352485 -0.000338197531106096 -0.00295042388760618 0.00321876190315936 -0.00323400285780215 -0.000967537460673031 0.00339904346798699 0.00235734741894551 9.29372850891891e-05 -0.0056940648562753 -0.00571905378186617 0.00241950038250543 -0.00485954057448135 -0.00163665605768882 -0.00130144884638613 -0.00159435968258847 -0.00694648958403663 -0.00391004777951363 0.0234751382903617 -0.0236491289526156 -0.0167562463991966 -0.00210170911273328 -0.00520144149980145 0.0995526822700454 -0.0726229255331868 0.039545875240504 -0.0393501411620838 0.126265000281452 0.0333561422730487 -0.0120624099813312 0.00898267304954412 -0.015206152302 -0.42045873388534 0.285837974224663 -0.307482773259805 -0.00685376026244004 -0.000606732272790897 -0.0176747295057566 0.00019025139185301 -0.0122587359262478 0.00374912630600426 -0.00151221573473262 0.00255182175506844 -0.00111562162066119 0.0224716116614464 0.0149454285254865 0.0481274758653553 0.0189520222049396 0.0442882997478103 0.0898421252702207 -0.00362790295283695 0.0370858747324214 0.0128105320325729 0.00487936974619244 -0.0159785520060139 -0.015434996036629 0.00566984296676288 -0.0127173980230154 0.0238913409665824 0.00998225528769013 0.00139493556557781 0.0171301242206836 -0.00138174209707647 0.00265532296161363 0.00897833673832889
  78 1418.0252705305 ""  7.63016680028122 0 0 0.00193003894992987 0.000744979247165673 -0.0040157019996047 -0.00409464190780629 -0.00336695733906143 0.00543075993514232 0.016147374777469 0.013119098489163 -0.0208946960403502 -0.0239151004787755 -5.97312465296185e-05 -0.0180083887938584 0.0127243174241496 -0.00345039383707089 0.0180982105052493 0.00352628789016916 0.00494921181365085 -0.00915418869162263 -0.0224516784004377 -0.00284358723272295 -0.0104787286705531 0.0259692468395348 -0.000371456717830476 0.0208695924946733 0.00592231798690943 0.00156101490294166 -0.000607974549862214 -0.0790108834396028 -0.0402387175230547 0.0376212630334832 0.00533073795302727 -0.0324714428115481 0.0104366167112426 -0.0152400408988215 0.0280992956146995 0.0480635227148814 -0.0112140335093855 -0.00421322786460413 -0.00524321694789692 -0.00461069540857491 0.00222444916793253 0.00548363467684889 0.0381083156125924 -0.034255315916096 0.112004111432591 -0.00460177650984248 -0.00621510124879193 0.0179830350085765 -0.0140408447264795 -0.00849815536016905 0.0125411798249257 -0.10438223570652 -0.0311325906265408 0.000414140055026077 0.383676725552988 0.0093526677173524 -0.1272380490268 0.229645319159955 0.182726730607285 -0.277725395729642 0.299713734085286 0.271630616312107 -0.0208865177351824 -0.092036876833455 0.118795458463981 -0.0161081452588124 -0.0107987485832134 0.119083413113389 -0.0864609469432085 0.0210630429893999 0.147775550006997 -0.0111565174150066 -0.0238297058785839 -0.179193738137824 -0.16883544565055 0.14446206952334 -0.134293283035144 -0.153881173175986 0.0442753487946227 -0.0357277203145258 -0.244722362316763 0.000114660839341812 0.000775046983428814 0.000450189891668273 0.000362703512601962 0.000154668266971657 0.000108772378800879 -0.00323644391682817 0.00122776441344027 0.00024602528131659 0.00159815214522109 -0.00911438306958919 -0.00372355431314367 0.0019397135574069 -0.00624103885256143 0.00449406804307776 0.0176554582367627 -0.00803048656588682 0.0115752189564411 -0.00212322346865939 -0.000905984160530257 -0.00628410844531205 0.000448902869825554 -0.00182463097861423 0.00121034496940157 -0.000826501770561345 0.00206685365258473 -0.0034074680369458 0.00906403511400015 0.00840783457004717 0.02329699585745 0.00486567204763084 0.011066668912791 0.0250101056483725 0.00308155506368685 0.0128201322454623 0.00378501919989771 -0.000243597327519362 -0.00444729190787669 -0.00389446337280601 0.00576757141603176 -0.0108228239976466 0.016888356569485 0.0120844616709945 -0.00184303192270171 0.0125441676021783 -0.00358541629070984 -0.00253531147341907 0.0197760744039172
  79 1419.43926069458 ""  6.76958992846653 0 0 8.17687331393397e-05 0.000177481519200668 -0.00058340895195071 -0.000624797391581526 -0.000462762036411006 0.000736605087255789 0.00231470644128151 0.00149493258565034 -0.00280621456895403 -0.00331640631505539 -6.88885926977673e-05 -0.00253333649966364 0.00150867553940549 0.000552312965125831 0.00290250663251831 0.00116345827069567 -0.000938238445250071 -0.00197800124375024 -0.00339393774301103 0.000243906543039914 -0.00121533170188589 0.00360817991230355 0.000199489275697207 0.00294150765158832 -0.000351593630820791 0.0035519790340478 0.00129020577661368 -0.0102717871423897 -0.00895526725566176 0.00411971056313618 0.0231618646676522 -0.0851065706423617 0.0187929256984797 0.017167763671599 -0.0443429134282105 -0.0625701993904478 -0.000436548506044908 -0.000708615635264405 -0.000252255603138512 -0.00024054041653835 0.000371727034816797 0.000727023844247718 0.00460773061458881 -0.00319138665481502 0.0156874189714923 0.00307797218132841 -0.0160969540893118 -0.00371645276631893 -0.000590953769740835 -0.00548621529821855 0.000377170130211908 -0.014390829848333 -0.00433763871011161 1.11085362246307e-05 0.0621666268856686 0.00198302418390727 -0.00774130168743766 0.0267482362021698 0.0449838774721751 -0.0323452081287268 0.0343438844801968 0.0423638868042396 -0.0120571689435581 -0.21124934244675 0.30992950515759 -0.0117212734638701 -0.0755307241555463 0.307219827410635 -0.249912436347516 0.00219852944138151 0.392329978983989 0.0365597932430594 0.0136488107264711 0.245521132583703 0.211126062204478 -0.179466868885249 0.226004659851058 0.187780828907121 -0.0318176816273684 0.052585226339472 0.347154467282256 -3.79524089753452e-05 0.000163538028110853 7.61270883347141e-06 1.43124597257147e-05 2.46542928344136e-05 -1.96285355348362e-06 -0.000178148443268865 -4.88200599952231e-05 0.000137601806827453 0.0002207766258717 -0.000886236427394926 -0.000513113649513586 0.00031845748356397 -0.000844321697687393 0.000614156247529455 0.00130243042329686 -0.000288562794262572 0.000717996833815382 -0.000207816574089291 -0.000115916147640271 -0.000568552773060531 6.58732757137049e-05 -0.000169800525754357 9.35648449791991e-05 -0.000318739989054511 0.000263593351205597 -0.000757659627131146 0.000900549112818841 0.000560650264114251 0.00210521661128465 0.000427015346107507 0.000972214131381824 0.00259690021001653 0.000121460236457682 0.00123639569793355 0.000352634402737014 3.38168141988372e-05 -0.000310693357056305 -0.000198290249075855 0.00224188521452048 -0.00236877938650693 0.0031402481891988 0.0019506711869701 -0.000214676201496557 0.00225417601919892 -9.04186227924137e-05 0.000751700055654296 0.00415092334352022
  80 1422.38138093165 ""  3.71922202437855 0 0 -0.0129060634497174 0.00255146095043301 -0.00473603293335402 -0.00441070403173321 -0.000813505967996024 -0.00069655446675017 0.00360273494120203 -0.000151617228555905 0.00389201857332701 0.00368565804993235 -0.000564590416627717 0.00403498309578844 -0.00331178995780545 0.000415993482364523 -0.00385201726410776 -0.00116840288464852 -0.0003121862728425 6.54377836339324e-05 -0.000636858943814808 -0.00142087243619093 0.00301050258424517 0.00355287355753859 0.000807035663238159 -0.000596772431908996 0.00144981278671315 0.0006158717380148 -0.000531085347373155 -0.00566429658135208 -0.00311249035353064 0.00316424388948635 0.000407751317284105 -0.00356139504974959 0.000992842477714609 -0.00127590323255561 0.00164680449887265 0.00323463774632828 0.0671988841377343 -0.00985645907962753 0.0275336931873167 0.0444871872179352 0.00555421735263272 0.0178695602311854 -0.00857465413490847 0.00728642759004258 -0.0203634469917301 0.00646327541320709 0.00270967526036975 -0.00231022995258832 -0.0129518415103464 0.00445571176616193 -0.021648563503756 -0.0112992330126967 0.00188928709961129 -0.00172001698532232 0.0281491396301635 -0.000147912233696215 -0.0114395062795737 0.0158759329627286 0.0129445882135996 -0.0188392863333574 0.0206559720132084 0.0218192165758 -0.00286031462315921 -0.0090336673589594 0.0122545329998975 -0.00043220994943756 -0.000297053874019556 0.0131530765758875 -0.00940547548203913 0.00194515585765057 0.0152724448869402 -0.00104260061717542 -0.00154206413028916 -0.011883299012182 -0.0104282392572341 0.00971087429777155 -0.00800537536573994 -0.0105335591433233 0.00419354594947608 -0.00215378923478532 -0.0159889774958205 -0.000384310901446219 -0.0157275537041264 -0.000276834795779412 0.00134705624163207 0.000448248709792229 -0.00172546432796854 0.0113065559793479 -0.00390926042405372 0.00351340180709896 -0.0229554290394911 0.10223827427189 0.0522839728908158 -0.0348195268823023 0.0895100880573505 -0.0620869056286251 -0.0552581627378478 0.0168018230056265 -0.028798347534267 0.0352571515865369 0.00900622811466482 0.105278531836784 -0.0129129241056313 0.031966420929096 -0.0200417361854654 0.0114816723024277 -0.0278969419638115 0.0474528966450794 -0.140560405588951 -0.126411884362343 -0.345726004091485 -0.0842796282064074 -0.198979436073721 -0.437073840570792 -0.0287198474066246 -0.241636878933333 -0.0706231510233916 0.0671762841592258 0.146348436633413 0.0643182489059851 -0.044674128449428 0.161215214644234 -0.260573540274449 -0.174825489834374 0.00294857462234223 -0.219241619928872 0.0514445293957811 0.0398026682750632 -0.254384230457966
  81 1443.59824946642 ""  3.26188211086865 0 0 0.000119817386492212 0.0040022971018162 -0.0116001240729403 -0.0134604914476662 -0.00922838929588091 0.0136287950702863 0.0390830426248938 0.0295557693570417 -0.0452370073759135 -0.0799281256689944 -0.00223517982443656 -0.0554639108896641 0.0602370771692618 -0.00871001210977527 0.06858410178017 0.0471368114047784 0.0390976981827316 -0.0620628367842193 -0.0854376920919547 -0.0101992019360472 -0.0406200171748761 0.0823596075904007 -0.000920515400217608 0.0654843783446949 -0.02145455403079 -0.0159580477791745 0.0234153129897386 0.0191162763897906 0.0144506254347104 -0.0207358621295717 0.00438877279575639 0.0132037907918238 -0.00460549859813962 0.00960760832049305 -0.00263429486649379 -0.0107204393048089 0.00220997963709099 -0.0221855632272994 0.00396498578735756 0.000818557018484534 0.00912229322152209 0.0242081980628359 0.0689519652428754 -0.0860527451488523 0.26515401982203 -0.258118914089346 -0.0859277048298634 0.0123902748470732 0.0398783585424666 -0.0783703845234077 0.231765080128228 -0.264967078950963 -0.083040114090551 0.0142928196608222 -0.0919823067226917 0.0174107646317893 0.076846133704757 -0.0603498923716044 -0.0447464592988995 0.0629082299225101 -0.0515198052751605 -0.105818571534843 0.0279391787048724 0.0254494113619332 -0.0313981238034195 -0.00889784042074697 -0.0201736698625539 -0.0517951332083898 0.0286855904966786 -0.0128975855502212 -0.0440905029037348 0.0159682943849226 0.002433377517891 0.0374443303645527 0.0171159135195335 -0.0292049583264522 0.00919703054635582 0.0365835719850995 -0.037975888909292 0.00130647674641714 0.049847854365633 -0.000241364908791623 0.000196077449240968 0.000142571158879637 0.00034675694621894 0.000338462928330443 -0.000243617542914637 -0.00148686880327542 -0.000802822262779924 0.00254471926981122 -0.000916215163467914 0.000405167496358432 0.000452047339344205 -0.000748426818537958 0.00105449924512938 -0.000212168234858156 0.0135863033102265 -0.00430712431356625 0.00897314058700022 0.00192737092837853 -7.85739780981451e-05 0.00689946446607832 -0.00140389475980743 0.00180181047275488 -0.00124994586038924 -0.000769987039094512 -0.000171921032477777 -0.00188735308382554 -0.00743426306485053 -0.00700274762814098 -0.0165337806960465 -0.00530510067967251 -0.0132724637148914 -0.0293206068938809 0.000310711495678087 -0.0182589992605413 -0.00522828452039275 0.0130400013531984 0.0186803746064238 0.00385402806634363 0.0104113903532772 -0.00131186224626717 -0.00253460219464779 0.00219988117635408 -0.00433271827266717 -0.00355164160265839 0.000997317185746464 0.00327468022995892 0.0126143626389815
  82 1449.5798026188 ""  6.57351697990834 0 0 -0.00118792012040497 0.00310932309119757 0.000502845429117951 -0.00109050159293252 0.000731137199406291 -0.0020037692620316 -0.000147758591484399 -0.00102575561106289 0.00216411680906167 0.00459113942939432 -0.0011549040815383 0.00565274310547935 -0.00206813272918769 0.000978855529335226 -0.00429266453866073 -0.00214551254898785 -0.00105412734394078 0.000931500359593634 0.00154357192974694 -0.000425885276601349 0.00233747558653168 0.000332843768313871 0.00077013428087851 -0.00171213399454202 0.000914069122119651 0.000438947566436772 -0.00028861731647987 -0.000535337643936627 -0.000547821324867015 0.000726536396583867 -0.00036074066212507 0.000120667593473248 -0.000119646643506182 -0.000837475341429896 -3.45938001290928e-05 0.000145613640651433 0.0086825060166263 -0.0157063579607454 0.0147876081694509 -0.0149270698350036 0.00185898053600537 0.00101789774490745 -0.00911817058698427 0.00784204029433505 -0.0205298293794265 -0.000542997510244402 0.00190063392852457 -0.00429230526035461 -0.00619412437072452 0.00360190580808556 -0.0133720590604848 0.0009782199717281 -0.000317919548211829 -0.00211774902626987 0.00342754111641717 -0.000931505914906912 -0.00405525755241779 0.000867285700589044 0.00116343497159451 -0.000746046590928264 0.00111279469121171 0.00509156417807999 -0.00204181523267328 0.000774039880187383 -0.00104373578034822 0.000726851638074858 0.00185664960235612 -0.00077298180466599 0.00114027494155376 0.000504748563903243 -0.00123159992765527 -0.00104141501020351 0.00190153267310266 -0.00515268234900873 -4.58712515122765e-05 6.24424274213842e-05 0.00341043280374203 -0.00070632709394457 0.00708792390363374 0.00172246742706898 -0.000705660086495636 -0.0132366772885673 0.0193839044945562 -0.00261846254305229 -0.00106314233870886 0.000871767803856399 -0.000196736999363449 0.0060654040777134 -0.0129139099947298 0.00433742148453273 0.0432065468195392 -0.0697741168452746 -0.0733367631072916 0.0652772218884071 -0.0775604868977281 0.0667026380073772 -0.0224824781172402 0.0357332880810822 -0.0297685823594012 0.0240474830612681 0.00486422189703754 0.0737149106359365 -0.0049364033468513 0.0191182755494005 -0.0160062033847582 -0.0261965114516777 0.00338314053210346 -0.106139976866922 -0.0852381558262139 -0.0975953467048324 -0.22240068965148 -0.0552950918888698 -0.139121853930679 -0.268888302047946 -0.0437367786831434 -0.143054497790439 -0.0444331775459223 0.0422646001089852 0.0963978680811201 0.065198995350453 0.0735769851412045 -0.263492761017895 0.325104801988862 0.191233842060093 0.104051068176099 0.365622722938092 0.00728747095132084 0.0726812058730461 0.399102098671911
  83 1451.38139110929 ""  5.13629933597611 0 0 0.000578824777781355 -0.000241013667022643 0.000483175648046111 0.00126664525661703 -9.62290248535286e-06 0.000988184472982398 -0.00290732978216943 0.00119306899500697 -0.00512418062380838 0.00410413984366541 0.000159977283596226 0.00273378862386749 -0.00202787901851825 -0.00032744354273389 -0.000720411245676208 -0.00891791034297319 -0.00144471339881279 -0.00354521183929493 0.000994811356454363 0.000963175307156015 -0.0016914217349583 -0.000378936555424414 -0.00128763798868511 0.00303947906652842 0.00144446694703929 0.000436956704058085 6.46544189575832e-05 0.0569640626514134 0.0293201916700094 -0.0268127380449377 0.0193103968316675 -0.0667860162727143 0.0162019766924464 -0.0145030106806814 0.038065092754592 0.0571604428503066 -0.00298351008829253 0.00350848067891273 -0.0029852946403287 -0.0019339100293696 -0.000719601678838162 -0.00417044282591308 0.000145066046063451 0.00226515694663959 -0.00549072910642894 0.0435255641913966 0.0100909572208822 0.00854944694540244 0.0121007232516387 -0.00417885799439568 0.0203277637899976 0.00146996604133438 -0.00109878434683558 0.00320197041775733 -0.278294232951058 -0.00449464634942923 0.0918836643208162 -0.163319811113925 -0.134977444236415 0.202967659329023 -0.214003305436477 -0.198740921796039 0.0154344341422311 -0.166733695418492 0.234343872993562 -0.0154064122402987 -0.069402815562236 0.238424436629675 -0.198865397674423 0.0047264079679528 0.309755736995246 0.0330556562187485 -0.021041171261808 -0.209303268903394 -0.188875586628652 0.165686305295276 -0.196435527363181 -0.16672738640194 0.0225377628526185 -0.0479263238237335 -0.308444651841894 0.000353799771691542 -0.000659564048972881 -9.99809039709214e-06 -3.30940250738862e-05 5.74199157555797e-05 -5.61389136641162e-05 -0.000325319306713436 4.1765427951788e-05 0.000182087899658285 -0.00134125062439909 0.002796192329972 0.00232197479574795 -0.00237642566617319 0.00211813837524605 -0.00205587817526285 0.000870942795087861 0.00028723528425179 0.000475399979426013 -2.65180322511867e-05 4.5868335789141e-05 7.12660172038152e-05 0.000113377240570653 0.00015460071168253 5.78099775657416e-05 -4.39304678988314e-05 4.51333206621547e-05 -0.00080737635400439 -5.36955130321094e-05 -0.000334266556633276 -0.000342364354598977 -2.83755954156326e-05 -2.58950989651801e-05 -0.000150558382220771 0.000172825881437449 -0.00055899244268039 -6.30437331697565e-05 -0.00152629325434937 -0.00140549371951679 -0.000506099849458309 -0.00101902878174745 -0.00224551808313885 0.00326593261713853 0.00147303088582725 0.00168197193681046 0.00377000665867322 -0.000150759819227123 -7.56484830826748e-05 0.00236910292375838
  84 1459.76416398374 ""  12.6255073904726 0 0 0.00903412575528135 0.0119087863615308 -0.0032531296582984 0.00311513514259964 0.00214901958329482 -0.00287126366352597 -0.00045307530841076 0.000242167549251737 0.000301038242788428 -0.00113477180983192 0.000629681012512685 -0.00283240041580953 -0.00024619605568501 -0.000565766024909736 0.00115102660992349 0.000465486946255294 -0.000237762511603909 0.00113405169163743 0.00107932587134226 0.000611401346564029 -0.00083103401429202 -0.00288725783511597 -0.000798561943566777 -0.000682743961262518 -0.000339724023555259 8.35507054883605e-05 -0.000464416180592229 0.00037506979598178 0.000179164689317648 -0.000177137565163054 0.000340202593480919 -0.00046873080832461 0.00024409378435714 0.000183003853282019 0.000287345579287755 0.000465576494906444 -0.041834256005372 -0.104669168000948 0.0517695294345002 -0.108211853048481 0.0157241776622596 0.0566671684282191 0.00423150805911912 -0.000112655523430513 0.0103530306182154 0.00748040844263046 0.000992046083041218 0.00273971091656379 0.00397958195722616 -0.000703026759866272 0.00470943935153079 0.0077870606322867 0.00344433250800528 0.00162305841934923 -0.00217805334635052 0.000210129253780018 0.00183510621553154 -0.000232603459595082 -0.000250866160375943 0.000377923807893367 -0.00133047712529074 -0.00245064329692811 0.000789206185263563 -0.00132328560108142 0.00126482200455181 -0.000965507784063805 -0.00227560163583251 0.00170714935404958 -0.00190709972715598 -0.000432611868879901 0.00266883059113079 0.00097761728569757 -0.000800926751912081 2.95150730032422e-05 -0.0014490201773787 0.0010521761651989 -0.00272038217288022 -0.00084424027264698 -0.00220444028287484 -0.00110302638511865 -0.00270873362557983 -0.0505351537440266 0.0942727210813986 -0.004890881176568 -0.00613632468321023 0.00035117676571794 0.00100162176538883 0.0094879468867221 -0.0378509598755666 0.00863913865807545 0.206625845836193 -0.41606977737289 -0.35150981852832 0.367210159792781 -0.367605634269445 0.332417117463814 -0.0182072713655796 0.07707383815977 -0.058559324688242 0.00103122074268055 0.00118240687276097 0.001888378677754 0.000801142871769472 -0.00152099024142509 -0.00101732029217707 0.00970915210030632 -0.00145538280961458 0.027931742738802 0.0150590366014563 -0.0317320762003595 -0.0146835029111116 -0.0136125340614629 -0.026540740660946 0.015609953880177 -0.000462669592264223 -0.0367459617835502 -0.00842406156886012 0.0391296482765389 0.0369691997877875 -0.00593449740827896 -0.069185972433532 0.0781133224179486 -0.092437626078367 -0.0561431665499137 -0.0127725102794262 -0.089652037358576 -0.0128407838429807 -0.0431708693850582 -0.147798589941702
  85 1497.26772844027 ""  0.00192865334191078 0 0 -3.50776770291095e-05 2.82826713108721e-05 -1.79140872966377e-05 -1.99463634817746e-05 -8.39350032507963e-06 -0.000102217267292779 0.000159620596555805 -0.000190865022390089 0.000365909420641401 0.000244026278601425 9.28850085482192e-05 -0.000180689224985126 -0.00063477576249778 -1.03635759997697e-05 -0.000172505509458068 1.07046396934408e-05 0.000127292416659665 0.000391484977322264 5.5608688438326e-05 0.000310831061351693 1.20755536058879e-06 -0.000331730297151471 -2.33963053221528e-05 -0.000140754971717408 -1.49660114932637e-05 0.0015822720251407 0.00056760191589113 0.00494759366370944 -0.0171832841037478 -0.00783795167172267 -0.0351146598912757 -0.0103105592825296 0.0126677565009525 0.0335439643081443 0.0197596224764488 -0.00838395632466654 0.000113801496383966 -0.000353616417708919 0.000287217412695887 1.51156788902337e-05 7.43858985633826e-05 0.000268850669352996 0.000339813680564363 0.000986178505292085 0.000972165496275685 0.00468703928984614 -0.00905244741138635 -0.0034893402767752 0.0018945042519298 -0.00563562287887456 -0.00233493471633112 0.0012671126141922 0.000242375592882329 9.59267785903112e-05 0.116373399548436 0.0319592760478806 0.0896464343486893 -0.0578701151814719 0.193849277218939 0.0701287660603409 -0.122604931973693 -0.0042154422800197 -0.05687330091995 -0.149666702952223 0.224712734262707 0.0175200522327357 0.412215271180172 0.0520977156970175 0.105950400434877 0.231514238088879 -0.136856747217833 -0.298952543297737 -0.00462751693124187 0.235266012283069 0.153561132808957 -0.0539397957497174 -0.394914443563533 0.082999170426336 -0.413188189114641 -0.118600679073818 -0.125344369793185 2.89093892721385e-05 -1.62221332256021e-05 -4.25613175757335e-06 1.23020170944868e-05 -1.43788351798833e-05 -2.48805929712067e-06 1.96735370692629e-06 2.55610163036823e-06 -2.90062239449587e-05 -0.000110706397943389 0.00010358779147009 0.000116642054689775 -0.000248743314892339 9.18470457615562e-05 -0.000116463276312232 -3.44582773832703e-05 1.89578074561564e-05 -1.84092042016675e-05 0.000171571873630484 4.43424674932512e-05 0.000289954410499427 -5.39203282457802e-05 8.18159868096488e-05 -6.10977169317172e-05 7.48608274977805e-05 2.24242079826246e-05 -0.000570416571302993 -0.000324473106427035 -0.000445098710505094 -0.00105949431760896 -0.000266861592786537 -0.000764600881620554 -0.000922072186180232 -8.74392395524892e-05 -0.000729024379570003 -0.000216802808706652 0.000327727412080658 0.000500079661538222 0.000145944928455038 -0.00248324336823981 -0.00147249217577606 0.00252711085640987 0.00105454240734133 0.00189566174235703 0.00351488266926291 -0.00048075409911138 -0.000900113631196106 0.000461625489365654
  86 1501.20618037462 ""  0.00574224380760124 0 0 -7.51018641441461e-06 -1.43038504554978e-05 -2.19130395630946e-05 -2.38758481163048e-07 -2.35443867576237e-05 -6.23141021150455e-06 0.000151543146066695 -0.000203748058710645 -0.000118426410743541 -7.29277476202564e-05 0.000243480081064008 0.000106307778916277 -0.000283010941766258 0.000774761306413495 0.000277610783321312 0.000382748478300826 -0.00109854989388155 -0.000367202293718572 -6.7834014940957e-05 0.000258823205996194 0.000106123052722038 -0.000127407147161628 0.000123614066133446 3.48388044673141e-05 -0.00137526196971325 0.00315884041489236 0.00152167199359526 0.00716721855920541 -0.0227736629426334 -0.00996795644769705 0.0131059529031927 0.00998825129089798 0.0327687478800607 -0.0223457565846768 0.0188769969551922 -0.0202970491253388 -5.40904519948887e-05 4.10652685477124e-05 -0.000104310674129173 0.000165409706222892 -2.36262490556042e-05 8.60583770162575e-05 -1.71332374108468e-05 0.000190080957323817 0.000164389165239987 0.00487569504447516 -0.0140328552646565 -0.00558729139196854 0.00272669841912855 -0.00904976960842554 -0.00355710335606428 -0.00012243649614247 0.000673623442868967 0.000260551516964898 0.174007744265945 0.0484573422128334 0.117612778895158 -0.0866793118005779 0.279135117756232 0.105535786577114 -0.187429235749602 -0.00404167779178785 -0.0819813555038736 -0.141411666480517 -0.144396780091089 -0.404658321047451 -0.209806396097991 -0.215587070607987 0.0947364164010342 0.154548071320266 0.211316953757408 -0.153785351450856 0.266549196212234 -0.261204504678457 0.229125042304756 -0.197887228346266 -0.0452093367133371 0.209353275363311 0.26193691826053 0.0426211217581191 -0.155561641976134 -2.25512044449458e-06 -4.15159265894914e-05 7.5153818927568e-06 -2.88926968130243e-07 8.40931678721469e-06 5.66614315899223e-07 6.23851247425294e-06 3.28060894096867e-05 7.86787405608702e-06 -3.12546175697271e-05 0.000152887349485934 0.000101195043204281 -3.45637154386526e-05 0.000125783798333553 -9.74463788631666e-05 3.28458241427479e-05 -0.000108360852795833 5.00340402843317e-05 -0.00010294361141162 -2.73769180222596e-05 -0.000241576232628634 2.93448272368287e-05 -4.57029199491752e-05 4.8149688329127e-05 2.94753307386888e-05 -4.93639198037432e-05 0.000403606868889061 0.00042894666743488 0.000192791366832731 0.000861513767702479 5.59243581663512e-05 0.000287231442628661 0.000868178312616338 4.40960084344026e-05 0.000551938562536574 0.000162393187876197 -0.000183008894815684 -0.000287243390124587 -6.36781837446717e-05 0.000749987704355086 0.000844930652046932 -0.00127770394678038 -0.00107408133979232 -0.000459800995798545 -0.00195915340804313 0.000380297929740116 0.000558498373741628 -0.00111216376779269
  87 1504.85292783417 ""  5.33998792175142 0 0 -0.000560066092344416 0.00291060702985818 -0.00632274264201905 -0.00140369016229118 0.000636874075778776 -0.00268848051028999 0.0112087249802727 -0.00076253124081913 0.0100427172782561 0.00429455665082723 0.00419478870556409 -0.0071272774296493 -0.0184868732641264 -0.00349030777809708 -0.00583426302577489 0.00353275961557809 -0.00499809678324992 0.0155362940502541 0.00250093357823714 0.00435086545756631 -0.00915590378988967 -0.0155301907520257 -0.00372749975876126 -0.00215741987794852 0.00814232770260823 0.00233640058574487 -0.000577048301467796 -0.0213280560220266 0.00632276551492418 -0.0312275704791065 0.0163529496685508 0.00958729051722217 0.018579225987681 0.0212654695154287 -0.0110509317305147 0.0128656155585474 -0.00124631368076887 -0.0520820048725766 0.0265244487860663 -0.0121724690564885 0.00983921442623823 0.0543234345004531 0.0245978859413785 -0.00467826548028427 0.0299033274404458 0.0777534977654078 0.019441162496419 0.0148689044617541 0.00884545119178338 0.00262882738894266 -9.37185395826818e-05 0.052412592059111 0.0108794586529622 0.0100505973902928 0.00286235624331053 0.114566411027419 0.406854259236851 0.142499188968339 0.111545411226006 -0.184760017355912 0.152868903232679 -0.322008686896007 0.238450568604105 -0.0626397599048993 -0.153031492869868 -0.288624589985307 -0.241098463541111 -0.169102241663328 0.0434411652392211 0.0554792185609429 0.185260787882981 -0.0411019108740354 -0.203745338363009 0.236385984905145 -0.154120135214856 0.14656901890333 -0.0251920605592374 -0.153199588444882 -0.264403298181184 -0.0469081627734382 0.106705263517052 0.000680958396683741 -0.00118095737492182 0.000170081650502472 0.000143579154694868 -0.000107329204471982 0.000116037013093316 0.00046827975175855 0.000928237593544686 -0.000624551536422959 -0.00246842789147269 0.00514800685700516 0.00442419894310094 -0.00428896994983783 0.00577466227053788 -0.00480236789868777 0.000620699206351729 -0.00287036193441565 0.00138819505294751 -0.000861707801034233 -5.08064991727569e-05 0.00143624577996889 1.35822377712885e-05 -0.000352755672870251 -0.000437813780485953 -0.00274161585719396 0.000767877648930485 -0.000770858385117263 -0.00450064313740385 0.00346969293262587 -0.000483329585469965 0.00201644972952571 0.00507720340936472 -0.00920806183369959 -0.00249034707943546 0.00321158126370047 0.000420094630180779 -0.00034960002213517 0.000100241385703496 0.0038503111269265 0.0366503736339916 0.00223301114975948 -0.0112904573551046 0.00783313368080206 -0.0242551155877831 -0.0170677429221484 0.00177642775389352 0.00798321995485946 0.0319848375361307
  88 1508.9639807328 ""  17.2725984075385 0 0 -0.00362376102390678 -0.0132112080102023 0.0255277152280814 -0.00337373758062913 -0.00180656530117577 0.00271403105481125 -0.00462062484636498 0.00159603174427736 -0.00649724107758784 0.00145066595238713 -0.00305776657540083 0.0088042323258687 0.00642825912016189 0.00256655872219701 -0.00137173330977221 -0.00568020865388658 -0.000351597599396247 -0.00348659590344981 -0.00371522774412245 -0.00236469091353217 0.00319045764638568 0.0136187164901792 0.00272436065218928 0.00268790654748656 0.00110227530822728 -0.000405585148743831 0.00209903795127304 -0.00218270446523435 0.00103908297429294 -0.00365051713650487 0.000498536320023707 0.000898017005589498 0.00270722231192454 0.00112000416532468 -0.00232630675550243 0.00148133460317784 0.0264251327422382 0.230688471218658 -0.111166042330815 0.0776573457714601 -0.0435530680222299 -0.233802562290245 -0.0125793126097285 0.00295473893429581 -0.0182389427994733 -0.0295760727351247 -0.00559534163421262 -0.00888665292628705 -0.0183994191965148 0.0036775455280441 -0.0252028709487665 -0.0419844257093424 -0.00626072628542521 -0.00658500823633939 -0.000461239634648026 0.0127002324824576 0.0447854843099883 0.0158363042453693 0.00953186998657135 -0.0202305298229936 0.019397860540192 -0.0359017106827467 0.0273613978282806 -0.0145707376734374 -0.00921108881373044 -0.0355401787939921 -0.0107399783214707 -0.0204997226789653 0.0113898107504684 0.0179133599296758 0.0168769075872428 -0.01926328193408 -0.0242390582700717 0.0186365964699166 -0.0247125843432199 0.0197176028466837 0.0163482311030776 -0.0218893739602701 -0.0127316595429787 0.000549240592409579 0.0215107387890313 0.000114377691716584 0.000266991911072926 -0.000833174759934869 0.000321544190548831 0.000371857181934747 -0.000227884490121658 -0.00117777341167675 -0.00167314014406796 0.00150465128975051 -0.00619763661075801 0.00180035487574846 0.0033158449153475 -0.0148952135739638 -0.00659476174516384 -7.04577833606018e-05 -0.00398358904781233 0.00724711315351139 -0.00436115026682088 0.0185309138119984 -0.00123894309013407 -0.00794148077341732 -0.00320399977208223 0.00411062290346733 0.00231996253830531 0.0397337371442992 -0.00672512122355194 -0.00539985187525284 0.0158830306160315 -0.0134434848956117 -0.0270595938504318 -0.00914452533299173 -0.0515700954006467 0.0645451475852451 0.0199985463556384 -0.039244943326553 -0.00782153673459624 0.0245520309510473 0.0217616875202115 -0.0279035667043617 -0.56993372457588 -0.0533172141967821 0.197759510926133 -0.0459025106346364 0.34635243398099 0.329041098149611 -0.0625112308721564 -0.173192346267932 -0.40277591154741
  89 1514.10792775925 ""  5.63549599964358 0 0 0.00272616049873146 0.00833614875671955 -0.0154566928552765 0.00156137951313129 0.00105129366075875 -0.00184862330046715 0.0030214674811633 -0.000966112856060952 0.00650201380230793 -0.00124971979401181 0.00302187834009813 -0.00926780973086505 -0.00598780287477441 -0.00252934874625836 0.00154888148253975 0.00513383221914092 0.000508097386426863 0.00281623820003316 0.00176321599772839 0.00170371873531889 -0.00283349875407089 -0.00859840492911644 -0.00171361893234378 -0.00171757279808802 0.000834921624228677 0.00182725961942501 -0.00284701775395745 -0.000400277785975433 -0.000448067703939765 0.0019664643454671 0.00265866810514733 1.07624211147586e-06 -0.00246341791619537 0.00153234122163204 0.00311542789828503 -0.00194361324348777 -0.0142385337287567 -0.141472451416257 0.0687427688720771 -0.0492460301853737 0.0267413620362909 0.141788797200227 0.0137722211366812 -0.00267813788894309 0.021028680766117 0.0245876364287865 0.00415537110332459 0.00783033494116616 0.0129263641910058 -0.00378843655241728 0.0184774433665011 0.0265404153049028 0.00445220222204941 0.00446992887307985 -0.00177397488099889 -0.00569286353291404 -0.0183123425035406 -0.00160281268020992 -0.00779222303607748 0.00164614662296435 -0.000424295803447089 0.0141132146065967 -0.0074060954199294 0.0228848533518821 -0.0145640938402877 0.0217183141141232 -0.0299378564506433 0.0105364515926023 -0.017872091276194 -0.0318947151875249 0.00159960495292799 0.03899773669163 0.0208990452646766 0.0040357480219374 0.0358578586320525 -0.0221333626093559 -0.0443060921233485 0.0264143477091557 -0.0209003772473944 -0.0101835079330333 -0.028764107148961 0.00423610710237771 -0.00461446232571047 -0.00112427753395804 -0.000590227784681953 0.000256565306368142 0.000224398913162317 0.00162331862654706 0.00112811293408432 -4.01930167404848e-05 -0.0182075204484418 0.0241090486197551 0.0236198555076871 -0.036417052415963 0.00760120720388682 -0.0174459490255893 -0.000291673381786291 0.00296319973653264 -0.00187242531464727 0.0102805868101798 -0.010447980075959 0.0238667232225065 0.000799019875318148 -0.00473324231297553 0.000994060160548039 0.0117984977750576 0.0406242585083795 -0.00617422263128449 -0.203207472383056 0.195409885695044 -0.0902162284036677 0.139129023978602 0.209492850951746 -0.142318772593479 0.0120988254666892 -0.017826000975002 -0.00198901305754742 -0.00476528132613311 -0.0187328306957797 -0.0289404214945802 -0.267537888355733 0.149688790874939 -0.154982393219827 0.355931099782396 -0.296561654563019 0.132404980612291 -0.302443614601179 -0.517164053751453 0.0644365358246077
  90 1517.32866898847 ""  31.7589848198364 0 0 0.00476600492959273 0.0152134276032935 -0.0311576702421231 -0.000209568970481372 0.00277866426494836 -0.00707585293230569 0.0129249762479367 -0.00682983854229147 0.0261217904443375 -0.00172742855461044 0.0103847254506114 -0.0267543377124608 -0.0247932353826399 -0.00845027135596049 0.00176060195987479 0.0185828081454721 0.00152809405076626 0.0107824374277275 -0.00078903666211301 0.00505243359399966 -0.0137698537044699 -0.0179430567187385 -0.0042328680198067 -0.00287247435336425 0.0151935051231214 0.0115793772664872 -0.0165110343853545 -0.0067303653910422 -0.00441058742437177 0.00527299722802772 0.0195142897045077 0.00171126619176363 -0.0174404169615479 0.0128312687908867 0.0202042834940041 -0.010675947382354 -0.0351827329864375 -0.283849698724332 0.13367944703393 -0.0909178969365394 0.0520170493954656 0.288981163052728 0.0481646450233935 -0.0131698070117644 0.0677596190919862 0.0684893070113684 0.0125879927712676 0.0214577905509849 0.0381851252381725 -0.0121774151147418 0.0611938116395894 0.074871858251251 0.0170854702732788 0.0151293088634668 0.0170444044202041 -0.0083540932136708 -0.0306876561136026 -0.00078949065088484 0.00307045346675046 -0.00446373927570432 0.00193630400815304 0.0330271191189218 -0.0150581695357839 0.168959421863734 -0.135103564508502 0.13090233503115 -0.246811098824411 0.0525318595082346 -0.123377588060034 -0.229988141090852 0.0386167188061298 0.282828607920516 0.104523223511128 0.0756241357414051 0.220959134397892 -0.117284054280786 -0.316149254771761 0.144284597962169 -0.195770589486562 -0.0772732818368201 -0.176307986587284 0.00498719731201121 -0.00851306896595919 0.00119680544946447 0.000570367991329134 -0.000302326040678286 0.000555891672290953 -0.000661681960496364 0.00546480961156063 -0.00359250134615878 -0.0198315661973973 0.0331054669103441 0.0317750492222279 -0.0356013937197225 0.0381853860198085 -0.033755181456677 0.0126199090314765 -0.0166127934517725 0.0118260691296705 0.00253771000698077 0.00338626569683636 -0.00932342108460405 -0.00104246356813365 0.00222218979553274 0.000484852261780708 0.00924720428325592 -0.0125888189286964 -0.00309237678210901 0.0625333042765682 -0.0566549562760797 0.0194251744273769 -0.0420189055428543 -0.0731711101634646 0.0569285262125005 0.000872928192764642 0.000218827864022395 -9.93087129044149e-05 0.00203333919740955 0.00589184700737109 0.00210681283349109 -0.105417038098843 -0.0626839831539993 0.111360161401785 -0.102153139592124 0.190037436298926 0.0790051287064349 0.0594752183231803 0.0817807523701002 -0.126839061128216
  91 1519.77344273168 ""  12.2219775195743 0 0 -0.00853000234487114 -0.023805001261297 0.0479350949340562 -0.00575681048678091 -0.00307157230996071 0.00356945825568066 -0.00806992694892119 -0.00242953350816624 0.000293149057010571 0.00526509831248449 -0.00142749152617086 0.00734084687039193 -0.000784267674657106 0.00149896271912757 -0.00431712557170443 -0.00352732480686393 -0.000426055860674822 -0.0016830615327385 -0.00455531055739633 -0.0020414452069704 0.0017897917907437 0.0165850661866216 0.00422283554875252 0.00179463270821057 0.0172894304530041 0.00945056276579478 -0.0110115644227203 -0.0082107422553944 -0.00333401628906088 -0.000229506531466604 0.0163802046670756 0.00185276526689846 -0.0128869382609986 0.0114695410400394 0.0152471456919316 -0.00721047367110044 0.0579796563000643 0.435129121842453 -0.203085064905221 0.146943448476837 -0.0803650662193483 -0.440508037131075 -0.00609413555466634 0.00365179209414637 -0.0148614650889684 -0.0359612329957086 -0.00616426778172697 -0.0121171423616526 -0.0160542162177321 0.00305319631856667 -0.0211193897965132 -0.0347629795943641 -0.00767587068566322 -0.00774171128168576 0.0218229000023776 0.0104925617953092 0.0334023157158522 0.0147751973880291 0.0247086051860184 -0.0235184807608232 0.0182110473924863 -0.016083495054128 0.0178011181407891 0.13352745743289 -0.12233602099953 0.0866719455475285 -0.214253041559419 0.0297709834865486 -0.0958812194546829 -0.180770361341727 0.0460979393358674 0.224178972918806 0.0657102510216279 0.0817559818797807 0.165011169189103 -0.0786803364476158 -0.25438943108053 0.0993697690088666 -0.177696212742593 -0.0646611682478848 -0.130281923561896 -0.00721237684468112 0.0120560701113643 -0.00127658803110273 -0.000264456251146843 0.000216894586325908 -0.000600283932070793 0.000635370243011322 -0.00672446664597774 0.00395919092346568 0.0285836411403935 -0.0479053463060434 -0.0455354154527156 0.0512990923298669 -0.0511639820934769 0.0469999904218489 -0.0172985398837272 0.019286085507777 -0.0150976966750938 -0.00297967308690603 -0.00348454297588432 0.00845078714494983 0.000462723790914637 -0.00206740583488634 -0.00134305180629351 -0.0111822613985505 0.00769462212485506 0.00358823764778047 -0.0491429678274032 0.0420724403881931 -0.0139980997211214 0.0316533462457619 0.0558527044318812 -0.0505085657035833 -0.00475324844604521 0.00216287793445043 -0.000220095790610489 0.00510553226204805 0.0031682016867458 0.00611853309348391 0.141325861018561 0.0449905056747111 -0.0945268834658826 0.0610566055513099 -0.157976416242157 -0.0965184347546701 -0.0230966108674449 -0.0188677776409363 0.122470167493797
  92 1524.69132085713 ""  5.93691297211082 0 0 0.000303163834603242 0.000493152212581497 -0.000912412937216557 0.000345599906697184 0.000107310360095974 2.38877408867985e-05 -0.000870956582674486 -7.9247808259451e-05 -0.000469778021121886 5.76336679987763e-05 -0.00050264509078931 0.000473653005176159 0.00105703053089971 1.88594372660129e-05 -1.93322293898976e-05 -0.00116798353858074 0.00213129584064935 0.000365993035249435 0.000323555121498537 9.94833074935611e-05 0.00128415128424617 0.000536528209954748 6.86368370395444e-05 -0.000431479265928919 0.00805593035026881 -0.0276789145458808 -0.0118520000500448 0.0121399659378356 -0.0370224989129731 -0.0154129849169828 0.00177316668924204 0.00440747512907993 -0.0199830199146994 -0.00123318642818754 -0.0104742621885066 0.0172309909397677 -0.00179181724114381 -0.00911296930838666 0.00411500363131209 -0.00339603757571533 0.00166718374231097 0.0091079630524191 -0.00137522392538768 -0.000635842339047034 -0.00327995227840105 -0.00673304767552026 0.0111643118714558 0.00389920182677693 0.00254389551193585 -0.0131387417617132 -0.00828348529837131 -0.00264372639176992 0.000839146761712023 -0.000512778017151118 0.350674019691652 0.0924962701200482 0.20272930894588 -0.165656422076291 0.52031629928932 0.20213199136026 -0.377550534587325 -0.0148298835268169 -0.156058750458115 0.132280871565948 -0.016275419133724 0.204668896705713 -0.0316137241456593 0.100760223522427 -0.0848864900369561 -0.160011494782449 -0.0749853510027366 0.176350645514083 -0.132302271520004 0.0327757571944779 -0.184332086651645 0.127315055994427 0.157569936926624 -0.138714592044959 0.0150930795816898 0.0256940851182217 0.126874918638483 0.000171087023266501 -0.000267062164244433 7.30746077648349e-06 -7.83365479586802e-06 2.36706549120834e-06 8.57540879897217e-06 -3.38958667507845e-05 0.000134579280107389 -6.54936912030375e-05 -0.000679411942498402 0.00104149726084001 0.00102480626858249 -0.00128647903480806 0.000868042951172831 -0.00096760080501715 0.000402349169148434 -0.000272795878317136 0.000276123725557614 0.000188701450281863 -0.000201297682880763 6.37771313020826e-06 3.40895653850871e-05 -2.65792032202268e-05 7.29179363924821e-05 0.000430463978501784 0.000292526711261535 -7.02190204114616e-05 -0.00193438103573897 0.00222917761082916 -0.000654774432239076 0.00163239222542268 0.00226026057517595 -0.000296696137365472 0.000324736211755323 -0.000212122853420304 2.62513539382766e-05 -0.00038164865938844 -0.000583972444853379 -0.00070026278740741 -0.0069327799398557 0.000736965812630837 0.000487648719468749 0.00246336816779572 0.000519627904578134 0.00385436993395738 -0.00302474311714167 -0.00569369365995801 -0.00299006291884123
  93 1530.027139629 ""  2.91180497075162 0 0 -0.000371103166273883 -0.000472702939861961 0.00094003718419687 0.000633314114350622 0.000140940723550707 0.000369213989727191 -0.00473133733559451 5.02693527634527e-05 -0.00280442299022457 0.00171919516097891 -0.00167206216598754 0.00500842090052971 0.0031908485563567 0.00140227199313523 -0.0010679846965204 -0.00325383358064682 -1.65924499305782e-05 -0.0024731756353382 0.000220945515636923 -0.0013992967637723 0.00387793976635733 0.0051741593895594 0.00164328972629694 -0.000333063046166724 0.000886867451264568 0.000370042799664986 -0.000296977174922074 -0.000635006362037701 1.42602778567683e-05 -0.000588585663878809 0.000497475661045706 -6.90362958221517e-05 -0.000359303676493021 0.00026898352153341 0.000469204628154848 -0.00011156788876996 0.00366360514445726 0.00773526129901632 -0.00230417177762074 0.0037612400054969 -0.00118593907643038 -0.00688498961712147 -0.00974689515261342 0.00452138296151698 -0.0167445309180414 -0.0160147778835344 -0.0028846373044611 -0.00539275152634151 -0.00974632890126859 0.00296003161453686 -0.0157373003137573 -0.0154080997119856 -0.00266337899614882 -0.00419391542726092 0.000975962493047087 0.00280427284608682 0.0098732142276138 0.00368671833031746 0.00339615655830677 -0.00471572325156388 0.00387588954224312 -0.00737030421961073 0.00568748550665578 0.00418550305720065 -0.00311424236972433 0.00369531900142398 -0.00550019872057595 0.00184376006593698 -0.00329420725987172 -0.00546529711558854 0.000681264054851859 0.00679739487871213 0.00255236923499653 0.00145785164180284 0.00531562509449264 -0.00266993814196997 -0.00692355815672415 0.00338095398776412 -0.00389361182394333 -0.00168425471988259 -0.00436700450193197 -0.00039202132796231 -0.00699228267152141 0.00124878872338668 0.000540524901558976 0.000413067733719558 -0.000432007274404657 0.000668374283568199 0.00059578735551966 -0.000128062411196374 -0.00227782517600802 0.0290906628247375 0.0145361793819414 -0.013277957853104 0.0273860077736142 -0.0178793469426022 -0.0045096797062417 -0.00167056408827314 -0.000646622842393272 -0.00392836221747207 0.0748933310869238 -0.0153824814466104 -0.000177071184977347 0.00998117544353705 0.000976977695549252 0.000891940565355508 0.022095425661052 -0.00104891574050089 0.389389056560697 -0.443803041253586 0.0163734141054357 -0.332246411079171 -0.475280099809133 0.190019499467675 0.012240177417101 -0.0146953525562217 -0.00548134121507909 -0.0153892712127559 -0.00574558609608453 -0.0150442147577063 -0.0513170160990675 0.0936744299313825 -0.115178060539738 0.187769037952565 -0.202927321385623 0.0152967427439036 -0.143271854285301 -0.235549798431211 0.0952830867602077
  94 1536.39656016127 ""  2.45705131206066 0 0 -0.00156151435859654 -0.00197575595086936 0.00353030458555876 -0.00303069893104007 -0.000244685457251621 -0.00151880569833362 0.00800953043762122 -0.00216976232262458 0.0112927708319302 0.000926599698249326 0.00608186355730115 -0.0144079885035015 -0.0170517810397473 -0.00640972855101858 0.00271419620507032 0.0072469893095849 0.00407929052832651 -0.00450852758683909 -0.00518252913505409 0.00367276402138944 -0.0135859847915722 -0.00677273721839752 -0.00347807190144588 0.00377090864826417 0.0273561255351479 -0.00483728529384154 0.031924129556727 0.0150561860359571 -0.00770882167443293 0.0278958727171394 0.00999953047429602 0.0101900989250192 0.0133537802128341 0.0160449813156156 -0.00974776899139642 0.00655212633947003 0.00787938054274318 0.0370455428484256 -0.0164202237918919 0.0158338021194273 -0.00670274628472036 -0.0365901661840529 0.0326875302230233 -0.00930395151369888 0.0467557523548879 0.0520460019745152 0.00943598541863166 0.0186892731911331 0.0393145796882569 -0.0174459127681084 0.0759287126222464 0.0358304984022947 0.00535128084226195 0.0128132787159488 0.0254742805620721 -0.116793514310719 -0.429047066303319 -0.175537860509189 -0.122493244309187 0.216444515074022 -0.150469372196414 0.350851975592145 -0.25367264802063 -0.0570841447383016 -0.14044607772886 -0.26183919156144 -0.202392603727252 -0.16489593722939 0.0544807726225706 0.0575323748657751 0.18641650340347 -0.0502347197462612 -0.180009315416537 0.217691700542625 -0.128464809707682 0.13962268823812 -0.0379563992431843 -0.151197835788206 -0.238651084146418 -0.0404674335694102 0.110194514529995 -0.000467941293394117 0.000662767576659312 -2.47486950395851e-05 0.000115907826264716 -2.24980975743667e-05 -2.7917662983332e-06 0.000189233745535116 -0.00029618247813492 0.000160519271836701 0.00160555221252585 -0.00228961451725259 -0.00246799243050049 0.00258343732181539 -0.00233373661012086 0.00244372000213213 -0.00136592301706002 0.000534662073357531 -0.000790487854504957 0.000213349046663721 0.00161554815992803 0.000347935760006181 -0.000258054913731557 7.2406121466775e-05 -0.000324086573362151 -0.00014811023495929 0.0004829677312233 -0.000207253236109561 0.00713242179963321 -0.00942285700766569 -0.00143676415979586 -0.00727144762162024 -0.0110163591641361 0.000999102155764713 -0.000918684178429492 0.000228006854412963 -0.000314445466170471 0.00265449707989865 0.0031822546108325 0.00225684058119837 0.000323157108620451 0.00211666763549475 -0.00317526773516932 0.00503764185484589 -0.00581337521945624 2.02209351166997e-05 -0.00328898831015304 -0.0050987660302185 0.0039911842330439
  95 1544.91536679474 ""  136.708794626625 0 0 -0.0110166264588876 -0.00757437728827495 0.0112715601328123 -0.0196774588894934 -0.00212073321785598 -0.00878640797792017 0.0798714182184326 0.00138758516671828 0.0550661584037716 -0.0155248481184881 0.0260520495961297 -0.0763916432737324 -0.0717084428437439 -0.0251542567551055 0.00681410136640116 0.0648342899924532 -0.000870921928624413 0.0537555022371219 -0.0122568923823912 0.025001427773519 -0.074052891115341 -0.0765750717769178 -0.0260387991418128 0.00842950727853236 -0.0244476520125527 -0.00299156040044016 -0.0127684408748368 0.00255945209596414 0.000927711223069296 -0.00102263744625693 -0.0069979281916926 -0.00120269713019888 -0.00130564801405049 -0.00659971447948338 -0.00216102988030229 -0.00142699737936473 0.0491629364884932 0.150173803120914 -0.0618118156652189 0.08073894181831 -0.0260910540652065 -0.143600579663189 0.15559147901636 -0.0565248908196616 0.254457631112298 0.2932205705868 0.0572435071877173 0.0865985234583036 0.156125342495205 -0.0513182160420433 0.255104336202635 0.246454206218039 0.0426980629271704 0.0733090297281683 -0.011326783624646 0.00501295510266928 0.0220432464704995 0.0132356169754579 0.0142830361477763 -0.0144892068698015 -0.00730756338986675 -0.022720590263531 0.00892316284003588 -0.0181833091229229 0.0735332367344086 0.0503585970518702 0.110389865388026 0.0363511308958101 0.011801491830661 0.0268619846960973 -0.0730766719208775 -0.0415054999386626 0.0308971952555051 -0.082315198421635 -0.0144649211465213 -0.0220472949654002 0.0831072789374613 0.0190882586573787 0.111449711219257 0.0278170830643673 0.00940080540517087 -0.00185896270447805 0.0026590265449432 -0.000107994610317223 0.000958346014581083 -0.000185279550940574 7.96924640510071e-05 0.00159351171955361 -0.000951773231147205 0.000654513216273186 0.00545709149292442 -0.00765700794511421 -0.00888823940832164 0.00882624632933126 -0.00786137725146004 0.00860437635729093 -0.00689051830039863 0.000608525201744327 -0.00292858370423421 0.0017701194688865 0.00402721903247087 0.00231853970814227 -0.00169110689354526 -0.000412826110172406 -0.00209550098518773 -0.000125235698562244 0.000634723692055567 -0.000824593294025468 0.0166312424056467 -0.0237571006865693 -0.00694322499712491 -0.0200034346533295 -0.0327223789895524 -0.00437100839462555 -0.00743667018437444 0.00517832846601433 -0.00097431878914933 0.0185609439717081 0.0207597461355615 0.0166325613522069 -0.00229955242553621 0.00385813249353142 -0.00581318501010582 0.010063310990032 -0.0091864005150313 0.00235562571578343 -0.00692380646436711 -0.010574669371306 0.00674499059417702
  96 1592.15334153222 ""  5.75739125801448 0 0 -0.00556251358167956 0.00278136285692345 -0.00964311808851634 -0.00389802433214473 -0.00689376446735037 0.0147921346508162 0.0774708250181589 0.0672101323258308 -0.11073113681692 -0.0162817357747889 -0.0413243152924098 0.0903239752672862 0.070450267149585 0.0350394056381319 -0.0328576015872546 -0.0579160233623541 -0.0536558796005703 0.0905370708915738 0.00148307490099729 0.0372073147266307 -0.0942496315359889 -0.0689324823986055 -0.0389743801860826 0.0474691139720309 0.0106421977568877 0.00847660566249683 -0.0130730156000161 0.00145736603238775 -0.00201622338991021 0.00598704863552901 -0.0014359905789622 0.000364357528452654 -0.00100406824342933 -0.00127357611817293 -0.000279672968620807 -0.00131990901959596 0.0167871976979631 -0.0133124109115282 0.00652626289721453 0.0104953331726149 0.00633904697498128 0.0171827028493456 -0.117841499163865 0.00553040644048509 -0.0974445996425193 -0.135794554051739 -0.0119186087865222 -0.077165185342187 0.125256420953657 -0.0191556025127936 0.149232143529776 0.088383510193142 -0.00891859628875118 0.0802480985255197 -0.00387825927195126 -0.00843311480540212 -0.0187044741113315 0.005674048530942 0.00344551595712997 -0.000443498906331979 -0.0131633861011776 0.0146075524941552 -0.010307621494325 0.0161919582840949 -0.0269156243895794 0.00283518092702888 -0.020195564520302 -0.00303481343671698 -0.00541617485959389 -0.0139297346332698 0.0106796984358188 0.0144282519856183 0.000342863104400608 0.0222777088342057 0.0225879550344164 -0.00308357041710414 -0.0225132996175483 0.00103042662511798 -0.019587087405338 -0.00505194650700468 -0.0059438196399636 -0.000380096618427264 -0.000116228019152551 -0.000360345053901927 -0.000262044067066983 0.000262889169874229 -0.000431947753219384 0.00120910950025013 -0.00188403035906006 0.00305600855045421 -0.000884547850000815 0.003667812301144 0.00138580281654629 -0.000222056626475872 0.00101719383106112 -0.000877583752320288 -0.00144615809814363 0.00351866657832025 0.000380066545723134 -0.00028503755439269 -0.000286925673298558 0.000200183791832021 -0.00042728545269399 0.00146299518153412 0.00123366294869031 0.00054945297245942 7.49566688728598e-05 0.000279273855146705 -9.42746328745908e-05 -0.000818219190884389 0.000203405118033913 0.000227244245951351 0.000350686834346729 0.000173517162592881 0.00927587313099269 -0.0149191654576886 -0.00249845179642408 0.00255958783655181 -0.00142384014500004 -0.0160792004505347 -0.00380595793527163 0.0006427119692025 -4.26288684936136e-05 -0.000805938016619469 0.00142722926007032 -0.000228278256193359 -0.00179630068226888 -0.00240181744255269 -0.00384127836729381
  97 1634.2456756348 ""  58.4316701306636 0 0 -0.00838166855957637 -0.00173776603816978 7.94661451682845e-05 -0.0061666575135373 -0.00128715606488537 -0.0024574597917543 0.0725509370448596 0.00620535325978113 0.0380105190659134 -0.0778042158310957 0.00857663554787037 -0.0807778342474279 0.116678498398937 0.0176399731968397 0.0467711789685101 -0.0688250764239672 -0.00384467692688303 -0.0448499057767002 0.0769912891035168 -0.0108610049866606 0.0880595284600494 -0.114090855638069 -0.0163768203256146 -0.0459793251222399 0.00864990637384702 0.00101299702766876 0.00440434518316282 0.000706714518583675 0.000400098383890039 -0.000374697776161025 0.00136382238237438 -0.0020160234696796 0.001257690482824 0.000333269023474418 0.00108021393265281 0.00244766776017287 0.0269735189384703 0.0286327353934747 -0.00456969248948068 0.0315755621489857 -0.00546194623336143 -0.0217896228301436 0.0329958571611617 -0.0504735265053172 0.148903254660396 -0.192041492910258 -0.0545744526524019 -0.0156692759463987 -0.0431858387829222 0.047497504171193 -0.157018456517054 0.158600527391591 0.0463676776867151 0.00143956209038929 -0.00240642280012439 -0.000329856914383389 -0.000491462577321375 -0.00412743797285525 -0.00400409811690754 0.00578958873848473 -0.00187132863833492 -0.000722892474998263 -0.000482453657034486 -0.00152754839264308 -0.00461941392557046 -0.00578747477953814 -0.0126295078030197 0.00128997368405829 -0.0060527547085149 -0.00200607294270447 0.0143014348776498 0.00519623087609367 -0.00465568628239006 0.00544653280629027 -0.00152102396203395 0.00660656879733186 -0.0127166235425496 -0.00550510138313014 -0.0109436241736948 -0.00336025883704304 -0.00789901288729915 -0.000478283715963366 0.000489184554985237 6.49515058723487e-05 0.00103861898278143 -8.58248195867487e-05 9.22046774677672e-05 0.000533273970890851 0.000173488868383987 -0.000172238300306841 0.000999646845825357 0.000240591817155773 -0.00153069278694079 0.000584169501790497 -0.000351740680404296 0.00105874501497095 -0.00209930455189267 -0.00140352921132553 0.000444497535966319 0.00292586530969341 0.000736476492826336 0.00105841191557681 -0.000339954474931785 -0.004678724013684 -0.0061172110898795 0.000287070306660371 -0.000364682664345077 -0.000240778583910592 0.00265082610312145 -0.000520265330648905 -0.00273135656501244 -0.00587346280620912 -0.0138458085934786 -0.00833707921391641 -0.0375174787125352 0.0509450908178506 0.00653291272311697 0.0153540568219226 0.0303294435478127 0.074858076470206 -0.00533843974462796 0.000112840743014855 0.000452720960271966 0.000509087634052242 0.00305510729215785 0.00412627307967812 -0.000737659877403559 -0.00229410750383339 -0.00308191238646662
  98 1665.70786824722 ""  18.0676882559344 0 0 0.00373810383360193 0.000916970041337001 -0.00109826080519208 0.00204153619316668 -0.00250335733768028 0.00231683505044443 -0.0112573459077644 0.00171960227997642 -0.0114933908821015 0.00789958295926784 -0.0024400134055132 0.0121979139040671 -0.00881041164128161 -0.000706297376419278 -0.00501924764028453 0.00452171162734183 -0.000615773437631327 0.00522647581214711 -0.00727055501093688 0.00150347054611461 -0.00968201127532494 0.0122188091567519 0.00112490322877739 0.00597560459591983 -0.000574471160003556 2.06228177984682e-05 -0.000545980580060182 2.53786801028904e-05 -7.18315154690978e-05 0.000166327080793099 -4.48860453741358e-05 0.000184909639147828 -6.72293044359486e-05 6.54863007376422e-05 -0.000111971198882012 -0.000171610633193973 -0.00805249995734447 -0.00455732942696805 -0.00154763058546287 -0.0110984953697381 0.00262771076452594 0.00363325082780777 -0.00870629613035759 0.00580068246463815 -0.0207175740012133 0.0118515919376258 0.00413866792372755 -0.00113118981057258 0.00455401989010319 -0.00434173398532295 0.0148573301771499 -0.0182462314124226 -0.00391714310315702 0.00119320811920834 -2.26334033247715e-05 -0.000166873427390277 -0.000235338879347748 0.000479731634248146 0.000373621559583207 -0.000537744387300177 -0.000150645674573082 0.000229999371884963 -8.18990672021464e-05 0.000208977022711086 5.85609551258486e-05 0.000236620758494057 0.000492639168411091 -9.3335061491993e-05 0.000364537720355911 -2.54934142323004e-05 -0.00115880528096978 -0.000248695763609095 0.000195754803061608 -1.78019406809862e-05 0.0001448980566684 -0.000612571094054377 0.000761815733569487 0.000494677525159787 0.000331331787701504 4.51713391749917e-05 0.000430753970813321 -0.00125732149691556 -0.000855442801671649 3.19938553738566e-05 0.000452750530160497 0.000555255372927057 -0.000925885751587138 0.000441478060130147 -0.00102494767965109 0.00210853766474345 0.00674016816106849 0.0118539593710959 -0.00260745804137271 0.00168027101864593 -0.00170147272146446 0.00247186899727419 -0.00339482294546776 0.00371297135633048 0.00422197899694951 0.019644734250556 0.00111616561201537 -0.000681507081973113 0.0101261325194137 -0.0436918699657594 -0.0524486414406694 0.00182915919694434 0.000200517460060425 0.00376988643900333 0.00405760756088984 0.0307380290258425 -0.00109978461017391 -0.0178871441640544 -0.0596126018483373 -0.0387478539461463 -0.354600914921954 0.487244976009055 0.0713986288901339 0.00182258504464282 0.176160925201202 0.705127517005462 -0.0379324597176706 0.014606076479626 -0.0151845104419982 0.00737354407548249 -0.00321068443793768 0.0112577261234342 -0.0114012342393502 -0.0330285328707484 -0.0355720603299301
  99 2727.9502672769 ""  162.528726945854 0 0 0.000524701564413866 0.00192050051980273 0.000131699381004267 -0.000747355432873604 0.000156058327940068 0.000108294557408184 -0.000317649168314997 -6.70203242703757e-05 0.000238006251570005 5.95370194322755e-05 1.77038769131567e-05 -1.15884061948401e-05 -1.82255687715703e-05 -1.79740397339565e-05 1.72344684966064e-05 9.8827785248332e-07 1.33556248101506e-06 -8.26743351893155e-06 -4.01754321567938e-05 -3.43049654609305e-05 3.67884578841306e-05 -1.30644287241003e-05 3.00709817447046e-05 -3.11528780411972e-05 7.23819501842965e-06 -4.36046099504989e-06 4.88087122580709e-06 -1.40120376824597e-05 5.52167701051075e-06 -1.28684529537063e-05 -1.81748801269267e-05 5.33819732507836e-06 1.74248177721477e-06 -2.03389414100196e-05 1.04910456351379e-05 -1.62466889511828e-05 0.0130723629779061 -0.0138151681184126 -0.0276205484175212 -0.00367721113328609 -0.0208034087705055 0.00274659236714683 0.000484791055640108 -0.000186156804661067 0.000430451999621999 4.32058646877048e-05 -6.251211732663e-05 0.000176486828662905 3.87576495363728e-05 1.47174065065551e-05 -0.000151598352424932 -2.9691730271683e-06 3.75252918335892e-05 -0.00089160926758548 3.54870304339851e-05 -4.91110859823806e-05 1.18622247839833e-05 8.32010462222605e-05 -6.84269032185049e-06 7.64870654942359e-05 4.59307883958649e-05 -7.60368481484417e-05 -0.000106361260268556 1.82258793783227e-05 -8.65288288894865e-06 7.19043240099535e-06 3.20943529541603e-05 -0.000108908014924183 -0.000143515252417259 0.000105664792283141 2.24204577702906e-05 9.8325520071621e-05 0.000103183838265224 3.79291847042777e-05 -2.108980095592e-05 0.000120681415203191 5.64947982526578e-06 9.59351808074825e-05 6.05456443526604e-05 -8.93153622536061e-05 3.27145467360595e-05 0.00202022249467151 0.0030049251872862 0.00085263718247212 0.00522401759515434 0.000542463158296564 -0.000293391887902338 0.0162523419321186 -0.0350211900683638 -0.0657312877781553 -0.00782311981291473 2.2947741271505e-05 -0.0118235969114599 0.00514599833883235 -0.00174597627912849 -0.0178302182019407 -0.280572129483308 0.407405669876184 0.821859949613398 -0.000307436545879382 -5.94893182386375e-05 0.000324943966275863 -0.000700051512080353 -0.00136029705536645 0.000519507549621982 3.48119762017737e-05 -2.24025859729606e-05 -6.28202143389408e-05 0.000580529714033255 -0.000979775526785977 -0.00191080675318991 -0.000934035938017321 0.00151710318526221 0.000128243497021362 -0.000871727994240008 -0.00374736078297429 -0.000151966139324057 -0.00355952099118565 -0.000152654833979386 -0.00474327710651604 -1.79248109971596e-05 0.000448489831475335 0.000329217246075254 1.495656040199e-05 0.000209947521299783 0.000273159352272462 3.38632607196222e-05 -0.000122510917237109 5.51905826929918e-05
  100 2974.48532558242 ""  20.7678017415659 0 0 -0.0140648789372704 -0.011911948203092 0.061477273806354 -0.00222895980130553 -0.000467424976674023 -0.000198941280442137 0.000804813972127593 -0.000419455531748368 0.00123550182366998 0.0016420687126461 0.000769476375552526 -0.000786411640544308 0.000110258797002756 6.12848903207462e-05 -5.68177313463862e-05 -9.32304905951962e-05 -3.03732385277001e-05 3.78112005054529e-05 -5.69748979810981e-05 -3.81550742102493e-05 6.93099528815761e-05 -0.000367702992615421 2.34882681959924e-05 -0.000326010954569124 3.81347497016363e-05 1.54679000529665e-05 -1.16410037890743e-05 2.36669661411385e-05 3.82819520555525e-05 -0.000103768844901033 -0.000153251498464584 0.00023143459990174 -0.000193956623843445 -2.85753290338335e-05 -0.000152155414498209 -0.000357472460738417 0.210483733498103 -0.391360352763925 -0.671711312751771 -0.00573958489113371 0.538011350481954 -0.0571100559717638 -0.0215256192491031 -0.00959952117870889 0.00632189225155433 -5.22717048306978e-05 0.000523881923023307 -0.00149286066957985 0.00122678429781895 0.000650476177823996 -0.000732502599785226 0.000633008983025987 -0.0001414715175848 0.00107472347798142 0.000244373693093096 -0.00112138141914937 0.000287234336682779 -0.000123794289492869 2.48240803820821e-05 -0.000177314588962255 -0.000345407781890233 0.000660993148141285 0.0010688432234268 -0.00271556405676542 -0.00150563080353388 0.00143095544102325 0.000693379026068505 -0.00141315495239219 -0.00224812814446468 0.00361537888352669 0.000114770544604355 0.00292761734933578 -0.00323783078004457 -0.00168497934824902 0.00174244901834614 0.00416468938447322 -7.97666801790594e-05 0.00322615111765145 -0.000855096054674478 0.0035773091149296 -0.000902251847841669 -2.72705981157724e-05 -0.000422185011743308 -0.000554988105496369 0.000496705941363137 0.000141064554892449 -0.000376173295089485 -0.0014983383083384 0.000982761624265859 0.00108605570491836 -0.000603171012350295 -0.000113909111574349 -0.00350357779154211 -0.000899978603260551 0.00187502995512261 0.0092798522350951 0.003946035930107 -0.00668073205618141 -0.0117491827578603 -0.000430155824712779 -0.000993074818392854 0.000739520873892308 -0.000435679694576005 0.000437694126298381 -0.000142790497435753 0.000257160413681512 0.000517730297937311 -0.000450820999324269 0.0118776880403593 0.00871945046214782 -0.00766218331776575 -0.00632989396710071 0.00324183613092635 -0.000135304781503381 0.000125719229149902 -0.000225902839885684 -0.000768924274243171 0.00679987812749439 -0.00380324973130864 0.000839831453038775 0.000709501587962537 0.00215567691951987 0.000823646261662551 -0.00673593016680851 -0.00631542770502145 0.00426912884643221 0.00303099783868453 -0.00153835174795646 0.000128042680733247
  101 2980.3956216008 ""  43.898432824552 0 0 -0.000296605098924446 -5.20844358654624e-05 0.00124836546268087 -0.000131172290433747 2.57580379991308e-05 -8.07147521231497e-05 0.000154059564671162 -1.38141528663839e-05 0.000135012817510056 -9.58786967425838e-06 1.86748584869124e-05 -4.35345038222928e-05 1.50130171121831e-05 1.44714189169835e-05 -1.79710372038633e-05 -4.58468575795114e-06 -3.06732151201793e-06 8.44324246182097e-07 -2.54503115370585e-05 -1.83698143016277e-05 2.27929769134437e-05 -5.09890986199849e-05 -7.79276171455456e-06 -5.81375883183289e-06 8.28040450423164e-06 1.27064869159268e-07 2.42579593849744e-06 -0.000115468484295007 -6.55966727620009e-05 2.50685109990527e-05 -0.000134816818436411 9.32117034301737e-05 -7.48877621150109e-05 -9.326612920906e-05 -7.23976224794402e-05 -0.000146119050950383 0.00435439237294887 -0.00815510343358096 -0.0138480709055346 -0.000108996204777558 0.00871600738914366 -0.000826087119264618 -0.000242684726706737 -0.000173752285515626 0.000166785219409266 -3.82541363366642e-05 -0.000112602728450097 0.000245969086569531 0.000332148029356158 0.000196593655343738 -0.000174790726517582 0.000170476820844037 0.000148397021333827 -0.000172522947905331 -0.000264373783835028 0.00151606104604502 -0.000386690337577073 0.00119883478909622 -6.16706246294458e-05 0.00111663238975575 0.000411164187716705 -0.000682115986093629 -0.00110560013825809 -0.000741672547745509 -0.000419563889979445 0.000406873120969225 0.000335977430126492 -0.000708877864467996 -0.00112697599539106 0.00192088939528385 1.36982415802913e-05 0.00159896483132014 -0.000651165544356961 -0.000348643725781537 0.000365984392656482 0.00200789994498272 -1.87542821376535e-05 0.00163669252011756 -0.000286298211944244 0.00125817222525356 -0.000315301657087838 -0.000666764590248103 -0.000608863425561485 -0.000115372378131365 9.35242030902573e-05 0.000127548822181548 -6.21929020013049e-05 7.87714426095408e-05 -0.000171928119528508 -1.83281583310251e-05 0.00135949174279125 0.000602034079640214 0.00107649925643587 -0.00038622884243162 0.000887524261821226 0.00118069773210006 -0.000583256020670735 0.000564350035987201 0.000832789189673486 0.0284371832946539 0.0539626878490638 -0.0342171695461636 0.000929793025436315 0.000224758968893391 0.0019365787395247 -0.00481079240610978 -0.00695990375611536 0.00080036764627228 -0.646127234795938 -0.477894553121208 0.394512217580852 0.306393866990114 -0.170696391691503 -0.00592497999013184 -0.00265452572502665 0.00985181661203247 -0.00788702284816447 -0.00546467890862131 0.00346491573229937 0.000880092262563697 0.00233737773614151 0.0438174040814745 0.0217284079933771 0.052572471799535 0.0401455214397773 -0.0324823988349346 0.004108179306703 -0.00655406662535377 -0.000304948294354456
  102 2986.45889975044 ""  28.7733163990253 0 0 3.97900178887654e-05 9.63681148639138e-05 -0.000159017097289663 -1.10423970944129e-05 3.79925286379145e-06 -4.08058358703806e-06 1.90537025068847e-05 -2.1664401400093e-05 -1.16859795304092e-05 -1.81921148886571e-05 1.80798919527545e-05 -1.76863740406916e-05 -3.26418763084784e-05 1.79319397838171e-05 0.000369649441652417 0.000135871840713356 -0.000126763914563342 -0.000101309958516819 -0.000251914413530501 -0.000141212353037724 1.48112459218013e-05 -2.83467732190487e-06 2.62342556097386e-05 -1.54590853289123e-05 -0.000378026063842663 0.000545977917513432 0.000352703165209231 0.00643616812256513 0.00444471994033571 -0.00310087258967943 0.0145926551962605 -0.0220825335744239 0.00956789780361596 -0.00299373328614181 -0.021582293999091 -0.0329161045060828 -0.000507701067530391 0.000928049996671056 0.00156883168900945 1.64014085941596e-05 -0.00208544145628382 0.000260520920500331 -0.000110672759209912 -9.646946515866e-06 9.20593457514479e-05 0.000161708032807317 0.00227818013642251 -0.00249921991010856 0.00244513992884982 0.00101358472194869 -0.000818423871074594 -8.32019322953176e-05 -0.000128146992420224 0.000536511928220024 0.0193239156062551 -0.103900198153855 0.0258712701862865 -0.0687228476620701 0.00343334613224863 -0.0650905141872443 -0.0256844864417288 0.0475316276754254 0.0759579621086719 0.204624446371429 0.110815648827911 -0.108751116522025 -0.071824033349679 0.14997557438457 0.248077230246851 -0.305331473804119 -0.00139529917744203 -0.253596931611374 -0.286766615972079 -0.153874569273431 0.154111274820526 0.42358519910186 -0.00608782165011506 0.344681404214359 -0.0998846209988721 0.413540408409691 -0.110605547280181 -6.30460742603515e-06 9.3753896198106e-07 3.51561928058143e-06 -3.81377790166249e-06 2.15400582552825e-06 8.37276569125669e-07 1.07274338312012e-05 -7.85649866354752e-06 -6.75874270662251e-06 2.02088701906353e-05 -2.07551166093806e-06 3.91059449056924e-05 1.27506768852994e-05 -3.5095198285255e-05 -7.93831092282307e-05 -4.6897507367054e-05 6.33475564168058e-05 0.00011616155075442 -3.02336542689941e-05 -2.99466256255804e-06 8.91087479224554e-07 1.41513367483664e-05 -9.41352594637938e-06 4.02296282218462e-06 4.72808378231385e-05 3.12460708350119e-06 8.74928231124354e-05 0.000170371300111869 0.000133610383888208 -8.56590815732274e-05 0.000184523743699432 -0.000111547616677653 1.98186515798185e-05 9.12030384042764e-06 4.78210890386938e-06 2.91242103563724e-05 -0.000161586204345451 0.00012442331033781 -3.39150169780713e-05 -0.000141956499439075 -0.0010032725963748 -0.000639078123414267 0.000550435255455706 0.000431123968860667 -0.000356673802421209 -0.000974166653320109 0.000522901632386479 -4.21506819850099e-05
  103 2986.99096861487 ""  27.8089041970627 0 0 0.000141786221095929 4.53664108386269e-05 -0.000479705173623962 -4.16509548969274e-05 -4.13981226070376e-06 -1.56195215089886e-05 4.65338377089555e-05 2.55069349110907e-05 -6.99104292601304e-06 -4.75120853471145e-05 1.32657247159169e-05 -8.10133431070961e-05 7.45137928585927e-05 -0.000456989389452374 0.00110141602039986 0.000275853327926032 0.000189364466969135 -0.000123602839738493 -0.00113680107700254 -0.000404298093072732 0.000170987758385295 8.81394199133744e-06 2.94283794558853e-05 -8.64860715506417e-05 -0.000690020155632343 -0.000476287667494801 0.00016784126710377 0.0283601237298086 0.0155629856117831 -0.0143260806260098 -0.0153228491118834 0.0242130257123524 -0.00973638196087937 -0.000537907769182692 -0.00782144156005583 -0.0109811125165279 -0.00164909027651326 0.00299517835709394 0.00521166258892133 4.91825941731642e-06 -0.0034559185890748 0.000362095903216017 -0.00035571386148345 -0.000218110389652471 0.000243434068631825 0.00164997698185967 0.00432812933740224 -0.010297371894383 0.0105990857488652 0.00468398118360524 -0.00354670855890925 -0.000220721893033492 -0.000903637539341347 0.0021389785801714 0.0810058059486769 -0.411057859408995 0.102295178739803 -0.291439441610606 0.0149528937575745 -0.275825989359283 -0.12133197570318 0.212652812504714 0.3442270661035 -0.222812635890652 -0.119145733182546 0.117991994884533 0.0800870640135336 -0.166671893478165 -0.272687162955919 0.324841743628865 0.00102327151625976 0.269992175375726 -0.0986921053370645 -0.0537007089689687 0.0523761155702168 0.141374069218201 -0.00189476512993593 0.115473099205131 -0.0355162187714057 0.148456962240217 -0.0384754973939419 7.87469510773617e-06 1.25222856392434e-05 -3.2216600651771e-06 -1.30334718584645e-05 -4.78982177339784e-06 2.56753034497045e-06 1.56290954961699e-05 -8.8127466393179e-06 -9.72795083811022e-07 3.32423998149881e-05 -1.46410190997698e-05 7.34295720728935e-05 9.61039577429335e-06 -2.20940802436632e-05 -7.47360217809631e-05 -2.14470666440837e-05 5.29215426048032e-05 6.92485581790799e-05 -8.5555145252809e-05 -8.99039146782294e-06 2.61120339514001e-05 1.90408514010993e-05 -2.75524167823545e-05 5.06265993801631e-06 2.88525217965481e-05 -5.04019008641212e-06 6.08478447809941e-05 0.000549781457627427 0.000403279795637454 -0.000328035054154444 0.000456605509532724 -0.000292857734031883 1.46649048821908e-05 1.54235287974771e-05 2.24532346749482e-06 4.93507200158109e-05 -0.000304449737085414 0.000274728117258804 -4.2560907847948e-05 -8.53074454370713e-05 -0.000671103063773779 -0.000421019308884208 0.000435667522830258 0.000350765235959663 -0.000287438742536667 -0.000664729005227744 0.000361319117220325 -1.0438726846993e-05
  104 2994.32929920001 ""  30.776994203766 0 0 -0.000175207203389126 -1.72418977368982e-05 0.000452051148242196 0.000124576938872334 -9.09935942742658e-06 9.34121486979794e-05 -0.000129819139087438 1.93123369142302e-06 -0.000101657750848247 0.000144393348520309 3.71954063225527e-05 1.90968584254719e-05 0.000205633023590385 0.000581044475126647 -0.00129341907354411 -0.000825633264225125 -4.28181491063167e-05 -0.00057798986540553 -0.00115554903597588 -0.000508335221154893 0.000383199199944984 5.89019787136035e-05 -5.83276832256048e-05 0.000182869579700487 0.000146352268285295 8.86391782240224e-05 4.08189788812408e-05 0.0241051817516197 0.0146022481737972 -0.0151522643025213 0.0136787118300144 -0.0219591873546769 0.00897953910293038 0.00135029416873117 0.0145917866448512 0.0220131402975065 0.00156319900365152 -0.0027298951037329 -0.00488177629116353 4.10453042463441e-05 0.00273377774214342 -0.000329379263528227 -0.000271183113684256 -0.000210419683647154 0.000297007692066458 -0.00270188139712667 -0.00661611351417392 0.0144637471842039 0.0136091837746216 0.00617320558571921 -0.0050489853771432 0.000297520935629826 7.4078879288795e-05 2.13334798732758e-05 0.0703919075458942 -0.37502919452297 0.0936573860612575 -0.239879832827929 0.0116353101880992 -0.225464011321727 -0.112430422949094 0.191118980314835 0.311840569244124 0.196927288594307 0.108957794597912 -0.105692827676347 -0.070676563637069 0.147472601088196 0.238405621177832 -0.2873111088353 -6.13131699839189e-05 -0.238595217853874 0.190983890864797 0.10093124060075 -0.104637716924977 -0.27405618693444 0.00319094984945429 -0.224140880315216 0.0661763270208496 -0.274935164251243 0.0708841270529278 1.30590126595304e-05 -1.85250061373138e-05 1.1890683054769e-05 2.66685545979639e-05 1.37197260424565e-06 1.93045224759726e-06 -3.12626373475664e-05 1.09431142498736e-05 -1.82660698308109e-05 -0.000169289296304381 5.08377339269993e-05 -0.000265885626072725 -5.42856590846894e-05 8.29939958935834e-05 0.000182806830411907 3.8060287172317e-06 -2.52237503364783e-05 6.43898303855155e-05 0.000312030639724005 0.000209246025600228 -0.000179512447444398 -6.31490791044942e-05 6.57039642306249e-05 -2.31066666158143e-06 -0.000138133620868976 -6.34612245553513e-05 -0.00013380516216525 -0.00355294300904932 -0.00266759831962405 0.00217129611189015 -0.000120092629122378 0.00015342191856109 -5.23408078462143e-05 -8.57982340095583e-06 2.32066514127364e-05 -0.000145220346743938 0.000896388562136567 -0.000685241800970183 7.15429855295642e-05 0.000261903138960764 0.00209051167959778 0.00128470754701254 -0.000487782193407795 -0.000334892436818836 0.000286634073276472 0.00183671083598928 -0.000951176524129689 -3.57775639500165e-06
  105 3009.22864388266 ""  5.90021675633134 0 0 2.38911339917425e-05 0.000661059827650322 -0.000345418421206648 -5.43609911238887e-05 8.85436655559022e-05 -4.39151323263289e-05 0.000150277210463932 0.000236046504026179 7.28723720200612e-05 -9.61438468593385e-05 -3.32206506257477e-05 2.89643991364633e-05 5.61019576762302e-05 -1.35635791231067e-06 5.7875399899745e-05 -3.78563821727188e-05 -4.11795298156054e-05 5.86362036057106e-05 -2.20669781469798e-05 5.52318610822202e-05 -0.000105664924983414 -2.3115599908765e-05 0.000113053915771824 -0.00016395324639086 -9.02809675983807e-06 -1.10503349959774e-06 -3.72988201569935e-06 4.39225511305839e-06 1.54875272348094e-05 0.000140261128295594 3.3037315410042e-05 0.000116248584273551 6.26738347522651e-05 -5.68236416946979e-05 -8.47480204705192e-06 -0.000213938696293935 -0.00108695431927479 0.00216261068165614 0.00292777840047678 4.8911327972153e-05 -0.00974899052649392 0.00126024059827118 0.000698321853614777 0.000167752549042017 -0.000209742547806442 1.90800725673293e-05 0.000103476554145849 -0.000297131137799794 -0.000511391414319761 -0.000275028206070417 0.000186480151630436 -0.000333851856415431 -0.000721701309838488 0.00254034937709454 -7.53541708982948e-05 0.000469156839784011 -0.000116157120740319 -0.000377025369107093 2.47637172238301e-05 -0.000331481918035383 0.000425962612438859 -0.000691825552032652 -0.00116011644202717 -0.000944186331575949 -0.000511588537659732 0.000512156618456779 0.000411612081694352 -0.000822592134730226 -0.00134247826060141 0.000182440880881687 -8.80678428844788e-06 0.000143064029590409 -0.00149355028134458 -0.000792835033708293 0.000782260039901746 0.00242775915426634 4.13018662698068e-05 0.00201146714982794 -0.00015353838750447 0.000794469689475612 -0.000239020309928768 -0.000196676312225859 0.000828900311269418 0.000838148134893843 -1.82470723985902e-05 -5.92389994104181e-05 1.48889190014145e-05 -8.99369563067665e-05 1.85003594683229e-05 6.66923462756383e-05 0.00173640090332313 -0.00108785293297868 0.00354954262264974 0.00350607135677012 -0.0067933124583449 -0.0120140959277911 0.000355716529137073 -0.000211190280825672 -0.000640849916063409 0.0128877729838063 -0.00327422691777028 -0.00108515752516062 -0.000388834390172696 0.00047519696128255 7.82421901247613e-05 -0.0199708823125489 0.0109864114241765 -0.042883153592374 -0.039875317207001 -0.0322844610566107 0.0236905510367757 -0.110339817902644 0.0689516843081676 -0.00314328859561783 -0.000149022832605865 -0.0014796016405913 -0.00259781853529464 0.00528757485151919 -0.00546977759345556 -0.000450854529283832 0.0536388167341994 0.460426325010236 0.274866647117814 -0.361128108844628 -0.287641953731504 0.224078196610791 0.541764546682782 -0.306823092141321 0.00301594087466615
  106 3018.64287986153 ""  17.9828322250717 0 0 -0.00011815455031283 0.000368595400636583 5.75393287856964e-05 2.93198649195521e-05 1.03473222149868e-05 -1.26342197319627e-05 3.68783320836446e-05 -3.72883314850869e-05 1.76221654828637e-05 -1.19145787597999e-06 6.28927070715608e-06 -1.51962810882978e-05 1.745757086984e-06 1.43301289494859e-05 -2.98314632506966e-05 1.77213238089973e-06 3.87023214501942e-06 -3.69123503875195e-06 -4.51329395315483e-06 -4.66311709498732e-06 1.01057616971213e-05 -4.27828476276578e-06 1.21891707345446e-05 -4.98234134715734e-05 2.63174362771623e-06 2.67895619640086e-06 -1.49727233014205e-06 -3.77832977606636e-05 5.10253895694792e-05 -9.90639795714333e-05 -1.60697628397861e-05 -7.61279579776271e-05 -1.77774032212605e-05 -9.18580489410645e-05 6.97221301832255e-05 -2.11872375572096e-07 0.000375628931200288 -0.000394868360446016 -0.00113954227211264 0.00026764262742861 -0.00398418136837892 0.000592448150776433 -1.94505487819905e-05 -2.95048325731152e-05 4.6455755059196e-06 -3.39531328293863e-05 -0.000140278232478489 0.000299124664386787 0.000196226554079577 7.14421362658639e-05 -5.31917621657868e-05 5.30161425720107e-05 -0.000363463678126265 0.000611119540140467 0.000162002344388758 -0.000893698533184574 0.000227084993836115 0.000481736265226415 -2.1981147814698e-06 0.000424799560106342 -0.000193931043350004 0.000324117424885849 0.000516245549226139 0.000714741016954513 0.000386457168956633 -0.000387074025675797 -0.000242558347431817 0.000490722259838959 0.000801639261944426 -0.000283439098928141 -2.58168509060106e-06 -0.000234192974760984 0.000679656762047639 0.000372074276525589 -0.000378976457649573 9.07065624967113e-05 1.01210513584913e-05 8.58468202583557e-05 0.000281472254487266 -0.00121137201027863 0.000312453177662524 -0.000660774074726828 0.000107866328214504 0.000265022372761528 -1.00483740364502e-05 0.000102763686471203 -3.70532383964319e-06 0.000216374613823668 6.65945727935255e-05 -0.00017179866443404 0.00562786387747906 -0.000717531675889488 0.00615091703352738 0.00300908436187399 -0.000907277251453684 -0.00675830440260603 -0.000275608122812292 -0.000405589673480957 0.000548654010561053 -0.0796225646866117 0.0231762145032308 0.010311964219584 0.00164495994723297 -0.000711420844239763 0.000409158591499361 0.014382994133775 -0.00377320080847768 -0.0132357719407188 0.211543441412653 0.176690049839873 -0.141652177252723 0.732895885451694 -0.453242456715269 0.0137525556359206 0.000399085161745224 0.00137186825009479 0.00567825349151336 -0.0200871625958909 0.0113876433004389 -0.00607237741223229 0.0192987232308224 0.124554887028906 0.0711758938600295 -0.137712683020191 -0.115684053340821 0.0856211135946425 -0.0555535081013684 0.0324144161091169 -0.000279726212661955
  107 3026.62960921985 ""  35.1249165199281 0 0 0.0126005742768928 -0.0857370299108144 -0.0270962015918667 -0.00063957800788213 0.000434390336500344 0.000171849211966978 0.000112302698163328 0.000226805345951956 0.000278477760008785 -0.00028953182220006 9.81111757376408e-06 0.000110123659651571 3.08409380171814e-05 -2.28970422312301e-05 -5.10046952335689e-05 1.02642572363412e-05 -2.61957846049959e-05 -1.98074088814935e-05 -3.14319014014916e-06 -2.35447835792312e-05 1.85853819225048e-05 -3.3891090646087e-05 -6.35486601620295e-05 -8.85303419081866e-05 -2.84716203462264e-08 1.90803298401105e-05 2.68900775727097e-06 -6.13814064607742e-05 0.000126835023754553 -2.5891727326851e-05 0.000100187932961122 6.738669444295e-06 0.000131533662763256 -0.000223344154999913 0.000157358828857135 -0.000132773081179931 -0.130370556665921 0.232834603512385 0.443639474208787 -0.0101769139535446 0.780765441267943 -0.121372336761943 0.001456234998547 0.00132490518026684 -0.00131678154433309 -0.000112042552014568 -3.00206617945577e-06 0.000228513833636484 0.000256424798444853 0.000198430694662114 -9.17277021123591e-05 6.88908930695565e-05 -0.00023777124782314 0.000350335391687644 0.000229706310332877 -0.00128178667075786 0.000333896945333484 0.000366556992698832 1.81446755987999e-05 0.000345689211541885 0.000118966196878994 -0.000195123517405369 -0.00035947976360856 0.000140340638224955 4.71878321148264e-05 -4.91393033819592e-05 0.000127209499259193 -0.000247077456765463 -0.000346110579472164 -0.00152866749515548 4.887269808647e-05 -0.00126516793809259 0.000468507959693568 0.000280879447286957 -0.00030528588980391 0.00166035085616738 2.47141674786428e-05 0.00138319111378663 0.000510767206427315 -0.00222669936102916 0.000538060889683347 -0.000421154000998274 0.000750079318250674 0.000973209030280881 0.000193790310461376 0.000451288100094732 0.000257820033757407 0.000919972450377017 -0.00268980802967126 -0.00310351368993612 -0.00139363516015057 0.00164716839259375 -0.00216509324227964 0.000388382322601769 -0.00221235484125594 -0.00919297196401626 -0.00752661133474038 0.014209740519214 0.0288830745100104 -0.000271949869455591 0.000132479108623405 -3.20232319902303e-05 5.72444861110581e-05 -1.68710510488593e-05 5.68531468477609e-05 -0.000383743010476728 -0.000792742321810952 -0.000423876490701142 -6.4354391916867e-05 1.57098326569693e-05 0.000119961799064125 0.00293864498126624 -0.00172217923920509 9.86443099221219e-05 1.57287688052643e-05 -0.00035687114249608 -0.000285376821215733 0.000234741918343184 0.000644029639175046 -0.00133979749841334 0.000795439659722659 0.00898077751139465 0.00602179039972715 0.00115515650956329 0.00198779288208173 -0.000683702576908166 0.00261469016192119 -0.00144076945441694 -1.54503511844834e-05
  108 3041.03511337404 ""  5.7649103474007 0 0 4.05572887964163e-05 -0.000277141887568232 -0.000102108480096197 6.70660989778657e-06 7.84029049452353e-07 1.01670748927811e-05 -2.96868077699466e-05 -1.54119120090617e-05 -1.40944559199103e-06 7.80268591883948e-07 3.45413744556726e-05 -2.73997690466335e-05 -9.7198186687597e-05 -1.69749920524213e-05 0.000380402493576515 8.19015492541388e-05 1.18683640384851e-05 -8.50263388580375e-05 -0.000437951294944542 -8.71813733762969e-05 7.7007080434744e-05 4.99182293750853e-05 2.41839284514878e-05 -4.30863742327757e-05 0.000349496138407196 -0.000498017411565807 -2.43317692491679e-05 -0.0131121609871106 0.016634502288364 -0.0088085055330442 -0.0260892725609642 -0.0175105462302772 -0.0271124703482259 0.0607765574806443 -0.0299407111036003 0.0291599521597628 -0.000468935823283284 0.000844640149774805 0.00157833787092721 -2.05123780165905e-05 0.00239989798634882 -0.000377573308092845 -0.000434000109314692 -0.000217033491388436 0.000182681463049057 0.000415605264419876 0.00115524270497847 -0.0033769398830117 0.00466515884135389 0.00178716810431218 -0.00130412407338454 -4.37434126394725e-05 -0.000548506299962313 0.000927331058034455 0.0309887160015239 -0.176844495448535 0.0442777277816037 0.113118655327878 7.64049669524687e-05 0.106150737768771 0.0109626582207033 -0.0210326845963121 -0.0452737472935042 0.144510654965818 0.0816031874054989 -0.0892448022890671 -0.074830934067217 0.133780032906239 0.21251090575101 0.241456175132498 -0.00463049899820551 0.200719517838882 -0.195030036035975 -0.117394181262126 0.12613197820354 -0.432519264708996 -0.00282219970037443 -0.361141159749583 -0.0992707405149029 0.478555262227052 -0.113450947331381 -1.22483693510218e-05 5.15348959552001e-06 1.6256038346155e-05 2.99569947965972e-06 5.92178885797953e-06 2.04218033418661e-06 6.21216130848278e-06 -1.54605571768979e-05 -2.02224983993312e-05 1.04194470271594e-05 5.49489017629515e-06 2.08232167276397e-05 3.095486351629e-05 -8.57401262376986e-05 -0.000189589980377955 -6.67944060129975e-05 0.000101984459499348 0.000219066821728843 7.61484553291751e-06 2.08398010974551e-05 -2.04967356840914e-05 4.33791914158315e-06 3.63347659229453e-06 4.13924854979747e-06 1.42457962736221e-05 2.77009819351945e-05 -8.33457671908451e-05 -0.000247674065645602 -0.000176096224126955 0.000170013060696127 0.000180712914304897 -9.69161856681624e-05 2.11936994936207e-05 1.00912493271677e-05 4.39714526861756e-06 2.22349685981047e-06 -1.44212565998761e-06 -2.86718606411098e-06 -4.20597360308938e-05 7.52709142851014e-05 0.000838913836115049 0.00044545955575813 -0.000963730913491819 -0.000772919766136128 0.00057627382415949 0.000681020376866252 -0.000397996574976627 -7.09481786162968e-05
  109 3042.42254544349 ""  6.13469786877034 0 0 1.49775381784107e-05 -6.58825140916154e-05 -3.93771005909318e-06 -2.26524516622885e-05 6.46644176161512e-06 -2.92868851206728e-05 8.89146441210242e-05 1.90606491356008e-05 3.17331269510395e-06 -3.34435982620078e-05 -4.58085195510623e-05 0.00011430078688815 0.000162601307790335 0.00067487988840877 -0.00138586748196761 -0.000234522559863191 -0.000162793209047218 0.000154690719690788 0.00134717496938597 0.00052474194544251 -0.000190133320807174 -0.000145741017975462 -9.82722342108587e-05 0.000156278241681132 -0.000503037769564983 -0.000282118846255542 -0.000305983566427293 0.0268784108870764 -0.00804665872112697 0.0460470499425849 -0.038160198341012 -0.0274946386924108 -0.0442244299526525 -0.0182441555561739 0.0128430848215578 -0.0108190696004952 -5.55399263445124e-05 5.34598096242528e-05 0.000143883504192117 -2.1096945168426e-05 0.000746938916203893 -9.7192277743541e-05 0.00164037971860364 0.000776028888287151 -0.000670874829662586 -0.00149686604381533 -0.00639178628665375 0.0146589018858217 -0.0150464767774506 -0.00632408314571326 0.00409185663710812 0.000329304490760351 0.00135937040956219 -0.00348615531807213 -0.0304631861963117 0.202043954294834 -0.0394814232194515 -0.362721924871599 0.0137617890698752 -0.329969070324066 0.0759519015945969 -0.118167505919477 -0.179921761598459 0.20269676552717 0.114939605707119 -0.129068713620667 -0.119910269042139 0.220849128626523 0.350364796523506 0.374497675102615 -0.00828319823806199 0.307707465541924 0.0386308985784103 0.0261808693350189 -0.0286422708601452 0.139691669091154 0.00287671357985245 0.115687335401248 0.0399224229467445 -0.180929661893378 0.0435815180149401 -1.53072868287683e-05 6.15877400889183e-06 -9.73610750161163e-07 -3.89562192023042e-06 2.57299513099558e-06 -1.79812212258099e-06 8.81794973369927e-06 -3.87624786412391e-06 2.41959105620964e-06 9.03936499427117e-05 -3.08798218885891e-05 0.000129156623468651 3.15745079732353e-05 -6.09148961429902e-05 -0.000113951694602053 -1.08175345943856e-05 1.09753518995092e-05 -4.36528341543299e-06 4.26118076332572e-06 -2.61716134647803e-05 1.11524011480044e-05 1.59165617752816e-05 -9.81497983372438e-06 1.59010497687487e-07 4.92758866944398e-05 6.18579642760584e-05 2.22106674955777e-06 0.000201716114525566 0.000159416422389494 -0.000123529045372339 -0.000263523567788519 0.000161165268656271 -6.66573719620831e-06 -1.16412440596433e-05 -2.35725342502787e-06 1.65516022510331e-05 -0.000196677077536224 0.000119730836992459 3.44388640609096e-06 -6.05034394907704e-05 -0.000483469526723474 -0.000295338177464678 -0.000373077736178429 -0.00032837151839214 0.000266661080710478 -0.000150906991255866 5.44769286046618e-05 1.75581933160195e-05
  110 3048.2928547657 ""  24.56934914447 0 0 1.85598816736241e-05 -0.000157659682650711 -5.05633585582937e-05 1.01689689169916e-05 -3.1864326799076e-08 5.63991914975934e-06 -3.08481087587529e-06 -3.91406315040118e-05 -2.35122064070429e-05 1.05850201061529e-05 1.89929309450237e-05 -4.38889573949098e-06 -7.11534221335227e-05 2.32262596128484e-05 0.000187559906529609 -3.62826233029351e-05 3.16796615163818e-05 -3.73489554806807e-05 -8.24349444779573e-05 0.000210443873599724 4.10125493968209e-05 2.00232501058205e-06 2.68390421042194e-05 2.32471357246539e-05 0.000689844604393899 -0.00145326867761703 -0.000321336290672166 0.0266639057877733 -0.0747801818352174 -0.0262877552473336 -0.0139355494888307 -0.00233759058490783 0.00892899494478199 0.0216954578407963 0.00572957177237256 5.16403991113757e-05 -0.000253024504279049 0.000443290752863834 0.000829171797829933 -2.36343337241119e-06 0.00138460018817939 -0.000221415480486619 -0.000189865251726008 -0.00012149781776802 8.07807734113639e-05 0.00018133331089362 0.000718320316852187 -0.00148976700705885 9.8157387632612e-05 -0.000400965043493291 -0.000163180602378687 -1.7342137143852e-05 0.000124541984792885 -3.70947137707579e-05 -0.108511857598397 0.613371712855109 -0.166821364808714 -0.0264985992515448 -0.0168443445102919 -0.0360969909643436 -0.184140117435279 0.297876944016559 0.516910278879218 0.124999717075541 0.0723426923289543 -0.0676759270334678 0.0162986331227669 -0.0386806435840775 -0.0619949189248 0.0233812570277126 0.00015601823635852 0.0233573817229404 -0.159139851675838 -0.0839962835948427 0.0919325224372397 -0.102789612462216 0.00176161685728135 -0.0882196836938436 0.000314120709433299 0.0178145669425868 -0.00217427076603969 -1.46127643445626e-05 1.88829471233327e-06 1.62228844206401e-05 4.25926904406465e-06 5.28221976494037e-06 4.52620359088181e-07 5.19541057683847e-06 -1.22010223734828e-05 -1.74382546319083e-05 1.13729700757313e-05 4.03673145273622e-06 1.890405038808e-05 3.1692817366177e-05 -8.46447268074027e-05 -0.00017605848873568 -5.87357123051382e-05 8.36157603662814e-05 0.000183040262408846 -8.7612073952726e-06 8.80473407916202e-06 -9.29263888015913e-06 4.28677814798445e-06 6.19645985453482e-06 2.34681253727396e-06 7.56180106795142e-05 7.06588575564785e-05 -4.48353713778044e-05 -6.68847961433329e-05 -2.84065290256291e-05 4.63881334470603e-05 0.000167967225281642 -9.22147254545055e-05 1.85452222926364e-05 3.19668983723933e-06 -1.22762963443769e-06 4.17692343695948e-06 2.889118111005e-07 -2.11148240678774e-05 -3.2103185904437e-05 -2.61739993887265e-05 -1.3347690818297e-05 -4.69065777452409e-05 -0.000969418603609295 -0.000796575873176222 0.000626104343334757 3.7947140880097e-05 -4.45046339070577e-05 -4.83429626275546e-05
  111 3050.39618737469 ""  101.112556008303 0 0 -6.38465736774308e-05 -0.000139659630297729 6.5874398982363e-05 0.000113506784229949 4.91500638767952e-06 5.47244263576856e-05 -0.00012473738412324 -6.60759111405774e-06 -6.0473829405952e-05 8.74353829708831e-05 1.735006515438e-05 2.01485474437961e-06 -0.000252838303372041 -0.000175405826002942 0.000158889917615819 -0.000397409690111044 -2.79113709714104e-06 -0.000244289947771854 0.00120328944253496 0.000596443107191725 -0.000635925177543633 4.77429263992985e-05 -0.000125083117379732 0.00034396813218588 0.00184044453487087 -0.000230701825381732 0.00212948270509862 0.0314918555523809 -0.00582060533316718 0.0592314790091827 0.026397284921214 0.0168829592328568 0.0263281467544645 0.0257802944430536 -0.0212011688297185 0.0183976391057085 0.000136951650957489 -0.000133623839990401 -0.000301186084777706 3.71583330656176e-05 0.00155729082218571 -0.000270721590777662 -0.000419844248021007 -0.000232694087469916 0.000216687303429781 0.000558155387086275 0.000625503720346846 -0.00130686648625799 -0.0155077974120388 -0.00654007581650595 0.00455525322708083 0.000440091801087235 0.00199329193672188 -0.00488470251234469 -0.0318805937104116 0.219488156943267 -0.0432276706505415 -0.454877914978873 0.0156578703134017 -0.408214468589487 0.107356723586153 -0.165225921966859 -0.259602649919938 -0.139914763312774 -0.0796986106537532 0.0859038155494194 0.069199275351709 -0.126278628298635 -0.198665834520458 -0.249816193695159 0.00833270107060032 -0.206983807486698 -0.0299543686586647 -0.0229426054127653 0.0243535619595922 -0.219620718050642 -0.00466472605068123 -0.185220093625077 -0.0615299409151215 0.279183639385674 -0.065689236480859 1.17321483723282e-05 -3.26844825397948e-05 2.23375913017435e-05 2.80284547988456e-05 5.82830573230176e-06 3.64145291736724e-06 -2.27974720337654e-05 8.72017929052297e-07 -3.21450968285168e-05 -0.000257192996648836 0.000114262031088327 -0.000393573868351359 -6.67743876631562e-05 0.000140711197913369 0.000217886678610749 -2.68672942162723e-05 2.5438231556211e-05 0.000167882542845807 -0.000102645783337695 7.51317342760857e-05 -1.30005201410974e-05 -6.0131519755455e-05 7.18379975894088e-05 -1.220658982244e-05 6.7730766797919e-05 -0.00027223340627487 -5.14974488597092e-05 -0.000164750908045026 -5.45122239129704e-05 6.41906274176533e-05 0.00139618710726365 -0.000850760121873939 3.4570134030219e-05 -1.88777253628594e-05 1.22073573524797e-05 -8.34687865328286e-05 0.00086288460665492 -0.000777674226997153 0.000102215864832713 0.000252594603550808 0.00175960466030491 0.00110796712131434 0.000666720431376809 0.000511068258560755 -0.000435507072167553 -0.00181400643367434 0.00106749382410937 -6.81042070265771e-05
  112 3055.51620839701 ""  19.1915900337839 0 0 2.05551977398941e-05 -9.01720693149422e-05 -3.13030798385693e-05 -1.79238569619998e-05 1.19467650727243e-05 -8.01244411430705e-06 1.92595587487663e-05 8.35672468091535e-06 1.00681962467245e-05 -2.86899567100314e-05 -9.50502743749436e-05 3.91532607746451e-05 0.000145198310104843 0.000302533752248763 -0.00119378405452928 -8.47753803714784e-05 0.000243889847761925 8.90544260163473e-05 -3.23031963457824e-05 3.81292557554532e-05 7.96543801506465e-05 -2.36863289503338e-05 9.21230028211041e-07 -3.43346597263358e-05 8.15134861959298e-05 -0.00163059992843614 -0.000622326763561118 0.00462835987683905 -0.0191463239644123 -0.0114398865996541 0.0320389145646255 -0.000302490272517063 -0.0398149650154678 -0.0359086318995062 -0.0510068280066391 0.0264822324248366 -0.000146079535112635 0.000222083852580226 0.000452450423831206 -1.90862646061533e-05 0.000847487102884086 -0.000117272636996474 0.00122313934633735 0.000392296467305176 -0.000540679972201762 -0.00120217508925351 -0.0058620860693196 0.0121006745472426 0.000409752579020789 -4.44287175420139e-05 -0.000240214113710493 -3.1151698457802e-05 -6.02162629914417e-05 0.000247165867062918 -0.0253085669522054 0.146836566203478 -0.0419150824129194 0.029023254509743 -0.00634958957204289 0.0218477656192458 -0.0577753250454995 0.0907157890277202 0.157032473171106 -0.319385829591452 -0.18472065412267 0.170575394374023 -0.0869380102536984 0.196485833967153 0.300863052569563 0.021345368155892 2.66358090065463e-05 0.0025756442576976 0.482984009260068 0.245532257780131 -0.270379906908675 0.0481585827286089 -0.0119486943806743 0.0535052539205477 -0.102224964558492 0.381273943153617 -0.0911108202110052 -2.57079614695187e-05 1.56318779876835e-05 1.37981630153421e-05 -2.32923798213321e-06 4.21748680598697e-06 -1.3885949908023e-06 1.02623392084899e-05 -1.0299093090252e-05 -4.18009549490082e-06 0.000127650649490914 -4.57218181273141e-05 0.00019182514904775 7.56877070293544e-05 -0.000177829868669081 -0.000336411340315502 -3.66169409059125e-05 5.26452872986305e-05 8.07340714433727e-05 4.05284126018476e-05 -9.54262065929091e-06 -1.31810013973566e-05 2.16023890128437e-05 -1.25403583847336e-05 4.25023601464314e-06 0.000163175756781012 0.00020078077705632 -5.30409731039297e-05 -0.000139445854491853 -0.000100702668970179 0.000104616164205159 -0.000323504525306444 0.000207716654468997 6.84717969844846e-06 4.22699799103852e-06 -9.34443956225049e-07 2.70542568679014e-05 -0.000235564975406274 0.000179991058892014 -5.15376828158141e-05 -0.000127030452407584 -0.000842685523843758 -0.000574451988167011 -0.00190116525569245 -0.00155546738062208 0.00125227367706719 3.37201766278507e-05 -3.37652928480168e-05 -5.85957535632442e-05
  113 3058.11541561601 ""  40.2460193288771 0 0 -1.41171349068187e-05 -9.43572568729118e-06 7.84643255871399e-05 -1.76183358907689e-05 7.91555985188643e-06 -2.92223964003698e-05 4.11333964429813e-05 1.40754230350303e-05 -6.27655919011479e-06 -0.000219143211154374 -0.000208379449216121 0.000372145556613947 0.000369989951515745 0.00265090992287718 -0.0062894001002708 -0.0001404542698021 1.17940599814727e-05 -0.000231533680213416 0.00043853288579244 0.000112100558938743 2.21053279728779e-05 -0.000104944862389176 -1.40647362294314e-05 -3.02199346305978e-05 -0.00165032233755861 -0.000698758414036064 0.00112113663545341 -0.000853476824578981 0.00281408701913756 0.000174224302108377 -0.0522199319184778 -0.0044647500233343 0.0461914253786334 -0.0312717646568215 -0.037802490566767 0.0183303547520682 0.000260132909333593 -0.000574271777936563 -0.000911066625633117 -4.38209298502942e-05 0.000730780160181238 -4.74838754663525e-05 0.00657628923024041 0.00310535425661183 -0.00261099942366493 -0.00743338779171787 -0.0300499867237684 0.0696160685199712 -0.00482033965596877 -0.00190093555254804 0.00122154497956798 4.21093084071981e-05 0.000333516408786405 -0.000882564077334364 0.00439956426966336 -0.0217059459039172 0.00449106049804096 0.0082248058579838 0.000933699176974496 0.00660841175252665 0.00653399657956801 -0.00835837543211252 -0.0179800124861969 0.483589773901778 0.283339481472543 -0.261518539775922 0.0981709039233952 -0.227061987809224 -0.348459020700949 0.0461194464133125 -0.00190927473299141 0.0595052612879591 0.386936361198575 0.194985675683812 -0.218287087216528 0.0627614675124476 -0.00951313245024299 0.0626845821549317 -0.0715313962539166 0.265265229407495 -0.0642339302028409 -3.1954068467043e-05 1.67977838316473e-05 6.20109981791874e-07 -5.58220175255673e-06 3.41625712014055e-06 -3.94166682720766e-06 9.22555009744672e-06 -9.04890254133646e-08 2.03972334856129e-05 0.000204193719925543 -7.53496110674462e-05 0.000298825390865122 7.95924031732444e-05 -0.00016842483501556 -0.000296266283544543 3.07489014132327e-05 -4.77026996619741e-05 -0.000169309645319237 5.11242792854253e-05 -2.61536760357121e-05 -2.75458157262891e-06 2.94441484829788e-05 -2.21788908891102e-05 3.20860090047365e-06 0.000208106262664515 0.000234791532342427 -3.39514004190538e-05 -2.51759691602702e-05 -2.15397297979789e-05 3.17684469062587e-05 -0.000561286472414729 0.0003448881220599 -1.22249383892746e-05 -1.06067687897597e-05 3.09868770807982e-06 2.2138990386347e-05 -0.000346701256103935 0.000270787862900866 -2.59628595894672e-05 -0.000174117031937019 -0.00139672628201199 -0.000896466102829297 -0.00198545695463359 -0.00163392825077848 0.00132915976906489 -0.000337743490523105 0.000186417338530581 -3.30926617660504e-05
  114 3072.23122996273 ""  15.2603115260154 0 0 -1.42585474613209e-05 0.000542311000857212 0.000167526330656557 0.000123547880569731 -0.000112853695522728 9.51396876984321e-05 -0.000205210802483648 -0.000189416015141969 -0.00017915831848605 6.90717023252453e-05 3.05743393464763e-05 -2.56352505316296e-05 -5.35227681886168e-05 -5.04636241954671e-05 9.9716358429898e-05 3.47757688278509e-05 3.89328653682443e-05 -2.96883552247939e-05 6.73517396392367e-05 -5.40998008123229e-06 -1.11852045726887e-06 1.63099911811183e-05 -0.000413121225069851 0.000811109074124825 -1.81290701427671e-05 -2.14060382790234e-06 -1.10682880251621e-05 -8.02652987759058e-05 -1.70606568589231e-05 -0.000160969921143596 -0.000121281111324186 -4.46250298956592e-05 -7.04629933048696e-05 -0.000144892068643299 -3.60640698844975e-05 -3.27225725603976e-05 0.000834273877462613 -0.00131077027897606 -0.00269221665457372 -2.13495646630168e-05 -0.00456209773665041 0.000645447042444924 -0.000448313983275996 -0.000103769402705829 0.000125404880393176 0.000184826569161128 0.000524528342203098 -0.00127626087417259 -0.000712298582069944 -0.000309939841551408 0.000304215555836506 0.000719775608239827 0.00390453624913902 -0.00963793260814504 1.17602769112475e-05 -0.000252030068719672 9.0580561672075e-06 0.00131927850635414 -5.45151437397984e-05 0.00117729925957465 -0.000342296960981287 0.000510923478503081 0.000798371127120952 0.000600835220733406 0.000359681819100947 -0.000379313334052457 -0.000155182989010274 0.000243973009477907 0.000356502915202673 0.00107898970655186 -4.81294218820253e-05 0.00090459257904679 0.000761518704974019 0.000406001162046779 -0.000477222671662393 0.00109904466654988 -3.76250941219327e-06 0.000963920329609502 -4.3706293044067e-05 -6.29885486404462e-06 -3.57247233631217e-05 0.000321351205081647 -3.97624402166545e-05 -0.00014834766061849 -3.49994905335152e-05 -4.69654278248112e-05 4.02406820219781e-06 -4.14239343593821e-05 4.12402204650964e-05 9.22673149141943e-05 -0.00174462880904351 0.000288655098083865 -0.00198292977001386 -0.000693345529318525 0.000927822511839208 0.00301097516526884 0.000190732213523978 -0.000146169106285245 -0.0006232513475379 0.0119671925770013 -0.00656085409731898 -0.00067609781000033 -0.000277282502644888 0.000447824533850555 0.000302363692501812 0.0361736610925964 -0.0741756829229239 -0.0279499276222243 -0.0126533775505772 -0.0109855166092839 0.00927752133862138 -0.129404659490936 0.0789648758467348 -0.00633449677352846 -0.000886196929992498 0.000613420324579574 -0.00162003806260135 0.00415449375127796 0.000353032006083291 0.00474114349480999 0.0812222496838294 0.594999742618331 0.365764623455476 0.0273435147072159 -0.000619626541888025 -0.0181881604709228 -0.541147873443296 0.295662314767652 -0.0158510091539727
  115 3075.53865795835 ""  16.8210593730878 0 0 -0.000176491871485407 0.000524482125346793 0.000420214855902771 -5.20373432899548e-08 2.16278923634944e-06 -3.11842181976343e-06 -8.49394415977187e-05 0.000150401563813281 -5.52225416722226e-06 0.000123048024693806 1.04678561201126e-05 9.82104673038375e-06 -1.75256799072285e-05 -2.12276695107566e-05 1.29755997506046e-05 -9.97313328848979e-08 -1.06847041519259e-05 1.62834023331673e-05 6.07648716882449e-05 4.78610815274113e-05 -1.56922947650323e-05 1.62776589938866e-05 0.000359044872902592 -0.00068586776603764 -1.38683415588646e-05 -1.01100313928603e-05 -7.34110295551139e-06 1.97242967448948e-05 -0.00014115248248479 -6.73541176850535e-05 -0.000171428359547777 -5.67153631621998e-05 -1.35237663057439e-05 -0.000183723090309588 -0.000275489731097277 0.000115311881445647 0.00206408172545873 -0.00342670157703348 -0.00585617279219083 0.00028897296814064 -0.00329603504224593 0.000594461935156866 -0.0011266627477458 -0.000361726712587936 0.000314561193803956 2.44331513814382e-05 0.000172284203214723 -0.000346583760919073 -0.000460053950958948 -0.000299442071316002 0.000172418772461537 -0.000668215620597744 -0.00341594014832963 0.00809574562706529 -0.000203281501550451 0.00119184282875698 -0.000335974428148729 0.0003899303903775 -2.67491179545124e-05 0.000308739093305631 -0.000335456422888417 0.000524839515646217 0.00087961636066684 0.00121776539722344 0.000735637528251735 -0.000717422274253133 -8.01108324640031e-05 6.13258075991614e-05 7.80870615310146e-05 0.000990033493066889 -4.31141469304396e-05 0.000852789724830805 0.00232628522379082 0.00119068428476927 -0.00133723967407976 0.000523395060403962 -2.90579744868945e-05 0.000524739852351571 -0.000556245032434408 0.00213222964632818 -0.000502471081836628 0.00248619759860858 -0.00346737689448201 -0.00259212969096977 -2.02385277900232e-05 3.38754375967982e-05 -7.98576782352542e-06 0.000116454547940203 0.000188994605110242 -9.47664025578368e-05 -0.0174670257901692 0.00804936651875063 -0.0273236595689659 -0.0132850350670078 0.0299671463567838 0.0561612906479892 -0.000274826052265201 -0.00024159259489002 0.000283040958013161 -0.0153496776966947 -0.00149051185707333 0.00450393893105069 0.000297133122762621 0.000124630261979763 0.000158798343229602 -0.0738518565721141 -0.0431522527082907 0.0138522332154965 0.0879872379087288 0.0688991050145347 -0.0600144057110257 0.0901908883616021 -0.055154597683023 0.00524371827648334 0.000522098499282169 -0.000412269499929315 0.00183702128889187 -0.0031582826606657 -0.000644980061477209 -0.00112806829246875 0.0201219927095256 0.281338083182536 0.179545891202683 0.537829718612987 0.439369857262244 -0.352831569655097 0.325549208447664 -0.204863700658013 0.00952766320534671
  116 3109.0253072518 ""  8.31804962954326 0 0 -0.000139741089252959 -0.000387504642561444 -0.000860185302074218 5.46445455244896e-05 4.68648370893796e-05 3.01878327758865e-05 -9.41047804229663e-05 -1.63513397094614e-05 -7.12319549676081e-05 0.000106424930751381 4.11758287974772e-05 1.48949157122371e-07 -3.57733611905702e-05 -8.75888033954113e-05 0.000200281563111143 1.57391357704012e-05 2.79462080127621e-06 1.28700761128506e-06 8.03701832785322e-06 -8.10431692856729e-07 9.06412691505569e-06 4.26189210434231e-05 0.000114758455528605 -0.000252989536655498 -5.17239062015081e-06 -1.58027868705112e-06 -3.08025126153771e-06 -1.02500227818618e-05 -9.45872054943507e-06 -1.65180922732064e-05 -4.09160354244877e-05 -1.15167546778579e-05 -8.13378153141857e-06 -3.21656358843976e-05 -2.69086321128184e-05 5.33504677595821e-07 -0.0013918066882417 0.00435532403334738 0.00921845522342739 0.00111555163463505 -0.000511490360487859 0.00136792211920152 -0.00109948844028048 -0.000480008490445419 0.000244744042932477 0.000266447900528541 0.0010366478749974 -0.00239402548362383 0.000120627032875266 4.68904387021812e-05 -4.00685097535304e-05 -0.000249350743927218 -0.00130172911921346 0.00299667545352867 -1.69021250915637e-05 6.7804334363806e-05 -3.04008264343081e-05 0.000198841670578053 -7.12531264297859e-06 0.000172668814728409 -3.42561154800685e-05 3.75896939065655e-05 5.659876970963e-05 0.00024660163583001 0.000151679142574869 -0.000153908612117538 -2.99376871386786e-05 2.40425668792599e-05 2.91212818204206e-05 0.000303500921626341 -1.14769810555387e-05 0.000258203572055346 0.000262983121577432 0.000134861977954684 -0.00015991465427921 0.000241345758702289 4.34765515012517e-06 0.000216315671309131 -5.41264555996248e-05 0.000209512581850883 -6.05412043985379e-05 0.0439639886117403 -0.0441438375788865 -0.00495017667436791 -0.000401975209918569 0.000548545821716432 1.14049927739023e-05 0.000985660097603218 0.00236938629954672 -0.00102674690057229 -0.375056802852227 0.169546422539107 -0.537255147557595 -0.136757714799526 0.311335715853734 0.605217986148158 -0.00237441579467436 -0.000970549502265324 0.00416223430052999 0.000601231778014675 0.000558538257261629 -0.000372845166468283 -0.000783041156530708 0.000600691107619563 -0.0002639983013611 0.00484610071543951 0.00339068318753026 -0.00160979989896192 -0.00433430443228809 -0.00251779890845409 0.00405040102908673 0.001409658469306 0.000895494330600224 0.000106795164575937 0.00194590776152242 -0.000305167109894444 0.00354396990272724 -0.00456860434893909 -0.00231553645083937 -7.0372034932565e-05 -0.000999645091928638 -0.0154008505483559 -0.00992518639855065 -0.0458966343910407 -0.0366597878096443 0.0287583892930254 -0.0147170847755522 0.00977811190554456 -0.000613081616105201
  117 3123.44951233255 ""  26.5258621144823 0 0 -0.000136233532186217 -4.50036296273973e-05 -0.000226268124453628 -0.000283861493895556 -6.70600368609159e-05 -1.86950827657767e-05 0.00311705972432288 0.000819706729935772 0.000313449402601893 0.00509542757018942 0.00299682938800224 -0.00347332771731958 -0.00356375935358347 -0.0128915718456085 0.0294525491122627 0.00127854118978538 0.000414279441120422 1.60755042036175e-05 0.0143770425218499 0.00769058219687701 -0.00842943019010242 -0.00625803982450662 -0.027495558831014 0.0671088425269288 -6.06009848669735e-05 -9.76476200280377e-05 0.000193680551455627 -6.42835358628567e-05 0.000237362582353395 -0.000736857393970074 -0.00143972623738837 -0.000506007623750296 0.000984814600415813 -0.00131794387831855 -0.00109843371180148 0.000799370706241367 0.000213717905258717 0.000806119825720932 0.00132688135228998 0.000481332794792915 -7.89591246900183e-05 8.82570999413598e-06 -0.0723417193679353 -0.0344630194502907 0.0299319103725049 0.036069003135446 0.148932234779583 -0.34481975099766 -0.193588706447699 -0.0898856363832079 0.0783819784850719 0.0661636454797859 0.315845451499434 -0.7778607351061 0.00145175745280709 -0.00657027018879761 0.00169182911770472 0.00220971191790053 -0.000399511183598656 0.00279677168312648 -0.00196071207794622 0.00375149110210741 0.00613105873933885 0.0161087357110303 0.00913427984803784 -0.00886189176197135 0.00118728943195955 -0.00294451380079615 -0.00450736408092957 0.0012283677144221 0.00011728588846254 0.00131082363540606 0.0170316238659401 0.00895744147495933 -0.00957164204743385 0.00143913456873555 -0.000273764538702176 0.00122927021218444 -0.00147968054570215 0.0052201782986074 -0.00126484451338026 -7.05396893450378e-06 -0.000193387130680912 -2.28565528145537e-05 1.92445531977353e-06 4.05393168115885e-05 -2.13612873410444e-05 2.55661968940783e-06 -3.08238515598287e-05 8.68905378062244e-05 -0.000574418586058586 0.000401330822925587 -0.00102015410398103 -0.000305435331755983 0.00094188425476251 0.00164939077614426 0.000134302720985035 -0.000173185317007587 -0.000374054401733052 -0.000280588046988078 9.81935562930114e-05 5.77238775428662e-05 -0.000195117024126794 0.000320687183890059 -8.1433715874994e-05 -0.000980632806886672 0.000485091875690406 0.000249320744451776 0.000765139278407994 0.000792370828633293 -0.000637474950152952 0.00243761540764368 -0.00156904402280915 4.61239689335454e-05 -8.67139934392908e-05 5.05798807385408e-05 -0.000328835158945916 0.00249843614104956 -0.00396815256865062 0.000948194228304078 -0.000362696879661104 -0.00306741469556877 -0.00181149269760373 0.00298812256690549 0.00240333280508062 -0.00182047069064113 0.00924604786689675 -0.00535808321010168 0.000752690554988078
  118 3126.15261360973 ""  5.02353706293661 0 0 -0.000154861022900721 2.57326905758619e-05 0.000221500664548327 -0.000281445396529859 -1.71348349385766e-05 -0.000123659329319684 0.00119979381643997 0.000224495042970746 0.000356841426718199 -0.0109894256374568 -0.00578481221881286 0.00589509119930752 0.00747517002275753 0.0290626597576466 -0.0668959406746008 -0.00180941003623377 -0.000488268914284476 -0.000168086510473733 0.00763247399540425 0.00362836394145474 -0.00330838149992015 -0.00277168553695117 -0.0121582053901118 0.0296462775129994 0.000231429563074092 0.000288486254397356 -0.000541130490092951 -0.000378490937560926 0.000147092216129128 -0.000747262270194646 0.00351966000554956 0.00128183767653906 -0.00243413064377876 0.00323123486438236 0.00266287283290657 -0.00198319074890438 0.00120122120099759 -0.00252343658938896 -0.00447135602929403 -0.000197398174722112 0.00306691545209665 -0.00032139526089525 0.147705273465579 0.0691477785003184 -0.0581241772946742 -0.0808140336850464 -0.336229502383646 0.778587294115165 -0.0973369929076326 -0.0445724962418832 0.0378967678484033 0.0289084725198143 0.139027104749529 -0.342548257993392 0.000785268669666345 -0.00558674497659672 0.00128986521821007 0.00703504752846957 -0.000170642879292865 0.0061805960941156 -0.00206236283297412 0.00302046622756758 0.0049475509179367 -0.039523856104422 -0.0225729889117309 0.0218888523551554 -0.00292145043140234 0.00737105273116081 0.0108516405690289 -0.00248853643790097 -0.000558542670868764 -0.00261526483143917 -0.0416387059240673 -0.0218611371356352 0.023589158748238 -0.00318260635697744 0.000721445530633125 -0.0023395552623775 0.00363693993017325 -0.0126746806561155 0.00285577722911256 0.000126760039713416 -0.000243755268811168 -8.68294975059228e-05 -2.50346686645343e-05 1.71799218528974e-05 -9.34425486045657e-06 7.1178579004584e-05 5.91170504442754e-06 5.67019928968981e-05 -0.00133791305102868 0.000733131160907876 -0.00200223469062626 -0.000634500666206799 0.00159170880074047 0.00308260690445709 -1.51912882725474e-05 -0.000118625763794928 -0.00051493707525461 -0.000100938594583167 -2.56345744860704e-06 2.93839485662769e-05 4.47303534590812e-06 5.87951073193133e-05 -2.23110674426582e-05 -0.000429576231652324 6.35530039291505e-05 7.18887329763356e-05 0.000575161624001371 0.000540862035729562 -0.000398273898852435 0.00055947321422206 -0.000353386913949965 2.23123736186953e-05 -3.7000664464282e-05 3.30704297563205e-05 4.54797446258364e-05 -0.000227671229884863 -0.000752536312693364 0.000274665844480613 4.53863597069613e-06 -3.82394420931478e-05 -5.33322837628449e-05 0.00177269326446033 0.00126095610274662 -0.00111574330326344 0.00343481833398964 -0.00213641260317701 0.000343674312641605
  119 3157.03879288971 ""  10.3203645242256 0 0 -6.9026696609504e-06 6.96404322937622e-05 -4.8540345918412e-05 -0.000332286705728731 -6.7661300681555e-05 -4.05770132616412e-05 0.0016369433909972 0.000647611387167525 -0.000367393386543913 -0.00600842402824202 -0.0026946054801886 0.00205309227208789 0.000849702793510449 8.60673198674999e-05 0.00044004294964279 -0.000353593098452977 0.000831207249175887 -0.00237527602973533 -0.0682915182930546 -0.0311392045558234 0.0263387834928805 0.000147761636187717 -0.00830643127526128 0.0218678708893411 -0.000532984652243609 -0.00025396002147552 0.000221899357152324 1.24224407904271e-05 -0.000599751132099348 0.00164499241496469 -0.00027511982193735 6.25032855358769e-05 0.00011648415453383 -0.000181080669376521 -0.000248517386175475 -1.48832123432243e-05 0.000122862291682682 -0.000499174590124557 -0.000889627597515312 -0.000157697646301652 0.00027052464548186 -5.43268761662429e-06 0.0688860270710525 0.0316027940155094 -0.0255224473922017 -0.000826154708610348 0.00129188985034868 -0.00385630157279126 0.78733940360854 0.358328219625709 -0.301845630442492 0.0161092957340108 0.093253665559089 -0.232229072965344 -0.00429179696765413 0.0182826183168625 -0.00534975501334307 -0.00537727712821351 0.00103310305127029 -0.00693367794928431 0.00491211987481379 -0.00985048668549733 -0.0171242091360381 0.00154273689533985 0.00108742068203184 -0.00108127593642907 0.000385203006821818 -0.00114434185037934 -0.00166747914239757 0.00257761855106479 -0.000386446289302102 0.00216292911335131 0.00161569716576372 0.000837857786755759 -0.00118409023607432 0.00248601884180116 0.000178764938726897 0.00244537756366062 -0.000590200547979849 0.00185864892871897 -0.000445485560237499 -7.9682248912257e-06 -8.91849208232605e-05 -7.55016827756462e-05 -2.04742456300535e-05 1.58824806275784e-05 -1.29529248137192e-05 3.5312167304773e-05 -1.3043724737818e-05 5.97134769337977e-05 -7.49726370665482e-05 0.000108106742806058 -0.000163516440639486 -0.000225005117020929 0.000589473029048731 0.00112085244724498 3.93714247282746e-05 -7.95370009880231e-05 -0.000335192999751998 -7.26228256029243e-05 -2.61171615793202e-05 2.66811585713322e-05 5.87810660994422e-05 -8.20865138384425e-06 -7.98983795492253e-06 -0.000312521716284025 4.79142953868077e-05 3.58167418813064e-05 0.000551769496385491 0.000521993114642345 -0.000389764086247193 0.000255266779009009 -0.000135861890698137 1.9440426495538e-05 -3.92242152089261e-05 2.45828787555661e-06 0.000143102103223819 -0.000759738583248412 0.000133285859394884 5.05910840749032e-05 -4.53624008904087e-05 0.00022043646581152 0.000126302770685862 0.00122716081826449 0.000843980572659208 -0.000724218258508366 0.00261074580737658 -0.00178144879697305 0.000205231936185322
  120 3166.57265572949 ""  3.08843933959031 0 0 0.000725141034657819 9.68138549813048e-06 -0.00125261342897996 6.73797293352159e-05 0.000175323988632809 -0.000363559667650903 0.000415068252319342 -0.00108677292877581 0.00306553264987976 0.0696338796436816 0.0323678181713958 -0.0266517230111742 -0.000510196356167821 0.00654775858348157 -0.0167631952708037 -0.00101948663982659 -0.000362018758124694 0.000115535108936998 -0.00588100599635843 -0.00275162441494131 0.00242974200564112 -0.00047227847676734 -0.000583413054123026 0.00115330064769455 8.90062804286128e-07 6.13818485285163e-05 -0.000155347388455299 -4.77078344951848e-05 -7.99658312125459e-05 0.000174073290917666 0.000337285042046131 0.000201153682583761 -0.000288506952224871 0.000334557715873684 0.000249096741701685 -0.000284783082020809 -0.0037775025756501 0.009733499722267 0.0185686468346955 0.00147345538833639 -0.011558582710937 0.00200896421993271 -0.800082189494374 -0.368448878260563 0.299567275322956 -0.0148116107997418 -0.0744236888242803 0.174827935886114 0.0670976888105975 0.0306602017972487 -0.0260008161953056 0.00160412178337871 0.00514364962780479 -0.0121443169026807 -0.000455113536059763 0.00178680249945232 -0.000545711975456925 0.000618160174198024 0.000169328306843674 9.39143010956223e-05 0.000443763108296391 -0.000962906072271493 -0.00169634802804311 -0.00486119113043676 -0.00258035328598098 0.00258885281763049 -0.000187265164508656 0.000495637414857871 0.000644851560905787 0.000803866810658265 -0.000251446077214832 0.000619465716404842 -0.00502360221081332 -0.00273525494565722 0.00269299835304234 0.000662899200522305 0.000165336762658291 0.000777535356952242 0.000252166627303029 -0.000850843295625186 0.000138545399264086 3.62400377544012e-05 7.76464995832172e-05 0.000100632295445354 -3.01280619994647e-05 -2.03549130692102e-06 -1.09029040031942e-05 -0.000116787349018846 -6.62157099203349e-05 6.39765832162727e-05 -1.84029046587687e-05 -0.000148335841983351 6.78761146980412e-05 0.000179732900910859 -0.000507161529036849 -0.00112868668732865 0.000298945015161229 0.000109069537547685 0.000699227051895601 2.06459996437826e-05 1.7693967085491e-06 -5.99463296073419e-06 0.000126701700978795 -0.000144368638851067 9.98279222929735e-06 4.88031298421675e-05 5.81124935349643e-05 -3.32586347765018e-05 -0.000127557152025544 -0.000144619065349764 0.000114140117570592 -0.000245434485134333 0.000194839187996581 -1.5883103128664e-05 5.95164243351387e-05 -6.99698406229131e-05 0.000487137315140706 -0.00189933640141871 0.00171555347279207 -0.000526913822070127 -7.40834707893453e-05 -5.16216774867094e-05 -3.49014810777134e-05 -0.000693891382436684 -0.000444983338921547 0.00040808390775486 0.000267485351960531 -0.000244611526886938 1.24725514609117e-05
  121 3202.34161500531 ""  7.04794504412257 0 0 -0.000269517906852502 0.000737773635059474 0.000120034042315794 2.8642171490528e-05 -2.19745936692862e-05 1.30136254944489e-05 -2.50859862471535e-05 6.94872960597344e-06 -4.75998386122922e-05 -5.63658275103552e-05 -3.59443828119398e-05 2.7279839307391e-05 2.79094289192051e-06 7.95913474193187e-06 -2.11527306286424e-05 -3.11614350296589e-07 1.03527426631215e-06 -2.21215126256131e-06 -3.69200289395424e-05 -1.32081447099875e-05 6.99918145571002e-06 4.13024311757145e-06 -2.40933714270163e-05 6.55936351259291e-05 -5.32952705828874e-06 -3.45000831933618e-07 -2.85219523453373e-06 -7.58730289781844e-06 4.68391554265078e-06 -2.40514285142314e-06 -8.29438144369215e-06 1.56507288889645e-06 -2.82869867818967e-06 -1.15766689979338e-05 2.01344652907501e-06 -6.50580848673985e-06 0.000469524355658694 -0.00227143606239797 -0.00828818659252654 0.000665925287091271 -0.00394842936714739 0.000169372799611343 0.000671228579308529 0.000350926953045952 -0.000289213937506997 -2.81198284693519e-05 -8.88668252920741e-05 0.000212165846869799 0.00041075683440847 0.000188186290469897 -0.000145645516959523 6.49544731517849e-05 0.000270059251133351 -0.000598208829659976 -6.36758768904172e-06 -3.16606880378368e-05 4.14096883927838e-06 8.9945580950867e-05 -9.03736826528559e-07 8.09891569594162e-05 3.84414042472873e-06 -1.64342626761135e-05 -3.83700464678504e-05 1.57812067269165e-05 1.72263495523658e-05 -2.02302613061847e-05 6.4680734731285e-06 -2.06646616059368e-05 -4.4286969909435e-05 0.000107372561916767 -1.07070217771447e-05 8.99156569542482e-05 2.50487613700263e-05 1.85917020921917e-05 -3.12656576627219e-05 0.000122758194181237 -1.24175236136353e-06 0.000109171168787547 1.48703250898134e-06 -7.22275541718582e-05 8.31386513224072e-06 0.0205161171996456 0.0100348469596355 0.0925262990883781 -0.000220471162418771 -0.000195817370315062 -0.000670117618946 -0.000186244943760977 0.00119158645216399 0.00281409282314696 -0.386736718197863 0.178920685881179 -0.522186133012002 0.146610384039427 -0.301450173180033 -0.562139219637819 0.00494808982072565 -0.0104675309012987 -0.0173249487320377 -0.000621355241294551 0.000167718340178084 0.000171568264167613 -0.000479142402964937 4.35329494581612e-05 -0.00201521168632708 -0.00140194217701771 -0.00104038765697001 0.000663243001819848 0.000997997456662361 -0.000106979028435944 -0.00127433765200833 0.00365182322499589 -0.00307289446486388 0.000666665839132271 0.00718831943619256 0.00114175412736777 0.0101681952776056 -0.00204984780978414 -0.00148670310235797 0.000551899891618002 0.000562760378235398 0.00371670391596048 0.00178134702994106 0.0156273691251575 0.011960720830013 -0.00984512513457791 0.00323803957294763 -0.00216336520382287 7.04167982055877e-05
  122 3355.46482657162 ""  178.827951486278 0 0 0.00139928210968907 0.000179029406688876 -0.000488451017766618 -0.000237145462411597 7.82926558506864e-06 0.000502686676672679 -0.00144945134198682 -9.97648942900211e-05 -0.000811095938994419 0.000388822304040639 3.4717435779871e-05 0.000222394539757397 -4.65253850156978e-05 5.73130839175935e-05 -0.000108409459186729 3.46918307294799e-05 -4.76158190906015e-06 4.42673741412718e-05 -0.000180190856885682 -7.15940605981001e-05 4.34267810627522e-05 0.000364565395152347 0.000236722236861169 -0.000312883280873348 -6.44906272748609e-05 -1.38669444605457e-05 -3.08513421933519e-05 -2.74261290899018e-05 -1.85188790730719e-05 -1.94436553953284e-05 -3.08127450088711e-05 1.59663708939495e-05 -1.93548954400861e-05 -1.29968457190514e-05 -3.21374335145161e-05 -2.62782366319734e-05 -0.00306082744081181 0.00172869514840589 0.00525112418270691 -0.0030508119473318 -0.00376970678935155 0.00105600861448579 -0.0016876534212434 -0.000847797099299873 0.000419521347550984 7.00520776037722e-05 -0.000766428100923745 0.00193168476142144 0.00167244092574977 0.000686483334247098 -0.000592557733336027 -0.00152195297825952 -0.00169314946357634 0.00338538906008289 -8.10076506037011e-05 5.16673325286031e-05 -9.49949090577425e-05 0.000648548589003419 -4.63041151257565e-06 0.000541627690071437 -0.00012940660674799 7.06142033618649e-05 3.2137430797518e-05 -3.2553653966722e-05 8.04110966881704e-05 -0.000101517919278014 -7.90010034818135e-05 5.34544707822179e-05 -5.98792062964709e-05 0.000802577356523962 -0.000152764624056395 0.00068141279357173 -2.90749416135559e-06 -1.41761241933367e-05 -0.000128287673854786 0.000705415403928019 8.55560055221816e-05 0.000749666148301742 -7.85839670036317e-05 0.000217129050606699 -0.000143570196201549 -0.00168478160768602 -0.00154365292377638 0.000727144830057016 -1.93441259187282e-05 0.00059787705077641 -0.000185817128584612 0.000811304910341029 -0.000731480398470647 -6.10225194840488e-05 0.000227716281393645 0.00288853165513059 -0.00369309106549311 0.00286105986440779 0.00197161369572523 -0.00136569442168179 -0.00194621185398069 0.00154206494156304 0.00247585826386062 -0.00220223768919974 0.000138547993962503 0.000538708727926487 -0.0435125937429851 0.0437635206813917 0.00684747980664675 0.000393852098909101 -0.000122445592597821 0.000183791176491902 0.00311426402788872 0.00186488861522843 -0.00413489177030129 0.0185486305931849 -0.0162948231342065 -0.00322965762512512 -0.0188427804645863 0.0536661091069521 -0.291554232776272 0.64017707141622 -0.634633707811785 0.19183508163118 -0.000355032097982529 -0.00209627615424361 -0.00234755704928265 0.000961719960025471 0.00061043435454998 -0.000846343104394288 -0.00280902628658735 0.000604137059610077 0.00116821443381184
  123 3496.14966165998 ""  48.6948079640117 0 0 0.000341455092547207 -2.22765899670022e-05 -0.000100217938083483 -5.96857911719094e-05 -1.05302208071836e-05 0.000153703292270692 -0.000390831599435635 -1.31831999329653e-05 -0.000232592053464069 7.86568853415943e-05 -2.79560134546458e-06 7.35497792840662e-05 -1.06858498199997e-05 9.4868371167087e-06 -1.69962190648166e-05 1.00677314247985e-05 -1.12578895579026e-06 1.32142136929517e-05 -4.1053147003149e-05 -1.77339804647186e-05 8.90125788185889e-06 0.000107443063091472 6.22980950857727e-05 -8.56383747592468e-05 -2.04762548578508e-05 -4.33430162868317e-06 -9.54566697210169e-06 -5.11833317209757e-06 -4.77737971492481e-06 -2.39671436699726e-06 -6.16014713928022e-06 4.22125121157301e-06 -1.96628448806747e-06 -9.88211889286239e-07 -8.91312808971959e-06 -4.68590068212267e-06 -0.000784253683268907 0.000336724977187417 0.00127966969968179 -0.000683787180875915 -0.000575431579899882 0.000247433972127879 -0.00019922556862779 -9.77740402165102e-05 -8.12420419175369e-06 2.786024115043e-05 -0.00015201868054555 0.000380701374197904 0.000316222841817417 0.000126112561187554 -0.000114689626098979 -0.000506332812710694 -0.000398192280535087 0.000880344854922627 -2.56642054875986e-05 3.51662148083454e-06 -2.68833244876586e-05 0.000165829177949168 -1.78394037467751e-06 0.000138779001314572 -3.93959646010075e-05 1.79056294983385e-05 3.73466673588631e-06 -2.37389660821713e-06 2.97118306713774e-05 -3.79494874714078e-05 -2.36002318577957e-05 1.35425775872945e-05 -2.19048490786669e-05 0.00020191357998336 -4.65431498973877e-05 0.000171274907750952 4.26931727425948e-06 -3.04568044206672e-07 -4.56713238516183e-05 0.00017481051327561 2.55920216027578e-05 0.000194492557470819 -2.02881709722294e-05 4.24535003735201e-05 -3.93216656297305e-05 -0.000435138936096684 4.03040740583981e-05 -0.000537605800409233 -7.51017233551842e-05 7.09995410424222e-05 -3.04194827258269e-05 0.000201564811585938 -0.00020655703464026 -4.38374833362768e-05 0.0069409940486552 -0.00160461586566555 0.00756533530127617 -0.00271992087870372 0.00103410154138996 0.00480214752237744 -0.000565472742526898 0.000356413657914083 0.00128285238350033 0.000582838298361631 0.00152278520257688 -0.00021896579521348 -0.0165395400208557 0.025132578052691 -0.068317948738435 0.000224496860480436 -0.000253209851866857 0.00028874838863123 -0.00663903109069426 -0.00562871132424638 0.0051179730936449 0.00425257329774052 -0.00515607453973817 -0.00240085421937417 0.0249225608597949 -0.168101174324727 0.899851074089666 0.200519350337796 -0.185139222314056 0.0369404741044701 -0.000192221516124251 0.00129897063456478 0.000167428024513215 -3.08294947172357e-05 -4.18460249992906e-05 0.000765672689902838 -0.000722228420059839 0.000350727908852016 0.00054226922972731
  :::
 } 
 m_exists[123] { 
  s_m_exists
  :::
  1 11111111111111111111111111111111111111111111111111111111111111111111111111111111111111111111111111111111111111111111111111111111111111 
  2 11111111111111111111111111111111111111111111111111111111111111111111111111111111111111111111111111111111111111111111111111111111111111 
  3 11111111111111111111111111111111111111111111111111111111111111111111111111111111111111111111111111111111111111111111111111111111111111 
  4 11111111111111111111111111111111111111111111111111111111111111111111111111111111111111111111111111111111111111111111111111111111111111 
  5 11111111111111111111111111111111111111111111111111111111111111111111111111111111111111111111111111111111111111111111111111111111111111 
  6 11111111111111111111111111111111111111111111111111111111111111111111111111111111111111111111111111111111111111111111111111111111111111 
  7 11111111111111111111111111111111111111111111111111111111111111111111111111111111111111111111111111111111111111111111111111111111111111 
  8 11111111111111111111111111111111111111111111111111111111111111111111111111111111111111111111111111111111111111111111111111111111111111 
  9 11111111111111111111111111111111111111111111111111111111111111111111111111111111111111111111111111111111111111111111111111111111111111 
  10 11111111111111111111111111111111111111111111111111111111111111111111111111111111111111111111111111111111111111111111111111111111111111 
  11 11111111111111111111111111111111111111111111111111111111111111111111111111111111111111111111111111111111111111111111111111111111111111 
  12 11111111111111111111111111111111111111111111111111111111111111111111111111111111111111111111111111111111111111111111111111111111111111 
  13 11111111111111111111111111111111111111111111111111111111111111111111111111111111111111111111111111111111111111111111111111111111111111 
  14 11111111111111111111111111111111111111111111111111111111111111111111111111111111111111111111111111111111111111111111111111111111111111 
  15 11111111111111111111111111111111111111111111111111111111111111111111111111111111111111111111111111111111111111111111111111111111111111 
  16 11111111111111111111111111111111111111111111111111111111111111111111111111111111111111111111111111111111111111111111111111111111111111 
  17 11111111111111111111111111111111111111111111111111111111111111111111111111111111111111111111111111111111111111111111111111111111111111 
  18 11111111111111111111111111111111111111111111111111111111111111111111111111111111111111111111111111111111111111111111111111111111111111 
  19 11111111111111111111111111111111111111111111111111111111111111111111111111111111111111111111111111111111111111111111111111111111111111 
  20 11111111111111111111111111111111111111111111111111111111111111111111111111111111111111111111111111111111111111111111111111111111111111 
  21 11111111111111111111111111111111111111111111111111111111111111111111111111111111111111111111111111111111111111111111111111111111111111 
  22 11111111111111111111111111111111111111111111111111111111111111111111111111111111111111111111111111111111111111111111111111111111111111 
  23 11111111111111111111111111111111111111111111111111111111111111111111111111111111111111111111111111111111111111111111111111111111111111 
  24 11111111111111111111111111111111111111111111111111111111111111111111111111111111111111111111111111111111111111111111111111111111111111 
  25 11111111111111111111111111111111111111111111111111111111111111111111111111111111111111111111111111111111111111111111111111111111111111 
  26 11111111111111111111111111111111111111111111111111111111111111111111111111111111111111111111111111111111111111111111111111111111111111 
  27 11111111111111111111111111111111111111111111111111111111111111111111111111111111111111111111111111111111111111111111111111111111111111 
  28 11111111111111111111111111111111111111111111111111111111111111111111111111111111111111111111111111111111111111111111111111111111111111 
  29 11111111111111111111111111111111111111111111111111111111111111111111111111111111111111111111111111111111111111111111111111111111111111 
  30 11111111111111111111111111111111111111111111111111111111111111111111111111111111111111111111111111111111111111111111111111111111111111 
  31 11111111111111111111111111111111111111111111111111111111111111111111111111111111111111111111111111111111111111111111111111111111111111 
  32 11111111111111111111111111111111111111111111111111111111111111111111111111111111111111111111111111111111111111111111111111111111111111 
  33 11111111111111111111111111111111111111111111111111111111111111111111111111111111111111111111111111111111111111111111111111111111111111 
  34 11111111111111111111111111111111111111111111111111111111111111111111111111111111111111111111111111111111111111111111111111111111111111 
  35 11111111111111111111111111111111111111111111111111111111111111111111111111111111111111111111111111111111111111111111111111111111111111 
  36 11111111111111111111111111111111111111111111111111111111111111111111111111111111111111111111111111111111111111111111111111111111111111 
  37 11111111111111111111111111111111111111111111111111111111111111111111111111111111111111111111111111111111111111111111111111111111111111 
  38 11111111111111111111111111111111111111111111111111111111111111111111111111111111111111111111111111111111111111111111111111111111111111 
  39 11111111111111111111111111111111111111111111111111111111111111111111111111111111111111111111111111111111111111111111111111111111111111 
  40 11111111111111111111111111111111111111111111111111111111111111111111111111111111111111111111111111111111111111111111111111111111111111 
  41 11111111111111111111111111111111111111111111111111111111111111111111111111111111111111111111111111111111111111111111111111111111111111 
  42 11111111111111111111111111111111111111111111111111111111111111111111111111111111111111111111111111111111111111111111111111111111111111 
  43 11111111111111111111111111111111111111111111111111111111111111111111111111111111111111111111111111111111111111111111111111111111111111 
  44 11111111111111111111111111111111111111111111111111111111111111111111111111111111111111111111111111111111111111111111111111111111111111 
  45 11111111111111111111111111111111111111111111111111111111111111111111111111111111111111111111111111111111111111111111111111111111111111 
  46 11111111111111111111111111111111111111111111111111111111111111111111111111111111111111111111111111111111111111111111111111111111111111 
  47 11111111111111111111111111111111111111111111111111111111111111111111111111111111111111111111111111111111111111111111111111111111111111 
  48 11111111111111111111111111111111111111111111111111111111111111111111111111111111111111111111111111111111111111111111111111111111111111 
  49 11111111111111111111111111111111111111111111111111111111111111111111111111111111111111111111111111111111111111111111111111111111111111 
  50 11111111111111111111111111111111111111111111111111111111111111111111111111111111111111111111111111111111111111111111111111111111111111 
  51 11111111111111111111111111111111111111111111111111111111111111111111111111111111111111111111111111111111111111111111111111111111111111 
  52 11111111111111111111111111111111111111111111111111111111111111111111111111111111111111111111111111111111111111111111111111111111111111 
  53 11111111111111111111111111111111111111111111111111111111111111111111111111111111111111111111111111111111111111111111111111111111111111 
  54 11111111111111111111111111111111111111111111111111111111111111111111111111111111111111111111111111111111111111111111111111111111111111 
  55 11111111111111111111111111111111111111111111111111111111111111111111111111111111111111111111111111111111111111111111111111111111111111 
  56 11111111111111111111111111111111111111111111111111111111111111111111111111111111111111111111111111111111111111111111111111111111111111 
  57 11111111111111111111111111111111111111111111111111111111111111111111111111111111111111111111111111111111111111111111111111111111111111 
  58 11111111111111111111111111111111111111111111111111111111111111111111111111111111111111111111111111111111111111111111111111111111111111 
  59 11111111111111111111111111111111111111111111111111111111111111111111111111111111111111111111111111111111111111111111111111111111111111 
  60 11111111111111111111111111111111111111111111111111111111111111111111111111111111111111111111111111111111111111111111111111111111111111 
  61 11111111111111111111111111111111111111111111111111111111111111111111111111111111111111111111111111111111111111111111111111111111111111 
  62 11111111111111111111111111111111111111111111111111111111111111111111111111111111111111111111111111111111111111111111111111111111111111 
  63 11111111111111111111111111111111111111111111111111111111111111111111111111111111111111111111111111111111111111111111111111111111111111 
  64 11111111111111111111111111111111111111111111111111111111111111111111111111111111111111111111111111111111111111111111111111111111111111 
  65 11111111111111111111111111111111111111111111111111111111111111111111111111111111111111111111111111111111111111111111111111111111111111 
  66 11111111111111111111111111111111111111111111111111111111111111111111111111111111111111111111111111111111111111111111111111111111111111 
  67 11111111111111111111111111111111111111111111111111111111111111111111111111111111111111111111111111111111111111111111111111111111111111 
  68 11111111111111111111111111111111111111111111111111111111111111111111111111111111111111111111111111111111111111111111111111111111111111 
  69 11111111111111111111111111111111111111111111111111111111111111111111111111111111111111111111111111111111111111111111111111111111111111 
  70 11111111111111111111111111111111111111111111111111111111111111111111111111111111111111111111111111111111111111111111111111111111111111 
  71 11111111111111111111111111111111111111111111111111111111111111111111111111111111111111111111111111111111111111111111111111111111111111 
  72 11111111111111111111111111111111111111111111111111111111111111111111111111111111111111111111111111111111111111111111111111111111111111 
  73 11111111111111111111111111111111111111111111111111111111111111111111111111111111111111111111111111111111111111111111111111111111111111 
  74 11111111111111111111111111111111111111111111111111111111111111111111111111111111111111111111111111111111111111111111111111111111111111 
  75 11111111111111111111111111111111111111111111111111111111111111111111111111111111111111111111111111111111111111111111111111111111111111 
  76 11111111111111111111111111111111111111111111111111111111111111111111111111111111111111111111111111111111111111111111111111111111111111 
  77 11111111111111111111111111111111111111111111111111111111111111111111111111111111111111111111111111111111111111111111111111111111111111 
  78 11111111111111111111111111111111111111111111111111111111111111111111111111111111111111111111111111111111111111111111111111111111111111 
  79 11111111111111111111111111111111111111111111111111111111111111111111111111111111111111111111111111111111111111111111111111111111111111 
  80 11111111111111111111111111111111111111111111111111111111111111111111111111111111111111111111111111111111111111111111111111111111111111 
  81 11111111111111111111111111111111111111111111111111111111111111111111111111111111111111111111111111111111111111111111111111111111111111 
  82 11111111111111111111111111111111111111111111111111111111111111111111111111111111111111111111111111111111111111111111111111111111111111 
  83 11111111111111111111111111111111111111111111111111111111111111111111111111111111111111111111111111111111111111111111111111111111111111 
  84 11111111111111111111111111111111111111111111111111111111111111111111111111111111111111111111111111111111111111111111111111111111111111 
  85 11111111111111111111111111111111111111111111111111111111111111111111111111111111111111111111111111111111111111111111111111111111111111 
  86 11111111111111111111111111111111111111111111111111111111111111111111111111111111111111111111111111111111111111111111111111111111111111 
  87 11111111111111111111111111111111111111111111111111111111111111111111111111111111111111111111111111111111111111111111111111111111111111 
  88 11111111111111111111111111111111111111111111111111111111111111111111111111111111111111111111111111111111111111111111111111111111111111 
  89 11111111111111111111111111111111111111111111111111111111111111111111111111111111111111111111111111111111111111111111111111111111111111 
  90 11111111111111111111111111111111111111111111111111111111111111111111111111111111111111111111111111111111111111111111111111111111111111 
  91 11111111111111111111111111111111111111111111111111111111111111111111111111111111111111111111111111111111111111111111111111111111111111 
  92 11111111111111111111111111111111111111111111111111111111111111111111111111111111111111111111111111111111111111111111111111111111111111 
  93 11111111111111111111111111111111111111111111111111111111111111111111111111111111111111111111111111111111111111111111111111111111111111 
  94 11111111111111111111111111111111111111111111111111111111111111111111111111111111111111111111111111111111111111111111111111111111111111 
  95 11111111111111111111111111111111111111111111111111111111111111111111111111111111111111111111111111111111111111111111111111111111111111 
  96 11111111111111111111111111111111111111111111111111111111111111111111111111111111111111111111111111111111111111111111111111111111111111 
  97 11111111111111111111111111111111111111111111111111111111111111111111111111111111111111111111111111111111111111111111111111111111111111 
  98 11111111111111111111111111111111111111111111111111111111111111111111111111111111111111111111111111111111111111111111111111111111111111 
  99 11111111111111111111111111111111111111111111111111111111111111111111111111111111111111111111111111111111111111111111111111111111111111 
  100 11111111111111111111111111111111111111111111111111111111111111111111111111111111111111111111111111111111111111111111111111111111111111 
  101 11111111111111111111111111111111111111111111111111111111111111111111111111111111111111111111111111111111111111111111111111111111111111 
  102 11111111111111111111111111111111111111111111111111111111111111111111111111111111111111111111111111111111111111111111111111111111111111 
  103 11111111111111111111111111111111111111111111111111111111111111111111111111111111111111111111111111111111111111111111111111111111111111 
  104 11111111111111111111111111111111111111111111111111111111111111111111111111111111111111111111111111111111111111111111111111111111111111 
  105 11111111111111111111111111111111111111111111111111111111111111111111111111111111111111111111111111111111111111111111111111111111111111 
  106 11111111111111111111111111111111111111111111111111111111111111111111111111111111111111111111111111111111111111111111111111111111111111 
  107 11111111111111111111111111111111111111111111111111111111111111111111111111111111111111111111111111111111111111111111111111111111111111 
  108 11111111111111111111111111111111111111111111111111111111111111111111111111111111111111111111111111111111111111111111111111111111111111 
  109 11111111111111111111111111111111111111111111111111111111111111111111111111111111111111111111111111111111111111111111111111111111111111 
  110 11111111111111111111111111111111111111111111111111111111111111111111111111111111111111111111111111111111111111111111111111111111111111 
  111 11111111111111111111111111111111111111111111111111111111111111111111111111111111111111111111111111111111111111111111111111111111111111 
  112 11111111111111111111111111111111111111111111111111111111111111111111111111111111111111111111111111111111111111111111111111111111111111 
  113 11111111111111111111111111111111111111111111111111111111111111111111111111111111111111111111111111111111111111111111111111111111111111 
  114 11111111111111111111111111111111111111111111111111111111111111111111111111111111111111111111111111111111111111111111111111111111111111 
  115 11111111111111111111111111111111111111111111111111111111111111111111111111111111111111111111111111111111111111111111111111111111111111 
  116 11111111111111111111111111111111111111111111111111111111111111111111111111111111111111111111111111111111111111111111111111111111111111 
  117 11111111111111111111111111111111111111111111111111111111111111111111111111111111111111111111111111111111111111111111111111111111111111 
  118 11111111111111111111111111111111111111111111111111111111111111111111111111111111111111111111111111111111111111111111111111111111111111 
  119 11111111111111111111111111111111111111111111111111111111111111111111111111111111111111111111111111111111111111111111111111111111111111 
  120 11111111111111111111111111111111111111111111111111111111111111111111111111111111111111111111111111111111111111111111111111111111111111 
  121 11111111111111111111111111111111111111111111111111111111111111111111111111111111111111111111111111111111111111111111111111111111111111 
  122 11111111111111111111111111111111111111111111111111111111111111111111111111111111111111111111111111111111111111111111111111111111111111 
  123 11111111111111111111111111111111111111111111111111111111111111111111111111111111111111111111111111111111111111111111111111111111111111 
  :::
 } 
} 
