# Supplementary material for: Cut-off Scale and Complex Formation in Density Functional Theory Computations of Epoxy-Amine Reactivity
Source: ACS Omega. 2021 Oct 25;6(44):29424–31. doi: 10.1021/acsomega.1c03229 (PMC8587129; doi:10.1021/acsomega.1c03229)
Supplement: Supplementary file 1 — ao1c03229_si_001.zip [file ao1c03229_si_001.zip › Final_structures/Primary/A1_E4_B3LYP-D3_CC-PVTZ-F_ canonical/Epoxy_frag4_transition_state_1-6_isomer21.vib]

{ 
 s_m_m2io_version
 :::
 2.0.0 
} 

f_m_table { 
 i_j_atom_total
 :::
 43
 m_column[134] { 
  s_m_data_name
  s_m_column_name
  i_m_width
  b_m_visible
  s_m_units
  :::
  1 r_j_Frequency  "Frequency"  10 1 "" 
  2 s_j_Symmetry  "Symmetry"  10 0 "" 
  3 r_j_Intensity  "Intensity"  10 1 "" 
  4 r_j_Raman_Act  "Raman Act"  10 0 "" 
  5 r_j_Raman_Int  "Raman Int"  10 0 "" 
  6 r_j_x1  "x1"  10 0 "" 
  7 r_j_y1  "y1"  10 0 "" 
  8 r_j_z1  "z1"  10 0 "" 
  9 r_j_x2  "x2"  10 0 "" 
  10 r_j_y2  "y2"  10 0 "" 
  11 r_j_z2  "z2"  10 0 "" 
  12 r_j_x3  "x3"  10 0 "" 
  13 r_j_y3  "y3"  10 0 "" 
  14 r_j_z3  "z3"  10 0 "" 
  15 r_j_x4  "x4"  10 0 "" 
  16 r_j_y4  "y4"  10 0 "" 
  17 r_j_z4  "z4"  10 0 "" 
  18 r_j_x5  "x5"  10 0 "" 
  19 r_j_y5  "y5"  10 0 "" 
  20 r_j_z5  "z5"  10 0 "" 
  21 r_j_x6  "x6"  10 0 "" 
  22 r_j_y6  "y6"  10 0 "" 
  23 r_j_z6  "z6"  10 0 "" 
  24 r_j_x7  "x7"  10 0 "" 
  25 r_j_y7  "y7"  10 0 "" 
  26 r_j_z7  "z7"  10 0 "" 
  27 r_j_x8  "x8"  10 0 "" 
  28 r_j_y8  "y8"  10 0 "" 
  29 r_j_z8  "z8"  10 0 "" 
  30 r_j_x9  "x9"  10 0 "" 
  31 r_j_y9  "y9"  10 0 "" 
  32 r_j_z9  "z9"  10 0 "" 
  33 r_j_x10  "x10"  10 0 "" 
  34 r_j_y10  "y10"  10 0 "" 
  35 r_j_z10  "z10"  10 0 "" 
  36 r_j_x11  "x11"  10 0 "" 
  37 r_j_y11  "y11"  10 0 "" 
  38 r_j_z11  "z11"  10 0 "" 
  39 r_j_x12  "x12"  10 0 "" 
  40 r_j_y12  "y12"  10 0 "" 
  41 r_j_z12  "z12"  10 0 "" 
  42 r_j_x13  "x13"  10 0 "" 
  43 r_j_y13  "y13"  10 0 "" 
  44 r_j_z13  "z13"  10 0 "" 
  45 r_j_x14  "x14"  10 0 "" 
  46 r_j_y14  "y14"  10 0 "" 
  47 r_j_z14  "z14"  10 0 "" 
  48 r_j_x15  "x15"  10 0 "" 
  49 r_j_y15  "y15"  10 0 "" 
  50 r_j_z15  "z15"  10 0 "" 
  51 r_j_x16  "x16"  10 0 "" 
  52 r_j_y16  "y16"  10 0 "" 
  53 r_j_z16  "z16"  10 0 "" 
  54 r_j_x17  "x17"  10 0 "" 
  55 r_j_y17  "y17"  10 0 "" 
  56 r_j_z17  "z17"  10 0 "" 
  57 r_j_x18  "x18"  10 0 "" 
  58 r_j_y18  "y18"  10 0 "" 
  59 r_j_z18  "z18"  10 0 "" 
  60 r_j_x19  "x19"  10 0 "" 
  61 r_j_y19  "y19"  10 0 "" 
  62 r_j_z19  "z19"  10 0 "" 
  63 r_j_x20  "x20"  10 0 "" 
  64 r_j_y20  "y20"  10 0 "" 
  65 r_j_z20  "z20"  10 0 "" 
  66 r_j_x21  "x21"  10 0 "" 
  67 r_j_y21  "y21"  10 0 "" 
  68 r_j_z21  "z21"  10 0 "" 
  69 r_j_x22  "x22"  10 0 "" 
  70 r_j_y22  "y22"  10 0 "" 
  71 r_j_z22  "z22"  10 0 "" 
  72 r_j_x23  "x23"  10 0 "" 
  73 r_j_y23  "y23"  10 0 "" 
  74 r_j_z23  "z23"  10 0 "" 
  75 r_j_x24  "x24"  10 0 "" 
  76 r_j_y24  "y24"  10 0 "" 
  77 r_j_z24  "z24"  10 0 "" 
  78 r_j_x25  "x25"  10 0 "" 
  79 r_j_y25  "y25"  10 0 "" 
  80 r_j_z25  "z25"  10 0 "" 
  81 r_j_x26  "x26"  10 0 "" 
  82 r_j_y26  "y26"  10 0 "" 
  83 r_j_z26  "z26"  10 0 "" 
  84 r_j_x27  "x27"  10 0 "" 
  85 r_j_y27  "y27"  10 0 "" 
  86 r_j_z27  "z27"  10 0 "" 
  87 r_j_x28  "x28"  10 0 "" 
  88 r_j_y28  "y28"  10 0 "" 
  89 r_j_z28  "z28"  10 0 "" 
  90 r_j_x29  "x29"  10 0 "" 
  91 r_j_y29  "y29"  10 0 "" 
  92 r_j_z29  "z29"  10 0 "" 
  93 r_j_x30  "x30"  10 0 "" 
  94 r_j_y30  "y30"  10 0 "" 
  95 r_j_z30  "z30"  10 0 "" 
  96 r_j_x31  "x31"  10 0 "" 
  97 r_j_y31  "y31"  10 0 "" 
  98 r_j_z31  "z31"  10 0 "" 
  99 r_j_x32  "x32"  10 0 "" 
  100 r_j_y32  "y32"  10 0 "" 
  101 r_j_z32  "z32"  10 0 "" 
  102 r_j_x33  "x33"  10 0 "" 
  103 r_j_y33  "y33"  10 0 "" 
  104 r_j_z33  "z33"  10 0 "" 
  105 r_j_x34  "x34"  10 0 "" 
  106 r_j_y34  "y34"  10 0 "" 
  107 r_j_z34  "z34"  10 0 "" 
  108 r_j_x35  "x35"  10 0 "" 
  109 r_j_y35  "y35"  10 0 "" 
  110 r_j_z35  "z35"  10 0 "" 
  111 r_j_x36  "x36"  10 0 "" 
  112 r_j_y36  "y36"  10 0 "" 
  113 r_j_z36  "z36"  10 0 "" 
  114 r_j_x37  "x37"  10 0 "" 
  115 r_j_y37  "y37"  10 0 "" 
  116 r_j_z37  "z37"  10 0 "" 
  117 r_j_x38  "x38"  10 0 "" 
  118 r_j_y38  "y38"  10 0 "" 
  119 r_j_z38  "z38"  10 0 "" 
  120 r_j_x39  "x39"  10 0 "" 
  121 r_j_y39  "y39"  10 0 "" 
  122 r_j_z39  "z39"  10 0 "" 
  123 r_j_x40  "x40"  10 0 "" 
  124 r_j_y40  "y40"  10 0 "" 
  125 r_j_z40  "z40"  10 0 "" 
  126 r_j_x41  "x41"  10 0 "" 
  127 r_j_y41  "y41"  10 0 "" 
  128 r_j_z41  "z41"  10 0 "" 
  129 r_j_x42  "x42"  10 0 "" 
  130 r_j_y42  "y42"  10 0 "" 
  131 r_j_z42  "z42"  10 0 "" 
  132 r_j_x43  "x43"  10 0 "" 
  133 r_j_y43  "y43"  10 0 "" 
  134 r_j_z43  "z43"  10 0 "" 
  :::
 } 
 m_row[123] { 
  r_j_Frequency
  s_j_Symmetry
  r_j_Intensity
  r_j_Raman_Act
  r_j_Raman_Int
  r_j_x1
  r_j_y1
  r_j_z1
  r_j_x2
  r_j_y2
  r_j_z2
  r_j_x3
  r_j_y3
  r_j_z3
  r_j_x4
  r_j_y4
  r_j_z4
  r_j_x5
  r_j_y5
  r_j_z5
  r_j_x6
  r_j_y6
  r_j_z6
  r_j_x7
  r_j_y7
  r_j_z7
  r_j_x8
  r_j_y8
  r_j_z8
  r_j_x9
  r_j_y9
  r_j_z9
  r_j_x10
  r_j_y10
  r_j_z10
  r_j_x11
  r_j_y11
  r_j_z11
  r_j_x12
  r_j_y12
  r_j_z12
  r_j_x13
  r_j_y13
  r_j_z13
  r_j_x14
  r_j_y14
  r_j_z14
  r_j_x15
  r_j_y15
  r_j_z15
  r_j_x16
  r_j_y16
  r_j_z16
  r_j_x17
  r_j_y17
  r_j_z17
  r_j_x18
  r_j_y18
  r_j_z18
  r_j_x19
  r_j_y19
  r_j_z19
  r_j_x20
  r_j_y20
  r_j_z20
  r_j_x21
  r_j_y21
  r_j_z21
  r_j_x22
  r_j_y22
  r_j_z22
  r_j_x23
  r_j_y23
  r_j_z23
  r_j_x24
  r_j_y24
  r_j_z24
  r_j_x25
  r_j_y25
  r_j_z25
  r_j_x26
  r_j_y26
  r_j_z26
  r_j_x27
  r_j_y27
  r_j_z27
  r_j_x28
  r_j_y28
  r_j_z28
  r_j_x29
  r_j_y29
  r_j_z29
  r_j_x30
  r_j_y30
  r_j_z30
  r_j_x31
  r_j_y31
  r_j_z31
  r_j_x32
  r_j_y32
  r_j_z32
  r_j_x33
  r_j_y33
  r_j_z33
  r_j_x34
  r_j_y34
  r_j_z34
  r_j_x35
  r_j_y35
  r_j_z35
  r_j_x36
  r_j_y36
  r_j_z36
  r_j_x37
  r_j_y37
  r_j_z37
  r_j_x38
  r_j_y38
  r_j_z38
  r_j_x39
  r_j_y39
  r_j_z39
  r_j_x40
  r_j_y40
  r_j_z40
  r_j_x41
  r_j_y41
  r_j_z41
  r_j_x42
  r_j_y42
  r_j_z42
  r_j_x43
  r_j_y43
  r_j_z43
  :::
  1 -381.782206968627 ""  486.596142582782 0 0 -0.0145331703705117 0.0116047023682266 -0.00930622349536067 0.00261235954154175 0.0105631542434014 -0.00410637181004405 0.000897795763994781 0.00344310727350498 -0.00322430116768788 0.00244401135233341 0.00169407672888249 -0.000177235669247862 0.00208545498271939 0.000507315967482 0.000352661675921471 0.000232727824675119 0.000246788291195025 -0.000257296005831836 -0.000975337776033374 -0.000264979165813207 -0.00211686316787872 -0.000477541396831027 0.000692160851640372 -0.0029244963782854 -4.51166557737598e-05 -0.000103369048909313 0.000132835955126714 0.000196271035311804 -0.000146618976905914 0.000175847307556711 -1.01352072288224e-06 -0.000155672864800732 0.000255233747704516 -0.00031920360821159 1.09060428142254e-05 3.06112460797801e-05 -0.00114913828879366 -0.000904209695845896 0.00489374419126655 -0.0205174709923288 0.00592283373331916 -0.0326289804697285 0.00575197130888888 -0.00322910971113748 -0.00139663728336786 0.00298356730203635 -0.00165483437843082 0.00105700148799789 -0.0018125611656489 -0.00165691855459979 -0.00247863071180832 -0.0018411713659837 -0.000628715076414272 -0.00687380680738069 0.000234774058803747 -8.68870490523952e-05 0.000293264290790718 0.000123530017604129 -6.45024749959011e-05 0.000256558201490007 0.000486385565527341 -0.00026045600306934 0.000157928533307904 -0.000177529677743002 -3.9173471831784e-05 0.000128537932212318 0.000285059422945886 -0.000247763769748525 0.000292178020059181 -0.000105502976068132 -0.000331286512595307 0.000407056942744788 -0.000412256412184897 9.09124384771636e-05 -9.60890640250811e-05 -0.000460261360743119 -2.81432435932794e-05 0.000258076448184058 -0.000517685140074788 -6.85405574349598e-05 -0.000142159113568397 0.189674646630492 0.101719447362458 -0.0712462884201882 0.00095215237730762 -0.0547207649542042 0.0186354957802855 -0.0428306211452724 0.0446794836052075 -0.00137675566149843 0.0681779255641455 0.0668393001723216 -0.000202483739052429 0.0444365191814228 0.0380040050532625 -0.0346738230483594 0.00828815144074557 0.053128993823699 -0.0161408870188964 -0.0309803551445686 -0.0287913313071203 0.00990818278971435 -0.086883798589388 -0.0580542009326897 0.0539309261240134 -0.0019567336766128 -0.00231469954140861 0.00047982813885176 -0.0343219327907846 -0.10667806324913 -0.0387906228664654 -0.016372090962674 -0.0189259004045766 -0.00820273842527065 -0.083995611077191 -0.074349089629618 0.0517858604549313 -0.0584694732332474 -0.0469707551835853 0.0566378622177575 0.00616838627531254 0.00520076963494511 -0.0276038165768429 0.00505378807206916 0.0159883698515703 0.0196740157362916 -0.00252159005208547 -0.00309278099602947 -0.0023911694136091
  2 38.3795331932203 ""  2.43914252807475 0 0 0.0191940631198837 0.0321327645271862 0.012346141133071 0.0159660198914077 0.0686482019689248 0.0185059574752923 0.015593356922601 0.0525031726491953 0.0188723222433947 0.0185672878939477 0.0488860779137721 0.0240959046398933 0.0191863135868009 0.0211320128315292 0.0239222403612432 0.0170638530866951 -0.00369214636588337 0.0187067364948558 0.0130558854060957 0.00704804028938974 0.0147253802705287 0.0124970133008171 0.0352486452311071 0.015138481753981 0.019196431294586 -0.043739429367319 0.0175912155696489 0.0488586450603048 -0.0559913783354605 0.0390275193804126 -0.00268251785766946 -0.0569994336021878 0.000411254400049625 0.0142344590021232 -0.0606128580790809 0.0125830739763168 -0.00659134196112161 0.0353951648779832 0.00312921307291605 0.0481355675268692 0.0327874704991891 0.0237521262737839 0.0211438460770799 0.0642204317002789 0.027388825318216 0.021811521063793 0.0164334745330963 0.0271261340727914 0.0103396351547643 -0.00746196517144761 0.0111633285243077 0.00993131372636749 0.0413037452583463 0.012604162752125 0.0632056500954078 -0.0471100379112983 0.0485003689442299 0.0491299195746229 -0.0827794063245185 0.0406122155759034 0.0558886860511649 -0.0470002166490661 0.0435447867701005 -0.0211321328236675 -0.0498005624330569 -0.00920605145292424 -0.00361543509330391 -0.050433496136664 0.00158201799623137 0.000517412013500233 -0.0805766266164597 -0.00363614481131128 -0.000915545755834959 -0.0557063635756199 -0.00138315452926773 0.0150593985581397 -0.0826936689675858 0.0126082177618639 0.0251471431883432 -0.0563621621357397 0.0228857254083845 -0.0282555892315384 -0.027499993890657 -0.0231484576928163 0.0138442430450507 -0.0468520530185982 0.00810495316503935 0.0135806061780195 -0.0167758122863741 0.00609274029926231 -0.0374839973938727 -0.061812803147098 -0.0238287826459102 -0.0422115457060311 -0.0146495766585865 -0.0365219950780417 0.0319857837547593 -0.0259866920287019 0.0193499249063085 -0.0738048902955001 0.0161201314755716 -0.0708044130736127 -0.0490870727387527 -0.000262401962955131 -0.046815580987829 -0.0702120745851685 0.0474239051402924 -0.0704984817807631 -0.0817311588012691 0.0208138699264445 -0.0785582306458809 -0.0862531721214773 -0.00162373640897316 -0.0806690089803106 -0.0556737687777727 -0.0163567861997989 -0.0461392929452992 -0.0295522095141481 0.0200561873561338 -0.0396019771222644 -0.0797507032831184 0.0561893828375298 -0.0884404594907436 -0.0645735476260724 0.0497277520806504 -0.0620135629254976 -0.0634020016315208 0.058498706333414 -0.0612112390878348
  3 56.667481299833 ""  1.54759086363484 0 0 -0.00676737866355662 0.00841908890999997 0.0186560449719261 -0.00807415318522698 -0.00410109678148885 0.00944247902753604 -0.00505522475583219 -0.00827787534013243 0.00580552470918546 -0.00939533480691202 0.0165024777142523 0.00933509898904912 -0.00820785120607453 0.0155118143935124 0.00795043135960291 -0.00213362459936253 -0.0136918527152545 0.00223710436363174 0.00249639540902072 -0.0400271740185072 -0.00170741417254878 0.00119855864332507 -0.0366160072336002 0.000331900435155464 -0.00414754377349339 0.000784720515167054 0.00455406760223192 -0.0824320216691499 0.0366216763293361 0.0825354079394561 0.0526563459157594 0.0872773484550347 -0.0485663755685844 0.0134478847504777 -0.0983058304548609 -0.0158269724343179 0.00574315467313702 0.0119915770862289 0.0187511754387223 -0.0135798516466936 0.0102790829847272 0.0214593222336592 -0.0131148420001079 0.0378358933969324 0.0132153984924603 -0.0123411027975783 0.0389846656073738 0.0114435774278932 0.00694774256382236 -0.0616180084723793 -0.00592022717590025 0.00459739675592011 -0.0546486980204014 -0.00211361863529711 -0.123655046426289 -0.0207091446882996 0.11616515088306 -0.0869153742810685 0.0545288888120371 0.0879755242123714 -0.0955366835922654 0.100687249718585 0.0974459560180241 0.108026981962571 0.0642309280780965 -0.098779880587162 0.0427564503655015 0.153103742964222 -0.0367626222945089 0.0510334270231356 0.106004839752826 -0.0468259929291512 0.0460968528150402 -0.117320622739971 -0.0742023978062709 0.0143040617719966 -0.101465607086905 -0.0170074031201274 -0.00732417508066903 -0.147838303008248 0.0288672862355384 0.00264715687744184 0.00957665955022764 0.0116841097217284 -0.00957937088620653 0.0387693804415875 0.0441117114378741 -0.0147814127369185 0.0135741799173873 0.0270628966455975 -0.00795760888249817 0.00957512767268633 0.0194210009836831 0.0266109191329334 0.0217134103209874 0.00612472214323845 -0.0363101224145948 8.14322658034244e-05 0.0305059059517293 0.0249848533899913 -0.0186330413531548 -0.0615802310800965 0.0025624374069505 -0.0255977542342259 -0.0244028901615385 0.047374234063141 0.00893665338736607 -0.0668886032996264 0.0192707301674715 -0.040362293620414 -0.0832911755436369 0.0297307845778169 -0.012875147680329 -0.0628522757874356 -0.0115643373044021 -0.0488990790132317 -0.0232886103026106 -0.0018702420588861 -0.0254270926396324 -0.0159891738003928 0.0570633288962357 0.0145949615789367 -0.0894692534456656 0.0548901087780073 0.0242904746127412 -0.047607040501904 0.0461551845105276 0.00717157970356199 -0.0674177578987408
  4 79.0909555431139 ""  3.07766547851693 0 0 0.0357969814360893 -0.022962234634786 -0.0225847803055691 0.0288420184127069 -0.017999604867832 -0.0441042338462166 0.0291222626309566 -0.0338656110220026 -0.0426882553583848 0.0337678424531171 -0.0202190812584244 -0.0237533367398296 0.0230248309843768 -0.0179285968663426 -0.00705494411058038 0.00576943664165634 -0.0252516226722375 -0.00936783757293611 0.00441704860223084 -0.0564443439338749 -0.0334353684278714 0.017789249504066 -0.0631293173519378 -0.0495570411898629 -0.0161543895464517 0.00410075961955108 0.0209578215384899 -0.0175370467416121 0.00396215831360432 -0.00607936082945252 -0.00201411911571708 -0.0112205378870953 0.0783349214892337 -0.0527040064161076 0.0521375267028137 0.0256620640937743 0.0584984050101328 -0.0438928571827683 0.000906819589154075 0.038083413098274 -0.031967120948888 -0.0466309712539116 0.0461920152357559 -0.00698456616212097 -0.0200281935184735 0.0269592392705382 -0.0047504244665658 0.00831120512739398 -0.00821673278003184 -0.0699293902475726 -0.0382266865763131 0.0169379957449255 -0.0827955887353823 -0.0635223378908782 -0.0259204496097359 0.0128515728074014 -0.0385608236439866 -0.0296495786195737 0.0208695295667447 0.0104622502622913 0.00255014264448641 -0.0211020977482881 -0.00780434356194546 -0.000760738227982397 -0.0113367062861831 0.101331789115584 0.0175227640855333 -0.0423123670599772 0.0768046635885354 -0.0146588463177334 0.00953277597895955 0.096621915603047 -0.0467736466646302 0.0520839892552827 0.0500317763517906 -0.0674993600341984 0.0779975647582113 0.0476160613186598 -0.0697044435933927 0.0622528553963052 -0.0163997335447718 -0.0199590992650524 0.0238182970706387 0.0658885514016292 0.0152487919203869 0.000544162346773814 0.0790584839312756 -0.00147377335901919 0.0121812905361202 0.0205809902117878 -0.0573162020642958 0.049870612901296 0.0987010217687891 0.0192838723064717 0.00174405908296111 0.0917930010154289 -0.0378586258222706 0.0359933417780221 -0.0103560294421314 -0.0375059552939818 0.0425697979793867 -0.0344045176519816 -0.0462008327977963 0.0292289047460118 0.00879515942278265 0.0149053820756166 0.0714306940312589 -0.0483929344322187 -0.0609301502893559 0.0350474833449062 -0.0709800874887417 -0.0459992384678452 0.0350641246039454 -0.017689181363899 -0.0787488307213004 0.0071658110577706 0.0102273078949074 -0.0287687484167753 0.0397411316462145 0.000556781781421745 0.0325769575602934 0.0766826133114345 -0.0754953851212524 0.0348820618676375 0.0869941137827884 -0.0130082292007716 0.016167093526006 0.0681399658571482 -0.0670260298067352
  5 88.4183665251013 ""  1.62885840114755 0 0 0.0136441590602478 0.0599760322761439 0.00495152028693081 0.0140122795992219 0.0278432919436714 -0.00646386039322419 0.0176286925268769 -0.00581948396272604 -0.0104582311513307 0.0352169485496139 -0.106208191287708 -0.0247046832117683 0.0350702772969142 -0.124342552303412 -0.0230375963580158 0.0178598871286804 -0.0449341199846494 -0.00748946800150614 0.00267141798851932 0.0379137568222037 0.00323900560565862 0.00335980785487887 0.0577817310592883 0.00237196886811042 0.00640706981182486 -0.00611843150278731 0.00829806824573996 -0.0552580204089855 0.0210337441901981 0.0127946695793945 0.0598924562028307 0.0380272597135202 0.0297054870917291 -0.000301295916046009 -0.0176126979538488 0.00447094008814877 0.0233619090860434 0.0897507872785782 -0.0180166835526602 0.0053000636056608 0.0744485496914836 0.0417628571112717 0.0467622369655626 -0.159549252673614 -0.0342094530790935 0.0466619966875516 -0.188901229309281 -0.0321591817945216 -0.0108424682582345 0.092890917434723 0.0136383054582962 -0.00807406391751479 0.124356686180056 0.0132891011489136 -0.0900279099335197 -0.00925638497088534 0.00659379827921295 -0.0609923235506978 0.0614663052038918 0.0185836874698074 -0.0640378400287655 0.0291484453047399 0.0124884227173592 0.102008627638162 0.0210467071056761 0.022302171596294 0.0755640547428219 0.0478667128881369 0.0365339125085422 0.0458285015214078 0.0763638492294434 0.0491915447140378 0.0102281067740725 -0.0230363738027619 -0.00546497675723018 -0.00494556687679162 -0.00879269360902586 0.0113264691714771 -0.0108978861724589 -0.0287701326840149 0.00496698196275324 -0.0201210796848843 0.00686777594793229 -0.0350560998235916 0.00737353965842146 0.0102920161498897 0.0103377408528942 0.00563922377600871 0.0201561079511454 0.00309367971304864 -0.0163510143804975 -0.0268531777204466 -0.0453303455292694 -0.0426114730283356 0.0233043542806898 -0.0533281235248465 0.0109341361642602 0.00243465883989076 0.0189743077282145 -0.0404237408575335 0.00931985375244202 0.0223799097097265 -0.0282799017487353 0.0241144244703328 -0.0276266572929866 -0.0561705747660688 -0.0391630673772005 0.02492495417311 -0.0357669493702086 0.0336055988388157 0.0445342370830795 -0.0426266651209443 0.00911997298249031 0.0357817337194444 -0.0261901966547116 0.0594002224373755 -0.0289753435621884 -0.0199928289901515 0.0204542952401676 -0.0509140461340465 -0.0580220865388865 -0.0505520416993977 0.0579674060651486 -0.0625935988605364 -0.0570829336517798 0.00497838381624499 -0.058197095890655 -0.0443620503057308 0.0134911709678373
  6 94.2094743744176 ""  1.97892873370437 0 0 -0.0242410946600407 -0.0156705720431544 0.0153923839873269 -0.0167136258328714 -0.0281486168196765 0.0347320818210969 -0.0156621172863547 -0.0349721023028372 0.0324037643339515 -0.0199076126260396 -0.0450313495587995 0.0169534824733555 -0.0113719008942214 -0.0450837747265071 0.00334615959334165 0.00273384560843528 -0.0328346035362613 0.00651675002602022 0.00796733733159495 -0.0327416232020425 0.0219673695325519 -0.00253792692925132 -0.0346486412776661 0.0337911494329337 0.014188100112951 -0.000978855927005706 -0.010745481490292 -0.0160791318195092 0.0119179726134386 -0.0376450972405737 0.0295303000002345 0.0151921564392242 -0.0119537922075265 0.0411468550476584 0.0117935646853287 -0.00267242249909088 -0.0312418775143091 -0.0136332593607264 0.0121564188677639 -0.0405190945262241 -0.0150654418864793 0.0118798072855572 -0.0312916898203208 -0.0528492898166916 0.014371945656918 -0.0156730538610236 -0.0499904586080222 -0.00848675956702603 0.0198144114457126 -0.027258659007828 0.0249532418904071 0.000143322213060638 -0.0318321711005332 0.0426091005272339 -0.0272704886402535 0.00270448043508602 -0.040697943038742 -0.0107872984108382 0.0389586248762419 -0.047409082544145 -0.0323981502348579 0.00320821223469625 -0.0444921489110274 0.0498466390373494 0.0072905156316412 4.69786146586387e-05 0.0166470355451068 0.0122083420987357 -0.0162212535058303 0.0345228060188699 0.038181448048015 -0.0200210903078174 0.0564966071601671 0.00699809814458012 0.0139955571704771 0.0485187102226693 0.0315405397665134 -0.0155301112499776 0.0369416706616232 0.00666676120989873 -0.0011898234127447 0.0359706336632134 0.000462866006079763 -0.00974321359803253 -0.00433365573205604 0.00521955692781184 -0.063140940158364 0.009575446574568 -0.00375330318410788 -0.0139288481348354 0.0601947309458727 0.00884164933775017 -0.0255022914539164 0.0150214553951972 -0.00452207183628501 -0.00963519377707712 0.0352823762284511 -0.00166543618013106 -0.00709042265333195 -0.00737238823332563 0.0448583430342279 -0.0324415403596269 0.0510882806430584 0.00161561504330762 0.037454313168602 -0.0785368141219865 0.149000672555826 -0.00759234200291258 0.0126208083198208 0.0258382427411827 -0.0176499035897638 -0.0176413705535863 0.0153889012705225 -0.116656492253746 0.0926131046460233 -0.0624676228159 0.0387889108555542 0.0513952018756626 0.032911188283835 0.105092242145603 -0.0925927248679475 0.172106227256497 -0.0626241319420823 -0.108937228589566 0.192664198623167 -0.0185343240608571 -0.0855745161446895 0.153937244315412 0.0748726774837723
  7 105.455763513928 ""  1.89233374840844 0 0 0.00197617913942265 -0.064159987495581 -0.0242324535887102 -0.000206051367702587 -0.0163395173917309 -0.0100068974738941 -0.00746479484967775 0.0134669257543123 -0.00116737444251776 0.000957721160436014 -0.0431480131470886 -0.011987448851298 -0.000767448174832417 -0.0382637137065337 -0.0102512853036239 -0.0115547179539832 0.0212883097902582 0.0013820918597736 -0.0235515996312681 0.0980299034041261 0.016310341674892 -0.0220667490607399 0.0938055622647448 0.0147073821980864 -0.00841560574850857 -0.0042570379347811 -0.00307359653350204 -0.00610917641038692 -0.00485554801093177 0.0259854858072703 -0.0125984534866621 0.00512166601541254 -0.0293091751547072 -0.00354409821829136 -0.0425826659562114 -0.011395413114398 -0.0218396488416308 -0.0979841874305866 -0.00156268844295882 0.0252662675088292 -0.0806406285381681 -0.0613660682245959 0.0083791871203724 -0.0974682140293662 -0.0220700338176918 0.00703237331598494 -0.086313928353703 -0.0186494786269819 -0.0322126798420284 0.15017179118563 0.0267047759506615 -0.0292511684917968 0.138852102914597 0.0232532171344336 -0.00237176061313647 -0.0123485990761492 0.0473095081600716 -0.000790824581873995 -0.0186662691303819 0.0193679319176228 -0.0162235974556906 0.0151795817504651 0.0287438320504169 -0.0164904310735572 0.00625711525190892 -0.0538608949072069 -0.0077861645564341 0.027525707162638 -0.0226812770183728 -0.0136043115068308 -0.0130039917904826 -0.0275399547818403 -0.0200567674896438 -0.0385215497100825 -0.0393070345786095 0.00102292112873903 -0.0736330243807514 -0.0168038107438998 0.0120324515531411 -0.0446131514388962 0.0157019100329012 -0.00604529846692482 -0.00391248162047889 0.0645233204860286 0.00446037585229037 -0.0729852931368445 -0.0241207094208351 0.00561075953067876 -0.0295231280559275 -0.0182431395914447 -0.0256236534690745 0.0430532546327549 0.0891853225263051 0.0152634194684165 -0.0465934023388256 0.105393434339779 0.0230202617945118 0.0200339790291316 -0.0520577037286524 3.30231669308538e-05 0.0320055597615648 -0.00033384159470376 -0.0191035121851897 0.0182394235158786 0.0498417700354568 0.0969063751227729 0.0602358936708909 -0.0274621252066574 -0.0419903545262327 0.0270991589468193 -0.0604768152379415 -0.0132358908448786 0.0234789836825239 0.0421004031309354 -0.0408098341664254 -0.00970764222591639 0.0513858555709825 -0.0117296225641 0.025033581007141 0.0516856219764333 0.111831249122782 0.0670771748987477 -0.0569885548519534 0.138529892454206 0.0622439349562502 0.027809580101231 0.10947059140204 0.0673862531385792 -0.0729548099382558
  8 118.378251910422 ""  2.39894336582967 0 0 0.0238136361722818 -0.0251853671778988 -0.0112825159782046 0.0208660877448435 -0.0757822500826828 -0.0459358429994432 0.0166279573954539 -0.00828723106242778 -0.0366562342944758 0.0187144167061509 -0.00389254201270081 -0.0292274899839774 0.00978078801629532 0.0233680413742004 -0.0147160601839028 -0.00448741287078249 0.04599611980381 -0.0106608124629133 -0.0116873978790471 0.0736954180470179 -0.0145489891416548 0.000310555323340228 0.0471018821745469 -0.0266194125409263 -0.012603812155368 0.00174224632239781 0.00169676790793572 0.020031726610952 -0.0121554474554392 0.0503130463944376 -0.032522648381295 -0.00791028591491657 -0.0187979054243153 -0.0338391643549383 -0.0395963329761504 -0.0120255984599044 0.0664240633648826 -0.00825113143972058 -0.015828326699788 0.0030098411104743 -0.0163357162228552 0.00601317243737454 0.0305020364422797 -0.0310209077304012 -0.0336388584995401 0.014319282521344 0.0162331303891416 -0.00882431960741111 -0.0241063582438461 0.101380238521616 -0.0103873624560513 -0.00229665985198878 0.0551213612121202 -0.0294242710514425 0.0354557824495841 -0.00813995660777581 0.0711960088393483 0.0195480765853033 -0.0511599563581136 0.0539492605051695 0.0282251013031207 0.0125396817934991 0.0593703800821787 -0.0568433085219245 0.00127904059321785 -0.0494622956187442 -0.0182628937957209 0.0127314195169175 -0.0100696202342241 -0.0371701847375465 -0.0459504412359361 -0.0109478146896878 -0.0568116175281619 -0.0334979124130733 -0.0479893034959262 -0.0376640423932495 -0.0781404058578924 -0.00370526375929773 -0.0209618804703721 -0.0384997261699215 0.00611806011610422 0.0268973064655817 -0.00966017640876993 0.00691873799916685 0.00958194127403976 0.0549345216355592 0.0753682637657722 -0.00497558915718476 -0.00452895223567 0.0222458688391145 0.0309253114121089 0.000674644630106632 0.00596082225267891 0.0450129081576475 -0.00139544863266583 0.00175747683256281 -0.0682088073264863 -0.0261940266636659 0.0198239640263353 0.0162962668826875 -0.0251224862094915 -0.00580674902682905 0.0471626213615307 -0.0400095018182367 0.0133091399703886 -0.107292546252063 0.0329345641444928 0.0329345162624318 0.0688851665604386 -0.0527194403302408 0.0474455187221977 0.031037907877574 -0.0250351232463419 -0.101216689500762 0.0734299270871162 -0.0628774143049463 0.0134501818291252 0.0389802684448071 -0.0323552119672181 0.0463807371845164 -0.1185993226599 0.0445060582975822 0.00846530282717819 -0.163481800749504 0.0759025643204266 -0.0122115673769116 -0.1276259623636 0.0242314968885139 0.13036203977368
  9 164.316042069639 ""  4.14540105109904 0 0 -0.00122746016851861 -0.00281892674014865 -0.0144999406172458 0.0145074766394946 -0.107204118308522 -0.0124524697054136 -0.000572218645271218 -0.0607864055784621 0.0118167096621274 -0.00199900406053431 -0.0355703577227685 0.0221926401404879 -0.00966234376321868 0.0150858936853924 0.0305918812357228 -0.00598121679039077 0.0330505560209241 0.0344278181775797 -0.00463620583719596 0.0174963811516065 0.0320108866398239 -0.000990641505651841 -0.0300314163480863 0.0209790513998275 0.0129530135689507 0.0156272379846571 0.0126696733229599 0.0450465325130589 0.00227878254521387 0.0204551371949018 -0.0195263388855776 0.00382716082138639 -0.031104255345268 0.0460791980054347 -0.00328972364320975 0.0144598785442671 0.0434978716605871 0.0315928734016117 -0.0323695371379552 -0.0716259827620062 0.0161792459215272 0.0146574489966509 0.00230678163353118 -0.0530007727602677 0.0190357524464106 -0.0138393254408533 0.0315280790361224 0.0304227906651485 -0.00577465340169071 0.0319597206655015 0.0357513716294671 0.00174583588686965 -0.0450645533273671 0.0201320424168143 0.0741309780140709 0.0129812919663987 0.0537553132394319 0.0631941508894905 -0.0309609297871398 -0.0038464009036641 0.0244966035015661 0.0139800494541714 0.0182496496900479 -0.0422591656173141 0.0127017620872441 -0.0467980513826262 -0.0330781585532368 0.0203289545938765 -0.0310268936155755 -0.00778277773850244 -0.0304835878787774 -0.0474774103949513 0.0390753659868218 -0.000915082725032054 0.00909789001905903 0.0600542852419858 -0.0195783482165695 -0.00662988109352453 0.0620696281901554 -0.0040671504250397 0.0408702238381056 0.0203342967003861 0.0119793397359057 -0.0411505625923706 0.00593271268029566 0.0630705651995499 -0.00536762833599346 0.00393435869642675 0.0187033291323338 -0.0168638880554887 0.0143985709950009 -0.00154313808029138 -0.0400110859739661 0.0160131435675416 0.0198373710994526 -0.0483124279442744 -0.0223049960585023 -0.00157630622773462 -0.00904076448916635 -0.11000720017489 0.0448266698692308 0.0120209377944438 -0.016078715063747 0.0340556434348549 -0.0372881445276795 0.0195837743016024 -0.0221757570026701 -0.029212246774015 -0.200345029299686 0.166976124875708 -0.030078489238696 -0.189933964258837 -0.0335006505233362 0.126957786908365 -0.0118400470827973 0.0590184008962386 -0.0381682903608938 0.0203908617278085 0.0573288698041616 -0.0557588186258108 -0.0240484277625036 -0.0292748734790923 0.0201967393974782 0.102403389802382 -0.126775418214493 0.0103319447563104 0.0774936064092872 0.0319096395991279 -0.147211808289315
  10 182.758276764915 ""  4.25764187520348 0 0 -0.0033494170221081 -0.0167922709438182 -0.0478915838465268 0.0141728027336505 -0.0349722930331029 -0.0134532489100011 0.000118129257122841 -0.0295181902543365 0.0108265928478285 0.00497273821787665 -0.0242161034929344 0.0241180095954157 -0.00147792960047109 -0.00133247953891423 0.0316110749641719 0.000447283484018695 0.012695036123955 0.0346077764839774 -0.00268629719501174 0.0062406021422218 0.0281562589854451 -0.00103254221036908 -0.0168686798856416 0.0166086021909848 0.0199818972780788 0.0106351825306481 0.0149597002507258 0.0333241912986373 0.00574910497664017 0.00954662106176998 0.00479553357430129 0.0098552606616419 -0.0164428285603085 0.0580197874008101 0.0031525780067958 0.0205920394956678 0.00451395684484409 -0.0476404254487291 -0.0197343571910511 -0.0368235882443214 -0.0290158604984054 -0.0927673657136135 0.0128143213387705 -0.0321005735879661 0.0232695138646438 -0.00296703244931855 0.00366308751165953 0.0313161885060949 -0.00715293968479429 0.0140899999916567 0.0302932883828277 -0.00115067143651923 -0.0241766070177404 0.0140915807154885 0.0519980026109849 0.011032899057866 0.0339200158981078 0.049473927641034 -0.00983248763648126 -0.013099153433528 0.0112752050870845 0.0109389954394126 0.00516081411154745 -0.000455124583900045 0.0119300134043688 -0.0211132195951111 -0.0107801885810328 0.0196706772955898 -0.0184445602329531 0.0153477550748622 -0.00208717716560018 -0.0317137333787285 0.0594233453269477 0.0029342473032981 0.0251994128102991 0.0724999664216369 0.000175347016273517 -0.00206271521122288 0.0684857574003188 0.000637993333964019 0.0411359690946238 -0.0524431999594347 0.0698135591091489 0.0504834090804597 -0.00474564379155119 -0.0224273688541401 -0.0257469695176431 -0.00791885354516167 0.0475811157252877 -0.0382487097448999 -0.0957538894651335 0.106019922941345 0.090228790029712 -0.0141114632669229 0.0329034739109289 0.0884062183316959 0.00920381083834946 0.11040162597347 -0.0846538917439723 0.0757317959388269 -0.0112250151840622 -0.0385731343951726 -0.0775212379919208 0.032834752990882 -0.0302706696143801 -0.0547409147632735 -0.0336048716000921 -0.00251984894074474 0.1807848865924 -0.147557959833811 0.0146402726479692 0.181831955936597 0.105172966966201 -0.125919901533234 -0.153092876051959 0.0572037777944308 -0.0301407344212749 -0.088026049383298 -0.0098881855752961 -0.100484603129413 0.0554274094627174 -0.0586525287833432 -0.00903199722528621 -0.159986727775859 0.0960745667714279 -0.0559251875731793 -0.153324137097313 -0.150122161118374 0.0852641229272014
  11 194.381840242636 ""  6.77060663086785 0 0 0.0157624064089067 -0.119900298892063 -0.058528806092403 0.00648106726490691 0.070833760171675 0.00188799961536315 -0.0109877291457154 0.0389211576425479 0.0188785146299811 -0.00544747236463179 0.0173922898834745 0.0244051013168772 -0.00913504914057509 -0.0224768057934588 0.0227753634128495 -0.0157517807694224 -0.0305376628031588 0.0196120503505895 -0.0213908216047901 -0.00470385648616978 0.0209704021275494 -0.0228040402327568 0.028483595166059 0.0170633670384953 -0.00274547888166827 -0.0133081432037652 -0.00307731779579353 -0.0368285633098861 0.000981185842461512 -0.0468328045337332 0.00554447307736325 -0.00215658765130324 -0.00945531625402559 0.0367175315929674 0.00713807645800304 0.00853462004811833 -0.072705933679942 -0.246063832658428 0.026067023058917 0.106985344354417 -0.181352842291865 -0.1937798739221 8.41074169358055e-06 0.0224539019071868 0.0259566083412767 -0.00380574704307693 -0.0424637041510784 0.025108867557319 -0.0244009847659203 -0.00758132255437067 0.0207697656305726 -0.0283863987455978 0.041212470193281 0.0116121302050408 -0.0524317875619326 -0.00732755055398934 -0.0598036028306747 -0.0319862288642827 0.0406192282859799 -0.0568492993462462 -0.0541877524635086 -0.0180581215470335 -0.0565773456238848 0.0259023554643165 -0.00988336900800867 0.0169037687934276 -0.0195949308196673 -0.0150713785923758 -0.0191784771605651 0.018139220776255 0.0260495061258567 -0.0289295883701326 0.0481387505524347 0.00448537479361753 0.0324866853731329 0.0494496795582395 0.0255319839462474 -0.0126660230810203 0.0388335772017986 0.00642894879724999 0.0130749539615138 0.0663581336741696 0.000970099787247149 0.0327850705727098 0.0200909696671822 0.0673404148367502 0.0465000428470466 0.00164650364265769 -0.0196758919765394 -0.0204374371500437 0.0181504746505574 0.0570479574299699 0.0805813807026423 0.141351244141423 -0.0244973234703499 0.0669919457608006 -0.0914683921189907 -0.00874098916101628 -0.05828870104898 -0.0257226671570886 0.000633011776139556 -0.00723919818244089 0.0265093813598857 0.00210412177340976 -0.0467659642804836 -0.0348588485393582 -0.0347770801790279 -0.00572413727422607 -0.0366018587335016 0.0528179040712085 0.0118566465675983 -0.0515900857235903 -0.0285417236159085 0.00899913802545283 -0.00439476815313018 0.0296097418887581 -0.0469621287497618 0.0519732148538126 0.0134249938307142 -0.0742177986642972 -0.0776773840604132 -0.0371782551771598 0.0304963386260522 -0.0196964665355879 -0.0897953010380081 -0.0226547809060207 -0.00988791342219656 -0.00333999245914732 -0.022642766468535
  12 213.407882973686 ""  8.51128996068454 0 0 0.0560285534460199 0.0588350876137382 0.0250803877622633 0.0355685256476962 -0.00100546588022568 -0.0122580544600222 0.0105128722547229 -0.0102579688889987 0.00281606863862461 0.00764925037400579 -0.00944212905323464 0.0130511390745542 -0.0197018738802084 -0.00488050786382442 0.0327004283179118 -0.0531309963093385 -0.00486850643377625 0.0272741019199869 -0.0491176780476437 -0.0126576154958305 0.0228605651535096 -0.0295265096368534 -0.0142619735070784 -0.00119915642974964 -0.042496897678168 0.0020469687027193 -0.0151590594969059 -0.069191137997679 0.011982042251134 -0.058041530044163 -0.0835172621874265 -0.00586023023235845 -0.0778583280534101 0.0231390996760026 0.00469793094749438 -0.00454453829413182 0.0841134902662386 0.113869892445499 -0.014077314827859 0.0328938796304649 0.0854086915104855 0.0905496596491222 0.0169237865909343 -0.00929168274399562 0.0142212596374731 -0.0108299793718523 -0.00208818129599538 0.0571550104839533 -0.055549093053701 -0.0127469233350628 0.0228208041964699 -0.0392936579933781 -0.0131042985297685 -0.0252063795592147 -0.0727680176463896 0.000239827716303106 -0.0417270430300326 -0.0473593051352466 0.0419203234022065 -0.0924755923765818 -0.113979161647306 0.00689649685441758 -0.0707600877919198 -0.108174766041207 0.00387643751781164 -0.0793191103851789 -0.122690217632854 0.00367537713811915 -0.0859259925044907 -0.0557765977038381 -0.0395521753840784 -0.118042597369075 0.0324953204210798 0.00237918244451144 0.013600461034655 0.0459486174644279 0.012528622341515 -0.0411164002469662 0.0347304747520823 0.000544369606307125 0.0204935215816372 0.0257065614978353 -0.0139734062977739 -0.0117339929228071 0.0726337807365375 -0.0628273439367407 0.0561744785368392 0.059272502001575 -0.00798384099949521 0.0320862989828783 0.0174007172000984 -0.0569508278365361 -0.0159688395647553 -0.00798873599315976 -0.00162010087827994 -0.0279110162958977 0.0824408556916559 -0.0180276610403375 0.0454951809602698 0.0278713817979834 0.0231841611802963 0.000329539649465563 0.00595897305098584 0.0323073599765664 -0.0178345833464053 0.002050727878926 0.00848133428800808 0.00710077825653388 0.0470693698439303 0.00471632985011007 0.0142384671618131 0.0455033893317941 0.0424758350484391 -0.0118523845299983 -0.00866129663919708 0.0559928196278493 -0.0186556481826333 0.0173847013972571 0.0279108296383686 -0.048311361866701 0.0296056515587185 0.00073907018083564 0.00975848869999522 -0.0216693910157192 0.036284089096795 -0.00573647650778153 -0.0209253489873023 -0.0200561241887416 0.0219274238710181
  13 245.008985366699 ""  5.19577928423163 0 0 -0.00925048862044813 -0.0361105414444586 0.0676486081867826 -0.0317125331719149 0.0262406369460341 0.0632754744466285 -0.0106350725642789 -0.0302705263829998 0.0192312331470299 -0.0234089710232429 -0.0484934026536009 -0.0220188668477749 -0.00528150523501263 -0.00601799424301378 -0.0461498495563891 0.00930565856638753 0.0356826605278706 -0.0367475646529715 0.0279359794294378 0.00163549595901376 -0.0129748448880161 0.0152739254350724 -0.0372359653024273 0.0170558054850634 -0.0119273324947603 0.0258861586996159 -0.0158355738271881 0.0342487639301786 0.00668208478630128 0.0422719771154291 -0.0286859349265791 0.00893018398584527 -0.0100504207890167 -0.081611711946605 0.00363563997813511 -0.0355121036899642 -0.0399786748524566 -0.0689158155599528 0.0887917495223564 0.0149541606747093 -0.0539739748629929 0.0289561653790467 -0.0550861917970419 -0.0724558327671632 -0.0296399655424752 -0.0130050551525207 -0.00730803508739405 -0.0652950584311133 0.051490963392102 0.00903104577992402 -0.0103491480109846 0.0262336409463577 -0.0459626025695673 0.0364215555542646 0.0601683814705068 0.0169921456683382 0.0706200008140437 0.0343336544005253 -0.0505576713906151 0.0464614411345298 0.0462682166627031 0.0357723546068317 0.0531719208093303 -0.0738400341638861 0.025885368055694 -0.0790380790157216 0.0276008356090192 0.0475437983093436 0.0139885025726842 -0.0558775222112919 -0.0596258033030311 0.0321472485281315 -0.0962019016193566 0.00679307091659052 -0.0698359080981049 -0.107973229567287 -0.016858821420568 0.0072461394073007 -0.0923166100674575 0.00522868693381435 -0.0550996360913722 0.0850937614163317 0.00535786382634277 0.0390019968449924 0.0289564492003329 -0.0129770480754829 -0.0210727095523634 0.0385767100554585 -0.0141270723602522 0.0411595633244227 0.0405708433764221 -0.00499853896149307 0.0698574486703026 0.0904219506854836 -0.00114301746321009 0.0463542728273074 0.0790006234492127 -0.00386076276642636 0.0435276597124456 0.00987679536366807 0.0387826478955402 -0.0186684163848345 -0.00383185434125088 0.056421147149993 -0.0607217898223577 -0.0275160437288373 -0.0280144356517192 -0.0121350974658358 0.030585454866769 0.039257380285442 0.00957055586513526 0.022891275600555 0.0547190403427779 -0.0183496708625222 -0.0873592616015388 0.108973073835179 -0.0611875523717975 0.0385596653993466 0.0550135107373047 -0.147630513328146 0.00977468430660911 -0.0515674488622518 0.0272293471212973 -0.057360461607844 -0.0137971106461018 -0.0429396249623742 -0.0587583733681357 -0.0713601748009225 -0.0148783933677742
  14 257.917101941601 ""  8.47444610502764 0 0 8.2613285494042e-05 0.00450652848427672 -0.0282156855296798 -0.001457539342898 0.119135201661913 -0.00278604306564621 0.0135812450188983 -0.0242174278671358 -0.0197828119475648 0.0295348398046824 -0.0838082145635995 -0.0154864407912754 0.0106246722165096 -0.0393774432574023 0.00956409411718006 -0.0119803657858501 0.0351699814278027 0.0240799305267083 -0.00874778527110991 -0.0249612156153627 -0.00283686597288755 0.00624815330994498 -0.06196633218378 -0.0282094869293265 -0.00424023977545566 0.0421800179211444 0.0176303388477631 0.0548685814548527 0.0201362333167063 0.0521188669127105 -0.0641887000232808 0.0202448379140575 -0.0534308165671743 0.0290327545882438 0.024567629656749 0.0202738090393741 -0.0513554023620145 -0.0467323629827771 0.00245431553234888 0.0715217492800226 -0.0213793503806264 -0.0759842011429065 0.0498868734235575 -0.112302439587483 -0.0192124060762822 0.0167665125700448 -0.0530024366957758 0.0165506210191526 -0.0206410062184486 -0.0263441289100926 -0.00380133116169965 0.00231690726159799 -0.068726081725731 -0.0407445151822937 0.13154596054322 0.0277911666296264 0.179789224336833 0.118221971151184 -0.0709280159738448 -0.0345492477257232 -0.0326364311943185 0.0813844511171153 0.046309951073761 -0.142163344632631 0.0497732664846691 -0.159744530936273 -0.0276877232938944 0.096327235813317 -0.0258266416148474 -0.0729721272359464 -0.10699193731542 -0.0370859074443037 0.0441737007618382 0.0186243733386043 0.0229047446369518 0.0398932006386587 0.0344832212308719 0.00259233399730129 0.0271923560378752 0.0124943970412922 0.0369183045161548 -0.0332610911827145 -0.0135741483683007 -0.01889657480959 -0.0240746173682115 0.0117910221229595 0.011702947240629 -0.0272493272699527 -0.00419059075513752 -0.0140176942283496 -0.00853335534260557 -0.00735748210561373 -0.0356686072161037 -0.0318327129749304 -0.00649482883913934 -0.0251613410289226 -0.054811565159898 -0.0144237174234329 -0.0129836107559243 -0.00242279253892175 -0.0230937247536973 0.00783641895720495 0.0175412036645522 -0.0347069484270566 0.0279526111522136 0.0105317011107278 0.0175153606553748 0.00730935528979016 -0.0128775464674922 -0.0168971494460676 -0.00247072131750645 -0.0129688611811995 -0.0367829569550425 0.00355315809012383 0.0666548432649988 -0.0639977215944078 0.0283207616542815 -0.0056752394398107 -0.0282179105334128 0.0854912827503427 -0.0231176166631016 0.0335092001549409 -0.0135522153123681 0.0281866784327344 0.000430858913101822 0.0196862413548902 0.0336562386379544 0.0501889963554423 0.0131568670452504
  15 285.251147372824 ""  20.2650734933744 0 0 -0.0212927019359766 -0.0385340540997673 -0.0216532764345275 -0.0220723969857 -0.00073602974773879 -0.01422987511756 -0.0256416584698864 -0.00349154702818543 -0.00548743718287496 -0.0216104900222053 -0.00221234716287922 0.00356045888053399 -0.0162613849085744 -0.000843989023359576 0.00164360351927703 -2.14546458295781e-05 -0.00128061880561819 0.00378834170004826 -0.00737069372987467 -0.000363668272071984 -0.0022703644221408 -0.0141973523203239 -0.00145991240770824 -0.0008890162206931 0.0141108138919208 -0.000147729786416913 0.00675204557827634 0.0372364752022374 -0.00861781256238723 0.0134473865223748 0.0372134441441373 0.0139305903976135 0.0206679742884988 0.0159511557853474 -0.000378885563988443 0.00816941948904842 -0.0417711255331367 -0.045046743014025 -0.0219039945445792 0.00606568763552066 -0.042716652522337 -0.0232676825838792 -0.0176944740257777 -0.00244026845734644 0.00358980919693027 -0.0199437814931044 0.000674680259349481 -0.0068817165180856 -0.0105384571044789 -0.000757076243976366 -0.00216748274552461 -0.0108586625419411 -0.0014205151896468 0.00748879496337028 0.0561601321565327 0.00593162678801963 0.0202149654846275 0.0400477619914562 -0.0337991179693172 0.0112042530993555 0.0424917145815197 -0.0097778331812145 0.0142058207666413 0.0687303823961521 0.00174102045579345 0.0378218313135644 0.0317981567480747 0.00662267800269519 0.0172268892066414 0.0361092649164905 0.0519946317078488 0.021346116101798 0.0147722655141029 0.00010909567483703 0.00831596606976146 0.0169425041221028 -0.00168834579852318 0.0067931431327516 0.0172018209493387 0.000103426102483383 0.00943054251065793 0.0215304091027186 -0.0533328620741486 -0.119685389648427 -0.0169171170833815 -0.0163510052930341 0.082707371869742 -0.0525010405018491 -0.0613027807116834 0.00179714815719124 0.0317824221862118 -0.122500624238205 -0.145758496437257 -0.0722175825213789 -0.0337943925322362 -0.153589066251209 -0.122241855003284 -0.120196688211107 0.0245574796058686 0.0483156056816571 0.0529439925199314 0.0209566597502707 -0.0218122001992554 0.0708009949790379 -0.0284979737019652 0.0351679031548756 0.0397534984348723 0.0253922469675936 0.0797348872965325 -0.00533291766573299 0.0262720626998161 0.0931520178947363 0.105682909223144 0.00939930684986296 -0.00410419472106861 0.132260653621161 -0.0320562809374668 -0.0145701473836635 0.0543808541600821 -0.0744097636206946 0.199303805176407 0.0175513311337774 -0.0246918805652371 -0.0338081706530177 0.202195758235523 0.0410348509166852 -0.0675173322341575 -0.0943577935114109 0.0566383290681063
  16 313.731336931304 ""  0.143067312234536 0 0 0.00022704698245415 0.000600941868923051 0.00250239999692134 -0.00293381641664605 0.0334602722409022 0.00530808885067476 0.00624850948818705 -0.0232008904921249 -0.00780114007506876 0.00854584434295972 -0.0355546155973044 -0.00968347092641502 0.000930500808811911 0.00413859959982515 0.000306055142037942 -0.00367233743889503 0.0232631981998977 0.00437128318089667 -0.00101488048731139 0.00624604759885513 -0.000391461386605965 0.00546208263566941 -0.0261895445217844 -0.00879540492564221 -0.00295860800532714 0.0147223969520874 0.00356511170480998 0.0135291044531539 0.0102361541427517 0.0247206193090698 -0.024768220067435 0.00784935420655922 -0.0188737462080753 0.00752597795836254 -0.0151080644930141 -0.00121890240694833 -0.0130839253109291 -0.0146970295974569 0.0123767431037518 0.0197560753933943 -0.00731934241868566 -0.0127587306067523 0.0116839984449957 -0.0456364552219687 -0.0113750254601971 -0.000860771621172198 0.0185316750133905 0.00423297575120059 -0.0041266990125057 0.0212652955838891 0.00266233588997701 0.00507654003896801 -0.0273921194598447 -0.0104709044681665 -0.102783156107461 0.0591418372028465 -0.285786766870354 -0.177272653658361 0.0790015885263167 0.300275655407811 0.333281170066527 -0.115786178610935 0.0721723103651905 0.0926591118136649 -0.0336905029637948 0.331098447853736 -0.3143922149518 -0.213559271485298 -0.147384614140839 0.130098499357221 0.255058352781772 -0.254169269925199 -0.158754819042421 0.0508033471007673 -0.0366100916576683 0.0432683849569857 -0.209955315281734 -0.046286728595572 0.149379391013951 0.0798761813513112 0.0730828993077114 -0.000897713987303431 -0.00118158423337048 0.00135135981038872 -0.00359225334645709 0.00120406279713906 -0.00395862153183516 -0.00138520917122827 -0.000212541994847208 0.00213448698304047 0.00162311193034604 -0.00188042177641981 -0.000498824262471112 -0.00118085989662206 0.000282314470939213 5.64262345576905e-05 0.000651029407604958 -0.000635171947683095 0.00330439993002277 -0.00183231158186663 -0.00106854696682695 0.0011887429854848 0.00238689333100413 -0.00210974323091239 0.00239645485921125 -0.00108029030932211 0.000912917426517292 0.00122041837110219 -0.00304935238163786 0.00136881631919973 0.00105842578596476 -0.00363322221650875 -0.00322023616830385 0.00136448214346713 0.00533941846500196 -0.00458592292377737 0.00249285868225304 0.00147353665916072 -0.000207624466486182 0.00774720064273957 0.00035083529529387 0.00126260633732003 -0.000716946987799021 -0.00111819525306805 0.00272761850200985 0.00230072332289182 -0.00183728422331202 -0.000253255133366688 0.00145812600182076
  17 321.876024875027 ""  6.04210916511406 0 0 -0.00354614901380749 0.0193831678201275 -0.0300816097047065 -0.00454166707387187 -0.00113572081608629 -0.0126381698911403 -0.0280429200652487 -0.00697482604324398 0.0113305440416185 -0.0306376509310124 -0.0110134189674422 0.0147139886741154 -0.0281845358181111 -0.00936129983008302 0.00737487327351209 -0.0164038998831394 -0.00366691571422667 0.00663602098792149 -0.0229971880528872 -0.00642902264536303 0.00867241109626606 -0.0311247997522607 -0.0097439201110078 0.0127232164644389 0.00342044120100585 0.00239503638623164 -0.0056842225812326 0.0612421298444435 -0.0206475527419919 -0.00736651048546765 0.0470960171308496 0.0396948104168803 0.00361218824259161 -0.0319509817979848 -0.00154006679991209 -0.0165364187034126 -0.0036711893100716 0.0205186603266288 -0.0305264901480018 -0.0262420467985546 0.0224062981650979 -0.0298735197678708 -0.0358732388759959 -0.0144637746573367 0.0136237238863348 -0.0305882053478941 -0.0107853936964221 0.00103673028405688 -0.0249049709771788 -0.00667089623910172 0.00814384688867673 -0.029301912584334 -0.0121868444688339 0.0164481569625224 0.0966628064848972 0.0281649564792328 -0.0364892337945623 0.0497172665091665 -0.0651142108820135 0.0129235978640001 0.106567928216271 -0.0553903466021982 -0.00590902949052977 0.100787071000314 0.0182302085497887 -0.0165106777205435 0.0589708409821439 0.0692397960799227 0.0129807363058782 0.0338142398794407 0.0812661308179507 0.0222173390488938 -0.0498111302930374 0.00389553132144146 -0.0374236278018294 -0.0503749646817501 -0.0191854633817062 0.013423088345654 -0.0368669120339017 0.00505996594908907 -0.0344237820762686 -0.0154907593183867 0.0279416179236495 -0.00651303997323636 0.0196476547592049 -0.0628493897587796 0.0565897111954722 -0.00713250626144342 0.0171586271793299 -0.0121046668379198 -0.0211336564267964 0.0368519322241055 -0.00245271044514987 -0.0148039189726661 0.0269660621060641 -0.00427640088863066 -0.00843126618208857 0.0398435023940608 -0.0329604970673871 0.0463841319598015 0.0129321723604511 -0.0173072555835276 0.0269222514976887 0.013506860567706 -0.0116396564135926 -0.0101225340550287 0.00413776050316495 -0.00102474091439614 0.0699150311123922 -0.00167080204092834 0.00496990703213059 0.0589580293787047 0.0221441197788604 -0.0470278069308094 0.0408136455997415 -0.000212432356535311 -0.0116152719979304 0.00620418342042138 0.00350875577942351 0.00767411747721004 -0.421780525944549 0.0548370906617909 0.141816062194978 0.100776200047117 -0.381591748825831 -0.103588718649298 0.220392730103617 0.316022002229001 -0.0222743092895407
  18 329.754222735687 ""  3.29928686993268 0 0 0.025526767805983 0.00739537505900107 -0.0466928569347289 0.0370878988407371 0.0110913051691529 0.0122517321077124 0.00318101171003346 -0.00796030250848632 0.0486944524419616 -0.00541466502110813 -0.00941341103001885 0.0399379122984669 -0.00211292159179489 -0.00399678738851539 0.0201078267049576 -0.00498114148691503 -0.00229378062311007 0.0105653935766506 0.00081049644633283 -0.00879378644965911 0.0330708396515649 -0.00939840941805805 -0.012317367389161 0.0479282046787425 -0.0037390415187121 0.00431099337614772 -0.0193577639417142 0.0322505285135607 -0.0110828434540172 -0.0417542821868451 0.0221172710604989 0.037949194655075 -0.0342589278255573 -0.0900230446592582 -0.00558090254751516 -0.0468723020621 0.000644492086994911 -0.00935159016257904 -0.038786371484995 0.0110705448933799 0.00111768324597524 -0.0675857984686709 -0.0269980921792443 -0.0111433453504236 0.0381741079388386 -0.00373186359415781 -0.00324016590232232 0.0188433248638037 0.00973881822531412 -0.00841404956458339 0.0322241071000523 -0.00945478132576065 -0.0121817302944342 0.0492072623626537 -0.0160079351892126 0.056725127745042 -0.262755790602734 -0.0831936805859239 0.0248609357211754 0.125740798022718 0.241951747935213 -0.137216173137773 -0.0230195835977954 -0.00518815163729608 0.0458427752388435 -0.239679249740827 0.155726813810502 0.191032566994627 0.0363670275279174 -0.0514767671841767 -0.0755772459506576 0.0777802910960597 -0.126593725028555 0.00509315135109401 -0.0944977541532788 -0.133540305188525 -0.0419554303113578 0.022943235579273 -0.104129199678174 0.0071411424599779 -0.088729307210296 -0.0398267951577355 0.00236193340135582 -0.020429078627451 0.0329011869181355 0.0208353229744419 0.0208940984066726 0.0226159618004958 0.0194877896884368 -0.0386124557260446 -0.0275447406828729 0.00514274326253391 -0.0287523338934719 -0.0285257137863334 0.00266944509382338 -0.0199432970206637 -0.0102172306844985 0.0214432480566543 -0.0497822235014979 -0.0290357010085595 -0.0219604558387765 0.0122318841338277 -0.00555756735203336 -0.027551295378773 0.0194312812850649 0.00889321545618127 0.00254656789938805 0.00305544546581653 -0.0486819466032055 -0.00617744950307697 -0.00400232690912565 -0.0433487344880645 -0.0361918673368856 0.0280716873703693 0.0398465855478835 -0.0466544868112819 0.0194073215318868 -0.0190168891513162 -0.0204804317140703 0.0600851252858364 0.192241963581935 -0.013937473762081 -0.0773613502281842 -0.0336124112229219 0.180460391879214 0.0620209693392226 -0.0903215222590789 -0.131596727664955 0.0136077978955179
  19 341.933126702165 ""  2.39299863820637 0 0 0.0130421703913272 0.0325696232522865 0.00343052918635921 -0.00436106870310428 0.0158478817562724 -0.0240325714425148 -0.0205439590633072 0.0031956560638964 -0.016061858066525 -0.0189789088385552 -0.00161763892327178 -0.000561858674536817 -0.0339304038827313 -0.00726085689988031 0.0152907052816535 -0.0358345572117825 -0.00867924136248694 0.0128430754190608 -0.050458800056047 -0.0110387372215506 -0.00267718124283017 -0.0422907873647231 -0.00142172934476841 -0.018454235587341 -0.00845181158737261 -0.00055513049381154 -0.000860797465184186 0.0708451895755384 -0.0331115849556949 -0.00863671557212567 0.0543846953265451 0.0561061900077367 0.0090329032315389 -0.0304075225548451 -0.00370738347600915 -0.0089158062407694 0.0239881007089906 0.06233245760666 -0.0190025956554123 0.0144147503648184 0.045988393525708 0.0403690598650052 -0.00490170004760298 0.0025826584801461 0.00166175464739468 -0.0302564698854748 -0.00635719299703771 0.0241386588434501 -0.0691435168642978 -0.0164355448216552 -0.0058821810181505 -0.0476325010091701 0.00288893446535731 -0.0294932583813133 0.2234204843811 -0.00245846019394309 0.214462791835058 0.211445628472368 -0.168549053586711 -0.205965398541245 -0.124703827152183 0.0321046656547384 -0.0417624951150906 0.217615720864862 -0.00563509809468032 0.203040883259665 -0.103515262416292 -0.0438411779471241 -0.0572098412629668 0.126628147734259 0.286309642497699 -0.104203826445188 -0.03510707124955 -0.00336309751096427 -0.0259592942152968 -0.0464067696867315 -0.00766393801048958 0.0172157226653876 -0.0427573559887937 -0.00495896423673896 -0.0262697842808229 0.0156228633320788 -0.00144948106960533 0.0441527867905206 0.0261958953199587 -0.0026631123343617 -0.0095916701444849 0.0321936491829015 0.00247459177560871 0.00198502399804198 0.00315701416370841 0.0350889960770214 0.062685238338122 0.0678886073606703 -0.0126119936207765 0.0630778296845477 0.0498569829060851 0.0117163792186159 0.00170016975065356 -0.0357317029711565 -0.0141448815520469 0.00540155800283381 0.0290187766571042 -0.0234903452431714 0.00126851059383351 -0.00464056138686148 -0.0120287914792009 -0.00384555578711829 -0.0653730033836398 0.0396018713621086 -0.000218702119617241 -0.071870893303428 -0.0538896950285498 0.030636926586637 0.0198907591492172 -0.0295361861976243 0.00226390675068609 0.0398670648224397 -0.00897809602067251 0.0080353874040676 0.184114471126272 -0.0365708240500853 -0.0661974954008635 -0.0494606374107081 0.160200332054884 0.047448784141826 -0.107593036710296 -0.152863402919286 -0.00103423410728354
  20 351.937823674163 ""  2.79602707836117 0 0 0.0112771737550813 -0.0170460358146686 -0.0467073204777712 0.0323045685278035 -0.00478496079349863 0.0375647256714612 0.0112689075165496 -0.0110947337710487 0.0611960093340949 -0.00659278672097048 -0.00698836095256785 0.0218192177551369 0.0184015671809821 0.00824567812043454 -0.0252721476706558 0.0310280812040684 0.0114688290225229 -0.0264483961422805 0.0566878195924457 0.00556392556603906 0.0176430405534512 0.0287543112467581 -0.00923561630029439 0.0622721503631039 0.00167280796222329 0.00646621253429889 -0.0251714292503307 -0.0392230655465979 0.0237941087546654 0.00620944454670864 -0.0296208409870347 -0.0349237378386885 -0.00349924414775593 -0.0609138623983283 -0.00217150798559276 -0.0450612259859776 -0.0243103144725333 -0.0600842679115491 -0.01901054879697 -0.0138819581516896 -0.0349268097443456 -0.102430154880822 -0.0568691861656844 -0.0156843424226348 0.0160251327649612 0.00790687111624011 0.0109688504376721 -0.0472171978954452 0.0959566703360812 0.0108036335564138 0.0212410700144764 0.0382872197603048 -0.0137124247133187 0.0837531471260895 0.00925413785845558 -0.0518144623273803 0.242659590235386 0.0859744718808789 -0.0112857071441199 -0.175809121026203 -0.268759164470922 0.15875206766722 -0.0153292474777491 -0.00060763949605014 -0.0430553948655116 0.232519794212695 -0.18938676240036 -0.210078171165974 -0.0863139672715066 0.0580587036837538 0.0948728470883179 -0.136887723550311 -0.0717750721870246 0.000181966819722823 -0.0728968156291414 -0.0867453680771586 -0.0159677584441946 -0.00277256065928279 -0.0731203674986917 0.000129659045108254 -0.0689392375296725 -0.0490371712166859 0.0126822960773103 -0.0518281497346588 0.025536868195325 0.00801467086577606 0.0341291906760934 0.00648681491161946 0.0247193411532151 -0.0405453804480962 -0.0295104964300543 -0.0143170401877522 -0.073332520486243 -0.0781406295156808 0.022937573458623 -0.0667352229569017 -0.0307004173529075 0.0284779288203529 -0.0566694930337996 0.00645166786562084 -0.00639244501258102 0.00302423484077854 -0.0193771510195729 -0.00440806420733263 0.0125776745671442 0.00799418136568328 0.00895474631018272 0.00404475694481063 0.0135633745187771 -0.0303845715710526 -0.0025405520621634 0.0203579347442137 0.00950879341668807 -0.00480101032012689 0.0339226142786399 -0.0217388948124471 0.0118487779022333 -0.0446000951954608 -0.0098733174393933 0.0510968091420803 -0.0301418512756026 0.0188453501057946 0.00319689026593862 0.0199561139772645 -0.0199692814761867 0.00190065602683658 0.0304314820824343 0.0401990977762133 0.00651438020664678
  21 380.338218665113 ""  1.86115770003966 0 0 -0.0193134282780373 0.0319369254478267 -0.0430223219617389 -0.0160567579416409 -0.0126594531166085 -0.00760740879896405 -0.0421375284109075 0.0165714524173727 0.0174928429667396 -0.0528636602177385 0.00894850637227098 -0.0053643906824523 -0.0200478809371634 -0.0172041259049951 -0.0467348295298883 0.0150199711605765 -0.027313415897415 -0.0402853357294161 0.0196621739419525 -0.0242122207490387 -0.0229469174157601 -0.018693879720246 0.0200872157736724 0.0215968143537566 0.0145322770101717 -0.012785974153591 -0.0131443245300951 -0.0106984220765961 0.000943518692407981 0.0931653842575742 -0.00296358891980294 -0.031861634652685 -0.0155867299257248 0.0448659823906516 0.0666293237856902 0.0152279722776188 -0.0268152619291209 0.0521149780261217 -0.0620300903411472 -0.0623137915476324 0.0440905549976654 -0.0248053620008174 -0.0871997431104712 0.00944665587711124 -0.00847078054753627 -0.0320388002259257 -0.0154580218086991 -0.0747581127977588 0.051542540872407 -0.0381490738086869 -0.0212824898951859 -0.00953055964658522 0.0298367424153588 0.0499177409844843 -0.0697015492259011 -0.046528227926183 0.0755905379404373 -0.075134482910132 -0.0119754055686241 0.189168511633051 0.0789437127999947 0.0752045512334454 0.137985089348362 -0.0428497796978212 -0.0164593577867145 -0.0349417996127692 0.00726548535253694 -0.0256806608801329 -0.0117729367452513 -0.00462773342983401 -0.0776437554001516 -0.0118151519664189 0.0427777405214195 0.0777287861306569 0.119278593751417 0.0670546038638316 0.112077517274629 -0.0224312464415788 0.0685298085142868 0.111361596697391 -0.0168951008955899 -0.0108109686019398 0.0333570060942464 0.0153028720223844 0.033061188119278 -0.0627358487375695 0.0547483164561366 0.00296078736697859 0.0240027167204814 -0.0369035271930863 -0.0226336360311577 0.0968327893101582 0.0365656734355825 0.0580982444621501 0.0211919694788827 0.0396402515262259 -0.000996611176913885 0.057826907046099 -0.0653380406391879 -0.0241732599479075 0.0108304292890284 -0.0022405707321798 0.0784938875751302 -0.00894484279680862 -0.0148004463409116 -0.00877000590409499 -0.020379362881673 -0.00966761816026288 -0.0588072591515931 0.0956938617072969 0.00562715932958318 -0.0776347440273498 -0.0502338946529873 0.0276552386271746 0.123761415721958 -0.0411466536709391 -0.0139297195897747 0.0627870362986492 0.00776270788102338 0.0479129396027033 0.122196054073292 -0.0496952184020385 -0.019609542020924 -0.0414072407391773 0.0784456948897975 0.0108911344566949 -0.0811510463329173 -0.122976622944166 -0.0241539839741531
  22 382.750668450119 ""  0.271010939193987 0 0 0.0112731748771563 -0.0196807608731868 0.0192923431944681 0.0132766582963671 -0.0364874281282826 -0.00427466497609257 0.0133209594107825 0.0427856520122998 0.00249700419671123 0.0196311144517648 0.0372692096616438 0.0115663811928324 0.0192847711469225 -0.0487513421277678 0.0115361727164888 0.00627813103964587 -0.0680276781580953 0.00342900447162755 0.000132745967727901 -0.0423264852785696 0.000997196346304271 0.00290561492532245 0.0397992550854248 0.000584118622851198 -0.00122556237630446 -0.0341777126071519 -0.00176703211574653 0.00466841722778805 -0.0380608960550407 0.0569344583215242 0.00674678641358815 0.0254262509312156 -0.102353731657311 -0.0467649952317395 0.0970054775915458 0.0192951865871017 0.0293332424110304 -0.00601875628052533 0.0117442764982125 0.0135605136314158 -0.0139683010602979 0.036407446509452 0.0326845210670442 0.057199388363981 0.0167328088283538 0.0264566121617405 -0.0617839518036718 0.0218754530672613 -0.0118942246163868 -0.0570166780346802 -0.00417632631375011 -0.00450591970913433 0.0552444707265257 -0.00868240998258838 0.0145097529573882 -0.0523224798657663 0.102170016028232 -0.000302446645016672 -0.0909780248963841 0.0683854927360147 0.0171777524994657 0.0223330962607483 0.0779548018166082 0.0623599365068167 0.00283401375056196 -0.128315347648829 -0.0969768444162413 0.0989706082971107 -0.114958846152825 0.0633642537309553 0.0430204553674826 -0.186891732883466 -0.176771513162734 0.161798888563648 0.129252543059428 -0.0544381814726807 0.0504950954702392 0.0341626773963804 0.032184080268251 0.239935196260981 -0.0787172682123292 0.00992857405615167 -0.0216367588199869 -0.006323144404901 -0.0126501795242083 0.0397086811637893 -0.030074835073414 0.0025413074361014 -0.0180566128547429 0.0146968718494447 0.00905114353376424 -0.049947738021386 -0.0111251064461936 -0.0218197406978629 -0.0219293447346288 -0.0129709857466438 -0.000962650909040166 -0.0381282396613744 0.0299853725135814 0.0137755664152186 -0.00895232167288204 0.00361064999681783 -0.051932869379137 0.00529256089292224 0.00649552074027343 0.0062302705549148 0.0133297821491099 0.00793637168332593 0.0346721737605201 -0.0609055634864739 -0.00155189743935675 0.0469052327949606 0.0290993466836776 -0.0137297441611188 -0.087681832840196 0.0329381408747555 0.00578336323941151 -0.0391591631316199 -0.00797793273381377 -0.0440601592476999 -0.0682843881733219 0.0322778315578815 0.00749108547139694 0.025664714966193 -0.038996838995252 -0.000195282533418036 0.0481846380931765 0.07372163462362 0.0190548556800395
  23 390.449999270541 ""  0.016922058061575 0 0 -0.00323804841392183 0.00306932871481274 -0.00264610382185022 -0.00312918815172915 0.00533158134567786 0.000545109673546309 -0.0017440650159623 -0.00881941988186609 -0.001948622583121 -0.00634394519236632 0.0195106766564489 0.00273079250212362 -0.000534731015859302 -0.00439915217534028 -0.00411151676773928 0.00165675644483574 -0.00238555534533302 -0.00287820834133913 -0.000948710698653563 0.0144162162062878 0.000866331166391003 0.00353308823068801 -0.0288398724738701 -0.00573675480965368 0.00166084408161757 -0.000893099939002123 0.000135650110135136 -0.0212419971095648 0.00681716027758577 -0.0186430160322991 0.0186297999777062 -0.00055529564680162 0.0265636201274776 0.00628065213695903 -0.00242661481644798 0.00164758690593362 -0.00438203596664363 -0.000423332533937398 0.000159984023276418 -0.00496088637031048 0.00159492714974471 -0.00757403959466677 -0.0114149588727913 0.0438653020843042 0.00707201674172749 -0.000158083366002621 -0.0119863659405923 -0.00763342047530768 -0.00584415781395673 0.0578797463652704 0.0100317001996776 0.00603392143937447 -0.0403846507452629 -0.00627124374633061 0.00972902910139208 -0.0205775267994968 0.0909851763644894 0.050929751627836 0.00349735144875392 -0.123730782225392 -0.148945826567493 0.0475992651973624 -0.0403707108343124 -0.0176847573540806 0.0118380802406576 -0.0883129329803997 0.134163577289544 0.0643946151525761 0.0726964162822179 -0.0449632869132458 -0.0753814074286858 0.121608192944318 -0.469914288712642 0.190761769088769 -0.0414666755430005 0.0957656256223703 -0.518447959017642 -0.109766110730798 0.402007500917715 0.297043596162424 0.152880514531866 -0.00183212377626346 0.00463584441361237 0.000746013906234623 0.000710666964824811 -0.0106022998443088 0.00541835644460455 -0.00204884824130536 0.00359256444538058 -0.00176239438304356 -0.000636626091078495 0.00943057352036546 0.000730274443732639 0.0032342844631446 0.00581474782262035 0.00100318314745927 0.000389279799509841 0.0080995763317698 -0.00475513541915778 -0.00315360829816523 0.0028926887600762 -0.00113892624056935 0.0122400045893774 -0.000575868782575062 -0.00191473840620406 -0.00183682859046445 -0.00390162060494885 -0.00220760651863236 -0.0079538983397718 0.0151372494292485 0.00024392642834148 -0.0108851411862887 -0.00598007308667918 0.00308544888142087 0.0204776564248909 -0.00715719118917164 -0.00174904008813072 0.00917385801200762 0.00239111089517388 0.00982931267072835 0.0152388996535228 -0.0088632707123915 -0.000416487368564121 -0.00657379730690687 0.00715208358745686 -0.00129283926691923 -0.0116076348373969 -0.0179600972341308 -0.00521042939205659
  24 414.28585966721 ""  6.60695592572971 0 0 0.0249192339685252 0.0179611172101729 -0.0129638467349679 -0.00210901601085192 0.0115630407557975 -0.00867828023177199 -0.0368171673514449 -0.00467211810943801 0.0106074088495599 -0.0536308948088701 -0.00958275017206737 -0.0100141500659151 -0.0378280628587458 0.00107578766147288 -0.0362577852478254 -0.0146738684602703 0.00675172742800871 -0.0287414612056782 -0.0118424450998934 -0.00370118101607117 -0.0148677628729606 -0.0351921582947391 -0.00984649964978549 0.0112685737763505 -0.000538208588747756 0.00946750384694563 -0.0170673174045196 0.00802557949422836 0.00937687275166538 0.0328378133188324 0.00576036950991149 -0.0152481559823237 0.0406850126295774 0.0473512383768363 0.00176869606591744 -0.00977795619604672 0.00712105691289828 0.0458614762166497 -0.040563929883604 0.0187400857125645 0.0308258250144335 0.023366893684543 -0.087514097059446 -0.0154701474535416 -0.0140099353566083 -0.0449857877466499 0.00237368673343782 -0.0534299596832922 0.0130859052829032 -0.00377021416845529 -0.0108318551094892 -0.027582535513223 -0.0103992438778362 0.0281746001877874 -0.00401259570645034 -0.000227689962900454 0.0291940440723284 -0.0176407263070099 -0.0131352525060918 0.072422703168173 0.0502464031586436 0.039158364548703 0.052106383460781 -0.0204425235656265 -0.00487393727985281 0.0405073445896291 0.0706093297401622 -0.0429096007087652 0.0522150196744035 -0.0303455482770421 -0.0273672411436343 0.0945279305400274 0.0515633251476743 0.00133827965411154 0.00427807851539511 0.0775688504097752 -0.00648965567169723 -0.0570919939067346 0.0733558311581964 -0.00046001857841507 0.0341772560434668 0.00192385525444975 -0.0348588973019563 0.00762635868668732 0.0708513849089485 0.0591204737901034 -0.00985706599451945 0.0723460552626271 -0.0122786473150332 -0.0234322499107757 -0.0389924802156569 -0.0387081912721692 0.0386105873010229 0.0413015544961596 -0.0523730304755578 0.0267587858662396 0.056648044701102 -0.0319865557044318 -0.0116947441936263 -0.000555433269535834 -0.0785470182357121 0.0362728299147704 -0.0796952497566472 -0.0342285489486673 -0.0276223766911159 0.0238307938434357 0.0602852903732073 0.0463532559271505 0.00874173201205697 -0.115002544269843 0.0252208287607211 0.0286794077552489 -0.0438193824911423 0.0224441886771578 -0.166225576759205 0.0880478523331442 -0.0306516940299529 -0.0510018896648223 -0.0725836109004938 -0.168178905054289 -0.0808847561981596 0.134831108829676 -0.0834407455616518 0.0748330272530132 0.0569955911209465 0.109273961556336 0.0958649055075174 0.172727060641902 0.107265591535247
  25 434.020338150632 ""  11.0249504023678 0 0 0.0277425334564616 -0.041225014443159 0.0229739061073651 -0.00537646925234201 0.00617339972013202 0.0073022152412274 -0.012911191986349 -0.00111697431098175 -0.00509841134253768 -0.0314788923176123 0.0267756344686537 -0.0174332305320696 -0.0230209991920871 -0.0224727383937298 -0.0302823981074231 -0.0235229104681407 -0.000836778369575182 -0.0207608112866193 -0.0292382402365244 0.028723602180885 -0.00988790555229084 -0.0232617083626233 -0.0245404392708548 -0.0141944308135383 -0.0145072308478913 -0.00453593884522091 -0.00848385080135047 0.00797580940698443 -0.0161337792155193 0.0210593439440535 0.00810012593962332 0.00587915592809377 0.0183745983583538 0.0353426597095345 0.00815701530354252 0.00687988106765843 0.024440177563705 -0.110039846362086 0.080688445914524 0.0333417114350555 -0.0764245377552689 -0.0677481395498229 -0.0518696158888103 0.049328201543964 -0.0145406030747471 -0.0183751361648157 -0.0496399388528761 -0.0351946385847526 -0.0239826473424329 0.0610630814411392 -0.00116622613157587 -0.0194640802920496 -0.0510482177066883 -0.0224298547786173 0.0149453589835483 -0.00577503550460408 0.0139697680446284 -0.00929668813506057 -0.0470500874022224 0.0488163940150531 0.0452042487989706 -0.00678618071239221 0.033288253283729 0.0262399204197904 -0.00140562418501546 0.0112484729421073 0.0405497357745593 0.00718664380227098 0.0274664333687772 -0.0124785432984903 0.0243812548372463 0.0482289252545125 0.0639048456732124 -0.000159018953348349 0.0446568789535413 0.0603578335660414 0.0423607718047605 -0.0347249373892795 0.0403214404717901 0.000471870322124146 0.0268686645658095 -0.0256816926311012 -0.00714146978378912 -0.0365586813120359 0.061009237624654 0.0412205431421125 -0.00551913346079782 0.0692639659151591 0.0251095778025697 0.0282503342497284 0.0528561749257171 -0.139746350541156 -0.122015932112585 -0.179564903385282 0.0355314217528858 -0.103462022899286 0.0847847431565474 0.0215650156235524 0.0311336856335763 0.00635863722908368 0.0441206278288369 -0.03715440114755 -0.0379801228782521 0.0159351218154343 0.102511802131288 -0.0153341004041201 -0.0517254953100592 -0.0468310695151347 0.0344585390353376 -0.0390576000748421 -0.0525916664460205 0.0452647885029329 0.0887309925514899 -0.0592923389410769 0.0751400144178098 -0.146147106666669 0.105938184964913 -0.0822472890786853 0.0483852131787656 0.259531138021863 0.012029098573448 -0.106003366629935 0.0797506205352615 -0.0434728292370354 -0.104172956830397 -0.114332193162938 -0.0423470348148944 -0.100461720721604 -0.0989882872940818
  26 437.515971113029 ""  0.718911673015275 0 0 -0.00757412516358071 0.00310352846038403 0.000882436612088565 -0.00142610584069664 -0.0114870081323629 0.00200103419818135 0.000398081324331165 0.0176134819038571 0.00228647792366271 -0.0121579476008179 0.119658938968107 0.0258161922600048 0.0258935281056105 -0.130269153293604 -0.0214627103892999 0.00490103314646023 -0.00901931846024271 0.00122640513477038 -0.0124767186774816 0.0976006727548195 0.0205404612083751 0.0210162182341278 -0.105353678484067 -0.022261572407774 -0.00108618286923812 0.0151847340970275 0.00499277733700168 0.0145091957049451 0.0135287975574079 0.00271512505518568 -0.0207542425737767 0.0077954198401457 -0.00571296044800017 -0.00389446949492377 -0.00894641952770119 -0.00144796352522564 0.00623263827837653 -0.000402675328709994 0.00753608237171478 -0.0246605180769615 0.00225835222386459 -0.00793974319645943 -0.0231408055461896 0.224286103530437 0.045474355269668 0.0468439895191761 -0.266042210253384 -0.047575884694411 -0.0336762625819595 0.217949447959815 0.0443453817695652 0.0387154062582662 -0.225085758766802 -0.0483516558161579 0.0178007178990551 0.0277960633781799 -0.0182181431759959 0.00564459735316695 0.0101098803465198 0.0162196977590507 0.0294582961559573 -0.00662596511110099 0.000349432655802338 -0.0282634181925852 0.0113803960978277 0.0216973194577013 -0.041864435756582 -0.013831344831824 -0.0157334402142403 -0.00380406561374174 0.010948817291854 -0.0310660909575105 0.0570634459098218 -0.0362764477722367 -0.0239316995907709 -0.0174021175395132 0.0468029021104676 0.0166988253279501 -0.0559578031827505 -0.0597435277226706 -0.00357861040467205 -0.00248407521171343 0.00940570115993761 0.00186525452549592 -0.00839333587767382 -0.0155126402476179 0.00255784186375385 -0.00934604446424564 0.00850848897413443 0.000541608027939804 -0.0106267082977592 0.0181262957060733 0.00943206558638428 0.0213627448805874 0.0162274194951085 0.00155786269547829 -0.00130831162391128 0.0156876889371275 -0.00315790429923543 -0.00442932620342708 -0.0160029019356228 0.0119697539925344 0.0132085086814716 -0.00716790099917296 -0.0314590784088835 0.00613471331311795 0.0143212658029447 0.0137086367367526 -0.0161979712730541 0.0143593942961048 0.0155964217985053 -0.019130170361492 -0.0324488677845389 0.0220186876978418 -0.0069950061766608 0.0371592420941297 -0.0326030349568691 0.0171741803498777 -0.0194340044952504 -0.0670655679071654 0.00918487272644156 0.0299486861882429 -0.0301522705095108 0.0129288964573049 0.0405339709483786 0.038745692763129 0.00901436229850953 0.0223181976242555 0.029856421050108
  27 455.583163701035 ""  0.476371909365013 0 0 0.00129116103178892 0.0139151167444684 -0.0145405619484376 0.0100951472376401 -0.0397026361674621 -0.0195576282127894 -0.0163967083094635 0.0903825339815018 0.0225318600674553 -0.0064329421110009 0.0264008757850065 0.0142112117452156 0.0104618798128337 -0.0731009729131989 -0.00899035419542783 0.00703737846531885 -0.0319192248303951 -0.00326556904700507 0.0163390266457946 -0.100387777617814 -0.0152030925777536 -0.0101582790203032 0.0487304732397453 0.0160997828981331 -0.00366881063907486 0.075300348550252 0.00725450618079195 0.0545466191354591 0.0765246826146516 -0.00584318077481052 -0.0685588018449334 0.0247539336778325 0.0329544419637948 0.00626787796280013 -0.0431390812197525 -0.0239177290845931 0.0124703380605379 0.0804479606746823 -0.0689732634758047 -0.00908145801329239 0.0465604020559749 0.0706198832583602 -0.00193735333444355 -0.0168855797924743 0.00604856210425145 0.0186004773221954 -0.130365829683618 -0.0217325633454074 0.0287414053476974 -0.181043668899083 -0.0315530199887563 -0.0072404777093947 0.0357410451638383 0.0159555671645441 0.0975761867357217 0.122906323548167 -0.0153668786911286 0.0572449738751728 0.0302190043018062 -0.00649087232422257 0.0727418696392674 0.0419535898828339 -0.0117631053095069 -0.151493379351817 0.0584417753963376 0.0737297570687301 -0.0591360017522528 -0.0418048408189049 0.0216578409910865 -0.0624394368207699 -0.0295902208886346 0.0253713216012906 -0.0083244583749465 -0.0493940761323477 -0.152122236720795 0.0165026605837994 -0.146584406684717 -0.0341791701856963 0.0234078103597692 -0.0926059999533875 0.0793077271252782 0.0205827072043941 -0.0215389279747144 0.0115598012402236 -0.00340986283229179 0.0162839786036089 -0.000584002345429051 -0.00721883048987142 -0.0345244438966239 -0.0181317154779452 0.00289083810821018 0.0261482314000967 0.0351155340093821 0.0370744933454198 -0.0630924168096812 0.0480677563341382 -0.0348745690771255 -0.0527713200774995 -0.00892100200310195 0.0065431541258461 0.0233451090988604 -0.0130030057174296 -0.0120213942778447 0.0120985635032133 0.0326130671399651 -0.00749150027747052 -0.0195429788400384 -0.0154576952891514 0.0201778856625247 -0.00951430581523896 -0.0156916979788546 0.0222159028043631 0.0407365735595411 -0.0233638063502554 -0.0114395040586706 -0.0287344869820183 0.0340113717627917 -0.00401313969637144 0.0265745944996892 0.0513608289581775 0.000836828091064778 -0.0418671954895235 0.0387582318912283 -0.0194047683713882 -0.0418858511513015 -0.0449218260808925 -0.0176022315325865 -0.0372728615193535 -0.0347847193654581
  28 462.788718997994 ""  4.2271418908997 0 0 -0.0165738210479412 -0.0524652255110207 0.0269050110592052 -0.0215614246241827 -0.03392417509887 0.0395369015171939 0.00445699485866757 0.037941306143496 -0.00379224169370347 0.00576198942494624 0.00389769602519584 -0.035153855615235 0.0114536365187066 -0.00416659969347458 -0.0330204440195974 0.00484369814864313 -0.00745256797183636 -0.020690074856954 0.0209919594057425 -0.0398787681186405 -0.031624153570032 0.0153985266419955 0.0436915281842026 -0.00964718219568334 -0.0436425049187319 0.00764457635880592 0.0481563062220195 0.0139966119629133 -0.0260030439964712 -0.0316651360781879 -0.0450527369199646 0.0631503493946336 0.00291900872127668 0.00593625265297497 -0.0297514600741547 0.0751527552328417 -0.0158353004415858 -0.154131417692856 0.112917377990538 -0.0594818072747394 -0.10186637886576 -0.119266552817365 0.0044006249565438 -0.0311125113991024 -0.0424621585405263 0.0100065243023275 -0.0125079027478355 -0.0400639442084389 0.038574141614426 -0.0872694708027094 -0.0396275687620579 0.0141200756430077 0.0432391019227657 -0.013610752649774 0.0802287315638229 0.0540517937951944 -0.063576329891195 0.0422397473570059 -0.0448359624803299 -0.0719375138537307 0.00209764314409926 -0.12240407482393 -0.0627114439565088 -0.00548915245483364 0.0469104881505127 -0.0343394629372045 -0.0891549646860264 0.122789628388239 0.00408911804556292 -0.0206958386278187 0.0695237379189203 -0.03329745064976 0.0152911931474553 -0.0347048488532797 0.0660712482586511 0.0431667498848781 -0.0518472651728496 0.0180869923420917 0.0327667860639562 -0.045577534234262 0.141817621475221 -0.046447864850713 0.0471797820263184 -0.0322329812545979 0.0307603895006256 -0.0280766162195221 0.010923456083463 0.0305217661576816 0.0738438333209626 0.0249493466031704 -0.00310316213156417 -0.0624222341416411 -0.0885221296100081 -0.0996410919113252 0.131184102848521 -0.110319119926783 0.0795849406423835 0.11724731503879 -0.0022505286113585 -0.0124236763763461 -0.0347198634058003 0.0196451453303721 0.0170169236535355 -0.0172415510823625 -0.049276652462221 0.011434803046875 0.0245309450682749 0.0214275849543049 -0.0346437781029297 0.0180181553504515 0.0237817502966734 -0.0375507596274305 -0.0620994849484753 0.0386501286472596 0.0422888616783442 0.0336248338881545 -0.0516629338690519 -0.0132083919024355 -0.0461733288541254 -0.0574529175050177 0.0167736121344871 0.0538764105094037 -0.060830132434909 0.0250860975726791 0.0710089043125571 0.0689616153675314 0.0182117888210251 0.0397363490447812 0.0474178569347389
  29 480.359736166707 ""  0.9829562847599 0 0 -0.0206138641017938 0.0458831839272187 -0.0378461003390269 -0.00266401647019284 0.0117763738410023 0.0138640898080548 -0.00738441838967366 -0.0205647533654062 0.0193678032097027 -0.0200649558506366 0.00119159138967922 -0.00819853065192519 0.0160484181484195 0.0163904511145991 -0.0533163851372583 0.029591465510961 0.0181063563613594 -0.0350166879535017 0.0497491271051513 0.0332360748688961 -0.0207307487611554 0.024542052513661 -0.0230403188260568 0.0183196022194183 -0.0374848056559339 -0.0252891775812853 0.0564621081195912 -0.0179687575384735 -0.0589583329412791 -0.0339753423275878 -0.0245106907097778 0.0509435484726911 -0.015219552827554 -0.00932356384394199 -0.0191973497178302 0.101858581433543 -0.0665248466834232 0.143610060713136 -0.132290177364475 -0.0288753430245217 0.0945945131395308 0.0904845148155454 -0.0674645580938608 0.0114670243690901 -0.0106381025117458 -0.00455783922083934 0.0225630815044944 -0.094995933998671 0.0897132696714488 0.0640143695153933 -0.0093650184754868 0.0381216736886169 -0.0232026034048984 0.0512700346514113 0.0225668804904915 -0.0015681907373735 -0.0697328963449103 0.0158759540412715 -0.0326219967704697 -0.0858695825066612 -0.0555237856961679 -0.156504973251923 -0.0719370040059497 0.0449217101959625 0.02251950656329 -0.0702790296837953 -0.0945719525527054 0.145467816052199 -0.0139181971622333 0.011124497331105 0.0714601079163025 -0.0686200404555535 0.0143705111189955 -0.0251415634029891 0.142599366317948 0.0192594942515746 0.010541867023525 0.0557163563059672 0.0028421266332622 -0.0196110951408032 0.121540874515329 0.0263726115994044 -0.0367506656779114 0.0164217592362294 0.0195467672806942 0.0263397650028074 0.0172478478426595 -0.00253496652546365 -0.0590719016664385 -0.0681735033095864 -0.0336364238564257 0.0867914431043296 0.0873289137088187 0.109905526093989 -0.130236102371612 0.107200919958634 -0.0637923932431994 -0.0932623134001697 -0.0523400007983068 0.00780358327680209 0.0188013091658732 -0.0106694099772127 -0.0222192936156143 0.00949227447253923 0.0352252028954187 -0.00614612887569581 -0.0134691610492045 -0.0111812501732143 0.0261589647249207 -0.0256967558144972 -0.0145206185922416 0.0306797593966748 0.0442983603333763 -0.0262009997433821 -0.0255585081875088 -0.0267445790728603 0.0365170314972767 -0.0072716480328936 0.0273659052757289 0.0476422423702787 -0.0142244004330473 -0.0295046355948927 0.0372083870790374 -0.0117203107239069 -0.0442702733647493 -0.0383824077915859 -0.00718612823142468 -0.018367686169432 -0.0264775927174442
  30 531.28382928928 ""  14.9510781783091 0 0 0.107122107909317 7.26146086165684e-05 -0.00789154970748982 0.0802604658256841 0.016305738771172 -0.0646346061553678 -0.0113686599319844 -0.012594473646702 0.053473213274984 -0.0383275656064423 -0.0064627775353586 0.028512341279478 -0.000334826159994932 0.00741745086513745 -0.0501431227451224 -0.00233724201525801 0.00314448518842108 -0.0477892041319571 0.0206329088626795 0.00159929974516581 -0.00517423586391374 -0.0328309665711471 -0.0118723805405693 0.0629793458832978 -0.0436756114234815 -0.00278500399283414 -0.0106162228011326 -0.00515529892969386 -0.0354534021520913 0.00457649521240976 -0.0222661891992048 0.0307399808211033 0.0195541269978344 0.0161019914526509 0.000236201481409638 0.00719810426703467 0.190677367669313 -0.0358672248899611 0.0461485406724024 0.176935535355473 -0.0152153520649917 -0.024152078874919 -0.12198431952553 -0.0123945044382517 0.0204741837956236 -0.0168071156321478 0.0138344622818178 -0.0820433340118817 0.0912299895789897 0.0119431147978782 0.00563027239156954 -0.0103090156363624 -0.0160890968825829 0.108269048023707 0.0307075427336518 -0.00279093196483889 0.00793728032982207 -0.00599411738240734 -0.0862786769719381 0.00925000068295541 0.0190261704891032 -0.041360861332822 0.00909912503631396 0.0156458012794678 0.0155687631826536 0.0125015418939022 -0.00198044246509344 0.0401951976039655 0.027121000586976 -0.0379239931040012 0.0658751009285159 0.0414265458829839 0.0430938204459087 -0.00689178192859979 0.0484577487087201 0.0590476489099018 0.0190402025013537 -0.061977019210814 0.0427732337338022 -0.00480775613160355 0.0562647628947804 0.00957497020495134 0.00873515206289076 0.00754736089836516 -0.0864587675565546 -0.0141260309315071 -0.0389002858091718 -0.0482267172987627 0.00969695147280756 0.0727775660281674 0.0527733864202776 -0.0418229890292466 -0.0349905214178687 -0.050334449392223 0.0552660661656655 -0.039560558473099 -0.0295962456676638 0.0150950867222497 0.0711424092117089 0.00129465481109772 0.0025120519072982 0.000218905500460535 0.0182990337314421 -0.000422522235062202 -0.00892332388305445 -0.000177697538440446 0.00131212787770006 -0.0003553520761154 -0.00685130485045882 0.0205660906857184 0.000616932973397857 -0.0114591378730642 -0.013042445271586 0.00491340819352249 -0.0338816703877159 0.0261618329368117 -0.00861366824480517 0.0479039078772983 0.00461006976115241 -0.0546252025029862 0.00359126568822772 0.000701889282563049 -0.0012848068727749 -0.00395868105464172 0.00525661783173039 -0.00265848581365985 -0.00317327427358613 -0.00219997929223924 0.00196307454455
  31 553.809726217056 ""  9.75922510970218 0 0 -0.022332769608833 0.00336819179539752 -0.000570627674575041 0.0280718565913854 -0.0179399054041018 0.0815085618411458 0.0718074568501367 0.00863116929637226 0.0203701665928044 0.0627537308266432 0.0148444581861614 -0.0377266559796967 0.0292383703292248 0.00765473514085498 -0.00779561140789223 -0.0602638489614809 -0.00149488151459743 -0.0208277317129805 -0.0317385284307271 -0.0103214073051927 0.0334124297440198 0.0133343920504452 -0.00244425739900292 0.00601192916927062 -0.0891448027760759 -0.00237104168935443 -0.0679249518946166 -0.0113471490555735 -0.0652809355501402 0.0181844200515092 -0.0277377718008865 0.0440820597491111 0.0409696829924405 0.0417779393766995 0.0227553187834396 -0.0746198373395134 -0.0737998546738456 0.0304625824539033 -0.0371260172294892 -0.0572151008484037 0.018233180673464 0.0266979059373033 0.0509356601779846 0.00479987726090287 -0.040187734718602 0.065870401376498 -0.00587708855793427 0.0681148840709084 -0.00463877661763446 -0.00964652568433257 0.0368306963314989 -0.0212952178044853 0.0029111879946614 -0.0696806399533724 0.050881189418398 -0.0244762946588771 0.0545871945533053 -0.034772246762362 -0.209347956915353 0.0628803910806159 0.0722167615988637 -0.00912385239758616 0.0568896605021958 0.0495859534779076 0.0137329669009459 0.0621274471372859 0.074020330897314 0.00914278742520349 0.0620378682591693 -0.0954225431204194 0.146182875462329 0.137867871506059 0.0840666198654507 0.0128152408721747 0.00392833767069885 0.113229086333292 0.0584327976617 -0.191147512076473 0.0866700845048759 0.0183304044909313 0.00202990388748167 -0.00217180889366358 0.00215811050999252 -0.00665786275622565 -0.0125776785157633 -0.000517883414731678 0.0110313534379136 -0.0248099508741791 -0.0157607123634476 -0.0430397549139215 -0.0384055189166556 0.0758394283667696 0.0348305815734914 0.0576421535317247 -0.0392688177972974 0.0387554476632377 -0.0572033555049073 -0.0260959322233551 -0.0401629433312096 0.00194801893887633 0.00631017467075593 0.00066237378595242 -0.000593819966103411 0.00411786609490354 -0.00722110581568378 0.000209103198065059 0.0005464190499415 0.00186691065903278 0.00415700652510081 0.00450681938415911 0.00282580640019585 0.00362739005145857 0.00805021824821535 0.000167703330989076 0.0129584687744092 0.00420759216972274 -0.00776430790373377 -0.00355388923031161 0.0036458458246055 0.000410583980700795 -0.000807460852887726 -0.000678529515471736 0.00608007926375181 0.00055949898621821 -0.00225413397097609 0.000178504881896411 0.00025495391407074 0.000251109591261187 -0.000121605251225125
  32 578.854177573638 ""  16.3987399521199 0 0 -0.00351523884380602 5.96650926569072e-05 0.00183957436193228 -0.00503057298566151 0.02576685060756 0.00897717733712087 0.0222988050014997 -0.143902897412961 -0.0303253431666663 -0.00182714615365794 0.0295709453104802 0.0050849086767594 0.000617065146427449 0.00294465286867499 0.00195500859930874 0.0216975882748255 -0.142318077077479 -0.0271427270596063 -0.000875962138418274 0.00280030288154166 0.00127576403811486 -0.00419811784522629 0.0376823335021799 0.00610347834345235 -0.00585826385833548 0.0255928623068979 0.00338233057125541 0.0285282652919124 0.0352247506577366 0.00288570870691027 -0.0388923490316489 0.0236514767865403 0.0106018842585018 0.00176375190713844 -0.00540030653879874 -0.00431944382508693 -0.0273563830284807 -0.00760080694952933 0.00284891283846557 0.0136018598129967 -0.00439650253360023 -0.00548766109488201 -0.0393399598439778 0.325533440474006 0.0604979580015599 -0.0362985208623599 0.248743298016514 0.0520038253574864 -0.0378719267846586 0.228712313684811 0.0465379032566826 -0.0471385572660562 0.313206445755895 0.0621479675343548 0.067692754257954 0.0646392040845263 0.0183580837260653 0.0312058712881749 -0.0225611724070247 0.00321484691344693 0.052292237125329 0.0365785510149167 0.00990857595821635 -0.0841996287653223 0.0414792391401285 0.00582075683202124 -0.0554996992165702 0.0171035449587467 0.00421745783259982 -0.0267286906079759 -0.0233600386438312 -0.00617666602550921 0.0203867833323223 -0.0172826921699727 -0.047223368743615 0.00401566555308838 -0.0140522958163391 -0.0074239153275588 -0.00843796631921369 -0.0384774681182997 0.0309401955189513 -0.000816546102768968 0.00186484416449881 -0.0010839180342537 0.00192843768430659 -0.000482456636455214 0.00121704078290105 0.000297673412250125 0.000546006703723002 -0.00262527189202025 -0.0033645975179013 0.00295373022064792 0.000937013636558224 0.00134909358261695 0.00101424641308902 0.000111249623691503 0.000415003646375046 0.0013579015654677 -0.002736647850714 -0.000196141841271069 -0.000742086655439375 -0.000214428572584203 -0.00049650253901606 -0.000265704231962965 -0.00101549253758063 0.000545276252097755 0.00183359010635427 0.000505022690788782 -0.00120847835382536 0.000239108781332153 -0.00100202255206332 -0.00030489940150878 -0.000657175497616233 0.000937419048111542 0.00424854782182773 -0.00200598173681412 -0.00106163824112957 -0.00362261131524196 -0.000522132631116992 0.0042262958497712 -0.00563258035129827 0.00380451990115932 -0.000628482165110256 0.00211105586493844 -0.00203767779249524 -1.60121576023511e-05 0.00281667003591138 0.00493433216090508 0.00330865109106231
  33 652.445535410048 ""  1.88392941698636 0 0 0.0313068314968483 0.00550022355058133 -0.0135302841719343 0.00846009867639109 0.00564120739272755 -0.015119819982049 0.0233462257766704 0.00969217521508786 -0.0299341547890144 -0.0544336107694026 0.0172589594976613 -0.119708699961736 -0.138923323558537 -0.0207746869596297 -0.00646890327473305 -0.0216546505248259 -0.0100006184755777 0.0316626788000474 0.0435358753172923 -0.018091112088256 0.128829225250295 0.127255744369106 0.0159027764510043 0.0109560520994895 0.00461523574995118 0.000830372197612569 -0.000246250245100974 6.82014606700346e-05 -0.00277431187549669 0.00313604010343066 -0.000834206802047509 0.00143434859511167 0.00432370133702504 -0.0101585946048096 -0.00388880187039637 0.0105081718463267 0.0428644585945109 0.00447269112661503 -0.00874907429455642 0.0440587473747492 0.00688011571902715 -0.00446932292780945 -0.0197557801654396 0.023579026711104 -0.114669825930959 -0.122806876481164 -0.0247037937661674 0.0258050861635093 0.000403362441396302 -0.0222889681638517 0.121643813508598 0.107470909866152 0.0212582432599962 -0.0291613628790811 -0.00291846500936779 -0.00287763134771519 -0.00227188197833795 -0.00137079076107314 0.00237584338842116 0.00496300550161462 -0.000608233836965523 -0.00935126589146202 0.000633329022916563 -0.0042052939295817 0.0027216243734761 -0.00115225536999355 -0.00377277363210225 0.00808507132229657 0.0045039599607701 -0.000514182356412359 -0.00443192533758789 0.00410343952751925 -0.00884896793092614 -0.00452631236935877 0.008520490400098 -0.0138476270931318 -0.00508331674937495 0.016105021133878 -0.0100038948904351 -0.00292191913298303 0.00898873437154123 0.00188788312363616 0.00131142470328717 -0.00109054475454931 -0.00845682960126829 -0.000869949875049786 -0.00278324589338082 -0.00697722534942277 -0.00148361521417066 0.00162199390473769 0.00218237408107695 0.00880926225269386 0.000105977664022081 0.00289838580892675 -0.00171682771041738 0.00192884578674119 -0.0137123159996867 -0.00228652600271017 -0.000583434036212478 0.000308575405558244 0.000228090093070429 -0.00015705106143488 0.0010870942009613 -0.000488332416404776 0.0014018681499554 -8.15026270689522e-05 -0.00058262681049427 -0.000472448070723739 -0.000718839564760473 0.00109498999187411 -0.00104790143434175 -0.00086293545602053 -0.00126985521824423 0.000312504182419025 -0.00549419642564968 0.000259504460166792 0.00157696301163673 0.00365971168937921 0.000382648583567422 -0.00283668157096358 0.00163446492579996 -0.001362113002381 0.00036961300909697 -0.00100951188975751 0.000190801338678118 -0.00125945168676976 -0.00108439200805692 -0.00148539953496483 -4.70403562324254e-05
  34 682.567872014519 ""  6.19592587217582 0 0 0.0436745318931902 -0.00022410228447788 0.00441008028593424 0.0620605328985501 -0.013545783283869 0.0858430426191542 0.0541712558740517 4.55770797776094e-05 0.034637029287013 0.00811980913346827 0.0182211365167401 -0.0793797630084204 -0.0082297192189055 0.011788188908436 -0.0645877313810132 -0.0566676686843966 -0.00444561220786977 -0.0353779234448947 -0.0801856299891088 -0.0118965240010397 -0.00337321583396037 -0.0715184014399715 -0.0113303104068771 0.00576472887073511 0.0307992476735316 0.00102606331562383 0.0212307492607577 0.0332703881402921 0.0748393420797254 -0.00135789898114169 0.0551098278802226 -0.0530129672491637 -0.0278862779775633 -0.014746568378052 -0.0185216990503249 0.0773981452266616 0.00729257112756686 0.00418189894783763 -0.00700636658752672 0.0259728075162961 0.00507334227396327 0.0151318330483665 -0.0773415085904803 0.00359870008777082 -0.0895619571927711 0.0147464004491161 0.00839248835917634 -0.0181276856679854 -0.0546014133681036 -0.00624434162963817 0.00242976037835065 -0.112212793958176 0.00153039320518373 -0.0820899153717238 0.0103115302726109 0.0614722978258006 -0.0168347193223555 0.0398863233730457 0.128544870555507 -0.0139184575722545 0.00768632475941279 0.0599485436907616 -0.0136046641162554 0.0273742879362748 -0.0426037183953953 -0.0382696800641402 0.0243933841167852 -0.0441572207915366 -0.0356903989588015 0.0784883556876721 -0.0927989873742589 -0.0602172132637465 -0.0324269634202395 -0.0144510556091712 0.0515795696663015 -0.0412305296676596 -0.0318732574782559 0.121817397464771 -0.0328190390957461 -0.0185572811801502 0.0511307853955504 -0.00432985372536297 0.00920717429295347 -0.0119089481632435 -0.0265383213505037 -0.00150488430278497 -0.00223836091241871 -0.0251394554485739 -0.00806374349599988 -0.0172852173046695 -0.0381195043596153 0.067117724978295 0.0243371087434892 0.0472071929896144 -0.0178451610839077 0.020890293153248 -0.0521982080385349 -0.020094570912228 -0.0130768117050828 0.00058679509251783 0.00574303321559629 0.000714525905944551 -0.00288843708822855 0.00101512059019512 -0.00939399879103532 0.00103442990137862 0.000711654649343036 0.00345174274857052 0.00422923349715217 0.00138154549608271 0.00352894081782208 0.00377068725469984 0.00882627050946189 -0.00100511035856172 0.0375133193546596 -0.00899454657101937 -0.0105281631850095 -0.0119760980757058 0.0039844036158773 0.0163190163179433 0.00173435774955657 -8.2683970027762e-05 0.00536949841866842 0.00254114496072616 -6.49436288750987e-05 0.00468463458580065 0.00158737697078968 0.00074185235111148 0.000252365530424499
  35 709.797630131991 ""  48.7828200752716 0 0 0.018911886638875 -0.0133428441915726 0.0377163233980711 -0.00147017628048432 0.00050419109252665 -0.0239920861240363 -0.00540162976869905 -0.000750408716402034 -0.00176360441803583 -0.00787660352940359 -0.00364962983893608 0.0121785014227151 -0.00392079520291703 -0.0024903583492678 0.00504803712476596 0.00614448455935757 0.00294347333244735 0.0027357690773501 0.00840840117298067 0.000843891477758078 -0.00169441403237077 0.00213630930129142 0.000779128245122921 0.00251409494408696 -0.000636290115149548 -5.10491570412099e-05 -0.000772390088470702 -0.00292056586912736 -0.00625675039195348 0.000285763324084954 -0.00401879249478853 0.00409699038543146 0.00208759391165624 0.00110523309487408 0.00118769883090246 -0.00569588903205501 0.0500951561258406 -0.00804065046468538 0.0412593288121426 0.0565658643668409 -0.0131525321087577 0.0491732442622115 -0.00942496741705453 0.000532779959086959 0.0134599995765313 -0.00913176104329528 -0.00335640891503037 -0.00634600978740064 0.00841839493339837 -0.00282531644884455 -0.00269249744577782 0.0120520341601998 -0.00332814105303186 0.0213239534897383 -0.00225693260686031 -0.00610079906375863 0.00108210332777549 -0.0034089715773615 -0.00838211849839048 0.00091541987514744 -0.00199451112955496 -0.00586627098264363 0.000734808580651673 -0.00227552656950369 0.00347828301238134 0.00288173149428492 -0.00226020433914939 0.00397913057898003 0.00265627189327618 -0.00558764311491269 0.00661993371758207 0.00410842253431994 0.00226237529471494 0.000936570914420973 -0.00418816576958087 0.00252311281656682 0.00189701382029907 -0.00820611658027595 0.00236155803958995 0.00146541795100668 -0.00435086899352038 -0.000902240670207665 0.0206893384193561 -0.0171630611561026 0.00543054117977038 0.000989685954770081 -0.0158490259759308 -0.00571639738747559 -0.0226732800933813 0.0114237449329838 -0.204322817899144 0.0951839222155652 0.151085831254187 0.229325637335181 -0.0117422512995653 0.0552810864340964 0.0174104252047033 -0.0531964561602843 0.0418987083483317 -0.0142699239082824 0.00811223210470777 0.00376387572250586 -0.0505792458476874 0.0128889366768162 -0.0858476064077641 0.0106245614548365 0.000230716599742573 0.0362430671783371 0.0521236497572435 -0.0524127735717238 0.0589893492073514 0.0601046812924398 0.0959033998798632 -0.0159932920221714 0.555997876186734 -0.198264927671451 -0.0970538074615931 -0.289915222271433 0.0158502027780118 0.381244452271188 0.0135326627507958 0.0174686872455613 -0.00938099834566455 0.0533323925643789 0.0160131166333857 0.100252831172489 0.0345283590288161 0.0275555510243441 0.0121766184665887
  36 757.265577274329 ""  1.09027731051315 0 0 0.00101741476539592 0.000430739804492943 0.00109948934838423 -0.00130789600964929 0.0137900616574099 0.00493013312512944 0.0195594074104478 -0.134766700030263 -0.0272699250334601 -0.0103637051980311 0.0726648706801609 0.0136912440570387 0.011174451623732 -0.0734091863243609 -0.0143172268690496 -0.0250123665994111 0.154532083191891 0.0303943121761513 0.0107318902203154 -0.0677553194313086 -0.0140560671751182 -0.010706224779083 0.0704259009322986 0.0141491579310702 -0.000109874293770683 0.000396947320504442 0.000159740655644266 -0.011290310021802 -0.020206868959939 0.00103408906348493 0.0164534293424638 -0.012978457414634 -0.00776634575904761 -4.99308327227004e-05 0.00059122419876348 0.000301259116577107 -0.0108868845676865 -0.00122402323045296 0.000203698965795398 0.0094438205567424 -0.000717666267641046 -4.13692745666019e-06 -0.0244041236342029 0.191547515220041 0.0360699398797196 0.0343884728609653 -0.221139540043089 -0.0420806786344584 0.0347507349282804 -0.218561180662072 -0.044346576968685 -0.0270463552878328 0.180191211530039 0.0380662497842825 -0.0356490737094523 -0.0335220734064499 -0.0176177090093775 -0.0105723990542649 0.0245252256042152 -0.00396555313059931 -0.0347289224730484 -0.0337112779914481 -0.00953692251216659 0.0447984145965207 -0.0237359910968922 0.0060251468403903 0.0426607427522737 -0.0206887034411238 -0.00170535563225628 0.00214736081542932 0.0233798141272464 0.0130513204159807 -0.00590031126711423 0.00422554448240961 0.0118217460306139 0.000572334079601014 -0.000399286833515614 -0.000617087889365857 0.00413223503742727 0.0101217693731072 -0.00771079844319702 -0.000729408057919844 0.00118260409451045 -0.000724172989561086 -0.00010229955435757 -0.000143544315087433 0.000261898131534884 -0.00076382630178498 1.43154948050531e-05 -0.00154820469004579 -0.000135287943669801 0.00273458841147973 -0.000987501430258756 -0.00156503775076058 0.000121359616180277 3.56982269925066e-05 -0.00127823159080936 7.58347251001009e-05 -0.00139606693977956 0.000457350330748894 -0.000153139543886536 -0.000409440764298455 0.000417520408605677 -0.000335637264904232 0.000760552033464789 0.000300720385750039 0.00079004810293143 -0.000273310720652394 -0.00262979644411565 0.00229979909565068 -0.00302971147132468 -0.00176522960129773 -0.00237488014967147 0.0023232354013921 -0.00650979197989488 0.00143729902257571 0.000922816552825823 0.00312802255274072 0.000133882784787095 -0.00369122138782137 -0.00334928881500923 0.00137241523876362 0.000554027043685695 -0.00122980477646525 -0.000883969582527756 -0.00327811036687 0.000242170227932912 0.00099909747594485 0.00383395060586468
  37 818.580697034247 ""  20.4346811116784 0 0 0.080884395144129 -0.00284306247130624 0.0158008652455894 0.0378648778557552 -0.0131176977262062 0.0896477728131915 -0.00450138321164231 0.000622541378155891 -0.00420725605431371 -0.0483878620207252 -0.00980646488127259 0.0187366477201485 -0.0733531010411496 -0.0166432532053874 0.033196615491954 0.0352944521232396 -0.00247239068129861 0.0280039888459552 -0.00346308490346655 0.0189763932409025 -0.0936901431041128 0.00431008427121383 0.0150874230367146 -0.0689449519576522 0.0686881870968291 0.00356227820494036 0.0406539245074293 -0.0136752266587205 -0.0618800665544294 0.0105442527658926 -0.0327547532735742 0.0453345029225383 0.033043073821852 0.0314420576542604 0.0161354672666289 -0.051372425622852 0.048866613764333 -0.00752587542336841 0.0147948297254045 0.0714742983289025 -0.000147046926218601 0.0262425469632731 -0.0228654895919234 -0.0187888807613598 0.0215503186081891 -0.106517337850524 -0.0125706461267938 -0.0369989581706584 -0.0912592568358156 0.00722698828511693 -0.107690368713772 0.0138647665448314 0.00963456338223363 -0.0607873087860612 -0.0719403527047978 -0.104230468048505 -0.0176209684319601 -0.00405860189938611 0.0436559524847522 -0.011413991381306 -0.070712952627186 -0.0933572293790133 -0.0129859600360709 -0.104442152641658 0.0743631350511509 0.0186341136529355 -0.0991663184022721 0.0635596350747984 0.0191754025448395 0.00984130046426576 -0.0358160606192226 -0.0278413624602813 -0.0129553703875655 0.0281572962694297 -0.125338233547561 -0.0288951888369019 -0.015175992912469 0.0458897092777191 -0.0114054197075181 0.0201702107132913 -0.125893201891442 -0.0170680642280985 0.0188345883395097 -0.0315016779988892 -0.0121960497773594 -0.000463640321607927 -0.000802990357089189 -0.0214182575042867 -0.00723478253305921 -0.0266843341134588 -0.0624619014650614 0.127542392270405 0.0214890158834054 0.0575768242464219 -0.0365308800064648 0.0289720825159984 -0.051816846898624 -0.0353502199609095 -0.0125146757493134 0.00779698966587424 0.00551723278684646 -0.000682879674058763 0.00347180558789044 -0.00679570909252101 0.0103584353689607 0.00135737070466772 0.0016589189710457 -0.00236358321334049 -0.0217565036297205 0.0262281902403654 -0.0264566478155761 -0.0172861220474784 -0.0214972726583659 0.023839934755027 -0.0491711959352769 0.0138285236551599 0.0110877739882894 0.0288409508856322 -0.00693225564743355 -0.0409782940794118 -0.00753460697524643 -0.00467998342864532 0.0204367844936697 -0.0232794616053672 0.000447895032504772 -0.0340369852688303 -0.00897101853114438 -0.00812098296927236 0.0188365902412077
  38 839.158781969488 ""  1.99966356010149 0 0 0.00354822881385807 -0.00513627684299862 0.0161045896473855 -0.00580148404676973 0.00067647310025322 -0.0108215088191083 -0.00318680328766433 0.00662960407890659 -0.00088825473622636 0.00316637799401355 -0.0163242253892296 0.00434077909436538 0.00441848969850941 -0.00843262696869327 0.00071655486736453 -0.00287152197729491 0.00338525467118819 -0.00217267206098822 0.00347295822551926 0.00591666846931259 0.00460399363119451 0.0038403511539855 0.00662619250938166 0.0044657478660225 -0.01684709759243 -0.000918365769404462 -0.0095877991184178 0.00161719067554706 0.012299337436759 -0.0028847542788471 0.00651737583953753 -0.0102010896121793 -0.00695294814122719 -0.00673194674716752 -0.00293768362652698 0.0095109790178233 0.0160542437862185 -0.00755311450394117 0.0210903340330521 0.0147041484653224 -0.00772202398576675 0.0133926481500696 -0.00814625025143019 0.0879035089754708 0.0244158913531019 -0.00510512361327132 0.058005318850022 0.0159716373742171 0.0172876871518725 -0.0377964494462079 -0.00356379991267504 0.0179207732953196 -0.0574933065576709 0.00047795121572855 0.0164969107387424 0.0226781036226548 0.00503537495633135 -0.00103017556261512 -0.0152124685898883 0.00295075338526643 0.0172372427246434 0.0204400117277356 0.00348520112813898 0.0254810887971008 -0.0178491376627587 -0.00383955871783689 0.0228461530194964 -0.013071309477106 -0.00315453171963213 -0.0055188260293258 0.0113777159508395 0.0102110944406817 0.00432540777882255 -0.00590178139513735 0.0279842202649797 0.009958210203178 0.00369776858452197 -0.0173436243699174 0.00458802989356588 -0.00422737297962874 0.0293505948826643 -0.00628748332443479 0.00967082943038126 -0.0167486923263563 0.00944731270924382 0.00370878790825559 -0.00288558945820825 -0.00251415990512729 -0.00854147328474592 -0.00252447671914207 -0.0769135083198187 0.0441076004527712 0.0402003192203454 0.0248976157863147 -0.029632662505288 0.0224213375695805 0.00397118869719203 -0.0311246173527517 0.0157619531583736 0.0716789396278076 0.0184013834909939 -0.0235305147475341 -0.0261730502904238 -0.0188319519977974 -0.00705490968822235 0.0398117717793536 0.00234149088326016 0.00814104099429696 -0.256233645946032 0.273870219013015 -0.292670949176471 -0.133039292904548 -0.153653218675904 0.393447207726132 -0.0266993347362497 -0.0758269714652516 -0.00483977128012927 -0.0927774304929876 -0.0603025124173528 0.0301979124776605 -0.153529556719267 0.013024457090174 0.11272663287685 -0.256767491353193 0.0682934910101625 -0.320249725512625 -0.0605216273203116 -0.0461283811342674 0.399361223930779
  39 846.047101782208 ""  0.257183661394943 0 0 -0.00209323975960781 0.0125910852139218 -0.00151953228610055 0.00129821098719495 -6.09160212556627e-05 0.00302190025842765 0.00105083075560344 -0.00276258430677588 -0.00117250373953763 0.00853688454398858 -0.0680470328599461 -0.0116175623821032 0.0056993246463786 -0.0485029871876449 -0.00907780875829895 0.000948630624198252 -0.0018335744511208 -0.00133402407648003 -0.00863953011804392 0.0539189739246132 0.00923643852423422 -0.0104854452101061 0.0743941002819108 0.0143506963418103 0.000840751358644709 -0.00373365670415544 -0.000989927420122191 0.000702191361681284 0.00236736213515361 -0.0027208240888836 -0.00139970726911549 0.0012825382151983 0.00355603747597029 2.14663158453472e-07 -7.13571476442503e-06 0.000540636101033775 0.0170253606211544 -0.028296623760632 0.037917553793251 -0.0238974740860805 -0.00563783836382259 -0.0577800902981274 -0.0639366438290258 0.455072193074911 0.0861846920370048 -0.0525992532473514 0.323405104043733 0.0614329865543567 0.0564720595624687 -0.364286678948311 -0.0750119331391782 0.0807812167394717 -0.522511004504981 -0.111224308866423 0.00106353579224866 -0.000738908935785306 0.00340585090441964 0.00146956739360011 -0.000577924012428085 -0.00341256408073149 0.00637995380889106 0.0106704050532668 0.00118256574591335 -0.00222951066365122 0.00131646188889189 -0.00344477104257194 -0.00988584370598556 0.00753046390972925 0.00252428834369559 -0.000972603342815785 -0.00280940602568346 0.00286215806259401 -0.00368720976266298 0.00125420374955119 0.00214012289574122 0.00254122989141353 -0.0131782902001756 -0.00268038778637845 0.0033124789968593 0.00296400838179055 0.000151093631311955 0.000959290634835795 -0.00988274316088353 -0.00416353898713949 -0.00276097140003491 -0.000825920602377927 0.000900284979198771 0.00108965326813342 0.00365711608818015 -0.000102863015915056 -0.00827556031781864 0.015987088421712 0.00827175519167865 0.0322482807340636 -0.0209599476702807 0.0100160336884089 0.00567274860960416 -0.0145393444696542 0.0168975600279711 -0.00984719769156891 0.00102159500985896 0.00234623136239928 0.00429597585630813 -4.6608201610158e-05 0.00405431996183449 -0.00582467515794569 0.00103669693415484 -0.000811348232283853 0.0391483258830396 -0.0405131277954991 0.0403005570337503 0.0201099442827768 0.0248156604098313 -0.0643193952958473 -0.0110793345067041 0.0127746686112123 0.00402616123335182 0.0201353272079166 0.00567820397599128 -0.0138359531830739 0.0270841937263739 -0.00570844343632669 -0.00539533287709745 0.0399121650556052 -0.0152127413847393 0.0455864538168933 0.00655647031101904 0.00367124085104025 -0.0629406720884443
  40 851.760875986416 ""  2.06403215825067 0 0 -0.0438269875067439 0.00368692432677444 -0.0168924324949274 -0.00864767799273867 0.00559733738149564 -0.0363404208071647 0.0144648715245873 -0.000171950816096396 0.0110035646894129 0.0288002408806815 0.0161325759990611 -0.0721183026788202 0.0492896876443729 0.016175440027632 -0.0556623419304684 -0.00319587119685871 0.000576533507804751 -0.00188598558149873 -0.0344079690430981 -0.0182094814373572 0.0692299253753701 -0.0636175317290981 -0.018402844282804 0.0522912067581489 0.101108521084273 0.0068292019987815 0.0545721298907857 -0.00857917431820183 -0.0731677074030271 0.0134084440976306 -0.0301628314033072 0.054526819514835 0.0396190896287905 0.0358301023182153 0.0160392203005352 -0.0464457418249233 -0.0364965865236027 0.0114674337416148 -0.0233781736906352 -0.0461334624294033 0.00475250008608865 -0.01852963405875 -0.0403424876349052 0.0286057237150357 -0.0786952301438439 0.0638759531600081 0.0290657619872031 -0.0238962769961686 0.000854232303390776 -0.0246085183500762 0.0753001724893889 -0.0899047507948238 -0.0261010185536453 -0.00178603790646589 -0.102717511008088 -0.141575527571881 -0.0309196455686285 0.0093944258810124 0.102176470031776 -0.0254947069412264 -0.101821021538629 -0.110921586274426 -0.0213618966442762 -0.144592253473953 0.100475482298733 0.0185015261545093 -0.133184485450056 0.0705469179452705 0.0152591773052268 0.0415395448364511 -0.0765761084410043 -0.0624263475955978 -0.0311163925735578 0.0332032714916004 -0.163278146923141 -0.0669604883053777 -0.0370767998211369 0.119727116968826 -0.0302604845571167 0.0235078237354944 -0.162278746714704 0.0148201169276781 -0.0138381419478513 0.0257201902712996 0.000901164155938386 0.000672304104001367 -0.000138078760055242 0.011928936973821 0.00415024226393357 0.0177394492801811 0.0485420913312688 -0.100725717798518 -0.0147151797032749 -0.0508637429703324 0.0277919312954844 -0.0212643633708983 0.023977789095415 0.0287430392183758 0.00179644244288547 0.00690809398178513 0.00196500593400339 -0.00508319438863798 -0.00952640195980439 0.000485035046642909 -0.012654590143906 0.00726028851174808 -0.000811420899017704 0.00594835479491386 -0.0296309332404441 0.0299461794858208 -0.0349223602867965 -0.0100390834508674 -0.00749977723603698 0.0524938627681217 0.0407469717175281 -0.0318608172796112 -0.0131958396949431 -0.0374656649764997 -0.000989949438542725 0.0392403809998116 -0.0210829695764471 0.0053396555376644 0.00937796726227621 -0.0290537574606087 0.0123047054548541 -0.030925270684084 -0.00333436096329798 -0.00242018278673161 0.0613264988480709
  41 860.570335297901 ""  41.7211438247936 0 0 -0.00490010013663677 0.0147089705853553 0.00459874381687865 -0.00381686915808309 0.0191370499962355 -0.00146280341080523 0.0122907462211279 -0.0971342694686802 -0.0206446662108272 -0.00868729045499106 0.0756047278606954 0.011625185146697 -0.00425429632856579 0.0556392569229003 0.00937556785027242 0.0130159391344914 -0.0801366312090895 -0.0154435370377649 -0.00645581041300891 0.0439340356955096 0.0142856642563438 -0.0119585947892413 0.0639575898998894 0.017137145534367 0.0024148354500888 -0.0180145795676917 -0.00375054191116565 0.0126934261883881 0.0242898953349153 -0.000623444891051011 -0.019454034227795 0.0156295146246089 0.00853483724685972 0.000563693713745806 -0.00498266499671567 -0.00145986731914902 0.0186716554197938 -0.0368178013870379 0.0543108258670708 -0.0220777353274931 -0.0097582099188844 -0.0676696007685239 0.0659072764029975 -0.447743739366809 -0.0863161973676652 0.054151365862162 -0.314316672723405 -0.0601448412169843 0.0439131573211227 -0.254961579267492 -0.0452379751280849 0.0560281857004483 -0.373649443386906 -0.071564926623221 0.0206888084244445 0.0263898871886908 0.00894353100969198 0.00879336100021728 -0.000326956341645377 0.00790860815722801 0.0198342529206005 0.030039014098493 0.0030345887315888 -0.0261662660743516 0.0177259833587543 8.14266144546096e-05 -0.0276830307338215 0.0204798461730043 0.00725551221426096 -0.00861175533569605 0.000989954965597029 -0.00809811568104398 -0.00889367001516849 0.00100758912183255 0.0278096328970788 6.36961553466178e-05 -0.00166018143539974 -0.000894447271119285 0.0062916688610901 0.0147902675280886 -0.0247757663436314 -0.00463132589066092 -0.010917112186784 -0.0110998211238856 0.000198045807367588 3.15494892930038e-05 -0.000384726736303085 0.00250324256865737 0.00517325602219134 0.000397221638021977 -0.0451702660055528 0.0326019033855989 0.0273466750933269 0.0571635680117936 -0.0345688483326737 0.018879297900219 0.0164342167575836 -0.026618138136004 0.0305169381748813 0.0037992149869158 0.00978821418280766 -0.00313926489703258 -0.00206787268588741 -0.00984251830444702 0.0018840544332217 0.00357569248277231 0.00367322699605354 0.00587973719359534 -0.00843162180267647 0.00933241964281042 -0.0190232435704396 -0.0060468779292032 -0.00163276454298089 0.0034407741127825 -0.0197472866809197 -0.00450517777309485 0.00199240309450854 0.021004754944475 0.00208746862419786 -0.0155617693945943 -2.44526474607172e-05 -0.00581436365584944 0.0345192388937363 -0.0107959852436936 -0.00616085527711768 -0.0182252039501571 -0.00619968032327227 -0.00950476976836349 0.00800132522204163
  42 884.185928633644 ""  11.6678312141757 0 0 0.0154991649930782 -0.0304666595653403 0.0214513749071191 -0.00757982701663681 0.00687150808141533 -0.00389454287748648 0.00150016513174657 -0.0100522987465291 -0.00280402487196088 0.000693116996241557 0.00368357822202349 -0.000345362125607037 0.00360941252252206 0.00499340758232821 -0.00121813055804411 0.00102017893057168 -0.00905304826929285 -0.00242702926009327 -0.00253961398688504 0.00943583459665453 0.00647036117181258 -0.00463733376408444 0.00684787161793554 0.00584552594453139 0.00201678486163218 -0.00340487818163548 2.81760701794841e-05 0.00188529385137492 0.00255298319082659 -0.000150198674951452 -0.00323118831300938 0.00284557603633359 0.00183302868134699 0.000601797080473765 -0.000950733117970919 -0.00081640308808158 -0.00166633415863469 0.0705947296789567 -0.068061865230922 0.0623655185628519 0.0157292877531966 0.165165277832223 0.000318567359201714 -0.0202316064780176 -0.0051578146734271 0.00804297256784559 -0.0190005462751504 -0.00447943023101088 0.0124220760415188 -0.0603643936656998 -0.00694213736185761 0.00899147764072056 -0.0673371781760742 -0.00464033259599796 0.000398058283845768 0.000498661402271769 0.000784284376904654 0.00157753674238401 0.00315054478059794 0.000379707907618292 0.00114777378807678 0.00402457367835227 0.000114366193975937 -0.00395655598869329 0.00303396689429655 -0.000143627828014705 -0.0055993459445681 0.00462080941936767 0.00159293983607206 -0.00123975173591176 0.000464859175469479 -0.00119816924885113 -0.00233410721111004 0.000544088501869818 0.00345961850143544 -0.00121555262891687 -0.00107790819518868 0.00205264838286951 0.000838425733330931 0.00338373371472918 -0.0074791510550672 0.00284238170538744 0.0472922256643943 0.0022839271643807 0.0132463089649658 0.000112885928297888 0.00129482478036157 -0.0185968109572768 -0.0357719185784959 -0.0148169466174275 0.0791052546972071 0.0490741199710348 -0.0535062076239747 -0.108068022236648 0.0301734302680414 -0.000467394405307319 -0.0534962555229429 -0.00701207952186628 -0.0485015227269023 0.00676360384524743 -0.110124324959063 0.0541077329617217 0.0207826152861659 0.105421681208079 0.033643204885779 -0.0294503513002936 -0.043172233955783 -0.106147342821818 -0.0226772790757128 -0.0156312648166456 0.0672445555935421 0.0193454602319417 -0.0609305864070124 0.186731835770055 0.120947676570784 0.143151445255464 0.0329843833939989 -0.0894640220254633 0.0331453930764044 0.0791603455306999 -0.142059951232062 0.0905611365485611 -0.396316908314498 -0.033959447101896 0.105055748206774 -0.0194716381534222 0.0337725415743656 0.0874959150491377 0.0875490273180643
  43 893.357352089034 ""  2.91820353541107 0 0 -0.0153136682005086 -0.00810186606422812 -0.0716842089727129 0.0304308033991769 0.00343490906910056 0.0446247117189594 0.0133882412740699 -0.0135005673905896 0.00828075174376372 -0.0142258148858179 -0.00126949079662991 0.0143369823008175 -0.0349067369420208 -0.00480895704159582 0.0186054344788202 0.00626115237841043 -0.0102166874255164 0.00319777160289849 0.00272538316287125 0.0221736330121257 -0.0390039592058228 0.0167985628969912 0.0171660437756827 -0.0276268184306976 -0.00682850387185178 -0.00593279690837059 -0.00375048188865711 0.00275730796446766 0.0095701238546473 -0.000791070973681322 -0.00226979020010941 -0.00162900210458094 -0.000474211051258001 -0.00107365344740726 -0.00230287761378038 0.000855643654839426 -0.0938022698853612 0.137261824754652 -0.215646713018313 -0.0184767313941076 0.0653610193793638 0.120771897983066 -0.004762732816672 -0.0211810607259347 0.0132960957932523 -0.0405524913387214 -0.0283976496274021 -0.00402144817164877 -0.0131689392299677 -0.0713978299414596 -0.0628348421656006 0.0246933434029448 -0.0616590324070056 -0.0576333384918081 0.00951258663382211 0.0136457776388615 0.00370104587732754 0.000515572619578821 -0.00566844635154856 0.00368990242905711 0.01032224106004 0.012033978452431 0.00180128262218787 0.0104563329065793 -0.00683467089471455 -0.00252429575961394 0.00397504446443579 0.00331058367490944 0.00224077305983735 -0.00738078601391953 0.0100667749508064 0.00652578109316485 0.000865828987386845 -0.00147113227765625 0.0196568996911381 0.00852835869853994 0.00432535394176273 -0.0147905428243785 0.00563125779093933 0.00283844057356672 0.00299821187145568 0.0481124012207534 -0.0118172965439654 0.103220403880801 -0.0247469755767944 0.00267116175945693 0.0033963327032571 0.00782174177639406 -0.00388334252533132 0.00849810674857378 0.277615508218104 -0.336698429421633 -0.124640645575579 -0.302977738515291 0.152755793615403 -0.0965828770690445 -0.0484155966621259 0.161337119009582 -0.138810329176328 -0.00295405242251801 0.0084027163801012 -0.0209565521425224 -0.0286420374847731 -0.00127369105185974 -0.0510609486665843 0.0158424050923191 -0.00268688219006572 0.033194008629201 -0.0213038087153105 0.0177301002146028 -0.03606162644975 0.00268806657205598 0.0263584254642173 0.0375219250331273 0.159922671538141 -0.119660401733144 -0.054687743784817 -0.0742066295353131 0.0350369750617906 0.115236661212189 -0.0126050409653017 0.0111222137911165 0.017829860417411 -0.012906763451504 0.0195963799186756 0.0122213522935931 0.0133357783408172 0.00620084422770864 0.0896642961361232
  44 924.126441953819 ""  1.52846630202288 0 0 0.0489503405803347 -0.0865670343702768 0.0639765081752765 -0.037404145743755 0.0170612475505536 -0.0204876618226631 -0.0126416502391806 -0.0020074675380474 -0.0129507459353475 0.00832041651024697 -0.00102031197093387 -0.00675106187210648 0.024679444142011 0.00815046207530536 -0.00862672109216129 -0.00057740334410771 -0.00547373406480241 -0.00333955040002317 -0.0043252679580865 0.0100848495580643 0.0300366708190169 -0.0111317323960001 -0.00678606123167862 0.0177976484814786 0.0045728543807524 -0.0174579685089823 -0.003572516746987 0.010071829274324 0.00952427968624561 -0.00139812247549313 -0.0135534154771146 0.00688414742025267 0.0045078053761289 0.00106258899746623 -0.00749323023420614 -0.00165500537589507 0.0181389887302264 0.165420848434692 -0.154660841691222 0.167092172299664 0.0282845704248283 0.424346657953477 0.00846065470742428 0.0227780143279969 -0.00352439940499345 0.0329690567151592 -0.00913699618298141 -0.00128392841025314 0.0310071749936524 -0.092591695875172 0.012627782939287 0.00158285025286913 -0.0329816224544854 0.0339771092301456 -0.013265232973948 -0.0132751509332493 -0.000882382538003745 0.00721072486219564 0.0357045983674181 0.000964256047996224 -0.00299674626569881 0.0230834764263595 -0.00096065814398961 0.0112271642850708 -0.00315313071950209 -0.00163676710050458 -0.00675983877303053 0.0187406463545771 0.00924138328181105 -0.0174594046122714 0.0271265661215992 0.00972145838382778 -0.0116682384597958 0.00110680325811897 0.0351397151992984 -0.00503850469362354 0.00854397296548767 0.00705775580949039 0.0059348231625608 0.0193921252214628 -0.0362005769009584 -0.0344650735335327 0.094277651005667 -0.0111263752586048 0.0426544304065209 0.00902584935450548 -0.00254069045916262 -0.0362398833871336 -0.0526527441385003 -0.0448861338685386 0.0216612117655815 0.076355330080521 -0.0641942757262765 -0.167266002004999 0.100677687268591 -0.0349347611291032 -0.08124921815638 0.0320956149504507 -0.136881246757663 -0.00909299675469573 0.0253349860127208 -0.0301884835735107 0.0145432593902973 -0.0368217425726107 -0.0106282659688135 0.00536727195741063 0.0195785723993765 0.0478272070095496 0.00817673777110654 0.0280297639056406 -0.0046362045611296 -0.0366238264633623 -0.0287667012107311 -0.119728948102952 -0.139332905381419 -0.0489046129058204 -0.00536951399073467 -0.00610603494593381 -0.0702829570057504 -0.0491955737335512 0.084209441068969 -0.0381327215726346 0.151325497499508 0.0429298390597662 -0.0523060193629327 0.0501306259648092 -0.0119682320964074 -0.0332560917370486 -0.0794117837716255
  45 931.439825678735 ""  1.18293723167588 0 0 0.0063605677441948 -0.0113511076289621 0.00783347443753047 -0.00481978442154362 0.00512238777018765 -0.00140281024354088 -9.14670753789091e-05 -0.0116572402399182 -0.00400014608227657 -0.00157568823984228 0.0160480889715583 0.00261611128254741 0.00341251921817508 -0.00408040297179503 -0.00123220424828352 0.00209266712754303 -0.0139185506567693 -0.0029930652920768 0.000761857979235757 -0.00373332899696759 0.00199568559538643 -0.00374532549080561 0.0176413047738998 0.00560614140054203 -0.0204249845573543 0.12454082253577 0.0231251503251794 -0.075882493820389 -0.0680372164437007 0.00381366824449748 0.0922958754084639 -0.0301543525369175 -0.026505188046977 -0.00993496617837587 0.0560436335388953 0.0144081892513946 0.00361538900967885 0.0250823984682502 -0.0234341764839696 0.0208617615674502 0.00543387926153933 0.0596020617533364 0.0142264562109346 -0.0905565918081672 -0.0174060668506974 -0.00238618687203947 0.0399591078543338 0.009315130964889 -0.00241222803240281 0.031444165563602 0.00942383625316075 0.0177047620187581 -0.112042602169429 -0.0177948000090134 0.111937275642819 0.104473218630066 0.0188999532577205 -0.0565605673196772 -0.297426883681224 -0.00678711216009792 0.0401754855310972 -0.146583255647447 0.0129108183793829 -0.145594534091929 0.0652520721220265 0.0222112210402725 0.0188570846727227 -0.145883462692633 -0.073473314998791 0.142872667456421 -0.23653161611639 -0.0966337634959189 0.0750772615661967 -0.00697916581152271 -0.278676122614253 0.0145250040483471 -0.0992114510390286 -0.0151917792918978 -0.0533108000634249 -0.139350182099105 0.250678878348783 -0.00366191019686016 0.012785507721365 0.00103133565076302 0.00564313612141772 0.00137326404406197 -0.000228661186393045 -0.00528966763299923 -0.00822998724115253 -0.00688081843128707 0.010904458072854 0.00428724343066525 -0.0123208051553582 -0.0318103303647466 0.0157930896072974 -0.00577754619166804 -0.0130917428889032 0.00653527114771854 -0.0224608040301863 -0.00116263167703609 0.00225935451958943 -0.00429381338077902 0.00135541705088523 -0.00382827213143067 -0.00238197696735276 0.000950214142849478 0.00193686484634733 0.00632998618260585 -0.000219116280868236 0.00411970684392441 -0.00174149608438517 -0.00488797774118869 -0.00419218016999457 -0.0124542470664773 -0.0133403962699055 -0.00860806842908282 -0.00177198783856414 -0.00207985077182839 -0.00665445098412677 -0.00282405023832095 0.00853163122411442 -0.00346363521282241 0.0159944454489416 0.00456809583258526 -0.00507961926737864 0.00654426654708655 -0.000799229837718834 -0.00337461774329777 -0.00615492246197996
  46 946.829278963121 ""  0.46002852982706 0 0 -0.00384483287776678 -0.000545218250513264 0.00193740800645655 0.00351739432545637 0.000201934417199443 0.000267617446813853 0.00175646453351928 0.000177016879215082 -0.000470401011870758 0.00232115594607055 -0.00189222087428074 0.0129042630614457 -0.0049347770518186 -0.00233049268887799 0.00833317809128864 -0.00332382118815825 0.00140747198244091 -0.00958254876310301 -0.00141138524802259 9.60928458195288e-05 -0.00172176970624093 -3.22314946470619e-05 0.000764740085492257 -0.0046319952431412 0.0629358742619345 0.0300574133552813 -0.106863334474719 -0.00402339155095543 -0.047243080735648 -0.0541428613829597 -0.026901087985772 0.0619517522234163 -0.0310101791694216 0.0124610220659251 -0.0225520880388518 0.112155595132015 -0.00450053794017122 -0.000259999825845729 0.00122798304932259 -0.00388503889149855 -0.000848147617666599 0.000502226293421167 0.0141065899738924 -0.00316571954343781 0.0143217122757161 0.00438186373321284 -0.00545932946735617 0.02735582060566 -0.0084644143118346 -0.000942931815144784 -0.00419783032827288 -0.00155922349226173 0.0029573076671807 -0.00726846319464725 -0.0898885111873581 -0.210782547965966 0.100461902022136 -0.104859588736118 -0.150351808610821 0.102716580234939 0.0999940969832996 0.259544890003769 0.0622627868284652 -0.14081123217827 0.111140267810785 0.16658890155666 0.183473868386222 -0.210388288967277 -0.031922564330264 -0.149087484218001 0.0668640383877854 0.150387303004267 -0.0835415443837634 0.00510382245078665 -0.00502298355669611 -0.111819257262702 -0.0809127462456334 0.312003685889445 -0.0762699066504137 -0.0227060223810929 -0.0236970516005324 -7.24790729069851e-05 -0.000254777868988096 0.000322569324551062 -0.000143154416946036 5.38504817110212e-05 0.000377351981922487 0.000286249445138716 0.00015166232708 -0.000592757862670022 0.000218883926779188 -0.00109810425611799 -4.54072954448438e-05 -0.000751257438612909 -8.06896467929384e-05 9.10622351316766e-06 0.00092616273108311 0.000318473795868777 -0.000240842678395389 -7.16429878156125e-06 -6.96676208325305e-05 0.000145016811962094 -2.40051646973689e-05 8.86190618399235e-05 -8.7789429836512e-05 -9.56240452952716e-06 7.37446892770042e-06 -0.000198877916092286 -3.18577056143888e-05 -0.000130710317839015 6.86511688961302e-05 0.000123414723342352 0.000164175407204915 0.000370503578526203 0.000252663191945695 0.000600015806660303 -0.000116338743273175 0.000170673110799903 4.74718368884006e-05 -5.56332768195735e-05 -0.000344425953314289 0.000145102012259516 -0.000342183464711323 -0.000130928063757433 5.51772366051675e-05 -0.000317788635310057 -4.18717298322583e-05 2.1666245774104e-05 9.35797518765247e-05
  47 975.315381342028 ""  0.0499948184684211 0 0 0.00142078663671611 -0.00348423853296427 0.00488383197703892 -0.00139129947982792 0.00683809221588616 0.000119684106457785 0.00148938825989084 -0.0160235737249731 -0.00414085938827096 -0.00693198835699582 0.0487840420505341 0.00785401005881556 0.0100135324886093 -0.0636399936704205 -0.0108705156859233 -0.00496591763768415 0.036273550103598 0.00763867705344555 0.0143343834755992 -0.0839027210020231 -0.0170267447606821 -0.0110421129427716 0.0634412472081486 0.0143536167159781 0.00114808659080651 -0.00979495231631933 -0.00215131515654317 0.0189001035045379 -0.00457772359787408 -0.00764744497760688 -0.0158940134903957 -0.0132510443178582 0.00383044402027277 -0.000877703395292593 0.0017801031961519 0.000197214150583125 0.0111703174082888 0.0109034283657683 -0.00508073092484276 0.00208120030044103 0.00325763983923822 0.0246711347147712 0.0403322627564714 -0.292818237676299 -0.0561808480769815 -0.0593926058633327 0.395915409661962 0.0818386521735529 -0.0758174653592478 0.506560175954112 0.102092150538593 0.0571988954511512 -0.369412557688714 -0.0718864765798964 -0.0706335981692049 -0.0961482073269497 0.00527724668316014 -0.00154548883658976 0.0879899993115541 0.0142436128618977 -0.0167981158820936 0.0725459833755337 0.00525931682564438 0.0986946050579384 -0.0587352646708389 -0.0380386100356769 -0.00804963060340602 0.0705947764026283 0.024395128031195 -0.0281002180721089 0.0824959422882258 0.0206722476950861 0.0081384868297833 -0.00316327648525476 -0.0185209217544769 -3.23310530088485e-05 0.00775863044393658 -0.00149536479835238 -0.0042278538026365 -0.0128092476905989 0.0188532314115753 -0.000862428917349848 0.00631535316539695 0.00332482997720364 0.00338086674670525 0.00123965642807644 0.000218032944354459 -0.00393858934907698 -0.00616979343351665 -0.00576862490301416 0.0174107829612251 0.000940367970625256 -0.0113499409357478 -0.0288926045867207 0.00532707112730279 -0.000471135863323671 -0.00914893031312013 0.00144978321486249 -0.0140969464809378 -0.000878116164227832 -0.000812398307635049 -0.00386893684764671 0.000151003954524705 0.00038430624035646 -0.00224757884182503 0.00122048773992207 -0.000476587215814044 0.0042314388553118 -0.0019719658004127 0.00197960858329096 -0.00360542643884424 -0.00234520121093758 -0.00227369719855391 -0.00233553699573404 -0.00208463606891025 -0.00875676216376518 -0.00189069787517053 4.1368801050097e-05 0.00336885522940246 0.00383977105793655 8.45280179816522e-05 0.00113712773568706 0.000965820001745916 0.00138220955565329 0.000700058293627898 0.00530380762994746 0.00149340479535986 -0.000125163966178011 0.00485309778972136
  48 986.867506199533 ""  0.0516975180578277 0 0 -0.00286109175878635 0.000104484553427035 -0.000233334850671495 0.00217482569181586 -0.000491871728859202 -0.000782773948583281 0.000564372305386128 0.000830873816555002 0.000730435588156659 -0.00248998184553758 0.0150033116331533 0.00306098105670539 0.00187026011675283 -0.0180339030955656 -0.00302717374700327 0.000760748462241358 -0.00517993856530949 -0.00116311181403745 -0.00611379825729186 0.0381836332730236 0.0068541068466959 0.00446890238411731 -0.0275997790146375 -0.00567140391188812 -3.81906837792276e-05 0.000642615462687386 -0.000134134232654638 0.0348679389000652 -0.0157259411469302 -0.0489954217016926 -0.0247190950648919 -0.0440953688049633 0.036536569604355 -0.0108773047672155 0.0643734158450491 0.0136099381673564 -0.00673624829850209 -0.00165778978766705 0.000182283449990985 2.36337984244477e-06 -0.0011211153650782 -0.00353044519188757 0.00981267386228292 -0.0814703000587271 -0.0150385265181924 -0.0136310427751693 0.0825660821738152 0.0167361932469308 0.0357305580494492 -0.230180838267759 -0.0471901507986747 -0.024009742226571 0.157573790330867 0.0328153438295015 -0.152018283580613 -0.268875213993346 0.0971863399080953 -0.0788668362474181 0.0287314809994702 0.115089428073025 0.0518532803724031 0.318822044455706 0.0539311926273753 0.224855855015311 -0.145357109408111 -0.181968941545093 -0.1560826904712 0.279747595849534 0.069362154948547 0.0579449479518934 0.0953074881316201 -0.0893043292573231 0.100204809073559 -0.0161562966380411 -0.320716921947152 0.0241672780442179 -0.14189861525721 -0.0297756169600904 -0.0684144381012609 -0.170347433287513 0.282798327436335 -0.00024510568239516 -0.00178421309273162 -0.00130514350805699 -0.000978554357091826 -6.42438565416888e-05 0.000109280755693871 0.00147370382626784 0.0022820314673264 0.001986572702017 -0.00898078073777735 -0.00184434639360416 0.00505174981992981 0.0109566036127705 -8.31663156065318e-05 -0.000863883894139979 0.00410170324672618 0.000655092120763659 0.00426376494255821 0.000856903213621803 0.000283089803844614 0.00189460934671242 -0.000288840341152669 -0.00100733507916025 0.000560999429475016 -6.03369242747936e-05 0.000442847141747257 -0.00238625226196972 0.000520008584077363 -0.00154713427544824 0.000377041050397102 0.00116303765487164 0.000660841290062932 0.00199954682922703 0.00344412346108131 0.00469412034384316 0.00020201973816489 0.00279817461357853 -4.32250859147363e-05 -0.00257437716906661 -0.000694382793514423 -0.000346126698681331 0.000117966528960562 -0.00180377120138021 -1.01246098019394e-05 -0.00483108174767441 -0.00102158505114239 -0.000817095013601558 -0.00234809755731294
  49 992.254414473059 ""  144.318108873216 0 0 -0.158944400284833 -0.0382995536433824 0.0857780874201141 0.143355389805287 0.0262269274390999 -0.0613669515603144 0.0479844500847486 0.00244685046015455 0.0174680310473807 -0.0178400440566932 -0.00319378457476276 0.0240974888079128 -0.0619091919800931 -0.0155757985563635 0.00223636983245837 -0.00836345636888452 0.00215217658779633 -0.0161408352971052 3.7738557771795e-05 0.010402292855343 -0.0294035131210039 0.00448542205267802 -0.00128072719016324 -0.00296564966042234 0.00567739224645096 0.000676215937746029 1.03310076337225e-05 0.00291511427819256 -0.00194287031628068 0.00721445261459176 0.0048578208335181 0.00310491297807393 0.00577329004319964 -0.000799721236778541 -0.00261273338996728 0.000154777803832679 -0.100636623886027 0.013114874880755 0.0429663280557879 -0.068006621213166 -0.0355749643349446 0.0962469665583764 -0.0573628469370276 -0.0343084153865858 0.018368827959404 -0.087054810596389 0.024648660183218 -0.0266472284154587 0.0162819888367823 -0.0170527687221972 -0.0345361685074821 0.000233109514000193 0.0158512764078423 -0.0081456721579602 -0.00644044528830544 -0.000410006456507529 -0.012837355922564 0.0124116965456155 0.031263695678926 -0.00916924809663018 -0.0186509267130776 -0.0294097571588544 -0.00707681531367996 -0.0247605801735346 0.0145760714331084 0.000125196404389853 -0.0198853076257852 0.0035959478562606 -0.00153241299988302 0.0185735011729348 -0.0289016969219856 -0.0136753714706728 0.00026754381100649 -0.00117875004499641 0.019949213511113 0.00540879649516357 0.00722761801362792 -0.0094632816756023 0.00615312761536035 0.00572748836839009 -0.00170903198661873 -0.0130538034328451 0.0175483456952142 -0.00685442701698862 0.0170369804218822 0.00413656863800041 0.00515856375823079 0.00333932673931982 -0.0110235734215551 -0.0178065637918991 -0.0458456840178415 0.00354614999999396 0.0111450760948456 -0.0202308642118685 0.0103507559404553 -0.00225143687010178 0.0488128040208963 -0.0173709951967726 0.00559562925796344 0.00272211332263513 0.00166214938548586 0.00466887936717816 0.0100897350124124 -0.00320778730531018 0.000855838231085477 -0.00296897360942305 0.00521858493763903 -0.00337118839377132 0.00247821096819158 0.0131034895904924 0.0113419867949851 -0.00828591723019751 -0.0150769264556948 -0.0120575607874171 -0.0490254129983142 0.0250951968142596 0.00253706973714598 -0.0130266612532521 -0.0357665128579911 -0.0146631899545173 0.0103560472446322 -0.00580285028240426 0.0169852902650517 0.00493583683918213 -0.0116668900032142 -0.0044118232520076 -0.00798689742226361 -0.00715313199659552 -0.030620691617426
  50 994.432359570761 ""  1.46946894152879 0 0 -0.00905558999795935 -0.00220067159192773 0.00757725069854208 0.00889269743376005 0.000805582584989231 -0.0037895173673024 0.00282031817632107 0.00257614247739519 0.00135028664553922 0.00871940480818572 -0.0668276531504191 -0.00890668124264561 -0.0178823892635654 0.0892695981830631 0.0154266911101116 -0.000246783508566179 -0.00831563415640352 -0.00319877648649257 0.00959148149246549 -0.0619379296057203 -0.0124864686010487 -0.00655189142172985 0.0463060191215989 0.00820703143660787 -8.27736584104831e-05 0.00543200128867362 0.000868941044365072 0.0143700135844494 -0.00738374093630238 -0.0120321172246632 -0.00990655956506538 -0.0154997948719665 0.0083586018887335 -0.00368269239816511 0.0234569021277309 0.00518841140091906 0.00292721335557992 0.00153724563089892 0.00640079223132709 -0.00828313894361195 -0.00153207265830525 0.00886736571733298 -0.0526893620096141 0.371674547467865 0.0734635491990719 0.07478562762675 -0.534692674090182 -0.11358438836314 -0.055037958849434 0.357767463533966 0.0720367976353963 0.0374948486315579 -0.249632761069575 -0.0571364338835094 -0.0572471133513443 -0.0953047434612778 0.0269808609110926 -0.025041588371756 0.0223563993748296 0.0434899514077216 0.000638694364462194 0.0903131482697781 0.0132563232961677 0.0802376402170965 -0.0516718736054025 -0.0572392652288498 -0.034833189310931 0.0850833459400944 0.0227237671979003 0.0168380269832706 0.0405470392481114 -0.0323687765006118 0.0361672030776989 -0.00538132849050662 -0.120457940886873 0.00602355361034607 -0.0393450785225167 -0.00645194649280762 -0.0254029908027113 -0.0631758777097354 0.105205247635555 -0.00021052765168289 0.00391936944702399 0.00122346356372805 0.00269821773360113 0.000637398488362259 0.000572683160892024 -0.00214740033094284 -0.00445579056862524 -0.00423467904363628 0.0126517715441957 0.00540581945886786 -0.00804145130622363 -0.0191272877935969 -0.00107185312796407 0.00220490371041237 -0.00262194847549546 -0.00480554266567296 -0.00382774752055758 -0.00129688335534666 -0.000900887436304421 -0.00433458595217718 0.00210314037761645 0.00203861571477334 -0.000869445812730453 -8.01685426897446e-05 -0.000724111222126011 0.00361198020048009 0.000224851880110343 0.00400046792731332 0.000502068500771498 -0.00243069437680723 -0.00278703624379402 -0.00718600195249509 -0.0144580047120621 -0.00820069495299236 0.000247689240083831 -0.00945501361970233 -0.0055169845281726 0.00420333496243978 0.00384597193216692 -9.7552119614655e-05 -0.000825378427785995 0.00568982298020609 -0.000845680746288524 0.0106084072032768 0.00217693300252143 0.00183690037728043 0.00124668987730062
  51 1018.82721520489 ""  24.5928279986321 0 0 0.00545771623288463 -0.0262036405464561 -0.0153460493050404 -0.00549617350004136 0.00648898075001876 0.00482038917502844 -0.00204105845106646 -0.00182933008130755 -0.000965237409622952 0.00218294364686103 -0.000746297438685598 -0.00397631124927567 7.02106267451474e-05 0.00142113005705828 0.00215722614867485 0.00119026316382386 -2.53308166211367e-05 0.000957593929142251 0.00198931465410927 -0.00281774782855916 -0.00147879100177024 -0.00253877783612719 0.0037092544482881 0.00286684402820051 -0.000337271595182183 0.000216428804511695 -8.69944935505694e-05 5.55075693330191e-05 -4.95246192240051e-05 -0.000132862995542606 -0.000359411663728432 -0.000226076634943078 -0.000554534889073115 -0.000375259675258814 0.000101277058515248 -2.85866363061151e-05 -0.00766109213833128 0.074040077181383 -0.102827159196474 0.0106142371791643 0.0228766214208348 0.118047641505523 0.00978615746242958 0.012765789513009 -0.000863557075970861 0.00411693090853588 -0.010530386530984 0.00447810025657014 0.00111533013801875 0.0215331937616156 0.00379570933622632 0.004396648537946 -0.0331447415325526 -0.00147052359456945 -0.00034789252044018 -0.000512544305010351 2.55707086873051e-05 -0.000177077463993 -4.66927155957151e-05 0.000169347098236286 -0.000114200697215057 0.000340505919648428 -5.02296163809901e-05 0.00169542354789917 -0.000995736603280894 0.000337922063847709 0.002119815843765 -0.000774786328791299 3.20198588079195e-05 -0.0016370566988093 0.0023293410320713 0.00129007892821719 0.000437514304644098 -0.000158181818351591 0.000193049353466319 0.000402239981720049 0.000797472658232353 -0.00131491281215063 0.000187782223571817 -0.00028679124834294 0.00146378446055841 -0.000158485567729167 -0.00892485668180061 0.00720062090319728 -0.00783230235169237 0.00158347130690958 -0.00256595637335786 0.0082205137699779 0.0150814175634288 0.00914723094603878 -0.12833095327017 -0.143827248128171 0.0722749152034605 0.095066456489699 0.0920360650771669 -0.0600930670349532 0.0160772475807149 0.104998582193457 -0.0649857199963352 0.0445404145589905 0.0395385816120534 0.13619032034569 -0.0261302092959237 -0.0775479297019317 -0.00396493917846355 -0.022286262975145 0.0576353476642795 -0.106184074095618 0.031169814438883 -0.0163321186817389 0.0899049530786121 0.0260346263973014 0.00063280722866731 0.0778810306623258 0.23373030336701 0.240872703671011 -0.0268051995940675 -0.0228528908119986 -0.136019289628464 -0.118327512352934 0.0361776082483997 -0.0509953729358359 0.144635168387484 -0.0628681619329022 -0.0741513041450402 -0.241794315316805 -0.0985503602378257 -0.0714900603623331 -0.231109681735328
  52 1026.20973539051 ""  2.39449025716823 0 0 -0.00126720402448068 0.00122768635704035 -0.00330146822224839 -0.00512573947244813 -0.000736307220220702 -0.00121271328818931 -0.00136255150975447 0.00165145381939567 9.9300688750752e-05 0.0598139595275943 0.0288723463037316 -0.109804211226285 -0.075237032712705 -0.026218925077634 0.0813437193449654 0.0236691392256895 0.00103671617967292 0.0103848772442653 0.0532996038464129 0.0264472072817874 -0.0892357661581786 -0.0872367587993486 -0.0323353244708367 0.0905208172551547 0.00167325598701016 0.00142297265459684 -0.00571249521839981 0.000273737551341853 -0.00172102908723726 -0.00349483374216533 -0.000596073137965286 0.00302508216578052 -0.00236399155171401 -0.01512142590321 -0.00234736276364076 -0.000384791279982703 0.0129363414228888 -0.00151753006500192 0.00287834956430749 0.00699146331249125 0.000700422298870656 -0.00152904919051528 0.291488032299133 0.0693199552967586 -0.081948298381143 -0.00360747447311757 -0.0537331579562267 0.226558656883166 0.217081156878167 0.0466026665466376 -0.0658241879944475 -0.00453482886489051 -0.0550706346295466 0.273167791070252 -0.00581535799387341 -0.0112343451857796 0.00307747240211807 -0.004388627498668 -0.00549581772676309 0.00302031054541771 0.00505983664908327 0.0122292554497816 0.00202103291240247 -0.00929784040525521 0.00679297753434118 0.00618144173305676 0.00808902851835528 -0.00916740998566278 -0.00241189771064761 -0.00507135072037141 0.00160938860520053 0.0036275079284161 0.0163278869103335 -0.0110240441838454 0.039998089227574 0.0217255674731882 0.0157670621962829 -0.0593718326520396 0.0145334113287397 -0.00137775359177151 0.0430779086924132 0.000107492617085359 8.09402697669523e-05 -0.000660403492711235 0.00116489586599201 -9.23826700663696e-05 -9.4986144424972e-05 0.000104732429172695 -0.000312355297154229 0.000843154439901697 0.000234052855006661 0.0021460012137443 -0.000400878096772373 0.000815647857875978 -0.00168475288418491 0.000896381569123529 0.00115321987496699 -0.00176900041094626 0.00178996638906087 -0.0011180953954224 -0.00105928233832755 -0.00326127771100322 0.000877251151109138 0.00223212316020559 0.000389279754255378 0.000611067629615303 -0.00145215285916136 0.00252947612100502 -0.000664175194019263 0.000763186325042607 -0.00183612389346426 -0.000883819298708113 -0.000521358858512906 -0.0029765237260332 -0.00765056592100331 -0.00617227258004501 0.00111498324524776 -0.00183466335689991 0.00140346232721986 0.00343242567373869 -0.00151424126237816 0.0015043065441773 -0.00386115899297096 0.00223086299466419 0.00114652699260002 0.00628771237174012 0.00195372263373921 0.00094848131345729 0.00532212076122062
  53 1059.99805752612 ""  1.26871841461755 0 0 -0.0117522347616733 -0.00243954064721219 0.00139343251667137 0.0100078862592425 0.0023864411153522 -0.0058932776736859 -0.0061185124008358 -0.00346056485986082 0.013541350159195 -0.00103723105752822 0.00505830190654696 -0.0285865695886662 0.00455220801561578 0.00254255068832689 -0.011451467595479 -0.00491035121665326 -0.00539948026036488 0.0303765567374813 0.0166705831788442 0.00760335256677209 -0.0263633583555973 0.00427836423248004 -0.00114380661033696 0.0100073417915055 -0.0303499760174584 -0.0161678711649499 0.0477966142300892 -0.0527465662856239 0.0387402370455883 -0.00328182229283422 -0.0362138873419083 -0.0485327364436462 -0.0189331957634758 0.0960458598013538 0.0166910418527254 -0.00472094299708501 0.000969053808096337 0.00220093338368765 -0.000137759961519173 0.000303623506356439 -0.000694714410745484 0.0083377833812531 -0.0518597503102338 0.00251802926875037 -0.0352755167389423 0.0123691935748913 0.00268132897573165 0.00368766154496585 -0.00700873815655247 0.00703317965629389 -0.0308022338526954 0.0389551223153132 -0.0126997604286897 0.0802099876437334 0.170968211439902 0.232385798569383 0.0337781187373866 -0.0332781001536848 -0.24239541920856 -0.00619226818929862 0.105334081590423 -0.0433045722397115 0.0156180769480809 0.232981746094139 -0.154835409119609 -0.0487728888127895 0.076250455461469 0.0706741109472602 0.0393019142934507 -0.10309038389048 0.192810559038178 0.0782097328502002 -0.1163596916332 0.076807235628707 -0.274979186360378 -0.151967766531853 -0.105487257880767 0.386292018872124 -0.103688643651396 0.00567149343912849 -0.293926689758109 -0.000801079049841797 0.00235154754687262 -0.00146379475306465 0.00216479626798607 0.000321275783092972 -0.000443671355919476 0.000267579104680551 -0.00190740850093491 0.00252518450477251 -0.0129675835308461 -0.00413223800471942 0.00538520179429495 0.00246549650112856 0.00428380258887279 -0.00241316549854047 0.00399087322615919 -0.00415836888119221 0.00495496131098498 0.000951186504878406 0.000321464068496827 -0.000146398553565655 0.00167979474774108 0.000326596806748453 0.000404017882793364 -0.000944836665275001 -0.000136386424093121 0.000101394021078144 0.000720392855979589 0.00629359769276935 0.00322432223286569 -0.00224168056591126 -0.0037916681237274 -0.000993370643689292 -0.0133960669741584 -0.00299142885860349 0.00128730807564746 -0.00692043903333773 -0.00664197985659941 0.00182050726602297 0.00158602125602608 0.00015646776970463 -0.00233481462566238 0.00237788850905269 -0.000561283913966547 0.00387293323042722 0.000224535212081135 0.000670090197879754 -0.00372038734557572
  54 1068.94379492374 ""  0.0619792942265533 0 0 -0.000384294168241811 -0.000617660571559593 -0.000131007406568553 0.000337321576842701 0.000374331195334796 -0.000109420397126122 -0.000297811289952502 -0.000839081077564071 0.000155057870820736 -0.000375979512505752 0.000710424956889771 -0.000724363442444423 -0.000707022293459021 0.00693666338930386 0.0010766576386837 0.0057604797110906 -0.0385349448504091 -0.00667040348830924 -0.00170956516539265 0.0136372642750723 0.00173624798128311 0.000807991973899495 -0.00176187128655322 -9.70225573367716e-05 -0.0102667889437939 0.0541886952366598 0.0121167067195357 0.0403433302463423 -0.0397032554969162 0.0716498464878316 -0.0307982346730917 -0.0212347459999589 -0.0846317479034803 -0.00558233117600953 0.0417933760937049 0.0084009998292387 -0.00103294042778584 0.00124530888859615 -0.00192527291198535 0.000812786269947954 0.000187320735381579 0.00232876709205601 -0.000882060736884568 -0.012133686301203 -0.00340363372373222 0.00110576521021506 -0.0006662168206567 0.000903306454181965 0.0106122781863353 -0.0703770877452616 -0.0153110805375334 0.00013426807802174 0.0108506837153854 0.00531766748391005 -0.123979970643622 -0.0872381431949109 -0.137548919331368 0.119922501553326 0.363415666982282 -0.083756265307584 -0.232131355798354 -0.254046624792988 -0.0643716277485846 0.161805301332862 -0.0936653959254058 0.0997204847637534 0.308567226926468 -0.166265797016536 -0.0200132023213988 -0.22966049234052 0.248797430595454 0.210805411909834 0.0450500626123676 0.00329933168317851 -0.163714763795056 0.00697111687263738 -0.056244245832781 -0.00585572891889821 -0.035930953093044 -0.0748597233535363 0.139973660777132 -0.000134266215257185 -0.000301458298991136 -0.000443276590686785 -0.00041897326421315 -3.36529607027082e-05 9.20929157644213e-05 0.000467961459608554 0.000670173139216387 0.000282443219657552 -0.00353615928221123 -0.00193706818883841 0.00161050940337263 0.00460835771204542 0.00200098536724588 -0.00162855325094944 0.000874980187888075 0.00190623961803492 -0.000581277663723374 -0.000306406017201596 -8.24753722417236e-05 -0.000545432868513283 0.000112142344629555 0.000358315234829641 0.000492857373240585 0.000238097617504539 -0.000414216189662554 0.000354572999856497 -0.000219250750558348 -0.000974690927921448 -0.00101533740871522 0.000293019629845259 0.000779568514867109 -0.000107824751788995 -0.000581216888647659 -1.60425157427561e-05 0.000535426232962281 0.00244897601572281 0.00208756972341366 -0.000194417917963958 -0.000837538621061725 0.000376607723989793 -0.00104857161705044 -0.000163523372289421 0.000699641445349261 0.000576241665149261 0.000550234768598709 0.000376379624712784 0.0020163824800258
  55 1073.74081342865 ""  6.3612296319745 0 0 0.000221196449395815 0.0209984142318831 -0.00716020678192716 -0.00255125943465017 -0.00486602343695161 0.00178336320988828 0.00237737015454556 -0.000667799741991804 0.00208184351189745 -0.000339825316329061 0.000813791287192295 0.000184700409931634 -5.31036814938576e-05 -0.000571846872411953 0.000972121221990082 0.000942980730955209 -0.000141586975763074 0.000731324736265394 1.72946202503618e-05 0.000596560473563045 -0.00109731996575154 0.000219992535750656 -0.000500242250425585 -0.000981496581296157 0.000211343518307399 0.000272709297352793 -0.000458238354964645 0.000646960748880843 -0.00050649639037253 4.17406247974743e-05 0.000231627865587841 0.000517889643050391 -0.000357665424544821 -0.00139935903271225 -9.85756745918487e-05 -2.67190211174976e-06 -0.0078062029880745 -0.0374145214296111 0.0406202615924942 0.00895865989816667 -0.00673763657986552 -0.0782827894004382 -0.00571562178207866 -0.00640090718887187 -0.00145071199596119 -0.000288077866706264 0.00218317012556502 0.00192702579767637 -0.00102286152828601 -0.00252316771093942 -0.00195339929622517 -0.00352796737846434 0.00788352841198543 -0.00499031049230456 -0.00226791872194486 -0.00310902664954468 -0.000279925485222822 0.000330158774470564 0.00292193773823216 0.000170788046507453 -0.00130031807032346 0.000546030634353406 -0.00015861498749758 -0.00199165853537455 0.00142870012494212 0.00139259177015155 0.00105701719268181 -0.00208113372492599 -0.000657656000247587 -0.000479223461021539 -0.000684824648021491 0.000704311851385014 0.00177774940005949 -0.0010753037047171 0.00314731045201067 0.00228608768247241 0.0012597788229795 -0.00580973639661077 0.00126121852836065 -0.000396338259370516 0.00449426354098894 0.00145850436582946 0.0158290024956068 0.00498593559361364 0.0216586523203723 0.00694865090615763 -0.00865466852757484 -0.0165984343363381 -0.0213234899318304 0.00715763652053544 -0.00849182086151355 -0.00615646025416129 0.0035677924086071 -0.167561021432113 -0.0607334881658609 0.0422743974145601 -0.0250781719531758 -0.0813695156193523 0.0478036413581211 0.0592372697613954 0.102094549261043 0.0544074572646576 0.000501576847068882 -0.0651369694101392 -0.0358764909398086 -0.0442578082614765 -0.0430656104990664 -0.0351586967794746 0.114109755418266 0.289077772460414 0.252512849042489 0.017134184268854 0.0625895858703116 0.156881532284656 -0.27889727036342 -0.322401468239636 -0.0169199861244019 -0.110445088601006 -0.110767856933765 0.0725982239691667 -0.0176478416695089 0.0601827624103631 -0.32013527722347 0.0651662400792761 0.0830786116422146 0.173472598895165 0.0755022855414477 0.118633325501765 -0.0651920533844205
  56 1075.44062303293 ""  4.89329062663653 0 0 0.00379562224396289 0.0668437419194873 0.0305431856651643 -0.000294811162625617 -0.0151459332946985 -0.00565830367135595 0.000697330588908829 0.00175261688192422 -0.00155382465291804 -0.000870476090546849 0.000873577287330924 0.000905775051009248 -0.000255427007632703 -0.000393595479946142 0.000430401474673803 -0.00080762921732669 -8.20815436344628e-06 -0.00141236541927846 -0.000542114620267922 0.00128166896961586 -1.96592232664759e-05 -0.000326365298040568 -0.00361194109209466 0.00199066140215399 -0.000399598302346234 0.000335337541920364 0.000593045284329877 -0.000184280868468 0.00016675989110001 0.000782743768868732 -0.000661032293004738 -0.000874391911754139 -0.000689757589237805 0.00170207966237056 0.000807620181468731 0.000180565851070817 0.00612278217315681 -0.149598474964634 0.215439499081317 0.038736077112852 -0.0373512466933862 -0.236391293972522 -0.00089653722701176 -0.0073587803633999 -0.000585456200277924 -0.000425063958708741 0.000795090250825319 0.000840764882838745 0.00477049955289601 -0.00879327778065778 -0.00157997913036387 -0.00160441828881704 0.0275146276347788 0.0160139923829419 0.00117359910951459 0.00272266776080931 -0.00165084223935651 0.00128878176970404 0.00109273859892011 -0.00143795653616255 -0.0014346147553675 -0.00397865270336203 -0.000767941917480131 0.00430212463943076 -0.00283282058103362 -0.000252312093478138 0.0025298284816338 0.00017975793592626 0.000441772026422158 -0.00247939805086069 0.00398767046354427 0.00203515552714075 -0.00156552006676966 0.00149409706671303 -0.00592420117296811 -0.0025517637683982 -0.00252300629343219 0.00700710029540513 -0.00211281060604068 -0.00045679424875595 -0.00372322423220549 0.00644525800658412 0.0264690814355976 0.0425039857448524 0.033998583411937 0.00703377771427464 -0.00242880531419844 -0.0391915513457726 -0.0468580506039851 -0.0326194755226309 0.356205760721083 0.225566318985088 -0.160402111721703 -0.401205861405557 -0.194930692258451 0.164048648049317 -0.0480632873428164 -0.166544183007648 0.0641116192171502 0.00345643845213141 -0.0243037852841428 0.0282830034578841 -0.0143982896421219 -0.00914723120476682 -0.0336199088152245 0.0021831435177815 0.0473189451688306 -0.0125059551239813 -0.0181977143028017 -0.0310093247557254 -0.00390423115277828 -0.0223113761275687 -0.068965343699758 -0.032829067136965 0.181346170546049 0.107496985990595 -0.0464327952093979 -0.114042337135087 -0.0873767687915012 -0.011285713182165 0.064653983401057 -0.0440775473624171 0.187639728257035 -0.0198398493579364 -0.0744102198879429 -0.115314223821965 -0.0620696944583094 -0.0658914122642258 -0.123220632290044
  57 1092.60542872046 ""  31.6773399082765 0 0 -0.0203512775404986 0.0144742508369522 -0.0917125397088255 -0.00272013279245676 -0.00423222482847369 0.0165117474703922 0.0195440817908766 -0.00440803730886614 0.0228048021548483 0.000900501171553161 0.00176690847070725 -0.0004190832471875 -0.00732749243583059 -0.00228595949085245 0.00502862500563914 -0.00061415955025438 -0.000719079791973329 0.00145199040532859 0.000343457934788267 0.00260560435254712 -0.0136186648681405 0.00708465563740234 0.00370674596105849 -0.00722438488198875 0.00131858703148385 0.000364550079465397 0.000125928119913315 0.00153513991018079 -0.000973272737432045 -0.000297514333368806 0.00101339834521938 0.0014229328328638 -7.14360307470492e-05 -0.00235193190140814 -0.000317293452708813 -0.00027610392540847 -0.082215351148708 0.0213778854535933 -0.112718546915061 -0.0510022086930666 0.0238697699704907 -0.0760174762663171 -0.0277372981233933 -0.012289735847142 -0.00414458534720029 -0.00437924343224533 -0.00171281744373728 0.013384434295627 -0.0108682104883217 0.00312494595065693 -0.0158171165856702 -0.0137951332282725 -0.000124228152445389 -0.0582975288816567 -0.00475581678243922 -0.00720779931543464 4.67243745245886e-05 1.57509475219231e-05 0.00526719117855932 0.00120659986422694 -0.00177190699628934 0.00310042884326697 8.10686885953338e-05 -0.00616868178226889 0.00429821351874791 0.00284615851553905 0.000293924580833908 -0.0034211249714515 -0.00127289854536947 0.00118304623287986 -0.00438737795864975 -0.000408113497275124 0.00329191243684111 -0.00189757638094114 0.0066801729024845 0.00485172940512187 0.00320735902188748 -0.0117564768239039 0.00291769574059132 -0.000122533178896001 0.00738164827232225 0.00130801800845792 0.0588924680875264 -0.0092008173081179 0.0457502552650312 0.00460941471588011 -0.0355309204173882 -0.0200508045422739 -0.0631740886590637 0.110592616675081 -0.240218371715191 -0.118963434744353 0.117679727486962 -0.00945405101930358 0.118640578756722 -0.0530890478482572 -0.07123651617751 -0.190448788663833 0.181936001344398 0.0201490094665308 -0.0502054966519229 -0.0200109844548679 0.0312767896700516 0.0456101177525459 0.0134696982466414 -0.0181435623094526 0.0328133678010165 0.0146514521100083 -0.0430120811654187 0.0987087519604737 -0.0139761555729009 -0.0959768955530856 -0.204456265235429 -0.0810146100818229 -0.120717176251095 0.0419862970909883 0.0248184034656743 -0.259505336675933 -0.187297707748772 0.0478638820900762 0.0958144593074985 -0.0405309874492832 0.12857006029743 0.0454287481412821 -0.0783415023283374 0.0249175541613116 -0.042221801752212 -0.0402143946989752 -0.154989489807862
  58 1130.39561252424 ""  0.0416477559376619 0 0 -0.0120342766929037 -0.00255839289740589 0.00947520145031186 0.0304251084976363 0.000870307854460235 0.00781251473976059 -0.0136181817148928 -0.00150733160082472 0.000136060815584727 -0.0157441174433331 0.00868089428387802 -0.0603332367074077 0.021000419559756 0.00812918398290116 -0.0246367716815231 0.143439186204015 -0.00180737034291926 0.127603305390552 0.0133162362640887 -0.00475468407031393 0.0331053591357095 -0.0796189546009174 -0.00793670485761086 -0.0222752194619964 0.0145672003991961 -0.000428070208384126 0.0133464154032079 -0.0246209070939595 0.00866506873283252 -0.029543974550222 -0.0223823380108151 -0.00394038869562683 -0.0322220906996252 -0.0451790435238949 -0.00477082287658781 -0.0138674403173258 -0.0166983504902447 0.00112559000429506 0.00354324931096458 -0.00188538918358146 -0.00512422220137618 0.00269891158716421 -0.142440220704938 0.000950006571701441 -0.0786020084814822 -0.0548090415299684 0.0302387794011709 -0.201798772002404 -0.152842957503996 -0.0277610417656105 0.0156277171585643 -0.131298975180147 0.00672480127846393 -0.120782357008488 0.0408862694045761 0.0219764357606862 0.0603940020915036 -0.059194682515674 -0.170895964561221 0.0374213118924282 0.0812044872850311 0.0667021501941536 0.0187947856756426 0.0500170106764505 -0.0293839622014163 0.0502030303939573 0.100062371909231 -0.0385914406774046 -0.00217258731868425 -0.109596682620457 0.114116277765528 0.0964187596938677 0.0534028908108012 -0.0321182275524501 0.0940507335301644 0.0724381067677588 0.0538951802628688 -0.20079220481106 0.0468895682350367 0.0078385426199264 0.102636615503178 -0.000272590258092956 0.0028151905631893 -0.000588901388583594 -0.00393892653611664 0.000266850916430375 0.00157607736736119 0.0045522536401859 -0.00199294171088906 -0.0022213871479254 5.54650118244345e-05 0.00477566214547994 -0.000519184982536314 -0.00804931695946327 -0.00221910746528079 0.00236487714244744 0.0079250040301439 -0.00687403501412605 0.00475650717070125 0.000479095310492977 -0.00126931244842039 0.000104551792558256 0.000883999196099538 0.00130086553513998 -0.00047701325282973 -0.000318468896684798 0.00111166407394816 -3.06329189739606e-05 -0.00119558954726186 0.00168668073268354 -0.000310212169778477 -0.00324631845094497 -0.00671052352155968 -0.00437097098653505 -0.00248442187791508 0.00305477525046163 -0.000310015101609963 -0.00811967971544106 -0.00579188093376738 0.00136493630495557 0.00245684903902874 -0.0013671794041988 0.0046005189223742 0.00104315702958513 -0.00224651551017996 -0.000440733870432294 -0.00147445722600335 -0.00150050224585358 -0.00394932832079373
  59 1141.56201628437 ""  37.2002706203832 0 0 -0.023854080949212 0.00504953720848374 -0.0427667271037038 0.0124947397246058 -0.00103727272992863 0.00861366885195987 -0.00792755972625566 -0.000989963701600008 0.00378543369293067 0.00418268431300255 -0.000202014499382713 -0.00299464733250379 -0.00150854523871633 0.000649785832191055 -0.00312341052375948 0.000425309130473113 -0.00033340403344561 0.00302298101522149 0.00242273652232698 6.16156775327008e-05 0.000294072107175086 0.000634781484932905 0.00105012393995873 -0.00419555766735311 -0.00107718155202417 -0.000222428952572256 -0.00037882020581239 0.000171322626768516 0.000115160403618262 -0.000202970442660434 0.00029383758010482 0.000102448204135426 -0.000152270524540765 -6.97328003717571e-05 -9.30480733459718e-05 2.5426217801453e-05 -0.0474504939871106 0.00319920058310946 -0.0461563449715908 -0.0141065076092162 0.00729769423927969 -0.0294230120725611 0.0243383557837902 0.0139279802816604 0.000767301650732909 -0.00155809886221974 -0.00120784693426785 -0.00505718822431129 -0.000993786530635285 0.000388524330965091 2.48556325375485e-05 -0.00990845796222177 0.0012660865609271 -0.0276699795213997 -0.000410231710595956 -0.000678171264994142 0.000398824260890203 -0.000298617939842912 2.40231543882544e-05 0.000632243565557508 0.000438027307436172 0.00122910651425846 0.000129058683550847 -0.000837170549975778 0.000546108788747002 0.00014799186935219 0.000376041520581902 -0.000955693242756198 -0.000408034521697335 5.20340619577946e-05 -0.000450436785667159 0.00033553259314336 -0.000462437177830109 8.34009510862304e-05 -5.3128637774203e-05 0.000282524453607686 0.000123973189624333 -0.000494438793920624 -0.000381941875060174 -0.000292992565867546 -0.00015177172283227 -0.0325663426256947 0.0541790800045155 0.00695217016659016 0.0767432643566819 0.00476126205845297 -0.0372097688410156 -0.057343623318977 -0.0496867343949909 0.0776833390212069 -0.0354690691845063 0.0661896270355599 0.00566931780453779 -0.0474961166563013 0.105189520754552 -0.028532975716705 -0.1010532615755 -0.168312420592497 0.140477869044045 -0.0552287757646503 0.042618266700467 0.0151439623564018 -0.00841889394211503 -0.0547705411744755 0.00224340251327333 0.0406153244070607 -0.0313440028013663 -0.0118812197768273 0.0348553604144981 -0.206197384745523 -0.0198553560644127 0.103149425105562 0.236953641736373 0.0114648226704626 0.152794455435056 0.0483144373193615 -0.0137387771376184 0.374804136821411 0.218379247649777 -0.115841764807956 -0.12378762266011 0.0344770991040982 -0.0723524346663145 -0.0802083962403772 0.0821835494264488 -0.0900265244472219 0.0318035895104298 0.0107196877986119 0.221682773805615
  60 1152.29378439456 ""  11.1471571713058 0 0 0.0105581352029674 -0.000169331959329728 8.68880999671977e-06 -0.00431392850065156 -0.00317498540691986 0.0123336583915628 0.00860928085354111 0.00626148760359943 -0.0240521256496009 0.0405295079859518 -0.00440695175097593 0.0617718400223019 -0.066348115522266 -0.00577412957749215 -0.0290040331766115 0.0223340600181232 0.0123021817006664 -0.0442704200874768 0.0365002883707407 -0.00695562272468396 0.0645754276206875 -0.0647477593222531 -0.00594730663456333 -0.0220935186952962 0.0158044801266357 0.00735521509570973 -0.0242680929982556 -0.0179848976133225 0.0056566323428602 0.0161396446463456 -0.0140810118997398 -0.0166134126456665 0.0105888630030181 0.00883333282379793 -0.000152166545366283 0.0102644649964946 -0.0262022331688538 0.0044758981321776 -0.012447316575396 -0.0195537704601062 -0.000628280017187835 -0.00899197832412519 0.493466888011809 0.0390295018999539 0.117573067546862 -0.208258168874832 0.0365555432114217 -0.314614435611869 0.276684497735904 0.0207897929288066 0.102307493818145 -0.20497438735854 0.0336874194915182 -0.305462529403464 0.0413832173560168 0.0764101902868437 -0.014545117347533 0.0131637724190237 -0.0396218493805708 -0.0261176896323802 -0.00197063016312312 -0.0851281780889132 -0.00803976755380847 0.0621586840979358 -0.0462521445178472 -0.0373502408783565 -0.0279566349427155 0.0734460908613598 0.0244489832448225 -0.00498426869831708 0.0494539034739985 -0.0043303405260208 -0.0115643116667913 0.00473443968971464 -0.0205258276133632 -0.0299219045877091 -0.020683629091331 0.0730521314143337 -0.0117149688547474 -0.00138696011878761 -0.0185963738017335 0.000621486777077626 0.000774833994067745 -0.000390603032110755 -0.0040320586327288 -0.000311933860973626 -3.72315614687509e-05 0.003415596187339 -7.21068053318045e-05 0.00194552909852993 -0.000529278294538601 0.0022892134285699 0.000912925655893644 -0.00188872532028665 -0.00105647277565766 0.000947785510977102 -0.00625895712712627 -0.00593648312730824 0.00522378556828606 0.00332327086809747 -0.00153661030648621 -0.00137765606689508 -0.000878373141893989 0.00188367296018536 0.000242558551790142 -0.00261582865549377 0.000925809916131622 0.000710368907940103 -0.00223342190454217 0.0119937437921077 -0.00038378415921518 -0.00471439407397359 -0.0109332642934666 0.00170448550491646 0.00213966768167766 -0.00225231249844813 0.000326191821833481 -0.0112381440634915 -0.00656546296941655 0.00218225402573573 0.00629572942253892 -0.00136722760521228 0.000694288910734533 0.00572075798401356 -0.00341500300784395 0.00824119877855876 -0.000830325504377799 0.000968678925461409 -0.00939861042299259
  61 1162.59118672049 ""  23.5096659306591 0 0 0.00941794159808674 0.0828745325414942 0.0588166763615758 0.00453855263717112 -0.0300506249877065 -0.00286672182734703 -0.0144460539940117 0.00159109274735847 -0.0156372970190891 -0.000768983141852016 0.000382572426006506 0.000873720801263255 0.00483862408962798 0.00182700963401216 -0.00365393970931656 0.00122333658689825 0.000262255084386981 1.66781848185551e-05 -0.00254770088842367 -0.00201393037161073 0.00742081810974381 -0.00277293804736541 -0.00173148873761891 0.00253546865506709 -0.00124584348354693 0.000198469472316784 -0.00123396288370334 1.78817208543767e-06 3.93999855517126e-05 0.000175023112199065 6.66692440807879e-05 -0.000348168208919237 0.000313966359390909 0.000413856522607477 -0.000172249465564171 0.000405913242062952 -0.154773034999071 -0.156050559201707 0.225172954969789 0.331958078066226 -0.037753485580015 -0.172971799710005 0.0319369790599034 0.00101614097459834 0.00303649052371721 -0.000906685023697739 0.00141321969240366 -0.0179970503665577 -0.00720644120432151 -0.0029282775492602 0.00738572263859953 0.0156023648662319 -0.00413051811483227 0.0431959594321158 3.63300233483051e-05 0.000508293617019384 -0.000524564922619017 0.000213739064974199 7.7303896907583e-08 -5.07601809376773e-06 -0.000701457798207917 -0.000632874688363795 -0.000247882250829681 0.000339891695690946 -0.0004971587514579 -0.00109551071225713 -0.00136100656914382 0.000783533314434714 0.000110322730459411 0.000628534831020278 -4.12106592770199e-05 -0.000401751062585195 -0.00122085096069872 0.000413867333579188 -0.000157580944074325 -0.00080211088488948 -0.000299414703283516 0.00239758252043814 -0.000751609050065327 -4.58085441422851e-05 -0.00143592144451409 0.0217509466746113 0.00406839729681006 0.0371795083550158 0.0309324017958693 0.00807309896738263 -0.00220539316372709 -0.0699660541929945 -0.037681626393329 -0.0788210981725851 -0.251973681672366 -0.428769597702577 0.130079802434832 0.0341585467168399 0.25242290276871 -0.172152233160626 -0.0643253373503871 0.08569182889314 -0.18243970245092 -0.00388135158163345 -0.00261583341633698 -0.00652015342197362 0.0125410066882097 0.00820160380582952 0.0131611447785973 0.00206553809734809 -0.00535490046909607 0.00195399867985886 -0.00832974081539051 -0.0169677859555372 -0.0220702372122575 -0.00309072975428325 -0.00356156647861655 -0.0178163036751181 -0.0122199206101922 0.0286782186556877 0.0145130744956235 0.0283936865907137 0.013436604362287 -0.00118923552288953 -0.0105147251673348 0.00286754517077565 -0.0123495148100264 -0.00101371053118528 0.00597238193104649 0.00556541907243408 0.00372301746506776 0.00126094326446733 0.0234821879185747
  62 1190.25243555032 ""  3.0386499596415 0 0 -0.0043172041852111 0.0215494971667545 -0.00375506468652614 0.00118918590070257 -0.00872311728715057 -0.00534739907184619 0.00399728749754695 -0.000649354098934239 0.00290456633330191 -0.00061234188285899 0.000567574010470569 -0.000332856587423535 -0.000774569776951634 -0.000360996281856361 0.00232306699866374 -0.000282268801954757 -7.91173229631216e-05 -0.000574575184226778 0.00162125733810217 0.00047066466379896 -0.00165641658749338 -8.97621835284789e-06 0.000297540514884076 -0.000370675240576922 0.000294088833657726 0.000293707907683896 0.000220571875847833 -0.000125550689197661 -8.65980803138079e-05 -6.94814972316299e-06 -0.000126113140636759 -0.000110800929598838 2.71601766071989e-05 3.73473852466368e-06 -0.000157248424385908 -0.00010510613827544 -0.149418570352612 -0.0372313049631602 0.00966543138982725 0.0898431210123588 -0.0091693830628699 -0.0578453529041389 -0.0184599630244179 -0.00518893282267836 -0.00278279499005059 0.00414544981772763 -0.00246779790078588 0.0125383335199191 0.0097689838124963 0.00227549890691148 -0.000460808694495685 -0.00575832049643322 -0.00377863477815192 -0.0151939847915393 0.000115141555193662 0.000174489323766497 -0.000116161350950487 2.49692972482254e-06 -0.000300672385146002 -0.000193447056466426 9.64247949427888e-05 5.08422305145634e-05 0.000123351421889717 0.000694646634864944 -0.000432094912861978 -0.000464757693299506 0.000104276151924059 0.000481475405738844 0.000228614504319277 0.000178904588068063 0.000405796833313536 -0.000435595652672785 -4.7881099487495e-05 -7.62467861615423e-05 0.000397371133438243 -0.000301972010610501 0.000165146949745336 0.000353368646774109 0.000241110267636804 0.000321477422854362 -0.000451951193049064 -0.0466115917675688 0.0148423266753557 0.0244179853996839 -0.00643958648313289 -0.00537355391525583 0.00675358946193494 0.0161453167432707 -0.0572773825094522 0.00229764473042206 0.416205666252186 0.208469201587429 -0.253562130095408 0.493923089489848 0.4122086764396 -0.228888130053807 0.0903170330069145 -0.0696259084497378 0.0342744444388019 0.0363941614020679 0.00509413449294408 -0.0122018723282975 -0.0465347597351648 -0.012512643420969 0.0181354313245111 -0.0282365627436482 -0.000648242552292657 0.0026995396067868 -0.0228334755019533 0.117592160852593 -0.0204061387946257 -0.0150017911068195 -0.0386875315279075 0.0662758365735032 0.0236779218564292 0.0170038502563345 0.0139062878749195 -0.00899118417909955 0.00107466363573628 -0.0300058178526242 0.0375188223081282 -0.00758565828078096 -0.0209154377100596 0.0546841399832716 -0.014584857088805 0.0979978562873617 -0.00124349640459863 0.020022298526446 -0.0674997120645552
  63 1208.64562768451 ""  77.6578495657667 0 0 0.0178963123396021 0.0108081958443005 0.00558653862657977 -0.0343517167664974 -0.00737875622640896 -0.0201382416181976 0.0622226859151989 0.00367558663547054 0.0205630800592692 -0.0180481196622417 -0.00276700957801752 0.00318810028334536 -0.00857198905591463 -0.00837661430503105 0.0382166316806871 0.0117930605127543 0.00602676659223991 -0.0232778597273516 0.0069050088373677 0.0029260888076958 -0.00948949752663085 -0.0091415621753411 -0.00113969551637758 0.00106338488125585 0.0329168373358893 0.00932225355573653 -0.0154646606844501 -0.0166154269108532 0.000624732642452501 0.00753268327414714 -0.015053652505483 -0.00899418698357617 0.00543365915568048 -0.00729960988753724 -0.00227587115091556 0.00403048670040607 -0.13026634725749 -0.0161280940664728 -0.0061792462156606 0.0485396328430653 -0.00766980970457207 -0.0322047044974882 -0.228138056469749 -0.0328107358795987 -0.0190138493236003 0.0391591443818403 -0.0239489275831274 0.141899013556202 0.141039893154776 0.0205538921143587 0.00928086710389029 -0.10692451495228 0.0203660139343897 -0.208778386462543 0.0292561870765805 0.0498460230034626 -0.00769259652066669 0.00839775108158974 -0.0380746433637103 -0.0259350810275918 0.0101622659968279 -0.0505780610761668 -0.000903064914875863 0.0436487505404778 -0.0308905588025323 -0.0243302306853027 -0.00635643296368437 0.0478541592741852 0.0195876732138003 -0.00586082521509799 0.0462994727726194 -0.0091114788900113 0.0121020862559158 -0.00824255326879664 0.0223320748760612 0.000589797277245345 0.00194700635098893 -0.00660977241168599 0.0107216134429822 0.00278698862180324 0.0235400619874389 -0.00232396303783978 0.0104946952679035 -0.00108642405620376 -0.0241748038427509 0.000282219043895581 0.0109019281043432 0.0288395567526438 -0.0188372053430424 -0.0117086708741662 0.0446770982605673 0.0328960658775955 -0.0311775391609134 0.0732884951173777 0.0864314417724904 -0.0549073752383613 0.0738431726844058 -0.0111843272228264 0.000124766570628334 -0.0752683935148904 -0.00861799711940684 0.0501238009387756 0.0492430044503698 0.0136798679731958 -0.0311573779616703 0.0541705237656837 0.0224846884084942 -0.0293426112305904 0.0648583169679901 -0.206962291182906 0.116365481301746 0.09832692356916 0.200659061098032 -0.00213698710570194 -0.307676272973196 -0.193659602390839 -0.00260409967882423 -0.163406513310486 -0.0876639086299604 0.131859854676314 -0.094539919342305 0.00268325196304291 0.120767121811862 -0.107205853029746 0.0148072066324244 -0.231943072574234 -0.0468169441583362 -0.0795852934251673 0.117072448614747
  64 1212.05688690823 ""  16.3883036306036 0 0 0.0136672785474075 -0.0155618058048658 0.0212313701002069 -0.0223631648184829 0.0158137238097232 -0.0143506191393946 0.0576370462033905 0.00513203855772701 0.0173125447974543 -0.0155813693073985 -0.0032836315127243 0.00237356304732629 -0.00923489720992259 -0.00787755295848507 0.033531826116157 0.0142649536450663 0.00602025925818053 -0.0183097146231789 0.00429255712322889 0.00237024626618701 -0.00856862864505981 -0.0105602407587363 -0.00267290053547621 0.00124195063198631 0.034657363457482 0.00852872620262666 -0.0182930415396103 -0.0176647843046995 0.00129430040989226 0.00817845131683167 -0.0158669153481056 -0.00910234237194294 0.00555544563796503 -0.00859572673531695 -0.00179848192204334 0.00481764769547036 0.231787933254384 0.0201826588963299 0.0488725727020858 -0.239726235620793 0.00911227992613963 0.0216067975204698 -0.220355228867931 -0.0254439870478249 -0.0183468838032291 0.0311277175734329 -0.0199570613265858 0.121369435823849 0.119035737343762 0.0154727012576486 0.00738199961336207 -0.101482989556002 0.0400675450569272 -0.182022494250427 0.0309492715271524 0.0535248252829174 -0.00827151071003146 0.00912936020493865 -0.0418628809800157 -0.0272413673608383 0.0110121724529505 -0.0541503458813467 -0.00112308599550694 0.04391822712885 -0.0313096084531766 -0.0244167719419598 -0.00663242940805191 0.049395537079173 0.0201983284346486 -0.00759081528034603 0.0494287039645007 -0.00747287497884481 0.0137670282664387 -0.00904233465475935 0.0229036588053751 0.00282290918489334 0.00158076564868177 -0.0109770807217813 0.0104326277468376 0.00110317357139008 0.0289611077442342 -0.00265963388867856 -0.0740406114345365 0.0192051261709618 0.0897286864351194 -0.00785112282147308 -0.0316014611411486 -0.120164906051038 0.0647425910142798 0.00494619951371125 0.104482522718034 -0.0592221169892431 -0.046983637559127 0.157960701609228 -0.014603479553765 -0.0103545595587584 -0.271658463533731 0.106686013128245 -0.0964773946796474 0.0207138050131363 -0.00253159364001931 -0.0141796345179791 -0.0137652662478148 0.0063246745624723 0.0081145480541134 -0.0163155306515264 -0.00165288659262607 0.00678243701105197 -0.0184766628655041 0.0602991413898771 -0.0290406491475594 -0.0147452461708646 -0.0375911211573645 0.0252441509238789 0.0344830567919569 0.0361004716183995 0.00544988404023176 -0.0123545616969234 -0.00100017459789278 -0.00844997625937158 0.027931079472969 -0.00327985486011444 -0.0179614076415091 0.0329333965272414 -0.0119985145976755 0.0614805325744637 0.00364715410370199 0.0146263615596524 -0.0415557458525007
  65 1218.11896533524 ""  105.632419473187 0 0 0.00878183503953258 0.00943081910265091 -3.85476392335944e-05 -0.018606571594536 -0.00985325972791108 -0.0136564863296899 0.0354705225341166 0.00457275340984807 -0.000324238170692557 -0.0275269441947941 -0.00412337189441266 -0.00305510960844338 0.00544601437108155 -0.00792396909981788 0.0483321378051942 0.0135194414453021 0.00796177548568373 -0.0323671171295668 0.00781251189161327 0.00095883820954944 0.000625064003975697 -0.0111635394171749 -0.00072583040222594 -0.00182962887988906 0.0516375865816686 0.0181188335084707 -0.0371775646056055 -0.0261105302766684 -0.00021853555625243 0.016055742380652 -0.0237926751516847 -0.0155022103335257 0.013222788251075 -0.0112439482778983 -0.00460220878351878 0.00958008729606289 -0.212330065575484 -0.0158100452452493 -0.0307496437219497 0.116382746234843 -0.00800955886151331 -0.013927080002937 -0.265858503921393 -0.0278819609117021 -0.0291877589515413 0.0950575563176399 -0.036218736221405 0.236513732691174 0.171396201388015 0.0229475808053336 0.0244970823829878 -0.109409439765307 0.0170319438985863 -0.211739986945126 0.0438269761955373 0.0822540514258827 -0.0222096092539732 0.0215106744683436 -0.050943707529096 -0.04954596746994 0.00888797010387466 -0.0918685905758954 -0.00309497521721173 0.0682704781140741 -0.0498558220565146 -0.0503598785784108 -0.0214089258148101 0.0846735560393794 0.0339021861469123 0.00180505621035738 0.0710711539321473 -0.0261102709395356 0.0156531678689942 -0.0125300991115686 0.0400353211311814 -0.000668186121493473 0.00242731201022287 -0.00374119450649093 0.0151023533825436 0.00287469509639526 0.0386666850419344 0.0070884608233185 0.0399842694615935 -0.0144180719578758 -0.0427075193490399 0.00657773624393955 0.0147360282352419 0.055570821144228 -0.028022327606413 -0.00140409251849772 -0.142382867643544 0.000519418166170371 0.0780753514658869 -0.20075279409993 -0.0781250474617154 0.0581514362139855 0.135187764053746 -0.0163689356852106 0.0252961055124047 0.0376016271971219 0.0196819881953056 -0.0320968322194008 -0.0271633981960872 -0.0243351438795338 0.0222776324389966 -0.0261588105546593 -0.025342611996554 0.0199848530223436 -0.0368289951560084 0.0953285186992227 -0.0866635742483775 -0.0595657484750391 -0.104436053857549 -0.0313896759078584 0.243391212954922 0.179621815551222 -0.00209837678329705 0.174785137208874 0.0754586182240727 -0.12197063348572 0.0377267462530929 0.00790056146465325 -0.108642109590997 0.0521495374797702 0.0116150108140577 0.137747309051958 0.0444316742733158 0.0587792532252481 -0.0305836898202172
  66 1225.60917828235 ""  3.59287178631055 0 0 -0.000979479205484443 -0.000535471845537422 -0.00122672530819532 0.00161830684646652 0.000285553660935047 0.00152566800489008 -0.000552685571936812 -0.000182737428858717 -0.00414815061721041 -0.000765559678012066 0.000774011389096257 0.000281523431095746 0.00075401551686352 0.00377129411559216 0.00118774695835793 0.00786928803788257 -0.024122943893073 -0.00884429664599072 -0.0098179304563781 0.00505588611264711 0.00145132863866047 0.00327129500590193 0.000675081354092382 0.00523584061524117 -0.0199437912567961 0.191581992938066 0.0265211018885959 0.00958933157138495 -0.0487547368193047 -0.0242275083001944 -0.00202172536030778 -0.0625270909449037 0.0102632585982917 0.0118334294773047 -0.0868554850082591 -0.0141882253774824 0.00556927437852438 0.00114004534452021 -0.00125313425935943 -0.00269372847017505 0.000719647832004835 0.00129597502071455 0.0227692021036872 0.00300433868648928 0.00285261669241929 -0.00221851907931928 -0.017841181162736 -0.0176215195896776 -0.0392767809200774 -0.0433836724702389 -0.012498669835484 0.0177908199893977 -0.00233794468692339 0.0366024913228097 -0.0879491437471047 -0.163871306444641 0.0265629111969782 -0.0576042664957914 -0.00461354316804717 0.0650205501070803 -0.0382059915342997 0.0714633833908683 0.00311096551491635 0.163548419979729 -0.125132033776676 -0.105221679326319 -0.0034398407910044 0.119776213902568 0.0435745301134649 0.0535502026235773 0.0730215104639374 -0.0687477035256023 -0.117929927581497 0.00579682480978624 0.285926112970816 -0.0267988085475293 0.176222662086526 0.0325865098377702 0.0959602280880407 0.151740692548632 -0.230807631782599 -0.000272309352431667 -0.00104232391220046 0.000198315636552662 0.00128273344977097 -0.000285719457539907 -0.000666699237650704 -0.00120849917956966 0.00126530958344946 0.00114604987728907 0.00409143711474602 0.00139750722533315 -0.00216497457366285 0.00487027091930626 0.000458660604752161 -0.000359283091491674 -0.00613331560193225 -0.00119336791798899 0.0013921506539549 -0.000515552662989011 -0.000576561879211253 0.000639072748075886 0.00038609730627177 0.000640797895205542 -0.000510340959656625 0.000412527493527048 0.000681393648884999 -0.000369728380229765 0.000734014155925542 -0.00110811097758784 0.00201983380689807 0.00117293233439556 0.00170816367910851 0.00130351616156055 -0.00486314476829752 -0.00473381692899857 1.05914621570641e-05 -0.00380330920390058 -0.00135872770450171 0.00265668302284475 -0.000793282279998169 -4.23809888540097e-05 0.00231394779792557 -0.000585862403169717 -0.000585832166763006 -0.00233488788839213 -0.001214051997576 -0.00157723383957452 -0.000363267107075196
  67 1226.35314889162 ""  11.5214156817429 0 0 -0.00647508067835744 -0.00175298783126335 -0.0100857588811404 0.0106025084189398 0.00126331412523123 0.0113454905296424 -0.000215322673354241 0.00719492577359524 -0.0343870001567618 -0.00936518262178667 -0.00131146577146376 -0.000705998540548263 0.012633857764419 -0.000499255002899935 0.0113301224397964 0.0372318680235745 0.0162066137196586 -0.03551617267607 -0.0755721871015091 -0.0132955021811546 0.00146263142235495 0.0274122625062323 -0.00470515294485013 0.0434941156752948 0.0971014365639776 0.0132060984660337 -0.103725773616937 -0.0470312681593868 0.00712382965438909 0.0412198047640077 -0.0401125815890937 -0.0227545582722487 0.0301559552193681 -0.021652807883011 0.00134131442477926 0.0309942689751414 0.0363136242917744 0.00507378333713473 -0.00731414826891475 -0.01994128740433 0.00494833513999497 0.00105540731124349 0.156118788387846 0.0171664688117775 0.0179964517250672 -0.0335139132373854 0.0143060630730623 -0.0876383659221422 -0.378292678704741 -0.0446058999430775 -0.0397796907699002 0.142135961612873 -0.0362910277735348 0.287385285086465 0.0820299258069254 0.170660255819032 -0.0540277165269938 0.054811350930613 -0.0862700258128124 -0.100251690833117 0.00105952529765749 -0.209252916189414 -0.0140718218064314 0.0911090239759795 -0.0709269175599755 -0.0855313864993579 -0.0687416211365473 0.16226116161827 0.058896618296288 0.00406623323459551 0.11746837702527 -0.0390327380030658 0.0360788302188438 -0.0218315816773263 0.0492513489824228 0.0241887271045471 -0.0127048854590998 -0.0327604291102946 0.00706333521762273 -0.0269270820335144 0.116179148068838 -0.00180747901725467 0.000968603789917654 0.00184874101345078 0.00119895446616841 -0.000991619825770096 -0.00161022799903446 0.00117162402020006 -0.000954467900231388 0.00428245966846534 0.0177212995080848 0.00513682351975814 -0.0104992197602352 0.0225411913851841 0.0187716210254458 -0.00968819642940616 -0.0148049064970125 -0.0244555819086545 0.0179662664058699 -0.00398309443083597 -0.00302515310434597 0.00416023552794441 0.00260845555471389 0.00308927083494486 -0.00288124718174729 0.00312505035006136 0.00352341167598266 -0.0023774803138568 0.00486000777329012 -0.00843436136039253 0.0130830311625148 0.00588223254603216 0.00950697786970664 0.00377182038385765 -0.028307655047617 -0.0271794295627043 9.42431888369333e-05 -0.0206539401573757 -0.00778883496597506 0.014694668106382 -0.00531706709640309 -0.00063467098560241 0.0139421006948911 -0.00599595966410446 -0.00197237507491802 -0.0166576847104182 -0.00605058051012767 -0.00833674904136326 0.000999175479684769
  68 1256.79868448871 ""  66.3985436684491 0 0 0.00758811436226826 0.013492732688333 0.000354860894961701 -0.0370246847573074 -0.0234000094181896 -0.0345163902800199 0.081942599341533 0.0026264768235489 0.0340261931781997 0.00679506267198879 0.000627547764428576 0.00915083318125263 -0.0251417629202819 -0.00360012452238765 0.000465744847673946 0.0145491317393845 0.00405350083958043 -0.00955762417750449 -0.0350050317889706 8.17012978257243e-05 -0.0283688181911531 0.0203694191742877 -0.0030694735229632 0.039595436479973 -0.0075476434870002 -0.00884637670548706 0.0332555785135943 0.00427909846786637 0.00253105646080256 -0.0130860260331989 0.00400856902597653 0.00447841782253392 -0.012652186336969 0.00115155586169422 0.00179589432149443 -0.00624000394580159 -0.519086665592652 -0.0162061195653963 -0.0882321338475526 0.358756172608564 0.000524641915293087 0.0637151966717969 0.0548275386932645 -0.000635135737276613 0.0178743841399754 -0.114023219672474 0.0162352601499563 -0.182822370983467 -0.153087827729204 -0.0109965160630776 -0.045925152990388 0.0192476821350699 -0.0325864168566686 0.0167369381275725 -0.00380847894453993 -0.0260134553800843 0.0295460941112428 -0.0237338975398626 -0.0133115110066756 0.0305508645432823 0.0141879764763337 0.0411628010390448 0.00269270445114352 -0.0108793391300126 0.0102212293054964 0.0375125712266001 0.0267040048807652 -0.0323249852700703 -0.0124413029611868 -0.0254194670963266 -0.00850205937555204 0.0323901357634784 0.00218398673128391 0.00158217749516535 -0.0114442547752512 0.0125709172600647 0.00669058380757049 -0.0253572851810961 0.00123767696351476 0.00299300812993467 -0.00972668725181493 -0.00488075827161979 -0.0397841335908837 -0.0275964309943794 0.0230965478902858 -0.00749341330673 -0.0155256847224175 -0.00813594390255828 0.0593782230422205 0.062159487300752 0.0457209473356998 0.139062769277239 -0.0199108252091654 0.0153100068911202 -0.184564221419454 0.099702090821671 -0.175111905898615 0.175516656882438 -0.0767914813906865 0.0031317490606915 0.00234543034426997 -0.00504676342757327 -0.00361254687370594 -0.00108439201529924 0.000314308350516405 -0.00294540183998624 -0.00213123376358226 0.00326324079598624 -0.00229920716029222 0.00824650128795604 -0.0101195811369636 0.000614785004400488 0.0019692132133027 0.00849231235167399 0.0147523053413886 0.0206066338044796 -0.00155514685171905 0.000329074832084758 -0.00519562094569027 -0.00926862233749203 0.00602231892464586 0.00210239586491194 -0.0133121662367171 0.00610831830096756 -0.00147375528602607 0.0144241048556484 0.00381990817167368 0.00567414087724991 -0.00614777072379617
  69 1261.68229472704 ""  156.238380207919 0 0 0.0295164367356954 -0.00164476776416327 0.00520160773725181 -0.0664911385064905 0.0140184198835016 -0.0350409680504859 0.12218451481207 0.0091660626704751 0.0448306748752572 0.00522058957341497 -0.00188266066501189 0.014743415424693 -0.0347760554495399 -0.0069996259883499 0.00750287701223309 0.0205015644873329 0.00743307293803977 -0.0207072854995716 -0.0489664359659795 6.12248325846712e-05 -0.0391110955076751 0.027030026140138 -0.00781135115762802 0.056221986286921 -0.00620334769797164 -0.0110655811429524 0.0544085166762922 0.00423890722074115 0.00341732058094803 -0.0208528315605613 0.00375572595898797 0.00571405901505402 -0.0202921158262487 7.49290116773876e-05 0.00176687332860471 -0.0107603567045182 0.211298063241881 -0.00915454704515108 0.0535466746356317 -0.316003771436951 0.00102218579607986 -0.070737354014893 0.0400385982709957 0.000319857828364318 0.0250288310107955 -0.152810326750988 0.0226496212774607 -0.232892112343231 -0.166346279120053 -0.0150886317650213 -0.0578378397870541 -0.00531448834763989 0.0192496235501991 -0.00856134019053308 -0.00188970334910353 -0.0362124686344475 0.0478470369875463 -0.0377298069865042 -0.0261292611269439 0.0455272546663356 0.0264057820465524 0.0624112555807813 0.00525372010581546 -0.0083386495705731 0.010503787245639 0.0569675623639558 0.04607694383595 -0.046115198224424 -0.0168297625198103 -0.0415983714455481 -0.00601868600719928 0.0496435976141908 0.0063040977902579 0.000355619890282703 -0.0125051236453377 0.0183508791863712 0.0124047419481628 -0.0408901076715049 0.00630800119289486 0.00806843386623883 -0.0135639399691671 0.00594049020411605 0.0300739761611731 0.015305314360302 -0.0196636596704185 0.0101095981179827 0.0155799344811103 0.00388633023420638 -0.0553093355798242 -0.0441382521769244 -0.0589162071385542 -0.0860487248101742 0.0305831500552519 -0.0544297497843128 0.106908686928565 -0.0580860014564721 0.215815516430449 -0.0499900494159942 0.00875409571328786 -0.00400330179475424 0.0234326449414842 -0.00911429216355816 -5.19332233235955e-06 -0.0162227065886675 0.0117939026571943 0.0047561314635136 -0.0198264112494324 0.00507514629612284 -0.00370023008922892 0.00154713055944472 -0.0247906605135052 -0.0165037075480197 -0.00176251569134567 -0.0668817004252702 0.0695101578600023 0.12637649454615 0.00308666590703203 0.0137430465378367 -0.0358480827561172 -0.0464681216059148 -0.0269394863478164 0.0127935992408561 -0.0581926166224558 -0.00555469969535191 0.0313607964847332 0.0231316420289867 0.0241640249498945 0.0183779823452648 0.047668551112309
  70 1285.37487273397 ""  7.51864682452669 0 0 -0.000133213693101446 -0.00308192884018273 0.00627970490019202 0.00890560038934806 0.00109250296096623 0.00330045144394479 -0.0144748040629743 0.00234499856163654 -0.018951382878859 -0.00915134275462309 -0.00565624224667841 0.0206602896471641 -0.000363043512834267 0.00196492167455549 -0.0102959896374732 -0.0603417589215912 0.00149062317741014 -0.0565660542116296 -0.0202005992426877 -0.00370937070535623 0.00246638417363554 0.0257844296407285 0.00323925859291143 0.00296225449953282 0.10588098621188 -0.00782162808737267 0.121923596988398 -0.0320976144248169 0.00505722813101922 -0.0406149167336006 -0.0315421108173975 0.00136941058477952 -0.0416371739196651 -0.0413287730867244 -0.00034816897518033 -0.0311539375760243 -0.00609006945556517 -4.93627928480828e-05 0.00178526641538722 -0.0265042610189728 -0.000106171689527949 0.00422407059850965 0.106219673333784 0.00969333654746937 0.0349711666577246 0.04258629778293 -0.00941695662364701 0.0810876193740039 0.117436752348725 0.0141513582179385 0.0232662820651607 0.0473665670829533 -0.00173878849175702 0.0470244035170484 0.0693105398894642 0.0196830767242117 0.113424176030161 -0.0665760101601298 -0.135757581603746 0.0361540654785966 0.135250450217434 0.0748761662946306 0.0292052254176912 0.0779943979495672 -0.0378596719085271 0.102562930830678 0.154183277364206 -0.031736571029677 0.00813453841346742 -0.105536897196307 0.0823308067383354 0.0812491288654105 0.093492314226564 -0.0436239381919658 0.0522460813759224 0.0481154078584739 0.0417796503012979 -0.162996491593369 0.078246477118422 0.04625468202066 0.0721405000660333 0.0016835396634321 0.0113499053215959 0.00366223031227269 -0.0065824694354458 -0.00653567727495776 -0.00198227708479564 0.022715954093104 0.0107517384595974 -0.0110510556295869 -0.0347702919009848 -0.0319792958893647 0.0188563253134287 -0.021334652398396 0.0329748581375224 -0.018301879932637 -0.151858469178204 -0.114915995813353 0.0471787141718388 0.0170060780643373 -0.0355203947587145 0.00560946692439229 -0.00704779386815984 0.00858779329758745 -0.0123756915867427 -0.0232199901236981 0.0297102782175746 -0.00152215875171398 -0.0189717572289899 -0.0220768530743711 -0.0303964128849909 0.0538323081382641 0.0431540262800639 0.19316706148321 -0.0375831455275318 -0.158995969241919 -0.00643525710324714 0.146394585189236 0.160188940307035 0.0282125054400231 0.071269614200784 -0.0177510316555151 0.0583876954768214 0.0370353909374375 -0.0707009808108686 0.0117513677113549 -0.0366365935218768 -0.013961976696463 -0.101615905724647
  71 1287.15705439837 ""  4.72574609679403 0 0 -0.0203190462913917 0.00637928779394768 -0.0249035767838891 0.00641198685686832 -0.00303237787114236 0.00920759312934347 -0.0357890086771946 -0.0133992620576493 0.0363531713160292 0.032058034519389 0.003017904907287 0.0114881837018511 -0.0100925472796608 0.00566064338529338 -0.0385836628503438 -0.071011918902372 -0.0130155370034404 0.00789390309132103 0.0209702730204192 0.00462514426657767 -0.00500393941870125 0.0118532310736793 0.0091048410331361 -0.0352439158719704 0.0819330595334107 0.0055857636496476 0.0361814234582077 -0.0230739285955178 0.0014029329292704 -0.0107155676921838 -0.0220770794832431 -0.0040398366761954 -0.0120104049635077 -0.0304556137520106 -0.00228938292927669 -0.0122821547488134 0.0786862209191391 -0.0054260668574125 0.00935008770802887 0.132891358977626 0.00430986130624274 0.0180513615922125 0.0611389786979584 0.00215811549286208 0.0143836981536479 0.0383361155548147 -0.00461492570455871 0.0640958638567855 0.0460505268230209 0.00718149378385207 -0.00319348325162823 0.0455033035415342 -0.00152967643890119 0.0265053064470176 0.041677429429517 0.0318741442027621 0.0426066733172977 -0.0172725448009627 -0.0742837986329895 -0.00590751342361795 0.0698250595017689 -0.00142238225026626 0.0140598477664361 0.0507365770796834 -0.0294828839214407 0.0310494060311202 0.065684861500125 0.0180809192326036 0.0183981631742804 -0.0415866927260576 0.0607185398097474 0.0228220589164902 0.0590246217805776 -0.0306640206437882 0.0539499014010092 0.0273706992712672 0.0241303036892556 -0.096533364106552 0.0493881014083051 0.0233769767736029 0.0666388534925676 -0.0048531164221265 -0.0239110545147269 -0.0125722633685433 0.0191370293392635 0.0158524135979748 0.00400412870573299 -0.0571376268570949 -0.0263147838578394 0.0303991607263567 0.0557253960690974 0.0822486002102321 -0.0320170748480161 0.0334569020755259 -0.0771191700189564 0.0390504040895316 0.376189356453607 0.268709630290038 -0.100707696475944 -0.0214698946740386 0.041192274204144 -0.00627160567390469 0.0101281303398686 -0.00636428167821936 0.0134632870009154 0.0303824450789792 -0.0348109458834986 0.00137958301843052 0.0286165030311671 0.0359638845451013 0.0526135634407584 -0.0706428131686097 -0.0622363176493029 -0.245295324009752 0.0316700390365659 0.18199238581003 0.0078264985312918 -0.195614627813492 -0.203340511865577 -0.0264969746102762 -0.0898437193027612 0.0224902403376993 -0.0669742586011689 -0.0477669430709459 0.0853631909185906 -0.022063725925792 0.042447828809667 0.0124273764417142 0.124586750490402
  72 1289.41135828833 ""  1.77745704411863 0 0 -0.0083051361222886 0.00363865949574556 -0.0202313959575125 -0.0170826350445236 -0.001110794202982 -0.00699507678829338 0.0122816713802209 -0.00797220990781799 0.0501347450918605 0.0266705678953034 0.00437331690196037 -0.00346007976586887 -0.0140891915297501 0.000746850841742165 -0.0153702495587065 -0.00702653562155219 -0.00697592221830948 0.0301790014750092 0.0145173801300595 0.00543241246058891 -0.0152718786913756 0.0011286671247706 0.0024454039315055 -0.0109043991926808 -0.00392037529814849 0.00591007069072984 -0.0325642605165943 0.00231976037112835 -0.000994719331818178 0.0112971243419103 0.0026422115873973 -0.00269944635355952 0.0109916342822448 0.00227304255260175 -0.00103945424513295 0.00729985543901425 0.0719854036107483 -0.0116778487952537 0.0143998507435561 0.049301819335674 0.00388750125084672 0.00972952737500491 -0.0199223711670427 0.0032191560744743 -0.00751905937351773 -0.0222175003712447 0.0026442333029077 -0.031876451724914 -0.0711456168589418 -0.00576917532927486 -0.0298240428676076 -0.0136439549607035 0.0085014994411996 -0.0470928420909138 -0.00954337101428165 0.00551570019561319 -0.0249305385417372 0.0178128629650202 0.0172433191657412 -0.0157019764297515 -0.0223700329153953 -0.0319402564364201 -0.00583087458082986 -0.00898619892128957 0.00193791670010115 -0.0253366845345818 -0.0321676797928616 0.0222191972156326 0.00517656969193866 0.021452304909864 -0.0037379209562469 -0.0196551711603049 -0.0111512784381183 0.00363850506017372 0.00476228546652117 -0.00356948198939145 -0.00413692884736598 0.0158320124669218 -0.0093077675956871 -0.00857495940455161 0.00238499487465415 -0.0012097786557305 -0.00780039416431928 -0.0186820284778571 0.0166434988945405 0.0199371936887639 0.00759400404045096 -0.0619429262111534 -0.0439460929838456 0.0222310849916278 -0.0606649423635422 0.0758085861190821 0.0322970710545679 -0.0642946526368296 -0.046118966374054 0.00781864855102438 0.464702285703029 0.258377487695587 -0.0891432274165303 0.0262059360455642 -0.0559731775747447 0.00445900642180506 -0.00404233295285837 0.0162772477434042 -0.0205869694730835 -0.0389706157720678 0.0455246946852787 0.00120054836020258 -0.0347617501834716 -0.0457705068728647 -0.066298738572742 0.0915066166038232 0.0803271177639755 0.321360145015759 -0.0676563022342744 -0.237226451045336 -0.0105826390166935 0.234194743697219 0.25021128247139 0.0430734294056001 0.121875931158132 -0.0268014647029094 0.0808017035398329 0.0595828346506379 -0.115131832484826 0.0242128617858877 -0.0531917160283361 -0.0151633562728022 -0.165238837477691
  73 1301.88356724648 ""  92.5144568477516 0 0 -0.0151658769801872 0.000779674210206634 -0.023157088408842 0.0389093222032331 -0.00287124551893349 0.0389197176392989 0.000722988520845148 0.0246010069369212 -0.122168210270427 -0.0878941677762735 -0.0123838555310742 -0.00601839264099769 0.037623701690791 -0.00743986546543268 0.0702819884669226 0.0812908496015456 0.0306892940495337 -0.0898757582840828 -0.0588281879335064 -0.0163381539229385 0.0338400328106868 -0.00142703214429399 -0.0110558773434791 0.0531387780030793 -0.0446534965429703 -0.0171635870410228 0.0501984064812256 0.00794084019628965 0.00146720225148439 -0.0186591015786442 0.0065147927666556 0.00794465608108768 -0.0171470255334043 0.0153972618794712 0.00374045351283425 -0.0065561160897258 0.0341411223873242 0.0150926947741744 -0.0273744477621265 0.0418869832926883 0.0022713067089118 -0.00735111557997507 0.0520563427760615 0.00450345706139324 0.0090047354694544 0.0314296281620553 -0.00845541709425177 0.0539530524163092 0.087183019685025 0.00309713387735342 0.0609395594763083 -0.0465345257148863 0.000838648413195191 -0.0265176443776181 -0.0014350734442576 -0.0272992473212702 0.0283938941952757 -0.0296628878893104 0.00434810089021793 0.0381887160796437 0.00551967425287491 0.0695688650667918 0.00350357460171879 -0.0071456255248187 0.0110250116426874 0.0353707734041814 0.0294741219204643 -0.0592043119881979 -0.0225892166982689 -0.023695346331923 -0.0271146560142675 0.0302313235396288 -0.0153139481442509 0.0125903284907157 -0.0480628027266811 -0.00550701794266558 -0.00489311932989378 0.0231784164920238 -0.0130783026809982 0.00380963458785381 -0.0510061099249423 -0.00396465213279533 -0.0148657942869041 -0.010217902264493 0.0153772683178594 0.0122299554738208 9.90970211986747e-05 -0.0477375621096668 -0.0220595936857523 0.0305297373703348 0.0140777028182449 0.0638388862938644 -0.00771547584525042 0.00740195481748138 -0.0438736813655912 0.0177115073284301 0.281496647408014 0.179997901368452 -0.0511337012073151 -0.00192384521784474 -0.00290029235258224 0.00121026492929753 0.00242689195990462 0.00731021734861296 -0.00167156373564053 0.00503641224408439 0.000658586995893625 -0.00103322804230613 0.0104083298784878 0.0161958554594285 0.0295577838165234 -0.0129481889930871 -0.0232337374859785 -0.0289477899242802 -0.0149429422466267 -0.021968813641723 0.000452517130362022 -0.0278806626462434 -0.0125882284080604 0.0081779380991364 -0.00870080072738222 0.000569655872919414 0.00783071267557311 -0.00848273991917451 0.00504245471015367 -0.0149296064382438 -0.000195115442336974 -0.00554342646761425 0.00552171726265999
  74 1335.98925693618 ""  3.89944308355093 0 0 -0.00719754996913465 -0.000790852507777414 -0.00885342105675339 0.00340516626351993 -0.0017899560468873 0.00861271305154213 -0.00213903935577519 0.00146458271784242 -0.0127060721177252 -0.00327683164452315 -0.000279861815709462 0.00137011854452267 0.00327241971767402 2.64554734816664e-06 0.00295371764969416 0.000383179223671055 0.00035703646507253 -0.00179015743434416 -0.00199893469439002 -0.00112023465706587 0.00410200871767239 -0.00296297843816275 -1.21235832973986e-05 -0.00205171139148878 -8.92782498834241e-05 -0.000263353089785317 0.00113598742590757 -5.35102751161988e-05 0.000143105678810576 -0.000366977297523289 -1.70818662896016e-05 0.000140605813044767 -0.00045595934736422 -0.000155550365685326 0.000120560616852589 -0.000621128494221274 0.0316186074980811 0.00374821453594917 -0.00347196241307017 0.0614288671842739 0.00106945160229132 0.0143225153711895 -0.00849908520653871 -0.00499745777873399 0.000192160697154686 -0.0013857526643551 0.00138845527674035 -0.00688974455143188 0.0288082670001284 0.00278962639521744 0.00913769395103482 0.00985239421533803 -0.00443528133749063 0.0253401454146412 0.000246135474736779 -0.000108628236000057 0.000784031129597656 -0.000896756882422549 -0.00101050916841567 0.00109451785154212 0.000146425108796786 0.00126460484624505 0.000131063018564022 0.000336835780680743 -3.42751279108368e-05 0.00112580684493022 0.000744391633946592 -0.000684227318587966 -0.000306570833326126 -0.00108488981464469 9.05100192642857e-05 0.00126720830993124 0.00126110006730567 -0.000440391853661026 0.000422492785766807 -0.0017051064758439 -0.000708249977209598 0.00204661712740935 0.00101943199733147 0.000476002009861449 0.000807080073718146 -0.00213273337925239 -0.000419512849957949 0.00544137002756382 0.00101223739062605 8.17905515459656e-05 -0.000282454551292289 -0.000698234884970256 0.00746137410542171 -0.00260052444507816 0.0285505678014724 -0.0101019019199721 -0.0151228494228462 -0.00249327091145749 -0.0203234758414568 0.0218058809704642 0.0215849348256803 -0.0373228186482603 0.0381202299404584 0.0014059853025568 0.0493211733565956 0.00401579894276507 0.0555348895136305 -0.0156447420061119 -0.00440239340508913 -0.0526645754881725 -0.02196299166458 0.0221231645409866 -0.197301639706348 -0.385275997523606 -0.532571345388618 0.133953282459988 0.277273582841042 0.26723439593934 -0.0422023402467652 0.178229851570918 -0.0013579523825009 -0.226187963004995 -0.255007914620533 0.00761899880688285 0.0434489311411441 -0.000923114505531434 -0.0956205710895234 0.0507291922129119 0.00958022266024655 0.17178031810725 0.0398295006846373 0.0831841566572931 -0.118193831318265
  75 1352.11087757375 ""  0.693094522031455 0 0 -0.00324987195838448 0.00253481035511592 -0.0159344447131601 -0.0062371327907087 -0.00461758802060496 0.0198967155173023 0.0510413870235676 0.0245942948743659 -0.0858431864234249 0.0267269589994132 0.000832829664719169 0.0154229153691936 0.0151772083312373 -0.00254522017167272 0.0264213423252296 -0.0523060306249675 -0.0200539386673738 0.0597875072636865 -0.0291191806300237 -0.00330647801711432 -0.00687520494252202 -0.0176776643310229 0.000179472882939425 -0.0137397540042612 0.0173762831785719 0.00668086486470777 -0.0198074568339301 0.00182439466634369 0.0051489892270481 0.00404024554850529 0.00405951721421509 -0.00537388607082614 0.00183026971576306 -0.00801878068571105 0.000850201875837681 -0.0105954058382372 0.00543251546364218 -0.00728352425455685 -0.00629557478279411 0.00557834530864253 0.00926456952752308 0.00301573881617068 -0.345465031094548 -0.043969925373622 -0.0291441556049977 -0.19418837994384 0.0503874695908445 -0.410764839311997 0.466783267062568 0.0593456571389316 0.067054534307263 0.153373504549125 -0.0473084066390769 0.346416357539458 -0.0141560922302209 -0.0115958950646803 0.00277577654134391 -0.00144655645355395 -0.0257503144967153 0.00957488957609825 -0.0145911100053814 -0.0369788916050023 -0.0117791562457285 -0.0178864070372565 0.00491587481310701 0.00674740971989672 -0.0284155048729776 0.0325487712696382 0.00194747064452389 -0.0101024783321345 0.0179748200412016 0.0204880528078496 0.0248069962449968 -0.00915693913043768 0.0515798154819688 -0.0387460979083341 -0.015374174036135 0.0441435711352157 0.024184627010926 -0.00445026834350234 0.0530381844499669 -5.36960709611745e-05 0.000798953915141772 -0.00211334861634548 0.000557695527626104 0.00111067412072675 -0.000847460332780206 -0.00156513637287819 -0.0051042855828709 0.00920660952084292 -0.00465166264522369 0.0109721685046922 0.00271288301196229 -0.0038585082512879 -0.00159787921848413 6.46898827402002e-05 0.022044041594831 0.0156374654395848 -0.00213202606939692 -7.48677824337803e-05 -0.00371628790430742 -0.000508951728167314 -0.00276168006738594 0.000729827642574164 0.000125166806752622 0.00136884143900848 0.00209386265586885 -0.00155887785711683 0.00951780726417185 0.0158623986371697 0.0247068425622291 -0.00308969068172112 -0.00893360653268975 -0.0030118499755018 0.00372883201126249 -0.014772262324343 -0.00010203673659536 0.0222611804255377 0.0213940371586363 -0.00341409259373838 0.00431496927057963 -0.00236640794719233 0.00829261446443947 5.92918095136555e-05 -0.0040590465667437 -0.00714199177168842 -0.00257835172930933 -0.00222237153277566 0.00662337329396299
  76 1371.01178383906 ""  9.18114919759678 0 0 0.0740198980212506 0.0155422929982908 0.0537510823814091 0.0278657224702217 0.00994183267177946 -0.0163612709624455 -0.02741275406328 0.000103814312167468 -0.0160717504821765 -0.00768386084295675 -0.00122971656891367 -5.12841576744823e-05 0.00719257372548705 0.00337115364386801 -0.0121131848487402 -0.0097968911371732 -0.00317001242680557 0.00833721839224152 0.0122540944005366 -0.0002837165858762 0.0109708612190524 -0.00854088456026554 0.00110095099902249 -0.0138532800846268 0.00227421776754655 0.000787743645907486 -0.00192592384348877 -0.000700982438272236 -0.00109957977243735 0.000994002563410061 -0.00102841718456637 0.000378208462405394 0.00131565585373441 -0.0012836423552484 -6.56797189100547e-05 -0.000480661561697162 -0.35277953598439 -0.00330489493608979 -0.0405732359168032 -0.554037156969539 -0.00171255202195194 -0.18907185672464 0.0362495646386329 0.00360263736638175 0.00353976963069284 0.0346345926830861 -0.00250895761534231 0.0440412553313242 0.00746446743099047 -0.001421228997228 0.0108801992533108 0.0437533987123003 -0.00893957109263399 0.103384139338679 0.0017384752615457 0.00373392747690762 -0.00404932400687214 0.00340212916632576 0.00396644112410409 -0.00532332497896898 0.00200003054693874 0.00189835420155302 0.00221377022796209 0.00268004953016646 -0.00112674377074362 -0.0047700290085941 0.0028690841616536 -0.00187116584556707 0.00154686271938111 0.00428643750673411 -0.000445510144889413 -0.00639840774154955 0.00295148471889571 -0.00149971670813728 0.00302682504996461 -0.00164767607238025 -0.000316026216592829 0.000439288373937298 0.00250810577904648 0.00111827169975222 0.0035935632339986 0.00538883509607577 -0.00463939970371241 -0.0173872180985452 -0.00716484168960465 0.00879521490662172 -0.00743242832711339 0.0143014317256946 -0.0747296354230521 0.0492592959198531 -0.0553003058827181 0.157525074706707 0.0518672340666889 -0.0662845609820914 0.0447030479948431 -0.0617194780280346 -0.141593638763522 0.305191691118586 -0.302344930257014 -0.00217054622170496 0.00601158039335599 0.00245919883074913 0.00732656597759249 -0.00276922757501322 0.00066623474064451 -0.00364846797660196 -0.00329931104524088 0.00385801000836264 -0.0177228169793624 -0.0440183174640162 -0.0501690003443029 0.0106607031924383 0.0253524188595595 0.016445459187435 -0.010163385930328 0.00256643048336648 0.00214357907522714 -0.0325445896464309 -0.0322716432928423 -0.00304908532963004 0.00939548125957666 0.000852517635385571 -0.0157684993884302 -0.00784617541128825 0.00412642263395453 0.00193678654588168 0.0119681323569126 0.0148567802229263 -0.0157648503412345
  77 1407.89700184709 ""  12.8678796682693 0 0 -0.0747849965977387 0.0346664908471818 -0.0264732201048061 -0.0148542252763102 -0.00243325751223832 0.0122472278242942 0.0144673289831286 -0.000151740937558763 0.00881174574712899 0.00603658620977519 0.00100691153473246 0.000252904777750868 -0.00501737437253968 -0.00248973892094544 0.00913063123841774 0.00946715861682622 0.00361821193135892 -0.0102045796547595 -0.0072896777838379 -0.000552909368969228 -0.00353885837730314 0.00397149199237083 -0.00108796573338536 0.00598433837742043 -0.00250200866471063 -0.000653121233608438 0.00199273439747528 0.000483969556940108 0.000390214592117552 -0.000687172422019108 0.000445215409846332 6.18607765590287e-05 -0.000774500196001492 0.00107121785336298 -0.000127930183583332 0.00166464950519218 0.441023450981375 -0.0617289326138473 0.177250719856154 0.206373597991184 0.0125369049346284 0.00340405755825523 -0.0256235472753557 -0.00411373002460732 -0.00241724093897108 -0.017750947301573 6.44316648780076e-05 -0.0159650106640474 -0.00894596612048218 -0.00134682228004755 -0.00421505032640564 -0.0319303911981923 0.0209158428791657 -0.0641554924720222 -0.000268731420258094 -0.00160193124883416 0.0022012996934514 -0.00229694464648266 -0.000613715387555078 0.00332178059249882 -0.00151681715073747 0.000158445418271164 -0.00107800340450073 -0.000252252584311419 0.000222811092183794 0.00316969223537277 -0.00105904136391719 5.97718983208165e-05 -0.000995409428129394 -0.00221523472854755 -0.0016676581958388 0.00311563088999398 -0.00262316491944309 0.000657653274832965 -0.00808987992303126 0.00385351236259283 0.00157848510635449 -0.00367455374124184 -0.00272400507591746 0.00197705702051305 -0.00792686974394602 -0.00207477434524281 0.0185104913517644 -0.0279123777970798 -0.0168612482419721 -0.000868724547938968 -0.00444603224401734 0.0911283268728595 -0.0752502978443815 0.0520989524920713 -0.0224228483687134 0.135193796787351 0.00831860899323535 -0.0115829664789401 0.0065274516512504 -0.01611451752285 -0.390487065995792 0.271622146653952 -0.352105841656231 -0.00729576959830267 -0.00327202575935032 -0.0163304146854595 -0.00118907770499481 -0.0109356788671734 0.00601465371187612 -0.00120141774456012 0.00235712640588054 -0.00142686734410652 0.0247258665424141 0.0206809783779554 0.0414038361511179 0.0267176318852965 0.0575819616031193 0.0752578097639506 0.00113903707018716 0.037471568389601 0.00442049383958009 0.00301728217810966 -0.0183369895185272 -0.0115243465459383 0.00489887135858288 -0.00746201291194061 0.0243639844068191 0.0101682252491262 0.0032274100076931 0.0154113581598196 -0.000705025324103515 0.00429659286836153 0.00749642332024796
  78 1418.15461666003 ""  7.16826040612768 0 0 0.000833709573198112 0.000168418361405808 -0.00437114604642936 -0.00473904960699501 -0.00181130228799578 0.00575093577831461 0.0176336773179631 0.00667193248196714 -0.0211615218108172 0.0258964710898864 0.000398634079274654 0.0179644095471031 -0.021713371893737 -0.0019142129561901 -0.00530047569226293 0.00548121809619964 0.002132236083348 -0.00946202461999801 0.0169429458390809 -0.000764758105369252 0.0180156365153284 -0.0258247864193718 -0.000424574886024714 -0.0169599758222674 -0.000180809540315139 0.00205542516131188 -0.00438972738966295 -0.0279311074163819 -0.064294725805975 0.00238986076798284 -0.0153824209822687 0.0114750805607497 0.0096150091007236 -0.0170040123583143 -0.0221679672900196 0.0871549669249322 -0.00554052538264144 -0.00471435616967832 -0.00151781083548621 -0.00055217573847427 0.00390126262832463 0.00549499658338407 -0.108019332875837 -0.016306353104841 0.00448165866666404 -0.0219579055165532 -0.00824377304813846 -0.00185876434216637 -0.02576434252761 -0.00829587682345986 0.0135327264286295 0.0325667435319498 -0.0178290771477705 0.110197634937782 0.215080249848815 0.213313990610477 -0.049187323331094 0.0195634057297175 0.295270730045145 -0.0733758375329606 0.0937395950209469 0.258188213109638 0.115896239883712 0.0727285820642502 -0.0282899541710143 -0.04311345161061 0.065155344032865 -0.0702078664711432 0.010184378521711 0.0417285655791095 -0.0505976858000979 -0.0669369605711129 0.00908699572458342 -0.0629874607625874 -0.38084069506052 0.209226030604947 0.106535712869054 -0.30634741008619 -0.0284526696117616 0.207517718918671 -0.320495659826567 0.000237562233323015 0.00125977890502608 -7.62320849671632e-05 0.000129404679317973 7.88836883049484e-05 7.0922680251718e-05 -0.00186854232982222 0.000833639222752139 0.000472024925244297 0.000142661014627369 -0.00946292630069869 -0.0020998269537524 0.00149858428479083 -0.00613067784058002 0.00622622015189487 0.0121259532364418 -0.00498851131480969 0.00871623925832599 -0.00296348845581574 -0.00232653711503141 -0.00727562438255088 0.000303165168069797 -0.00205365081006241 0.00193581566080682 -0.000817801057986534 0.00167366550173927 -0.00425633099067813 0.0131377091626165 0.0144541465305088 0.0250099806483519 0.00889650862124327 0.0191803684665343 0.0273851906704613 0.00546350410058048 0.0161102997275033 0.00115126801874389 -0.001382276529964 -0.00662311141079738 -0.003340536543442 0.00548877297927053 -0.00877133668169097 0.0219775809016286 0.0142537541570188 -0.000596680810245181 0.0147808068629734 -0.00368597278380312 0.00221267592464605 0.022289204421833
  79 1419.05255890951 ""  6.8259050038889 0 0 0.000300019283465997 4.63334397332808e-05 -0.00141083065457752 -0.00152803546375849 -0.000585580604074483 0.00185016829535847 0.0056994658161705 0.00243191672971927 -0.00671280466744478 0.00831501850076566 0.000154935886109874 0.00597488589720897 -0.0070091826623037 -0.00170044553693365 -0.00219130071290008 0.00137760901102876 0.00264713307811264 -0.00292685851068373 0.00547310105542801 -0.00104226834522209 0.00571641351025968 -0.0082591645551757 -0.000356750300074782 -0.00562844564843075 0.000798007746951085 -0.00320939753400134 -0.00193100657760384 0.0242727410191212 0.0645362562513783 0.00273267322266861 -0.0615328608891231 0.0646033405121638 0.0303305341216317 -0.00583247689586617 -0.00326047347170889 0.0275752013859975 -0.00202230518914219 -0.00156225451380481 -0.000492040475496063 -0.000244074746329132 0.00130760241712034 0.00185154590062313 -0.0337370140205915 -0.00687000478798984 0.00143904529801271 -0.00904301405293211 0.0140111380003519 0.0040198233360325 -0.00906427642569704 0.00217507732598257 0.00542718484728867 0.0108356662686965 -0.00580249573279533 0.0360452138393593 -0.22743952386277 -0.208901976738305 0.0309957396683041 0.0038508061331107 -0.300897304023693 0.0393315491231209 -0.0711559096391437 -0.253222335922999 -0.103488934017537 0.37676611732849 -0.129349913638767 -0.137288298002686 0.223238321867316 -0.321576976552238 0.00964693050849455 0.13403904498964 -0.320134685528671 -0.220347118537273 0.0150763255191911 -0.0206157517581198 -0.112878345202548 0.0680581247861036 0.0117725142059176 -0.0987854494403098 -0.0205658178018782 0.0605541664789374 -0.104104128354023 0.000114823099269039 0.000404089338526545 -5.88183801039115e-06 4.48025857994807e-05 1.81355162334159e-05 3.0393562474373e-05 -0.000658205063378886 0.000327585955279526 9.87093530772688e-05 9.45327991486526e-06 -0.00324047328894922 -0.000632511078960987 0.000473281027880357 -0.00200795610112603 0.0020393230842596 0.00415573375003618 -0.00182236529314551 0.00306661876094473 -0.00120085677963119 -0.000871997521125758 -0.00291132629346576 0.000138970350105836 -0.00080338669789949 0.000778830506006059 -0.000128029379879657 0.000616544746777889 -0.00106135731362453 0.00513036951570916 0.00562470328067865 0.00972190901506458 0.00349624527677726 0.00764846603021233 0.0107028674434886 0.0021787449063768 0.00645582963553868 0.000469934438531412 -0.000917701325597989 -0.00296589031912343 -0.0013322464111963 0.00147820651783093 -0.00227779582923488 0.00632043911209475 0.00402161791245735 -0.000560574419031352 0.00389650072480652 -0.00133511966107564 0.00018278296280826 0.00636344113271633
  80 1422.44207110235 ""  3.89183386823447 0 0 -0.0122694548450414 0.00291635759538577 -0.00472104558282189 -0.00435962489365771 -0.000353499497723963 -0.000602670845719507 0.00313466197972222 -2.66563779465789e-06 0.00398710389553466 0.003485776450672 0.000326186388079689 -0.00127391286160846 -0.000195477887334019 -0.000765148400745997 0.00352878265247712 -0.00110230376580276 -0.000320034902729915 0.00111393266930361 -0.00329542327619936 0.000230920469425147 -0.0041413158653913 0.00392203375835855 -0.000346591970975759 0.00429217555894258 0.000822808750529585 0.000450764069032827 -0.00156264977727647 -0.00156104992748133 -0.0032363506347328 0.000489244828498731 -0.00288777068704546 0.00262299140889432 0.00178929143881056 -0.00207834488537034 -0.0022993192973777 0.00896308283474817 0.0642066848699887 -0.0113454391785871 0.0267133526919589 0.0448684491574944 0.00298298413087344 0.0152597759818094 -0.0110997835538468 0.00314820969168044 -0.00253481700666005 -0.013566856962471 0.00265227512350524 -0.0243659243681137 0.00823401816355042 0.0016348823351485 -0.00285780591696009 -0.00919803614001721 0.00484727058753608 -0.0233925166824733 0.0104537970917557 0.0108088230371777 -0.0026635005441673 0.00171926179126398 0.0147647527290262 -0.0045784456504996 0.00531082680602152 0.0121702271706551 0.00610348238502521 0.0165025893782144 -0.00601312715312942 -0.00761653096378419 0.0104625578376405 -0.0140379347824126 0.00110281056561263 0.00692870930017337 -0.0129845085279969 -0.0110152053239405 0.0022782708913083 -0.00714309493295791 -0.0381078438954266 0.0211399313158419 0.010064652177795 -0.0312116579360705 -0.00248536720066585 0.0216144565406408 -0.032041112891556 -0.00233541223796198 -0.0152767673491709 0.00297100368494389 0.00142446587913705 -6.11984937415593e-05 -0.00174912082308756 0.0102676037957753 -0.00407853160772544 0.00369167897452828 -0.00831359558431863 0.110655252191568 0.0309721044793048 -0.0254598955634874 0.0789677972686377 -0.0776551305324637 -0.0510726339583892 0.015928304395375 -0.0286539837614482 0.0399915502749791 0.0264498525851079 0.100303888260437 -0.00977719561632695 0.0283520635429903 -0.0261606861345445 0.0101025661472667 -0.0184808672248924 0.052275961442171 -0.167126494670916 -0.177730121857297 -0.307714382455732 -0.124174572225933 -0.273880598593115 -0.382461689303884 -0.059867204808433 -0.245832383329274 -0.0169262785214491 0.0873066362677011 0.147621284156703 0.0304329536755831 -0.0354465067491334 0.107626243891947 -0.289018936854937 -0.182312167580263 -0.021270467515304 -0.213707602988148 0.0454071473291847 -0.0219915082195939 -0.257739215366765
  81 1443.64046023174 ""  4.39450813025044 0 0 -0.00147241633098915 0.00205864485106841 -0.0130936042223537 -0.0143048551175231 -0.0049318715567133 0.0149314631208804 0.043989019879616 0.0155408878116331 -0.0458785129386883 0.0814850173609297 0.000186310376850928 0.0615294074961689 -0.0844349981128533 -0.00672326657603457 -0.0319438479724079 0.040089780317526 0.0209661023053311 -0.074377152685961 0.0660786165408557 -0.00348470732234666 0.0684978926541396 -0.0826939049934602 -0.0014000523896712 -0.0554456195070964 -0.0151241884212325 -0.00854519433248896 0.0316004273338508 0.00420771213776501 0.0120192133320138 -0.00859653348811199 0.00783640927984191 -0.00663204658194257 -0.0127117940083952 0.0159222289995658 0.00816518179675535 -0.0265999270510392 0.00565888140110982 -0.024907025437125 0.0131052585709077 0.00756746124195281 0.014840678113012 0.0268947518027562 -0.262843613005843 -0.0436653318752126 0.0307442338015604 0.0230675994373693 -0.0390236968299269 0.216502254922153 -0.290879284774304 -0.0506634269423212 0.0231987908876296 0.0697667606388331 -0.0472863229394909 0.282288208614201 -0.0253032513759615 -0.0455416158170839 0.0440379398613726 -0.0182225153503521 -0.0374572824184799 0.0267514673176875 0.00239780628397646 -0.0398515664417521 -0.0213624063750129 -0.0399317423894931 0.0151071852281501 0.0578798536361243 -0.0132754686385273 0.0472246762218445 -0.0040150920224097 -0.0290702833447792 0.020308904867772 0.0395537074720292 -0.046542297284564 0.0429719485105464 0.107343954459016 -0.0468688844209582 -0.0246175759206565 0.079605722325878 -0.023727396020559 -0.0934238600709018 0.0780806813453395 -0.000166042007331583 0.00024596389295152 5.67888472732844e-05 0.000404251011933828 0.000165418172092511 -0.000280382340260537 -0.000815737484906576 -0.000260958541563285 0.00265080850976638 -0.00126855056475504 0.00186216600452356 0.000912114170009372 -0.000889565336227909 0.00212312264639985 -0.00140302236235519 0.0107598207120086 -0.00388837931114444 0.00833737094935184 0.00190075574935672 0.00080855469729186 0.00579425664988586 -0.00147358839540083 0.00131457098162082 -0.00134583813428822 -6.07228265449915e-05 -0.000188602938664413 0.00118507301370745 -0.00760982735538479 -0.00672386636104734 -0.0118289756978513 -0.00678402363418726 -0.0160632703565968 -0.023310005507495 -0.00107464231787361 -0.0167332579805298 -0.00112868690234243 0.0172949579214282 0.0180176769540781 -0.00100973460226853 0.00888991662555934 0.00256074332034831 -0.0140281482617304 -0.0052028404439999 -0.00961236064252301 -0.0126875342673845 0.00142995819111898 0.00180325983220268 0.000633024759440427
  82 1449.50632262202 ""  6.71710086979183 0 0 -0.000786162461011757 0.00320553232358836 -0.000487854457724165 -0.00135513151610986 0.00038767410179704 -0.0017956930418842 0.000462155085286469 -0.000310179511106239 0.00144938285731576 0.00256603779084983 0.000455814558322824 -0.000444159680682297 -0.000476243109762583 -0.000352153499072317 0.00147377814994866 -0.00105851848426601 -0.000143310578752317 -0.0002033262099181 -0.000747275234944034 0.000353941637435946 -0.00277260031221754 0.0027408886869621 -0.000705889881748941 0.00424218026483719 0.000620595991390797 0.000131352420871184 -0.000141592878856124 -0.000385957294885361 -0.000197977495063618 -0.000314860373131981 -0.000750776525560728 0.000605585640305867 0.000285148290957283 4.74051355376862e-05 -2.9188688533196e-05 -0.000240968537579347 0.00693229276046479 -0.014356862667714 0.0176232022618462 -0.0141783449648242 0.0044396456611852 0.00246674656811925 -0.00562456939016785 -0.00180016814737567 -0.00146001960856252 -0.00556342247733978 0.00126115427337375 -0.00887931794599486 -0.00554731500019645 0.000155698922430724 -0.00368359943652574 -0.00707231708482517 0.00410135802835086 -0.0152378006762634 0.00259781878999588 0.000373630321519451 0.00446446401340061 -0.00122084730339005 0.00355134384226947 0.00092770403262426 0.00226006703140774 -0.00214171145640437 -7.09860646460434e-05 0.00451480385051897 -0.00162612747673059 -0.00122418774161172 0.00241474162006074 -0.00304997468979289 0.00023251872198845 0.00112878912833456 -0.00332579316306771 -0.00207079694542505 -0.00117395677188732 0.000684130603186837 0.00169046634018283 -0.00013038238752392 0.000421328300805451 4.67546679476026e-05 -0.000451895348335859 -0.00153930961351163 0.00159383144240502 -0.0104893641776582 0.0189613592214311 -0.00598460862366957 -0.000856492777764489 0.00094039718941581 -0.000356662490568341 0.00442780485178513 -0.0119871046098786 0.00660238334490915 0.0299408789984823 -0.0824375467713894 -0.0559970541238078 0.0544802598089234 -0.0674402132045574 0.07584850809659 -0.0180353061792846 0.0308202182719406 -0.0346456761511899 0.0273791386430461 0.0172382921566895 0.0709974066229137 -0.00325766164198311 0.0159008067888478 -0.0197644511054919 -0.0300126426638142 -0.0158702031527978 -0.104218550257181 -0.105126666423079 -0.131806902118361 -0.196101381706799 -0.0820897160862497 -0.185100756944731 -0.232867985355355 -0.0621804607450571 -0.143430527952858 -0.0124089635517018 0.0562075221974399 0.102498945162183 0.0426101419126099 0.055880868067662 -0.197615042643296 0.374122404783041 0.215910294722929 0.154368573032382 0.332171343473127 0.0334428446140889 0.155773671080533 0.373949620838283
  83 1451.30128945607 ""  4.75542057235067 0 0 0.0012975968497199 -0.000292896802649737 0.00079726910161484 0.00113055457676075 7.5094297437143e-05 0.000468187590446405 -0.00546767427004717 -0.000543284493285682 -0.00123183820665255 0.00436327504282498 -1.34853230479005e-05 0.00341450635914884 -0.00155407600199829 0.000125688332783493 -0.00192677169808118 -0.00619858830173844 0.000469883518000777 -0.00762177856989153 -0.000943990964645368 -0.000481426611187209 0.00173804072292287 0.00261434947706869 0.000754671882989775 -0.00174338438804714 0.000509063429101305 -0.000375226171091097 0.00149908675801337 0.0268043027566705 0.0635783760523213 0.00187137897605285 0.04722398996743 -0.048469946030231 -0.0215733528961332 -0.0130894119530966 -0.016445114744524 0.0677888350042533 -0.00609187666432041 0.00218223482655739 -0.00338284008850465 -0.00493858706214628 -0.000784647524949198 -0.00304430459795803 -0.00650807717179036 -0.00151324317593363 0.00222007217781566 0.0175247521698496 -0.0045159664548952 0.0381579377121518 0.0235998203251139 0.0026571551782238 0.00564420797525323 0.00466899796193629 6.01056851436862e-05 0.00244669328182709 -0.225992160012239 -0.206214067752373 0.0268421246368308 0.00152453760355377 -0.297459018343165 0.0511691070894453 -0.0822943361322836 -0.242153700722776 -0.106880163490193 -0.28899764485874 0.0977506674540307 0.0929993751223445 -0.164711736132072 0.232459569278402 -0.0101971403671618 -0.0939445352298969 0.245337697830068 0.164154991541437 0.00988318428697429 -0.0515948213134715 -0.29538648479939 0.16649296933937 0.0791464970282887 -0.237409398254853 -0.0245948132404935 0.16278150342064 -0.248699276926887 0.000287512205178652 -0.00069214920062034 0.000208372212089644 1.60643833515148e-05 5.32796057599122e-05 -3.79845497639115e-05 -0.000652066036407075 0.000335610259789806 -9.8094710572739e-05 -0.000845342977997335 0.00252876440946985 0.00163276265594136 -0.00212624942500595 0.00179586261669733 -0.00217566099013661 0.00218592811343152 -0.00057889525284542 0.00136264520907952 -1.52349546096742e-05 0.000107372118519615 0.000199391236335334 0.00016198113150674 0.00015469296759601 -3.28614765479548e-05 -0.000335688344870642 -0.000181165362223408 -0.00128319202429615 -0.000232287395626989 -0.000830465151831642 -0.000553039721683747 -0.000284556483447305 -0.000452109501998302 -0.000588497419224236 -0.00015030613881891 -0.000435799597948717 1.96878622441258e-05 -0.00171558563534928 -0.00104596677129592 0.000183696268727514 0.00082752286685669 -0.00271632347230868 0.00542829600715816 0.00253722047964241 0.00236161083015861 0.00423074564845941 0.000724384940250327 0.00232591076469562 0.00490858271655582
  84 1459.8545906524 ""  12.5954616693271 0 0 0.0101858410807267 0.00993651822694186 -0.00576481516224516 0.00330626263404623 0.00117597776378332 -0.00327016731806891 -0.000375997344703993 0.000336057449935487 0.000227935813904612 -0.00344499207861651 -0.000558988739007869 -0.000657846562398038 0.0014241330700625 0.000350691890513402 -0.000862827133193575 0.000401141823278286 -0.000152635764268793 0.00137649170716814 -0.000562821755513289 -0.000308191469509291 0.00094468616419892 -0.000836888008905633 0.000232421657361469 -0.00253286803166259 -0.000383560586478981 3.66754051171424e-05 -0.000469803762380286 0.000357519784773148 0.000300985109999722 0.000317524200816036 0.000456126312337716 -0.000343278440832203 0.000116297576215451 -0.000252077976829851 -0.000160464476794342 0.000615134802752221 -0.0521772806830533 -0.0877817675135336 0.07179494716513 -0.103819341129343 0.0395184499893272 0.0543150795269749 0.00918391428139913 0.00276541866599263 0.000886344005844435 0.00422921716004324 -0.000348375279267821 0.00459061875470645 0.00837381588905521 0.000630969047574903 0.00232241283834339 0.00422620089527842 0.00143018490084504 0.00928158822003276 -0.00245186555738427 -0.00100196568968188 -0.00257374524085448 0.000842475398419962 -0.00274133202139301 -0.000525110088996333 -0.00179876912253431 -0.000199955107354519 -0.00042744591919816 -0.00290293462646789 0.00104868291273522 -0.00105866997720291 -0.00173135978321464 0.000720757751200407 -0.000250971338667511 -0.000220371401018293 0.00251884049898012 0.000712443614092852 0.00161022049988758 -0.00121411483043133 -0.00327631205565307 0.000597807467100199 0.00034257467622806 -0.000919859167356983 0.000975227739743572 0.00286356671527559 -0.00239361311642263 -0.03905139615426 0.0973319110253484 -0.0228132756752598 -0.00598174531065622 0.00131952267752536 0.00100116561514005 0.0052228241178437 -0.0364716881472732 0.0160298880990813 0.141156843514919 -0.499594303139662 -0.266169645323039 0.3339179582199 -0.339751117729101 0.393674683449733 -0.0109592205701911 0.0662187607155963 -0.0727475197546028 0.00140868382973744 0.00149999426370738 0.0020364867740586 0.000504696565837121 -0.00169731201111234 -0.000848336327530089 0.010295790940786 0.00295670964330698 0.0264448712031962 0.00983132832333592 -0.0368927271271593 -0.00935007383205706 -0.0165580698429715 -0.0219395886273862 0.0199362329512864 -0.0049022785363857 -0.038651556206429 -0.000530812872369971 0.0434999402542761 0.0302279793532023 -0.0145617545965119 -0.0631502311270352 0.0628281987633866 -0.101026333419238 -0.0590448813341783 -0.0207408173645528 -0.0801706108575376 -0.0228229237940818 -0.0691331191971444 -0.132430343525531
  85 1497.52049711481 ""  0.0152865574869756 0 0 -2.73630633638751e-05 7.5099843764485e-05 -0.000281964301542629 -0.00010745788160278 2.20912846970395e-05 -1.31441865104662e-05 0.000585047944359798 0.000173230165541471 1.65256414569707e-05 -0.00030804970574729 -6.30049542265353e-05 0.000303016350602521 -0.000245818640175474 -6.0196017681224e-05 -0.000706030129824434 0.000244848253190506 -0.000264968326199339 0.000322072680350499 -0.00012868559639052 -0.00028730148284754 -5.5912023708406e-06 -0.000197238833145313 1.59333594761105e-05 -0.00027391054529786 0.000299873086779535 -0.00147092517702828 -0.000134327782157847 0.00456643321009089 0.002543013556979 -0.0385044819805906 -0.00220263881196024 -0.0137830487035989 0.0368076114635827 -0.0040492282921491 0.0200855060822045 0.00410078953126379 -9.56600657506032e-05 -0.00160076344141225 0.0012493959714116 -0.000289783189365029 0.000745404240043033 0.00174325955148466 0.00150344406514669 -0.00106900601878023 0.000345791609608408 -0.00104934824234035 0.0107211761901627 0.00299400607496222 8.3671330712782e-05 0.0068525887711041 0.00161098416835724 0.000618176067501009 -0.000177252517672334 0.00141919258855555 0.211969673670688 -0.00105536392444936 0.367037058350094 -0.21160788006921 0.20858823191436 0.278697269475962 -0.0605688122574262 -0.23962409724827 -0.106909998706215 -0.223155282127442 0.0727529800125145 -0.364212443369529 0.136464520773704 -0.23753479146661 0.00740851000084176 0.112021342998092 0.360629368630923 -0.156900570020452 0.117467416974404 -0.0270578385001327 0.10304381942106 0.03575828344555 -0.225050775389708 -0.0441256410001572 -0.100205426277562 -0.0104924069796699 -0.112971013596047 -5.7259311874269e-05 5.75033524781747e-05 1.63315964658537e-05 -4.26272048223494e-06 3.19375853313939e-06 -1.41936884426934e-06 5.12715125458375e-05 -2.61260306945807e-05 5.18670339719921e-06 0.000241961820322844 -0.000306410376321077 -0.000239203889331539 0.000577940723331078 -6.07844278753147e-05 0.000184793664799295 -6.74780605923324e-05 -6.54544101682007e-05 -2.24335525387473e-05 -0.000406354891870389 -3.93769552221504e-05 -0.000290440407735189 6.88953740087468e-05 -8.83746226146956e-05 2.89347228245723e-05 -0.000585490187879827 -4.66696520814583e-05 0.000558912963452125 0.00110800945284249 -0.000234625348052326 0.00172514836338449 -0.00028649326621633 0.00039246425065957 0.000952140623951401 -0.000171658276688693 0.00132092314527541 2.76582466598731e-05 -0.000495592581132835 -0.000297698245939189 0.000596838234024945 0.00969061693496872 -0.00139534209696443 -0.00276858906858841 -0.00345922698983605 -0.00383271137068291 -0.00605858815770004 0.00406199134061765 0.00641846163837377 0.00197747848781315
  86 1501.15038616578 ""  0.0138119312321635 0 0 -5.14452814316611e-05 2.1336723711152e-06 -6.61123288783135e-05 -0.000124381378803571 -2.73704571175773e-06 -8.54140806532659e-06 0.00047802477690137 0.000328078436613934 0.000198370585749644 -0.000134507188299425 -0.000345760455139026 0.000184988267106246 -0.000169646618960855 -0.000777216942119893 -0.000684384426556583 4.50071826378743e-05 0.00120560877569579 0.00046935892260978 -6.37812622757168e-05 -0.000320097276666066 4.66537467311847e-05 -0.000222027858255391 -0.000110522250928437 -0.000462784934104782 0.000771569246387762 -0.00332087931028453 -0.000809189259339492 0.0338390524997492 -0.0130949273164038 0.00782316971009506 -0.0270991171141502 -0.0179042209465893 -0.0139830465191466 -0.00510721427875126 0.0241471054392186 0.00485568321926284 0.000211559893256013 -0.000117862049405714 0.000139608347368221 0.000248948106509009 7.95028226370779e-05 0.000213530421041851 0.000978384884360174 -0.000199331109192605 0.00037838126790609 -0.0017582149478464 0.0145551013277935 0.00407080941645052 -0.000893492528959883 0.00975468310315233 0.00217528385976054 0.00086340728543492 -0.000933751510141777 0.00148159375836344 0.0441206730684971 0.166624934599688 -0.283508611068616 -0.115498165037479 -0.171084538008778 0.212093632570904 -0.410061120624274 0.194568786750302 -0.0516721865983852 -0.0705996041884634 0.0172777270326199 0.307986546418903 0.310442876806394 0.26702308802445 0.144797565134785 0.144176945113764 -0.0315045876255574 -0.240433487007262 0.152637807596217 -0.0386666453838324 0.141933130073822 0.0458409195309158 -0.295278852897599 -0.0562203324683299 -0.126242784466925 -0.0107202385966286 -0.154556016434551 0.00013636411097518 -0.000180280696214797 -9.60987788193666e-06 1.20419260264271e-05 -1.11430889404539e-05 2.32375158272487e-06 -8.11130032849701e-06 5.59235663200604e-05 -1.56569924470105e-05 -0.000583487147089339 0.00107386560522056 0.000697777787992623 -0.00138188060317818 0.000431883897538605 -0.000717654953845235 7.07310270381323e-05 3.48202814845185e-05 6.09094292867291e-05 0.000686826027640196 1.44295007216739e-05 0.000591412138506618 -0.000124514427286908 7.85852386772219e-05 -5.72590644384035e-06 0.00106676099323596 0.000388115113609592 -0.000721569692794932 -0.003002982787477 0.00206732357681777 -0.00344505932635124 0.00170288163104922 0.000744229304669822 -0.0027201377655535 0.000398964983617827 -0.00191267319212913 -1.9244729403004e-05 0.000846377419480781 0.00033900744956826 -0.00109687427438671 -0.0168783306252848 0.00377865150953538 0.00174271495452833 0.00742165424169947 0.00293573613009448 0.0100105489983414 -0.00917384503040731 -0.0137158974480443 -0.00246221723101295
  87 1505.03773275054 ""  5.88969167555516 0 0 -0.000139083190975791 0.00239060993601316 -0.00977377851517669 -0.00270384511737644 -0.000141092766814494 -0.00141964123258496 0.0151294427609908 0.000746084041978011 0.00697806617809266 -0.00759142909136759 -0.00246680211763176 0.0072260352007608 -0.00976494660026592 0.00177440023728062 -0.0166803448710052 0.0155597552334053 0.00271828841707485 -0.00151282074807314 -0.00760324648086694 -0.00233062099915897 0.00547850170371995 -0.00692646499268566 0.00191877921119288 -0.0145900016423312 0.00183511601715163 -0.00106431247266983 0.00804424181624274 0.0212923566414527 -0.00951186244785552 0.0116540250635249 0.0193555445002792 0.0118843823137755 0.0153675128084509 -0.0361811880986182 -0.00485247761975241 -0.0108308851654033 -0.00914539323808434 -0.0617779438815144 0.0478836906144916 -0.0128229856941192 0.0294410523298046 0.0694006161192413 0.0363369245534817 0.00189653351646701 0.0147804823114239 0.0340347634116721 -0.0100407839472905 0.0729297353880707 -0.00119346640345076 -0.00201069400310625 0.00814251792366589 0.0260793790294257 -0.00689227621798489 0.053300367333672 -0.00321861070440056 0.122246949261222 -0.26119040895404 -0.0474478118569637 -0.160953367617185 0.103435648774451 -0.27753882339786 0.176161754397243 -0.016310200407146 0.0318043837120627 -0.00885025101623293 -0.292249763852717 -0.228252771057623 -0.24124144867046 -0.111272550927815 -0.103340422959861 0.0738428223431951 0.173348887981056 0.372638114462582 -0.171898411745088 -0.0826199742774045 -0.147311715506089 -0.0551828966760407 0.201162662457434 0.303363653265529 0.299632734799239 0.0261903012399586 0.000852367524298479 -0.00165735281485997 0.00048414115414501 0.000119677061750397 -9.957670973151e-05 0.000165900578342742 0.000544214397181428 0.000927215177927443 -0.000766079780255398 -0.00274079370968895 0.00871290763961698 0.00498883401169953 -0.00601797242176895 0.00692072926610131 -0.00789729250849164 0.00145929305875176 -0.00338291721563515 0.00301989166425553 -0.000636270440595017 0.000397925426466127 0.00248046552993955 -0.000139680398711342 -0.000642032307778892 -0.000314430525064717 -0.002485189596936 0.00237447724209838 -0.00120710007688758 -0.00971673901612337 0.00967096691745769 -0.00499320486870678 0.00668936632550476 0.00710046555724037 -0.0175907166713063 -0.00168464375495762 0.00292783545018068 -0.000235452246882124 0.000362932377157475 0.00103063417393525 0.00311186410705334 0.0344310389111837 -4.83901688537864e-05 -0.0220953593316127 0.0150500957699327 -0.0445161918517172 -0.00899229836675242 -0.0074541811857875 0.00126829476545674 0.0400136974178957
  88 1508.98230393018 ""  17.1824864013281 0 0 -0.0036809438024398 -0.00696321115054409 0.0253039630519182 -0.00333110750885699 -0.000738603797736466 0.00262990809199195 -0.00506511985816964 0.000431381714609403 -0.00420818973488571 0.0149020199359599 0.00159410862841072 0.00199880456356058 -0.00491332725737097 -0.00143522089988972 0.0036230316454559 -0.00392592096901944 0.00055682560283528 -0.00577367822767684 0.00658009095491947 0.00108402545202378 -0.000224691576179064 0.000229438500631405 -0.00113823476918398 0.00592583874835291 0.00206055029107007 4.63330196756429e-05 0.00154560864681209 0.00239995167179309 -0.000844475909299827 -0.0010212724456911 0.00317349570760014 0.00243909454086278 0.00116116351944854 -0.00407494841551199 -0.000780441467234022 -0.00111635440392475 0.0448787378135453 0.182791756746456 -0.140316265794433 0.0577131132673992 -0.0878422363264527 -0.202272275124195 -0.0423653265164781 -0.00204423929453554 -0.00492783480525409 -0.0154727113071304 7.95083592172942e-05 -0.0167924201076298 -0.0353987881233061 -0.00432763110944631 -0.00667069471907071 -0.00915747788268819 0.00056708951025529 -0.0119211604926013 0.0133027615673224 0.0144779823921231 -0.00657076334422501 -0.0183922464830667 -0.00612681815690934 0.0287819107914397 -0.0341715842884051 0.00542652012984605 -0.00811892365007811 0.0145027154201114 -0.00466766192448982 -0.0346967337292632 -0.0424741354408266 -0.0314330544626205 -0.0188711191825496 -0.0217705454522417 -0.00111978622968124 0.0352161739464141 0.0409146301376355 -0.0190669662242274 -0.0104568781531939 -0.0164352581478644 -0.00284272457900348 0.0228443120277231 0.0359980512817972 0.0338558692295726 0.00546755321463592 0.000549985323124278 -0.000706330394972134 -0.00075411280189939 0.000334972371857705 0.000293623392722028 -0.000261440957174619 -0.00126571356985789 -0.000910403394691601 0.00157273370916301 -0.00744090673809353 0.0071687861116 0.00544805610220807 -0.0196403708993822 -0.00241410855075103 -0.00150009292435791 -0.00255265424488831 0.00613820593045071 -0.00511201850087247 0.0184987327133825 -0.00517120173767049 -0.00668746255836508 -0.00260979081483622 0.00470804182964259 0.00152003558885268 0.0393884162198931 -0.0110007239248292 -0.0053899883914377 0.00601563444283629 -0.0134545464410469 -0.0294015369471073 -0.00695008115903255 -0.0298289971481561 0.0665921985927784 0.015492103572404 -0.0430933190148876 0.00059028508486834 0.0255891604869432 0.011197285337878 -0.0334160043014248 -0.579776368972178 0.0696404557257921 0.204574758111086 0.0265156396796483 0.397909737079833 0.259892751628626 -0.117349610028038 -0.267886595010869 -0.347050616721046
  89 1513.70741152556 ""  4.64628705096171 0 0 0.00276597110552528 0.00455715771018869 -0.0155182532216406 0.001699200832721 0.000330389498992227 -0.00136459021118235 0.00380858452277503 0.000618313463681967 0.00264130430900866 -0.00968672694312361 -0.00111530835707513 -0.000716262693401068 0.00257285636041865 0.0010613533776202 -0.0030771665269993 0.00311154092134098 -0.000205256449703362 0.00372817074049142 -0.00423042843432106 -0.000929772359732465 0.00112263342073887 -0.000981089313232928 0.000779481825098941 -0.00610414303550471 -0.00200774003349951 -0.000693201894408151 0.000418232511850894 -0.00270975652158691 0.00114210440353909 0.00128725815834425 -0.00146629345662839 -0.00197835120453632 0.00167907118352379 0.00322099029670743 -1.66029862379291e-05 0.000121150825540698 -0.0254478769947667 -0.112417706586559 0.08680885158505 -0.0373279614822997 0.0540206834038024 0.122565872414167 0.0249370977731653 0.00113044551680546 0.00365870193866684 0.0104483667735993 -0.00144859224986664 0.0124706517788451 0.025366569999159 0.00247414875355158 0.00566700205372254 0.00914376069886632 -3.12159507414994e-05 0.0145534247115018 -0.0171086970082831 -0.0170635515159272 0.0049689660134131 0.0223976344775414 0.0044824199532558 -0.0344431646896028 0.0397725167472629 -0.00387316223720414 0.0103721710817664 -0.0240421851152968 0.00826847505997747 -0.00590202892563803 0.0315152664746972 -0.000431403881266563 0.00997372856130888 0.0188277889815339 0.0245957742801691 -0.0286695581694182 -0.0341634112742319 0.015118072250197 0.00270754717728502 0.00913593363144997 0.0118854552603995 -0.0131722709620228 -0.020985123270131 -0.0243415714670696 0.00257817402687463 0.00313132690885883 -0.00444789074622013 -0.000445829615834787 -0.000592294865245137 0.000373570554137378 0.00012222347868257 0.00185074919588909 0.000519880637332029 9.7727738303694e-05 -0.0123119604073079 0.0263602552471808 0.016027032734526 -0.0316247269895477 0.00571477367410271 -0.0143146286779682 -0.000880180984456329 0.00361591391911551 -0.00340281444256826 0.00902839849874371 -0.00505370104279772 0.0260991867506424 0.000457677539882359 -0.00466748766139932 0.00180927917313875 0.0137213439076654 0.0382990020149784 -0.0147637294843492 -0.180954748182094 0.192152180328045 -0.126727876960169 0.154521274837164 0.154325130704154 -0.18930900142258 0.00889617585911588 -0.0177739889568213 0.00162952694164493 -0.00952725062047738 -0.0243769669957267 -0.0226510416336978 -0.217070981158814 0.145239640870497 -0.199798709815321 0.328412256437557 -0.341645809440383 0.173940442802614 -0.359350940631886 -0.439715014583407 0.20589565411995
  90 1517.25108368209 ""  25.9727286974979 0 0 0.00463766288142199 0.00997553221846302 -0.0408056177464907 -0.000634270030109921 0.000840486661499032 -0.00474275602685847 0.0298676800824889 0.00310608781204677 0.00548744135200491 -0.0314215843657613 -0.00585424107681072 0.00634888466818982 -0.00228301121638822 0.00447000187378421 -0.0249843444313517 0.0167590596181417 -0.000498529628836847 0.0159927048960264 -0.0171094651800063 -0.00332755821630864 0.00299278441780835 -0.00638042025251706 0.00256970073117401 -0.0169212546792635 -0.012508681205589 -0.0057253911085075 0.0185237982932139 -0.0115138710351681 0.00359090753005469 0.021761242797253 -0.00823498203016328 -0.0151560627966476 0.0175017884012671 0.00386313240425698 0.00275008506953317 -0.00773727099275742 -0.0669601376833947 -0.28488546132554 0.214855407756203 -0.0808548311680349 0.1353956437221 0.317351368396907 0.0890264618182883 0.00863089636742609 0.0233844112449916 0.0418475705444881 -0.00635297113884032 0.0647001652069268 0.0811382701824435 0.00897865905240573 0.0194880106261784 0.03615526479256 -0.00827980462467724 0.0677573484613369 -0.179459924663293 -0.068208439365892 -0.174473113033644 0.191815574017159 -0.101679797768053 -0.270271996482591 0.182836700489541 0.124502320148504 0.0964378930422506 -0.200247945438976 0.0674148450054526 -0.144065507537063 0.21736730558669 -0.0836017446171563 0.0538203614919653 0.129863058496096 0.251028208040301 -0.19406876950094 -0.0251791354751551 0.016220759368675 0.024612595131038 -0.00192950915629134 -0.00641486492404109 -0.00254845543756868 -0.0228240870179941 -0.032126633250108 0.00764023645317017 0.00458240033817716 -0.00997246993056909 0.00290028607023357 0.000493986658657923 -0.000228572287550767 0.000557816419485081 0.000442131543475716 0.00489345823389731 -0.00416544231123376 -0.0170292289202418 0.0486623102098682 0.0290721225662205 -0.0378048781847858 0.0394588323796436 -0.0458056887381082 0.0111726113313133 -0.0155647084332307 0.0155213713957075 0.00311836821009672 2.6350038790226e-05 -0.00867522036228732 -0.000820878170162378 0.00231955877179061 0.000240180078460575 0.00887792612396334 -0.0126980325786225 -0.00103142363595101 0.0456339564101239 -0.0458918678464152 0.0239606580350049 -0.0380679219559312 -0.0439156024058315 0.0621919746146875 0.00206936856992475 -0.00220818995451005 4.58212309168028e-05 0.00277563006951462 0.004585319992549 -0.00158400521616017 -0.126931788629951 -0.0168335919794407 0.119011195922195 -0.0618034829279665 0.207047898891942 0.0488918927488162 0.0470547114346474 0.0222638308586399 -0.140298374492895
  91 1519.4952213507 ""  17.6734001131566 0 0 -0.0102653791051727 -0.0122673048527753 0.0479665212914356 -0.00727390284004013 -0.00212129975259481 0.00602860693881429 0.00596089856364408 0.00354913235724055 -0.0130697589181026 0.00878627950116315 -0.000254133693933168 0.00799604353970211 -0.00880453102571787 0.000126421382823339 -0.00740230039203494 -0.0020658851453541 -0.000430805105305991 0.000354037919460616 0.00453856721683334 0.00125845500361014 -0.00276203414813471 8.87573836023922e-05 -0.00246787190891934 0.0119313982176981 -0.00753925057523291 -0.00520553894175864 0.0227338593902208 -0.00856084974290061 0.00269535064057723 0.0212698368484746 -0.00534857839452866 -0.0129608577201708 0.0171727824650266 -0.00249479789827714 0.00275168354752267 -0.00926228684328823 0.101379378212878 0.361751254778453 -0.271204363840472 0.119869365227296 -0.1720346995642 -0.400430685513655 -0.026812345933873 -0.00546102088578623 0.00448057576234398 -0.0119478983404627 0.00016411851955062 -0.0116123430677033 -0.0282627529863147 -0.00234167143530934 -0.00723797979237357 -0.00856505790378556 -0.00102100140201048 -0.00309843890931522 -0.168887265157567 -0.0500287049208493 -0.192482610319551 0.173952192545873 -0.117231765116335 -0.240708034809366 0.14222487802928 0.139268323989989 0.0891755226452902 -0.180295322670251 0.060392986226116 -0.164692633069867 0.176990230842245 -0.105653563722174 0.0366643544775882 0.106123275519848 0.241547695742362 -0.156311254189086 0.0436089445820052 -0.0139221860308789 0.0193845463949045 -0.022460223751034 -0.0265461250772945 0.0262857593039475 0.0234143656504152 0.0167732492467948 0.00768337338525116 -0.00560002335721724 0.011917794949166 -0.00341087346735145 -0.000220780663361384 0.000145147783947724 -0.000662839373628777 0.000101060854100748 -0.00590013180468007 0.0055031216734847 0.0197414484254662 -0.0559448165060448 -0.0340625316220149 0.0443115078593313 -0.0446629495635429 0.0527176158217505 -0.0144830549623655 0.0173950841976358 -0.0174368536089227 -0.00241708295665767 -0.000722820057805371 0.00793599813458031 -5.99342014320226e-05 -0.00180936608482812 -0.000886098655832385 -0.00859397589684726 0.00813253547769457 0.00175062369584898 -0.0361589924771995 0.0339054361979838 -0.0187619590698262 0.0279173971337783 0.0301384661397419 -0.0518559335209058 -0.00365070555864092 7.50636079086462e-05 -0.000691889903653001 0.0078043623080341 0.00539530470723771 0.00369558639822141 0.12210014012597 0.00463105367368674 -0.0884888984052058 0.030868947652372 -0.153845112785392 -0.0532613783472633 -0.0163597222302013 0.0101845630830327 0.105048332234071
  92 1524.3432253146 ""  5.72618299445368 0 0 0.000407404166564287 0.000299061228931013 -0.00112673684944965 0.000499682941437684 5.90701750880675e-05 -3.61687818623144e-05 -0.00155497596000465 -0.000179628775981677 -0.00023768756668188 0.000895199783116254 0.000531977099281142 -0.000571907525444048 0.000509290980798466 2.98967210275201e-05 0.00173154630518444 -0.000264260698368754 -0.00220562017433791 -0.00144547470060543 0.00105317112324582 -0.000288528783523251 -1.60597973948137e-05 0.000149128387552115 0.000129914820044132 0.000695149534932191 -0.00544869344313668 0.0303723993358977 0.00542889370299348 -0.0187758787831589 -0.00120138089127757 0.00757648189123928 0.0177969925615617 0.0081058057350338 -0.00788132675425271 -0.00737445408774842 0.0398059156167026 0.00888530649320516 -0.00295890665884944 -0.00927311864899813 0.00689531849550477 -0.00380861031918217 0.00440806562317041 0.0100873550114633 -0.00362158164989312 0.00126800014910677 -0.00103214715349915 4.69827650499539e-05 -0.0124785679382757 -0.00582437169495452 -0.00592171335892594 0.0142081975508865 0.00220481302015156 -0.0018278120102447 -0.000558875240075161 -0.00394089551381126 -0.09804007901539 -0.087759167529514 0.00854831359502093 0.128870696683374 0.0213105716467082 -0.20655300511231 0.228193104471687 0.00590539248085925 0.0687119477633182 0.129830910932138 -0.0439533138606783 -0.0136942930628995 -0.22724802958779 -0.0258852403244902 -0.0765545380387734 -0.120171646654403 -0.120595104836942 0.195134445874321 0.27751438283388 -0.0678482068697181 0.296752855612847 0.0930244353258403 -0.559323767699029 -0.114508588170752 -0.25158997583458 -0.0183349554612188 -0.320642449866828 0.000139737075663833 -0.000265550328645929 6.56319757354777e-05 -1.57958827658935e-05 6.59746971313612e-06 1.14534375804554e-05 -1.51972983891838e-05 0.000110195505908857 -0.000119236408317342 -0.000482537798970576 0.00122224716847243 0.000783409256920413 -0.00110072168872848 0.000870742890983047 -0.00110729352514782 0.000335059975492984 -0.000270377380521354 0.000276828087527008 8.53439955384782e-05 -0.000100953667375601 6.05834917234265e-05 3.93940902691874e-05 4.6747032820985e-06 5.38883868861326e-05 0.000240793871755109 0.000146688830661655 -0.000205821212598278 -0.00109474482041731 0.00134714056083342 -0.000733065280852192 0.0011467441906226 0.00118712445942118 -0.000663736650126566 0.000182978195195865 -0.000195210145496491 5.3486530007996e-05 -0.000546428715874737 -0.000576807193739148 -0.000341773198949205 -0.00386506594718994 0.000862568518547062 0.000464915472558843 0.00207841033585878 0.000344342664814534 0.00257814067385451 -0.00242869343171457 -0.00345624673875606 -0.000128018323319325
  93 1529.90052165969 ""  2.67259379657482 0 0 -0.000238912128386248 -0.000117054873825947 0.000540293866307551 0.000653442127574748 0.000133279322282699 0.000175496143834021 -0.00473555016619991 -1.82560875880652e-05 -0.00207393778902812 0.00537103786709239 0.000923409003363356 -0.000775192463543552 -4.09744433239478e-05 -0.000756746959145744 0.00401863383576492 -0.00269906100343455 0.000135063168672124 -0.00273995059993102 0.00282391817755328 0.000620062179659717 -0.000965017707589446 0.00157420763785823 -0.000806149839790339 0.00435934498930159 -2.06692889629469e-05 -0.000239384621302099 0.00111635605885084 -0.000262874948029104 0.000201004924505941 0.000549845626259595 -8.13643073358127e-05 -0.000421247385136753 0.000512945664368069 -0.000490838019392699 -3.62602529524183e-06 -0.000384632526070769 0.00296861641828495 0.00280615125333148 -0.000992247523652076 0.00207992505144502 -0.00117065571478607 -0.00244931576736306 -0.0153400293964634 -0.00131688910576184 -0.00353387540081435 -0.00955431405665292 0.00135105403775308 -0.0151100082370414 -0.0146368884708667 -0.00154074606066068 -0.00391051157179523 -0.00835856983388024 0.00246768372737606 -0.0152839588670197 -0.00507330097437237 -0.0023078136421062 -0.00411914252834917 0.00521609381230156 -0.00268090701826198 -0.00728994978298237 0.00556937234784386 0.00329294115162932 0.00266700292435841 -0.00588253285072374 0.00196340667059829 -0.00484410724560465 0.00588762693271502 -0.00331945400277686 0.00116614208778391 0.00339605424861263 0.00745757428669035 -0.00492735355898791 0.00656763056371602 -0.00284799526919566 -0.000832652805274569 -0.00276380660742077 -0.0012920368433418 0.00381159205549002 0.00524505631962253 0.00480220193208831 0.000796062189898405 -0.00118630646363715 -0.00650618219735494 0.00264689323977913 0.000585027536982743 0.000245550650541042 -0.000502020622823899 0.000682503202900183 0.00054952655419594 -0.000324216658337056 0.00193099279688588 0.0312854877822006 0.00841752214150045 -0.0105739925702935 0.0245977602109281 -0.0225556545919547 -0.00435465300187239 -0.00146969579910383 9.8339691868738e-05 0.00429666347970882 0.0700595956171569 -0.0314474436758114 0.0010768649276561 0.00993074105899648 -0.0012451462393614 0.00320571209401548 0.0204065741643318 -0.0055991414103654 0.337742907002752 -0.479173061698726 0.107519114139444 -0.381392583006665 -0.382581114497725 0.295216044931828 0.00981830714691396 -0.0159771803444259 -0.00241472555871237 -0.0166455001653303 -0.00642065012305951 -0.0123489165235101 -0.0406417633735262 0.0705105243053175 -0.127946154521599 0.156874338253856 -0.210828110687481 0.053681068853807 -0.160302866601606 -0.182092159606018 0.141603196778127
  94 1536.41640628574 ""  1.41085475307606 0 0 -0.00290106075235627 -0.000988861423361984 0.00310156129435714 -0.00430938689861257 -0.000490152324368211 -0.000374502827381451 0.0200443147918402 0.00238588340977584 0.00243331975050888 -0.0184545303926408 -0.00442279315777118 0.00886370193081472 -0.00294004749324869 0.00434619190323444 -0.0245672819487417 -0.000582213809259654 -0.00282637346597751 0.0131394968521732 -0.0160733137797746 -0.00244967746678319 -0.000330400151114583 -0.000533482263583977 0.00208685547919576 -0.0105464384871739 0.0378592380638648 0.00391662826826059 0.0152783236433786 0.0143413301240936 -0.0103201284234338 0.00740006689187324 0.0114681618736456 0.0110113146923934 0.0114965711581376 0.0317056850745448 0.00491177603919655 0.00571194036859426 0.0165474799945811 0.0347102764444086 -0.0249351345812303 0.0182925974445076 -0.0166182851084612 -0.0373999970612203 0.0597975823439558 0.00421391505986578 0.0203962861527884 0.0424310853691543 -0.00688087507578221 0.0657752966289063 0.0963103115661273 0.0117165347068945 0.017085079544651 0.0301106932511223 -0.00581681209362504 0.0501324675478694 0.0166513868736843 0.121665103577456 -0.227064715387139 -0.0539078696936696 -0.159167696622835 0.105111853010089 -0.249721382624148 0.160328963056339 -0.0149117403592917 0.0460794335915051 -0.0133205867950952 -0.2558572094748 -0.195037436125059 -0.214515472872946 -0.0970334341152751 -0.102161498318609 0.075348229144869 0.163657609267612 -0.393762139076997 0.183860659683768 0.108552889981231 0.1688294908779 0.0677757121296304 -0.241808506883826 -0.317352037064048 -0.326115170438948 -0.00930241786084144 -0.000494508179107076 0.000830959840164253 -0.00023121452769119 0.000130300091501656 -3.79671295695236e-05 -4.72968701389914e-05 0.000434188718136424 -0.000501236836833337 0.000611384070838869 0.00140638465423677 -0.00285104295930226 -0.00229113533337128 0.00287644073810571 -0.00228827757282999 0.00310028793927273 -0.00193565244640293 0.00101823949371526 -0.00117507006565713 0.000375657614570068 0.00158739201749901 0.000132446476285878 -0.000369432439444606 0.000102960084945768 -0.000403502797812197 -0.000290330438390227 0.00018158111064779 -0.000190913833406271 0.00623580472394209 -0.0108120846088617 0.000907231025056588 -0.00906608211648101 -0.0104438739702948 0.002970314413589 -0.000984622920725409 -0.000296539030132209 -0.000417563787965209 0.00432297750957088 0.00419216519269753 0.00154537757638188 0.00390457752788433 0.000170257155137413 -0.0031119671784239 0.00184884690535134 -0.00525754082309351 -0.00110310646647124 -0.000876413139120403 0.000249508848623318 0.00485689243668671
  95 1544.3948375483 ""  130.294380541848 0 0 -0.0121214692150264 -0.00356620523565807 0.0110216043198428 -0.0203375065880318 -0.00155817986065847 -0.00607317572698603 0.0886496754440007 0.00475699083781255 0.039904721860527 -0.0851065377405746 -0.0163517337669643 0.0195994151500501 -0.0110800553313661 0.0145500535883835 -0.0838658156682447 0.0609571289503825 -0.00156471714020217 0.0567615913084582 -0.063956417315205 -0.0119374366988063 0.00900703057603687 -0.0182552318070601 0.0112694761973356 -0.0687999306808206 -0.0193036990500324 0.00182231434209726 -0.0233351490081282 -0.00348872862317862 0.000866016508796082 -0.0071786815197422 -0.00293860062193161 0.0010476356446111 -0.00737632108920577 -0.00277864176428929 -0.00077226286264512 0.00284448700434702 0.0664051775730832 0.12409122245414 -0.0865401482092134 0.0729501763473206 -0.0601976357512383 -0.1317894488576 0.25841385797218 0.02250189809588 0.0700356574415987 0.168929728646385 -0.028581903463345 0.280923980074547 0.262545410873289 0.028682135680226 0.0633835367526869 0.13899322680079 -0.0298250522434356 0.245033456206971 0.0415734796074707 -0.0263191940361775 0.125797176700491 -0.0261813668324199 0.093345609466417 0.0235458682512207 0.0445080510420385 -0.0962478662999946 -0.018586512904057 0.040819098754317 -0.0132642929491921 0.128156601331438 0.00372379166939393 0.103877645239339 0.0211406518537045 0.00439717367778522 -0.100413694967832 -0.0116359348246509 0.0400689096049202 -0.0207615197164242 -0.02086606929714 -0.0199896784740838 -0.0136603110514772 0.0300991542718885 0.0265244135414539 0.03837263237032 -0.0128770992346 -0.00157342737770062 0.00273184577043422 -0.000650695001039725 0.000885207510733367 -0.000252625513824276 3.76845728099906e-05 0.00171462691609283 -0.00122557800740381 0.00125801667168596 0.00400675805491512 -0.00894637933905167 -0.00706891915631818 0.00787270855820374 -0.00682092391498939 0.00947190929202747 -0.00723731220972999 0.00147008279585047 -0.00319089570263458 0.00229619191260574 0.00400866356565995 0.00139288110175064 -0.00180405549600856 -0.000410273395062576 -0.00183515807398896 3.36562895440041e-05 0.000354990544512749 -0.00096009814701273 0.0130567056917037 -0.0261030089377322 -0.00195454731565353 -0.0233641011461629 -0.0296095988757388 0.00305021226990573 -0.00593703689984478 0.00374929843848283 -0.00188029270199921 0.0214761347768224 0.0206000755581486 0.00990693800226137 -0.00338468996489112 0.00265661552308368 -0.00522850815150093 0.00835384191658994 -0.00759506074618335 0.00468567320409193 -0.00755578805958631 -0.00788403401425542 0.00750314566626081
  96 1593.27717730726 ""  17.0864086091167 0 0 -0.00411834598365022 0.00177119559458674 -0.0101686149130965 -0.00205722608800422 -0.00351160521482162 0.0168658922873924 0.0695570603908131 0.0361414264769994 -0.129015238789347 -0.0588766233612075 -0.0187981611834205 0.0522032016743564 0.00414445792727241 0.0174389363394226 -0.0859103643879154 -0.0737257221290583 -0.0291321895536736 0.0884629550099493 0.085865908802813 0.0216842145809726 -0.0409109845983965 -0.0165990039271831 -0.0243507052818229 0.107273825566389 0.0106543970489285 0.00450799594010383 -0.0142142249164649 0.00110248338351267 0.000309091482891567 0.000996837337961114 0.00135885626177495 -0.000178123903964497 0.000897337281557794 -0.00638213685809299 -0.00117883767341149 0.000244694364579977 0.00901936820639206 -0.0198931888041314 0.0123102768430506 0.00584577530660093 0.0113974490665908 0.0214447395562568 0.0566960487983676 -0.00852160149802269 0.0708347871342519 0.101273078863 -0.00633668109607921 0.114871198779936 -0.176803836757965 -0.0108981450770128 -0.0847063082203992 -0.137827977963965 0.00619615461512826 -0.12421824578665 0.0103142979104277 -8.67183733877939e-05 0.0169698077055658 -0.00802849817959812 0.0136786163538236 0.0137379660614091 -0.00849215013762259 -0.0258922001585324 -0.00862826132914681 0.0109263006451626 -0.00306496831261815 0.0167337473443805 -0.0181998145018026 0.0231077285425614 0.00109970839609164 -0.00255188468395049 -0.0205306611131644 0.00742059849655822 0.0196502052089844 -0.0109657638402508 0.00148707378143367 -0.00139152442547225 0.00157914407414716 -0.00507617326810755 0.0160017833760413 0.0151089551670874 0.00786154102037663 -0.000336495313717643 -0.000278205134598841 -0.000302861172410194 -0.000391555299240964 0.00024682178637078 -0.000504409572499873 0.000904710895148328 -0.00139180347756087 0.00339145638680507 -0.000479749411393336 0.00419396973198588 0.000917484506604413 -0.000286239046979626 0.000940983094089514 -0.00131709304934324 -0.000418063680593827 0.00391895813598635 -0.000313832500620862 -0.00061791449412253 -0.000344341834971856 7.72968821689041e-05 2.04079330941332e-05 0.00202457401733268 0.00122831868824013 0.000502395575324142 0.000163586452236923 0.000301126679410608 -0.000594311842612647 0.00016435392601895 0.000799709130511504 0.00148595535297042 0.0023178088679361 0.000588974006696262 0.00898878948671143 -0.0187153474201501 0.000948394908281514 -0.00114944476668968 -0.008576043384934 -0.0187438830967774 -0.00260466893954341 0.00103568543234277 -0.000532051530724873 -0.00067282525384114 0.000365928570732716 -0.00112091269744836 -0.00207690341363819 -0.00261607111722303 -0.00250705958373629
  97 1634.87039305632 ""  55.787462301599 0 0 -0.00833063713055577 -0.000688750429413697 0.000793470615851067 -0.00568684735546453 -0.000654772709413524 -0.00293765658250968 0.0693858143937099 0.00207645849905917 0.0400769655038732 -0.118608875578748 -0.00883780011216469 -0.0463405650000909 0.0836358902824545 -0.00491980160689695 0.0909060037015768 -0.0759780638076621 -0.00492270678266844 -0.0363977916608896 0.116283320659046 0.010829311232844 0.0368135674471098 -0.0729290864330463 0.00472634286202873 -0.0784338850799813 0.00865047610907502 0.000562953296689793 0.00422000458626404 0.00189392305789515 0.00195611788621649 0.000892585966531027 0.00244291777180877 -0.0014050635722824 0.000227041950262241 -0.00122590150970319 -0.000438014277353761 0.00103192860706751 0.0290209997390087 0.0230937892510962 -0.00959108429747362 0.0290324628910058 -0.0130162527245116 -0.0197164441033393 0.166744869580178 0.0274677085212272 -0.0141668422190547 -0.0424728795393999 0.0279577108662531 -0.17825253280247 -0.185733952745049 -0.0279460416547936 -0.0092845315066565 0.0330860995919922 -0.0251463872243898 0.145717461574573 -0.00806586939059032 -0.0024137914956642 -0.00785293592741117 0.00246145176199093 -0.0124566932775999 0.000420338986698755 -0.00596455253371509 0.00120982387365498 -0.00170277509145948 -0.00906144327883801 0.0025662693474115 -0.00718948493083402 -0.00523504641755209 -0.00255621918011898 -0.0024302036745616 -0.00164231309294003 0.0117018716941434 0.00526657407689866 9.74423069309309e-05 -0.00105951089425981 -0.0017705612553591 0.00577882461062193 0.003107742634573 -0.00893296549155892 -0.000111183592504598 0.00161183605357392 -0.000900028462360407 -0.000410245504210421 0.000529890014239979 -2.02293154078888e-05 0.0010085331240995 -0.000200834890620363 0.000113265624254437 0.000575805786660131 0.000116455384860961 -0.000335026031173876 0.000964041512331936 -0.000213890582407797 -0.00155745245187081 0.000572221859352363 -0.00021856260113704 0.00106840761316508 -0.00239892671356745 -0.00106514549591205 0.000586286673984633 0.00295600518779286 0.000552724763809579 0.000812301215027972 -0.00108854349415904 -0.00565042337245972 -0.00486993632490173 0.000166314705509734 -0.000432546756396986 -0.000171124763114687 0.00233027708568004 -0.00130861285824498 -0.00258490412287879 -0.00752838594882636 -0.0139737398867328 -0.00495172792510821 -0.0302427428683495 0.0542532490718713 -0.00398302149495361 0.0209703999942813 0.0421350469969963 0.0651439488170559 -0.00468983201475328 0.000742512857306501 0.000501290529340318 0.0010233198000915 0.00349942467148993 0.00329046594460407 -0.000861662362450236 -0.00237834016485042 -0.00222910681005832
  98 1666.0732598247 ""  17.743028726646 0 0 0.00369407644166565 0.000193706733895498 -0.00128289897888942 0.00166239565949071 -0.00226800778162518 0.00278425841073251 -0.0104568290569275 0.00123065354133955 -0.0120980039016563 0.01219585236587 0.000466438667605692 0.00600915129755412 -0.00762566357528032 0.000723721972175776 -0.00994502177973179 0.00456732511819465 -0.000198814221469265 0.00484043087176719 -0.00818528330225678 -0.000367927461385323 -0.00439348762881354 0.00725107202548504 -0.00136385789073951 0.012408035359578 -0.000507416918226234 3.54700502333089e-05 -0.000621319920415073 -5.06891736124039e-05 -0.000185439574894083 3.76661755881105e-05 -0.000105110900809207 0.000105426293225873 8.35238437951178e-05 7.46444476733936e-05 5.27600624251989e-06 -5.34416538706595e-05 -0.00825467702300047 -0.00347424222775025 -0.000718152191793777 -0.0103563625637294 0.00442074888587637 0.00295553038188392 -0.018511661771993 -0.00132606392145507 0.00266224659476235 0.00446148835198266 -0.00249474862374898 0.0163920985242927 0.0103978247824129 0.00195700869391699 -0.00182504115608179 -0.00909093504287813 0.00288660450185926 -0.020563396184351 0.000500334066341725 3.33307503033777e-05 0.000478970518385758 -0.000156673700545322 0.00123878807572568 -4.30034460869709e-05 0.000147261748843126 -0.000404840066460749 5.8467163278873e-05 0.00058194567686997 -7.53433673665346e-05 0.000609354036984367 4.67389479538752e-05 0.000490047780543595 0.000249177211970739 0.000276732171168875 -0.00124427960682136 -0.000562912278667895 -1.64221521359839e-05 5.30330432638075e-05 0.000113171664726696 -0.000408796068984916 -0.000213658025286364 0.000489107237804155 -6.85177549825236e-06 -9.98297338703922e-05 3.38759160613359e-05 -0.00138052099813707 -0.000511136912198508 0.000187387999087973 0.000494109206053444 0.000289780242282655 -0.00102416670993579 0.000384751354676959 -0.000670707442452569 0.00227039547565692 0.00809433135617754 0.00956128740953071 -0.00535912647314833 0.00187392922958161 -0.00171936032943947 0.00318863239189121 -0.00278943600898221 0.0049186219161168 0.0035204571790457 0.0195896517015369 -0.00153710531026251 -0.00108180339162718 0.0028514539842871 -0.0546960610589181 -0.0420373336890312 0.00199231727051781 0.000743693929039667 0.00362305262169302 0.00739382078980816 0.0291559403588579 -0.00780283839268064 -0.0261116070280242 -0.0635554305293194 -0.0251086442827067 -0.291189738299076 0.531182318301864 -0.0303591150355538 0.0497674062037236 0.319567828150558 0.651442657879265 -0.0364471865478255 0.0157649002855799 -0.0174017281385575 0.00723991598018569 -0.0015385763278066 0.0114907488439545 -0.0165464773888734 -0.0378787025257634 -0.0275985503579934
  99 2727.17995566258 ""  163.665558951971 0 0 -0.000748460407683222 -0.00182392485036217 0.000231529529509834 0.000727486018094943 -0.000265542176892866 -7.56779415937407e-05 0.000309507242869061 -1.77919798580698e-05 -0.000247117352498539 1.21209998799032e-05 -2.46346983765548e-05 3.57133948909759e-05 4.70940700744774e-05 2.2556941288351e-05 -4.41924497547299e-05 -1.24230939213084e-07 2.66009499976819e-07 8.45325578089138e-06 1.83164348305868e-05 1.24301272538362e-05 -2.2686270046877e-05 -5.57232306183405e-05 -9.19355240853128e-06 1.66592091205198e-05 -6.82136911823691e-06 5.97004076307445e-06 -6.88299945969826e-06 2.12745240678124e-05 -5.45809250485388e-06 1.82379922155123e-05 1.40039448167592e-05 -3.32923983814927e-06 4.81662406406554e-06 1.95655976308096e-05 -1.39997829250737e-05 4.8883995137875e-06 -0.0104851038081066 0.0200931016334806 0.0243143844251211 0.00601335517303378 0.0195315726497677 -0.00679628878650488 1.37295982962085e-05 0.000124378061074232 0.000874780925314925 -7.94030463772013e-05 1.97253260048583e-06 0.000181437387461906 -4.76580781050564e-05 2.967513287153e-05 -0.000149798565241435 -0.000474450617220023 0.000167012768139658 -0.000450324855754442 -0.000110057396821705 7.49705366891965e-05 3.05898845496431e-05 -0.000141366352017493 3.28182100043822e-06 -8.02756713288266e-05 -3.36347546149527e-05 8.61440172402718e-06 1.63885649916339e-06 6.45822157036045e-05 0.000170373241130697 2.09661209748654e-05 -3.45108756239365e-05 1.40150010736958e-05 0.000107652753106912 -0.000108738049642973 -2.88723126359835e-05 -9.64541016107286e-05 -9.93327695077494e-06 3.03978879240316e-05 -3.75019836171054e-06 -0.000106384249178427 -9.62870339004036e-06 -6.78255692503774e-05 -0.000113582171428959 7.32121537419556e-05 3.73549743223585e-05 -0.00242598851712677 -0.00281916001843446 -0.000187856357784929 -0.00525108550203354 0.00018613689879056 0.000473478657833489 -0.00941881375635279 0.0489288878690582 0.0576634297810139 0.00829319788155921 0.00127566186713534 0.0114075184536274 -0.0042019677082318 0.00588155405676447 0.0172010869230118 0.19850365956105 -0.592185461687563 -0.728088752512715 0.000305879023217832 -4.69585929170524e-05 -0.000339091986343418 0.000851516295887862 0.00112418655794044 -0.000793271800794152 -2.68134462087132e-05 3.66746665421431e-05 5.67778038998692e-05 -0.000378633000682847 0.00144231854553265 0.00167919999647826 0.000723359364827441 -0.00161335214957118 0.000178514512720313 0.00128559084101227 0.00365765162667352 -0.000666986830860663 0.00364925839399542 0.000747009910684946 0.00461239049558515 -5.58118028861297e-05 -0.000502149190508011 -0.000230039283062428 -4.90076072895377e-05 -0.000252816193013403 -0.00021354866377108 -4.71500178525914e-05 0.000119982367102732 -7.82862473073422e-05
  100 2975.03748751029 ""  21.0310635188841 0 0 0.0133152459235438 -0.0017715417685222 -0.0627868437938838 0.00227893495975461 0.000233228044576127 7.55411922285625e-05 -0.000778451117823271 0.00028385433757543 -0.0012705859394103 0.000365140653595364 -1.34219480160348e-05 0.000319086528956493 8.64170149998557e-05 2.48350551458247e-05 -8.93194846754856e-05 7.7494365191291e-05 1.55071971127839e-06 -1.44445722216468e-05 -0.000118574546261496 -4.08217979999954e-05 9.17048372457359e-05 -0.00168268602701347 -0.000404868647524831 0.000936425982174277 -2.50907229757696e-05 2.57906094235319e-06 -8.40263273594587e-06 0.000177251983856008 0.000172463272071414 0.000133191035599212 0.000179161465317626 -6.67087732687549e-05 8.90624334346242e-05 -8.79656153944515e-05 -4.07872155050904e-05 0.000211371850087726 -0.141466702092263 0.534284992629627 0.585698335937745 -0.0551525076729309 -0.514115957327758 0.159991821996168 -0.000636805639378554 4.42038168610432e-05 -0.00111284142823134 -0.00157033438512029 -0.000421978846456236 0.00097164068182177 0.000101513199415352 -0.000181031405813512 0.00119983130887005 0.0222488305017231 0.00539569998694973 -0.00811128855386288 0.00163448399368584 -0.00163656509267716 -0.000853848612419738 -0.00315183348840027 2.00710252536164e-06 -0.00220781153059016 -0.000412866051961254 -0.000447140878345177 0.00164967400945831 0.000441543485496067 0.00109643281728501 -1.428774334802e-05 -0.000207125138253635 -0.000162141965965345 0.000764829801999931 -0.00223203390111617 -0.000114834649044282 -0.0016249219804865 0.0010668446466689 0.00259749899986449 -0.000202849249868079 -0.00190214443783553 -9.15948274665063e-05 -0.00105608146478652 0.00198608207388842 -0.00199577992967735 -0.00122157265479914 0.000105412978861379 0.000509363698856696 0.000444105393262747 -0.000495244443014946 -4.24300461979435e-06 0.000407762330086812 0.00132884562447922 -0.00133898981271958 -0.000864512630539932 0.000780496899302337 0.000694392818285655 0.00343465080436903 0.000276511900220749 -0.003670590435179 -0.00863032139439561 -0.00262471946298856 0.00908991067291263 0.00994193961279014 0.000520355307363086 0.000773726485326654 -0.00094921708123952 0.000384908294812722 -0.000451766935987216 0.000230450902688831 -0.000255557127004268 -0.000318688070174245 0.000439815357138701 -0.0127167768387866 -0.00546323741867208 0.009621674373236 0.00605690019413651 -0.00401672197240635 0.000751658701241561 -6.63519368209618e-05 0.000384588167898658 0.00071047701368172 -0.00635269884902342 0.00437024748713914 -0.00159907354871929 -0.000825676116797603 -0.00156909890947383 -0.000163552912924678 0.00593761742191076 0.00373520451176701 -0.00455195544106702 -0.00212225022417235 0.00135627384040083 -0.000335192093964583
  101 2980.55941426621 ""  43.7031463525268 0 0 0.000262771096080726 -0.000223366499802859 -0.00125169840826149 0.000130035904992927 -2.61095757902252e-05 8.31987358976061e-05 -0.000154163565228036 9.03891404177873e-06 -0.000134949201547931 4.94388741435157e-05 1.57451084920069e-06 6.75373905703698e-06 3.21137313751767e-05 1.17816320705509e-05 -2.82903006622361e-05 3.19271147185348e-06 1.82090512671166e-06 -6.55160344524396e-07 -1.5135479536574e-05 -7.98974202078658e-06 1.53587825633597e-05 9.77240305797437e-06 -1.17991148793176e-05 4.77720895939376e-05 -4.8751235547177e-06 -2.19377655994886e-06 -3.39352123289452e-06 0.00022000308645489 0.000243006553623986 8.85891436893461e-05 0.000186247120997324 -8.52423588254696e-05 2.2575683559657e-05 7.03298431917033e-05 1.55182274497506e-05 -3.71638150689485e-05 -0.00295741870899036 0.0111926072554718 0.0121779776243244 -0.000892947554216594 -0.00845722878898477 0.00253126675092113 -0.000178139984663166 -8.82576632532128e-05 0.000177593693346585 -0.000418135906891974 -0.000136188537498775 0.000235523862520745 3.48858598287513e-05 4.82621367453608e-05 -0.000198662725379853 0.000246785453957049 0.000103068457356214 -0.000192874746149209 0.00205770723798199 -0.002039356203631 -0.0010911995777283 -0.00393441817876698 -8.10761008751025e-05 -0.00272170835381112 -0.000703563956686806 -0.0007512486759252 0.00286079190259014 0.000631279455111279 0.00149895080423744 -3.5342964208752e-05 -0.000384056216174499 -0.000355402581041918 0.00149242643056129 -0.00238550405957606 -9.62732436464947e-05 -0.00168238109356222 -0.000337245786119743 -0.000812720908886375 2.61238151562641e-05 0.000150214657848247 5.70019126039205e-06 6.59070473930902e-05 -0.000606578496654964 0.000606572955203031 0.000341377354875371 0.000737408663899321 0.000530507702792799 -1.98410817013761e-05 -0.000106855145162789 -0.000100601966956254 8.82483721928552e-05 -5.7130894444891e-05 0.000182290059523176 -1.66648073029633e-05 -0.00144929541432676 -0.000626659671512675 -0.000867501142046007 0.000229986817692019 -0.00116435425591731 -0.00104278929077999 0.000481035400750573 -0.000790628713942208 -0.000710989560022023 -0.0332820839004161 -0.041610894732452 0.0453094421705744 -0.00102519556912135 -0.000507590948035805 -0.00183667518391568 0.00560037878913341 0.00595210738771531 -0.00232336953211757 0.682306346230757 0.300449356624562 -0.495746339685389 -0.283439079746612 0.204687964739231 -0.0266153934249995 0.00176766406746087 -0.00820935306509721 0.00978097373105736 0.00498766305039662 -0.00423785336848885 -0.000145709197101293 -0.00848509132832088 -0.04677266422736 -0.0118531121736857 -0.0556169638366615 -0.0253758521003248 0.0408835984376253 -0.00358210036721679 0.00713194734307658 -0.00108186297200758
  102 2986.08068233378 ""  28.2551970985765 0 0 -3.9347031046972e-05 -6.04330122214416e-05 0.000121007051162025 2.4298799793689e-05 -6.11539321011597e-06 2.41358387558603e-05 -1.80322671139035e-05 3.31283853241716e-05 -2.72255915901319e-05 4.47007148048991e-05 -1.48288114094273e-05 1.66984701210572e-05 -0.000430746349763152 -0.000249382080121434 0.000109656990075079 -7.00220545115022e-05 0.00020721006283383 -0.000140346071186803 4.01873530874986e-05 -1.29420103881192e-05 0.000348632182775153 3.04342413555501e-05 -1.54259312155843e-05 -5.5887811716538e-06 6.88838767228198e-05 -0.000737537431982058 0.000147197407587597 0.0218692408420676 0.0350732904818423 0.00961053236573957 -0.0175360949897055 0.0130702277341261 0.00106391431954725 0.0020472857687593 0.00157320728952447 -0.0101040116049589 0.00022513867558051 -0.000788720231896947 -0.000876531326805157 0.000173518056851745 0.00149841192259308 -0.000516421083168781 -1.99021498225884e-05 -9.05100001746631e-05 0.00014475814248695 0.00426771420097362 5.46840584645906e-05 -0.00233272182590036 0.000205528611658823 0.000716317013010174 -0.00312394601435569 -0.000486991969255691 -0.000211474848494353 0.000235690878067951 0.315454202663952 -0.306166369807775 -0.164462531121601 -0.481932352160951 -0.00979434374272755 -0.331630276027011 -0.0925250838720354 -0.0962806272344386 0.382062163833856 -0.093333682000171 -0.210948602056215 0.00518487725270383 0.0484611313097999 0.0478355321192407 -0.194970024337792 0.252420627738063 0.0102510405355446 0.177635295959982 -0.0449165975081541 -0.108940254470928 0.00542587857991767 0.104865883446924 0.00484876172497291 0.0616254745703438 -0.0847772151362543 0.0861825058243875 0.0517120030408618 1.30208667686587e-05 -4.99154491237953e-06 -3.27811226996484e-06 5.14263622574015e-06 -4.42388034306814e-06 1.41827969524129e-06 -1.23601746584728e-05 8.77569204547343e-06 -1.66620938711768e-06 -5.90984240614942e-05 4.30478377303641e-06 -8.99156158221663e-05 -1.45070456987608e-05 8.62575855899722e-05 0.000105142351972997 2.74379873981714e-05 -5.3366680362162e-05 -3.83458009846898e-05 0.000163349085317388 0.000169992721211821 -0.000183625133421114 -1.99808564920521e-05 1.83988344774138e-05 2.65217799756977e-07 -0.000109401921288204 -5.86016529511452e-05 -6.41745840313418e-05 -0.00293525757048326 -0.0013128353370836 0.00212793062224861 0.000982689933727474 -0.000713690484687361 6.63888032654008e-05 -1.09838883775577e-05 1.87752947452633e-05 -7.71270059185263e-05 0.000243422149244415 -0.000199464616919208 7.28004556587875e-05 0.00038829910416242 0.00145265421751214 0.000514527640751655 -0.000137084097604888 -4.28343608227953e-05 6.84147837236553e-05 0.00107507094914202 -0.000711115357684375 0.000157283714188228
  103 2987.63304465933 ""  28.4110559933347 0 0 2.02616410903719e-05 -3.2402796212078e-05 -2.53257751693745e-06 -4.08122568962674e-05 4.5583895095149e-06 -4.44619127287742e-05 1.22394837424415e-05 5.40833598931582e-07 6.83352416024937e-05 -0.000101386644167038 -1.73768845672396e-05 -1.9379150838952e-06 0.00121493302350927 0.000193681790962463 -0.000344724937044841 -4.06435601780327e-05 -3.40728210700762e-06 0.000366309782097767 -0.000111081582739292 0.000215345318574897 -0.00107163284973169 -2.86887967909093e-05 -1.36957689160487e-05 5.26743267423265e-06 0.000103122751147403 -9.81160050060841e-05 -0.000804348575457401 -0.00429532222830393 -0.00804064942450727 -0.00200386463939333 -0.0273108096549552 0.0214026892963937 0.00202967924265929 -0.00604069275630592 -0.00722594372415488 0.0311669022679109 -3.56011314202619e-05 3.18072199634617e-05 0.000102102158362594 1.81259190107374e-05 0.00039288393057447 -9.86471780680615e-05 0.000171904576572777 0.000152965218079102 -0.000880301121622084 -0.0106029710988695 -0.00309929734727958 0.00532235077518889 -0.000824656909251862 -0.00224493944584742 0.0104429946599104 0.00122972306251158 0.00027391585771281 -0.00059251194480822 -0.0725281586598573 0.0720577819549826 0.0385110284960926 0.102848927454372 0.00241576288222129 0.0706038759107356 0.020190170620872 0.0205161363404112 -0.0846987218628778 -0.149349979629602 -0.344060743308679 0.00813969285442239 0.0759079446914732 0.0766532478027225 -0.308568745479484 0.39590655256938 0.0155912125241371 0.27787400532081 0.146885417283405 0.357345161527083 -0.0225231520231262 -0.326588435103031 -0.0147432591052016 -0.192169543519993 0.252977371626118 -0.257228588055491 -0.151000825413806 -8.81255967519335e-06 4.64280544554956e-06 -5.3955317793318e-06 -7.30888907949315e-06 1.32182171100053e-06 -3.23283156259977e-06 8.06504771654731e-06 4.05113672366867e-06 1.75779176273995e-05 7.23672853226559e-05 -1.05775183755594e-05 0.000105930142942244 1.57267366390118e-05 -4.92724939434109e-05 -4.83885252616083e-05 2.62867140130305e-05 -8.51923921051961e-05 -0.000143510038555939 -0.000182290128733665 -0.000182546859656542 0.000211947685062469 1.81177769083051e-05 -2.33718250120709e-05 -1.95310016027766e-06 6.22829848191626e-05 5.40746448470545e-05 -4.9307569185928e-06 0.00325185723467252 0.00144599028246219 -0.00236939010158858 -0.00107788964142327 0.000769400173194541 -9.11290175628073e-05 -1.42188879606448e-06 -1.97001770031376e-05 7.2335712769555e-05 -0.000265838097652565 0.000224374360305304 -4.38110782542442e-05 -0.000148717294037822 -0.000597368483226297 -0.000199094280984456 -0.000355963546087802 -0.000192612036329751 0.000293273693980939 -0.000244161860866489 0.00014501350191863 -1.51981986046167e-05
  104 2994.72723965512 ""  29.6693626818918 0 0 0.000169623926376993 -9.23526407139522e-05 -0.000494153470508902 -0.000124338344811969 4.50352601694647e-06 -8.07895689906391e-05 0.000110338106713036 -3.14252932219848e-06 0.000114688821931636 -4.87149956342962e-05 2.91847972985659e-05 -0.000180788024429446 0.00122853877259577 0.000300234882892326 -0.000621983238241824 0.00077231782641252 1.3982807734623e-05 0.000633013625506255 -0.00010535934256778 -0.000276805848015803 0.00132841354518157 -0.000170289778427338 -2.54836585161916e-05 -3.68647525611311e-06 -8.82785878402504e-05 -8.72306432631081e-05 -8.50931241373658e-05 -0.0114525234218762 -0.0191753299553819 -0.00467115154408367 -0.0216141664383734 0.0168835244795307 0.00200423093775067 0.00906208882002289 0.00754608558715784 -0.0321361066672351 -0.00116557928881823 0.00415938427536164 0.00469080245739519 -0.000377103003638751 -0.00295421280422224 0.000956392994214577 -0.000299408993901507 -0.000181210121919418 0.000738361134106994 -0.0136401654426759 -0.00362557411645559 0.00737322731709775 0.00175242393592658 0.00344330494444464 -0.0156432800683724 -0.000235876989222816 2.23514273339369e-06 -0.000200396499977429 -0.165874176749864 0.16419977061052 0.0874323422522335 0.249761685720798 0.00614993123605882 0.171694863978045 0.0506466113363927 0.0538056899122053 -0.204050074337524 -0.113908798374321 -0.266221399049297 0.00589910128370801 0.0618353141028365 0.0579465217280446 -0.242619870022604 0.3058341249464 0.0113004002628985 0.214072353574853 -0.153921450381495 -0.37514917689823 0.0263579173165631 0.313802322587989 0.0138766576855672 0.186130286429672 -0.268630540160193 0.272555137962955 0.164338521860647 -6.11452651128685e-06 1.75486102854428e-05 -1.47414135041079e-05 -2.71570950988495e-05 7.52363398564052e-07 2.58823664012386e-07 2.90528640515516e-05 -1.16615452605354e-05 1.72011543504592e-05 0.000150577952990907 -1.67980741524196e-05 0.000240816907264651 3.19852646378522e-05 -0.0001101699660135 -0.00015024327822954 -6.76849612636002e-06 2.76021326228556e-05 -4.3228528713929e-05 -0.000303534496887099 -9.41427577301336e-05 0.000190734956935357 5.09943528758116e-05 -6.87690132181188e-05 1.72453882620136e-05 0.000132885900544111 6.75500896357089e-05 0.000103149551546553 0.00325271162055419 0.00146196169432088 -0.00237066694339405 0.000327117410093545 -0.000317451572635679 0.000106743309277079 1.6319732986315e-05 8.59110787408019e-06 0.000135721167234326 -0.000769896014405473 0.000735492929198928 -0.000210704353942515 -0.000511085911779958 -0.00204121680485874 -0.000727330879115702 0.000454927214056092 0.000179146335394016 -0.000314931843436444 -0.00149608060035681 0.00100835207753405 -0.000153707440839612
  105 3008.89071196948 ""  5.66107460509919 0 0 6.45423185437915e-05 0.000422306148442512 -0.000370155579430147 -4.096089358606e-05 8.999702602544e-05 -5.36986263781987e-05 0.000170820763508028 0.000194758318806494 2.80651787315156e-05 -6.45557891731363e-06 7.47775187412119e-05 -0.000168360436117706 2.76797293733013e-06 4.10226072162482e-05 -0.000117706907186102 -3.45176693226146e-05 -2.31926551511432e-05 6.45015164743478e-05 5.4032589542284e-05 3.95636967939792e-06 3.64063435370522e-05 -8.63662937122324e-05 -1.49398557444255e-05 3.20307280948539e-05 -1.13051076225622e-05 -2.12409882661554e-07 -2.44110939896838e-06 -0.000184309452796237 -7.78852548417232e-05 9.60800770530118e-06 2.42507989650856e-05 7.12786526802165e-05 9.12267013904743e-05 7.54560908717587e-05 8.702814786028e-05 -4.06915977896157e-05 -0.000646552005331873 0.00225731673331129 0.00204737961811079 -0.000803064018652873 -0.00706518759342447 0.00237387816397819 -0.000340656900848758 -0.000139861528990431 0.002437447745998 -0.000757123135592019 -0.00022887715220261 0.000345438843254971 -8.453839431358e-06 4.6596950040451e-06 -0.000118708123180999 0.000581528902126347 2.20184209451364e-05 -0.000195432149954931 -0.000329710686944546 0.00028063353170234 0.000205664559574813 0.00216718779057142 0.00010779730205639 0.00152972429265579 0.000420286933711227 0.000468997285445489 -0.00181183731167836 -0.000452226013278647 -0.00106006842347521 4.42015348289694e-05 0.000271837231306283 0.000249327415708943 -0.00103910692944145 -7.76786861736933e-05 -8.32720252174465e-06 -4.93997740150495e-05 -0.000613365274534565 -0.0014653613009243 0.000111978563441393 0.00017364166286828 2.41213873822097e-05 0.000110300123351595 -0.00040609182867792 0.000420892363248264 0.00025529453562473 -5.84819418357476e-05 0.0010017700144522 0.000662584811637705 -2.26135539291766e-05 -5.29800760407422e-05 2.69259534478221e-05 -8.96331391166067e-05 4.08966617281705e-05 6.15476278942455e-05 0.00171708438480537 -0.000586356649622625 0.00363589429620039 0.00216101786647488 -0.00941484391478811 -0.0105250556814822 0.000309320924919711 -0.000372155554169217 -0.000578716559857432 0.0126892070857469 -0.00516546698780445 -0.0005285089437548 -0.000342175222648503 0.000533829321700034 -2.80279740422243e-05 -0.0207239632169718 0.00477782312666452 -0.0437257097686546 -0.0432375652028448 -0.0218158231488809 0.0311671187723523 -0.10472756922261 0.0824538293675415 -0.0168660662144581 -0.000417484410735331 -0.00199224436247749 -0.00226816249824048 0.00474900288029348 -0.00627398850818296 0.000713107550564001 0.118527000973889 0.492473623772484 0.167827087270667 -0.381535834304089 -0.184212176567542 0.282757837620697 0.505650210514526 -0.369206087390339 0.0622191856604843
  106 3018.7403479973 ""  17.6499424259288 0 0 -7.5489376360011e-05 0.000278851673319121 1.30276574528257e-06 2.50820110302314e-05 4.16748487889718e-06 -1.54071696545941e-05 3.54852196755876e-05 -3.19441796230811e-05 2.59968266529859e-05 -4.62183389240469e-06 4.98947920151862e-06 -4.97851246732861e-05 -2.01518763063652e-05 -5.54678085892989e-06 1.59750193569137e-05 2.10819677441129e-06 2.86189747671393e-06 -6.25051849155038e-06 2.03838659390633e-06 5.3806975058531e-06 -1.81627473215649e-05 7.34496501593588e-07 4.64073366245463e-06 -1.82991245743708e-05 1.29984940362721e-06 7.58873243194845e-07 1.31981450849911e-07 -6.77283879756204e-05 8.49650615597356e-05 -7.97896041410883e-05 1.06971945359334e-05 -3.93868903342952e-05 -7.69361161721134e-05 -7.86907130889649e-05 -5.86753971789813e-06 3.04459840157456e-05 0.000239327261253458 -0.000545153626060397 -0.000852784631554863 -6.44386252590132e-05 -0.00271357055674272 0.000968148008819008 3.12954703935268e-05 -0.000256245900104223 0.000668674655772344 0.000360264264380931 7.67776873759018e-05 -0.000147468766624841 -1.84794135303797e-05 -4.54761432897194e-05 0.000170460692199808 -5.57521350820999e-05 -3.20150816264417e-05 2.53223275491455e-05 0.000716280034632316 -0.000712651458580507 -0.000393512289740474 0.000360507413733044 2.76253813247805e-05 0.000238325419325315 -0.000285542596895413 -0.000290006136326869 0.00110717509669295 0.000310289967597609 0.000720085002379369 -3.10145099962185e-05 -0.000263462905553261 -0.000248300667412866 0.00102840999210353 -0.000159275394848129 -4.09274407841267e-06 -0.000126084127187315 0.000264600613143888 0.000650927727475805 -4.62674697814633e-05 6.06253796363609e-05 2.28710878206194e-06 5.34785759831562e-05 0.000589810039459824 -0.000601200661390504 -0.000360691257496035 -0.000639079138788304 0.000260352921477807 0.000258290108412674 1.47439765574753e-06 0.000101240430619635 -2.36040736778733e-05 0.000216444175194294 4.27818060150194e-06 -0.000184270788696968 0.00581951368617204 -0.000200426633824831 0.00617422523290924 0.00258754059798178 -0.00280445948834613 -0.00669714431418323 -0.000300370775450761 -0.000240250342573211 0.000630812954276822 -0.0757232837207691 0.0344766873853147 0.00614314602718898 0.00156986930445605 -0.000810830980167162 0.00053025107398481 0.0133485490578774 -0.00827312180784283 -0.0126631424018634 0.224702441245105 0.115073708623117 -0.178356716638654 0.673054621308063 -0.526835666641309 0.100454820207909 0.000767078650954029 0.00244499755105512 0.00527265317243844 -0.0188346280987179 0.0123341484739992 -0.00815223796134463 0.0379288144347868 0.136623613241966 0.0438414915160529 -0.15089736317579 -0.0784663844556385 0.112871367262306 -0.0491162375484086 0.0369140032438636 -0.00625054767824156
  107 3027.31607417561 ""  34.4409565798437 0 0 -0.00161577232088303 0.0902067775135224 0.0101980723245206 0.000579779306258314 -0.000532406081550908 -8.78345574736306e-05 -0.000153302824400421 -0.000254090870667802 -0.000251972178674533 4.21990893668753e-05 7.4360246210536e-05 8.13806701560503e-05 2.10866856816628e-05 2.04244937674519e-05 -2.77593044898936e-05 -6.49154962082288e-06 3.17838695764794e-05 1.75673563124219e-05 -2.59016270187811e-05 4.05271032848033e-05 3.78139976779165e-05 0.000161887988621808 -9.0962871529096e-05 -5.8556423802316e-05 2.88165379739851e-06 -2.38258122987221e-05 -5.58876662718861e-06 0.000249649913909844 -0.000123316352328197 0.000133628550410366 -0.000121235432787925 -4.0556571278388e-05 -2.29736744712583e-05 3.77621353095248e-05 -9.83861279373939e-05 -4.60750079878642e-05 0.0879285390813525 -0.326994578376936 -0.391917612281603 -0.076895272825286 -0.738656161100644 0.26966137019606 -5.49122961035791e-05 0.000190593610141908 -0.0004468950264236 -0.000428799161423486 -0.000191028567995589 0.000204458156679586 8.03763457770275e-05 -8.10159480744116e-05 -5.12765622453528e-05 -0.000316144123062074 -0.000629818699415886 0.000928621410147463 -0.00129381095174786 0.00133014166329884 0.000725648799740503 -0.00199120434183563 -0.000103312564764766 -0.00137415599159943 0.000299383669201747 0.000244411966121228 -0.000971347472453357 0.000142329631880475 0.000404653476192498 -1.64587744261355e-06 9.84135034562096e-05 0.000100672302603475 -0.000476961531351308 0.00124615367694279 6.18134624871473e-06 0.000841143118731127 0.00020564526979542 0.000454715406566244 -4.30448042657535e-05 0.000181399138477244 -1.61317040964007e-05 0.000100183321242815 -0.000808587338326887 0.000798598202329252 0.000488969180738425 0.000285367653624365 -0.000974141321093962 -0.000795571480178338 -0.000254211532090827 -0.000463561891803707 -0.000165918948453106 -0.000479716548467303 0.00332760772079787 0.00252448384030623 0.00124272155977402 -0.00134499586182889 0.00235091012125022 0.000264356632458999 0.00399265258199829 0.00858075192777239 0.00465444343904192 -0.0204374689927829 -0.0256009142216827 0.000178914293568827 -0.000125350020477495 6.36788777546711e-05 -4.90925391081973e-05 9.99858327749643e-06 -5.70078601345379e-05 0.000429359814489714 0.000750128178510345 0.000169157710143877 0.000312941101418829 8.51899193416858e-05 -0.000309406836316479 -0.00206979398002708 0.00151189755034243 -0.000326129523456734 3.57096033247311e-05 0.000410470489076503 0.00019810510011474 -0.000317735387988747 -0.000270914594277841 0.00141563898828935 -0.00178780734306055 -0.00846737146632833 -0.00345121482429637 -0.00175752739546361 -0.00182341649666133 0.00136747083094121 -0.00162852061230281 0.00114103200352717 -0.000161098239209525
  108 3040.95426585693 ""  6.78698015645993 0 0 7.16407413453547e-06 0.000301177873202006 1.26922190978472e-05 -1.26106250172429e-05 -3.83590850308447e-06 -5.0093706205787e-06 3.55781407491235e-06 5.56741988215717e-06 3.67609969639965e-05 4.00081122817518e-05 -8.120204856588e-06 -6.1673135206249e-05 -0.000275414419786102 -0.000237364608601417 0.000140487193314467 4.22198006100676e-05 7.74252615315319e-05 -6.49571191308259e-05 7.38498146901761e-05 -0.000160650075805305 0.000433065654019921 -3.54483919990193e-06 1.25130380187995e-05 -5.03106916118274e-05 -0.000361128155687663 0.000539934074628918 -0.000114240295236992 -0.0578249078853538 0.0305721797064352 -0.0372976977028873 0.0234483036198679 0.0140918128424956 0.0299307290203702 0.0170493720713218 -0.0085690054266994 0.00142363447494236 0.00025622267972281 -0.000928492439893363 -0.00112417779748055 -0.000274464432713889 -0.00259305415444137 0.000942246622468988 -0.00011485170415146 -0.000195184249680436 0.000931797681587625 0.00303248294058765 0.000975933877043463 -0.00137771777445384 9.82936000569885e-05 0.00122397699107391 -0.00512759482094159 -0.000613420769448607 3.76018913486779e-06 0.000291411234520138 0.302746881954262 -0.311728575343869 -0.179841246631721 0.481854763934209 0.02143017558729 0.330260570276815 -0.0927021460438063 -0.0754437521261492 0.295638960566949 -0.0838455922129216 -0.214162117847449 0.0134529466818235 0.0599202437581297 0.0511453094518119 -0.197400062484644 -0.255466655457623 -0.00685804547241709 -0.173910909715812 0.0121505992146068 0.0136159014377471 -0.000293419703649914 -0.120860439000066 -0.00853565344587787 -0.0754025919153878 -0.0940496624217465 0.0960401192260612 0.0597973083366565 1.95894033377574e-05 -1.25622781331522e-05 -1.98847809393728e-05 -6.02622814924983e-06 -7.48377856091137e-06 6.40179865471485e-07 -4.12197469748669e-06 2.03785815838277e-05 1.67874716741275e-05 -3.96732878823814e-05 -4.95562439012115e-06 -5.38602082461254e-05 -2.24055173845168e-05 0.000175255528784034 0.000227848837449638 4.71502370497158e-05 -0.000147717836605142 -0.000188932026219689 3.16371391862235e-06 -1.3078661816942e-05 1.98826191925039e-05 -8.39669838023664e-06 -6.02579627260169e-06 -1.30516508648054e-06 -0.000121418053656851 -4.5994461110808e-05 0.000110855903885662 0.000156817382195301 4.24755593235777e-05 -0.00011241361299482 -0.000227501058952326 0.000152569989535381 -5.35350338591173e-05 -4.2856222320187e-06 -3.68435851289194e-06 -5.82554574263842e-06 1.89946666608986e-05 2.4152627923181e-05 3.43588911315504e-05 -5.85314168427048e-05 -0.000405751644622761 -9.0084584134693e-05 0.00164907307346698 0.000832665465608887 -0.00128388386901156 -6.78392484028814e-05 0.000125175361017475 7.17620908948618e-05
  109 3042.707945215 ""  8.20612972670666 0 0 4.04928617147869e-05 3.22173309689059e-06 -9.16372957822487e-05 -3.5441526643469e-05 -2.16846851647974e-06 -6.31508262579318e-06 1.22641026251264e-05 -2.3230883419147e-05 8.13105151999532e-05 0.000129054641258668 7.21601053750175e-05 -0.000216634900730367 -0.00162732683578752 -0.000325749014974844 0.000748050298104811 0.000104012387603919 3.9140633158418e-05 -0.000297651694105625 0.000135716922489425 -0.000226649680594397 0.00143703326245598 8.67013725358116e-07 3.17300954166898e-05 -0.000146376315196303 -0.000341373637859702 -0.000151198704795415 -0.00062046844263172 -0.0211792070622275 0.011043198175831 -0.00706786357663988 -0.0392065113044526 -0.0259811497913437 -0.0454221331804222 0.0513001919783188 0.00528117926583004 0.011597378380349 -0.000185461494264338 0.000701618050584175 0.000772573944861402 -7.64258940958814e-05 -0.000719371915096027 0.000233104849406311 -0.00043801112172975 -0.000766583792512409 0.00385711791809294 0.0170732139188728 0.00404970213638756 -0.00764462541248101 0.000349481673731398 0.00331716338558061 -0.0164556830984579 -0.00196744637478835 -0.000528514579933812 0.000871679691717803 0.12364139699887 -0.126216343535994 -0.0697203877587628 0.149929874779526 0.00781922942385049 0.105411368648718 -0.0198326098804493 -0.0118845311052907 0.0499112764299629 0.14940370035855 0.376472831127003 -0.0198604955793133 -0.0893884781691061 -0.0747938601030566 0.282437626977662 0.410032227965695 0.00787412539977645 0.280873844174153 -0.0704959385286423 -0.200446861900008 0.01822128717623 -0.403921504753053 -0.0161372933521293 -0.248809446512966 -0.13697423157966 0.153240611594695 0.0961559585290435 5.81261121346634e-06 5.25126222136746e-06 -6.27222924852801e-06 -8.06859864335806e-06 -1.31554859432198e-06 1.90472427980565e-06 5.61985725303611e-06 -4.78097898887252e-06 -1.13281326359087e-06 2.03749983091546e-05 -9.57336331329346e-06 4.21822136487943e-05 -5.68775559024305e-07 -8.07912780424059e-06 -7.632930702596e-06 -1.49172404098803e-05 5.13522138505233e-05 5.6991133660813e-05 2.39498966784523e-05 -2.09118847893841e-05 6.53238237157019e-06 9.49305446461773e-06 -1.81064626048974e-05 7.38225322796791e-06 -5.62005080099813e-05 4.83122509978565e-05 1.72887851966646e-05 2.9769365134296e-05 -5.99159739826832e-06 -7.04093992869882e-06 -0.000331886347086515 0.000256995908017584 -5.15573926635229e-05 9.74789734974127e-06 -5.01592953411691e-06 2.09714876666238e-05 -0.000165491774023007 0.000199693294181583 -7.21848360171553e-05 -8.36993531374885e-05 -0.000307023641862499 -0.00011032559673934 0.000218100709190347 0.000123576992055493 -0.000187909585320585 0.000566544755771709 -0.000408485606134352 9.4423057194226e-05
  110 3049.629314301 ""  23.5344115790081 0 0 -1.87618981341648e-05 -0.000138451211807738 1.9251593916429e-06 3.35411970078846e-05 -3.14289004523612e-06 2.10382937553703e-05 -1.2384056323397e-05 -3.06584057572991e-05 -5.64367325862443e-05 -3.35937919603978e-05 -4.59213757669933e-06 0.000109133033709072 0.000434983660622725 0.000235785807849298 -0.000239737901290469 -8.24282208229763e-05 -1.37420984019788e-05 -8.37181463650524e-05 -0.000147960998684983 8.39150462633679e-05 0.000429816413932058 4.72486822758466e-05 3.20995111014068e-05 2.70524418535613e-05 0.000919380025581155 -0.00109372440542535 0.000313036931438748 0.00100748753745479 -0.00257076766266409 0.0332508254310975 0.0140321349943484 0.0182868414383962 -0.00810463285621606 0.0283786050037635 -0.071682930218497 -0.0113963288955157 -0.000105742939966534 0.000434864453537388 0.000485980437058547 0.00014013220082959 0.00115543083893601 -0.000440910044259027 0.000162509869678443 0.00028403370670773 -0.00136715887059608 -0.0048989541325129 -0.00102097609924688 0.00238520574044818 0.000359319175432537 0.000668784152023706 -0.00472865807718045 -0.000605160712832255 -5.55156582852858e-05 0.000288293837506209 0.0449880336348436 -0.0431812343214704 -0.0164684213975482 -0.136822262917064 -0.0054794780651604 -0.0866217312892366 0.0771807140615955 0.0820615670184015 -0.295393347264069 -0.077925346958118 -0.188384988795503 0.00345160687136395 -0.0332872798315621 -0.0285303565974158 0.137748961778138 -0.0594744821124848 0.00258049181358349 -0.0437540392325451 0.207319372024753 0.468008062715096 -0.0404567102057493 -0.128405451707324 -0.0223870674012244 -0.0861169017517537 -0.419301648807709 0.41126880922376 0.261078030992125 -4.10655753754499e-06 -2.08339840163941e-06 1.66160714213198e-05 9.99726553570704e-06 4.39771863313108e-06 1.14636074717106e-06 -4.57269126968965e-06 -1.09159680502177e-05 -1.79796321009262e-05 -5.9804739173871e-05 2.04048591759142e-05 -9.50840488989269e-05 -1.47552009346516e-06 -2.50390242725635e-05 -5.00999828099901e-05 -3.27842071905091e-05 0.00010251191201557 0.000159385483055262 -2.48466285496426e-05 2.60456980179438e-05 -1.55940361073478e-05 -1.14684614115562e-05 2.3133390889734e-05 -6.74879399291176e-06 4.6300390756358e-05 -5.01271796888326e-05 -3.34821551782637e-05 -0.000109926589301725 -2.64979113015863e-05 7.21160212200217e-05 0.000415333233823124 -0.000311357025555895 6.7915311212239e-05 -4.03005536105926e-07 -2.8305162481617e-06 -1.9516399559427e-05 0.000214768142693091 -0.000242993867242751 5.32954193338293e-05 0.000137763714869136 0.000565559823359297 0.000185894985593884 -0.000368584153981942 -0.000192335061172036 0.000276154020448299 -0.000350487210342117 0.00024392262858155 -8.14415100867552e-05
  111 3050.75179070611 ""  90.5412839199649 0 0 6.07725416028207e-05 7.14511646760992e-05 -4.35302677651278e-05 -9.83921526198187e-05 4.80070338115318e-06 -6.9281959484131e-05 7.92715025166262e-05 -2.38862835091753e-05 0.000113246969288492 -1.21937832046818e-05 6.01269578669465e-05 -0.000212736655541141 -0.000343942665294462 -6.42033145491945e-05 0.000409514623865376 0.000322230497401883 -5.29604503063163e-05 0.000299562009561608 0.000300817415025168 0.000362903255840964 -0.00134859920541733 -0.000139148607459575 -7.51427963420145e-06 -1.41252830552036e-05 -0.00239260979648862 -0.000270125074820979 -0.00119519331269842 -0.0334038194133302 0.0157889869920892 -0.00114952457065855 -0.0197641408428709 -0.0076892800655894 -0.0342008787628336 -0.0609879503399715 -0.0254982876598515 -0.0179280211155952 -3.89684509919575e-05 -5.14901118231336e-05 2.3255855680987e-05 -0.000122407913111211 -0.000700230659012733 0.000318633961385741 -0.000278993506789749 -0.00041733973266596 0.00211500779072431 0.00370872552575393 0.00109476064582615 -0.00209358607715677 -0.000574219141546896 -0.00345112122188826 0.016283691201936 0.00219827183713425 0.000556824451151707 -0.000970724766897722 0.199796477145552 -0.205796881621702 -0.111339661064561 0.207610252145154 0.0129029720693756 0.145928680123674 -0.0027829111462359 0.0077856477589906 -0.0183416958979955 0.055352806681369 0.145426684825726 -0.0108882784991136 -0.072230155911056 -0.060705262506196 0.2476236353114 0.260917886127941 0.00515948067744993 0.173727876718139 0.148794473515666 0.387179509445957 -0.0360927426276865 0.505441774546618 0.0153594594880065 0.315032065202169 0.078275663066299 -0.097913160851448 -0.0624159948574377 -2.33095464948901e-05 3.03164354813224e-05 -2.47274289881914e-05 -2.49876118905781e-05 -1.63864340862904e-08 -3.73808325582614e-06 2.4768152805513e-05 1.68073271394182e-06 3.21734391472451e-05 0.000306903872137427 -7.2397114300254e-05 0.000466743251494224 5.17943872743338e-05 -0.000241356064191945 -0.00025295454856756 1.61286333763899e-05 -7.55543616303503e-05 -0.000184776377848282 6.79602741327741e-05 -8.02004564431489e-05 3.28340006409865e-05 5.57091895208332e-05 -7.1083842659672e-05 2.35448143857454e-05 3.09237289742757e-05 0.000293987281784554 -1.53708975757456e-05 0.000310604606746181 0.000103896822514062 -0.000190764878637023 -0.00113396422630009 0.000875374545534816 -0.000172490436423563 7.55324367313283e-06 5.84951165021487e-06 8.47764752620123e-05 -0.000790381889945361 0.000811070290050214 -0.00024000215234188 -0.000564068267292279 -0.00216841546083182 -0.000797684083867937 -0.00100105882727014 -0.000480321342604138 0.000787727911872235 0.00125166995548067 -0.000943296084629517 0.000218236727605437
  112 3054.32572694389 ""  32.28174094348 0 0 2.38229715710084e-05 -9.32071226915524e-05 -4.9517684743014e-05 -2.63263485775566e-05 6.28443599261573e-06 -3.46312626224485e-06 -4.34780761253273e-06 -7.38196210938348e-06 3.51945142853546e-05 0.000145274148645525 2.38112019207627e-05 -0.00030143088796398 -0.00213752622070856 -0.000647313447787972 0.000842561024695839 -0.000109212765671044 0.000221106371469912 6.83143575262882e-05 6.74461813114582e-05 0.000108739649797478 0.00011037142122524 -4.12712071234287e-05 4.72278664995926e-06 -4.48312063887543e-05 0.000342179884123006 -0.00164131456891015 -0.00127602672148798 0.0344867993240389 -0.0123693835306971 -0.0636485783618207 -0.0164014933742588 -0.0217241075153331 0.0108410047525156 -0.000308679411713294 -0.0372604607465444 -0.00868819156704592 -0.000177534529210232 0.000591888295819155 0.000698286399216055 5.18418329565382e-05 0.000536920805872007 -0.000187304547879881 -0.000477518417832051 -0.00111427239154366 0.00465690337348245 0.0236084825322336 0.00518521648509577 -0.0107828763362031 6.42970716846871e-05 -8.80369457118992e-05 -0.00107554592243294 -0.000153627684718595 2.12138223677906e-06 6.11812337688081e-05 -0.315287498247044 0.323591948043148 0.157728096822932 0.0545722294552232 -0.000523821151225754 0.0163356452561373 -0.146716548572275 -0.166922410299942 0.589172718555292 0.0940374390336351 0.232647059738363 -0.00152708537306467 0.0414122370938955 0.0365572332860264 -0.167757635482365 0.0554777803437801 -0.00286825727885683 0.0437141045840563 0.123873804578452 0.290787005745243 -0.0266253294410568 0.0511673824401371 -0.00764542991131554 0.0295414625528386 -0.172324763043563 0.163037959677304 0.105626803229553 -1.15994070850868e-05 1.83687261736458e-05 3.57392813629033e-06 -6.35023760579514e-06 3.29467127673391e-06 3.26017122795952e-07 1.00524067149641e-05 -1.3344097256962e-05 -3.19504417233205e-06 9.79628922058516e-05 -1.91642540508154e-05 0.000155464041630216 2.61285095878784e-05 -0.000183816729195044 -0.000219911638113874 -3.46612708981687e-05 9.77569192185237e-05 0.000102578004611067 3.74782905669632e-05 -1.04447318054562e-05 -1.63878417204339e-05 1.94598842370784e-05 -2.09873496230382e-05 1.08002520801703e-05 6.33357743197625e-06 0.000142614102621308 -5.58282965865391e-05 -0.000196750549803156 -9.83306950179948e-05 0.000177254139096097 -0.00023334097888984 0.000194060191953755 -2.38492362248675e-05 1.98177706731098e-05 3.41961011790643e-06 3.00663243002697e-05 -0.000237140653369616 0.0002539479787023 -0.000122614617383856 -0.000142445537738826 -0.000429055598989061 -0.000220058525292809 -0.0010375941018954 -0.000490118744264875 0.000754005305072916 0.00109570758043936 -0.00081768211260927 8.93094810793709e-05
  113 3057.04917125541 ""  37.6563402707076 0 0 -2.40379234394589e-05 -7.4214520973952e-05 3.87854358134848e-05 2.28684179713534e-05 7.23464795108506e-06 -1.34084280809101e-05 3.17998221482459e-05 1.16686407951201e-05 -1.70228896720029e-05 -0.000330289254365745 -0.00020706558586904 0.000728151971394506 0.00564583358386234 0.00123589662710162 -0.002204223043271 0.000258422186266601 0.000129863753286543 9.98217794241879e-05 -9.39459745528654e-05 0.00010872356109029 -0.000423895190239784 5.48535339701753e-05 -7.99594470640686e-06 6.57651491376262e-05 -0.000715620053565423 -0.0011778749858334 0.00154346412901255 -0.0137356259682164 0.00484739463109521 0.0316007979313285 -0.0287901911447775 -0.0523519359039555 0.0527250044361436 -0.0011038498009049 -0.0101141031041766 -0.00295377944986777 1.50095646306668e-05 -3.05170423521472e-05 -2.87101795212474e-05 0.000111199164895228 0.000882698867190086 -0.000318573675259444 0.0012911601206944 0.00233884556829877 -0.0119687651887494 -0.0615235772116147 -0.0151445470527988 0.0277208311674877 1.29509925287001e-05 -0.00115655860239272 0.00525705176857187 0.000655439744248475 0.000151936702762522 -0.000250137405653366 0.135091742608891 -0.137408858388456 -0.0672683840605413 -0.0440477033069938 3.76006112942809e-05 -0.0200704877059841 0.0735163984588561 0.0849899444441218 -0.292916054082283 0.207356681917828 0.503694928321825 0.000452054165399615 0.164603336119053 0.136117837223691 -0.629509832047353 -0.0310790763971967 -0.0128276142829262 -0.00379381668325709 0.0373823491940766 0.0853146825234512 -0.0092276835374114 0.019590450377651 -0.00172264790851594 0.0104508030566808 -0.0412496189869996 0.0404312451020546 0.0248799606119736 -2.27427764187069e-05 4.21393034573542e-06 1.21072282212187e-05 9.07010106934832e-06 4.69656584135438e-06 -1.84159798579546e-06 -1.64538166426147e-06 -5.41057275346347e-06 -6.1412749339974e-06 6.72655521961967e-05 -8.67035945311885e-06 8.11584430375019e-05 2.24761167296631e-05 -0.000108644947232368 -0.000143829444620215 -1.04248573517603e-05 1.94365064192127e-05 3.54996521000407e-05 -1.96918614370183e-05 1.70032845609234e-06 3.45890928879265e-06 -3.91262894382892e-06 1.94000412184147e-05 -1.03623068547807e-05 0.00014398623595457 -5.02019230385808e-05 -3.59992850411236e-05 9.68462980302935e-05 7.51101304938511e-05 -8.687849081549e-05 0.000130901458091473 -0.000100672022085179 1.88080962249972e-05 -2.34975939765611e-05 1.5260803046901e-06 -1.17320255576425e-05 0.000110803246149366 -0.000205772298801511 9.41153020716459e-05 6.05571579905846e-05 0.000121025137684604 5.5820343744877e-05 -0.000637619473017308 -0.000353139625660121 0.000530562149272213 -0.00116962262056323 0.000852745207917608 -0.000148021500488926
  114 3071.9021727374 ""  14.7339851779974 0 0 -7.28939905898122e-05 -0.000457973851141922 -8.52191687500375e-06 -9.92238774335474e-05 0.000110659771000282 -0.000109027538339722 0.000215205612229055 0.000175179602833851 0.000129706457959173 1.66736814123658e-05 0.000272809942782556 -0.000930324671896182 -0.000102183336780986 4.56499238853674e-06 1.97660966080596e-05 -3.27472673417831e-05 -2.46591769246214e-05 3.24251718878078e-05 4.51408159184507e-05 1.22857917622927e-05 -5.65236153736122e-05 -4.68999482954856e-05 -1.62640356166459e-05 2.43052341241928e-05 1.361401515147e-05 -1.16193928400735e-06 1.32877148179613e-05 6.41798170174245e-05 -1.88489256415615e-05 0.000173240263219875 7.1927819207599e-05 -1.2654685660513e-05 0.000163694538102268 0.000121283212256198 4.25234622378589e-05 4.69597519561978e-05 -0.000360073846023875 0.00117505929401234 0.00158227747544559 0.000517006198468206 0.00377211455267545 -0.00131662974163269 -0.000957252684447749 -0.00215720323999533 0.0108729678592245 0.00120839282184207 0.000266733612433434 -0.000564488745791707 -0.000129759955262962 -0.000128057899522234 0.000714117292705083 0.000222912519158046 -7.31271283793952e-06 -6.14862892283245e-05 0.000102357893808969 -5.56729602578084e-05 2.13253062231965e-05 -0.00131229059744039 -6.61859415662077e-05 -0.000861971838063889 0.00038538554655925 0.000371025208444165 -0.00129367636148623 -1.88942977469122e-05 -0.000126297410232945 4.41739218971337e-05 0.00037534845210579 0.000282163042984445 -0.00122459671198371 -0.00127657484491618 -2.27623609041582e-05 -0.000837176207667257 -0.000214266616479597 -0.000607549118444241 6.36742504977814e-05 -0.0012065435397157 -3.4828002426713e-05 -0.000759225296331496 -9.2930894606126e-05 0.000150535705674996 0.000101993312159009 -7.61014761195781e-05 -0.00040663674940703 -0.000106636035000658 3.80044501786235e-05 4.3166286355054e-05 -1.48454327712028e-05 4.88992532549628e-05 -4.10540432160604e-05 -9.80821047707377e-05 -0.000266899493377049 0.000433358435632332 -0.00134200907132922 -0.000451185015908374 0.00358888629161971 0.00331610653984842 -0.000179412557353673 0.00024720591191862 0.000603100682270848 -0.01311427059429 0.00819677895955408 6.54030599085339e-05 0.000250169190502202 -0.000517940841647697 -0.000188676484735481 -0.0351409199121124 0.0779841676938926 0.0151488720385379 0.0258626036296162 0.0128928819023101 -0.021420430374323 0.13050366241147 -0.0999380538311599 0.0233615823494931 0.000932151155215683 -0.000370340517157289 0.00196703859571105 -0.00477047163499434 -0.000858550461392327 -0.00459158679878608 -0.159242454629422 -0.603579188313712 -0.214367898135126 0.0484451951510391 0.0447725073838033 -0.0401138494494427 0.530817553936562 -0.375768407129061 0.076645233158877
  115 3075.42246579001 ""  18.0188148388038 0 0 8.34173069369442e-05 -0.0006174860705512 -0.000257705654265764 -2.28114650844055e-05 1.1058070306333e-05 -1.21777625855165e-05 9.68535029229707e-05 -0.000113574713173816 5.31135460332782e-05 -3.59621114207337e-05 -0.000182093811861139 0.000603215884939604 -0.000123145796601537 -4.41035176569807e-05 4.58463609544793e-05 -1.85488579642095e-06 4.774957208795e-06 -1.67748372238265e-05 2.26275736468205e-05 1.36687506664567e-05 -1.22978035840725e-05 -0.000116396332152862 4.72854861695334e-06 -6.19687026218189e-06 1.16233456611345e-05 8.55322890961887e-06 1.26204921350568e-05 -4.94794171051411e-05 7.24764186898181e-05 -3.89659718191512e-05 0.000116768512967514 9.79421507681146e-05 2.35463605769484e-05 0.000146866293384786 0.00010104748641411 5.20257622978671e-05 -0.00136762719516382 0.00402975801937414 0.00454765362772129 0.000135622417904649 0.0035833473366004 -0.00134274209484534 0.000686550998583748 0.00150136071900003 -0.00700235249170379 0.00114500714030168 0.000355173673058815 -0.000530786952834174 -3.94325420966517e-05 -8.50465479494962e-05 0.000310654877563605 0.00103619050549424 0.000120246345937055 -0.000329342277074529 0.000681194833508559 -0.00064727194864259 -0.000428997757084631 4.00128320436385e-05 -4.89745689202481e-05 4.0658784376004e-05 -0.000237173234843556 -0.000148826431628925 0.000766850611641201 -0.000452345787978184 -0.00120439647013359 3.67508590449507e-05 -3.18155718288269e-05 -3.3697679822419e-05 0.000288369175499803 -0.000982031287567966 1.39957363949514e-05 -0.000671977656371346 -0.000503419928390969 -0.00131935234125228 0.000141005739333685 -0.00131734460875947 -2.64124106965076e-05 -0.00081788808098345 -2.07376477102243e-06 9.24941701148307e-05 5.00609917740938e-05 -0.00200045596079437 0.00424080153800858 0.00191902454059537 2.1282525467773e-05 -2.87244436003117e-05 1.16445164625553e-05 -0.000132244330209557 -0.00015679607113874 0.000128364332749541 0.017864814379772 -0.0047478904912779 0.0285425440889326 0.00734909849423878 -0.0423080302510269 -0.0500063294628785 0.000277294912609902 0.000159475651976018 -0.000290836119300788 0.0139019920165754 -0.000480318356237533 -0.00496415061502786 -0.000286019502866843 -0.00018464878720987 -0.000148816438151079 0.0740285144872851 0.0396551644836277 -0.0220961740842056 -0.0912162928077182 -0.0423369895652125 0.0728470539646199 -0.0691388124121729 0.0528852804001948 -0.0131221961538787 -0.000415163588282979 3.86146319352881e-05 -0.00166122323258605 0.00269986199398635 0.000404041941475642 0.000357093770032074 -0.0813816607513664 -0.385040177471959 -0.142521676729321 -0.572178735296349 -0.28055265366439 0.444548380524342 -0.232034896690636 0.190874007906161 -0.0393082304752818
  116 3108.92472248848 ""  8.32081863213135 0 0 0.000213298633453776 0.000530981091065348 0.000758611755891369 -5.94196972729968e-05 -4.551819194222e-05 -1.87567034020199e-05 9.58015547940148e-05 1.57985581444153e-05 6.42163917987462e-05 -4.98960786372685e-05 -7.06094276403555e-05 0.000310616140393767 1.05173182422279e-05 5.17604685303574e-06 -2.10005857405142e-05 -1.0793247035418e-05 1.33236233593391e-07 -1.22455720661515e-06 2.338439191556e-05 1.49214433437893e-05 -7.13225409343935e-05 -9.94198796216349e-05 -2.29142175150837e-05 -1.4148375803842e-06 3.83439457913021e-06 5.72843322121992e-07 5.38793118532762e-06 1.05380826162903e-05 8.29618794431434e-06 9.05322694898216e-06 2.82583750756994e-05 1.77026508018657e-05 4.91956086151307e-06 3.2008966952132e-05 1.49003557223413e-05 1.25940432644023e-05 0.000558587560756918 -0.00607264064234154 -0.00816512714417297 -0.001093539817172 0.000249761912698779 -0.00139386660358945 0.000351965847877173 0.000813699244536682 -0.00366713077631436 -0.000370091907340519 -8.24284635743417e-05 0.0001638934212969 -0.000123350900553357 -0.000198901165465403 0.000901427634785856 0.000961215432484145 0.000238052105872888 -0.000251213056093265 5.92807915841255e-05 -5.04199800170242e-05 -2.77790984325991e-05 -0.000232090645445047 -2.41361871047776e-05 -0.0001524645560263 -1.04469372488443e-05 -9.04089564402783e-06 7.29862849756847e-05 -6.64767914979508e-05 -0.000200608292700733 9.13516066098174e-06 -6.52750301765023e-06 -1.41004222788276e-05 9.00387205527356e-05 -0.000284759162311895 4.00803194596227e-06 -0.000189549435555991 -8.16946936588356e-05 -0.000234535089733971 2.5697101295002e-05 -0.000328658445739102 -1.20851891656624e-05 -0.000203238510249471 -1.80876210296108e-05 3.54133302946545e-05 2.3423650909882e-05 -0.038037835790498 0.0495088805221645 -0.00305056837350958 0.000332932581164862 -0.000588088146524351 8.81035995325e-05 -0.00122745259934185 -0.00197312865379271 0.00149521056041468 0.373316961946775 -0.107101659503417 0.552790482094758 0.073148888207516 -0.439194441008456 -0.533984077202636 0.00232764369447087 -0.000197810958913629 -0.00432240727579387 -0.000663434630526271 -0.000384300405959638 0.000496272314981801 0.000709363406673385 -0.000636191985491144 0.000356272524992699 -0.00522291921904373 -0.00241006144825896 0.00239272204742447 0.00447641188592035 0.00104988852616615 -0.00459143435320788 -0.00147231949231089 -0.000745904738959314 0.000122862361864535 -0.00194250990654252 -0.000163382152884317 -0.00349911415188331 0.00483767603411344 0.00167295323713354 -0.000429986939441071 0.00335442634561988 0.0173953679637797 0.00658237777065957 0.0496371573410018 0.0240627478756915 -0.0370770999296732 0.0133498206078672 -0.0111841227013898 0.00249651772488977
  117 3117.99578161067 ""  16.9418962179567 0 0 0.00019648794429126 5.61122496997999e-05 1.20098045241214e-05 0.000176557069860968 1.46547842578912e-05 3.02295927564368e-05 -0.00226100374005922 -0.000267416257827742 -0.000388074345037404 0.00713853682322956 0.0121854976359985 -0.0595162990710878 -0.0462846240130001 -0.0116304394758424 0.0229234502501128 -0.000757523092869673 5.32175321854285e-05 -0.000937832241366829 0.00079934849128383 0.00039248659925741 -0.00128119234397252 -0.00113874689508431 -0.000411954560329017 0.00108959302741294 -0.000279060275465147 -0.000102025984756492 0.000256481828430901 -0.00110899974687907 -0.000235008258464504 0.00341694608638095 -0.00102119917664924 -0.00162695138245972 0.00348145791993654 -0.000341360233751411 -2.94450330729192e-05 -0.000117790260255045 -0.000622309167972815 0.000574266020521452 0.000671694131197768 -0.000523817214896505 -0.00134709129958155 0.000481989880484554 -0.0689019820346468 -0.140259706935378 0.699986418615379 0.558644610479062 0.135585817700293 -0.253390075003473 -0.00282259982057706 -0.00376881410993245 0.0166882928064041 0.016865686077587 0.00441193324655626 -0.00878555891386763 0.00748246721822933 -0.00775622639746442 -0.00359496829806354 -0.00393542255198899 0.00026842086693075 -0.00234343382757249 0.00974431602522138 0.0102818130776865 -0.0372736584640276 0.00472737867926603 0.0114970361271986 0.000347367214758546 0.0112728347642236 0.00971209324511677 -0.041717344487554 -0.00414530656140987 -0.000663302414882473 -0.00274434482415562 0.000560204484909169 0.00168740157091671 -0.000340851420012074 0.00355244210652271 9.36656103830517e-05 0.00241138048446631 0.00105223587881684 -0.00117499488674821 -0.000946109202712514 -3.60299240139351e-05 0.000241780963677326 -2.1660792725881e-05 -9.58221081658809e-06 -2.83608048741446e-05 1.99432981265636e-05 -1.3444466934229e-05 4.30404408930086e-06 -5.73019416651191e-05 0.00110376897565247 -0.000413263274312511 0.00184648159672778 0.000213875991736601 -0.00177870687605558 -0.00206894907005133 -3.90118480849274e-05 0.00021014648056945 0.000288294868629614 0.000224362646023711 -0.000139464650397407 -1.94516731708768e-05 0.000158615146027535 -0.000295950726386797 0.000131679447101663 0.00072303669734135 -0.000581523599874475 -0.000139607225126631 -0.000552245467775921 -0.000387721521932495 0.000559146029991499 -0.00206510254482675 0.00167734772254703 -0.000333349875749447 6.79560485101123e-05 1.14402358659215e-05 0.000321643078291735 -0.00198452622478758 0.00367286152085996 -0.00156557170345474 0.000763355374193617 0.00341716585498765 0.00115452955651159 -0.00253524766655861 -0.00123922626226534 0.00185895524076672 -0.00696926572361784 0.00491236898577346 -0.00146280148137471
  118 3135.7474547759 ""  16.2875581639239 0 0 2.15145908705949e-05 -2.58591844693999e-05 0.00021452638824327 0.000487979665359522 3.9115568333396e-05 6.72124586582726e-05 -0.00303394278566159 -0.000504191072573238 0.000176415613430362 0.00356694464197363 0.0107706812330309 -0.0547527094445883 0.0567372181578059 0.0133275674739474 -0.0234756151870358 0.000218652443381535 -0.000416480425752952 0.00218450870774307 -0.00016659681532792 0.000633119676891743 -0.00325568469323821 0.000539600208968136 -5.25049508327383e-06 0.000417179721651903 0.00046625682303851 0.000151457281632344 -0.00035692247868622 0.00104204023416575 0.000291738677293455 -0.00269191932988444 0.000996890747865605 0.00123152619561008 -0.0027628349195254 0.000320958166587856 1.40852727660333e-05 0.000161932001158395 -0.000104682631430263 -0.00028554474954524 -0.000388444394226877 -7.80623291768045e-05 0.000261563741407625 -0.000157689176159258 -0.0555908221895113 -0.122139227811014 0.612821010831255 -0.637360084692274 -0.15320624048669 0.282502112022574 -0.00373712178285916 -0.00838763960156833 0.0388928506388301 -0.00324203737673134 -0.00055638172906445 0.000304579303599989 -0.00537606805184286 0.00573124579909333 0.00263544656286926 0.000636241807592264 -0.000566922104431097 0.000273802069814737 -0.00807462396374051 -0.00841721373822109 0.0314671007403898 -0.00332412659169229 -0.00834053117178985 -0.000294212495985185 -0.00920839084442379 -0.00834265539688498 0.0349216760539153 0.000724313028688695 0.000640694785277657 0.000669758572689267 -0.000601441681147049 -0.00180342439884131 0.000317622757437417 -0.00486529556238628 -8.51882026298414e-05 -0.003510673918941 -0.0011689327524108 0.0012961717042547 0.000972798979625642 7.20185975354242e-06 0.000209108826587496 3.68759427082958e-05 2.49873570577128e-05 -3.21291250920027e-05 3.03300782164921e-05 -3.91782260006463e-05 1.17854345951249e-05 -0.000112705792289432 0.000587353822552032 -0.000278322571751166 0.00103781562272015 0.000190950475730256 -0.00157196649239663 -0.00185384248528781 -7.85054124871448e-05 0.000268949026497745 0.000480747390709194 0.000180220016578713 -3.54654143203491e-05 -5.19566928767389e-05 -4.40862870694566e-06 -0.000103671033817115 6.08656362236184e-05 0.000696821709021671 -0.000305228325125155 -9.33189295737825e-05 -0.00101670457080758 -0.000615348929867229 0.000879846634183746 -0.00102968058574268 0.00080362557273757 -0.000177550197709986 6.29064655621612e-05 -4.10513514687473e-05 -6.04808864717417e-06 8.72354510834461e-05 0.00126636409666113 -0.000691350425380997 0.000217717069923497 0.000633711844960186 0.00021236403758211 -0.00286838186170705 -0.00125003586054293 0.00206629141868067 -0.00578175716339109 0.00449354985394645 -0.00128316251684116
  119 3151.01989630902 ""  7.19397150182214 0 0 -0.000256972121127055 0.000113522888264253 0.000563968096294966 -0.000182000187215217 -2.41336734225829e-05 1.86028797873583e-05 -2.5150019910929e-05 0.000139487250501648 -0.000707467504531129 -0.000137639165189948 -0.000696739093547038 0.00357659645520021 -0.000669665078524561 -0.00027589709360304 0.000895934968663472 -0.00192041213921 -0.00030125241932499 5.91696556818214e-06 0.0104629714688351 0.0158040633082629 -0.0703800829363795 -0.0313220103753565 -0.00823324290852135 0.0163452725961508 7.09728818941624e-05 0.000108395079962829 -0.000502231662610414 2.6919386590377e-05 -7.92027018847398e-05 -0.000301880914637503 -2.70889199047618e-05 0.000186173414666474 -0.000235742144944221 0.00176689547287377 0.00027177998201196 -0.000493746743098992 0.000988522288096337 -0.00657129083244173 -0.00773456308625971 -5.26996479100307e-05 0.0060476222852473 -0.00214758067790755 0.00320597912810837 0.00782071507504789 -0.0395282906719371 0.00870988208126329 0.00224422961366757 -0.00461941763630183 -0.100841311864573 -0.181884203348403 0.825440477006546 0.382580938887208 0.0949699516332343 -0.173816009719597 -0.0011724722560753 0.00126229317602083 0.000500712998062251 0.00241365885993861 0.000299460687185221 0.00160398595403042 -0.000800274896023452 -0.000772179100776444 0.00226679181089483 -0.000636257257448171 -0.00158003746390495 -0.000102481729667536 -0.000825625604267125 -0.0004296139018163 0.00218010315130539 0.00251777465874927 -0.000101814247826348 0.00156892145768022 -0.00791444348523784 -0.0173680849356653 0.000725558216598858 -0.00912359707264356 -0.000776355480402901 -0.00376348904453857 -0.0143180482368396 0.0134926432983255 0.00765593385823984 1.44834667876388e-05 -0.000114913446728946 -6.38204399190855e-05 -9.35524066050592e-06 3.48266746596222e-06 2.09841520112211e-06 9.15145241029311e-05 1.72942356724272e-05 -6.96745023772547e-06 -0.00035082429227768 0.000204235090639518 -0.000596220257827345 -0.000128350190082536 0.0010004474902783 0.00127720189886716 -0.000161740466472212 -0.000135625916510501 -0.000448556913023145 -1.20448098379798e-05 -2.23817810562683e-05 1.11412615142309e-05 3.55817804561478e-05 -2.21510468532811e-05 7.39433214453859e-06 -6.58684922455193e-05 -5.85617276948911e-05 1.73693765615235e-05 0.00025936117803547 0.000154687972321647 -0.000189642400040186 -9.69086276728003e-05 8.3020562181158e-05 1.57916502888576e-06 -1.68516028818332e-05 3.2852668586499e-05 3.28171726409802e-05 -0.000493287233003528 0.000311920698483258 -8.92475038303205e-06 0.000171398527017828 0.000593326981285399 0.000174923435335641 0.00059630299280038 0.000156049022953295 -0.00043867600520225 1.85077532089166e-05 -8.20122217433769e-05 6.50155145226719e-05
  120 3170.31305415405 ""  4.29665227959486 0 0 -0.000625933802881256 0.00017570345052443 0.00109661042566535 -6.85896978386102e-05 -9.72712196291738e-05 0.000383019379709967 -0.000267468641476171 0.000593106841543077 -0.00319752334270939 0.000554182872356046 0.000198480854192293 -0.000591863758919616 0.00172183358153192 0.000483124465814188 -0.00109077801774479 0.00161489583699406 0.00033624513252638 -0.000430635672148445 -0.00287652022121782 -0.00796391643202917 0.0373026358812793 -0.0664437080165109 -0.0164457991799614 0.0297081652123816 -2.99487526383678e-05 -6.52006123187841e-05 0.000324109393957523 2.39466989958974e-05 9.26846385873702e-05 2.14856252944041e-07 5.37511144882054e-05 -7.43403960033079e-05 -4.17023229757482e-05 -0.000572311771288631 -0.000103590339197673 0.000260639750154959 0.0016855701082247 -0.0116936582476187 -0.0142500767949737 -0.000149800494133399 0.0108682897808914 -0.00421812726877741 -0.00131406985940774 -0.00139508483844924 0.00622763853063938 -0.0192466807784264 -0.00474668208548616 0.00904391602276615 0.0471644711694697 0.0910919375756562 -0.416141407890762 0.758593806611955 0.186628845193163 -0.336346829863019 0.00054410068741428 -0.000499051116827234 -0.000219698662162048 -0.00149995331940541 -0.000330063971927562 -0.000912454655886292 -7.10559814652336e-05 -0.000106942981656732 0.000603334512741337 0.000344066972957953 0.000710993286093871 2.29543764631835e-05 -8.91340287079809e-05 -0.00019317708990782 0.000699314430351208 -0.00158911072839448 0.000157602495338283 -0.000827322168265544 0.00334473402664065 0.00678740222578789 -0.000163543271401367 0.00246489030109779 0.000293124228528955 0.00063488048792159 0.00582847342100212 -0.00521698579602048 -0.00285121938855094 -5.03509622318526e-05 -7.35181779027247e-05 -6.25614109808038e-05 3.12701010421923e-05 1.09096215359003e-06 7.94784171580631e-06 0.000106552355313565 3.24282393768205e-05 -7.51929045778918e-05 2.7199857570413e-05 0.000122705818913048 -9.63923133558107e-05 -4.48708546631672e-05 0.000565002762611774 0.00078389185039989 -0.000293986294897801 -0.000160226898762758 -0.000537178816005149 -2.3124176250209e-05 5.56397144699623e-06 6.61328554603065e-06 -0.000117952505814786 0.000163566232179877 -4.25155913753643e-05 -5.13397762135563e-05 -2.03759582611057e-05 3.65470441863827e-05 0.000126386611094704 9.13420765512527e-05 -0.000133051470577202 0.000248938274431352 -0.000240734765807445 5.35806468297338e-05 -6.871300197965e-05 -3.2267237518468e-05 -0.000511401696551532 0.00183621113229019 -0.00191559652695853 0.000906863529766324 4.27641660709981e-05 -4.49697707872206e-05 -7.10335060053907e-06 0.00056017767364731 0.000208309733277853 -0.000388380499667707 -5.66798884698983e-05 0.000129486575705377 -3.70885266665099e-05
  121 3202.06654961732 ""  7.041657045995 0 0 -0.000171957129793184 0.000762892034943015 -3.92190648421091e-05 2.45725587223349e-05 -2.3219907224714e-05 1.7378571213591e-05 -2.74006929216938e-05 1.48056623264492e-06 -4.85037776461967e-05 3.25736548901374e-06 -1.21202196235322e-05 6.60747627496909e-05 -3.08018036064617e-05 -5.58460075337011e-06 5.96428306872467e-06 -1.17351960993347e-06 2.56085782020129e-07 -1.10473765574843e-06 2.93984079806744e-06 3.80115314375346e-06 -2.24867583371884e-05 -5.22785609912442e-05 -2.108727017442e-05 3.11323983307329e-05 -4.14516458611822e-06 3.56526133145675e-07 -4.25485098398558e-06 -1.33239987326536e-05 3.31029616283104e-06 -2.56229996207374e-06 -6.19972104445558e-06 2.70999087996929e-06 -3.8624782445941e-06 -9.66223647088477e-06 1.70573110654489e-06 -3.70392477272915e-06 -9.5346013374298e-05 -0.00373209224351007 -0.00756130810521906 0.000206694609622752 -0.00391792092169012 0.000945891834635789 7.58292924726071e-05 0.000146411984709224 -0.000606525698918339 0.000345389253697249 8.48796222072108e-05 -0.000140497956176697 -3.32695549974958e-05 -4.66659772386125e-05 0.000225992728612908 0.00061897803951928 0.000183390376998267 -0.00031778482719248 4.10829269426529e-05 -5.80452763016325e-05 -3.78931217803404e-05 0.000136065322092475 1.00396635844307e-05 9.34139253558753e-05 -1.68315090124048e-05 -2.48007185482187e-06 4.089298942204e-06 -1.60606981616331e-05 -1.97809271650719e-05 -2.7032331239826e-06 -6.28011762252209e-06 8.1682599758893e-06 -1.48574566252324e-05 0.000118623646651912 -3.35986404473103e-06 7.2487335755105e-05 -1.20578990532831e-05 -6.34815742713048e-06 -6.08366571502263e-06 0.000112204582199753 3.36641672971463e-06 7.04269910899674e-05 2.75873572223027e-05 -4.02527944128867e-05 -3.24037208253504e-05 0.0254769922971294 0.0251601790400497 0.088302868886342 -0.000266504645879312 -0.000288155429750354 -0.0006159768883441 6.85065912689007e-05 0.00173321510100923 0.00252541310711589 -0.384523668265974 0.121129166371174 -0.541606779280493 0.0856119802140839 -0.420954282114728 -0.492191549530858 0.00300865774718991 -0.0141775857028654 -0.0149485521078776 -0.000592064878156916 0.000281156987301872 0.000139010375499759 -0.000559532107275163 -0.000299283829689811 -0.00198239458375925 -0.00150601112372169 -0.000695631922748375 0.000895559952841616 0.000946266253829847 -0.000462251652770048 -0.00123689126514241 0.00333745889657234 -0.00328775612994294 0.00128095141016214 0.00771385434429415 0.00237494051592849 0.009568074767628 -0.00224292134583984 -0.00122330350719496 0.000969137976317397 0.00106770122065094 0.00390986599742158 0.000945400066901486 0.016746434860148 0.00763308512857927 -0.0124526612995239 0.00296114718809624 -0.00251494596640988 0.000497872833527754
  122 3353.35052097288 ""  183.632476557612 0 0 0.00140960348638689 -8.44704514657494e-05 -0.000528183349387334 -0.000209920532816052 0.000143186507543072 0.000489308794933814 -0.00148565715433127 -7.90922594467074e-05 -0.000759334064984466 0.000368499578276368 0.00012782893659323 -0.000343198506432656 -0.000195827714483897 -4.18249112326326e-05 6.43133790068349e-05 2.46686516545813e-05 -7.12937377359198e-06 5.96990184435604e-05 -4.74357952524172e-05 4.11459968252166e-05 -0.000106093550432821 0.000406018418691369 2.33771926518541e-05 0.000217690903812367 -5.47823053930868e-05 -5.03722302468281e-06 -4.57675258580232e-05 -1.81618908510238e-05 -3.29723137377924e-05 -1.63067165048293e-05 -3.81682351047051e-05 8.08266795950351e-06 -9.80451881194107e-06 -2.53039924092514e-05 -6.13064967576628e-06 -2.64619288471273e-05 -0.00268073336463447 0.0030577423253915 0.00485948733138323 -0.00345524399323095 -0.00317254751662867 0.00183076475267634 -0.00160957623618885 -0.000861087828179607 0.00353331615637444 0.00190554805018318 0.000394178737254953 -0.000764912642972547 2.435181116715e-05 -0.00038835108968576 0.00188286250330787 -0.00178720101847472 -0.000541060923667351 0.000586591150404457 -0.000214376566943149 8.26116572260022e-05 6.68627414753041e-05 0.00084598026130026 0.000176518263505258 0.000534419746854621 -6.13667419723514e-05 -5.52750979882924e-05 -0.000118617035279211 -8.53799117623245e-05 7.53974656852059e-05 -2.79066278697767e-05 -0.000121740449494717 1.26178468508212e-05 -2.25882456980348e-05 0.000919854541292118 -7.59622647675428e-05 0.000523985997344386 -3.83577867365771e-05 0.00014825540016907 -7.6923484932306e-05 0.000717441322347173 1.32679704287041e-05 0.000500673430796715 -8.0802785351766e-05 -2.81046980870575e-05 -6.48007465963772e-05 -0.00184699747727047 -0.00116036158104186 0.00104434990760394 4.54715656138659e-05 0.000551477861131423 -0.000304665959158641 0.000716913717496454 -0.000827945832073998 8.21622546058318e-05 0.000557218626184997 0.00205335546735151 -0.00413018710713254 0.00297889688527745 0.00137727938521903 -0.00166949814673227 -0.00165337515746673 0.00220671912627531 0.00209379579344937 -0.00214588028347364 0.000530504235131951 0.000522314994959989 -0.0377926093068253 0.0493803803277098 -0.00257010571003465 0.000400348570694291 -0.000135151702181516 0.000203750394658149 0.00311519167196215 0.00053460292854506 -0.00446052922560842 0.0164678176738377 -0.0189404142877137 8.42031791301749e-05 -0.0230922453425513 -0.00693364060778045 -0.290945355809229 0.567747027594104 -0.655665075599331 0.316073476305289 -0.000717654938050278 -0.00253921428313789 -0.00186826612524738 0.00097215704191987 0.000285395156080607 -0.000955744149511599 -0.00278973123047636 0.00128613531910855 0.00103831580384256
  123 3496.08182996669 ""  48.5765820834973 0 0 0.000329377897516292 -7.9309170071671e-05 -9.36814271395125e-05 -5.08221071326915e-05 2.73708474514074e-05 0.000150185568712756 -0.00039337240905755 -8.96623228695646e-06 -0.000217949648213123 0.00010682943680725 3.08935320542148e-05 -9.09910264549021e-05 -4.60849411079235e-05 -1.16558740902489e-05 1.55512665114871e-05 7.02412789290654e-06 -1.81545993133884e-06 1.68247701867505e-05 -1.14038588658428e-05 6.55100919769323e-06 -1.36650384201629e-05 8.03240662597478e-05 -2.26390132580084e-07 7.41821809534898e-05 -1.76620865243207e-05 -1.69225569017144e-06 -1.32032518506188e-05 -2.02693678595057e-06 -8.66055724278789e-06 -2.36752652570763e-06 -6.51123783013406e-06 2.99090849936267e-06 -5.76043996114373e-07 -3.65742948790396e-06 -1.21718108221742e-06 -5.08776507991767e-06 -0.000688347280212637 0.000641220689125223 0.00116143546464592 -0.00072475511411186 -0.00043403090335298 0.000359930679440018 -0.000515374804557831 -0.000166886526963473 0.000881069212463422 0.000393219944825268 7.91345879516366e-05 -0.000155515354233492 1.87215948808039e-05 -7.05687004408337e-05 0.000330834930282299 -0.000202672327545313 -6.87317339752094e-05 7.43627221545429e-06 -5.11467231477895e-05 8.20643310890768e-06 1.0882014483605e-05 0.000210886182604175 4.96997941495769e-05 0.000134283010728565 -2.66582303883803e-05 -2.08258615888151e-05 -2.12212062135263e-05 -3.0082422359643e-05 1.46488731517921e-05 -7.36112116612047e-06 -4.13802982447845e-05 3.2220454286237e-06 1.10000229741449e-06 0.000228595578204221 -2.48950886652534e-05 0.000127274442928305 -1.60496760436577e-05 3.76965791553269e-05 -2.33741345828126e-05 0.000176245172167927 1.835820882181e-06 0.000125994748964766 -1.97159776419242e-05 -1.55108452398755e-05 -2.52567084719963e-05 -0.000448007621046386 -4.64559178843468e-06 -0.000531747449676199 -6.81480835961606e-05 7.05611881827612e-05 -4.19441330909783e-05 0.000172411026480541 -0.00022626327796204 -4.25371937473812e-06 0.00700054825627694 -0.000956270678003527 0.00762654674026619 -0.00241549499678769 0.00227784032191215 0.00458228815762161 -0.000453815623298256 0.000629729942907737 0.0011571332858703 0.000764378843823502 0.00135470185422852 -0.00054716107319076 -0.0157779535035264 0.0117652267894377 -0.0719115036431103 0.000204442631193874 -0.000212387947649356 0.000332388386035748 -0.00708117143724572 -0.00357218506364117 0.0063277824943415 0.00341474634618041 -0.00593585087043549 -0.00130804436085927 0.0387759442636621 0.0235166923976094 0.916271045721556 0.175098061832016 -0.193015602595132 0.0716281908227332 -1.81321047619041e-05 0.00133613353600676 -9.45657730818911e-05 -2.14452965327068e-05 0.00011668972842965 0.000770186799724687 -0.000662329374016458 0.000562710507153797 0.000457735252238047
  :::
 } 
 m_exists[123] { 
  s_m_exists
  :::
  1 11111111111111111111111111111111111111111111111111111111111111111111111111111111111111111111111111111111111111111111111111111111111111 
  2 11111111111111111111111111111111111111111111111111111111111111111111111111111111111111111111111111111111111111111111111111111111111111 
  3 11111111111111111111111111111111111111111111111111111111111111111111111111111111111111111111111111111111111111111111111111111111111111 
  4 11111111111111111111111111111111111111111111111111111111111111111111111111111111111111111111111111111111111111111111111111111111111111 
  5 11111111111111111111111111111111111111111111111111111111111111111111111111111111111111111111111111111111111111111111111111111111111111 
  6 11111111111111111111111111111111111111111111111111111111111111111111111111111111111111111111111111111111111111111111111111111111111111 
  7 11111111111111111111111111111111111111111111111111111111111111111111111111111111111111111111111111111111111111111111111111111111111111 
  8 11111111111111111111111111111111111111111111111111111111111111111111111111111111111111111111111111111111111111111111111111111111111111 
  9 11111111111111111111111111111111111111111111111111111111111111111111111111111111111111111111111111111111111111111111111111111111111111 
  10 11111111111111111111111111111111111111111111111111111111111111111111111111111111111111111111111111111111111111111111111111111111111111 
  11 11111111111111111111111111111111111111111111111111111111111111111111111111111111111111111111111111111111111111111111111111111111111111 
  12 11111111111111111111111111111111111111111111111111111111111111111111111111111111111111111111111111111111111111111111111111111111111111 
  13 11111111111111111111111111111111111111111111111111111111111111111111111111111111111111111111111111111111111111111111111111111111111111 
  14 11111111111111111111111111111111111111111111111111111111111111111111111111111111111111111111111111111111111111111111111111111111111111 
  15 11111111111111111111111111111111111111111111111111111111111111111111111111111111111111111111111111111111111111111111111111111111111111 
  16 11111111111111111111111111111111111111111111111111111111111111111111111111111111111111111111111111111111111111111111111111111111111111 
  17 11111111111111111111111111111111111111111111111111111111111111111111111111111111111111111111111111111111111111111111111111111111111111 
  18 11111111111111111111111111111111111111111111111111111111111111111111111111111111111111111111111111111111111111111111111111111111111111 
  19 11111111111111111111111111111111111111111111111111111111111111111111111111111111111111111111111111111111111111111111111111111111111111 
  20 11111111111111111111111111111111111111111111111111111111111111111111111111111111111111111111111111111111111111111111111111111111111111 
  21 11111111111111111111111111111111111111111111111111111111111111111111111111111111111111111111111111111111111111111111111111111111111111 
  22 11111111111111111111111111111111111111111111111111111111111111111111111111111111111111111111111111111111111111111111111111111111111111 
  23 11111111111111111111111111111111111111111111111111111111111111111111111111111111111111111111111111111111111111111111111111111111111111 
  24 11111111111111111111111111111111111111111111111111111111111111111111111111111111111111111111111111111111111111111111111111111111111111 
  25 11111111111111111111111111111111111111111111111111111111111111111111111111111111111111111111111111111111111111111111111111111111111111 
  26 11111111111111111111111111111111111111111111111111111111111111111111111111111111111111111111111111111111111111111111111111111111111111 
  27 11111111111111111111111111111111111111111111111111111111111111111111111111111111111111111111111111111111111111111111111111111111111111 
  28 11111111111111111111111111111111111111111111111111111111111111111111111111111111111111111111111111111111111111111111111111111111111111 
  29 11111111111111111111111111111111111111111111111111111111111111111111111111111111111111111111111111111111111111111111111111111111111111 
  30 11111111111111111111111111111111111111111111111111111111111111111111111111111111111111111111111111111111111111111111111111111111111111 
  31 11111111111111111111111111111111111111111111111111111111111111111111111111111111111111111111111111111111111111111111111111111111111111 
  32 11111111111111111111111111111111111111111111111111111111111111111111111111111111111111111111111111111111111111111111111111111111111111 
  33 11111111111111111111111111111111111111111111111111111111111111111111111111111111111111111111111111111111111111111111111111111111111111 
  34 11111111111111111111111111111111111111111111111111111111111111111111111111111111111111111111111111111111111111111111111111111111111111 
  35 11111111111111111111111111111111111111111111111111111111111111111111111111111111111111111111111111111111111111111111111111111111111111 
  36 11111111111111111111111111111111111111111111111111111111111111111111111111111111111111111111111111111111111111111111111111111111111111 
  37 11111111111111111111111111111111111111111111111111111111111111111111111111111111111111111111111111111111111111111111111111111111111111 
  38 11111111111111111111111111111111111111111111111111111111111111111111111111111111111111111111111111111111111111111111111111111111111111 
  39 11111111111111111111111111111111111111111111111111111111111111111111111111111111111111111111111111111111111111111111111111111111111111 
  40 11111111111111111111111111111111111111111111111111111111111111111111111111111111111111111111111111111111111111111111111111111111111111 
  41 11111111111111111111111111111111111111111111111111111111111111111111111111111111111111111111111111111111111111111111111111111111111111 
  42 11111111111111111111111111111111111111111111111111111111111111111111111111111111111111111111111111111111111111111111111111111111111111 
  43 11111111111111111111111111111111111111111111111111111111111111111111111111111111111111111111111111111111111111111111111111111111111111 
  44 11111111111111111111111111111111111111111111111111111111111111111111111111111111111111111111111111111111111111111111111111111111111111 
  45 11111111111111111111111111111111111111111111111111111111111111111111111111111111111111111111111111111111111111111111111111111111111111 
  46 11111111111111111111111111111111111111111111111111111111111111111111111111111111111111111111111111111111111111111111111111111111111111 
  47 11111111111111111111111111111111111111111111111111111111111111111111111111111111111111111111111111111111111111111111111111111111111111 
  48 11111111111111111111111111111111111111111111111111111111111111111111111111111111111111111111111111111111111111111111111111111111111111 
  49 11111111111111111111111111111111111111111111111111111111111111111111111111111111111111111111111111111111111111111111111111111111111111 
  50 11111111111111111111111111111111111111111111111111111111111111111111111111111111111111111111111111111111111111111111111111111111111111 
  51 11111111111111111111111111111111111111111111111111111111111111111111111111111111111111111111111111111111111111111111111111111111111111 
  52 11111111111111111111111111111111111111111111111111111111111111111111111111111111111111111111111111111111111111111111111111111111111111 
  53 11111111111111111111111111111111111111111111111111111111111111111111111111111111111111111111111111111111111111111111111111111111111111 
  54 11111111111111111111111111111111111111111111111111111111111111111111111111111111111111111111111111111111111111111111111111111111111111 
  55 11111111111111111111111111111111111111111111111111111111111111111111111111111111111111111111111111111111111111111111111111111111111111 
  56 11111111111111111111111111111111111111111111111111111111111111111111111111111111111111111111111111111111111111111111111111111111111111 
  57 11111111111111111111111111111111111111111111111111111111111111111111111111111111111111111111111111111111111111111111111111111111111111 
  58 11111111111111111111111111111111111111111111111111111111111111111111111111111111111111111111111111111111111111111111111111111111111111 
  59 11111111111111111111111111111111111111111111111111111111111111111111111111111111111111111111111111111111111111111111111111111111111111 
  60 11111111111111111111111111111111111111111111111111111111111111111111111111111111111111111111111111111111111111111111111111111111111111 
  61 11111111111111111111111111111111111111111111111111111111111111111111111111111111111111111111111111111111111111111111111111111111111111 
  62 11111111111111111111111111111111111111111111111111111111111111111111111111111111111111111111111111111111111111111111111111111111111111 
  63 11111111111111111111111111111111111111111111111111111111111111111111111111111111111111111111111111111111111111111111111111111111111111 
  64 11111111111111111111111111111111111111111111111111111111111111111111111111111111111111111111111111111111111111111111111111111111111111 
  65 11111111111111111111111111111111111111111111111111111111111111111111111111111111111111111111111111111111111111111111111111111111111111 
  66 11111111111111111111111111111111111111111111111111111111111111111111111111111111111111111111111111111111111111111111111111111111111111 
  67 11111111111111111111111111111111111111111111111111111111111111111111111111111111111111111111111111111111111111111111111111111111111111 
  68 11111111111111111111111111111111111111111111111111111111111111111111111111111111111111111111111111111111111111111111111111111111111111 
  69 11111111111111111111111111111111111111111111111111111111111111111111111111111111111111111111111111111111111111111111111111111111111111 
  70 11111111111111111111111111111111111111111111111111111111111111111111111111111111111111111111111111111111111111111111111111111111111111 
  71 11111111111111111111111111111111111111111111111111111111111111111111111111111111111111111111111111111111111111111111111111111111111111 
  72 11111111111111111111111111111111111111111111111111111111111111111111111111111111111111111111111111111111111111111111111111111111111111 
  73 11111111111111111111111111111111111111111111111111111111111111111111111111111111111111111111111111111111111111111111111111111111111111 
  74 11111111111111111111111111111111111111111111111111111111111111111111111111111111111111111111111111111111111111111111111111111111111111 
  75 11111111111111111111111111111111111111111111111111111111111111111111111111111111111111111111111111111111111111111111111111111111111111 
  76 11111111111111111111111111111111111111111111111111111111111111111111111111111111111111111111111111111111111111111111111111111111111111 
  77 11111111111111111111111111111111111111111111111111111111111111111111111111111111111111111111111111111111111111111111111111111111111111 
  78 11111111111111111111111111111111111111111111111111111111111111111111111111111111111111111111111111111111111111111111111111111111111111 
  79 11111111111111111111111111111111111111111111111111111111111111111111111111111111111111111111111111111111111111111111111111111111111111 
  80 11111111111111111111111111111111111111111111111111111111111111111111111111111111111111111111111111111111111111111111111111111111111111 
  81 11111111111111111111111111111111111111111111111111111111111111111111111111111111111111111111111111111111111111111111111111111111111111 
  82 11111111111111111111111111111111111111111111111111111111111111111111111111111111111111111111111111111111111111111111111111111111111111 
  83 11111111111111111111111111111111111111111111111111111111111111111111111111111111111111111111111111111111111111111111111111111111111111 
  84 11111111111111111111111111111111111111111111111111111111111111111111111111111111111111111111111111111111111111111111111111111111111111 
  85 11111111111111111111111111111111111111111111111111111111111111111111111111111111111111111111111111111111111111111111111111111111111111 
  86 11111111111111111111111111111111111111111111111111111111111111111111111111111111111111111111111111111111111111111111111111111111111111 
  87 11111111111111111111111111111111111111111111111111111111111111111111111111111111111111111111111111111111111111111111111111111111111111 
  88 11111111111111111111111111111111111111111111111111111111111111111111111111111111111111111111111111111111111111111111111111111111111111 
  89 11111111111111111111111111111111111111111111111111111111111111111111111111111111111111111111111111111111111111111111111111111111111111 
  90 11111111111111111111111111111111111111111111111111111111111111111111111111111111111111111111111111111111111111111111111111111111111111 
  91 11111111111111111111111111111111111111111111111111111111111111111111111111111111111111111111111111111111111111111111111111111111111111 
  92 11111111111111111111111111111111111111111111111111111111111111111111111111111111111111111111111111111111111111111111111111111111111111 
  93 11111111111111111111111111111111111111111111111111111111111111111111111111111111111111111111111111111111111111111111111111111111111111 
  94 11111111111111111111111111111111111111111111111111111111111111111111111111111111111111111111111111111111111111111111111111111111111111 
  95 11111111111111111111111111111111111111111111111111111111111111111111111111111111111111111111111111111111111111111111111111111111111111 
  96 11111111111111111111111111111111111111111111111111111111111111111111111111111111111111111111111111111111111111111111111111111111111111 
  97 11111111111111111111111111111111111111111111111111111111111111111111111111111111111111111111111111111111111111111111111111111111111111 
  98 11111111111111111111111111111111111111111111111111111111111111111111111111111111111111111111111111111111111111111111111111111111111111 
  99 11111111111111111111111111111111111111111111111111111111111111111111111111111111111111111111111111111111111111111111111111111111111111 
  100 11111111111111111111111111111111111111111111111111111111111111111111111111111111111111111111111111111111111111111111111111111111111111 
  101 11111111111111111111111111111111111111111111111111111111111111111111111111111111111111111111111111111111111111111111111111111111111111 
  102 11111111111111111111111111111111111111111111111111111111111111111111111111111111111111111111111111111111111111111111111111111111111111 
  103 11111111111111111111111111111111111111111111111111111111111111111111111111111111111111111111111111111111111111111111111111111111111111 
  104 11111111111111111111111111111111111111111111111111111111111111111111111111111111111111111111111111111111111111111111111111111111111111 
  105 11111111111111111111111111111111111111111111111111111111111111111111111111111111111111111111111111111111111111111111111111111111111111 
  106 11111111111111111111111111111111111111111111111111111111111111111111111111111111111111111111111111111111111111111111111111111111111111 
  107 11111111111111111111111111111111111111111111111111111111111111111111111111111111111111111111111111111111111111111111111111111111111111 
  108 11111111111111111111111111111111111111111111111111111111111111111111111111111111111111111111111111111111111111111111111111111111111111 
  109 11111111111111111111111111111111111111111111111111111111111111111111111111111111111111111111111111111111111111111111111111111111111111 
  110 11111111111111111111111111111111111111111111111111111111111111111111111111111111111111111111111111111111111111111111111111111111111111 
  111 11111111111111111111111111111111111111111111111111111111111111111111111111111111111111111111111111111111111111111111111111111111111111 
  112 11111111111111111111111111111111111111111111111111111111111111111111111111111111111111111111111111111111111111111111111111111111111111 
  113 11111111111111111111111111111111111111111111111111111111111111111111111111111111111111111111111111111111111111111111111111111111111111 
  114 11111111111111111111111111111111111111111111111111111111111111111111111111111111111111111111111111111111111111111111111111111111111111 
  115 11111111111111111111111111111111111111111111111111111111111111111111111111111111111111111111111111111111111111111111111111111111111111 
  116 11111111111111111111111111111111111111111111111111111111111111111111111111111111111111111111111111111111111111111111111111111111111111 
  117 11111111111111111111111111111111111111111111111111111111111111111111111111111111111111111111111111111111111111111111111111111111111111 
  118 11111111111111111111111111111111111111111111111111111111111111111111111111111111111111111111111111111111111111111111111111111111111111 
  119 11111111111111111111111111111111111111111111111111111111111111111111111111111111111111111111111111111111111111111111111111111111111111 
  120 11111111111111111111111111111111111111111111111111111111111111111111111111111111111111111111111111111111111111111111111111111111111111 
  121 11111111111111111111111111111111111111111111111111111111111111111111111111111111111111111111111111111111111111111111111111111111111111 
  122 11111111111111111111111111111111111111111111111111111111111111111111111111111111111111111111111111111111111111111111111111111111111111 
  123 11111111111111111111111111111111111111111111111111111111111111111111111111111111111111111111111111111111111111111111111111111111111111 
  :::
 } 
} 
