# Supplementary material for: Cut-off Scale and Complex Formation in Density Functional Theory Computations of Epoxy-Amine Reactivity
Source: ACS Omega. 2021 Oct 25;6(44):29424–31. doi: 10.1021/acsomega.1c03229 (PMC8587129; doi:10.1021/acsomega.1c03229)
Supplement: Supplementary file 1 — ao1c03229_si_001.zip [file ao1c03229_si_001.zip › Final_structures/Primary/A1_E4_B3LYP-D3_CC-PVTZ-F_ canonical/Epoxy_frag4_transition_state_1-7_isomer22.vib]

{ 
 s_m_m2io_version
 :::
 2.0.0 
} 

f_m_table { 
 i_j_atom_total
 :::
 43
 m_column[134] { 
  s_m_data_name
  s_m_column_name
  i_m_width
  b_m_visible
  s_m_units
  :::
  1 r_j_Frequency  "Frequency"  10 1 "" 
  2 s_j_Symmetry  "Symmetry"  10 0 "" 
  3 r_j_Intensity  "Intensity"  10 1 "" 
  4 r_j_Raman_Act  "Raman Act"  10 0 "" 
  5 r_j_Raman_Int  "Raman Int"  10 0 "" 
  6 r_j_x1  "x1"  10 0 "" 
  7 r_j_y1  "y1"  10 0 "" 
  8 r_j_z1  "z1"  10 0 "" 
  9 r_j_x2  "x2"  10 0 "" 
  10 r_j_y2  "y2"  10 0 "" 
  11 r_j_z2  "z2"  10 0 "" 
  12 r_j_x3  "x3"  10 0 "" 
  13 r_j_y3  "y3"  10 0 "" 
  14 r_j_z3  "z3"  10 0 "" 
  15 r_j_x4  "x4"  10 0 "" 
  16 r_j_y4  "y4"  10 0 "" 
  17 r_j_z4  "z4"  10 0 "" 
  18 r_j_x5  "x5"  10 0 "" 
  19 r_j_y5  "y5"  10 0 "" 
  20 r_j_z5  "z5"  10 0 "" 
  21 r_j_x6  "x6"  10 0 "" 
  22 r_j_y6  "y6"  10 0 "" 
  23 r_j_z6  "z6"  10 0 "" 
  24 r_j_x7  "x7"  10 0 "" 
  25 r_j_y7  "y7"  10 0 "" 
  26 r_j_z7  "z7"  10 0 "" 
  27 r_j_x8  "x8"  10 0 "" 
  28 r_j_y8  "y8"  10 0 "" 
  29 r_j_z8  "z8"  10 0 "" 
  30 r_j_x9  "x9"  10 0 "" 
  31 r_j_y9  "y9"  10 0 "" 
  32 r_j_z9  "z9"  10 0 "" 
  33 r_j_x10  "x10"  10 0 "" 
  34 r_j_y10  "y10"  10 0 "" 
  35 r_j_z10  "z10"  10 0 "" 
  36 r_j_x11  "x11"  10 0 "" 
  37 r_j_y11  "y11"  10 0 "" 
  38 r_j_z11  "z11"  10 0 "" 
  39 r_j_x12  "x12"  10 0 "" 
  40 r_j_y12  "y12"  10 0 "" 
  41 r_j_z12  "z12"  10 0 "" 
  42 r_j_x13  "x13"  10 0 "" 
  43 r_j_y13  "y13"  10 0 "" 
  44 r_j_z13  "z13"  10 0 "" 
  45 r_j_x14  "x14"  10 0 "" 
  46 r_j_y14  "y14"  10 0 "" 
  47 r_j_z14  "z14"  10 0 "" 
  48 r_j_x15  "x15"  10 0 "" 
  49 r_j_y15  "y15"  10 0 "" 
  50 r_j_z15  "z15"  10 0 "" 
  51 r_j_x16  "x16"  10 0 "" 
  52 r_j_y16  "y16"  10 0 "" 
  53 r_j_z16  "z16"  10 0 "" 
  54 r_j_x17  "x17"  10 0 "" 
  55 r_j_y17  "y17"  10 0 "" 
  56 r_j_z17  "z17"  10 0 "" 
  57 r_j_x18  "x18"  10 0 "" 
  58 r_j_y18  "y18"  10 0 "" 
  59 r_j_z18  "z18"  10 0 "" 
  60 r_j_x19  "x19"  10 0 "" 
  61 r_j_y19  "y19"  10 0 "" 
  62 r_j_z19  "z19"  10 0 "" 
  63 r_j_x20  "x20"  10 0 "" 
  64 r_j_y20  "y20"  10 0 "" 
  65 r_j_z20  "z20"  10 0 "" 
  66 r_j_x21  "x21"  10 0 "" 
  67 r_j_y21  "y21"  10 0 "" 
  68 r_j_z21  "z21"  10 0 "" 
  69 r_j_x22  "x22"  10 0 "" 
  70 r_j_y22  "y22"  10 0 "" 
  71 r_j_z22  "z22"  10 0 "" 
  72 r_j_x23  "x23"  10 0 "" 
  73 r_j_y23  "y23"  10 0 "" 
  74 r_j_z23  "z23"  10 0 "" 
  75 r_j_x24  "x24"  10 0 "" 
  76 r_j_y24  "y24"  10 0 "" 
  77 r_j_z24  "z24"  10 0 "" 
  78 r_j_x25  "x25"  10 0 "" 
  79 r_j_y25  "y25"  10 0 "" 
  80 r_j_z25  "z25"  10 0 "" 
  81 r_j_x26  "x26"  10 0 "" 
  82 r_j_y26  "y26"  10 0 "" 
  83 r_j_z26  "z26"  10 0 "" 
  84 r_j_x27  "x27"  10 0 "" 
  85 r_j_y27  "y27"  10 0 "" 
  86 r_j_z27  "z27"  10 0 "" 
  87 r_j_x28  "x28"  10 0 "" 
  88 r_j_y28  "y28"  10 0 "" 
  89 r_j_z28  "z28"  10 0 "" 
  90 r_j_x29  "x29"  10 0 "" 
  91 r_j_y29  "y29"  10 0 "" 
  92 r_j_z29  "z29"  10 0 "" 
  93 r_j_x30  "x30"  10 0 "" 
  94 r_j_y30  "y30"  10 0 "" 
  95 r_j_z30  "z30"  10 0 "" 
  96 r_j_x31  "x31"  10 0 "" 
  97 r_j_y31  "y31"  10 0 "" 
  98 r_j_z31  "z31"  10 0 "" 
  99 r_j_x32  "x32"  10 0 "" 
  100 r_j_y32  "y32"  10 0 "" 
  101 r_j_z32  "z32"  10 0 "" 
  102 r_j_x33  "x33"  10 0 "" 
  103 r_j_y33  "y33"  10 0 "" 
  104 r_j_z33  "z33"  10 0 "" 
  105 r_j_x34  "x34"  10 0 "" 
  106 r_j_y34  "y34"  10 0 "" 
  107 r_j_z34  "z34"  10 0 "" 
  108 r_j_x35  "x35"  10 0 "" 
  109 r_j_y35  "y35"  10 0 "" 
  110 r_j_z35  "z35"  10 0 "" 
  111 r_j_x36  "x36"  10 0 "" 
  112 r_j_y36  "y36"  10 0 "" 
  113 r_j_z36  "z36"  10 0 "" 
  114 r_j_x37  "x37"  10 0 "" 
  115 r_j_y37  "y37"  10 0 "" 
  116 r_j_z37  "z37"  10 0 "" 
  117 r_j_x38  "x38"  10 0 "" 
  118 r_j_y38  "y38"  10 0 "" 
  119 r_j_z38  "z38"  10 0 "" 
  120 r_j_x39  "x39"  10 0 "" 
  121 r_j_y39  "y39"  10 0 "" 
  122 r_j_z39  "z39"  10 0 "" 
  123 r_j_x40  "x40"  10 0 "" 
  124 r_j_y40  "y40"  10 0 "" 
  125 r_j_z40  "z40"  10 0 "" 
  126 r_j_x41  "x41"  10 0 "" 
  127 r_j_y41  "y41"  10 0 "" 
  128 r_j_z41  "z41"  10 0 "" 
  129 r_j_x42  "x42"  10 0 "" 
  130 r_j_y42  "y42"  10 0 "" 
  131 r_j_z42  "z42"  10 0 "" 
  132 r_j_x43  "x43"  10 0 "" 
  133 r_j_y43  "y43"  10 0 "" 
  134 r_j_z43  "z43"  10 0 "" 
  :::
 } 
 m_row[123] { 
  r_j_Frequency
  s_j_Symmetry
  r_j_Intensity
  r_j_Raman_Act
  r_j_Raman_Int
  r_j_x1
  r_j_y1
  r_j_z1
  r_j_x2
  r_j_y2
  r_j_z2
  r_j_x3
  r_j_y3
  r_j_z3
  r_j_x4
  r_j_y4
  r_j_z4
  r_j_x5
  r_j_y5
  r_j_z5
  r_j_x6
  r_j_y6
  r_j_z6
  r_j_x7
  r_j_y7
  r_j_z7
  r_j_x8
  r_j_y8
  r_j_z8
  r_j_x9
  r_j_y9
  r_j_z9
  r_j_x10
  r_j_y10
  r_j_z10
  r_j_x11
  r_j_y11
  r_j_z11
  r_j_x12
  r_j_y12
  r_j_z12
  r_j_x13
  r_j_y13
  r_j_z13
  r_j_x14
  r_j_y14
  r_j_z14
  r_j_x15
  r_j_y15
  r_j_z15
  r_j_x16
  r_j_y16
  r_j_z16
  r_j_x17
  r_j_y17
  r_j_z17
  r_j_x18
  r_j_y18
  r_j_z18
  r_j_x19
  r_j_y19
  r_j_z19
  r_j_x20
  r_j_y20
  r_j_z20
  r_j_x21
  r_j_y21
  r_j_z21
  r_j_x22
  r_j_y22
  r_j_z22
  r_j_x23
  r_j_y23
  r_j_z23
  r_j_x24
  r_j_y24
  r_j_z24
  r_j_x25
  r_j_y25
  r_j_z25
  r_j_x26
  r_j_y26
  r_j_z26
  r_j_x27
  r_j_y27
  r_j_z27
  r_j_x28
  r_j_y28
  r_j_z28
  r_j_x29
  r_j_y29
  r_j_z29
  r_j_x30
  r_j_y30
  r_j_z30
  r_j_x31
  r_j_y31
  r_j_z31
  r_j_x32
  r_j_y32
  r_j_z32
  r_j_x33
  r_j_y33
  r_j_z33
  r_j_x34
  r_j_y34
  r_j_z34
  r_j_x35
  r_j_y35
  r_j_z35
  r_j_x36
  r_j_y36
  r_j_z36
  r_j_x37
  r_j_y37
  r_j_z37
  r_j_x38
  r_j_y38
  r_j_z38
  r_j_x39
  r_j_y39
  r_j_z39
  r_j_x40
  r_j_y40
  r_j_z40
  r_j_x41
  r_j_y41
  r_j_z41
  r_j_x42
  r_j_y42
  r_j_z42
  r_j_x43
  r_j_y43
  r_j_z43
  :::
  1 -366.287457463891 ""  520.549379180634 0 0 0.00645910808347424 -0.022267050738573 -1.15103148968437e-05 -0.00352807024674651 -0.00271801347308648 -0.0019843663882157 0.00113403498228086 0.000979663036797005 0.00327870251752504 -0.00205743388023791 -0.00420949852149558 0.00224525714821054 -0.0014740171848895 -0.00271930582120308 0.000763382606554279 -0.000918015626714854 -0.0016212866881124 8.51368214399645e-05 -0.000206205269257634 -0.00112125282043222 0.000499300177106086 1.30873188452498e-05 -0.00125097040742889 0.000109510623491366 -0.000571317217293218 -0.000200546858478826 -0.000313415547368714 -0.00062076526767872 -0.000217752445101648 -0.000491110292838895 -0.000629297577693801 -9.45232665815412e-05 -0.000599581613327463 -5.68234874649725e-05 -0.000194307954535923 -0.000324804853872602 0.00639787857045165 0.00294508777907078 -0.0010558587505149 0.0102617468737234 -0.0401388784604459 0.0259702473620676 -0.00294486304495289 0.000140397218532761 0.000499407155974314 -0.00226288075407189 -0.000324475774713491 -0.000980182802534215 -0.000528543122397876 0.00217320189808778 -0.0010048183356973 0.00036338576146408 0.00526977145776034 0.000715980190999819 -0.000243537057569778 -0.000527048374812148 0.000154007144703938 8.30843938421418e-05 -0.00103755872654559 -0.000732320480516892 -0.00268147753540345 -0.000645492800845705 1.15510070837728e-05 -0.000335245243693471 -0.000144676845416995 -0.000543138700473171 -0.00147930798831324 5.23825725739688e-05 -0.000294209653015763 -0.000772614193648371 0.000233852650586175 -0.000536804338321886 0.000194293905644587 -0.000371642643647573 0.000117422665106108 2.80922332024067e-05 0.00030608295041916 -0.000632679507105027 6.21925595867372e-05 -1.88374266878944e-05 -5.55217678335461e-05 -0.22440618555202 -0.0618672958136053 0.0142110049724499 0.0163189551599471 0.0444520019647975 0.026783231809989 0.0182988590309087 -0.0528234197053689 -0.0283194856690461 -0.0550303620947947 -0.020590718511962 -0.0560161488878911 -0.0892146223249956 -0.0342009470648567 0.00325145788689982 -0.0366977368201772 -0.0467581736499199 -0.0192698486008646 0.0357406100721562 0.00925790823316489 -0.00687976082634157 0.0909690187478114 0.0380925859382308 -0.0263953668829185 0.0334993385890182 0.0321133326034821 0.0193272118648438 0.0322500189423554 0.010524917021515 0.00403742920598084 0.0273659068721477 0.00494274778515591 -0.00679699152381104 0.0774693543442126 0.0598031077472923 -0.0175828681829178 0.0835352906239899 0.0403310543247174 -0.0442717801774238 0.0393560108654312 0.0319177132247159 0.0178290836835502 0.0335056967720637 0.0306791343477007 0.0105412699588784 0.0312502764832353 0.0287560940038932 0.0171912847997853
  2 44.8928593980745 ""  1.09734030282704 0 0 0.0173238303061034 0.0120471031744334 0.00129801867454724 0.0246401666079958 0.0635535006042053 -0.018806071460767 0.0233779068901605 0.0473314245663664 -0.00694937415304981 0.0274198147095504 0.0231339266998823 0.00381121303423844 0.0307585683099965 -0.00222141867463441 0.0141394309820315 0.0311602900660598 -0.00334359771951971 0.0147901962280962 0.0263514103370764 0.0280739153207423 0.00121764329316314 0.0218469022688822 0.0533377637041844 -0.00968902400789103 0.0353944123981346 -0.0303267850293192 0.0257578628735336 0.0754570878268707 -0.0134407360201914 -0.00596847075756551 0.0470213805450294 -0.0886803415809514 0.0487903541418603 -0.0131411514825422 -0.0124141787726291 0.0432217518642946 0.0328949860695015 0.0171548946287306 0.00413725901377772 0.0405802714864993 -0.0127873873940532 0.01974379317406 0.0281735281850358 0.0199923908789684 0.00518684534482715 0.0336710410185686 -0.0224232518687834 0.0225641360315535 0.0251898943073831 0.0325057539830158 -0.000647280835786312 0.0189079272809792 0.074157567616969 -0.0177668974553894 0.0727791638303073 0.0228845671869009 -0.0159810461100237 0.08045943582671 -0.0232304751749356 -0.00650081633266654 0.099831127007507 -0.0291318426977974 -0.0201738952893943 0.0151792758607172 -0.102217261254743 0.0652741820995458 0.0837088903177696 -0.0980031670317879 0.0413909340629122 0.0505268743889838 -0.108698452651693 0.0570097997354716 -0.0356123865123307 -0.0221671260046481 0.0638029711060382 -0.014684801480863 -0.023903144150404 0.0516675978644168 -0.0227442189967635 0.0213159856501582 0.027395132552281 -0.0656704979347663 0.00469913181203779 -0.0287144295521287 -0.0391865692272512 -0.0469663705765297 0.00687730530725122 -0.0367187872322503 -0.0143488907637882 -0.0066686791116558 -0.0844797437149442 -0.00983636193960945 -0.0370667159257554 -0.0602093000591405 0.0186241988990458 -0.0292558095033628 -0.0493566497140753 -0.0218035943964764 -0.00832785454092564 -0.0604427368866136 0.00230359606564817 -0.027902940895377 -0.072559807994785 0.0216266649643058 -0.0428277052946761 -0.0480680149701134 -0.0278597142683309 -0.00642989961011574 -0.0415680844917241 0.0162798184656975 -0.0280490595947402 -0.0799224964798528 -0.00467337928975428 -0.0320109521143611 -0.0786694396186423 0.0382233038423333 -0.0379149006562815 -0.0748519925483851 0.0190602598811463 -0.0619619278587005 -0.0419257896980613 -0.0386716403935793 0.00216957158211699 -0.0681756519927338 -0.041885772255426 0.000633550792841166 -0.0250717406348293 -0.0260211530462713 -0.00372529999044516
  3 57.3313729087108 ""  4.35966671780655 0 0 -0.0152271420190195 0.00646443690374633 0.0237645491527305 -0.0201719716178079 -0.0437662777191022 0.0581485189686456 -0.0135928009553045 -0.0160367227442497 0.0333952837375618 -0.0186471558592008 -0.031747589177145 0.0213368362870779 -0.00885629261813714 -0.0239428994655773 0.00169930840946752 0.0072425401084945 0.00144668764166676 -0.00645255273839575 0.010793017067894 0.0243276770990151 0.00403632682202514 0.000620104688309967 0.0159300433850748 0.0232599209443499 0.024239874627275 -0.00397104571680442 -0.0250089521939434 0.0546419018325586 0.00608693638540542 -0.0405385646718536 0.0172419887233927 -0.0370782969380121 -0.036827469121359 0.0216206474162199 0.0105398816974747 -0.014587871568445 -0.0313111584678363 0.0558214696881214 0.0189967320403669 -0.0310306028665715 0.00453451579747713 0.0490240805820192 -0.0304868565050876 -0.0520244907900623 0.027803112317513 -0.013311539163176 -0.0390945280189872 -0.00650249361886805 0.0224691448159532 0.0451437199492475 -0.00155300108777172 0.00396178614290644 0.0294417306060731 0.0304728827490779 0.0573858668878347 0.0301326804439839 -0.0397469818092652 0.0630963915173904 -0.00360846961678987 -0.0456081941640823 0.0663127776298762 -0.000859074016862056 -0.0462640171661759 -0.00138740978304271 -0.0453405433561473 -0.0256695775421482 0.019625434659713 -0.0484516612880716 -0.0445236063795414 0.0289983569331351 -0.0413214696030138 -0.0486694264304437 0.00681149303844299 0.00465575772472969 -0.00308711445977236 0.0303529208543119 0.00812319926771004 -0.0245308013056581 0.0257582061071174 0.0292840456155483 -0.00877202194833891 -0.00482353123846018 0.00182131402136108 -0.0450960344336461 0.00428287997236607 -0.000293654032879232 -0.124184619239546 0.02785616703671 -0.0115270729150714 -0.0441865633147075 0.0146989127680881 -0.00832778638474795 -0.0830059092534923 -0.0587083336102332 0.020865711363525 -0.0444126406595357 0.0916584844201468 -0.0424985314322379 -0.0307265896756968 -0.0468342984551031 0.0246747221580708 0.0506613051884888 0.00808090609937899 0.00797728440973622 0.0361293404913493 -0.0485238453133126 0.0646632354293123 0.0880173583955496 -0.0694800361292902 0.00660797879042401 0.0321556819372357 -0.0634135126906859 0.0236251209236646 0.0490905485676923 0.0480019852845229 -0.00123292244682517 0.0345665186565178 0.0145937746882723 0.0144732790878992 0.0692279286658371 -0.0812523361461172 0.0665386493331021 0.103470758274601 -0.0294269181071662 0.0788326041726583 0.092142409912005 -0.0363162705511212 0.0762362217744829 0.0936129843621314
  4 66.0413406088168 ""  0.125393080492378 0 0 -0.0117638138757492 0.0210548342520056 0.025108197677525 -0.0101633913704822 0.0199792401350707 0.0336808647156863 -0.00688589063881 0.0224826661593696 0.0288934761524233 -0.0102329750877196 0.0212382420426583 0.0198573190033193 -0.00427273311877935 0.018008680161434 0.0124412338296199 0.00644773542742779 0.0155446374011263 0.0147671821620221 0.0102031734447807 0.0153786290173365 0.0249914201579447 0.00292385094126869 0.0214313350555893 0.0305327411289771 0.0186061232261061 0.000875920449424541 0.00769659053701154 -0.00492924343712144 -0.030796872934271 0.100601140074745 -0.00400833853379364 0.0819474905977014 -0.0367782971881214 0.079944522226026 -0.070153400483943 -0.0479468107544271 -0.0106704297890356 0.0622700177269854 0.0236507645546735 -0.00859139690862644 0.00258182095798668 0.057836182730865 -0.0178590642084313 0.0213926169812406 0.0186185929420282 -0.00774381587276145 0.0180131557028163 0.00483249931003081 0.0185335870402853 0.0100546763218232 0.0285552490082183 0.00576324541279224 0.0219075711528275 0.0374538600900199 0.0117707654487263 -0.0818646242738066 0.135743317650161 0.00671367143155842 -0.0468916422363875 0.0950472014248192 -0.0481742595881129 0.0153639119786066 0.138220025071552 0.0269974895822834 0.103557951434279 -0.0834665089154886 -0.055773630569945 0.114644110853154 -0.0132063120657827 0.000844400999188085 0.0867827603510628 -0.0457977851246462 0.0974659260517252 -0.0498763703701732 -0.112935115949615 0.0886642142561848 -0.0859939888231638 -0.0501296693095067 0.0946698038789965 -0.125922372532116 -0.023346843247085 -0.025927981664821 0.0104603070751013 -0.0589032477724035 -0.0214193756837222 -0.000855300667823385 -0.0497826523122329 -0.015090485676976 -0.00698890195521597 -0.0259556124289204 -0.020395691520006 -0.00202500923610223 -0.087334552919805 -0.0386491948782787 0.0387959254455282 -0.0594013324006744 -0.00141234511711392 -0.0419964350146231 -0.0209505626223172 -0.00151138765860931 -0.0363717480544499 -0.0235369106188457 -0.0185004287555889 -0.00655931364639585 -0.0478736275948689 0.0169334970300554 -0.0789976674120182 0.0103779152372446 0.0270002938021563 -0.0152180762060577 -0.0243809418030613 -0.0325534722014333 -0.0474882442917429 -0.0302173281971516 -0.00845866777981457 0.0128100171163677 -0.0416035811588864 -0.0337019515588963 -0.0172760945107413 -0.0630229347833373 0.0216953463082214 -0.0896677531183021 0.0195821803500088 -0.0102457247450789 -0.0969493223924078 0.0260390199150779 0.0518703322317805 -0.0802713232503005 0.0128322158402815
  5 91.8900059235478 ""  0.914589240926389 0 0 0.00396886862983652 -0.00923317609903067 0.0159389600557781 0.00173585802131038 -0.0167725928238671 0.0177199078245575 0.00103167589204817 -0.00678589777019017 0.0121147841539855 0.000421467232300742 -0.00764814694215209 0.0112535622381814 0.00147283540424079 -0.0107546148004756 0.0117971543508729 0.00207818890718379 -0.0144180475601542 0.0130382661814307 0.00131511356756199 -0.00606228291752792 0.0111548996506561 0.000424709706924621 -0.00116793731653216 0.00998858568230338 0.00426387228483808 -0.032215794594642 0.0191822454975875 -0.00597112933501706 -0.0457283510607459 0.0583349204010552 -0.000407727195153585 -0.00191923863775997 0.00966314298938844 0.0183238707847752 -0.069471442561333 -0.00763184733369455 0.00378743409107624 -0.00276442913517948 0.0155857187720317 -9.79167585576346e-05 -0.00872805345919397 0.0202840010788681 -0.000417490504332898 -0.00937918780274983 0.0118158249805001 0.00186942188797144 -0.0136360594886351 0.0129270353476142 0.00223002004701852 -0.00728305156163297 0.0116820570814968 0.000293918970903572 0.0018179236075306 0.00928412599247464 0.00756249708621974 -0.0702461885653326 0.084279617691728 0.00469175147633739 -0.0454431098874599 0.0445801467022706 -0.0405672913461608 -0.0298204840397172 0.0710195640759862 0.00888907787835665 0.00677563748886091 -0.0124470024064217 -0.0130834563054025 0.01569083113615 0.0218512145660312 -0.000387733728460015 -0.00692204947318991 0.0127773306421184 0.0255739518869426 -0.0597266045314858 -0.0398016893282594 0.0183635595955737 -0.081727675903393 -0.000661026811397837 0.0202775795590813 -0.0947439724378111 -0.00379896372223782 0.0271553622708671 -0.00698625473840699 -0.00823197747468408 0.0166536569199456 0.0031917749440511 0.0229977339333404 0.00947842959403009 -0.0101234698690695 0.0106975449732749 0.0207875365215128 -0.0109967653551292 -0.00976918638208834 0.0374614782113881 0.00246269615533058 -0.00869929987674333 -0.00359089610763913 -0.0209944926246131 0.00908873247947251 -0.0378338351389489 0.0774628586542484 -0.0785372984406151 0.0161386686746528 0.00322522559993934 -0.0263493239164891 -0.0577048423333408 0.144613350968334 -0.0932224115952014 -0.0860832045582937 0.0389330680317149 -0.117649039871518 -0.0162212465779102 0.120374183631706 -0.0594445126800938 0.0154248473678511 -0.0529973847610599 -0.0436263375372729 0.0420428272473294 0.0238244321446166 0.0313587677506966 -0.0913471179542084 0.175573060923903 -0.108487947556419 -0.0124446935128229 0.177847250572401 -0.0776141802190291 -0.080288351514954 0.128055938732665 -0.101548608340427
  6 102.446438362028 ""  0.532195782945316 0 0 0.012246073836355 -0.0187176484867927 -0.015573953228069 0.0114412995968855 -0.0174004564993287 -0.0186096568707028 0.00619409535671377 -0.00626679430594526 -0.0194852690254057 0.0223807921293205 -0.0989276330517698 0.025454141687029 0.0156089846775999 -0.0836428356837766 0.0243786874254214 -0.00663833775090347 0.0239070083896676 -0.0214707232467389 -0.0218842707906879 0.112977309215877 -0.0646508090326678 -0.0157392817133254 0.0985654524981792 -0.0640754309095107 -0.00959944532856995 0.00891100169098943 -0.00903094203635853 -0.00155323019779271 -0.00302647042939646 0.0362695958926121 -0.00929477368213478 0.0298363256992303 -0.00935519824048786 -0.0193530804726182 -0.0312858432384553 -0.0356162949660166 0.0107427128672607 -0.0512941570581067 -0.0143677285881973 0.0132760548338749 -0.00729087533779863 -0.0397657749358726 0.0386025484754951 -0.174270338801719 0.0584306118971501 0.0283771656029605 -0.152858858048915 0.059185771461432 -0.0391572723132191 0.188388042278748 -0.096755546571323 -0.0277755147289331 0.169227411272697 -0.0975256290398127 0.00456917265826426 -0.0109034847194001 0.0468676949665201 0.00489913005572131 -0.0275124546250162 0.0420549901686656 -0.00241488801157659 0.023787958727277 0.0565065193534104 0.00711674070946782 0.0353287275343951 -0.011680360415601 -0.0209269736956443 0.0307762188543063 -0.0085385085998477 -0.014181952335099 0.0386360670757597 -0.00882885493380636 -0.0220559665374558 -0.023816656807994 -0.0664962963228575 -0.0227892471513559 -0.0543765828681477 -0.0178283433314522 -0.0263774135357464 -0.0454553928615601 -0.045381509562693 0.00688751090395226 -0.00415041565269272 0.0251486145261572 0.00985506693867309 -0.0151847364567238 0.0406649482035535 0.00487629526942076 -0.00282709601537451 0.0186827240274604 -0.00350120378850231 -0.00507203824187707 0.0334069803191346 0.01039286855312 -0.00918349406285193 0.0247773777906135 -0.0109191555658851 0.0161035152897853 0.0142384468764952 -0.0106109369065796 0.0257002433523854 0.0063660098582405 -0.0025003432022162 0.00921651541495393 0.019739359040299 0.00746971636502284 -0.0152226806485031 0.0414784781150312 0.0074163446978851 0.0359851535388663 -0.038124184836058 -0.0479638244701867 0.05621035402223 0.0156016218994673 -0.000783233948080103 -0.00547716293723612 0.0152753168380656 0.000941927220833152 0.0129581468288193 0.0347888928862545 0.00456268957632957 -0.00932914379773209 0.0365573823888035 -0.0160264304440687 -0.0287931859313213 0.0798543822539483 0.0470750574836232 -0.0392953628567766 0.0354839237445455
  7 110.129845867602 ""  0.513643297410416 0 0 0.00590285282210683 0.0394294047411042 -0.0266371171453474 0.00905401828687934 0.0580618416740644 -0.037399480829343 0.014298008311329 -0.0181325340427311 0.00206019697176193 0.0261167441911371 -0.0825507245108571 0.0334759466435493 0.0270947235074727 -0.105440238160131 0.0457105591179078 0.0198289011254978 -0.0710410672658721 0.0316131752017654 0.0163415652224631 -0.0560725268395021 0.0210029614430529 0.0128530333908835 -0.0281034196600611 0.00542251243209366 0.00991153908883572 -0.00222238614425564 0.00472461318811631 -0.0554813093251693 -0.00271113907012188 -0.0335831476556938 -0.00117205805837911 0.0482714946267657 -0.0177667733353794 0.0757021249690059 0.04462914766026 0.0292930771705606 0.0114228596182712 0.0303324075682679 -0.0253321453583651 0.0121144329685568 0.0362487058132436 -0.0290635904688095 0.0313130285153323 -0.0944134226256516 0.0390786591430383 0.0323486743964041 -0.134905347821529 0.060084752459141 0.0116764298995228 -0.0493083228219863 0.0175522222398785 0.00800474644141971 -0.00173461205512834 -0.00713742528982803 -0.0506242927818077 -0.029350937989138 -0.0218226083997606 -0.063265881906892 0.0531699286879928 -0.0563736553758622 -0.0983790680435904 -0.0311317683140433 -0.0509805947473383 0.0453525165989919 0.0564568472234452 0.000311833940304594 -0.0474006720349836 0.0259984473136214 -0.0311006342538088 -0.0100843388781845 0.101088715074731 -0.0397328606134674 0.124181866963182 0.0464498606601971 0.0587239700034385 0.0666761171412607 0.105333071917487 0.00683873797124568 0.082452839678785 0.01717122576868 0.0409874107257012 -0.0453534230807451 0.0321688933479163 0.0111554658344391 -0.0242007199065528 0.0134703755843158 -0.0291406541365022 -0.0133039937125624 0.0377499202333086 -0.0163478861992847 -0.0363869062426688 0.0395103998651974 0.0160291924408976 -0.0528676871607391 0.0174795362489205 0.0118944509986289 0.00136197344427989 0.0557553448535508 -0.0149609325077265 -0.0109691945653595 0.0171553547377891 0.00719507927192436 -0.0332918624384252 0.0156839410250585 0.0244375979165531 -0.0173690976039469 0.00724452578673888 -0.0312993772326643 -0.00772490530689706 0.0202540833230747 0.0162977939322641 0.00939260654458395 0.0233374923007428 0.0113646583607641 -0.0284139981639579 0.00141208908049361 0.0202002227026104 -0.0493006629802666 0.0067821337481983 0.0336507176641069 0.00552932490322071 0.00990008703559734 -0.0466064531899079 -0.0198479903959745 0.0037524876368897 -0.0431354221092263 -0.041377792813946 -0.000280358147315901 -0.0363529411227488
  8 128.792536311207 ""  6.09897062673398 0 0 -0.00448080568753279 0.00723679162757782 0.00649808475173151 -0.00394696158049736 0.0260451695284782 -0.0168220085640261 -0.000777955052100591 -0.00113282505892443 -0.00468136767946445 0.0025053060437531 -0.0182976744574478 0.00330225605500096 0.00383301256197744 -0.0259633278126016 0.00723077497050558 0.00317639607024001 -0.0196182641258529 0.00476783922181458 0.00274600587889615 -0.0194863005233355 0.0031411640388207 0.00110297994685524 -0.00806440046076325 -0.00173627767477854 -0.000864792851283977 0.00294887545443234 -0.00247237945524403 -0.0168122252263458 0.00546273282302728 -0.0203417422014115 -0.00249369607462889 0.0106333061029873 -0.0056105151797252 0.0133204431350642 0.0248182069646882 0.0108156357065789 0.0164280083575859 0.0253810681960077 0.0093137512551006 -0.0015683800344485 -0.00848228889528162 0.0333002654893874 0.00411148826780454 -0.0214858332647556 0.00472421034553061 0.00487216565702778 -0.0332428412920091 0.0100961974259904 0.00192443453910418 -0.0204284651195931 0.00336491423954659 0.000871377647720114 -0.000886003513755758 -0.00309627893463619 -0.0220472728366477 0.00409935436897233 -0.0288663429978972 -0.0246792121370694 0.0174002085779515 -0.0172856966745818 -0.0135287425510981 -0.00318290708667082 -0.0260637540866463 0.00868594443365843 0.0109937476448614 0.00447936164609392 -0.01225668068097 0.000398351526538414 -0.0121420407998072 -0.0053606588172551 0.0267920910215756 -0.0121572007437886 0.0250431300160444 0.0228669862151571 0.0271713646116375 0.0105579896622522 0.0447893182530797 0.00311593770609366 0.0145861170327639 0.0236048740720789 0.0129029724646776 0.056945117088616 0.000750937916542709 -0.0823878021358679 0.0145420696162579 0.0523740523442512 0.0939489756236787 -0.0270324531287555 -0.00443488360181522 0.00240257014415988 0.060589161913527 -0.00445597283685213 -0.0970189022323429 0.0825596628787458 0.0382414758640156 -0.0845098668636417 -0.117637483562856 -0.0446690330790952 -0.00946866902281212 -0.0446367119343649 -0.0568499466627044 -0.0130478860550987 0.044673398639293 -0.0293112274044494 -0.099159410425808 -0.041763684079234 0.0292796546015348 0.106042596096549 -0.0798737148438967 -0.0824064143917685 -0.00406701509052289 -0.0908080072727096 -0.115329739506619 -0.0396665604296464 0.0720420188458385 0.0178671901242035 -0.0836246912680201 0.0569325774752031 -0.0227075256918892 -0.111571300971515 -0.125807318754443 0.0081589356884574 0.174191872916343 -0.0059658790668906 0.0549175798874296 0.100279545116096 0.00911999470130326 0.0902866018847525 0.134514383085674
  9 159.066969744698 ""  0.633320601318022 0 0 -0.00483052125092352 -0.000993375675670165 -0.0123089056589419 0.00126925873505806 0.0250365472769217 -0.00632549727896731 -0.00540333297564804 0.0204093138653737 0.00435598627056981 -0.000955083070935771 -0.00754199612403847 0.0170213352997242 -0.0015842840413343 -0.00927129444817829 0.0167050765499915 -0.00441418966237794 0.0140214572849582 0.006621549176873 -0.00827183737023771 0.0405063015157838 -0.00386496530346301 -0.0102877224021884 0.0454761949203828 -0.00644526170684348 0.00277791170577537 0.000221818961669891 0.00456218478982144 0.0159882611442055 -0.000113162594684198 0.0128363741546968 -0.00052470032954389 -0.0042297935298044 -0.00203080751534076 0.00150803909808039 -0.0125934407661941 -0.00424980213637802 -0.00995701790892927 -0.00807121127589087 -0.0127529356911118 0.0111222302113899 -0.0082725136691401 -0.0190898597960273 0.00168168323651398 -0.027161922577163 0.025325336133367 0.00131125444187604 -0.0310289643517848 0.0255488694361377 -0.0109293880337441 0.0586720191655978 -0.0111176591778824 -0.0141285174940148 0.0685201191927057 -0.0165193113791292 0.0281799779171721 0.00226649594888437 0.03256831981941 0.0298664214850146 -0.0017644973046755 -0.003925264156291 -0.00168590194872734 -0.000726594311170226 0.0125375442752952 -0.00508028211628956 -0.00455949236076448 -0.0052023376672111 -0.0022587977345936 -0.00210968549995923 -0.000560706569625397 0.00381168148992794 -0.00912796710731227 -0.00433836094869064 -0.00315756729298582 -0.0106026944553673 -0.0155071159577979 0.0037767695357136 -0.0227404137369702 -0.00136497429491156 0.00151728164148141 -0.0150885821197628 -0.00398568863470955 0.00231192837720566 -0.0131416691791082 0.00185779548245842 -0.00979632500096861 0.0018137041484606 -0.0158152931396368 -0.00926517146784538 -0.00236152294579812 -0.00964910223602135 0.0107775722482834 -0.00315055360288227 0.0114619663751037 0.00358684116261629 -0.0225164797621638 0.00202797375448016 -0.00355749158509274 0.00214622257201594 -0.0091077041940501 0.0513906767013899 -0.126028413366086 0.0841994875057751 0.00760109900568361 -0.0264527713191418 -0.00363667249093663 -0.0311692917782991 0.0615038694848653 -0.0701356822560383 -0.029219980261432 -0.170705642831269 0.306934155602401 0.223937440506981 -0.289178090419504 0.0296110215341724 -0.0247353436985708 0.0768257420696402 0.0270492451844479 -0.00170106958946916 -0.0404219070249269 -0.112499935485856 -0.0167658234442802 0.0208142374013951 -0.0331523184245656 0.0749389550747833 0.120013946522714 -0.256825153298356 -0.209115016465392 0.189554459412601 -0.035220680711454
  10 184.65339366793 ""  3.40351039430233 0 0 0.00400699097117709 0.0366755698056646 0.0903418116099496 -0.0174939922999944 -0.0547787982167496 0.0517741267421331 0.0243518919814917 -0.0292451005998953 -0.0125155860856238 0.0183129426744543 -0.0305069114593602 -0.035137114914355 0.0326090513073362 -0.0197184426154929 -0.0488141880057265 0.0375158957425268 -0.0128445166856388 -0.0501371642506204 0.0442029543089023 -0.0108486908325438 -0.0404987614182633 0.042734429223711 -0.014940520809119 -0.0186306355629506 -0.00691665525285267 -0.000896735420474975 -0.00308957961532602 -0.0679215141796219 -0.0110165134472626 -0.00343330251950544 0.0311475787227218 0.0355609432568681 0.0696180081904513 -0.0643296310272102 -0.014359083968796 -0.00487580840755271 0.041415353953422 0.102694900762382 0.0944066369143864 -0.0526961123181977 0.0411387340459371 0.157918934910608 0.00829154687104943 -0.0431351225997677 -0.0317156454703916 0.0322205178433805 -0.0192705207912177 -0.0537632947615981 0.0532467649434838 -0.00692092432318966 -0.0413222296364138 0.0507812049405694 -0.0163331106426744 -0.00279617374707103 -0.0904816145941991 -0.0387574508893998 -0.0374458437384606 -0.102783519316599 0.00942127418594585 0.0288667293288814 -0.0537333162362221 -0.00909828298241974 -0.0030899322413753 0.0618941635008694 0.0437448710311481 0.070243746415185 0.0629970457747856 0.0442700864987741 0.0740664726928628 -0.00765808380117818 0.0427034844248508 0.11319664822635 -0.0452927028940616 -0.00998172649526566 -0.00741455823637266 -0.0969500127083564 -0.0170275288019341 0.0388751636848341 -0.0918299300544186 -0.0278115945363375 -0.0476219350640566 -0.0224787387411771 0.0517280412219917 -0.0317570888469413 0.00255286509502894 0.00499709721894415 -0.00492206329241039 0.0147308549206473 0.0111928081076791 0.0270478746799786 -0.0368469062849415 0.017264281494502 -0.0816200701518887 -0.0436516436824885 0.104807812064204 -0.0327631394679177 0.0336479470696242 -0.039255452235044 0.0335818756683628 0.00606684678995131 -0.00935406326883521 0.0233115198186433 -0.0351653276589469 0.0545260683359952 -0.0270257612130514 -0.00454817193755784 -0.000216826375897062 -0.011030377027531 0.0110179656943853 -0.000345091259476989 0.102660812944266 0.039643686073719 -0.0758445127870981 -0.00117361142862354 -0.0388878717059101 0.108266049148981 -0.0107946687147765 -0.0530625904834713 0.0378037637547354 -0.0810458220033616 0.0232427179185943 -0.0349450116167062 0.0118656066208778 -0.00462684492398375 -0.00664675106217442 -0.076041859054173 -0.0396511509035082 0.0494550760927745 0.00543867654799876
  11 199.851935893518 ""  21.7891504696508 0 0 -0.0210061183370626 0.0216102867459797 0.0239524650684725 -0.0133684700335679 0.0598314632224299 -0.0164466496904713 0.0117913439058671 0.000781274726189735 -0.0095067952092647 0.0129156568631408 -0.00658087920636368 -0.0165445109783896 0.0221567270574321 0.00380068610750151 -0.0283017595159086 0.0285233151160152 0.0164089716422074 -0.0313014432551808 0.0321964013173389 0.00841665739874368 -0.0241535715685434 0.0287287831898302 -0.00424765926096201 -0.00641469533160771 0.00987715211339675 0.0127931651627366 -0.00126109832961711 -0.0027440231278649 0.00671201976564376 0.0157592285423677 0.0348698267795887 0.0247131524394551 0.0446458062875481 -0.0365010123319935 -0.0108533601128781 -0.0117493337197356 0.0095354046004167 0.0444475134313013 0.0291608386063819 -0.00876802248419277 -0.00502465677441357 0.0603649035953039 0.00565875488338977 0.000340859887818992 -0.0204116106714106 0.0204066636166683 0.00468200917141082 -0.0347923755202124 0.0365576407085853 0.013700236461115 -0.0259160454499035 0.0329739304503892 0.00293650859092395 0.00223648699662212 -0.01623766383374 -0.00109310056882775 -0.00561909484990926 -0.0185374200616945 -0.00484270432692759 0.0424624709856515 0.019367455697196 0.0221458860242689 0.0250894674316687 0.044729839365763 0.0284373030484506 0.0405358375764434 0.0630791767992738 0.0355095583711634 0.0507239826229335 0.013134497667245 0.0178333485931054 0.0758136185188245 -0.0419660597042574 -0.00856697327181411 -0.0246851346276051 -0.0495307730957337 -0.0321972980611967 0.017090199379837 -0.051815572590965 -0.0106924592483255 -0.0358782354484616 -0.0265746387290207 -0.0190653271052708 0.00269248471761558 -0.0358156605424963 0.0585945402842432 -0.0238872478124239 -0.0350807977771382 0.00287454594939641 -0.000751476495537959 0.0644840738158831 0.00902995539075514 -0.0345498342617084 -0.0611377054278374 -0.00597772268450005 0.00224108834362896 -0.0252596800695324 -0.0152229012731421 0.00437947919861047 -0.0211922509822779 -0.0303666739282773 -0.0116132280212964 0.0467555454914757 -0.134966249614297 0.0779206731826755 -0.0280227566368451 -0.00443154484829023 -0.00873783433661962 -0.0519740285154829 -0.0595302115181743 -0.112819039495956 -0.0345222772751124 0.0683824842814674 0.0271911921220359 0.117647529044821 -0.252588582807 0.0442899148008856 0.0340868930945649 -0.129282457852816 0.216488492213071 -0.0662264357209437 0.0647910526799882 -0.0636826356179322 0.000946721766906996 0.0243891261996805 0.0713669900727835 -0.0240084253687418 -0.0845263883240556 -0.0400771318187295
  12 234.713283073094 ""  6.96467905244868 0 0 -0.0136707228280188 -0.03027959107353 0.054657590929354 -0.0152265604103307 0.0407464100676047 0.0065366112296697 -0.0169110515454594 0.0733247921213325 -0.0200348015521699 -0.0228248139639118 0.0615358697393051 -0.0332038395363257 -0.0035441270770113 -0.0102863266308798 -0.0157073480711642 0.00989649160630022 -0.055635106774692 0.00353745901949538 0.00599631887977876 0.0140105280372358 -0.0107326804256694 -0.0118343387202969 0.0926188295436833 -0.0274047330709351 -0.00302654502820166 -0.0417376581731686 0.00409746609611455 -0.0844586236764571 -0.0437573787525816 -0.0452516544577622 -0.00354361796585065 -0.00701470676592251 0.00457518011273384 0.0404067733210803 0.00564959702132558 0.0328897680328052 0.0165779249228065 -0.0108755364568052 0.0603156488633684 0.00424832016856567 -0.059379978201744 0.0891206507092351 -0.04035265332755 0.0747144867156613 -0.0410713997241271 -0.00342705906659573 -0.0300545273092846 -0.0141381807205521 0.0173086477831698 0.0127158057795981 -0.00868710669778164 -0.0133316466008311 0.13689455113039 -0.0357897543699743 -0.0700733319230483 -0.0824307031880411 -0.0168390576210557 -0.0890490079281278 0.0409958057069458 -0.0890473133591253 -0.160172626502337 -0.087365989284307 -0.0703149195273265 0.0217166137608272 -0.00126255822954715 0.00856637862156854 -0.0204132024876227 -0.0126190491542487 0.0014956828981938 -0.0131234882605123 0.0163251002966576 0.00180142579297683 0.130749778572348 0.0133394327537024 0.070851384497002 0.000164089036088343 0.0925157335006514 0.0359565077597837 0.0278893417503881 -0.0490156403684958 0.0156098735154568 0.0419998638497546 -0.0358336404165244 -0.0267145027369664 -0.0189174991435932 -0.0497723249660584 -0.017020366835432 -0.0235460614278701 -0.0626856204165696 0.0198945161157148 0.0318703550226754 -0.0571111724753205 -0.0581696499252902 -0.00318084156275801 0.00197856484603564 -0.0263996229609521 -0.00193566139425065 -0.102181241698257 0.0243510347430526 0.0361466773689456 0.0274993701006055 0.0163579279206853 0.0352122248392803 0.00435154563227109 0.0305140438569238 0.0423199077952107 0.0173397116542555 0.014469694598406 0.0401217183969937 0.0283822946178935 -0.00530943559978375 0.0307146484105171 0.0477300120155401 0.0236332500300158 0.0474430944460311 -0.00853124221718429 0.0266337618200225 0.0494671576009832 0.0143433284169718 0.0469782810507591 0.0411137405677029 0.0243913083479614 0.00723486731857172 0.0392728063901939 0.0163981052824284 0.0250981793152562 0.0475533729698088 0.00634743855050685 0.0107090932864858
  13 256.880403241883 ""  12.0889801220984 0 0 0.02496072085524 0.0122223933910649 0.0446669085296134 0.0175286745252193 0.0729338559729098 -0.0351490256661606 0.0149018106572258 -0.0174224945755618 0.00995459064809192 0.0167374626471499 -0.0366989674971205 0.0217483386895022 -0.00142569008807856 -0.00695049956404106 0.0175979078939942 -0.023932222467887 0.0240283959130895 0.000149429352659613 -0.0138884761262245 -0.0223828172829489 0.0192205346807921 0.000452618200405584 -0.0539502671622969 0.0221936523615244 -0.023160343871809 0.0193124420267488 -0.0164327446226334 0.0261030894800189 0.0225197937615221 0.00434096462371931 -0.0372539711065106 -0.00581768884989329 -0.0382823958714597 -0.0558464282850694 -0.0180018376297232 -0.0414145342374309 0.0819357823159653 0.053685196961597 0.0525164274413192 0.0239365187229766 -0.0219339821373627 0.113840657718879 0.0217476630966324 -0.0414478052880382 0.0246337073770622 0.00207616692777654 -0.00181494409981545 0.0276074374719473 -0.0164418171614868 -0.0294228205732314 0.0214737525060941 0.000226791816075645 -0.0730095577699122 0.0207059217249557 0.00824310467008508 0.0531504812854961 -0.0293499349728528 0.0199930277655594 -0.0287996264915073 0.0421811131527254 0.0901448611897159 0.0448741199531479 0.0152066181896288 -0.0525249921749856 -0.011558111909224 -0.031891989948066 -0.0478407371742424 -0.0151469262637077 -0.0442152228352224 -0.0206831453823674 -0.00695015359525404 -0.058215418484613 -0.155327563149867 -0.0281722728117057 -0.0768582994891627 -0.00803536236101344 -0.106879737551189 -0.0532279887902687 -0.0380148190995078 0.0441164916880387 -0.0161671102688697 0.0117654781581256 0.026489061712906 -0.0997293070759948 -0.0260556101943145 -0.0742167909866187 0.0263941650307007 -0.0387973873875659 -0.039287849693645 0.00852235994533004 0.00599657522790616 -0.0199678673015818 -0.185582532102089 -0.0773876067865812 0.111927293346881 -0.100285754814986 -0.0704674307815812 -0.093049085727777 0.00499944275055059 0.0435420953945077 0.0371543871318836 0.0316198290483435 0.0155639918368106 0.0271493488417708 0.038771140130185 0.0425634254247355 0.0282837960225873 -0.00700170952792878 0.0495493853052325 0.0413209410942106 0.0376971475110899 0.0611070095469926 0.0405592443678103 0.0337466043572509 0.0905050540818187 -0.00080175153543942 0.0318257008162702 -0.0136767409138235 0.0118139416573285 0.0871029471974073 0.0592258982515942 0.0299728169371285 -0.0179008531979545 0.0429739229344013 0.0275981242072371 -0.0178340598724708 0.0199122662745094 0.0262584407258649 -0.00973662468279747
  14 276.944341709463 ""  0.192865006755264 0 0 0.0229735541686392 0.010659447255104 0.000277245925007741 0.0106738237724323 -0.0798322481607601 -0.00289816775153214 0.014554416842489 -0.018892171994765 -0.0364389336013756 0.0193748387372677 0.0247191521347112 -0.025792620681714 -0.00239917720275699 0.0315506684954658 0.00447479960922461 -0.0152157744131708 -0.00237034873884978 0.0200105602157148 -0.029450337187152 0.0134443741906389 -0.018392236099532 -0.00803212835037889 0.0106652704975423 -0.0504755059721363 -0.00287875851820586 -0.0112253181357406 0.0207575160703117 0.00957892053970404 -0.011571176090707 0.0284937040721641 -0.0286814042567838 -0.0316807137622146 -0.0238270527621162 0.0540291286385377 0.0283054423038557 0.0441977369316393 0.0361031705667729 0.028586423139934 0.000969051251490842 -0.0202269187415369 0.0291374583451553 0.020833159178545 0.0485297516210768 0.0425735727596002 -0.0286893319921811 0.000600749961146661 0.0530340942476952 0.0116486843204332 -0.0570647483593888 0.0186740164377783 -0.0249324542907058 -0.0174081810490998 0.0195484136949918 -0.0739889680849248 0.0665960428907495 -0.0324261011107531 0.127126260132935 0.066767929443055 0.0131695013701573 -0.0587784367965351 -0.0996373028285649 -0.0203389420589847 0.0308250794558397 -0.0632217626668931 -0.0359900081452126 -0.0429544350850027 -0.0440678357892917 -0.0213997508805831 -0.0161766495856558 0.00365999510771374 -0.0582342383598861 -0.0474353200226408 0.11766642287031 0.0311051285637063 0.0816240396457436 0.0371986725566861 0.102513937203294 0.0241754448429986 0.0566308107405543 -0.00402349198990269 0.0501937447120861 -0.0374897120734258 0.0594703743340521 -0.0926527480881204 0.0301694868482713 0.029287707609147 0.0560255301789657 0.0151546693628255 0.0124866284843998 -0.00595467775184656 0.0134709404154198 0.0219689984563112 -0.213719378270791 -0.127564163282178 0.15230525324121 -0.0963486810911467 -0.0505635947365879 -0.0204215263612673 -0.0129616828469837 -0.0165655028894917 -0.00463822703955424 0.0411472736127951 -0.00985596944578192 -0.0199160747191518 0.0605931131611309 -0.030208107797126 -0.0291612253886217 -0.0336397016164991 -0.0170917979681285 -0.00507154715103286 0.0359045837931159 0.00705596203365099 0.0146457139332916 0.0502945559819593 0.102939878543695 -0.0721982276871546 0.0477635389491494 -0.0530016186140645 -0.0390677112088975 0.152122130770333 0.0179742934909544 0.00176116692949587 -0.0938102546998863 -0.0362803364955277 -0.0331041365204177 -0.0278333104862161 -0.0805573437619535 -0.0813767697039633 -0.0590560799717671
  15 286.553400838109 ""  11.4183951112103 0 0 0.0737391242372811 0.0356741325418482 0.0449863901748991 0.0540779414807863 0.0378367419117019 0.0143407689812036 0.038684365066745 0.031224107522152 0.0238157366914791 0.0266415359910682 0.0249006392970939 0.0128882905321404 0.0114875590175196 0.0120956320388986 0.0194360392630863 -0.021615873344044 -0.00513941836356044 0.0129471914086053 -0.00970249680782764 0.0124388316617906 0.027563835815279 0.0028572265084647 0.0250918628197938 0.0184396509173678 -0.0364496118192096 -0.018151934751714 -0.017902936626963 -0.0635880600797204 -0.0149469298327117 -0.060149749561564 -0.0640055957076624 -0.0338920852743501 -0.0582779687827805 -0.045101121491284 -0.0418216859958087 -0.0368133794454531 0.0908244907697248 0.0508147973605513 0.046880019579399 0.0534319663835836 0.036484230271964 0.0700955677403872 0.0156255806293521 0.0308726200018403 0.00941454055703915 0.0169183032246873 0.019107045576898 0.0365800635495048 -0.00155761100198066 0.0126895298784323 0.0280623547630325 -0.00377617835685569 0.0241245643671403 4.02470228171043e-05 -0.0502534726184724 -0.0221491096776187 -0.0378643911029253 -0.0578946768081747 0.0429261080772605 -0.101268311423051 -0.114320646110607 -0.0578625616101193 -0.0872691557280811 -0.0787573618124477 -0.0393202777281732 -0.0528405028848946 -0.0931462463861146 -0.0464340043816611 -0.0654305674244819 -0.0387365929130273 -0.0287755869389485 -0.0931144004952967 -0.0908585025506628 -0.0426856366484274 -0.0688075824052459 -0.0224532072506775 -0.0910699262666933 -0.0384584619337782 -0.0365731690884359 -0.023901042925346 -0.0246032995744286 -0.0280462502070893 0.01411471051088 0.0397300450710205 0.0606006696914885 0.011882650323741 -0.0139249214604399 0.0851640778696747 0.0172194093152191 0.0253516363229798 -0.000724057743705526 0.0128486681161631 0.0139091976913124 -0.0105885425531374 0.0288503192855793 0.0380719262671264 0.127044011355079 0.0133467117611179 0.0332084624426028 -0.0356562654993193 -0.0326931437029059 -0.0145824439816695 -0.00310290532231508 -0.0350789824248094 -0.00908415874976485 -0.0398311461990046 -0.0261303077434987 0.00134245706537077 -0.0437497993835954 -0.0389483873159316 -0.0296589697114164 -0.0472816377084363 -0.0233152364410492 -0.0111664610124325 -0.010001194316904 -0.0446709262152699 -0.0117008374029595 -0.00649179659355058 -0.0347125651786475 0.00065498978289379 -0.0461745410925807 -0.0152364600547438 -0.00731629589272684 -0.0380570971374729 -0.0235031561940533 0.0147076967636459 -0.0341199139177785 -0.0409702316627561 -0.00419198724481174
  16 306.633968011631 ""  2.46258815443994 0 0 -0.00447770513462994 0.0162468866624826 0.0963115126290749 -0.0216316272146351 0.0165335135631453 -0.0294292211455445 0.0163371442836511 -0.016499277782682 -0.0575572200534007 0.0255820757251624 -0.0141304082126684 -0.0396001035759751 0.00475790934290804 -0.0062113419606192 -0.00456724486302045 -0.0111061229860213 0.00114496838087903 -0.000246120801672346 -0.01758655285237 -0.0126512158514193 -0.0312040244726529 0.0105489315890158 -0.0241228685797619 -0.0587033647391837 -0.0133784834116273 0.00699769300822226 0.0166331660169163 0.038496405655793 0.000876699227035881 0.0810054119799514 -0.0530689693357057 -0.023522715761156 -0.045639556683883 0.0120893692677316 0.0573750343423267 0.051170411839466 0.0791847768846255 0.0504476530214026 0.110399020946624 -0.047367654466239 0.00982168425089194 0.16788046992396 0.0593558875185054 -0.0107824374589428 -0.036228242327977 0.00941576970398546 -0.0076028328310413 0.00860937411433162 -0.0458023735307656 -0.0156569577439946 -0.0348020757129669 0.00861919180202465 -0.0329546104592583 -0.0675043150557075 0.0752810738904067 -0.011314861046819 0.145597897791864 0.0855088268377923 -0.0540183783201138 0.053412781829791 0.000667527990874933 0.0512423666455434 0.12162277089254 -0.088663130327524 -0.0332881225832646 -0.0458293489575878 -0.0968345214577488 -0.0381839146826344 -0.0538193652331414 -0.00659803108915893 -0.0277097790923354 -0.100918871910063 -0.0372383989225835 0.0326120682087114 0.111364356562868 0.0517916708494734 0.0703980619868908 -0.00756679385019703 0.0385108949294188 0.133851828894131 0.0910354267258522 0.000540312541805743 -0.00768176690993912 0.0635351355228405 -0.0241720422324877 -0.000313089252361406 -0.0617998975462605 0.00810596252307597 -0.00568394259586961 0.0556876375966831 -0.00530840340070699 -0.0077346413314844 0.0706004938023991 0.0286317422538575 -7.57869678347917e-05 0.0645203275172855 0.104738500020439 -0.0324369043664039 0.0718600632549969 0.00860679564584652 -0.0158510408089431 -0.0332917242033015 0.00477901649584035 -0.0100945081968133 -0.0359361964535762 0.0123940483321163 0.0223731826233751 0.0189020513760531 0.000253493928898657 -0.0216854944193369 -0.0291132045482357 -0.000969240088638614 -0.0254160867693496 -0.0376171261672602 -0.0593616192842852 0.00777405388783146 -0.0321316892407087 0.017171627998206 -0.0053537865793751 -0.0779399483959358 -0.0397576914118647 0.0165218504921476 0.0540258458511106 0.0342861888308013 0.0391491646157785 0.0283694445738215 0.0444522873934903 0.049315674703395 0.0325993219838662
  17 315.821728072501 ""  0.604577099763727 0 0 -0.00218424913686712 -0.0115267830263795 0.00327322999404232 -0.00299619567450667 -0.0217810309861696 0.00535525599716086 -0.00267328922883615 0.0194815614806525 -0.0170551388192353 -0.00102615241184866 0.0241640437745143 -0.0142948264973828 0.00147436889126233 -0.00510081335579243 0.00392135300305672 0.00226960495498553 -0.0194990403851592 0.0106163175674912 -0.00276402459164925 -0.00596566114416152 -0.00166072797903538 -0.00469545051107164 0.0282303234780358 -0.0208617220030619 0.00263912774702027 -0.0114414283389891 0.0100754352018298 -0.0121360398133345 -0.0123314991506038 0.000443995178403242 -0.00261500551074997 0.0168572316251984 -0.000932359599350848 0.0313375015500805 -0.00306740290586121 0.0159096289625715 -0.00335296487445443 -0.0140267853204661 0.00336585446248933 -0.00508765769902152 -0.00805911491386284 0.000118928480908157 0.00392227887897799 0.0290654561181316 -0.0155754550933839 0.00451400694270786 -0.0169760807848684 0.0114003597847452 -0.00617967941576541 -0.019734934993894 0.00293646425870681 -0.00729123953656615 0.0387345092056676 -0.0277634453643374 -0.197105686332752 0.0465230279319939 -0.316773665944539 -0.19538488074355 -0.120866370302916 0.297385267609218 0.348027479398821 0.0421278293532522 0.00952954717362393 0.0992675063019599 0.00559322824004205 0.142117297354403 -0.0756915276043117 -0.117275647486001 -0.0874061620790753 -0.0378643247644734 0.195423002713037 -0.0690063407920991 -0.307562369095894 -0.0678658348714167 0.0126947664457397 0.259787046576646 -0.199264978555674 -0.169906576369361 0.15956312704336 0.271276785995766 0.207555235399566 -0.00106233354777792 -0.00285915306439814 -0.00781574451086442 0.0132560708664319 0.0206198361092493 0.00389945439304573 0.00898068250004806 -0.00674105300780851 0.00163127262205001 0.00640565597004537 -0.0095126119549326 -0.0264664424519664 -0.0135934766128778 0.0101725774008357 -0.00863491355556952 0.00462603072621623 -0.0151832971009354 0.0019672924858943 -0.00921225670674161 -0.000800323362269141 0.0100286536746594 -0.00505906522723303 -0.00100700577238285 0.0114317193113195 -0.0146206648981564 -0.00786993049885425 -0.0148650051108083 -0.0114124372708068 -0.00201168550690108 0.0145612502445427 0.00153966885028569 -0.000519157987861822 0.010855700591784 0.00203755513033405 -0.000484357000457742 0.0118139409327702 -0.000903078601788421 0.00213833048469522 0.0145609387762077 0.00142178483715858 0.00340739109819307 -0.0360070964906269 -0.0166644697428524 -0.00879958237125146 -0.00702568351457949 -0.0306852983032306 -0.029679309691577 -0.0249958470720335
  18 336.120168159725 ""  12.54794603859 0 0 0.0142566435788237 0.0629114188006542 -0.0333766721883414 0.00530223001386254 -0.0448778230960528 0.0227437203851717 0.00379516748076631 -0.0117834963608342 0.00609176318280455 0.000926641244463699 0.00938553960235741 -0.000656701436290674 -0.00255398252202682 0.0190139487203191 -0.00278139393111236 -0.00353671532263195 0.00150205922435619 0.0026639898535008 -0.00681076222335734 0.0168424345179562 -0.00324485989636178 -0.00405384719754902 0.0122951609270466 -0.00339052668805226 -0.000519598075009523 -0.00822881292558662 0.00194550645850619 -0.0211953807765042 -0.0092610665982281 -0.0141754554253759 0.000847824632053781 -0.0113602009215444 0.00434323388277246 0.0246975357065717 -0.004587543357403 0.00312217745658918 -0.0165745804180422 0.0501517330080292 -0.0393345368975215 -0.0204735437516249 0.101311496696027 -0.0615400693405369 0.000972960969825133 0.0153657527839366 -0.00302577262582772 -0.00305133012061911 0.0317866529189589 -0.00485089608494112 -0.00869915013667717 0.0225257026639331 -0.00580826201088212 -0.00705610498096458 0.0154429276909031 -0.0100304419003698 -0.0651967550194623 -0.00301493210501775 -0.0887260711048689 -0.0697477242704793 -0.0120479677927213 0.04915833939647 0.0507762361743586 -0.0100160817425113 -0.0203076698636617 0.00807364753722917 -0.0158296631864291 0.0275966781389841 0.00197097335954606 -0.0307791907324074 -0.00844867183803964 -0.0045827156338941 0.00756487431683808 -0.000661944859884228 0.0434915922472954 -0.000607005797543963 0.00176855491163886 0.0257652768914921 0.0127585867937926 -0.00817710356831242 0.0313176658681065 -0.0224648680328885 0.0140909485145598 -0.0545641516371519 0.0764321153653582 0.0201347660731442 -0.048401222252122 -0.115557477666789 0.0150077485228835 -0.0119150396622203 0.0727992202265004 0.00228604398059009 -0.0329444265450003 0.0925506414008701 0.0213784501902403 -0.0488996036131109 0.0808192356381295 0.0210975047060636 -0.00925348526861785 0.131359039382016 -0.00356222511490021 0.0398382913325203 -0.0324168241430688 -0.0536482886807895 0.0217651612099633 -0.061033964449349 -0.0165565721559687 0.0466734195483586 0.0549169170313188 0.0386162447290365 0.0232831312253844 -0.0460917058130365 -0.0763448450101055 0.0219079156216785 -0.0130629540947843 -0.0472525413845986 0.0610066195966332 -0.137046363037748 -0.0387123257614341 -0.0451216697841082 -0.0966694353498356 0.064329052112019 -0.0525814314519384 0.0105965683604848 0.141708678468744 0.0962908608150433 0.0881188313270081 0.00247790451092465 0.0927044339883417 0.163149038603788 0.0859309233251456
  19 341.498525661765 ""  2.34288394311694 0 0 0.000926028952750364 0.0154337503686337 -0.0144460929423014 -0.000691767383623316 -0.00518017114394953 0.0107268088401324 -0.00261976590695639 0.00427645690260689 0.00645099279832865 -0.00587781290480118 -0.000932462089498287 -0.000837734458402322 0.00138392067344273 -0.00574439204633756 -0.00906198152175033 0.00672476592444603 -0.00426128527865122 -0.00826299028410744 0.0103739557183709 -0.00233274487177572 -0.000440349917087948 0.00337007581455186 0.00400577485410961 0.00710911849223754 0.00133309101352429 -0.000653743336567329 -0.00522560173706494 -0.00902007760116803 -0.00560119269120236 0.00845917574169504 0.00107267258890477 -0.00558393509964637 -0.00482801516495125 -0.00839059271842872 0.00849292491855776 0.00187827262387014 -0.0136130658907696 0.0195611690470528 -0.01740264571283 -0.00219295746071421 0.020447354802891 -0.0199150735874176 -0.0152745995958716 -0.00579275436096474 -0.000320821377336378 -0.00128419856351661 -0.009069399849611 -0.0147879768962303 0.0191519323310138 -0.00362161249682012 0.00148983088332104 0.00566642856248894 0.00334085402076078 0.0129907116860573 0.014131345072862 -0.0311135932973772 0.0508768306446126 0.00980611684164497 0.00531984862898377 -0.0218206779656553 -0.0612106851094955 0.00540293111519084 0.0208453317565901 -0.00275740303320443 -0.00847112885480673 0.00144753241344456 0.000853389367406685 -0.0126659397655507 -0.0096851300733796 0.00346718546942962 -0.00302627641658608 -0.0095865297684988 -0.0578822762805369 -0.00413155919669365 0.0138112181321594 0.018355300070652 -0.0161770545733529 -0.0188343473768308 0.00413250026052892 0.0569176730066901 0.0197756390989657 -0.00212422607692331 0.0112948378161822 0.000217216138980593 -0.00606664242764086 -0.0294408768557627 0.00721581674090696 -0.0030329930949523 0.0142571942717898 -0.00992835715987216 -0.0156866014685012 0.0174064752311272 0.0230938276490957 0.0142599772585639 -0.00490703733072451 0.000643940158263106 -0.0116654286259683 0.0289136087212829 -0.0126341211576792 0.0195592166139985 -0.0339747647638055 0.0255249219327898 -0.000575906877557648 0.0159643778777384 -0.0226649391789654 0.00346900471752551 0.0173893674810179 0.00749751391108025 0.00416956071372859 -0.041904526122182 0.0771379415219496 0.0469538801331624 -0.0792593050983099 0.0090708497839781 -0.0290835824077963 0.085341707640293 -0.00203566096206981 -0.00306225690075183 0.007720027797227 -0.0970249542229557 -0.184853405806975 0.420841653703575 -0.332280428118113 0.125856639185388 0.154514012088843 0.48853562911162 0.0428553944880734 -0.46923319752484 -0.182129292286695
  20 343.890330200361 ""  0.733476189663726 0 0 -0.00956762224533181 -0.000363471815562405 -0.0361968358513434 0.00142087508501307 -0.00705151647987509 0.0204184097965781 0.000980406098478814 0.00347645055306369 0.0174148340733849 -0.00369360977338796 -0.00105093454680131 4.6071647059123e-05 0.012868891049434 -0.00468351204331193 -0.0210028377776421 0.0247160983828514 -0.00223763018402118 -0.0177740156937844 0.0341078493792996 0.00531587173711855 -0.00267554401109441 0.0188608600701146 0.00732031801857265 0.0179743950485565 0.00803981760986614 0.000691053546583885 -0.00605152676858491 -0.0310643960449143 -0.0151496794250967 0.019163227064522 0.00744677571126469 -0.00228628098723364 -0.00580812776446138 -0.0291774486773859 0.0195019332762596 0.0106415761500187 -0.0455992327904783 -0.00783774229110646 -0.0422127378620432 0.0111572211062619 -0.00121663161617801 -0.0621865587426567 -0.0238135002803147 -0.00438876684408603 -0.0016662517445342 0.00646353520359233 -0.0103737161943882 -0.0352946399979915 0.0526365792898834 0.0103658862776465 -0.0019002227585309 0.0230338165538528 0.0101440097965936 0.0295973009413491 0.135358310339484 -0.120279642037981 0.311509315522135 0.119415179606762 0.104902434427826 -0.242103189292046 -0.388017257586195 -0.0500168513293612 0.0243105032998673 0.00488712323897654 -0.00672050875873509 0.00607195024821527 2.23026673828718e-05 -0.0171989025792899 -0.0158282487905284 0.0111879937112262 0.00749287472980141 -0.0177337869737414 -0.414272549752961 -0.0613085506984641 0.0348258629939625 0.198330107360085 -0.204771684842385 -0.157481039692917 0.0845748554404685 0.353222065254806 0.177015413668893 0.00182383304817313 -0.00372245354287477 -0.0068789815122247 -0.0112308990975112 -0.00881248296864215 0.0113779531232537 -0.0188389583800973 0.00747584061231922 -0.0241972569076649 -0.000655084063360241 0.0101294359368462 0.0201977559180107 0.00905962819220913 -0.0309041212994171 -0.00613273620439765 -0.0464053619437747 0.0262006217483079 -0.0293578617902639 0.00211820340218219 0.00903826317884485 -0.00325831968120897 0.00410982299658541 -0.00287288291110685 0.00562280036429349 0.00779676491433272 0.000270713737643522 0.00670539219383703 0.00686090562461026 0.0114655849388103 -0.0172157392980755 -0.00755596378327347 0.0198729329353817 0.000421288373397216 0.0179389962568699 -0.0198982020918289 0.000707321071443178 0.000794048814828692 -0.00350272114014544 0.0269802953937509 0.0358585411680913 -0.0711793377560774 0.0697788042216637 -0.0131639776871936 -0.023459812774492 -0.079283490504057 0.00594443850926604 0.0899921010760736 0.0421641777752172
  21 367.11388682644 ""  1.38954910810722 0 0 -0.00491162027951925 -0.00983365908455224 0.0437906536795714 -0.0109761532741113 -0.0119009601020937 -0.0400984028570948 0.000921569097747006 -0.0267651593845145 -0.0378361498815114 0.0189359293647794 -0.00353270935514635 0.00442823299393367 -0.0173810661455256 0.0263071964739234 0.0459035500924148 -0.0386897370604114 0.0226067618546309 0.0389340263954244 -0.0613655282602864 0.00529518327491483 0.00364639702536547 -0.0258785904735472 -0.0245453273718439 -0.0400634116791015 -0.00158353914159388 0.0125267550786385 0.0163988418737984 0.00630157931351702 0.0393994264212348 -0.0733553227051972 0.0432855066114017 0.0102529362997896 0.0840265759914133 0.069734912741681 -0.0593668133415688 -0.0414828784034498 0.048800534340758 -0.0169545855886177 0.0536654303162232 -0.0329225630890004 -0.00290843881091127 0.0678983921956216 0.0734096519659215 0.00331099875930884 0.00963478148018547 -0.00197007698343299 0.0474520100629622 0.076114748921375 -0.105209936597919 0.00206044426382231 -0.00195521489039897 -0.0356274566016808 -0.0359901034546787 -0.0638118505877222 0.0652156431005397 0.0729344469465341 0.0197556672287739 0.0686287999776186 0.140742668625033 -0.211702507438059 -0.113853635147013 -0.0649358370974392 -0.140475528015396 0.056644313358925 0.0135927017954573 0.0852159467253094 0.133933059325219 0.0348773475665447 0.097526402282238 -0.00720801985034291 -0.0182752040126444 0.164392161587376 -0.0519413333326917 -0.0542605050247576 -0.154546072851324 0.188391462635496 -0.181462374855497 -0.126191760574146 0.149053925195049 -0.032296096423437 0.0804895387183071 -0.000839436840373466 0.0111680947202051 0.0106682716024197 -0.0158879430525346 0.0149478431558369 -0.0250175015335514 -0.00274330017798968 -0.0061826967687986 0.0399302020438408 0.00140418055896588 -0.00774167635698365 -0.0263480978657782 -0.0148755472636874 0.0538728765829003 0.0102770696558857 0.0412020589809967 -0.0294873073573125 0.0471328321776061 0.00596241553309983 -0.00584293391298227 -0.00576887747056508 -0.00265022787069329 0.00230497357197372 -0.0111829271618663 0.00782593379324737 0.00585675617475969 0.0115574463586074 0.00628334658874275 -0.00528382827812465 -0.000791180154698965 0.00210457485949427 -0.0127350283771483 -0.00884764786552222 -0.0199403515053453 0.0124392266889995 -0.00854409108255329 -0.00482134567702097 -0.000483780713695369 -0.0283299197501566 -0.0262288596919519 0.04047514802864 -0.00791645058853734 0.0229702980559145 0.021770611966432 0.0571376013885226 0.0247932426110378 -0.0294692838088107 -0.000905204992961459
  22 382.70882088346 ""  0.497071431166788 0 0 -0.00159945363849965 -0.000759778755288615 0.00135368454233067 -0.00787364064095891 -0.0305163444258603 0.00728521627323291 -0.00980179084731129 0.0356727813000806 -0.0268908121925439 -0.00832282668926233 0.0436665725812604 -0.0222498660995234 0.00127767036495665 -0.0420466823203276 0.0237496077154687 0.00429847910006675 -0.06700646834347 0.0336443678185615 -0.0041931892051836 -0.0478243059021286 0.0180531173990424 -0.0111598186994815 0.0290631544654711 -0.0231523488378743 0.00696741179173621 -0.0321485883142017 0.0188355117093518 0.101649072459911 0.00165320311561706 -0.0410058487561762 -0.00970719508905345 0.118278225550043 -0.0200503463183864 -0.0747583753575419 -0.0289531915353186 0.0330428364065115 -0.00701121345856082 -0.0154425525714546 0.00118744613183203 -0.015465892930761 0.0167802203572674 -0.0148075906833272 -0.00300213507405618 0.0664604643917299 -0.0307398852538527 0.0065352682279104 -0.0573458230935345 0.0358832935994687 -0.00928257811528519 -0.0566392256986747 0.0210334450157207 -0.0160845471906537 0.0473020654021176 -0.0358665252088573 0.149874200284969 0.113240485172452 0.0219206861999236 0.181508372844113 -0.0168225044301041 -0.131484723714246 0.0927889787844782 -0.0528818201181409 -0.0810356967699116 0.0906667031511785 0.185054730520184 -0.157718443866755 -0.116343116983471 0.227653253261387 0.0558588778180721 -0.0261924508602643 0.129806026294375 -0.00694111940185546 -0.120681566843125 -0.0425422064256672 0.0505106169584497 -0.0972496725158774 -0.0711613137963585 0.0857778118651186 -0.112093437612152 0.0245429285837327 -0.0257201737395633 -0.0105147277153094 0.0169464373402502 0.00159632402335693 0.00428436002054311 -0.0141311384357299 0.00151775877748501 0.0130565678512822 0.0077431741466658 0.0120112232533291 4.54614170929359e-05 0.00785192231742072 -0.026406522293813 -0.0236863881606508 0.0430160805254101 0.000895277926360793 0.0235653874510791 0.0123870072602482 0.0124526285115594 0.00178769039545956 -0.00819010486081155 -0.00673282487058607 0.00362622447752047 -0.0131351308039508 0.000930307989712745 0.00101260563729992 0.00454615477447146 0.0024140947295222 -0.00193431406459658 -0.0111308563830524 -0.0111224971433702 0.000596954371350342 -0.00327661831598225 -0.00468359900882915 0.0152309559916648 -0.0284318483425259 -0.00338006247853451 -0.006870924486472 -0.0180296147239552 0.0204724281352675 -0.0152896364023781 0.0119853497934273 0.00316968465872178 0.0108938852697129 0.0125188543090468 0.0114800650583799 0.0061559835282158 0.00136488152750115 0.00163463636715106
  23 391.454253905982 ""  0.257678707459792 0 0 0.00713838052842672 0.00232911359686693 0.00090956009059285 0.000338718856253281 0.0125400970473824 -0.00600583667756332 -0.00836015307242707 -0.00231219986042307 0.0083675246079368 -0.0101622121042358 -0.0275741694324478 0.00990287580155388 -0.00959245373501662 0.00431850898268539 -0.0150736706371251 0.000774707568054842 -0.00958668540569681 -0.00618607920426351 0.00410574187307773 -0.0101958930905867 0.00127933874696901 -0.00891013199904698 0.0222410565786279 -0.00142556781388884 -4.14319597510924e-05 -0.00339146699675637 -0.00425589715153954 -0.0189792504017457 -0.00914656662276125 -0.00212518643490364 0.000548289254998951 0.0034965837235874 -0.000117769546252523 0.0198100295753579 0.0217660618202435 0.0127558716366719 0.0100706747704865 7.62713958749573e-05 0.00154645865542666 0.00282880444054356 0.00529427542314266 0.000274355100912129 -0.0205273991117258 -0.0376837710641098 0.0125150084799164 -0.0185615509019662 0.0394386983663072 -0.0383081324660391 0.0130916542126739 -0.0177924534854888 0.0056933301651602 -0.00947765960541602 0.0517545552497135 -0.00516932486828862 -0.0839351734964956 -0.00580463931355717 -0.110970083265993 -0.0875428045102174 -0.0403975239869235 0.10429525759658 0.0971713075252416 0.0148110054409677 0.00611815176900947 -0.238030963289086 0.0621151042599221 -0.454694723868822 0.153256149106192 0.421069488733329 0.272846124878774 0.0913182158560061 -0.485012235112037 0.193537929313215 -0.0921112790629657 -0.00668533931887072 0.0381958997476606 0.100022659935962 -0.0240174235313261 -0.0662935835674651 0.0690287846161909 0.12640395752798 0.0862491203808508 -0.00172325038875791 0.00200408852875368 0.000270327337230791 0.0132777880426754 -0.00896418719869555 0.00206364521999504 0.015125256055609 -0.00129822425279821 0.00275360228240897 -0.00022335798245307 -0.00262968735372031 -0.00959413588816245 -0.0044015249348071 0.0104972036536227 -0.000193245755804364 0.0195026465268068 -0.000406541522159532 0.00300306699998252 -0.00315680015364297 -0.00136266052777486 -0.00030829314750553 0.000943776353144819 -0.00112741880075085 -0.000373950904888159 -0.00453252383182506 -0.00253857271458365 -0.00329062291434764 -0.00431653800286955 -0.00215839944125213 -0.000460275558029281 -0.0023598297416348 -0.0013036828079026 -0.000203863651918345 0.00375527916116513 -0.00251135216120729 -0.000670851366252979 -0.000313579003474976 -0.00140637500913991 0.00233018810244963 -0.000105778540065301 -0.00362693266714599 -0.00453726424758421 -0.0060324772911435 -0.0038828282875921 -0.00502145084928863 -0.00752659796859364 -0.00326487234110647 -0.00387687426087651
  24 401.487746843431 ""  6.0938604825671 0 0 -0.0308931186830574 -0.0344592334042014 -0.0146876797720163 0.0188471321080332 -0.0506138560474923 0.0478205382163772 0.0640373982804252 -0.00820758533437642 -0.0097848189764514 0.0811871018086967 0.0132940056158862 0.00333720123681137 0.0577336744384386 0.0258621784792425 0.0368783375584702 0.0198520697254682 0.00938364804279877 0.0332183090012525 0.0197886919506838 0.0146624279938516 0.0121132538857494 0.0547364797754928 0.00184444373146124 -0.0186286331477712 -0.00740821939321086 -0.00143449316080517 0.0277226237168036 -0.0258908164410256 0.0126904657592138 -0.0328489001591001 -0.0586146292505017 -0.0176929437455209 -0.0466528875145243 -0.0159444798989352 -0.0379703832641253 0.00798668120698935 -0.0695761111754717 -0.0614213392636632 -0.0196747167519617 0.0296912456091813 -0.0560322609381389 -0.050782901286265 0.122675571188379 0.0156377242512553 0.00846311810302686 0.0644818529705548 0.0402346396599816 0.0561976111521625 -0.00393223771863046 0.0141526258238067 0.00752800940158598 0.0400320210874277 -0.0166980828006131 -0.048635871023018 -0.0585306678586696 0.0396149471676688 -0.0918015183776024 -0.0608745606856615 0.0485093477458262 -0.00922627135970361 0.0196407906380948 -0.0338450829799235 -0.0710737338634831 -0.128774984671579 -0.0125546516660151 -0.134614044580906 -0.0990819269195746 0.0435204175566856 -0.00421094914788347 0.0102601588852921 -0.099389797902019 -0.0809422666125046 -0.0116549277328289 -0.0262690013520108 -0.0349996681790172 -0.0258978974898608 -0.0638125643035252 0.0351742957920078 -0.0267090571878892 -0.0673752279613353 -0.00786055780079648 0.0143946373291954 -0.0177740097855782 -0.00314831466818444 -0.0819719123912353 0.066370657572491 -0.0171493136792808 -0.0953764432655548 -0.00104463197353753 -0.0108195574417263 0.00231754561899828 0.00407565828724754 0.0484296640284771 0.0215408413547357 -0.0580088147677627 -0.000770388777550659 -0.119847151709169 -0.00663106195510558 -0.012617131446335 0.0175838799419157 0.00888160690682376 -0.00176765636230696 -0.0142480566868176 0.008424578579054 5.00405054852931e-05 0.0244039658228149 0.0163012906271252 0.00839018774073616 0.0228648908766305 0.0127212834609907 0.00489578175442081 0.0205809609156964 0.0059460947226492 -0.00304887006690022 -0.0404342581394189 0.0211065818995614 0.00290294554942745 -0.00502235559473006 0.0109744574452603 -0.0253459785390485 -0.00378791006762344 0.0298415247900165 0.00900964283959955 0.0356116399562082 0.0271324160368419 0.032300637971776 0.0402901597874481 0.00794344663885195 0.00672570273901762
  25 421.689768724439 ""  3.86945114102169 0 0 -0.00440878952877894 0.110502148825137 0.0141785616883424 -0.0255476871670632 -0.00790809051143916 0.0188355268652436 0.00639846915866056 -0.003058631427311 -0.0219775633460259 0.00638401898075258 0.0280468300937684 -0.0259901739801641 0.0050914707038009 -0.0286158854527748 0.0228579318551245 -0.00737568278093524 0.00427257617425875 0.0084831969704214 -0.0163162327934361 0.0368513681152921 -0.0194450115212777 0.0140036063962544 -0.0329419717310818 -0.00939385896637706 -0.0110180633548515 -0.00148325387294547 0.0180608129826905 0.00722367992524608 0.0126647811583751 -0.0145302392516281 -0.020886721983255 0.00441398912503741 0.0101020086722554 0.0170806421541121 -0.0176991022578457 0.00881929585673165 0.0460043001945591 0.359203146440201 0.0111541831510899 -0.0726070585377176 0.0466227267065284 0.236092535371457 0.0234467770888009 0.054724787769928 -0.0344391943908307 0.0156105962484229 -0.0649196002823843 0.0500312874421786 -0.0358988689872302 0.0654244860540821 -0.0336446337116291 0.0212647270865132 -0.0847118743647871 0.00726634854083472 0.00565764344873016 0.0517769601618283 -0.0231916086232579 0.0122024545353119 0.0181787718104891 -0.0240957951935088 0.0263041235888426 -0.0163423526153977 -0.0379239610595702 -0.0316539364624547 0.011165071179292 -0.0247568624777183 -0.0231154410400529 0.0339728525743857 0.030005537153557 -0.0111559343053872 -0.025507577545565 0.0167721205258893 0.0123798805431122 -0.0121088474263827 -0.0169611377524226 0.0352418758210743 -0.0286016309933345 -0.00851732880138414 0.0318612700403102 -0.030919040419226 0.0325117790454481 0.0193844369094199 -0.0682270417320039 0.00759248196518376 0.015758788989938 -0.0435677160410986 0.0353096420606812 -0.0122504902166962 0.00843737051094588 -0.111072097314195 -0.0044639788393999 0.0274105515888278 0.209241279088101 0.129720484794595 -0.270685307292642 0.0109929066070832 -0.0986333625510864 0.0163820607132143 -0.11672434816918 -0.0144405059891652 0.0154483389876597 0.022448650234241 0.0297080044804047 0.00677596613405207 0.00885364262359318 -0.0183655908658236 -0.0194535021476977 -0.0127238707208815 -0.0164827871522025 0.0128593362247009 0.0087958335125294 -0.0162080548575008 0.0221394923667865 0.0249977274535306 0.0259726889773563 0.0279998791246966 0.0153940312755051 0.0703493680034883 0.0311288040231299 -0.00198311062258556 0.044479805332076 -0.0324078740264487 -0.0332112740658397 -0.0500548933072217 -0.0456094095668835 -0.039167332916968 -0.0464373007064241 -0.0296807094041125 -0.0194576514718903
  26 440.686449949487 ""  0.783111067453452 0 0 0.00257389470995805 -0.0320380685283537 -0.0037778689330279 0.00973539454796873 0.00656061403131391 -0.00827810246363163 -0.00190621497781617 -0.0042638873168625 0.0110579817894577 -0.0202115979327516 0.104074131296156 -0.0353532431019345 0.0149056192500095 -0.0996977374942133 0.0417618034716529 -0.00027613754150321 0.00519262196304241 -0.0061714635990665 -0.0190739775401214 0.113689828146297 -0.0454842723621536 0.00855039795301338 -0.109097074294752 0.05480436779612 0.00758174933775642 -0.0100684807247254 -0.0078240487195846 -0.0111690790922365 -0.0209437780161126 -0.00206306389509021 0.013134956018818 0.00301962572896844 -0.00657961283418215 0.00264730041467712 0.00930173214956674 0.00674036361797018 -0.0117052250907292 -0.100407037701742 -0.00372197884924462 0.0220701256018288 -0.0146675825441909 -0.0654423733503388 -0.0438861203759287 0.202492113072087 -0.0787489888084729 0.0314197592242625 -0.218377096219797 0.0896689336417447 -0.0323500118090011 0.23703877618676 -0.095194105147034 0.023905964702386 -0.21222885840881 0.0987205833180172 -0.0226423636809897 -0.0318985062454844 -0.0204166147295576 -0.0310006846068706 -0.0233275497156976 0.0242548720725246 0.00486632053914955 -0.00948789632026846 0.00539974048974917 -0.00268380711722855 0.0149139554261869 -0.065844228141801 0.0260572825317613 0.0574593676087263 0.0293436973663501 0.0186857695908924 -0.0548391675432269 0.0228871868756635 -0.0141641781971271 -0.000929274324522019 0.0332881089165132 0.00826218820081956 0.0124727652025694 -0.00220579150850159 0.00027935522701894 0.0397508590124242 0.00285619414910749 -0.00714216169624644 0.0212026609684072 -0.00566850468157778 -0.00182139896690077 0.0126201711172805 -0.00839288225508025 0.00571452461424024 -0.00350063552268112 0.0318870548252022 -0.0016832086047627 -0.00929488092663949 -0.0678136575576008 -0.0392243982932791 0.0809908435241768 -0.00645791891468373 0.0290003736119495 -0.00742511189030024 0.0332616555487875 0.00556396710539031 -0.00612147454650411 -0.00653827237189487 -0.0123469544478732 -0.000954136847414591 -0.00313878473490692 0.00627049866943521 0.00726953927117539 0.00336547962311445 0.00681916244048182 -0.00448876284407206 0.00226744322906032 0.00798668179790435 -0.0108857835760766 -0.00842485892976261 -0.00952575859617628 -0.00702674535128211 -0.00498453069839556 -0.0266773085763201 -0.0101026117001897 -0.000145022999259153 -0.0159015331382089 0.0130234455649141 0.00934400435579615 0.0190886792438158 0.0173904098690523 0.0118903622539803 0.0136575757925175 0.0104224265283492 0.00533861929262815
  27 456.913857797823 ""  0.0621284472453612 0 0 0.013172563418103 0.00575959230415267 0.00682923144193932 0.0122792773546289 0.0294745839134489 -0.0328605280967615 0.00571770794384768 -0.088833792614696 0.0433609782344795 0.000375213099020117 -0.0505541952013338 0.0316281311213032 -0.0218896944416028 0.0951943121304686 -0.0378367069026843 -0.00871011566098852 0.0341252821360988 -0.0130640308557864 -0.0159139489859938 0.0760511741512801 -0.027748270607544 -0.00643736788511922 -0.0286247959851653 0.0191509495082946 0.0193315966742174 -0.0760125107767811 0.0170795395967521 0.0107868395618984 -0.0866997933514601 -0.0484853609633391 0.00760393364466129 0.0479496169008365 -0.0193869417764699 -0.000762465983171232 -0.0197920896060342 0.08392786799799 0.0472751882569189 0.0269575450743023 0.0115971260758507 0.00605700578101241 -0.00854339367128098 0.0444708428017157 -0.0053778057540232 -0.0345600243142625 0.0243829499731303 -0.0340285574437433 0.174060906041648 -0.0727778177338454 -0.0246179606715381 0.133820936275225 -0.0515388189287535 -0.00755076733504897 0.00881758865644437 0.0130226593638107 -0.00074912893760252 -0.0560896561807091 -0.0739752562317459 -0.00600404800450407 -0.0353094475852605 -0.0572403202708814 0.0197339923047878 -0.142816875984218 -0.090984863359677 0.130512303111342 0.0930815376271114 -0.0576332712937442 -0.110143524533645 0.0682865519213346 -0.00205656985039758 -0.0213702195715062 0.146858183500568 -0.045391647727933 -0.00632509958069062 -0.046245588999493 0.182469808213279 -0.0105099129253742 0.0320532106894144 0.067253631580857 -0.012904053963961 0.0496309107090811 0.0644500725350715 0.00538317017139336 -0.00771098440963032 0.000881380726147727 -0.00608103998945399 0.0110560841360468 -0.00460096770776313 -0.00992249631060337 -0.00381270762151833 -0.00377626022535713 -0.00415503663769265 -0.00202852640038104 0.0212080881776425 0.0149819700105858 -0.0249212981187497 0.00143530462444788 -0.0127252099589943 -0.0113028262408758 -0.003193609562982 0.00194548618465132 0.00329611024975889 0.00219344984222351 -0.00694019760041054 0.00902031189821804 -0.00359321170550891 0.00312891476828496 0.000981660618973402 0.00215948712352398 0.00452047798150461 0.0054998838639002 0.00793505603611513 0.00320526555091508 -0.00213755141495376 -0.000199957128618533 -0.0212205760762958 0.0221688199798651 3.76521099231239e-05 -0.00472877308330318 0.00857044676471643 -0.0236306831371863 -0.00050649112780938 0.00973352038538685 -0.00543348460523865 0.00276955639689917 0.00252349279768469 0.0151393416177033 0.00656330413588617 -0.0116878162053375 -0.00253839822967189
  28 477.73653118659 ""  2.34510468831615 0 0 0.00909487777846696 0.0166026735904342 0.0172593112695506 0.0066712300635101 -0.0332594528059382 -0.0130968648246219 0.00991759378277778 0.00568194000049746 -0.026639956766831 0.0233889251862372 0.0192014487566172 0.0204533310196467 -0.0157411477420827 0.0168380466608151 0.07392145682134 -0.026674392914393 0.00596776870650482 0.0514008878178713 -0.0505307631180917 -0.0114434805624568 0.0425742993196364 -0.018239211958501 0.00710525062979463 -0.0247671595253284 0.0608668052599353 -0.00680400915585441 -0.0676292555955423 -0.0266523220743845 -0.0685207413441004 0.0126656329159133 0.120721200359356 -0.000702143285943442 -0.0532596271931127 -0.0501429071474266 0.0534063142145411 -0.0433525136504277 0.0536673326276261 0.0829240693580519 0.0222698507479087 -0.0214063675211186 -0.00250521908579101 0.0978174914320808 0.0821357523053451 0.0210529963485806 0.0288734018541199 0.00176478311766631 0.0294938124697435 0.113109531764539 -0.105228842653643 -0.0401048741483592 0.0428222827236841 -0.0300922752582854 -0.007139530442587 -0.0524189352725582 -0.0511176901242239 -0.216336357078983 -0.00532270039700586 -0.0866617545284289 -0.0564658206185355 0.08171036363038 -0.0683480651172147 0.0141189156420589 0.0780012572539976 0.145345224670431 0.00502443903185486 -0.0493740051136084 0.169222887577187 0.0153575115521622 -0.0441610528838031 0.0794693814252101 -0.0048254521782149 0.00129521542302503 -0.079727014836423 0.024461919360766 0.0473914102259364 -0.105371471518849 0.055179146765471 0.0269537287843837 -0.111703342490869 0.138938463316004 -0.141055844337954 0.00311828087003576 -0.0136712053914645 0.00177142267084135 -0.012674112839234 0.0140913615649508 -0.000387403988798675 -0.0188344714932773 -0.00126248992905691 -0.0158936972526772 -0.00459035862670481 0.00522034983693531 0.0446033738266128 0.0171472552589644 -0.0555335801492041 0.0028459082873781 -0.0350370871021719 -0.0123803325031 -0.0156275355401782 0.00438936714900601 0.000420559627266562 -0.00262877902818372 -0.0101192446603494 -0.00333301562777351 0.00532542971753118 0.00722264323823903 0.00482272076585893 0.00111105731795418 0.00648158972583638 0.00184223636402357 -0.00301945884912842 0.00662192339012718 0.00451621378038737 -0.000859140922828379 -0.0225612977279257 -0.00383949008290011 0.00475461206459792 -0.00593802892078951 -0.00152328285436997 -0.00137991091639746 -0.00309722028202708 0.0030463039122146 0.00891486992538362 0.0124625086561663 0.00874339062796568 0.00223108107181675 0.0125514695818818 0.0121194383332426 0.0045865358217681
  29 496.602899490025 ""  1.02467969763035 0 0 -0.0202014838364539 -0.00304506410492955 -0.00552690285113148 -0.0117218109304432 -0.000406012652966773 0.00573529694049825 0.00383300361635231 -0.00610337029212646 -0.00863128903312609 0.0125079928174652 -0.000920252769091559 0.00364630329835015 0.00472026182213327 0.010492102821776 0.0145581913968502 0.00421195066466624 0.0120977605566094 0.0106645348455313 -0.00189080079086897 0.00571152486428607 0.00121369045120632 0.0092693423049294 -0.0106077092057114 -0.00704288289302508 0.0158822298752091 -0.000244082718266938 0.00220611008932519 -0.00795028339740652 -0.00652078081067886 -0.000896008826435604 0.01368467292116 -0.00185533430313398 -0.015732259554412 -0.00722657070249694 -0.00233860661715833 0.00462801276287163 -0.0557328070898865 -0.107909573253475 -0.00715317087043029 -0.00522227741633851 0.0389158788765199 -0.109118836662047 0.0331528918963233 -0.00187870898000632 0.00698331664844416 0.00673963351320484 0.0111237197979832 0.0195499070391565 -0.0177159926046869 0.00319799043157514 -0.000766265589844793 0.00520322146629573 -0.0206247277586327 -0.0137804121082465 -0.0196493362614532 -0.028263459344142 -0.017016315909881 -0.0276915033933114 0.0130491599573452 0.01275448322985 -0.0115869591959911 -0.00977246532367207 -0.00351248885152327 0.00886345968500002 -0.00172645894789607 -0.0210091154906965 0.00028751516885392 -0.000663074183096694 -0.0144106472174646 0.0227984633244994 -0.00263264275714827 -0.0263295397103439 -0.0141406332362718 -0.00502882198039174 0.00986062893345301 -0.017693770890394 -0.0103390058589815 0.0227083266308923 -0.0203261674336364 0.00818196865432192 -0.0158288569947147 0.00674625557403529 0.0368360770560667 0.0246074379860137 -0.0533575641313474 -0.0516386154854783 -0.022652675442278 -0.0121946305248837 0.0320032057235752 0.0538160967150699 0.0674182266343357 0.043148627382948 -0.0255855672584621 0.0513987376635192 0.112612808632951 0.0230980529823605 0.0385477386199256 0.0633148995363715 0.0585342464757481 -0.044794505686391 0.0240407241058239 0.0474548792289749 0.148881545122803 0.0308857596869632 -0.0443847862104638 -0.0719277223930174 -0.0523959973108368 -0.0229915409410542 -0.0737850305498049 0.000851920462652433 0.023078058136483 -0.069930727923782 -0.00223837241965886 0.0350242276610193 0.20652261940802 0.0844625372236601 -0.0257293561478561 0.199925188862003 0.0645939855321918 -0.0273996151266473 0.0992235305603049 -0.0660537642584615 -0.103606214393886 -0.155693104788496 -0.119837682471318 -0.0745684634079098 -0.151586938709209 -0.111977317015995 -0.0547789278826834
  30 530.802376668583 ""  1.39937893881108 0 0 -0.0456668989307362 0.000696767089744927 -0.00136378641734991 -0.0591207269756629 -0.00571595188206985 -0.0666083200674008 -0.0562114842578528 -0.021851654608092 -0.0288359787325977 -0.0322971114129151 0.00802522631065656 0.033341674265556 -0.0118498337624553 0.0125879375148599 0.0304469237344105 0.0660738573381857 0.0272989045352519 0.0372844396726973 0.0470691538973474 0.00390568218787771 -0.0157363678492232 0.0256793308101377 -0.00476709533630136 -0.0134226602737453 0.0801803233106944 0.0378376504296664 0.0653940104662206 -0.0417513826326129 0.0600539781489686 0.00388989204119508 0.0323845796922035 -0.0164850096680985 -0.0589958691450294 -0.0185041013962131 -0.0523935730803554 0.045775803002851 0.00772467469964381 0.0202926556201031 0.00797616456745046 -0.10313535225912 0.0256574756006091 0.0240645899085884 0.0161351337947206 0.0210913576072176 0.0345143818342647 -0.0382432354329107 -0.013618188801124 -0.0258892024582849 0.00503043243474878 -0.000586723985947315 -0.0213179275521389 0.049695722362695 0.0287819186559666 0.0411215563447497 -0.0848293328041712 -0.00700976071243426 -0.0572646481746988 -0.115908467894077 0.191345105625504 0.0218229457710348 -0.0744573361937177 -0.00823217728311255 -0.0439515026959817 -0.067338078275035 -0.0384534019545456 -0.0810620924029434 -0.0667620092709006 -0.0406680794266593 -0.0717690847379564 0.142642957346048 -0.0439975892228733 -0.177343975289814 -0.0647291614997379 -0.0416433287611873 -0.0314306488184978 -0.049976505348961 -0.157220837120766 0.145938818999463 -0.0706067805223816 -0.055451408627814 -0.0345461126853665 -0.00499339542467475 0.00329571842735143 -0.00151965180864302 0.0406477514447341 -0.0206190939538704 0.0084742855332808 0.0390277895137193 -0.00695899704991891 0.00368502992478386 -0.0109300764390385 -0.020074228954837 -0.0382795787302258 -0.0253767245753341 0.0313485850315855 -0.00265347288060092 0.0584800630974712 -0.0058022060766818 0.00478000852109517 0.00285029662688025 -0.00603071881400734 -0.00692649034933463 -0.0164310319657115 -0.00286032675681206 0.00379735869707434 0.00492962757889466 0.00350011345380259 0.003155503488018 0.00675838641516408 -0.00257825156296505 -0.00223331698504448 0.00493131327031497 -0.00499805390325553 -0.00618871615740952 -0.0131690696001803 -0.0160213196550739 -0.000115277746749264 -0.0324327480565285 -0.0120535418448746 0.012575612313763 -0.0157515043317011 0.00688821054784522 0.0109891774707018 0.0146855919508625 0.0113810822253369 0.00869489037551797 0.0140896571033564 0.00928105677730929 0.00632574595670151
  31 562.057203702893 ""  17.8210151377096 0 0 0.0866435171872131 0.00459331932648814 0.0137123958664122 0.0628870961631471 -0.0628241644862199 -0.0791882151890935 -0.0266366073237873 -0.0644167071934737 0.0532450127996716 -0.0492989557744335 0.0426956211972446 0.0306062063540682 -0.00177466281525941 -0.0178713660323828 -0.0164423799085309 0.0316139448636104 -0.078022256421812 0.0121765774392156 0.0225527987716606 -0.0072050236526522 -0.0156294855868007 -0.0382489883256094 0.0346430949587414 0.0269006026120113 0.000466940762157919 0.0213404274809844 0.0038081662335176 -0.00232823496897146 0.0391837929435039 0.0170781212341187 -0.00498460264220304 -0.00488942197113091 0.00350199303149095 -0.0051364584066193 0.00206141702042134 -0.0179514560706473 0.235611588041851 0.0795942146357939 0.039041806027403 0.0063409966557012 -0.0181991357139876 0.168106659526387 -0.114392373233705 0.164220428013276 -0.028168608513948 -0.0371875742413349 0.0567567140000315 -0.102833927358988 0.0415406644938615 0.106219005425698 -0.0551127635681308 -0.0247945504368752 0.192864816739267 0.0420149137677051 0.00363469329768062 0.0458073900852146 0.0255589352073441 0.00696929311484879 0.014154325631151 0.0199648577944391 0.00752732783339752 0.0549688914727845 0.0280153735739618 -0.0403140152609435 -0.0198286907678834 0.0209238574044556 0.00639014031266633 -0.0242329162104887 -0.00985028008012046 0.0122493702532994 -0.0169833954069879 -0.0103860739527603 -0.0187631537706768 0.00940733665458029 -0.0570940671657944 -0.00283034180326121 -0.0339641287795997 -0.000647017601380301 -0.00963526083117202 -0.0128013114661959 -0.0244486529811647 0.00828534338121159 0.0024043397978656 0.0101066065683137 -0.0562924582427212 0.0289122961334733 -0.0190521779484515 -0.0497671255834561 0.0084611563675414 0.00490557268568847 0.0147000578371466 0.0336846848430478 0.0606964359101303 0.0350512368624134 -0.032671271769046 0.0119817885663411 -0.0642115978925171 0.00117305622890447 0.00477964541576156 -0.00312926815539682 0.00726522902857461 0.00733257197717401 0.0190733093618174 0.00548928102162602 -0.00735056110845932 -0.00537968148618091 -0.00333136367893996 -0.00158079936047543 -0.00768858715314945 0.0033129201069848 0.00376015778637104 -0.00601488075900439 0.00316754335101854 0.00524929116919788 0.00416148604477453 0.0254538495821761 -0.00153150151245997 0.0380494960521151 0.0152921268751908 -0.0234913562256904 0.0176510213033594 -0.00676193711401964 -0.0107421704920975 -0.0173751721615814 -0.013031503133258 -0.0085047782335502 -0.0143370182174049 -0.00983355849308992 -0.00496423667549347
  32 592.539391963525 ""  25.3568603793646 0 0 -0.0577967983785046 0.00336005558631812 -0.00675107976378432 -0.0371842494062335 0.0653841840073917 0.0367051130283848 0.037628943619852 -0.121028417914847 0.0361102183322049 0.0267007368798388 0.00836848756096843 -0.0349891794017142 0.00192901420161348 0.014029256825164 0.00670407027678529 0.00508700727794199 -0.112455990733928 0.0603382918331434 -0.0126928593402729 0.0169158070847678 0.00692515538232961 0.021780848184421 0.00583133042735908 -0.0266075689370192 -0.00564366001263173 0.0140804736995502 -0.0135853808589984 0.000574655079910685 0.021046263455928 0.0134120011150907 0.00457025258130901 -0.00366313964733594 0.000294925879187442 -0.00916504030673471 0.0177770947195702 -0.0397105150669299 -0.146514303216778 -0.0460359105767819 -0.0221310222498424 -0.00376482450053629 0.0145059122514929 -0.103238513029386 0.0227222718368318 0.238579875320576 -0.128915477828108 -0.0146594367972255 0.226482644368087 -0.0500156923169043 -0.0694447066963894 0.22577164276233 -0.0833876630242839 -0.0302425636199892 0.218311861690029 -0.158944446222052 0.0101116643891663 0.0236190371231189 0.0282654426395466 0.0125121603170283 -0.0240848700246716 0.0247160451582746 0.0146196657087102 0.056876234255302 0.0390238954652112 -0.00629508019964566 -0.0148165986564817 0.0294460705487914 0.0435010436606948 -0.0193163060251718 -0.0113684081393413 -0.00627927319897134 -0.00555272532459122 0.0149957310355954 -0.0276263846264792 0.0206761810380748 -0.0655423698265647 -0.0113790033258035 -0.0155046703629499 -0.0180512367262048 -0.0207731610378901 0.0136080107411709 -0.0569345266554081 -0.00109083611605436 -0.00614741747258376 -0.00437269097019692 0.0305794232300484 -0.0178827424946869 0.00990536596778627 0.0254554920894668 -0.00410832705776343 -0.00668878986291447 -0.011498478269477 -0.0197410585641126 -0.018434838307476 -0.00733824414046901 0.005523472571316 -0.00552781158551032 0.0338012281622398 -0.000343281713750077 -0.00614260442539017 0.000201782439683458 -0.000213112160675323 -0.00150340556900403 -0.00849952552252631 0.00507919940304143 -0.00198665264278916 0.000733770007361807 0.00121082316279115 -0.000321846470983413 0.00215947238134453 0.00198636836591572 0.00802536229824793 0.00459311605329661 -0.00606108494812151 -0.00355329769765563 -0.00392157110719039 0.00227004581884953 -0.00260641434769826 -0.0190224136574115 -0.00146844388273412 0.00241914486753935 -0.00292128569744771 0.00119132977452439 0.00177898897530479 0.00222267646384011 0.00235661454627116 0.00128227027124428 0.00264247628371262 0.00316340175637261 0.000650821803158482
  33 651.932821376909 ""  2.70930990806163 0 0 0.0515787133581125 -0.00857584918722029 -0.00795303389304493 0.0262237521099822 -0.00187920708679243 0.00459525502560193 0.0328278363961936 -0.00219545013726939 -0.0219045879435589 -0.0485529838261456 -0.0574908124116091 -0.125772648814534 -0.13940544381226 -0.0303441139303714 -0.0195591667073322 -0.0370542418637519 0.00218194547974135 0.0191056625067636 0.0126794667474657 0.0490353572540149 0.107138509210922 0.0963385728153226 0.0141671139577041 0.0068086750401091 0.0174639789729395 0.00647785035963584 0.0101418989391727 -0.0100413696950018 0.0321020311423297 0.00924967144052951 0.0218430978014162 0.00246868330703606 -0.00447393431627353 0.000117478138567889 -0.0195176460390154 0.0270919812709121 0.0552766594644058 -0.0193378335572114 -0.00559023167048627 0.0595951856369467 -0.0160922655474966 -0.00467042046782866 -0.0423775710777362 -0.0539036906049011 -0.12605256691054 -0.120876117165585 -0.0116801073295933 0.0172852580344857 -0.0186885748593066 0.0434933883712749 0.103288068362404 0.071139277647192 -0.0139040416365172 -0.0475049892506923 -0.0180267700537841 0.0241483735539048 -0.0028420217199211 -0.0249724781279117 0.0563629702238635 0.0142941897056481 -0.0140970960134315 0.0205282601845599 0.000824001593428365 0.00577074227467924 -0.00119459430085683 -0.0089856594863421 0.0056006377571403 -0.00505341121083642 -0.00924402359985066 0.0380760846531287 0.00038924017680656 -0.0223809243369877 -0.00706324758715705 -0.0175329990307877 0.0132986181471015 -0.0069535115618397 -0.0389497535069603 0.047442630744184 -0.00880858093114892 -0.0230972436507292 0.0135183910613571 0.00192055528718058 0.00310539721258536 -0.000557537475373219 -0.0144452489633294 0.0100149596046912 -0.00455373745879689 -0.0141582018578131 0.00166111157696027 0.000976500058553129 0.000903057362295289 0.0128279484529304 0.0181088370282571 0.0127329031607032 -0.0120481957456498 0.000271317591968701 -0.0256410203519623 0.00316841977381663 -0.00138314569153556 7.7671011844245e-05 0.000329371318062994 0.000733898887505828 0.00111814723750226 0.000822917741748681 -0.00138376152126385 9.28458530394914e-06 -0.00023505490955007 6.56194649237518e-05 -0.000440138789077747 -4.588286539558e-05 0.00274592397827985 -0.000227020701160789 -0.00263843597592429 -0.000529665441378715 0.00999995898953837 -0.00360932588163953 -0.00251671702705886 -0.00241805635721813 -4.08772109336215e-05 0.00738981831374132 0.00123902557599604 -7.78264983102733e-05 -0.000808771386026875 -0.000358358593345547 -0.00062239324496996 -0.00030982025074985 -0.00092480968915901 -0.000319512801078842 -7.69387953291161e-05
  34 659.384299053944 ""  4.7140534027949 0 0 0.0462244023440864 0.00707662563591175 0.00766812635271847 0.0378477957840608 0.035245391340103 0.0830467692065319 0.0234812465422134 0.0134681800179984 0.0270055236181503 0.00723245858124041 -0.0132451142572997 -0.0292126985627498 0.0170769820975195 -0.0165194595506243 -0.0500685838574459 -0.0320145254549156 -0.0201150353590454 -0.0291306721587921 -0.08235012991999 -0.0357013192003542 -0.0583285652430979 -0.104973753418103 -0.0227205830950596 -0.0174565123337184 0.0422680603610902 0.0196238395473594 0.0333486278766185 -0.0126632695941776 0.0739298026633805 0.0208501103099146 0.0775856670842647 -0.0029514737893779 -0.0458104231688611 0.00784260323820961 -0.0431906238474881 0.062015026248269 -0.048997781716822 -0.0260082235637317 -0.0100019975518561 0.117688046424748 -0.0128934150021063 -0.0465359244419089 -0.0673831752721604 -0.0266571808477907 -0.0349469421847828 0.0213985577176131 -0.0067491851961077 -0.0436828356895834 -0.0690704134934198 -0.0285913418833726 -0.0572703916429912 -0.12685663568983 -0.0506395395304964 -0.0690823315665392 -0.0335660953896467 0.0339246608442179 -0.00494503014214465 -0.0488343791629916 0.145975798000199 0.0258762921893907 -0.0401851102676672 0.041777911577552 -0.00114456496510976 0.0370370508500333 -0.0120840111859713 -0.0563930727834156 0.0382632733263408 -0.0140602647709446 -0.052526510209237 0.125824077028588 -0.0145473697025141 -0.0966153243614251 -0.0257354663691878 -0.0407110796149537 0.0254284128791788 -0.00606445568990526 -0.104540974200851 0.115684800693688 -0.0208839967243364 -0.0380651444924071 0.0197231593594733 1.99234281925054e-05 -0.00487485291542943 -0.00430079494745423 -0.0114759492280002 0.0088449099066337 -0.000720410271694845 -0.0120352291124236 0.00162462809325028 -0.00589306335950217 0.00344873492541593 0.00981547375933683 0.0189023550367885 0.00548286606556084 -0.0273258436960527 -0.00398965577250892 -0.0305129370898419 -0.00719765034384592 -0.00670708732488164 0.000570572450264348 0.00141300012153823 0.000817433724719286 -0.000690626256757497 -0.00398500486131782 0.00319485791291259 0.00160358591209316 0.000515049354637437 -0.000205099965457147 4.2158440057546e-05 0.00038408029705567 -0.00723266999488855 -0.000448900484374741 0.00867797113470146 0.00348677781729458 -0.0253352260191923 0.0126120078786846 0.00756223054525817 0.0210461199924243 0.00724025982229598 -0.0228161422325233 0.0016650224784338 -0.0017833909821609 0.00221706640617859 0.000510315424998721 -0.000331395188797633 -0.000895044365923155 0.00222500729282263 0.00352766217815929 0.00108924010726958
  35 692.922772259015 ""  31.8788083500903 0 0 -0.00546942935398022 -0.0334754533747617 0.0221825776408499 0.00219568333341389 0.00583678355068324 -0.00324309438441113 -0.000536794885395476 0.00538481298190959 -0.000843344482772644 0.00453588940624581 -0.00143081633363346 0.00257486917070843 0.00399433622226357 -0.000914967100176485 -0.00438899470792046 -0.00207132633563894 -0.00145328465894956 -0.00179999997788691 -0.00255923195768665 -0.000496298634289554 -0.00327452545551982 -0.00963353010294627 0.00223608789052037 0.000205621118549359 0.000815894383986584 0.000455878581739803 0.000661041505168879 -0.000456387491031138 0.00289870053850688 0.000791672554716383 0.00338013933566448 -6.16437414770392e-05 -0.00210944416552858 0.000272419706214607 -0.00178191558816224 0.00240408267162043 0.00164872631176538 -0.0476644549167942 0.0245879664975415 0.0103960017525262 -0.0395930700612013 0.0137790966095429 -0.00370691322710231 0.0153782701421425 -0.00508765380186254 0.00323960003813162 0.00590212099051878 -0.00654217761530746 0.00200357726921794 -0.00671119968034802 -0.000151162434824288 -0.00655458378409416 -0.0145304459329238 0.00819122703650759 -0.000769724305052412 0.00224209645141498 0.000493232453793739 -0.001071568364382 0.00320420262943574 0.00131279645771404 -0.000666584616241293 0.00316158400308231 0.00103402533186469 0.00358841915571606 -8.45389755721599e-05 -0.0019699950272826 0.0031752598174121 7.02915490750257e-05 -0.00199661755443588 0.00362124386268632 0.000132953889641294 -0.00257181630624887 0.000309637989656334 -0.00178879284681276 0.00236895664018697 -0.00011660727117755 -0.00223780491315045 0.00306452607400628 -1.96085719067906e-05 -0.00163571839583036 0.0020341453484715 -0.00473941556350346 0.0195208043086329 0.00665378011918115 0.00912442148598772 0.00747282621383616 -0.0102843548199842 -0.0049383075996458 -0.00737673957472495 -0.00739058172951541 -0.157523637953046 0.0472168051918108 0.218362982628083 0.224764656589037 -0.12955856018667 0.0100762530312072 0.0058333896215238 -0.0452725442528319 -0.00281124717847455 0.000151341233010731 -0.00350472679358155 0.00172943342335694 -0.0189278285207704 0.0557651706257134 -0.0513098081398277 -0.00311796641879836 -0.0038067726405803 0.00336922559002136 0.013131168776153 0.0166354191410588 0.163549043702135 0.0460278981518989 -0.148804451547358 -0.05207368391182 0.516431789003748 -0.262795363442671 -0.136015651299122 -0.324860004035998 -0.0925804424178305 0.446204702702457 -0.00737159672262792 0.0158548410755934 -0.0158495287764668 0.00083525748992922 0.000685431881498655 0.0144800545320804 -0.00644388339366046 -0.0198226662443216 -0.00411281146267625
  36 760.861844697426 ""  1.55643056545931 0 0 -0.00727154883384971 0.00110908576052725 0.00191199207653138 0.0011915877198919 0.018154987873366 0.000217620506459995 0.0181786844333385 -0.131682077728982 0.054475120095871 -0.00596280897237508 0.0611974899522503 -0.0319772048810085 0.00780004311810526 -0.067802902459706 0.029609168515764 -0.0231503101998658 0.144382170797667 -0.0585709203480752 0.0109923646656066 -0.0672436852343836 0.0265668296327525 -0.0093051661015054 0.0669506568008536 -0.0308777451529069 -8.67164816676354e-05 0.00133256013801393 0.000334489060943707 0.00399785186293036 -0.0201014347602602 -0.00786006552231357 -0.000766353831886772 0.000656680981802061 7.47108084639212e-05 0.00225251066964917 -0.0107476825832481 0.0202435199336768 -0.0176506246798282 -0.00959121361005577 -0.000210835394598109 0.00264495622325554 0.00287283381304207 -0.0154784444575253 -0.021779548365294 0.197363221674658 -0.0894467220506999 0.0263554456015754 -0.172205452060374 0.0802666576198109 0.0287341879377173 -0.201350980181683 0.0811826727035296 -0.0248707671899061 0.171485587777097 -0.0743979751166292 -0.00820084545771264 -0.039523035620397 -0.0241568619025925 -0.0130415191057128 0.0212847922080004 -0.0110113535313024 -0.0163378906472072 -0.0424226359010536 -0.0231164283153491 0.00406631677837463 0.00469781194781844 -0.00906213775085504 -0.0106833014156617 0.00630060434375682 0.0040334156301003 0.00121539082264572 0.000194942556798481 -0.00205656838563391 0.0251041881053598 -0.0114986172656891 0.0415882917593262 0.00657626980993937 0.023975071737265 -0.00423809047365656 0.0177141460703542 -0.0112562324106588 0.0434925137989941 -0.00102961295545034 -0.00126878389376735 -0.00101102144167953 0.00173874501393766 -0.000664159034934944 0.00068491401978712 0.000990721221556548 0.00139017827175272 -0.00300061929715594 -0.00572582483164605 0.00131037240706775 0.00848421386337042 0.0049562959198777 -0.00768885704729681 -0.0013153012227959 -0.000156514317127773 -0.00197652533918449 -0.00254678890734254 -8.89689335356687e-05 0.00246042910317001 0.00113388564141539 -0.000920759700545702 0.0012502626607749 -0.00239540174071206 0.000481332286711293 0.000497932956401137 0.000299196148814647 -0.00178467672775539 0.00136996803915413 0.00487880739589078 0.00354064001575714 -0.00220172486671505 -0.00054040590849859 0.000428018681161645 0.00314740426294744 -0.00173884786664216 -0.00163628008587746 0.000557344642554489 -0.00289955908948636 0.00380056689622887 -0.000207849528318782 -0.000750707533179936 -0.00436058583914522 -0.00269775407717167 0.002528022313023 0.0027180128152241 -0.0022283137073183 -0.000619011811746204
  37 800.297195407338 ""  3.14684680300275 0 0 -0.081696823495658 0.00105110285025295 -0.00773196243816332 -0.0135145130720091 -0.0334928964999371 -0.0705460548849763 0.021260336112188 0.00564206300539465 0.0131412626146963 0.0629469436022205 -0.00604022302534743 -0.038529489743547 0.0866347737366115 -0.00660787912225623 -0.0473696402797171 -0.0423195846938158 -0.0198422456273903 -0.0339348347077387 -0.0223015666045628 0.0370282244224362 0.0954578447917291 -0.0314214950923114 0.0325312579439574 0.0791993799344329 -0.0427986415582525 -0.0220885936101013 -0.038835768898776 -0.0214263627296238 0.0574833853936316 0.0119113352288604 0.041754783807478 -0.00690783261952058 -0.0395508646223477 -0.00317414757330054 -0.0405498951558853 0.0469627808900661 0.0121914658430636 0.0841386402788505 0.00543452760248658 -0.150541136604356 0.000499337016026013 0.0851528490393415 0.0145557258381443 -0.0194232728924902 -0.0432363150395886 0.123236881776381 0.0215975932882498 0.0298174828958512 0.0851623488554284 0.0449710895344965 0.113906456991966 -0.0455382286821337 0.00616028154619071 0.0584454153452115 0.000441927712963591 0.097180250443423 0.0431481302411272 0.0142766713778403 -0.0133945407509927 0.00831850930322816 0.00149072625945276 0.101258271840918 0.0420036554942118 0.0991777842649905 0.00537087324413005 -0.0284413470461984 0.102233640623859 0.0109887587583548 -0.0304390392580129 -0.0123823583408884 0.0027535426849768 0.0216234311860927 0.0273728455868102 -0.0479902607466117 0.0963420718578501 0.00909913782681907 0.0196013818562265 -0.00258326481920342 0.0242460247659087 -0.0406828933315441 0.0903827457424059 0.00363931887151087 -0.00489229229202642 0.0133077228700329 0.00801917681020995 -0.00729101762528741 0.00302695537095199 0.00997510076529377 -0.00296098498014262 0.00270346227310752 0.0175365305995763 -0.0383986529345677 -0.0612174092555661 -0.0428513420206923 0.0638264178910598 0.0120639629893592 0.0347515024242513 0.0299777691529598 0.00428341402875374 -0.000506300563471755 0.000738695941012721 -0.00304788701829698 0.00316166881863906 0.00473283232125185 -0.00207314186769774 -0.00258205608513052 -0.000540295535121988 -0.000187152074702472 -0.00562679410275537 -0.00179434109838439 0.0147583908141466 0.0107143353275531 -0.0126815158520315 -0.00743039241942019 0.000227275041365698 -0.00414160145848114 -0.00476306757890542 -0.0104581862122812 -0.00339039725987832 0.006818064555516 -0.00131658055214996 -0.00454319492304013 0.00348421688845054 -0.00985317098240638 -0.00544216828684816 0.00505950825372878 0.00727603800879303 -0.00122427909911548 0.000480112833912595
  38 826.648585314358 ""  5.01858881666877 0 0 0.00868653803868159 0.0351560476540963 -0.0260875809911173 0.00331386162532633 -0.00371980187773213 0.00920897741281834 -0.000306258696602588 0.00417015421242423 -0.00151752993794167 -0.00324505041930247 -0.00395664340368521 0.00117933957527332 -0.0044058624930936 -0.00261768295647801 0.00172244229101041 0.00212321404129537 0.00449494454543147 0.000499247355039695 -0.000748688747436979 -0.00295137643221521 -0.00424317835992855 9.42092232848797e-05 -0.00555489696474225 -0.00238641740881847 0.00570231537192123 0.00346849158088493 0.00530103237745978 0.00180894959304209 -0.00675758368282996 -0.00133979874807829 -0.00342926653635522 0.000948650270471511 0.00401018946125059 0.000606252266902619 0.00391659337439852 -0.00370777908710255 0.00453920954822272 0.0690022261462863 -0.0286031866592274 0.0028952747855644 0.0248446794862686 0.0041154020092012 -0.00773998992936224 0.0168183370430657 -0.00763146447918282 -0.00911162665239346 0.0130006229204616 -0.0100481283917402 -0.00889248019737478 0.00513835861963851 -0.00891528888425374 -0.00365299327280108 0.0141084646264504 -0.0131014874190199 -0.000152926255637587 -0.0106797647585977 -0.00408093480742338 -0.00253751432976194 0.00616364508083831 -0.00354864257260145 -0.000795497557160203 -0.0147193360024093 -0.00660933666493484 -0.0128586739563124 -0.00145035265873656 0.00348335122917201 -0.0117817880708141 -0.00211419926738155 0.00236694896094373 0.0050900928289358 -0.000899337118233694 -0.00543148620781192 -0.00264757136611476 0.0050324534771378 -0.0101199850675798 -0.000761594266480625 -0.00337684585494831 0.00211714347765143 -0.00243727074059928 0.00335272590044504 -0.00850931975747196 0.0115735173352229 -0.0473079313660349 0.0192482082476926 -0.0150146078678948 0.00411493478876443 0.00262388839755011 0.00537705841819295 -0.00664022324084711 0.0153132616015138 0.099311512521353 -0.100642232647468 -0.16086639747126 -0.125591945081928 0.103219585609481 0.0168782680272925 0.0118050328802297 0.0571774857204296 0.0131076183330083 -0.0258090277229975 0.0521016622791056 -0.0391738461604422 -0.00156774290829132 -0.00424958667977852 0.00115323495264529 -0.00310517890876635 0.0211738269241276 -0.01823409876285 -0.22595628221722 -0.0717718017317099 0.41440415328172 0.36041507903258 -0.258438215125278 -0.130545180410531 -0.0515471514082254 -0.134228894919442 -0.0403368281285061 0.0866810013390072 0.0592340494638412 0.101962710738066 0.0593154071218488 -0.110132673582164 0.0916470560321851 -0.259338202365338 -0.151450601460604 0.184945060359613 0.363687294689991 -0.0555171728665799 -0.0121057617968811
  39 849.317841378306 ""  2.3046563870614 0 0 0.0284137014025933 0.00359732092031172 0.00253371001704924 -0.00260769772728812 0.00826802608840944 0.0214273323764587 -0.0151148455074358 0.00177884137365051 -0.0126696782830034 -0.0268183839542223 0.0271422432175125 0.0683533128537491 -0.0426222242690974 0.0164400111895445 0.0505224627884171 -0.00104529952558563 0.00630092002813883 -0.00395706925909727 0.0401664799483571 -0.0264231031894558 -0.0484448789390843 0.0674486442594951 -0.0238850246563441 -0.0397382446136703 -0.0857858620379242 -0.0423335119364912 -0.0813512054486204 -0.0347655970888323 0.070652962667473 0.0043410009891165 0.0404437056035889 -0.0111789605595106 -0.0539519138293988 -0.0100178957681806 -0.0621813289250624 0.0567823610594682 -0.00346738704100932 -0.0479509614171297 -9.91656326890161e-05 0.0497213980848091 0.0157329854211503 -0.0504506103850082 0.0431314567112303 0.0221673634572076 0.0841660240265998 -0.0522091366513662 -0.00808166404629509 0.038510997103051 0.00364669210576881 0.0416247694546983 -0.0845520757403033 0.0737292109666385 0.103349686933564 -0.0419851629161113 0.0188793416717603 0.14734297326556 0.0832984275501681 0.0553471785503196 -0.102628320828856 -0.00945992511120795 0.0190746479602215 0.170817248437796 0.0738977588501811 0.17398901942452 0.0168957838951141 -0.0223287359370638 0.187601873754832 0.0262970725044777 -0.0346711532440826 -0.104393097090678 0.0171479896192158 0.107025080435639 0.0618997151902786 -0.0778912235241309 0.169342458832107 0.02385703053219 0.0834522414765432 -0.0697178140620428 0.0505846707816638 -0.0481767429599468 0.151370632927476 -0.00190254078742458 -0.000683153497854262 -0.00841441287260291 -0.00302689871930464 0.00172094841680244 -0.000939863962589793 -0.00132454903778383 0.00134565088616719 0.00165322362745873 -0.00635774778144432 0.014983361279071 0.0246150420295988 0.0188698128240464 -0.0318546739677585 -0.00792121672908591 -0.0100579308216511 -0.0184185451117501 0.00153055919222444 -0.00232317224001102 0.00370609653436357 -0.000468770456291996 -0.00148946919691145 -0.00372729948479997 0.00168935461435058 0.00159574157814112 0.00182507227492724 -0.00162544237974572 -0.0146292226933835 -0.00446199496791391 0.0200480463970934 0.0189381617157736 -0.00845538803433949 -0.00345463081529401 -0.00722110141505322 -0.00429074807146577 0.00135537749258431 0.0132913208134852 0.00522008090539588 -0.000824695079657148 0.00726128208296213 -0.00696089095504847 0.00499177855372908 -0.0130394288881148 -0.00829792001924739 0.00831212761432861 0.0214306262545462 -0.000712919850941857 -0.000585951426547204
  40 857.041858303034 ""  3.60044971367765 0 0 0.000692568095807645 -0.00512450763708667 0.00308200553848168 -0.00396607147991728 -0.00625556688809697 -0.00169968399181685 -0.00372395610707959 0.0240374726178705 -0.00845650280520827 0.000651561819412083 0.0406467970821726 -0.0307992423236794 0.00450733967839482 0.032426505927343 -0.0231695781196513 -0.0062055361627747 0.0264101877945633 -0.0109927578374056 0.00389364129371864 -0.0598232835857597 0.0350356771742193 0.00127016864181225 -0.0799990043169254 0.0423141240223919 0.0109148005272045 0.00793530828304367 0.00993585130234876 0.00311102049060941 -0.0160001605910998 -0.00263157560573178 -0.00514741567119954 0.00312429685983026 0.00624115845842865 0.00472025332491877 0.00417149214501496 -0.00101543568233259 0.0135104533378327 -0.0051065169363929 0.006722642103615 -0.00915618963293541 -0.00513742888203136 0.0154483040885031 0.0468252242790035 -0.326640632942923 0.123777649884586 0.0519898840655845 -0.255355225622268 0.108426670607976 -0.0607241046378507 0.393389270911788 -0.149281204641112 -0.0930577142103193 0.556693160980447 -0.219255927604697 -0.00296513515946511 -0.0197937950551578 -0.0123911408352747 -0.0141241163515443 0.0130042155886902 0.00219547425822433 -0.00130827935714476 -0.0330027958400517 -0.0148570995946391 -0.0301656759404537 -0.00342118336060895 0.00436864875225982 -0.0170111098655756 -0.0039022880217513 0.00229183837008078 0.0172063348407738 -0.0135992165957446 -0.0108846001954223 -0.00595606142328773 0.00462683602522748 -0.0107053707661211 0.00264951813965838 -0.0109135087284802 0.0103838730908971 -0.00664643314892655 0.00637624251092388 -0.0188341014042365 -0.000352610493657291 0.00613079548570592 0.000587067069702249 0.0028694560192828 -0.00141833326289248 -0.00016133754190706 -0.0025893518380838 0.001537360999127 -0.00638918975047557 -0.00885431668649679 0.0168736412306954 0.028037833252745 0.00268267371526379 -0.00888753531480118 0.00146179791327968 -0.0043046954045417 -0.000454697714802461 -0.00633168936225702 0.00061352789679309 -0.000649963039017444 -0.0026597441278622 0.00119348219572788 0.00137098576620368 0.00133815395023413 -0.00241330275209685 -0.00112483293722615 0.000599766018172349 -0.000202628724677899 -0.000754812857641699 0.00368265197444322 0.00446418462900634 -0.000613723845164631 -0.00181688170354806 0.00726238700161805 -0.00467761940613733 -0.000458538790783423 7.83914416445208e-05 -0.000365615625734965 0.004074729370381 -0.00769640586245659 -0.00027851247319846 0.0025546771659052 -0.00241781582223451 -0.000638518843507601 0.0020718002933783 0.000356924595702275 -0.000578747898869576 0.00116985856542573
  41 869.572101096541 ""  37.7840947774565 0 0 0.0198951349102463 0.078390861916231 -0.037490968902333 -0.00490475049073719 -0.0250275346140136 0.00767183673707303 -0.00486980475059535 0.0648212344818165 -0.0266373496878381 0.00556932676087689 -0.0535163590355676 0.0237874581613833 0.0091860203229333 -0.0447499966563006 0.0175321400035751 -0.00715837851789316 0.0499858738551508 -0.0222629449049037 0.000889540435667144 -0.0236772322112614 0.0113085324076651 0.00316404237253507 -0.0352282010953308 0.0163447993441934 0.00109979646594946 0.0164766694307056 -0.00255204273567301 0.00499328035546152 -0.0199448639303122 -0.00736683358662255 -0.00277544384849019 0.00461244321655879 0.00100168709087786 0.0020064244961857 -0.00826014872289778 0.016181080902846 0.00273506260644763 0.0390710147338597 -0.0387771158870077 -0.00485497252063304 0.109467123287977 -0.0632905505089211 -0.0594942748662637 0.333921674759968 -0.142296792191666 -0.0393949311236991 0.267610869124663 -0.11981943638071 -0.0221526180410346 0.131086788981944 -0.0519626186382637 -0.0322881130437078 0.190455207986993 -0.0812582507378421 0.000657525232207672 -0.0319610635017932 -0.0127873607017394 -0.00712794085364076 -0.00329517598586442 -0.00246758498926317 -0.00525423606619765 -0.0226883890391807 -0.00897189648148578 -0.0276377258811129 -0.00632763291358894 0.017443154929961 0.0122022422296264 -0.00924047175384409 -0.00950566003800546 0.00507007651739541 0.00201416939398413 -0.00719339867754446 0.00830883050130206 -0.00557232459821878 0.0120462940961235 0.00589567191707841 -0.00271330992018575 0.00864555198402858 0.00466069965931643 -0.0123063451852849 0.0202155526698458 0.017463075743658 -0.0876928440104642 0.011216157375894 -0.0313776227630192 0.011683955800437 -0.000576418854004825 0.0197147727001531 -0.0186120924400556 0.0489514634759917 0.0345812570766421 -0.183090036522682 -0.166769860429215 -0.0546200649695873 0.0865296782830828 0.00674640197982238 0.0433736087910723 0.0374909418478485 0.0507909864169376 -0.00164595826010057 -0.0043838753224624 0.0250992784699415 -0.02672004024486 0.00999929925680994 -0.0289738988450224 0.0220787681425561 -0.00284314783844133 0.00983777428134587 0.0832120110289925 0.0533599025758356 -0.0616572346897346 -0.129078414643291 0.0248076629731262 0.0261686810242849 0.11957332656683 -0.0354157724904847 -0.0407708255318444 -0.0614345772353249 -0.00295487331639503 0.0738726409316606 0.0272482469205487 0.0544626822914943 -0.0557511519580949 0.109139505533326 0.0545048985071189 -0.073962163022931 -0.133213034539956 0.0111971204316526 -0.000211150308245467
  42 873.644186859307 ""  32.4578851448679 0 0 -0.0089292370702488 -0.0880940272953677 0.0237299301511703 -0.00594215719477771 0.000204058282263873 0.00483680490469552 -0.00819942461985955 0.0611143190387394 -0.026086258328746 0.0112929558949406 -0.0547986292212906 0.0199092992937713 0.0129928609682232 -0.045172383057332 0.017888463465211 -0.00772263648483648 0.0446007690962454 -0.0186596712732894 -0.00083295779306454 -0.0181638537347203 0.00984480957776604 0.00194434172246334 -0.0273080526567883 0.0136028102688262 -0.00104031745692113 0.0155093847847437 -0.00368830697011281 0.00400196734647077 -0.0178976836399084 -0.0070554242410094 -0.00146755042004558 0.00427279204719078 -0.000574834150494473 0.00156706510990175 -0.00805584497101493 0.0160492653293718 0.0345004881582017 0.0198762512654782 0.0290627658813749 0.00425013353520249 -0.152625492792776 0.130995365167199 -0.0472491490444896 0.331463648082681 -0.14509007013639 -0.0344744414333704 0.280907200250052 -0.118462650167633 -0.019599593499163 0.103744248955158 -0.0399716824946147 -0.0219312861932795 0.141350100716816 -0.0538262337762047 0.00132465192269894 -0.0287310030894522 -0.00974728107834099 -0.00535467959801101 -0.00391927834307104 -0.00392443814827827 -0.00476784053820463 -0.0186977648035087 -0.0073294768598785 -0.0234996371108971 -0.00628456294783535 0.0171747163573076 0.0168950857833217 -0.00875759545604284 -0.0105850882542991 0.00314942441626368 0.00213510961976317 -0.00493981137578466 0.00729615561530142 -0.00526901673909041 0.0108551895082945 0.00535887905101801 -0.00367886860781508 0.00939232138306157 0.00423447004327422 -0.0129825591183395 0.0202623391977672 -0.0047060435049095 0.0923883758144633 0.00699891380466627 0.0336700596048897 -0.0126685555973326 -0.000771244546891747 -0.0309167491330677 0.0095186484887308 -0.0541032444632241 -0.00382685384547955 0.168152251601118 0.130810034913822 0.00501967299718953 -0.0247784116120197 0.0124666941677948 -0.0553101101111342 -0.000589426246800228 -0.0605144953325146 0.0163774700840279 -0.0145498645389644 -0.0427032435432835 0.0357424392721741 0.0133833339072997 0.0393660627049592 -0.0437604258684573 -0.0131085004544908 -0.0102921315187372 -0.0273804036354547 -0.0426482076813075 0.0133826897239155 0.109432856091721 -0.0090543577408529 -0.0319769829510204 -0.11811663825951 0.0454130520192987 0.0473856741507097 0.0396685272642609 0.00955369058881133 -0.0493452217185087 -0.12491612993732 -0.0512854710316052 0.0756570832449995 -0.0659666611315728 -0.0228507880093505 0.069735958357724 0.091833097172825 0.0127932649889238 0.0135813830928038
  43 882.815589655183 ""  7.91429997077996 0 0 -0.00626185398385366 -0.027618067642406 -0.0523583835016466 0.00997713840854685 0.0158220796293865 0.0264824628621197 0.00730408008524234 -0.0176477391141519 0.0155027929834943 -0.00842204061009601 0.017234282085542 0.000383832839109336 -0.0205920271718659 0.0137424623897493 0.00389113023695864 0.00200928913939597 -0.00953831332882356 0.00785622342332856 0.00217745990324736 -0.00546808690013002 -0.0249467011026585 0.00977222735961947 0.00192942827686398 -0.0214485302382911 -0.00200627801624333 -0.00556347383055398 -0.000625096991205383 -0.00116449376926865 0.00617248925093171 0.0014571745306066 0.00155822706947126 -0.00163671127756863 -0.00121420244333095 -0.000191678571631887 0.000597932885108742 -0.00331411744267565 0.0459747136067322 0.272982788060154 -0.054816722137883 0.00926304998469783 -0.173015544625035 0.21919916979468 0.0114651119513345 -0.0840879055561243 0.0454083665804174 -0.00984276915220478 -0.0825302766700857 0.0379604649517785 -0.0138849468157231 -0.0396841300707664 -0.0157352621812525 0.0152964807189834 -0.0393889983485509 -0.00885778831976056 0.000522276305656253 0.00744944020882067 0.00434158044611264 0.00305142058543246 -0.00180456606806493 0.000934911983988926 0.00108164820690387 0.0108218626311758 0.00451371367999037 0.0142332709790039 0.0030873198740204 -0.00597191502790351 0.0014013221342639 0.0040469474837818 0.00276189599647206 -0.00643403839036264 0.00122481948982618 0.00692221823210822 -0.0004237782388018 -0.000531030477913946 0.000469461229626004 -0.000251554127084808 0.00267557546343267 -0.004623150942308 -8.90504954972652e-05 0.00311063480154433 -0.00305731812420889 0.0357281383143659 -0.0104242958196166 0.0772583004104298 0.00176205601568717 0.00158336238025744 0.00140156717410283 -0.0235886512805921 -0.0204315618938181 -0.0208307924148668 0.122875854848677 -0.132389691416533 -0.228630897300632 -0.218494894569261 0.271236668915727 0.0774748109469399 -0.0151778524023846 0.189736215674815 -0.03394498267255 0.0356486118777533 -0.0397393745181579 -0.0476272480371621 0.0179938052156324 0.0735112956006718 0.0150875026867657 -0.0559390647943547 -0.0438549877580657 -1.34808259939345e-05 0.143568013983104 0.0425322584291216 -0.0602269258385249 -0.0251227237009392 -0.00819600242259254 -0.0384995787948004 0.0943029333157812 -0.0191437337292222 -0.0113704251824214 -0.0782695430165554 0.023839951716175 0.116290105873731 -0.260223345300805 0.00949709558533304 0.0532228719160718 0.106998158017814 0.0774810924466323 -0.00541146543662328 -0.0927580070304417 0.0571194809877704 0.0356731865025529
  44 908.624341416845 ""  3.14908495773371 0 0 0.0215368775113142 0.0771127976085047 0.0193434939482076 -0.0109104913028703 -0.0154113006240129 -0.0167747046921376 -0.00332015746492393 -0.00785377074687487 -0.00396206555416334 0.00126594247391103 0.00251577540870629 -0.00257784246799313 0.0109382004802939 0.00246925459875025 -0.00606544733923848 0.00191332811327069 -0.00333937953860476 -0.000801957260385121 -0.000768338847330901 0.00912638138200937 0.0138424251549786 -0.00666396382485306 0.00505506500167852 0.00952112712685036 0.00209964174609086 -0.00177803088998122 0.000305654745480231 -0.000345965875627284 0.00134024541156828 -0.000149471528410508 -0.00157971921448604 -0.000780698989301698 0.00131066718375603 -0.000265039703317337 0.000927581787028135 -0.00176597082309299 -0.0503053249754564 -0.200051179461709 0.0165934603929195 0.00688817159289359 0.212661897555554 -0.232132951647314 0.00369958275519372 -0.0169427754032629 0.00505623546626371 0.0148388362784337 -0.0181387027948876 0.00389124308630203 0.0152942583675335 -0.0105211860141678 0.0247553238795118 -0.00451165895632889 -0.00799997681150518 0.0177014936063668 0.000219029152473106 -0.00060237782724998 0.00096536020670306 -0.000791852411640879 0.00161220152564011 0.000285125866386071 -0.00037226962373666 0.00450254332616403 0.00192365683651914 9.23669465268597e-06 0.000600289330554254 -0.0021337554935178 -0.00762994125934532 0.00103290407906367 0.00276228457797211 0.000361772307693373 0.000434498791554781 -0.00198223530922572 -0.00055601534221351 0.00046496824606764 -0.000218221432102626 -0.00118519538810131 0.00104589515928832 -0.000768121201256332 -0.000391141560531008 0.00180374794551987 -0.00215447243713811 -0.00113919995250596 -0.0386294705978409 -0.0494626381505209 -0.0226274520292168 0.00277938883167153 -0.00233467171082616 0.0166253462143032 -0.010470778198297 0.0379504645577087 -0.0290465324735261 0.00439823465234457 0.0628765586214993 0.100576999341451 -0.159709014128829 -0.0507582472587515 -0.00641972750260125 -0.160106299420901 0.04919303508368 0.0509547098737381 -0.0319959584357908 -0.0673039949362643 0.0249927970432358 0.0610114345825506 0.0665571653956884 -0.0822735491332243 -0.0520117317909879 -0.0227685551092228 0.113330224315024 0.0201380646659997 -0.0147302101154267 0.143013454444547 0.0307746689418698 -0.0336194452711946 0.0150358193492542 0.066636896451855 0.068785712473076 0.0357804742619021 0.06547231114949 0.0375414973436258 -0.393465927141829 -0.0535409568173687 0.150403168113322 0.0471839087931981 0.0549323432571601 0.0897232304660558 0.0765557951142298 0.0891156243912736 0.0487979444810444
  45 931.339918474604 ""  1.4611666665579 0 0 -0.00318861925843737 0.00101310923500187 0.000597807150023666 0.00311152765502628 0.00236805566614873 -0.00136988169528532 0.00192146130947192 -0.0116382891940946 0.00550664831230945 -0.00260092495307708 0.0154271811818441 -0.00790375943098525 -0.00137501359280364 0.000442841005990264 -0.000682704208128969 0.00337174461822971 -0.0145932503164755 0.00707984116833748 0.000567198738304665 -0.00340367535664381 0.00117782285070248 -0.00304874727197926 0.0154558949944913 -0.00620946374489536 -0.0178078284082631 0.119770627669945 -0.0465064544307837 0.0037820718716557 -0.0762241443439315 -0.0661037372915215 -0.014061857290623 0.0549439000550085 -0.0180476031767322 0.0165590479569579 -0.0184058706292452 0.100042606108105 -0.00462920765590734 0.00121557355946305 -1.13626209388714e-05 -0.00117887615255861 0.00152591206891202 -0.00270551429858916 0.0134924825963332 -0.0990083022208263 0.0406885679897605 -0.00301897506483891 0.00622560597212418 -0.00503486216457844 -0.00622652311868698 0.0299322071883202 -0.0127474323199055 0.0113305388728083 -0.0868013690771825 0.0343642450415844 0.0671537908492245 -0.143171264148196 0.0472988675448878 0.0602286259637738 -0.290946140923807 -0.0113658095162396 0.0151236871042036 0.137250585890403 0.0927655077645983 -0.234126253357449 -0.0603362660683307 0.175932624479367 0.25100024232534 -0.080249632003014 -0.117181646912237 0.0169289901696471 -0.0948948297172488 0.0373849042899915 -0.047312212770812 0.0313900280327018 -0.142448453061576 0.0228558781700979 -0.224704173075873 0.207274305963705 -0.0219792330941165 -0.142759887694944 0.0459728925584417 -0.000503248163973874 -0.00137034555498722 -0.0004011207566315 -0.000696866352324439 7.77588955031015e-05 0.00029875063054294 0.00120421290179624 0.000502580763888282 0.000581447549489222 -2.03651963474108e-05 -0.00293435596057776 -0.00349315288450756 0.000984665698617009 -0.000550538517036102 -0.000598208358032258 0.00184496573290065 -0.000149020025087083 0.00100516416222686 -0.000365107759194405 0.000311666133355352 -0.000163599293172936 -0.000135968175004336 0.000323614235834311 0.000300717607440789 -0.00011179396655941 -0.000682608307181845 -0.000897536273737443 0.000184931341959942 0.000890190561227878 0.0020624541111385 0.00159955904171428 -0.000513547801492881 -0.000346701053935045 0.00394953110298259 8.30038034220662e-05 0.000267858869042491 0.00173516668948786 0.00144671713368099 0.00113422659518296 -0.00325041429865232 -0.00127735266897743 0.0016527346904348 0.00179686476871455 0.000875101422417568 0.000358755370006817 0.00152892093414721 0.00315116981927976 0.000774108925256421
  46 947.155309817121 ""  1.19793571935683 0 0 0.00391819845039837 -0.000254195170221038 -0.00189026706212972 -0.00334966448718295 9.24548474562008e-06 -0.000272223142222258 -0.00157390804512528 -0.00046126406692688 0.000568395444867687 -0.00367215112003413 -0.000320623496648723 0.000789472481004393 0.00141084379493346 0.000418034053943766 -0.0019579390622228 -0.00922824639940881 -0.00214478240387152 0.000504036322859345 0.00651735106077937 0.000347136609599489 -0.00388736699121186 0.0129232178168957 0.00131070770403428 -0.000683052368729623 -0.0883144569973961 0.0215738402453265 0.0895032858808182 -0.0365186645918 -0.0637165969431686 0.017172276443564 0.110985208474225 0.0135858101490685 -0.0265397337180279 -0.0534538190609172 0.0440160165077846 -0.0161198968960888 0.00602802237096621 -0.00206903856838494 -0.00112733056548337 0.000489349900775378 0.00174631151672023 -0.00186171549465791 -0.00671148174165902 -0.000378136797930984 0.000287331493483715 -0.00175955157650327 -0.00681835317848621 -0.00543410967576182 0.0290525254330452 -0.00162452715579097 0.00122369339718881 0.0166650801756697 0.00707340474673819 0.00656460782047428 0.0132268924862926 0.279262051966651 0.045940532641718 0.110986801321 -0.153787571593247 -0.117025433538698 0.131100775206965 -0.191066107297397 -0.0918932017489939 -0.0464048116581418 -0.020189099573115 -0.0679403437255016 -0.020184505273672 -0.04864463212695 -0.0645350850649547 0.274290115953319 -0.0315514105510375 -0.200346630128633 0.0722330145890274 0.117855988596231 -0.205285020330304 0.0720110011134246 0.0580623493510608 -0.185931874390306 0.0868690712742873 -0.17405745231481 0.206266990309 0.000203843795886825 -6.23403999037423e-05 -0.000482597470074013 -0.000242720320794378 0.000131216047577098 -0.000351360292995166 -0.000153560256202426 -0.000618043297649474 0.000830833460837682 -0.000518016448549854 0.000133844546982663 0.00062411458555019 0.00152752030114627 -0.00097796132594664 -0.000437005630783832 -0.000905647607812918 -0.000516886264464017 0.00048237402747246 0.00102056442265906 -0.000733964256311288 -0.000557095618012433 0.000145715689728684 0.000604439941138625 0.000538734084618776 -0.00110727099234408 0.000226953140776677 0.000124780414658829 0.00168569625354312 -0.00031491439458394 -0.00254688972789642 -2.19329588217079e-06 0.00166381093152127 0.000330914479990689 0.000294116382058715 0.00126285296511367 0.000777538433487251 -0.00198832476663416 -0.000716125256037741 -0.000289121821585044 -0.00193814724139699 1.48965286599764e-05 0.000644497155346387 -0.000612767689431246 0.00078780831983951 0.00176043794463264 -0.00124596802068343 -0.00255213261285142 -0.000993767566273639
  47 981.012714264614 ""  34.727804273717 0 0 -0.0947070805834204 0.0133345598355828 0.0247473981005571 0.0851801240959417 -0.00551632363446348 -0.0170977986887267 0.0280705011947197 0.00430717184808466 0.0177552858362803 -0.0133934072319518 0.0411758222198481 -0.00550712358606065 -0.0350017726581222 -0.0542097055195375 0.0245249578920088 -0.00873094545013688 0.023249821839104 -0.0156206554915867 0.0151724821797827 -0.0697808021611911 0.0017407620373521 -0.00312019475999368 0.04116564322027 -0.0237118952547921 0.00255465781693804 -0.00500916444536649 0.00444646216706517 -0.00459370666308023 -0.00706633463549973 0.0255636657301784 0.000336668591919792 0.014924218110322 -0.00125548539546797 0.0101826684246332 -0.0168731326330651 -0.0154219287754781 -0.0823120622439497 0.0158630481129327 0.0232433475434117 -0.0458647625885517 0.0037587009444558 -0.0104654566705538 0.00516299601390272 -0.235413521732806 0.111355073618198 -0.0976973674047794 0.292218839073867 -0.144782416555546 -0.050384014026278 0.36349182142028 -0.176531911620219 0.036890360031221 -0.262428166844598 0.0866982910046712 -0.0215827913173346 0.110450364068695 -0.0211331803187104 0.00201981143330356 0.0773844116928384 -0.0331279775525744 0.0329026091824353 -0.133318060091334 -0.0733315455535749 -0.0717642224707563 -0.0194630120028326 0.0492064330830178 0.0570032322586233 -0.0305403328355693 -0.0336321155315516 0.0203736606677699 -0.0218527847728127 -0.00300140879499731 -0.00173354481454909 -0.0555230766611022 0.12908194244452 -0.0261165318886258 0.0665510885190461 -0.0141797337371561 -0.0149791842668226 0.0969109620619103 -0.0566375153014535 -0.00418384269764813 -0.00743744179906418 -0.00497887715253512 -0.00457869665807972 -0.0026680866163189 0.00581178325856241 0.0160250639305174 0.0110302401454636 -0.00405382777967471 -0.0165785613196542 -0.0203741926850022 -0.0151832317043935 0.01442647391891 -0.0077471040107599 -0.00699500749065278 0.0375698498349101 -0.00471671303029201 0.00491257390845188 0.00364449006340677 0.00109341076333825 0.000181035909262682 0.000113594137601506 -0.000123506731476637 0.00238773341331822 -0.00389958772787182 -0.00145606880309515 -0.00267731300432451 0.00687041775372515 0.00340671321641555 -0.00287726489020352 0.0116054733465517 0.0108401085258003 0.00448446973386268 0.0179236724241205 0.014962790546137 0.00707647056620213 0.00619894187778505 0.00199756891512427 -0.00675780884329046 -0.0216889543488471 -0.00488162798563588 0.0108216107040019 -0.000766171629016982 0.00216193681200181 0.00952691298634558 0.0129286823909684 0.00541366583468055 0.00177869202347684
  48 986.465253383582 ""  62.6047207330171 0 0 0.122956243455163 -0.0166311353444368 -0.0340588447961297 -0.110307185932398 0.0137597400131696 0.0192493289295165 -0.0354095359066447 -0.0274409303659951 -0.0150177241457519 0.0106026101427104 0.00960713178575785 -0.0262816717116349 0.0540807565359541 -0.00634407981240482 0.0047803223951394 0.008654205733913 0.0114053289088039 0.00521651983747462 -0.00106351783829318 -0.00908872831381445 0.0361329775975653 -0.0125054277117285 0.0258708756451555 0.00210610660579282 -0.00153445065637204 -0.0024637485034614 -0.00287154774274314 -0.0188647660259039 -0.0130512873433835 0.0362422410011392 -0.0109788220912891 0.0360295206028985 -0.0188694034645425 0.0224656841830798 -0.0302372091426192 -0.0233466672589828 0.101414519822167 -0.0131796125324648 -0.034283813310594 0.0599148883882187 -0.0021777442532704 0.00752187214303299 0.0654149017426064 -0.0896304016718186 0.0186643958955577 0.0520136742700539 0.101427626778871 -0.0135377060543178 -0.0180940426021728 0.127470811799683 -0.0177690377893472 0.0156346445376837 -0.120395521614656 0.0825901566607109 -0.0242274027908714 0.218009994229588 -0.0108757421540376 0.0409626852756295 0.0446404471194111 -0.0744495776514202 0.0782400998433781 -0.187249617529517 -0.103786199621795 -0.150324218810462 -0.0469203088761174 0.13568255397842 0.193900157400706 -0.062165335101379 -0.0895073413552575 -0.000585196529848832 -0.0793012032855413 0.0402901054346564 -0.02510468860062 -0.100867969578088 0.220156639687459 -0.0630157213239551 0.0820925759596842 0.0243993023116239 -0.0395330026442055 0.174087808332736 -0.123199865684399 0.00443088746316084 0.00804334879141394 0.00524226123353682 0.00380966101024836 0.00409254056041786 -0.007365519864317 -0.0182804916828829 -0.014331673998867 0.0087852851564862 0.0227886904527348 0.0204040612224651 0.00869192272879404 -0.0109836155525198 0.00673273045907327 0.00740265121235695 -0.0471658495287462 0.00549966943753333 -0.00259457677659608 -0.00562766739451816 -0.00431143618601783 -0.00255114019888072 -0.000411368786528601 0.00281210104777086 0.000755825635192097 0.00494538757012316 0.00253431918125706 0.00318397449008438 -0.00621940952158372 -0.00430016222621727 0.00381817132588371 -0.0184221101074191 -0.0158022311810823 -0.00783104617153455 -0.0128082190491469 -0.016869409966503 -0.00517534872307238 -0.00616472636183286 0.00111912311323566 0.0132962579763696 0.022841413739487 0.00680472969774203 -0.0115710440420165 0.003161694479801 -0.00015950012162725 -0.00983656924452151 -0.0126423766542001 -0.00958838799460158 -0.00350003884625446
  49 989.191314833093 ""  16.6929631375573 0 0 0.0658278603833428 -0.00922562855520583 -0.0184250785381815 -0.0593710996475721 0.00965280045280391 0.00948248522534964 -0.0192964693350058 -0.0212651513440858 -0.00557038503152354 0.00211597636816272 0.0377594366086385 -0.0313267684404923 0.0336295647796573 -0.0440803008533329 0.0226316839230605 0.00297259434804741 0.0201026829714874 -0.00289415202882871 0.00408064150327917 -0.0241324177604477 0.0250306031532178 -0.0100216430733039 0.0274320348715731 -0.00109836895131524 -0.0032667569676796 -0.00335716346577551 8.92499281268216e-05 0.0213854548463625 0.0145601068462098 -0.0360938679871316 0.00910427212591668 -0.0512571238140151 0.0150299345076519 -0.0327297913437598 0.0237806626166581 0.0209700107816287 0.0544019076956753 -0.00584330595253168 -0.0187342755930006 0.0315843422963963 -0.000880058909888847 0.00331839235960478 0.0721574837642177 -0.251412770848727 0.0940286574728127 -0.0109962300508613 0.315550491859132 -0.112182503600921 -0.0265689900346347 0.208218511413156 -0.0686326829328338 0.0206100407181947 -0.139638354959312 0.0844063628439987 0.0192798089353313 -0.235740330058745 0.00151649300302094 -0.061540987640106 -0.017237608499928 0.0875431123481499 -0.0930832175405671 0.184181253035754 0.102137536698481 0.213018392062191 0.0582449202552123 -0.165865993625959 -0.219465241392972 0.0864629285138793 0.111935106066316 -0.0323135102102921 0.112157751351423 -0.0361564557580654 0.0533968465566234 0.0950441218920034 -0.194369571107543 0.0737534960089825 -0.0318613875915263 -0.0853575955047478 0.0576886757216926 -0.182688828663396 0.163628569813149 0.00213896048663945 0.00402600466595237 0.00229825564608023 0.00155091607909927 0.00245649084977272 -0.00396083285223051 -0.0090701695385862 -0.00704559835140942 0.00511890132010207 0.0134265659030045 0.010430297869379 0.00244688796374606 -0.00423942198639021 0.00279200945888774 0.00337534694944801 -0.0245169506050781 0.0039538559841917 -0.000858703742797071 -0.00568591749470171 -0.0027518546203047 -0.00159790436591685 -0.000378726006229439 0.00177380577032674 0.000925512724409865 0.00502562420696543 0.000686810466056558 0.000359508396779818 -0.00457142772414172 -0.00144050953242757 0.00533348732146703 -0.0117292178185711 -0.0109139126403625 -0.005112128343081 -0.00184569624939234 -0.00999033992711798 -0.00257216413910077 0.000960715455198191 0.0033971961478869 0.00952960906079187 0.0117733380760881 0.0034778831543052 -0.00624911674778006 0.00612703843449567 0.00065022258322239 -0.00772246823690934 -0.00275086007088536 0.000227507803245422 -0.000647826100209336
  50 1001.79929797517 ""  0.336970174879068 0 0 0.009473566478362 -0.00143841282830868 -0.00393065163385411 -0.009018901564286 -0.000717567848309042 0.0013666637002125 -0.000979075382199804 0.00248140216409758 -0.00241681630159509 0.00674081270604736 -0.058237300276371 0.0271856938597049 -0.00507263583953217 0.0703331570786618 -0.0319042941900948 -0.000847945048541047 0.00560876997447275 -0.00215151034038763 0.0105283488331142 -0.076019163732145 0.0365436381468612 -0.00607215453371572 0.0570461865172591 -0.0252522062103793 0.000600897467796267 -0.0042934568429902 0.00178657173115152 -0.000786275255517582 0.0031916358428553 -0.00953221700313706 0.00217634407599067 -0.0104048678291542 0.00415510194331446 -0.00183432312544512 0.00787745942306069 0.00476657536687665 0.00433541019799764 0.00464616439225183 -0.00521254189221047 0.00342601935429924 0.000483026049721454 -0.000687355982006997 -0.0565412435618121 0.333779658471062 -0.140662329184102 0.0673192400746815 -0.412354598952101 0.174190164219072 -0.0752580582816447 0.458674473252704 -0.183273696583498 0.0459461363144293 -0.325331113987608 0.122078083577092 0.0092758262455663 -0.0305966386747696 0.0130559798761781 -0.010952257331792 -0.0223295371361756 0.0186566275152894 -0.0121596086183567 0.0485373358988027 0.0260050935819343 0.0460817677429005 0.0134952205127985 -0.0383069179599201 -0.0534532168386351 0.0174451195968658 0.0249323838681566 -0.00104815351571276 0.010450091670152 -0.00492967242343187 0.0023435934091848 0.0221628128308921 -0.0495799207535977 0.0180887611525763 -0.0216254368183191 -0.00476018195162368 0.00226869412973586 -0.0331272603485596 0.0115208180629993 0.000168022925603836 0.00169901582318235 -0.00087399174585915 -0.000370238674997292 0.000291544958798664 -0.000785533789949376 -0.000772207832748057 -0.00201616990026987 0.00332001466765741 0.0040954883620357 0.00233371229816481 -0.00383179922150549 0.00739190554897225 -0.00200933051129062 -0.000952343283891329 -0.00394184452658192 -0.00290028676501393 0.00223252209337501 -0.00369861733647537 -0.00241642444577781 -0.00144028680716019 0.00122054447438833 0.00137329732141625 0.00277288473903516 0.00272170330629399 0.00054903869027833 -0.000973438934118268 -0.00837282858325638 -0.00574721450489406 -0.000651788444677934 -0.00544128561807443 -0.00283050860843082 -0.00159598249463366 -0.00850378592430196 0.00532037726342164 0.00408958661075093 7.59064307540861e-05 0.0013172673227482 -5.83210131441764e-05 0.00299747454807757 0.000152190525833637 -0.000597756836435107 0.000898078825222902 -0.000783454767653548 -8.64417288122705e-05 0.00617457596411668 0.000425039772244321 -0.000777665449982354
  51 1022.33609515503 ""  0.0713710131287461 0 0 -0.00250083063473158 -0.00160236695607905 -4.19189071892102e-05 0.00158017498973572 -0.000260504608994585 0.00270989232811266 -0.00339715412272356 0.00111141895080129 -0.00692052346210478 0.064428888669395 -0.0405477189257465 -0.101710365917091 -0.0792740232866685 0.025315138606196 0.075262567167823 0.0186928378772416 0.00663341083015704 0.0150640059608993 0.0586876913350893 -0.0281046793888773 -0.0927807282945396 -0.0881540203116964 0.0222445684376734 0.0895172188162509 -0.00419049085316284 -0.00109902212363875 0.00247675783611757 -0.00513369116121374 -0.00146149817703745 0.00039242716039434 -0.00330163472690114 -0.00456659555538223 -0.010816307445434 -0.00214672581648683 0.00187359097505262 -0.000420281203021055 0.0201126714196588 -0.00959438190818693 0.00392555405758107 -0.00799935378181606 0.00702882651637543 -0.0097459093045538 0.275063022117757 0.0342341229245936 -0.101510656222868 -0.0142733444740495 0.0660848866859928 0.22073302826834 0.213994125301849 -0.000612191688957171 -0.074620846235039 -0.00465874821998697 0.113075218033364 0.278690157879528 0.00234503301368916 0.0215454954875571 0.00882309843784827 0.0084392677126506 -0.0186288842518081 -0.00711596713384941 0.0081311887377103 -0.00260255161311657 -0.00131388588922184 0.0338600191771556 0.00269544656799066 0.00205142014230989 0.0343392409468936 0.00928681328381256 -0.00226638100405414 -0.0402734719505199 0.00228377285011349 0.0307669561089636 -0.000493393595121123 0.00463837406900487 -0.00941210369563731 0.000711457830288586 0.000191298367947592 -0.00379778152871434 0.00177725563813841 -0.00463247995715323 0.00559659159170266 -0.000595602981077041 -0.00395408875018756 -0.00149589282067908 -0.00260146029530629 -9.80825182223562e-05 0.000953523975456887 0.00291168439357633 0.00473092815794845 -0.00108039273717502 0.00734608215388879 -0.0018254142739643 -0.00484817183555463 -0.00186191938983552 -0.00557707075436919 -0.00206277490050197 0.00319371832765384 0.0075094880010267 -0.000770721230706151 -0.00743096748399946 -0.00357681448736601 -0.00115373359084417 0.000136169522205517 0.00288576825356173 0.00242872857471008 0.00530427424310706 -0.000861425200791284 -0.00278534017910413 -0.00327937657101052 -4.8610253672e-05 0.00242195271195689 -0.00796815676473628 -0.0050571301772853 -0.00155390295034841 0.0052683870422837 0.00721679941713723 0.00380481618465076 0.0128058599938567 0.00952721128605164 0.00462001207453246 -0.00708043215387465 0.00143596905906608 0.00162493802829034 0.0146064856539376 0.00602723502645218 -0.00133578453004547 0.00911293631538354 0.00555121585256299 -8.02833286706058e-05
  52 1033.24775784796 ""  6.74886025666281 0 0 -0.00434590095509135 -0.0022637426073723 0.00155487868291821 0.00378575979212579 0.000128145853868771 -0.000548352611385213 0.00168424285955411 -0.000611100051311736 0.0016006459227962 -0.00290372300146233 0.00200815660469837 0.00507921238919121 0.00217655133607768 -0.00174628027878418 -0.00325471160596127 -0.00161021868296321 -0.000497153310243969 -0.000921201206912902 -0.00282667851172704 0.00363685377986186 0.00208394801030091 0.0040748371965234 -0.00367407772060856 -0.00336933247733774 0.000371784035095523 5.95807145982902e-05 0.000601384387855042 -7.67875143256374e-05 -7.02013125496257e-05 -0.000270766692436676 0.000556839871354134 0.00107201647895148 0.000962765967349727 0.000569652968566371 -0.000639496427039578 -0.000902146615644983 -0.00277378086246917 0.00404890336482908 0.00161337585809713 -0.00366155949681239 -0.00501684831343972 0.00669317487434336 -0.0149702388590549 -0.00167742399198223 0.0049166260208926 -0.00117689716512073 -0.00255671847560761 -0.010801247588862 -0.00624965755333477 -0.0168705536537589 0.00920400513837522 -0.00261190602586259 0.00981240496175972 -0.0197465225029549 -0.000290133314755743 0.00264180174559489 -0.00102559019778222 0.00102610638843378 -0.000736289489997835 -0.00118223314489949 -0.000432492353811751 -0.000678222767118153 -0.000109889631679482 -0.00623387962479351 -0.001010056374007 0.00122490758052012 -0.00137142156074494 -0.00212094797313707 -0.00116908383448933 0.00585018479960921 -0.00132071518184501 -0.00414336165428693 -0.000378494158626524 -0.00232073547056149 0.00491992672035894 -0.00164164943645872 0.00205286036690094 0.000503321572023452 -0.000545159891505449 0.00415192822956808 -0.00265834077286494 0.00535442010328989 -0.00109376145059036 0.00145841861288404 -0.00602347221689337 -0.00247388202978738 4.51820962478805e-05 0.00208693039505553 0.00296461058820238 0.000250206460280099 0.0329061330669967 0.00964724269256929 -0.0041502770426472 0.0265813445458783 0.0055702873775864 0.00164660001788596 0.00438608980055189 0.0186006983575746 0.00228057812991551 -0.157312796833287 -0.100208597809648 -0.0185231481407194 0.0161150049289685 0.0608744315908263 0.0577111394068014 0.110317124964734 0.010881761746512 -0.0610932388373122 -0.192185356321707 -0.12373352849498 -0.0587429580504917 -0.151543767844946 -0.0303812701906859 0.0113058285469152 0.183320541313334 0.188579954965603 0.102651806561403 0.0449722354636929 0.0781500592931339 0.0332099916882386 -0.0262558461224757 -0.00780115014545274 0.0346947386797878 0.168288699494329 0.0569922470879664 0.0079135288378096 0.255299802467441 0.0811687825784648 -0.0229688998104722
  53 1041.39590572919 ""  44.8481059613682 0 0 -0.00169619984393464 0.0238584991747444 0.0603601683690343 0.0121314628398172 -0.00827003660191428 -0.0156187258915749 -0.00130129486520996 -0.004164725749937 -0.0095198583991698 -0.00206778999051633 0.00165461251787242 0.00532467471184076 -0.00248573470833229 -0.00101265455812922 -0.0018864201561357 0.00366103826670243 -0.000903677521106069 -0.00329952433472524 0.00120479048069001 0.00390200301053837 0.00846667425945014 -0.00664562379355986 0.00124330401523606 0.00344940038068845 0.00205218638385581 -0.000446790659169741 -0.00282693121854013 -0.00190054322659223 0.00118334393200589 -0.00220698668272043 0.00122811998656045 0.00232301879736559 0.00551433457356715 -0.00125426425959747 -0.00313854273423153 -0.00100616328000739 -0.0754125991096319 -0.192144353588821 0.0545484050576956 0.0461844524575288 0.0942342415996592 -0.146097056090767 0.00818438069422187 0.00180529209662255 0.00700377178399187 -0.00858771810312532 -0.00827773381012839 -0.0148836488261464 0.0150091544999037 0.00580503598747443 0.0107080928312357 -0.00629615782415216 -0.010039006836451 0.0063937107406346 0.00223672101574569 0.00454571943778759 0.0037816427952564 0.00428289660390108 -0.0155112099549891 6.11074830763252e-05 -2.33259580340717e-05 0.0122107221628995 0.00612929002333051 -0.0192247276144446 -0.00164000913029666 -0.00158761278847379 -0.0183419938334941 -0.00605176628767966 0.000396042246360215 0.0209295922223939 -0.00191751024323596 -0.0166119155214649 0.00462375296444437 -0.00582300299150991 0.0139070416487292 -0.000750679943740012 0.0108198427097398 -0.00915340915622246 0.00282348298502485 0.00382600898773059 0.00495866801685086 0.0129661464332922 0.00399924253851908 0.0229324718468117 0.0311908890276124 -0.0100873239429244 -0.00103139047511946 -0.0402537317196819 0.00720857215017215 -0.0431114767953194 0.24460847417091 0.115651425630663 -0.00198303112588816 -0.326243959603171 -0.0872173189161025 0.0367797080251204 -0.105212117360617 -0.121117432637123 -0.043313268057564 -0.0351784750061768 -0.00628874036345617 -0.0461943608297348 0.0224616286895981 0.0411308536353456 0.0060871756911645 0.0312761504849949 -0.0154843618473579 0.0400487556898993 0.0455537536583674 0.0653627992601934 0.142957293220468 -0.152632537341326 -0.256665369894497 -0.150459378265172 -0.270063362014429 -0.256924499173433 -0.0893217759129253 0.0912526023876887 0.100681685729643 0.170810273874701 0.0863784724139066 0.0901012973728557 -0.108880459891327 0.13690308510111 0.0476348137364084 -0.129298075196538 -0.244849513408488 -0.0353905919509958 0.00364790128192094
  54 1059.20440797101 ""  1.58533414421657 0 0 0.00347762116408082 0.000799366230699689 -0.00133715652456303 -0.00353450482249546 0.00170012942443854 0.00347261021649741 0.0104744035944904 -0.00478424074594608 -0.0128315746929368 0.00875841707663507 0.00380847724828684 0.00529265476086425 -0.0188198044304629 0.00533852723645667 0.0194349627511841 0.0252578177617361 -0.00315657480847734 -0.01799691889922 -0.0121511607869674 0.00397679022755926 0.0135682073983171 -0.0258788739996505 -0.00141896600246501 0.0066192274887146 0.0400738398774364 -0.0128226214793677 -0.0425526584444874 -0.0338194627177055 0.0258647726018177 -0.0513054821410357 0.0198902191761378 0.0338249221310023 0.0902563908773672 -0.00920668702956656 -0.055217796316939 -0.0217157236512333 -0.0158452779745428 0.0129959586668905 -0.0055738095582931 0.0136241993367012 -0.00938349237422562 0.00557416545990044 0.0982308647653272 0.0193871878329196 0.0140526861092665 -0.0327483815762511 -0.00684212351911908 -0.00732327033150847 0.00550125814189643 0.00314446640714007 0.0182472955256495 -0.0464448957825517 -0.0156388454622964 -0.0351094927525889 0.0588110703863702 0.00226218340014446 0.104715797258969 0.06164657987417 -0.247342576168014 -0.00781413332461673 0.0197531303184032 0.263101220409868 0.123561021141937 -0.29635309016083 -0.0235819937248604 -0.0302841550660041 -0.312098317916001 -0.0908491329396853 0.0157737880528564 0.336055403734533 -0.0315818528940365 -0.267455407023317 0.0637175445843091 -0.108373965219157 0.244363960036973 -0.0202373154236131 0.167701264219712 -0.128888496474505 0.0307288045514425 0.0964048750668917 0.0345015219064045 0.000511560923445601 0.0010617220375997 0.00273563829523315 0.00123242045769495 0.000656426326298414 -0.000687506082870472 -0.00199334488477427 -0.0036734266149167 2.04707245338279e-05 -0.0162000122734038 -0.0105702746971411 -0.00242547584319072 0.0102406043211275 0.0154847195687937 0.00226211891818124 -0.000706243304378851 0.00501102789521497 -0.000570506299412838 0.00394471018153731 5.44729401416907e-05 0.00437119886808011 -0.000641877909144909 -0.00276321147429689 -0.00191685830348625 -0.0033622602276472 0.00276977122358505 -0.00269916220632328 -0.00705766421741892 -0.0094302266100466 -0.0176770957095114 0.0109998560423592 0.0226388785170952 0.0134040726798474 0.0198721374325452 0.0216568625087454 0.00596989924237647 -0.0225046643513732 -0.017879727402781 -0.0160308273978988 0.00265982467292611 -0.00853721205888052 0.00676825594808143 -0.0200544325487046 -0.00849592374429195 0.00984524438384623 0.0186461218833902 0.00227606042272117 -0.000534582719422711
  55 1067.90681658035 ""  33.9093678940317 0 0 0.00655724501149163 -0.0683723619927323 0.0266355003842326 -0.00525855591128222 0.0131985437247206 0.00463335446181066 -0.0160650768434733 -0.00435073121696716 -0.00986371617410362 -0.00141660424901903 -0.00440827293774636 -0.00182614522726731 0.0146350269897995 -0.00190344828196417 -0.00197206025456135 0.00335157924968312 0.0104366135047653 0.000653136789658246 -0.0048438695265916 0.00189480734637606 0.0104764240527315 0.000987305966197282 -0.000928891225395109 -0.00175682526651863 0.00129301576186915 -0.0129567132341452 0.00349717534838227 -0.0212775520446427 0.00262696766987368 -0.00594122961870025 0.00192390627838798 -0.00802007780493674 0.00415255639057011 0.0162471409899664 0.00818080823002846 -0.00237594395191498 0.0472160348763925 -0.0170958610157403 0.0324815648096426 -0.0138818790557198 -0.0763592720434846 0.0705249512811168 -0.0028983685098067 0.00732333869459378 -0.0079384112870788 0.0121285212829105 0.0151349207451257 -0.0114066998110228 -0.0220163721742138 0.00282524603612409 0.00772593413498374 0.00594220502326494 0.00713104064720625 0.00944523505362576 0.0136152782145623 0.0713284164117295 0.0405326495591124 0.0355467455951643 -0.0849385827106322 -0.0249297269657674 0.0321119997431946 0.0399437693253447 0.0175096221072199 0.0230153660198507 0.0054956151216472 -0.0224602849452659 -0.0337589236233795 0.00703066600508259 0.0148572696256077 0.00379530764725517 0.0104409210847521 -0.00987326671642467 -0.0334913221871333 0.0021263483451339 -0.0170152997350395 -0.0113576589061432 -0.0425243134502072 0.0604410850031499 -0.0252622773091014 0.025797410846944 -0.0663616373361733 -0.0208505813039137 -0.0303563657580915 -0.03086773036428 -0.0408622784020674 -0.00420402305580664 0.0187481680839096 0.0541606608150712 0.0852204301310726 -0.0240244177957108 0.123556703940923 0.0457957919272172 -0.0260408783974483 0.0550527290601991 -0.068200587898504 -0.0375502638639474 0.123022407326949 0.182842990058181 -0.0148766069783136 -0.0217249379912269 0.0558001474646961 0.0330495284032772 -0.0419102688382998 -0.0408447635197553 -0.0260927131292189 0.0191117505517318 -0.053957589960216 -0.0252101720707029 0.128565648294896 0.174430615737828 0.174651121960141 0.0297748748127368 -0.0486775523386291 -0.00388755969664187 0.0949965230993144 -0.0593156357103226 -0.0349330898225231 0.354886368765014 0.204423156967235 0.0496366065778627 -0.254726207968795 0.0250669224030915 0.0445789502199437 0.25001367900927 0.122184937602864 0.00565035780544649 -0.00363865869020642 0.123722295896193 0.0428208534952639
  56 1069.11060171323 ""  2.61137084546294 0 0 -0.00091478332640086 0.0156548728063716 -0.00545768180961846 0.000911821030149359 -0.00326870969577461 -0.00104662637143519 0.00299243264963002 0.00149854209516418 0.00162213033142595 -0.00105999815863085 0.00381937986110805 0.00180663014657085 0.000239380925765738 -0.0126461964201551 0.00428060472832412 -0.00660954559976874 0.0340479660781137 -0.0158876375300629 0.00131149061166385 -0.00666451972032171 0.00284318468257986 0.00109407758729089 -0.000852786316898778 -0.00145265441898393 0.00816207391582118 -0.0496524097113153 0.0208526870062608 -0.084740561546014 0.00939451967634703 -0.01374968637773 0.00512728500299759 -0.0412556083110364 0.00867031843611777 0.0776551320872102 0.0503661214978231 -0.00123665382426877 -0.0110945515160277 0.00206919184012057 -0.0068870512131564 0.00448125837186386 0.0175119231602386 -0.0165052265966403 -0.0031746321396049 -0.0146493159277693 0.00924150745497368 -0.0117119274364188 0.0623703139408922 -0.0290493494440872 0.00331699035781412 0.00465028278959206 -0.00115957035825737 -0.00384620579485102 0.00488387858539658 -0.0133748720208643 0.0481129207182902 0.29949932348102 0.158490379581815 0.140884846438196 -0.324918304668409 -0.0976422491778394 0.132603405282394 0.119278397532651 0.0513372214636409 0.147815544574697 0.0285874100084673 -0.0950217332816907 -0.119778328423474 0.0480742114043812 0.0714279183681546 -0.0353122122772958 0.0530694918257701 0.000214442244534912 -0.166815426669702 0.0371102743889252 -0.140072219231421 -0.0446567171060224 -0.246704346982516 0.316449648874992 -0.121185302143275 0.0880039536345832 -0.30594246282877 0.00472265765774814 0.00687254979335322 0.00755390274574124 0.00986315539624557 0.00083394699614742 -0.00434268139639128 -0.0130331544524828 -0.0193015159654877 0.00499606429186109 -0.0263770702647822 -0.0098427204545391 0.00586172930134753 -0.0157197178655363 0.0156797265625221 0.00921900253481259 -0.0290686218704638 -0.0419578710903082 0.00284228766944043 0.00481256232511232 -0.0120673278721856 -0.00681942305790803 0.00908887396190727 0.00873965416944717 0.00520082285393422 -0.00419706412741451 0.0118963531916362 0.00503088406841436 -0.0287179035148393 -0.0386047205055259 -0.0396321488078302 -0.00735274566270012 0.0110799459877696 0.0013005357395738 -0.0192725001068601 0.0126688637725707 0.0071026024273973 -0.0788390837015247 -0.0454964371836562 -0.0111301588557012 0.0574991472825398 -0.00694699624380105 -0.00954615195853791 -0.0550471599105149 -0.0266312337511388 -0.000200269415950092 -0.00119202241130961 -0.0257231941680521 -0.00946954031802053
  57 1096.07795893143 ""  4.90475839155641 0 0 0.0191856204623653 0.006891600513817 0.0810598136701826 -0.000254644075307343 -0.00533347109453118 -0.013147022774366 -0.0127942672646156 -0.00769728119522644 -0.0209130246501348 -0.00269290113394986 -5.71364787766524e-05 0.00301492436071261 0.00468964157789995 -0.000890905118819707 -0.0043193598473757 0.00988360194934737 0.00143142728696137 0.000319457863706509 0.00185049072982106 0.00509704418225477 0.0152974591379483 -0.0102529135844017 0.00147636667632235 0.00505128199017682 -0.00114893362928145 -0.000450073914923725 -0.00123559720616524 -0.00025646281642363 -0.00122263337501139 0.00296499143076787 -0.00224615584092983 -0.00162216389317132 -0.00478894222381786 -0.00231683192944802 0.0023153364347165 0.00180037599527894 -0.0686073207445774 -0.220776848585291 0.0738055218781866 0.101802322909036 0.0580461267946882 -0.132567779563588 0.0292682132999259 0.0115328206746647 0.00246545470191963 -0.00525251139380429 -0.0132391128107716 -0.027036292677217 0.0162124140214609 0.018950998688547 0.0141748779998923 -0.00532908769591865 -0.0069479180928652 0.0195268436289223 -0.00238210516862519 0.00665427767767235 -0.00205317322348749 -0.000971412501556183 0.00992799136110266 -0.00270770191469809 0.0028041536325453 -0.0130281123331738 -0.00643360248216131 0.0134158033258569 0.00100601151817669 0.00231028832590803 0.0155953523051659 0.00422940788085333 -0.00123662006015004 -0.0205323380087612 0.00145612615359245 0.0162682748554817 0.0012678130411286 0.00677092555245797 -0.0130693163229863 0.00397232200273922 -0.00348594244343186 -0.00300257726668462 0.00207408073907181 -0.0115172596729233 0.00854973797490224 0.0119140775305749 -0.0346082310695988 0.0494009195788639 0.0356740327664156 -0.00935860491505542 0.00151313641372988 -0.0502997905119864 0.0439918700853201 -0.0684238834462758 0.263186723090252 0.0194698841850145 -0.085776541811659 -0.356260249310954 -0.00969979942875953 0.0620998077581663 -0.0602306747483875 0.0330127641876744 -0.0690927870206332 0.0243663965323494 0.00258765181888822 0.0484461567196604 -0.0323843986247683 -0.0162452302807116 -0.045901938624288 -0.0186877136944843 0.0142968435753205 -0.033832890325225 -0.00501099982301412 -0.0286726795117528 -0.117589577955849 0.0547910662036788 0.173284614836823 0.113786183596501 0.335395576014221 0.182819769014566 0.0175757663649677 -0.121023323618107 -0.076630269630323 -0.0869034655087753 -0.0533188844586162 -0.0626125921144529 0.0723760717333389 -0.0924102319954558 -0.0286237956228454 0.0947105172214993 0.182361868142339 0.0314254499994104 -0.00698434768135468
  58 1119.94567597456 ""  26.6197260180914 0 0 0.0147360663075761 -0.0588423350950816 0.0421283420098466 -0.0096507598224267 0.010205738045197 -0.000967115581822425 -0.00772288198021032 -0.000904560706443495 -0.00545214786971853 -0.000935559908777517 -0.00137743265646401 -0.00202238871389829 0.00719407950418071 -0.000423420084560302 -0.00302223954619496 0.00566142020556629 0.00347380761346275 0.00573365860607518 -0.00204328293264022 0.00198493118900045 0.00496185340632293 -0.00218429591656065 -0.00146362888029259 -0.0014020786677189 0.00109349206618935 0.00102511391722292 -0.000707843077261318 -0.00226171737722886 0.000442682896513531 -0.00147975259713045 -0.000742416064300873 -0.00117632561420885 -0.00063212841992696 -0.00116079185220078 -0.00148652285339659 -0.000528856048797878 0.0198794238043265 -0.0584965284742625 0.0419443479527711 -0.000372933626173645 -0.0368195607070881 0.0215235834984748 0.000984239217541674 0.00110671277118061 -0.00334359999262116 0.0039447915370661 -0.00411638805763515 -0.0112309079180664 -0.0209082363680612 -0.00427604893782419 0.00422370828333777 0.00406488375080308 0.00908928412332291 0.0123104496518813 0.00198229512842922 0.00239550238160206 0.00482833569480243 0.00443394817871972 -0.0144797892250074 -0.00118599440067709 0.00267626932758741 0.00560116254902598 0.00231186493017397 0.00479173433138029 0.000412391481262781 -0.000318432911773733 -0.0010918446253366 0.0025505465658031 0.00209660474811338 -0.00553690905249725 0.00123581005722869 0.00380929385408566 0.00335283334539159 -0.00188597006902515 0.00470172078143139 0.000142863191722633 0.00556321555668079 -0.00608537343173351 0.00155038436363505 0.00109054732854235 0.00339989724717632 0.0125268958602091 -0.0588145127680286 -0.0408802311780604 -0.0910024204700738 0.00117088505449364 0.0354378697194159 0.0961009723775589 0.0863965938728978 -0.0457027777785959 0.1110585023153 -0.030279233653281 -0.070139564318244 -0.0188717772376349 -0.111610805804424 -0.0467142037520804 0.177736707157856 0.204761977712129 -0.0245653031293177 0.0292736008356543 -0.0487099177358681 -0.0498918641496191 0.0122967291792953 0.0516731868422917 0.0351845279397828 -0.0182435099111414 0.0404498895189635 0.0361101264700348 -0.042122435300057 -0.103944343565834 -0.105891361935917 -0.0283196272285851 -0.0112815242327472 -0.0395540586322448 -0.0862178774775899 0.00870269992050595 0.0231818424353012 -0.228806042076895 -0.0948340543895917 0.0173484027606739 0.209524745662595 0.00207139289011176 -0.0539137800874343 -0.17968397447443 -0.0875134288821571 -0.0364414677250977 -0.0708802120015283 -0.114129879175263 -0.0306281823802664
  59 1131.98025176754 ""  1.55854550440477 0 0 -0.0143117036461932 0.0109906463931694 0.00625548302955684 0.0305590162334733 0.000590243811416682 0.00323837291541534 -0.0036806766516016 -0.00139858642474808 -0.00649121988379936 -0.0323897196877432 -0.0336289823337658 -0.0650861834998396 0.0326171721585231 0.00450530199276336 -0.00296381296861783 0.147433749593561 0.0645406450485932 0.100617933640494 -0.0102220354185739 0.007633141604587 0.0224095814873614 -0.0625079892320404 -0.0114287687425155 -0.00154488485415811 0.0162557878452199 0.00843965730347152 0.010548042218818 -0.0369737048538499 -0.0039989091606744 -0.0179858576953771 -0.022318492374929 -0.017487273463106 -0.0334522283933896 -0.0342609492498312 -0.020587553135622 -0.0123547061727139 -0.0561937443438062 0.026606173962317 -0.00378328065002748 0.0387632147757585 -0.0189719427457779 0.000808500868656337 -0.216964184538548 -0.0654765207022171 -0.0872276810591574 -0.0150649552477067 -0.0602507886676917 -0.123204724477732 -0.210070620167445 -0.0308165688663819 0.00815063347895988 -0.0969593881168063 -0.0342527704808642 -0.0688564822823565 0.0251052318645688 0.0761344302373761 0.0662660088425679 0.0670456189778574 -0.175575228154765 -0.0470495671449066 0.0597524513145907 0.0583831985836484 0.023141049276463 0.103222165719831 0.00658761514969382 0.0184261120775564 0.0934793761301046 0.0425764252766022 0.00621887007220147 -0.162198341206375 0.0163128922593615 0.120614670410549 0.0714053902623015 -0.0142019879114278 0.0517573463198034 0.0150607589743021 0.122000720853031 -0.153627266010517 0.0387969249252559 -0.00375342210598118 0.0942852631436686 0.000143119387971702 0.00567551472891367 0.00468654119432961 0.00178139713388999 0.00147709975906843 -0.000231738191249662 -0.00217417195728487 -0.00876650150938923 -0.00203477349868219 -0.0588729272235322 -0.0267033908205568 -4.03969933001049e-05 0.0265333543394198 0.0331031558192814 0.00311922324471994 -0.000485502900909747 -0.0137541036148797 -0.000668487490363886 -0.000829231411560203 -0.000615024594565436 -0.00128392362546573 0.00218672984343358 -0.000972514371184745 0.00181051597062042 0.00120911710064842 -0.00018592452116023 0.00104359427804284 -0.00168397841702418 -0.00142383143110842 -0.00293942058875796 -0.000772191381319424 -0.00593657807971601 -0.00335508146639854 -0.00778231792272506 -0.000675170166625381 0.00186623244779647 0.012764750706277 0.00400142139584181 0.000627118645250405 0.00128941244877728 0.00363418633256967 -0.00302818494048284 -8.96161636824252e-05 -0.00144911756248872 -0.00296689254782226 -0.00766383688834609 0.000698374161669898 0.000450214083978949
  60 1149.49202455122 ""  9.82961676962289 0 0 0.0121714191773669 0.00226022420915385 0.0120129243911111 -0.00322569806605617 0.00200997195407399 0.00519905976179462 0.0041801918353238 -0.0142659010171331 -0.0371858186007385 0.0290961832801167 0.0248428778047278 0.0478487908940031 -0.057898723394579 -0.0192758739419061 -0.0251368191215534 0.0480082650881148 -0.00595947958209915 -0.0318703404098041 0.0254970880454502 0.0301618966623961 0.0632441568492339 -0.0707906773688522 -0.0157724299767921 -0.0100896447269884 0.0173586864536432 -0.00614034754979467 -0.0211020617573874 -0.00629076069623121 -0.0051643347906429 0.0230487677830586 -0.0128914858340739 -0.00360520558425374 -0.00813609572451764 -0.0130188706809085 0.0166540316259375 0.0158540167129858 -0.10925070149304 0.042390866156551 -0.0135982174982481 0.0945774400352797 -0.0498965262406649 0.0118142848321703 0.456080286637425 0.107944185537184 0.0858956130625856 -0.180387438007917 -0.152595177370466 -0.287051273602033 0.249920028498391 0.0778756623973472 0.0916727430656181 -0.19206389505013 -0.129672676326988 -0.263401176404934 -0.0176774503889535 0.0780059701096533 -0.0125231212265707 0.0059912668912757 0.045898111335979 -0.0227049623939955 0.0211264903426291 -0.0790440724045591 -0.0364164219892385 0.0256397914951201 0.00290283945666382 0.00960257428700657 0.0355625102615087 0.00890857340645219 -0.000493837942083445 -0.0750481722443878 0.00801500560891987 0.0615572401628685 0.00670707672383576 0.0448984957514024 -0.0846455646719711 0.0270209825291636 -0.0422445941794912 -0.00294003532451567 0.0102883350391595 -0.0767004007148289 0.0508158563132131 -0.000469514743684348 0.00237089546336654 0.00270830206504366 -0.0068725417695555 0.00242367272848806 0.0025874938966395 0.00366390747483415 -0.00291282854759542 -0.0100961861826422 -0.0887754599084309 -0.0537783699501124 -0.01835007005362 0.100361794294624 0.0725108478820783 -0.00395279685535665 0.0186597027777254 0.0338480647883325 -0.00869141813926011 -0.00348812694741228 0.00187212519436143 -0.00127559659477236 0.00433405943363923 -0.00266056423546991 0.00488272251922028 0.00234683383871721 -0.00294516783709323 0.000843450508912451 -0.00168466232890156 0.00345889417352789 0.00815004137323397 0.00154500394496223 -0.0107531049985584 -0.0053935667423707 -0.0411179279193078 -0.0117243354488015 0.00211650437413924 0.0206263088133316 0.00856110819035218 0.00556479097812623 -0.00485705844104967 0.00318993365558778 -0.00200232420871225 0.0165542674206421 0.00705479026373068 -0.00415187729579338 -0.0115427901150191 0.00229934429646621 0.00161799917576303
  61 1178.91525476746 ""  57.4176454534054 0 0 0.0100144717895692 0.0138443023524054 0.0687982221413974 0.0118400845583302 -0.00636972154528413 -0.00756806659732004 -0.035026167031696 -0.0176713718744822 -0.0351369291480213 -0.0127213187059932 -0.00408825683235214 -0.0026372909611333 0.0251792780042947 0.00437412211891156 0.00111750796561338 -0.0155971086490522 -0.00459194065529979 -0.00519118694397454 -0.0100741635503993 1.08009303822593e-05 0.00477487455941833 0.0148943692641745 0.00697321931917623 0.0103035102997848 -0.0107341077883796 -0.00204176287896549 -0.00077752753328215 0.00582963985369929 0.00122047722269432 -0.000345396014385769 0.00472055978455217 0.0019965704158085 0.00383584626716839 0.00623876563198964 0.000452252631911943 -0.000189093502660762 -0.088806425225032 -0.129153944693417 0.0558319373361957 0.222095483623121 -0.0398658715624499 -0.0953132682283048 -0.0224206953781114 -0.00425630772076141 -0.00668832355475298 0.0489132082843066 0.0293055186974337 0.0506448941626213 -0.0477360417529205 -0.00494727699889751 -0.000232596363596338 0.081646596907075 0.070204725020987 0.158974383885548 -0.00180988260849398 -0.0184742601248819 -0.00840185130422699 -0.0088440161190473 0.0161587507283751 0.00915066520796184 -0.0120165043626892 0.00142972612020372 0.00114722538098951 -0.0121278469232344 -0.000789103853403717 -0.00520510638360806 -0.0126355635445032 -0.00632840939028307 -0.00183579587316101 0.0277716936143578 -0.00302663338006778 -0.0218082437219637 -0.0117855605629417 -0.00417834356711186 0.00367276625438078 -0.00518946824427399 -0.00906313641667137 0.0195478438760114 -0.00650666552602667 0.00873499112956406 -0.0185962435483833 0.000779011631005484 -0.0306720803650216 0.0149967966710659 0.0385693755727656 -0.00444680002632592 -0.00592173487776771 -0.0623348900153514 0.0489965835288373 -0.0529291600414828 -0.44493253678786 -0.342388610183288 -0.141777897272864 0.284005098317378 0.287829726892403 -0.00859944518497813 -0.011447001098806 0.228793787502255 -0.0666157671122138 -0.00575516596429507 -0.000773247282928525 -0.017152800284426 0.0144553663179898 -0.00330755709480254 0.0212591822558102 0.00458063796081885 -0.00479475335416215 0.0116197576191169 -0.0217519226753569 -0.0120219125929029 0.0191746262538746 0.0233863607220124 -0.0247481251060544 -0.0229638735621983 -0.0738797163575843 -0.0197046663567377 0.0169667031703758 0.0624195773440776 0.0236535844876094 0.012335748242762 0.0140527911385761 0.017869004002877 -0.0196756316986164 0.0230584400515666 0.00508537715410709 -0.0276432802073673 -0.0537220677754652 -0.0100820550977933 0.00367666060839348
  62 1197.90638830011 ""  2.97473810913079 0 0 -0.00407547916489925 0.00819984232934362 -0.000405691491351984 0.00421700777867104 -0.00233425408402182 -0.00174104497890517 0.00456839420945243 0.000213055702488612 0.00121010798349929 -0.0013106223012841 -0.000557784178579469 6.38780060884142e-05 -0.00128410358583105 0.0011147956368145 0.00265618203936716 0.00199015287235928 -0.000612408287366289 -0.00125881592320801 0.000465802666152693 0.000451581495523682 -0.000351236381494757 -0.0017168773524556 -0.000731856985750854 0.000294681798113422 0.00155055016725502 0.000930523808389835 -0.00432266986293693 -0.00071668023898289 -5.12221790804915e-05 0.00176490832676837 -0.000476536242619492 -0.000657480635099733 0.00118591611788037 -0.000541976107414805 0.000228071295766629 0.00146787946846554 -0.0160606607989942 -5.54801502675839e-05 -0.00222773509961704 -0.0132390288778417 0.017620724248105 -0.0100299027822217 -0.0150258038499299 -0.00150399351159288 -0.00153016522246204 0.00125786805206692 0.00258614703633712 0.00851576573212943 0.0126308799585521 -0.000747044001851127 0.00231250854591675 -0.00862604716180749 -0.000724366839946658 -0.0145071409842033 -0.00141794131118653 0.00531315168931467 -0.000700371653780601 0.00194659236291583 -0.000125922776921027 -0.00168718531244007 0.0013584922756569 -0.00559335547177312 -0.00271940210205829 -0.000239935546547156 0.000359864402640638 -0.00196485496663123 -0.00579337354375328 0.000506900005650547 0.00205169202768615 0.00011608408749826 0.00137894699063043 -0.00100700116353312 0.000708544212248663 0.00132895203154347 -0.0023830827398925 0.0015322590809047 -0.00270487759188028 0.000528768452150538 0.000676718725546912 -0.00415339802972357 0.00334456567093597 -0.0402843857158093 -0.00726268949024588 0.0160043832185486 0.0274602908217123 -0.012680411534482 -0.0128495686883765 -0.0391050854323916 -0.0116064096539179 0.00358740991412199 0.448409675280906 0.163172191432485 -0.121353850319625 0.4723339459888 0.157132230114237 -0.0117200231551207 -0.0232928997128868 -0.00592785184806291 -8.38955266710934e-05 0.0225595933515357 -0.0315495253844628 -0.064028759598815 -0.075725311466651 -0.00334408738052289 0.0339851111336937 -0.0143489455421674 0.0256333858452487 0.048905898062963 0.0544895483865352 -0.00437589641503129 -0.0121637350311082 0.0778320909280914 -0.00565831881763935 -0.0504955609802039 0.246200933530661 0.109184243227496 0.066952945640169 0.209921362982121 0.163397931245872 -0.0214317070692391 0.17840630202179 0.0303727292949448 -0.0680413309376727 -0.0920321798854916 -0.0458132810785656 -0.0682813098049799 -0.116742756519384 -0.096630006816007 -0.0126731131257734
  63 1204.57879758508 ""  12.1584433805639 0 0 0.0100994088761005 0.0309988442488724 0.018221892042581 0.00471858117962074 -0.00564158163213422 -0.0104980324169778 -0.0228362836233994 -0.0152695900202328 -0.0299245571166866 -0.0157099074670187 -0.00348369789282689 -0.00288203402249219 0.0188691213575371 0.0063575860960909 0.0077446464572602 -0.00613375735367224 -0.00468766122851417 -0.00962259431106432 -0.00509230507193838 0.000979042965619359 0.00535593666608724 0.00750961647129822 0.0049913878352477 0.0093376686771137 -0.00534778556258765 -0.00390378709089567 -0.00392927859778303 0.00373616393075311 0.000753637124984002 0.00230727626197247 0.00156976269205859 0.00192580124137731 0.00246349271405106 0.00331968436917881 0.0025178336950926 0.00171820793089721 -0.206753215287998 0.052465555555916 -0.0283737151220004 0.230704917836751 -0.0557011599109533 -0.0930366539043367 -0.0261704022106567 -0.00743452473533947 -0.00488661577309376 0.0442182581848117 0.0329912471849239 0.0619494611202247 -0.00530699752081331 0.00284221010324612 0.00471506985471523 0.042892697099158 0.0451698840390371 0.0907873685228035 -0.00303365672818129 -0.00458445560121685 -0.00716512921227771 -0.00618011045645217 0.0182521426505077 0.00413206562098352 -0.0065010815165881 -0.00596034576265458 -0.00224912038788264 -0.0104792380169135 -0.000975833251160728 -0.00104418053075795 -0.00678721774906381 -0.00483181223673305 -0.0021557965572024 0.0175418777964205 -0.00386267234778222 -0.0141757608986969 -0.00813421489588938 0.00227346161667206 -0.0072921344106446 -0.000260090697932737 -0.0122116478488932 0.0139891092290759 -0.00356566475472333 -0.00300533856651484 -0.00806962872668547 0.0144011224701985 0.0641226182010785 0.0569971671902082 -0.0858178343414617 0.0187216547559931 0.0429022493647984 0.068124667305988 -0.101992855151357 -0.101121500551807 0.111880117207545 0.0818381519997182 -0.00964205385313614 0.133554790442693 0.220315667531773 0.0497657423004581 0.257191218464642 -0.28570354234022 -0.0453981104978457 -0.00860652733655149 0.0121973186491028 0.0202942290974479 -0.000716217622028796 -0.010606524835647 -0.0113885977612973 0.00483191835051741 -0.00839351906003352 -0.0117464195483824 -0.00757184116446713 0.0135111947241354 0.0127830714698756 -0.00103019880344489 0.016654032036575 0.0235553516879624 -0.0451732184607065 -0.0200013521817042 -0.0139248990151648 -0.0344451914901969 -0.0295970225653983 -0.00360372942791096 -0.0476478825127759 -0.00457100182739604 0.0152589349932647 0.0332859483251734 0.0162162907704394 0.0161926598109375 0.0264111037570411 0.0291351718062742 0.00603678217297649
  64 1213.69836575624 ""  61.1909778902612 0 0 -0.0265952742157285 0.0101364237260486 -0.0234674259652219 0.0413532522812691 0.0113124403635983 0.0297727168464244 -0.0694233331809122 -0.0219951882537978 -0.0340717262602291 0.024297525645381 0.0022546793781037 0.00112285219438503 0.0110328929809969 -0.0202809448660812 -0.0531819340243564 0.00076996691640249 0.00785586942720737 0.0197276054850134 -0.0401577794882485 -0.000290761015225196 0.0144667164532637 0.0230430688237355 0.0094681297642378 0.0145394164729879 -0.0286733934753959 0.00480524067246511 0.00617163834969636 0.00687264240743373 0.00132820176542104 -0.00460799001095522 0.0112996621129049 -0.00156052318954498 0.00102572797822489 0.00974530877950195 -0.00532795735407412 -0.0032465806387091 0.094113810054902 0.0400167070008596 -0.00539009479576245 0.0401895596655667 -0.0375154868942744 -0.00581052434749324 0.403223116435625 0.0787640793166138 0.0272949562006501 -0.0898960854683732 -0.136545901424194 -0.280035679469791 -0.365912214140148 -0.0639753729757992 -0.0193159199565703 0.186438063058005 0.173437530786216 0.373909463830289 -0.000873774647973612 -0.0391491098732039 -0.00921001585106012 -0.00164223368935399 -0.00193239808949776 0.00748547242493347 -0.0124615424881231 0.00730265685049352 0.00191521834586312 0.00954605397721442 0.00392546581990158 -0.0204698882616889 -0.00714748955055925 -0.00380097137308832 -0.000893518254804583 0.00928264466196124 0.00982853065265678 -0.00309020262684837 -0.0128981084477256 -0.0151912814940744 0.0207315710453085 -0.00918660106667176 0.00819650483973984 0.0134367201879082 -0.0115640473559453 0.0298871396432555 -0.0345298578241682 0.00621005051502083 0.0152679013048945 -0.00335823081724646 -0.005757689254737 0.00426548064820296 -0.000159430871030831 0.0150170981573145 -0.0146513330562347 0.0200224139737215 -0.0512191911452284 0.0207687766173004 0.0599324808651242 -0.152736489502164 -0.0873625645420892 0.00774628333432085 -0.0138232319039033 -0.0693203637377204 0.0226818316552582 0.0109572684035516 -0.0121834331218255 -0.0195757392320049 -0.0160518173156258 -0.00240528953402838 0.00409816377863712 -0.00540528028081751 0.00998634298955895 0.0131754858776786 0.00967544021251113 -0.0147798323987752 -0.023429320333243 0.00477501538505284 -0.0176256239792984 -0.0238916516974842 0.126432079894352 0.050841336598842 0.0186735894961439 0.117173560808834 0.0728082412346807 -0.00543564080959029 0.059984495412565 0.00437275546888837 -0.0192135627115647 -0.0367074324058709 -0.0170380739013908 -0.0138475354197017 -0.0293009604311102 -0.0288925235939225 -0.00585234830380665
  65 1221.16875815582 ""  12.5670149067742 0 0 0.0037253422339415 -7.989959658474e-05 0.00747992579514573 -0.00329054397761354 -0.00280952094092126 -0.00344634839476161 -0.0183778183039164 0.0150839442108684 0.0363034476915727 0.0364655197152367 0.00720647227514762 0.00102536956065786 -0.0127105469132298 -0.0229687714134402 -0.0486877142859739 -0.0388004660836721 0.0140207304677509 0.0490957631734562 0.0369787216708883 0.0037673979363098 -0.00502234591799367 -0.00370860802357376 -0.0099267467816969 -0.0212573251646963 -0.0642343422621319 0.0397438771690663 0.105201358716965 0.0165822232215288 -0.00275697523896881 -0.0517907361645762 0.0213671145461109 -0.0107175491352296 -0.0224632834682937 0.0245984210299842 -0.0313635029690312 -0.0430049399346407 0.0298231195814375 -0.044014787718718 0.0137497135227243 -0.0463979355996862 0.0415886979865737 -0.012868012713048 0.123057345129222 0.0216518501649803 0.00876305359360356 -0.0606610365484616 -0.075916504927832 -0.154797061925333 0.0415199838719119 0.00317942624263382 -0.00424380429954486 0.00184547524136003 -0.00565286986156379 -0.012286148008106 0.0426666330502731 -0.170929515276282 0.0245157952764667 -0.0373398730101672 -0.0960255556991112 0.0719802087513578 -0.0575349630298655 0.130460974720864 0.0614496293366723 0.0913547169615622 0.00830297701820526 -0.0170863908213792 0.0619785182025599 0.0260382166596309 0.000213740918772301 -0.0149020536849519 0.0150862933055333 0.0127187321012835 -0.0269283377390449 -0.0875634642454969 0.159496096370074 -0.0799965485321874 0.107453883142591 0.0154219598734931 -0.0127290910141001 0.164683379349067 -0.0983242234386667 -0.0184891119053301 -0.0173310906522488 0.00607203099218448 0.00908407142621674 -0.00656237669243903 -0.00396290621056497 -0.0156547234494019 0.0079625599063439 -0.00920018238669274 0.210409207102366 0.0404243829822224 -0.0975398569540504 0.25849632162111 0.092239144818642 -0.0118598604339135 -0.0187164941506178 0.0175181379305943 -0.0142591924093592 -0.0143499685326326 0.0145434888393229 0.0350110037001655 0.023218209466852 0.00789041859147681 -0.00947628227677123 0.00745298857128881 -0.0115773924199701 -0.0229835505032019 -0.0115741123556669 0.0182987147775415 0.0167664473142194 -0.0179354972591111 0.0380276049638724 0.0467261404216264 -0.21702081753791 -0.0806279608797261 -0.0338793661027394 -0.212938267012365 -0.125263331412574 0.016444694918633 -0.0873882775727101 -0.0114002285122651 0.0331732018588788 0.0370878020664846 0.0174038552859774 0.030073312784593 0.0554896696167446 0.0464554006171967 0.00703249458150563
  66 1225.19621865081 ""  18.2171092451775 0 0 -0.00393208211172827 -0.00227535577801677 -0.002636019332901 0.00124765423200825 0.0017423600297144 0.00368751660493228 0.00951888353056768 -0.000501069708358863 -0.00626148792891585 -0.00122196248046656 0.000129659211992647 0.00147327719226439 -0.000263468852723957 -0.00440638952577766 0.00396442915247763 0.0121341485257712 0.0195337248334319 -0.0187015785224477 -0.0257554646736306 -0.00838604336428178 -0.00076054782838612 0.0094550928215234 0.00641120818861842 0.0138128610477967 0.046390492476086 -0.16651826627227 0.0327995019128572 -9.83637792358246e-05 0.0450242149835256 -0.0139090303590084 -0.0188646365597105 0.0742089389546692 -0.0223160889533144 -0.0293574945416136 0.0536028850172331 0.00400214531093799 0.039373212390187 -0.0139784285856901 0.00593452359273943 -0.0304730752459701 0.0148805155098209 -0.00299091593203343 0.0482123568341394 0.00469869435550881 0.00808235618565674 -0.0247171136125603 0.00856151713008985 -0.0530714722185259 -0.146941796401826 -0.0100448455888356 -0.0223988144757422 0.0448477138399325 0.0443675641327841 0.0909493099459981 0.0208950562456387 -0.0294689625315004 0.0400738017416403 -0.026795191391851 0.00309002558539856 0.0504118297775462 -0.026898911935621 0.13330920390899 0.0574208778597455 -0.205069731607298 -0.0451963770966102 0.188605900834595 0.195140579839171 -0.0984495418865842 -0.133986201298703 0.0256218500140594 -0.148117887289323 0.0603813174276579 0.0174501823824606 0.110353088741669 -0.200745364628951 0.0747825117119856 -0.0657080617852391 -0.0692661033454926 0.000352531167357959 -0.130139481172026 0.044542900351235 -0.0133174116598621 -0.0127170886745998 -0.00229225926318963 0.0095256977596056 -0.00490974090033614 -0.00554129435813802 -0.00961820573116694 0.0080847781422467 0.00713824471401798 0.143545870994426 0.0386518584008236 -0.0506391152328287 0.139581316325526 0.0233998545841418 -0.0114966174891697 -0.0309448091374344 0.0234579447044049 0.000178170655868734 -0.00850020210080112 0.00674898740498503 0.0207166705139066 0.0145496689568065 0.00757692533092627 -0.00543784037125987 0.00473773106172346 -0.00566103495746845 -0.0142741994560655 -0.00596318798655269 0.00964311597034378 0.00713799903773397 -0.0159169516780462 0.021299335618024 0.0272775537291841 -0.131962134725209 -0.0547443268690272 -0.0229182348183854 -0.136289596884303 -0.0786617778994672 0.0114956430664433 -0.0474520995480527 -0.0106413497521614 0.0218908236915478 0.0184878430389283 0.00938765413870253 0.0227383932707636 0.0296364339645082 0.0269303003603319 0.00255324942646673
  67 1225.80585470996 ""  28.7289616579795 0 0 0.00566584427554422 0.00467060856826747 0.00338750328548769 0.000291329539017241 -0.00260292705225264 -0.00462343861020028 -0.0247759925457356 0.00225829983034724 0.0109008655549819 0.0068384372153422 -0.00142098612021659 -0.000899307502106503 0.00308397728257947 -0.00729716978059944 -0.00919838652323093 -0.033507719577362 0.0154402825959825 0.0171836006736882 0.0476321510078481 0.00833527661793766 0.00610241896352375 -0.0147794931250442 -0.0136608240384679 -0.025822325527251 -0.0277210288475077 -0.0624120437590149 0.104062426866834 0.0160135344857643 0.0222931695417011 -0.0505526389250351 0.00545940419922245 0.0336299507363718 -0.0297231873888137 0.00510917503994702 0.00617529019644785 -0.033617285345975 -0.0592584092579348 0.0236836971022065 -0.00984216355319386 0.0532427195897627 -0.0264594521710778 0.00532652826097218 -0.0556304546947403 -0.00656296889795518 -0.0100695946176854 0.0279356137019157 0.0433811434617812 0.0421868991921296 0.23583104182128 0.0564321095056124 0.0223985598427361 -0.0672933987390584 -0.0718310948578758 -0.140408400744659 0.0478158634940531 -0.157653113551244 0.0401926662912753 -0.057357942466861 -0.0655497740997489 0.0976251058874408 -0.0730504394171653 0.184643016878136 0.085797024641232 -0.0450215050213751 -0.0195212410872892 0.0943916859242028 0.157760353799597 -0.0346994168929248 -0.0753530966947457 0.0179333248675175 -0.0762042306574037 0.0278658516633173 -0.0204273644455476 -0.0104462983387497 0.0191419181693541 -0.0299870259535311 0.0447810262929844 -0.0124004760542616 -0.00875863961817753 0.0584469632668717 -0.0557069277005336 0.0228531171530173 0.0222038020816269 0.00396698409935793 -0.0162529051164121 0.00851475609419761 0.009320155921624 0.0167170997652049 -0.0142387351592654 -0.0112610683616467 -0.247107797052275 -0.0655998464803705 0.0884093433331639 -0.243924020141907 -0.0433332622088968 0.0200383080397969 0.0509878055727006 -0.0444629803221629 0.000702336529111006 0.0160197981834964 -0.0134971848484834 -0.0406468476144406 -0.0277694000624258 -0.0127696144019633 0.0112020757874741 -0.008202897376153 0.0107405038179292 0.0280491011784267 0.00501301806581951 -0.023563971840179 -0.0167208502109057 0.0345911022687471 -0.0378030134322225 -0.0515724610621792 0.243405841284315 0.101575573361336 0.04323462533951 0.247123263911304 0.144532213616095 -0.0214557404607087 0.0980549967368554 0.0202149103129012 -0.0446221633869593 -0.0396061935032013 -0.0216011607021678 -0.0421845916603121 -0.0665851420214124 -0.0462094861641278 -0.00295765112174467
  68 1257.69695660831 ""  77.098595033722 0 0 -0.0146382501472759 0.00573595478879452 0.00971149436402898 0.0465974224825639 0.00450867990351812 0.00751309572641827 -0.0791678273339153 -0.0355736925971621 -0.0668136642561689 -0.029027125752926 -0.00862597151304142 -0.00804145546810294 0.0368408102457917 0.00932884101642858 0.0083917713125595 -0.00434367606127259 -0.000448260500735097 0.000439328510452042 0.022118216594676 0.0160870739657564 0.0308621957642855 -0.0167166334507222 -0.0113106641590084 -0.0172335098283425 -0.0242854933080514 -0.00586602261932459 -0.00403387764358234 0.00889019175941138 0.000508644468856314 -0.000694991221554887 0.00549758500080497 0.00237227695577962 0.00350843129296818 0.00874058611713764 0.00193925114287646 -0.00107782326033722 -0.292656457419912 0.248628692937293 -0.0502021328481547 0.313662995506455 -0.196797282332205 0.0120467361844268 -0.0484678753253118 -0.0120251528737296 -0.0149478153448067 0.0993897615940307 0.0748087118619059 0.139945866570392 0.168545610430638 0.0468830667528724 0.0486557020333323 0.00406381496250197 0.0288031647894784 0.0374973574489894 -0.00269033237861574 -0.0210462596286998 -0.0143598330818299 -0.019371810411967 0.0243962405073388 0.0197713938171112 -0.0263919078142687 0.00148735346062971 0.00287612047934705 -0.0102035840447489 -3.58848967550789e-05 -0.00753405411466969 -0.00990848135855001 -0.00838430055493365 -0.00424714858567127 0.0350959025478096 -0.00573364783447558 -0.0288745391502358 -0.024963910910243 -0.00656334540623521 0.00557142349758923 -0.0120734185240622 -0.0108765447536456 0.0315636151109109 -0.00729103402849773 0.00448282128108589 -0.0237403541699231 -0.0160143761281342 -0.00755030719872878 -0.0239375786963724 0.0076712695925341 -0.00543641369251392 -0.0269118912441527 0.0409746717574321 0.0106111849651395 0.0796406804962364 0.15159614964449 0.0884356325154395 0.00721961704247756 0.0240957294402597 -0.136309185183993 -0.0231840201063023 -0.377477280891869 0.114296899757507 0.0245281712887096 0.00468269248915318 -0.0123283327182673 0.0198104271180165 0.00262352018265549 0.0110882535026673 -0.00625780158494219 -0.00410463484524943 0.0115661383011385 -0.0152512470436883 0.0485356195350141 0.0179173662921936 -0.0302840130122562 -0.0654821907805687 0.00493107676840201 0.0223808529593238 -0.0833473573435401 -0.056328544234638 -0.026605916152653 -0.0549028874778808 -0.019585726353048 0.0329347396413717 -0.00544188207847348 -0.0277483187095079 0.0292163855317318 -0.0413614587888351 -0.0112466217984321 0.0354053704636784 0.0603079818982584 -0.00127840003008446 -0.0127509787498946
  69 1272.44958302872 ""  68.9755167472652 0 0 0.0241231804454743 -0.0201305375823993 0.021741397857444 -0.042712432281115 -0.0095320054677201 -0.0346912028792772 0.120789027380045 0.00106678993923183 -0.0286582791553314 -0.0407333637321849 0.00391185496768893 0.0208201630548374 -0.0179381338923227 0.0151331929057685 0.0406138305675369 0.04128618837541 -0.0247921922196256 -0.0750739677246569 -0.0735759879205373 -0.0206865399762698 -0.02172555769583 0.030641172177118 0.0386793997544153 0.079677895587568 -0.0200618464941239 0.0269436478829553 0.0724285315138253 0.00810528605941706 -0.00131350078113489 -0.0207603428348279 0.00022877022559009 -0.00951778556447992 -0.0220701979394131 0.0102240518479253 -0.0117163742563432 -0.018243609530924 -0.273673785553094 0.125307666260885 -0.0335776238996044 0.0450025754908577 -0.00945064776983173 -0.0288739886260411 0.0214257091525929 0.0104387670624606 0.0339975589116438 -0.095737968017305 -0.0676678385925739 -0.118422852030334 -0.103029561045107 -0.0284107556268418 -0.0252053140294148 0.00789783916703773 0.0238544854666642 0.0313770774998661 0.0241066793706671 -0.0695472532889142 0.0203406613118948 -0.013752204297805 -0.0413822694401742 0.0313364375808099 -0.0155683088465327 0.0412969524179413 0.0176924634369601 0.0718846181568038 0.00387849987403149 0.00598683594726829 0.064140966561699 0.027164462630558 0.00105122780261367 -0.0498876502653567 0.00737010701008635 0.0346845439706121 -0.00658086380239576 -0.0281703460240708 0.0483105881148174 -0.0333502682585183 0.0478128617396147 0.00570178328751246 0.00235073652711931 0.0742620615872089 -0.0284462915130819 0.00567077251075825 0.00437093469582309 0.000250280101669145 -0.010159073487603 -0.000315003811952484 -0.0103283994811358 0.0396753956154353 -0.00381779787421402 0.013410916404283 -0.0157457248145287 0.00132001917746737 0.0172749979191953 -0.0271940724330907 -0.00625557050868359 0.00356826633350006 -0.272894991174181 0.0814113430233112 -0.0267875789514377 -0.00535400723605089 0.0149051220173631 -0.0151277947658254 -0.00481062441835836 -0.00799043660322835 0.003675053683324 0.00469043544258381 -0.0129785789362499 0.0129352313182835 -0.0525317887416848 -0.0165106974022509 0.0328559941877079 0.0686830451853099 0.00827301278775958 -0.0134685048373587 0.0644341836191503 0.0487649106406384 0.0209497346667874 -0.00883736619598063 -0.0154149653581176 -0.0392108456956106 -0.00497982751293313 0.0290381444688696 -0.0273801061411047 0.0409883767387139 0.0100110185630048 -0.0324114025204938 -0.0525473867054642 0.00922088963017587 0.0150762891321586
  70 1279.27071105527 ""  32.4193407063628 0 0 -0.0137973885305923 0.0277981003096653 -0.0242426450578557 0.00518952551266152 -0.00462252098667583 0.0092322797320516 0.0266076270512509 -0.0227456148639926 -0.0539854256227941 -0.0401487677114264 -0.0019374378358948 0.00757335968298542 0.0080620625217799 0.0147850925297062 0.029796811523303 0.0278809176813461 -0.0144610059269766 -0.0446288664992493 -0.0322698584245372 -0.00195074075695803 0.00779546708057852 0.0031229234799049 0.0132680566301984 0.0297307900630562 -0.0222377384853693 0.0118987559760515 0.0379908933797155 0.00830029295460445 -0.000605264052380105 -0.0118361095933774 0.00194037889066923 -0.00433065251093376 -0.0112195863401261 0.00925976936310987 -0.00530668937803975 -0.0106901776704691 0.01774690700065 0.0246416909866314 -0.0167111513016698 0.189367250378738 -0.140048581523634 0.0458362362771244 -0.00619610101426406 -0.00171545707616218 0.0137097821291123 -0.00619413854607085 -0.00309626440486277 0.00219794217268886 0.067323580562313 0.0186744048989094 0.0198195259850422 -0.00965609997534875 0.00403150681663635 0.00649926349205053 0.0126975759773193 -0.0454755435758455 0.00560802541902215 -0.0173196360553467 -0.0123000259364728 0.0274856463835405 -0.0216515657721689 0.023178731844831 0.0110758587940058 0.0361785754582929 0.0020499035625038 0.000801660436726298 0.0320508642985004 0.0116014010975608 -0.00153841596205707 -0.0138730085396204 0.000861441423632076 0.00775258811867293 -0.0159862110495041 -0.0182344239310764 0.0286013895154091 -0.0246225698198128 0.0220764374897823 0.0177543365870011 -0.000577260100994953 0.0406529060741153 -0.0237170299959069 -0.0143151457339919 -0.0107940313960328 -0.0426217849382397 0.0354802435394138 0.000105435367448176 0.0141726595061449 -0.0967636286001066 -0.00543831050204408 0.0309106769490251 0.0709502990378231 0.0948271339151704 0.0643475590794858 -0.0503883260595542 -0.135773107877072 -0.0357578787149167 0.648726650392231 0.129735321827593 0.107785201734033 0.00771026792840057 -0.0189121993337563 0.0140701848258805 0.00635430963362795 0.0122811125526486 -0.00172199253807112 -0.00747726476522534 0.0172530155664021 -0.0147368087180126 0.0795524941048992 0.0312490587742504 -0.0257063670478994 -0.0981609329944485 -0.0248915214238578 0.00443636148666778 -0.0622818372806433 -0.0606950476480438 -0.02420954021659 0.013840030002555 0.0193595423853469 0.0358118518561379 0.0135213739907173 -0.0338143230378187 0.0295707481943439 -0.0574546100878258 -0.0158773227224726 0.0372162423608488 0.0656689184049907 -0.0123572015829169 -0.0183048675928889
  71 1284.96629277862 ""  15.1660105864602 0 0 -0.000496138257575702 0.00673139871043164 -0.00398950068646172 0.00244969875984256 -0.00227204823053536 0.00018117902579573 -0.00221233587730191 -0.000671189026875076 -0.00344185646234368 -0.00458792800625634 -0.00808240234492861 -0.0178426180119121 0.0072017608561531 0.00536547996917669 0.0107741802273487 0.0463328394671884 0.0226649016625842 0.0365157211040603 0.0166689641033907 0.00424432483063868 0.00439765000481434 -0.0217937433970913 -0.00359560839504084 -0.00025847544141727 -0.103272489641783 -0.0388088539276566 -0.0492680122362307 0.0343623358437099 0.00900269184809755 0.014153171870153 0.029266258879053 0.0142004639236925 0.0224700931149679 0.0333582889596273 0.0135097884394523 0.0125442158763102 -0.0273793630140198 0.0245523866818498 -0.00908071650177999 0.0556147767570787 -0.0389845582681443 0.0159311421204945 -0.059308364595125 -0.0182411403534611 -0.0245260597409028 -0.0242363879123228 -0.027052547042742 -0.0586660726489639 -0.0201213443415358 -0.0022461688301679 0.00112678987722995 -0.0444158231341076 -0.0246744452860149 -0.0463861610904752 -0.0350860355340173 -0.0672387637746932 -0.0825636593728896 -0.0390889931107611 0.103199668770307 0.0417195377009529 -0.0871887510947623 -0.0444285134418475 -0.0178964685050184 -0.0736688705126564 0.00375430975195271 -0.0566182253368861 -0.0586276024244833 -0.0625409772966939 -0.0299141405468809 0.112244864748204 -0.00657055191791663 -0.0757568536467648 -0.0936819323140469 -0.000330231418186805 -0.0373668631744373 -0.00942356079068612 -0.0611646000050529 0.0989246973793283 -0.0457772373019707 -0.0116006532786665 -0.102886145526116 -0.00299309878149602 -0.00694619732802067 -0.0106649762740051 0.00768473723188412 -7.40048835966056e-05 0.001628499264832 -0.018782082780072 -0.000436663718182513 0.0144155032342089 0.0647020329253959 0.03754870003439 0.0103003932086252 -0.0408442209929946 -0.0701579863779359 -0.00677377858964683 0.128046209106672 0.0448733006670698 0.0296514267408189 -0.0221419283480097 0.0615144274106589 -0.0423274938247471 0.0127490045001836 -0.0119876142661094 0.0088823530284046 0.0251539718604131 -0.0555313912169525 0.0407183575068418 -0.270996667040962 -0.112053492784396 0.0789273174309642 0.262608502942342 0.0562089191391269 -0.0270026706550889 0.07776779625356 0.161575460120874 0.0634576269237556 -0.201147853437514 -0.151002706671861 -0.113705963799681 -0.0693573886702582 0.106514390987355 -0.0850266282430623 0.168323342042262 0.0407415340694435 -0.110811602767693 -0.198216447938145 0.0473362501629208 0.0570831815054701
  72 1285.85571136292 ""  2.65468386841713 0 0 0.00969075235851824 -0.0116763801992398 0.00433442303136018 -0.0140918035280547 0.00012389481931979 -0.00660212356423611 0.0400645394485026 0.00714491151797105 0.0067416882274761 -0.00634839607994391 -0.00755499149998522 -0.0158092692171343 -0.0030524318557268 0.00881335527824225 0.0207973849113884 0.0650159772818791 0.0218799728527295 0.0279016809975688 0.00130071356696494 -0.00251782875864945 -0.00692740782141717 -0.0153694247370331 0.00584814995707985 0.0199776647058329 -0.125671965704993 -0.0417365615451827 -0.0437173731973455 0.0417499501677346 0.0121402298927773 0.0122098857469223 0.0353855233915833 0.0157583358705878 0.0217937029818997 0.0413728516704667 0.0137733466726358 0.0113555465650822 0.00880983911293921 -0.0311575029315971 0.00497097208611094 -0.114197554625387 0.0702945829733804 -0.00373343440379448 -0.0687720709079805 -0.0201580061370912 -0.0204918337913745 -0.0682514268908476 -0.062688974320612 -0.117983123679216 -0.072426802550364 -0.0174132766647293 -0.014381156541505 -0.0628787139994601 -0.0407431494255774 -0.0817655321601376 -0.0356649442745138 -0.100492394387135 -0.0901750730769603 -0.0473595389232656 0.109973380870861 0.0556353340871055 -0.104071847486354 -0.0442538608575987 -0.0188505963707468 -0.0755853678692542 0.00416064600053268 -0.0630015939032824 -0.059507717927686 -0.0695021452609172 -0.0360880787537923 0.120484643905473 -0.00842616179070693 -0.0775575747580012 -0.111283686204358 -0.00521037675431975 -0.0363814497559596 -0.0165702299170538 -0.0632841466880869 0.116779221799505 -0.0537078543688218 0.000142622080867295 -0.126955646419973 0.00390744641063684 0.0042907725380031 0.01025684924658 -0.00752844651939336 0.00050878815850985 2.53399880580338e-05 0.0133051861193984 0.00128861686206645 -0.0178040131327712 -0.0649542385679344 -0.038104763446552 -0.00605593708969627 0.0335112760502773 0.0739613298398776 0.00682419407588274 -0.0918566653456615 -0.0429421135616023 -0.0281612738648742 0.017852473904226 -0.0490471478757299 0.0337945813583386 -0.00970187151345995 0.0096111191767875 -0.00672808264338915 -0.0211662265826305 0.0441108684790952 -0.0323017122243298 0.214822295188607 0.0882920262080533 -0.0598625823507864 -0.211748483538427 -0.0448591493296144 0.0215399607996961 -0.0610001726729057 -0.133614970399195 -0.0517190933089938 0.160418774616308 0.120966199896628 0.0900429404737899 0.0575230656223445 -0.0867599975718753 0.0677795604225868 -0.130325499155374 -0.0292244261039756 0.0868459024643974 0.165213780651143 -0.0406267543261192 -0.0457358776035504
  73 1301.22915502253 ""  97.3765778258861 0 0 -0.0388273801428785 -0.00018912218790287 -0.0331627079711056 0.0449671358943974 0.0296954924459934 0.060760778688971 -0.0168533413693857 -0.0435445254240307 -0.096307829981522 -0.0651054668700131 -0.00886689474214133 0.00416375136397482 0.0273210589861145 0.0234081724195181 0.0432668296177746 0.0443042976775291 -0.0194356248732226 -0.0616762447291922 -0.0360636518095282 0.00739378328927638 0.03173739080284 -0.00813439098408722 0.00296324292504932 0.00997275704335069 -0.0250008393353116 0.0116151583078776 0.0364203050825738 0.00922396142855615 -0.00216540682052456 -0.0108509332230835 -0.000447566057804912 -0.00506460019992861 -0.0112838224617999 0.00959201392709249 -0.0042016404306087 -0.0106375318766732 0.446213380502104 -0.20048351617944 0.0557944102236845 -0.200926512514488 0.069901406611858 0.0383109815892348 0.0137910165957012 0.00454883547510602 0.0100199853136926 0.0450420227328833 0.0412764820814357 0.0819683532333453 0.201008902728705 0.0581345790440125 0.0602768003143134 -0.0354693565812186 -0.0241532800329805 -0.0430418867689511 0.013178448648127 -0.035221371782539 0.00454972484147842 -0.0241285783027369 -0.00407157427140328 0.0327767755306664 -0.0275915150850191 0.0203930212792825 0.0114224968433373 0.0396349044638949 0.00256874607196965 0.00140012500223646 0.034623502100988 0.0135238614262391 -0.000445165807240073 -0.0091916832397562 -0.000710491130403651 -0.000267177161329932 -0.0223398080695616 -0.0181524666235471 0.0276340007028857 -0.0287035531052557 0.0203193975857205 0.0253571983333273 0.00259530014036603 0.0343839199442517 -0.0185696847394282 0.000251660530038469 -0.000504114271868893 0.0249111276388289 -0.00971638531914271 -0.00198828304479844 -0.000612865588676264 0.0260737807780937 0.0206770371613381 -0.0240381738566181 -0.00113397773773953 -0.0567316299279421 -0.0704834134542177 0.0541039251939727 0.0578165750773768 0.0176505727623679 -0.157665992350962 -0.2193219591081 -0.0325072741917672 -0.00270667721230731 0.00806840930228095 -0.00197193945812584 0.00315120783544942 0.00111060251424079 -0.000224164443105932 0.00514112165028643 -0.00801749266735838 0.00423239480855615 -0.0519657176111133 -0.0279518285046013 -0.00518441916552593 0.0406067564252849 0.0137381796593566 0.00312637027997409 -0.0071599444943135 0.0139756358398561 0.00414629174963069 -0.053124018392244 -0.0358113225320035 -0.00860261811761653 -0.0165703219355275 0.0160433427006139 -0.0101154504670686 0.0190856566893004 0.00181975128973651 -0.0116247681269673 -0.029011514182012 0.0117001274809144 0.0087546838123366
  74 1346.15078835589 ""  2.10563185993336 0 0 0.011629957213671 -0.00486042593855534 0.0101754778528742 0.0210105225661869 -0.00311651694313666 -0.0122597624907058 -0.0688115692701801 0.0205209969265092 0.0653583516817779 -0.0371909626103169 -0.0135290491181191 -0.0170581823395989 -0.00525330153776282 -0.0072906629481431 -0.0147775431141885 0.0599736933877667 -0.0195613863629855 -0.0685313853818191 0.0170768872831324 0.00668178501175886 0.00992058138167238 0.0209714123577684 0.00871106141094976 0.0156369086511317 -0.0238229027966504 0.00562075087897191 0.0220722416300198 0.00564667197952629 0.0065759945648648 -2.02659698487437e-05 -0.0099477328826992 -0.00372302791577204 -0.0044841102999409 0.00715728192617343 -0.00322902279770189 0.00196652588030652 -0.0911487990619819 0.0287445384476123 -0.00908033426683104 -0.0680960311519919 0.0487096169512132 0.00796277165792988 0.373628081894983 0.0662378814780796 0.0155981385931703 0.185929225647973 0.199131119875521 0.396865786387879 -0.40465126137731 -0.0769405583365941 -0.0365171025995263 -0.124417662857687 -0.140021636422041 -0.301752279771981 -0.00575386620311053 -0.048133683751604 -0.0112282010191403 0.0134686418988847 -0.0190856332724318 0.00261608119805117 -0.00592897696099387 -0.0157271390632158 -0.0138155233920866 0.0545099250275119 0.0097251541459115 0.00378373388119995 0.0505659716260933 0.0131348271163442 0.00214990220806016 0.0330924236007076 -0.0139834799918881 -0.0473354765773831 -0.0106106888936449 -0.00129977086200322 -0.0133147880806964 0.00263591661816828 0.0179920145556983 -0.00621243846679445 -0.0146536253258932 0.0242641306054105 -0.0324552905910609 -0.000744142395407047 -0.00455786921203346 -0.000946267738539691 0.00244102849584219 0.000512391474690219 0.000533824427719016 -0.00983924671453174 0.00284255298004312 -0.00129395514928432 -0.00218345287815135 -0.000589196975204524 0.00693069848537525 0.00103674456957694 0.0136310621352077 -0.00107589764622736 0.0321785753266295 -0.00247811066368755 0.00445104510313238 -0.000535588193209024 -0.000308440800392591 0.000280335869990389 0.00123372808881166 0.00150938927058015 0.000280873386257332 0.000629282855965646 -1.93195589876294e-05 -5.51341566583486e-05 -0.00112399520541947 -0.000727690378641314 -0.000716393676251158 0.00179726324937601 0.00181906693951889 0.0013268301033765 -0.00301513319746494 -0.0052980340100741 -0.00173122096885091 -0.00816966282805445 -0.00515098994419126 -7.25625709107133e-05 -0.00314630854612512 0.00130272386662237 0.000467837196285699 -0.00134083561795611 -0.00147154973577885 -0.00161853610179894 -0.000294608462714908 -0.00048530374961995 -0.000253353229586563
  75 1376.12269075213 ""  6.12142267442672 0 0 0.052807758244687 -0.0650375972833262 0.0326999977183381 0.0486068156219757 0.0238592570123105 0.0168023467337462 -0.0263678725235363 -0.017768884516178 -0.0422645800277274 -0.0227094715075215 -0.00540404249070682 -0.0021669684160828 0.0213084161082815 0.00572256900213686 0.0062871357104536 -0.00432285292691259 0.000852605887135588 0.0034446701206625 -0.00879771181904865 0.0047226567453696 0.0146948935834982 -0.00614304265731009 -0.00806011527404084 -0.0169167422097158 0.00158464329866367 -0.000176560281384617 -0.00122070755220659 0.000342621157127575 -0.00338607384345438 -0.00151062353134836 0.000889701687027247 -7.96229666399262e-05 -0.000692636339842836 -0.000358958429732098 0.00105185921942645 -0.00245302317839948 -0.251375908629054 0.279383525427798 -0.0456823378393451 -0.506194503325528 0.415004296562485 -0.196173690657651 0.0137305765194436 0.00388139836621281 -0.00238348904657843 0.0134052497612424 -0.00286250335953715 -0.0142541079901821 0.125799554212132 0.0326536685007319 0.0306061485637221 0.0483493417004821 0.0521062222242734 0.1022497370949 0.00431567574698054 0.0160183138428047 0.00324371578634991 -0.0106390134961254 0.0106628236163402 0.00517566220427875 -0.00496588182003751 0.0098782244959234 0.00839012991445431 -0.00519729468278549 -0.00256470877763557 0.00335547303179949 -0.00618896166106903 0.00236919317984413 0.00156523196902976 -0.00389432096377737 0.000942443463156378 0.00421301752974268 -0.0027817033175722 -0.00268794355670047 0.00933366985983546 -0.00621103129588009 -0.00401278335599872 0.00867368233537576 0.0066155690672076 -0.00618505013506044 0.00935732187052517 0.00164634916304007 -0.00519831182619512 -0.0114803657110408 0.00192748785293623 0.0106830110185434 0.00277027522734894 -0.0359843993080047 -0.0506760736747636 -0.00625366673253463 -0.0148746443265325 0.0570863430748563 0.105063919384727 -0.0287827827334171 0.0881572204796719 -0.00783870593579728 0.117135531654885 0.217777696822418 -0.00655664217832175 0.00619746059727337 0.00152458109976605 0.00463689406403294 0.000262373595490828 0.00411052489652153 -0.0028329652447741 0.00211193658183789 -0.00363803880777393 -0.000947349121759013 -0.056278354779378 -0.0473697286642078 -0.0273852649503294 0.00602995368635727 0.0130426403620935 0.00940256168986714 -0.0170231259164552 -0.0220852347875025 -0.0109539396951768 0.00622370489885985 0.0107815060294617 0.0149957984774615 -0.0123339666183316 -0.000232639690276056 0.00327089313466441 0.00518145427410201 -0.000611156887519545 0.00596659565038854 -0.0138196516572869 0.0065937050072171 0.00256253485641727
  76 1395.25546421431 ""  11.4520701037956 0 0 0.0252711966784245 -0.0494616434670602 -0.0165126170314163 -0.000387281191377586 0.00104395251225548 -0.0064653079356268 0.000955283215168747 -0.000441945953831807 -0.00250648983478496 0.00058713334794239 -0.000488517691710954 -0.0010663300026717 0.00358848751162106 0.00113470265518659 0.00170988024942251 -0.00868228669486432 0.00103602486719382 0.00550856764038499 -0.00217053458913674 -0.0025738441714772 -0.00554631341822027 0.00556990422808821 0.00272907113062363 0.00681153649177931 0.00334636705495984 0.000209165411215059 -0.00133283522887296 -0.00107334426170653 -0.00276293360840704 -0.000670155819135626 0.0018248637078081 4.2368435715861e-05 -0.000286896480798995 -0.0008807943675755 -0.000159947216700232 -0.00036293914962411 -0.192360886140133 0.280927654670859 -0.0654560914392306 -0.0167702307269591 -0.0205318708273918 -0.0152668742617962 -0.00814886715587176 -0.00163111957465393 -0.00251099165889208 -0.0109036284639671 -0.013916889595892 -0.0302278700198133 0.00925221062875101 -0.000933797174541726 -0.00463782717455439 0.00732607237935451 0.0146228675155096 0.00996850104640185 0.00346381398980334 0.00942989328546374 0.00537958806784687 -0.00463957628265344 0.0126285964401885 -0.00393872461981124 0.0074404501749716 0.00982193357392039 0.0072351820540816 -0.00893675199949717 -0.00275391456500416 0.000867051236535447 -0.00896700809668829 0.000596304355779749 0.000802511543574391 -0.00718567062002952 0.00322664917991115 0.0082270117884264 0.00277498235892006 -8.64458140762275e-05 0.00188116857394491 0.000111873840065435 -0.001162717443555 -0.000666756221278215 0.00179262268787114 -0.00118048861363249 0.00373291196881489 -0.00785063466677104 -0.0283528858564707 0.0170645450147276 0.0137495781237819 -0.0116126044428428 0.00088343007940254 -0.0335209413889798 0.129663380491725 0.0137069912136604 -0.0262492826225383 -0.119842049594002 -0.12585902855319 0.019863618858126 -0.018434416072813 0.0110711645021221 0.113988480395458 -0.640199904260253 0.0763943865298059 0.0190308291828754 -0.00865522053034799 0.0127866743635252 -0.00791512549254923 0.0237067025369612 -0.0102693198326801 0.00779829340021854 -0.00511433155721274 0.000174101122122974 -0.167598841500847 -0.157080536916079 -0.102641292948555 0.0579769275965501 0.0841686586137439 0.053966702140962 -0.0346296409358524 -0.0986236367326056 -0.0501331236113945 0.0725160774536765 0.0805674173478224 0.0676812037874349 -0.0262917246489374 -0.00915582307358235 0.0209926767676833 0.00421708449995247 -0.00723369605245247 0.0143880126135673 -0.0543766085155185 -0.00309201186784939 -0.000961664753389767
  77 1399.73249996977 ""  3.72848749488691 0 0 -0.013670379086777 0.0242091287479645 0.00332623295152888 -0.00678734823044223 -0.00354274326273878 -0.0021279501303191 0.00617797780890114 0.00217023176185027 0.00758726019464272 0.00447913332429164 0.00150946749860013 0.000848329296330781 -0.00513288605119368 -0.00115048100424684 -0.000959102703893066 0.00252080411621705 -0.000961925264201145 -0.00216298943245596 0.0013689043608774 -0.000560478342501715 -0.00221517848461794 0.000199689765000479 0.00178062337720596 0.00325553475639433 -0.001000684369673 0.000739121538123977 0.000939923600276003 -3.23237211883104e-05 -0.00400181195835334 -0.000712832181112259 -0.00143077822268023 -0.000517505950504015 0.000807399237586613 0.000491620537412892 -0.00217326960028035 0.00231794755660215 0.0788164836125591 -0.13390710038307 0.0266835435509798 0.0480273475058509 -0.0322206348252689 0.0320505052302127 -0.00410298384834441 -0.00277020080659804 0.00194999277519896 -0.00198748453840068 0.00270795420096983 0.00647871054777047 -0.0225543120351156 -0.0056074728220432 -0.00480878750816907 -0.0111447041012752 -0.0151739860381984 -0.0212233626916183 0.00216449569159224 0.00871208320228717 0.00126781258070837 -0.00481113776422782 0.021203669958694 -0.00825983157574178 0.00740045519500368 0.0154608726947631 0.0121276803362455 0.00575928338035043 0.00307182717754045 -0.00528812332706604 0.00853572695447431 -0.00169427637316794 -0.000902041470989444 0.00355031486367102 0.00140257894456839 -0.00618683855849146 -0.00115010469929384 0.00201337893666189 -0.0126010501309763 0.00194529692621141 0.0117887560188272 -0.00839486546105235 -0.00576864023608757 0.0090399592137057 -0.00853043839365232 -0.00356959654917875 0.0126265660477531 -0.0058567861397662 -0.00373754708228119 0.00311920287759621 -0.000717340492987828 0.0142671098999599 -0.0441961902191527 -0.00395929280416757 0.0308791467765755 0.0487795498385975 0.022227321666994 0.0161477457626363 -0.0100160756591435 -0.00575117242328382 -0.0503710236035858 0.222938646161474 -0.0280713639159443 0.0723391206481754 0.00318051971203532 0.0392953302760165 -0.034813874403185 0.0412012000014023 -0.0199133400091055 0.0206831083065652 -0.019070040949657 -0.0138768565049377 -0.489474356062521 -0.435236671301808 -0.239027705801309 -0.0345698413776875 0.0974248422293482 0.0744935690316161 -0.0633981239964645 -0.241830710680116 -0.113246996909987 0.210870205294179 0.207457374254527 0.120520761064942 -0.104293628515899 -0.0315100314257789 0.0644887437919615 0.00482811099615935 -0.0218537871703818 0.0794839074418188 -0.13773224752485 0.0286087612177397 0.00140869595911039
  78 1409.58523127704 ""  7.27826159122348 0 0 0.00465587391821651 -0.00564738641990529 -0.000490659833747872 0.000570315238053306 0.00023470895825827 -0.000696773896173645 -0.00166783380462284 0.00103617744070221 0.000650353318710754 -0.00179384564204271 -0.000696628572493004 -0.00107181187548974 0.00217861397015073 0.000106541100507491 5.48767589510116e-05 -0.00183002251193037 0.000535148438947175 0.00238327519006301 -0.000959547015034226 -0.000491052502848361 -0.00150688748730818 0.00186648466447014 0.000179973059463339 0.000698453873222142 0.000395507573956868 -0.000292696509096204 -0.000612337245922195 0.00107422857043559 -0.00439625929027305 -0.00030695092696907 0.00107515648703164 9.84140726826662e-05 -0.000303728178462028 7.6910744807377e-05 -0.000818270413846903 0.0010995817679841 -0.0262429732021974 0.0295930796329436 -0.00695264639442482 -0.0132075391894693 0.00786377568927554 -0.003871648169004 0.00787801591280333 0.00210574790720806 -0.000962549606905436 0.000473934270807578 -0.0010389541429273 -0.00446845990998367 0.00652111267104036 -0.00129943951643181 -0.000200305371002517 0.000383169907052578 0.00441840154784645 -0.00292439578824914 -0.00177825547790398 0.0193632227719397 -0.00819447017447384 -0.00357196280938898 0.0162506564911095 -0.00568435959617493 -0.00757232365198382 0.017589006388473 0.0154353713905573 -0.00538783580032395 -0.00216091469155035 0.00194615477149501 -0.00478983084522529 0.00136430721136047 0.000962024163873016 -0.0024992325698545 0.00148084341223031 0.00283524099076349 -1.38707217563628e-05 0.00149130257432967 -0.00711006371479774 0.000389238712308984 0.00507369112255856 -0.0030832043636556 -0.00205300088436505 0.00446291234989698 -0.00281915040727313 -0.00683761699972862 0.000416501779518425 0.00771289888946066 0.00193574279396481 -0.000908182369988442 -0.000465092677831678 -0.00432400158878331 0.0109527051472865 -4.45476490141943e-05 0.0139486982437962 -0.033454884815424 -0.0657151898416115 0.0584056865270784 -0.0343719576442248 0.00597038535481659 0.00491949895455044 -0.0575373489481101 0.00606047008370841 0.0673963599087485 0.0709567549714659 -0.00448566367453324 -0.00420001440833583 -0.0248382719541739 0.0411455226677459 0.0293361858421546 -0.00181626123150206 -0.037901577586348 -0.135607547833288 -0.0683413966212652 0.0615117444294959 -0.565526740856342 -0.431163882809546 -0.244846073712648 0.151986502052269 0.150572459142185 0.0955711641390277 -0.0829679613505947 -0.0937281709986243 -0.157436658429973 -0.193712680623776 0.0060840446613314 0.0685133504051798 -0.147248680433917 -0.103873752071572 0.121125896187068 -0.113406081979261 0.0801069946526291 -0.012596014298561
  79 1418.56668584018 ""  7.72096976908359 0 0 -0.00143016178125674 0.00593717409636402 0.00130510769978509 0.00571657005198494 -0.00272831964558337 -0.00568418244929348 -0.0193680720026594 0.00680707440873485 0.0220933610227716 -0.0292456109823428 -0.0134971480018994 -0.0213658849592224 0.0269233227248686 0.00926757511923699 0.0116716924281839 -0.00728562248239746 0.00356001395654001 0.0122787995503878 -0.016553712715993 -0.0104003896780522 -0.0197763820353722 0.0271340377411498 0.0114527192081394 0.0180795748017618 -0.00443809786226757 0.000276299061163208 -0.000851214906724878 0.0133791078318962 -0.0662088811787272 -0.0198254450089913 0.0790720609632705 -0.00199226903871315 -0.0425924823544002 0.000996823222925176 0.0090183625683812 -0.0171753479563812 -0.00683992528830304 -0.0293737678788815 0.00305020992067717 0.0118243768630152 -0.0131019090025653 0.0216963032098519 0.117810243026294 0.0130136599322111 -0.0120880847739044 0.00888415762812838 -0.0153548468269645 -0.0341591180202663 0.0274467172239988 -0.00790445910574812 -0.0157747265672138 -0.0283231968684934 -0.0478431174508457 -0.108294278627921 0.059308046856046 0.294066560876513 0.0224331240512141 -0.151268654279911 0.266898135158033 0.0145545807609786 -0.0474762621416808 0.230919590864294 0.192704121056642 -0.314121341480726 -0.1510893424815 0.149017027383569 -0.359669405260715 0.100239287434117 0.0570250802617001 -0.241154630536552 0.0684596542311249 0.284262484526722 -0.012764068106033 -0.0212354531026017 0.0766601035628396 -0.0323988803881433 -0.0477462785921954 0.0632531493556803 0.0460925028595764 -0.047894390273255 0.0603574816298488 0.000224072176186516 0.000319478463083146 -0.000709326619306249 -0.00028168341395566 4.83493220815391e-05 -0.000115719579348956 0.00166593040498239 -0.00259817905063269 -0.000519566765122142 0.00194901712364503 0.00373331788298969 0.00409276393069282 -0.000487863480387318 0.000982187732085636 -0.000557549597691885 -0.00567298563861408 0.0177555481692442 -0.00224075843739361 -0.00354260138231959 -0.00248411531795554 -0.00105101583126802 0.000672472527175979 0.000566352530787419 -0.000460961902828913 -0.00156815252236899 -0.000153667070246777 0.000363327505540511 0.0134523451819927 0.0103421146133071 0.00314978706974259 0.0174654203960798 0.0112413888422479 0.00566324492354241 -0.00281676053755993 -0.00409200972647398 -0.00184330371935406 -0.00427323854861954 -0.00324990749350587 9.40605842263733e-05 0.0178694751538031 -0.00374606845407807 -0.00535429453231225 0.00552954839950062 0.0061156413689601 0.00906115820514915 -0.00137779235629141 0.00715645757023138 0.00317758939092745
  80 1419.8769840435 ""  6.23543798030544 0 0 -0.000423832390094985 0.00164694096119145 0.000358302077739574 0.0016309594162699 -0.000673290054399747 -0.00140947238117169 -0.00540067466709041 0.00180939394242855 0.00526243491938229 -0.00759274118580175 -0.00384821184674478 -0.00565309512608811 0.00756237700283772 0.00206699624572149 0.00387872768750269 -0.00249972361916852 0.00266074520116314 0.00270559570204383 -0.00392945736257363 -0.0037385495649046 -0.00474920029793432 0.00717443017331377 0.00323533385752971 0.00507392471902315 -0.000707289843943147 -0.00374684357204373 0.000661472919650911 -0.00979587551795468 0.0656124582066977 0.0145820935294308 0.0258469408775703 0.00281028244676842 -0.0156669335916111 -0.0104772776258433 0.0556147094360532 -0.0748003901512333 -0.00159929467845632 -0.00834773927012579 0.000865661460927538 0.00268741866360328 -0.00324651170723871 0.00597108843703912 0.0294501574606929 0.00314522546281697 -0.00355118027020441 0.00100810989215265 -0.000524037898663879 -0.0126548048974625 0.00618174953474132 0.0140418581523165 -0.0105995249769965 -0.00796144571693512 -0.0148230213356207 -0.0291413836467947 -0.0414690856688473 -0.275301458106926 -0.00446885234274205 0.125288299568841 -0.269143276081324 0.0194954117251349 0.0255609830135142 -0.230492660243776 -0.195652883912615 -0.0968977490928772 -0.0478985201990228 0.0610112284099334 -0.128106213786893 0.0268508522969057 0.0109503980494524 -0.0768502372290809 0.00215729338568605 0.103598432923636 0.0258922917942242 -0.0784957169499374 0.410599413833759 -0.0639513173448064 -0.328408495597105 0.238066680539607 0.173706196005293 -0.255774299782508 0.244347236475772 -0.000109742935968823 0.000290285334850791 -0.000116439522521712 -7.02906275784324e-05 4.87291222439603e-05 -3.91750157068499e-05 0.000502568828452642 -0.00102945578877486 -0.000211912332630461 0.00078371108756174 0.00142704766636962 0.00101574208486178 0.000415538508176148 0.000382587352641263 -7.88014027814578e-05 -0.00192218525113985 0.00569019513142584 -0.000832122128724552 0.00291420398681713 0.000991030245601424 0.00178778710380322 -0.00133878130716868 0.00101097818274174 -0.000539321208686032 0.00874939238039883 0.00128753511731769 -0.000669504804665977 -0.0196252216509141 -0.0158553869258246 -0.00291656095655206 -0.00869597496751306 0.00258361003720811 0.00205507996350851 0.000654174647645346 -0.00750780677504329 -0.00342549432728017 0.00738295337029698 0.00628195237462024 0.00201252872845364 -0.0479216852506704 0.0107212634987484 0.0174765086287126 -0.0274099346064971 -0.0254284884030399 -0.011308007506431 -0.0234276048047425 -0.0124127640871615 -0.00795993298223494
  81 1434.31282671753 ""  6.94351524370835 0 0 0.0016930031298187 -0.00201711333739344 -0.000244403338077507 -0.000366158075767017 0.000992032459339973 0.00166975240446981 0.00362027657658857 -0.00159627149742486 -0.00508863714181489 0.00814560206745856 0.00392601248820748 0.00589694641101439 -0.00886692833273532 -0.00303947106086139 -0.00407250113252258 0.0066123575112897 -0.00184865902544833 -0.00761839991083747 0.00686259296073978 0.00413146727211464 0.0075899616287132 -0.00921732061295497 -0.00424604245927432 -0.00605230443220321 -0.001331820560358 0.00074328842408053 0.00383193111407891 0.00225534517816381 -0.00107670943545987 -0.000234965117177834 0.000748199680598381 -0.000453180302014061 -0.00220566862925237 -0.00126395120417011 0.00606634234236583 -0.00916894035499826 -0.00909993240405925 0.00750477638424705 -0.00236949710990814 -0.0125522934527384 0.00746253415076416 -0.00121929192830324 -0.0278266784571255 -0.00289626322585125 0.00403750829894854 0.00556906672194277 0.0135886997456885 0.0290645247781996 -0.0365233930331044 -0.00316538295242222 0.00355862645441884 0.00564621001606358 0.016202611831069 0.0287566860966209 -0.0057174447524007 0.0156725263508136 -0.0157756208175298 0.00208683084244198 -0.00889515976331944 0.00359454872033285 -0.0242916121266325 0.00413274077091527 0.00607089668490166 -0.00230716147399575 -0.00324221220250763 0.00626862959268821 -0.00313715633719514 0.00538132460954216 0.00186957425204406 -0.0058322956733911 0.000417235763771245 0.00512631361245771 0.00499491761881179 -0.00892447126220658 0.0475289342350326 -0.00813019967988952 -0.0371284832597143 0.0273070718587304 0.0208164985213957 -0.0260034611813982 0.0282248871807917 -0.00305145124861113 0.00957960169616434 0.0063638378617918 -1.44790608234031e-05 -0.000387232772026016 9.3534517069183e-05 -0.00287920386993406 0.00053986262676403 -0.000173497743795663 0.0107210846052799 -0.0359848170072895 -0.0848974342272259 0.040679657905435 -0.0816595315775647 0.00600957225232528 0.00724256246189226 -0.00514359836107628 0.0016945185700117 0.0412649993413119 0.0253218965659895 0.00409412919925405 -0.00516260047905756 0.00175418432335107 0.00891342310990704 -0.110107257275309 -0.0412339823833684 0.0107934956567279 -0.141246714885888 -0.113774443922842 -0.0295550364435023 -0.178368608947129 -0.111779330283357 -0.0649241068918667 0.0126789045220366 0.000588618980839756 0.00831852670282553 -0.00571790667643411 -0.000524922619576162 -0.0189196921783253 0.387323483656203 -0.0252227000986847 -0.254673094228825 0.369365122877398 0.292705786486071 -0.0444684861186119 0.451481534388638 0.12866679186353 0.113354523244222
  82 1440.86483983732 ""  4.66134073153068 0 0 0.000535657140700571 -0.0095153556424786 -0.00227464260684436 -0.0160347053193874 0.00487847085854235 0.0121670672455193 0.0407753648447128 -0.0125733571615029 -0.0419352473885566 0.0789704422013278 0.0360026373893329 0.0565476664976061 -0.0841841929109293 -0.0281213661424211 -0.0363623228382532 0.0528827121014856 -0.0177142748808221 -0.0608857492898087 0.0588334163054117 0.0338495439997596 0.0600400024689883 -0.076447254969138 -0.0308414979492074 -0.0469440104752835 -0.0252713942385109 0.0066370399730805 0.0241918255592935 0.00993337425110528 -0.0137879988024492 -0.00624527470231251 0.0267445314670421 -0.00486847494213017 -0.0254222476630437 0.00645419611376362 0.00622800289100512 -0.0117986568824695 0.0366972564564426 0.0509317454253666 -0.001697170741121 -0.00630131594215031 0.0187020715681897 -0.0484603422482493 -0.263312939549966 -0.024498622601175 0.0373172075600697 0.0332408738527408 0.107402207323786 0.238426012162168 -0.271253220064852 -0.0280821740126178 0.0317897501470456 0.0419523586765968 0.098737643259844 0.229353403817856 0.012242374830485 0.0513447758091368 -0.00723200830399179 -0.0369826720556799 0.0530822969198926 0.0173812506794504 -0.0355394986017949 0.0500504666442666 0.0429085824819927 -0.0869871245610176 -0.06523317860934 0.0939981255024224 -0.115227481692013 0.0777080719651291 0.0397981805133045 -0.0816182564358704 0.0192236265020209 0.0876935449280108 -0.0296350188016097 -0.0193615930227966 0.0548166892999559 -0.020641746444657 -0.0206860790124909 0.0403410009540112 0.0215662207228849 -0.0333079694174989 0.0173396193954519 0.000644146123795462 -0.00133237381481616 -0.000310780981892472 1.84130548137669e-05 0.00012524254309307 0.000179610224615446 -0.00115310663655312 0.00182324266047029 0.000901873095582769 -0.00525173864722454 0.00207460170039152 0.00991431664307752 -0.00801606922224422 0.0108591429005616 -0.000470316896922018 0.0050435293073601 -0.0169329631768179 0.00201038108674072 -0.0044109974768053 -0.00137572609351792 0.00037432816233679 0.000119717646807227 -0.00177449221858731 -0.00106243779391972 0.0134846147589682 0.00487205009121203 -0.0018179249292953 0.0157359072042819 0.0123922299493675 -0.0120454638215238 0.0244103828473107 -0.00268404045007609 0.00138994389182914 -0.000490563483582303 0.0112045736312041 0.00299902879086904 0.00819164301198553 0.00602756505998139 0.00603862544527518 -0.045310159822725 0.000261605361152441 0.0326179575752106 -0.0441413190190192 -0.0347151360509105 0.0109142963838633 -0.0602313858252656 -0.0135051408806495 -0.0136037989761392
  83 1452.21241573589 ""  5.63450171463934 0 0 0.000422437494540909 -0.000955453434568827 0.000397478868293118 0.00190459570352104 0.000876570748519003 0.00121098202848636 -0.00292611763731184 -0.00248794024513742 -0.00485563050241398 -0.00189045296833148 0.0008654483431454 0.00270924193630939 0.0019479918244121 -0.000431820920560725 -0.0016876313274705 -0.00906702542956085 -0.00235949530794836 -0.00250626963832673 -0.00242111924943405 -0.000636053435430909 -0.000622396656701806 0.00435513243917061 0.00162085824287141 0.00230390648677665 0.00163796707124947 -0.000104037408020472 0.00043146729502285 -0.00976687456988908 0.0657773749639999 0.0171823151233719 0.0617595258000882 -0.000708880289319096 -0.0341345843874895 0.00923638375867207 -0.0411344594926303 0.0572206357846076 -0.00019848432839901 0.00495063706273766 -0.000225611310654559 -0.00645493080000016 0.00611451943737605 -0.00427238248216291 0.00437300691669289 0.00205720685384452 0.00316929125049876 0.0119562468010176 0.00967981014127461 0.0191452547503315 0.0455889453354778 0.00853914561489722 0.00485579846715827 0.000282104254634294 -0.00219106613438685 -0.00692336118210171 -0.050985353432936 -0.27165827957751 -0.0144314961908973 0.136111314582185 -0.268571956729392 0.0134898665806938 0.0219117627118593 -0.230827589087222 -0.195227565163314 -0.241615544225821 -0.120532903064822 0.122785871669872 -0.283425467669277 0.0809879524114104 0.0424681198729531 -0.186101531276603 0.0484546493640583 0.227963842473467 -0.030588360607131 0.0558310109523376 -0.310447712000732 0.0494636243663709 0.252299514034332 -0.175041867988347 -0.131658455043347 0.181944083733968 -0.181762424345892 -0.000205759004720945 0.00201223926926424 0.00098615346922367 -0.00015342112667236 0.000157760278500631 3.98800509640578e-05 -0.00058696823519995 -0.00107602571955779 -0.00013258175087529 0.000562032696722961 -0.00507409831473592 -0.0121405386473286 0.0043486311338075 -0.0132408474596253 0.00114482633414324 0.00153962717358314 0.00295503844139531 -6.90389473024235e-05 0.00460622410339765 0.00243089016020285 0.00134760312856056 -0.000863252371481571 0.000321711086165276 4.13276268303884e-05 -0.00484598843715456 -0.0025713313433008 0.00248391259258747 -0.0202610435920441 -0.016011389280289 0.00107819717834031 -0.019369448971351 -0.00310999792676952 -0.00210904050846234 0.000423676444539757 -0.00256370140266269 -0.000963702207022386 0.00336193289423283 0.00284196705639688 0.00050959415630715 -0.00316828585729459 0.0122815470855124 -0.0148247539188687 0.0160772301956935 0.00853893602108072 -0.0321162479619515 0.0398331066103311 -0.00558959054923233 0.00386686741880461
  84 1455.1593179894 ""  9.29443321174951 0 0 0.014959565951425 0.00199209738769102 0.002115868112762 0.00520492605501231 0.00236130576930025 0.000409398009685914 -0.000352332268178641 -0.000928142389125136 -0.00290019235692988 -0.00162523117856629 -0.000116822635609969 0.000485859968532524 0.000483026126082575 -6.01824194402001e-05 -0.000184959576443877 0.0011643955397909 -4.05184664466268e-05 -0.000875449819176722 -0.000190777044207368 0.000832495703652575 0.0018323182099928 -0.00154434921015725 -0.00178086129010887 -0.00198842077541358 -0.000768633792245324 -7.62490953798908e-05 -0.000164344285523646 0.000339455993189526 -0.0013793298852393 -0.000597853367660359 -0.000805982147270646 -3.84514140959102e-05 0.000361683532439089 0.000327092750611287 0.000480875567374367 -0.00048189390121894 -0.0942928498420028 -0.0457718423745618 -0.0113909423563126 -0.103528689070952 0.0525335137425361 0.0467439780628146 0.00195972957614264 0.00115134308497933 0.000624446705669341 0.00221367107051632 0.00153012730394565 0.00365325380904093 0.00211176557402576 -0.000216306597106371 0.00283171199165571 0.00427860528467231 0.0165254476531976 0.0111657745861802 0.0030278831480689 0.00496877046380082 0.00344579610856732 -0.00548179049374154 0.00752217978541389 0.00195343822341187 0.00107890766817127 0.00391395068539247 0.0031490096643043 0.00350198857601741 0.00110269458177021 3.5738025413222e-05 0.00354147525516699 0.000370021797983137 0.000399060967499237 0.00357745971979338 -0.000995259984703153 -0.00432834640211697 -0.00222846824222744 -0.000812950302656713 0.00230417628549745 -0.00140451750271531 -0.00128452713455817 0.00256660688916212 0.00127366851175075 -0.00264076481064116 0.00139540422636338 0.000952557539938782 0.0953924214085996 0.0477661237106879 -0.0056144522152476 0.00235240110382013 0.00250980998193344 -0.0113143604645983 -0.0330786148348432 -0.0078613575036704 -0.00763962155998418 -0.249622854163488 -0.547369081322548 0.125877717991219 -0.626512496847683 0.0555488595111455 0.036941505337842 0.089226029094409 -0.00995610952852895 -0.0126777472930209 -0.0100664902316191 -0.000597811342226641 0.0015226337212545 -0.00290228668869432 -0.00742603993318115 0.0119756952962894 0.00749449556995933 0.000339922497663696 0.0416534013428882 0.0306553004444 0.0244503667716456 0.0512949280217602 0.0587435652603678 0.0308451774443625 0.000742986767042957 -0.0178307850475953 -0.0132177221883065 0.0258192497918892 0.0116712936226746 -0.00180630842974712 -0.0383998514891192 -0.00407110439176113 0.0373898556965458 -0.0361384048107904 -0.0285053448917958 -0.00705827066168387 -0.045419850152968 -0.0341929086876931 -0.020049156359811
  85 1497.78851569867 ""  0.981794365955084 0 0 -0.000173629890593672 0.000187564884338498 -0.000150274985732954 -0.000106234295136152 -0.000157638927603537 -0.000224397064177632 0.00090180872424715 0.000403360865446873 0.00113596452626096 -0.000883579177143794 -0.000233304992907155 -9.46791715373368e-05 -0.000112937555758105 8.44299797048877e-05 -0.00045216520547571 0.00118441766635675 0.000361382608847569 -2.55462573483788e-05 -0.0020135880097674 9.36642980395206e-06 2.18796533829079e-05 0.000271187259511991 -0.000383416008969027 -0.00101579599679281 -0.000267828180082867 0.00155185137824222 0.00027312737794623 0.0337567167691825 0.00492580376503564 -0.0171101162687861 0.00192639802293632 -0.0216690440362939 0.00468675580600515 -0.0328879919945099 0.00853717077942123 0.0148540736336881 -0.00103620808781406 -0.00151071838548283 -0.000114299226441288 0.00053653807504086 -0.0013387454028782 0.00174390385554716 0.00382443927761689 0.000942624852897437 0.000214313713345763 0.00155671514789422 -0.00587836230028763 0.00371770761030021 0.00458388617336527 -0.0103953030895966 0.00548337022462438 0.00276260988681149 0.00328376086180501 0.00408058085490312 0.0434845545547465 0.261160491074859 -0.00722324633676522 -0.127714805415649 -0.214591772228036 0.304414090676257 -0.387330313577101 -0.121434322194822 -0.0690651744730926 -0.13376541913031 -0.0419439233395135 -0.0319320494920814 0.138315254299055 0.108206937935991 0.079713235768613 -0.02790821204008 0.220899999295613 -0.107684400005765 0.362841642256887 0.0521817308222221 0.118132488567353 0.235844997714144 -0.30552358574585 -0.146371390537389 -0.13650921192345 0.131655373840278 -0.179004453194209 0.000221934526374024 1.07659106437062e-05 -8.72176944597191e-05 1.55417860383519e-05 -0.00011697924628137 -1.2112339639486e-06 4.06973031726812e-05 0.00032607245578696 -7.01584386808693e-05 -0.00136926849491943 0.000258501775961264 0.00149951767070838 -0.000748837641245868 0.00215659871694453 -1.86859332775678e-05 -0.000205186311531489 -0.00157873346863088 -2.58073794169071e-05 0.00645892049333855 -0.00275911150993095 0.00189619112942169 -0.00108404033117669 0.000443533641978582 -0.00211167790868645 0.00328162838899668 -0.0003293304693247 0.00985646695465171 -0.0145500580637944 -0.0151007942047501 0.0338188773828303 -0.0364955409380547 0.0358406615640386 0.0164282458975396 -0.00516953126341302 -0.00840984286679246 -0.00486271081897799 0.0106370990447276 0.00816896118968307 0.00781471778805138 -0.0869661584053502 0.081932479978366 -0.0356564188571997 -0.0502755224093985 -0.0518367485263565 -0.129407066052629 0.0827985685749452 -0.0220685832387859 0.00388172264159538
  86 1501.43068043222 ""  0.48982225726416 0 0 -0.000328723501071759 0.000104513737303079 9.02857747334168e-06 -0.000262187409649949 -0.000216506646860921 -0.000374053590605559 0.00179323818862221 0.000621582861989739 0.00156171368042049 -0.00295781942823455 -0.000485657401731242 -0.000500731506033921 0.000852943509636836 -8.29372464152617e-05 -0.00116763704733137 0.000457387813549512 -2.58888410747093e-05 0.00269683965076414 -0.00340669226772187 -0.000113134467811462 -0.00107054956026251 0.000915633670781332 -2.94353132154306e-05 -0.0011417621852996 0.00116215836470285 0.00310729360698137 -0.000698901846641974 -0.0189846277694568 0.00214396832090544 -0.0223817590049797 -0.00053328140230125 -0.0233582827380525 0.00124874462081998 0.0212998977139028 0.0294399103877751 0.0189148945633236 0.000796089431374974 -0.000249619890301526 0.000340130577335755 0.00167992272019608 -0.00108391218441905 -0.000385324591043877 0.00917116255714093 0.00238710288665353 0.000264609843605766 0.00227385129499517 -0.00829751054149495 0.00221448990177856 0.0151773060930086 -0.0093089051131401 0.0059945699768614 0.00395413379449202 0.00274531109542394 0.00481854402335636 0.168576966911976 -0.0924419883632992 0.297741807884235 -0.149432991394531 0.122697738181382 0.0945060713440417 0.259884849841789 -0.0599340230882936 -0.0817544038303042 -0.138642792901586 -0.0542544549976331 0.0143902409402817 0.156240421559619 0.156402708994598 0.107008309297216 -0.0126827254960387 0.234212173396831 -0.138497076302219 -0.333478937222059 -0.0986414823090658 0.19332845939467 0.165867355445691 0.101690529769008 -0.239516694711925 -0.148497563763351 -0.427120681031401 -0.22271268447433 -0.000174907766499197 -0.000668522971353251 -9.56574462344289e-05 0.000117412831167763 -2.87231754886948e-05 -3.85466761651365e-05 0.00013933607762214 0.00022972972803618 -3.53975357039113e-05 0.000928049376364781 0.00144753863384096 0.00283335975578436 -0.000382820415858733 0.00381275587889577 -7.17519913564186e-05 -0.000735009058562449 -0.000740854272802328 -8.2912828990149e-05 0.00417631460484759 0.00526429288210863 -0.00261152209014714 0.000215460545494983 -0.00159794947979822 0.000543393713650281 -0.00478130309065074 0.00734804033291446 0.00243628005725683 -0.0229663763179313 -0.00991813686694855 0.0376246567199164 -0.0378822398163652 0.011761055145478 -0.00220213767073301 0.00527558072051583 0.00844390604492005 0.00368958372243031 -0.0061474975641968 -0.00587494168577726 -0.00471838610740081 -0.0131818153984679 -0.0555590517903451 0.0714425538491326 0.0578192526207539 0.0419732600286351 -0.0685372527672368 0.0201006488269961 -0.117810643319521 -0.0449478667340472
  87 1503.57129363137 ""  1.27389119939738 0 0 0.00176527871824223 0.00152230978566301 -0.00137699136056172 -0.000917946059467423 -0.000416766388830437 -0.00114958124294678 0.00406543397931803 0.00124113704893958 0.00178497109108337 -0.00416974188767302 -0.000273645274469641 0.00026093926307279 0.000632819423755647 -0.00128916369152891 -0.00358057680268334 -0.000855327220328217 0.00193640510255211 0.00574180778596176 -0.00507126447207799 -0.00190936884280681 -0.00257322561868962 0.00240541439218447 0.00029416469076533 -0.000256629478282168 0.0013707424571011 4.04049343504164e-05 1.96158666746703e-05 0.00298096121897169 0.00252203587902272 0.005026609585168 -0.00392522830177401 -0.00886727430691086 -0.00755356714477866 0.00543679520943532 0.00972541759935659 0.00697267503034066 -0.0178904284960475 -0.0179212358062265 -0.00293963536299571 -0.00872821331507029 -0.00395694342804453 0.0211349282888582 0.0134931113280379 0.00192849907392732 0.0025694587956934 0.00299207644826653 -0.00207021799101704 0.00123856922398709 0.0253072297887987 0.00356430836953346 0.00102038969158538 0.00640299044855412 0.0036201501867977 0.00712912934137172 -0.0353887479853309 0.00140300074729974 -0.0596700849322649 0.0371740951910793 -0.0349299330352457 -0.0214695705086309 -0.0462213143791897 0.000689853844862748 0.00549027404390913 -0.00907072576368301 -0.0378277560231815 0.108625165947157 0.0338814465055913 0.127850359470246 0.0833098238052156 0.0365061391732685 0.0407999691576803 -0.0796108833505189 -0.0907706983154513 -0.0297947622927968 0.0671942191447544 0.06621023257522 0.0195714139455788 -0.0868916492806325 -0.05602646832215 -0.13080122692997 -0.0837248343938106 -0.000368046156335211 0.00185648098018854 0.00020344376425757 -0.000144524457410358 8.58742103985883e-06 0.000132171440624088 -3.69327181658524e-05 -0.000232897683822638 0.000133888009903546 -0.00100767982533469 -0.00464595101646298 -0.0111627816410246 0.00533136527875343 -0.0136707071075576 -0.000298986287720574 0.00164144910001022 0.00263991637011469 0.000110611965414608 -0.0231091781455084 -0.01305012469029 0.0173085701755907 -0.000478387345502163 0.00706960352283469 0.00309435591660287 0.012020511257049 -0.034867606802307 -0.0149686791288871 0.112111810887135 0.0551785265166981 -0.26740092058909 0.199737064733724 -0.169151191614863 -0.0357793741924831 -0.0115482351164858 -0.0321975254785907 -0.00927067674305024 0.0152553598543493 0.0172665177081495 0.00223985879465758 0.123763660213017 0.205113994381771 -0.315279933865526 -0.201561732626548 -0.137863471051258 0.359553206812703 -0.0964305276951379 0.535822869432985 0.201987958580571
  88 1505.32217357569 ""  1.42047422569382 0 0 -0.000137267060263161 0.00158102849521533 -0.0014238321611404 -0.00170570976401782 -0.00106998650016979 -0.00214298867821689 0.0105299587324712 0.00441524939466414 0.00751958813723743 -0.0130971684842763 -0.00212792202701308 -0.000334137405040629 0.00218765426086643 -0.00342067707997103 -0.00861732706806831 0.00229060543867511 0.00651695230438362 0.0134676630969908 -0.0157355818089849 -0.00391561290053504 -0.00283978649925828 0.00319508373306629 -0.00237562159898702 -0.00719656832403728 0.00800631594018548 -0.00202396312678125 -0.00156813597026075 0.0197457773424786 -0.00492573419612437 0.0248448068410657 -0.0201961975856684 -0.00667608281136438 -0.0300548614438787 0.0156351248732051 0.00826710654078375 0.00181587123295811 -0.0121475733018403 -0.0151873216812203 -0.00159059763905671 -0.000210310034651705 -0.00880112823601634 0.0171383753757118 0.0450535165358675 0.00875445729220359 0.00502837430031065 0.0064186435405598 0.00180533723184453 -0.00355788005144404 0.0657146381083277 0.0182319251176598 0.00471606179665347 0.0229419689625595 0.0160237118259981 0.0324734825187824 -0.196466707856893 0.102942407751584 -0.349141819274829 0.181122828794981 -0.130402163370973 -0.129806469608739 -0.286617217567255 0.0934693580906916 0.10897774520715 0.14887300266852 -0.0752908287358797 0.405947967030062 -0.0365204009473039 0.309849687716601 0.194584387648557 0.166767971082089 -0.1274922422862 -0.15748189002543 -0.217007861078566 -0.052323103055048 0.043093845760879 -0.000955553339968565 0.11875300140697 -0.0518617930183821 -0.0156158405489907 -0.191837150074324 -0.0331083969546682 0.000822707475850871 -0.00104010125100571 -0.000363841195624881 0.000113432316732782 -0.000456550943558252 -2.72502905728911e-05 0.000425465538236045 0.00189527985002573 -0.000127752316558026 -0.00221765948469917 0.0015463352817015 0.00679613995524393 -0.00395261766281362 0.00906949180157548 -0.00016916964088741 -0.00105783720773194 -0.00702032233745448 0.000224463662643904 0.0107947357898387 -0.00228320951529487 -0.00670487684911611 -0.000696753926199308 -0.00129211711525807 -0.0028264097282913 -0.000573026611856768 0.00741313722625192 0.00901632005107857 -0.0373767138874498 -0.024269658797791 0.12517484894292 -0.085256804645269 0.102154472789354 0.0318048554631158 -0.000751427575549222 -0.00158332374689304 -0.00290574088788929 0.00531293433133409 0.00270297632767281 0.00452488933500819 -0.075085529058568 0.00363032356834246 0.0458727265904131 0.0122492859932986 -0.00164549288378016 -0.151826906799024 0.0672328078661593 -0.126377211034505 -0.0406298257300234
  89 1512.23377358118 ""  11.1309518740969 0 0 0.000345667029794124 0.00108211983538114 -0.00064212599730742 -0.000948631710730903 -0.000707238064777463 -0.00136139173472003 0.000749135158731975 0.00316427742385555 0.00770626070046196 0.00155371576104698 0.000125015048944721 0.000282288754343649 -0.00278525754889261 -0.00164649154803185 -0.00230118938971528 0.00646612326311141 0.000159514974279199 -0.00128922820969649 -0.00655431074672753 0.000281118970308025 0.0023769223912452 -0.000590249047185505 -0.00328597837241958 -0.008052982211953 0.00922569714554802 0.000471961319438049 -0.00981353010100884 -8.20732225269806e-05 -0.0012035939131609 -0.0129889241781643 -0.00389947643796049 0.00730014827793082 0.00615626989461016 0.0154429258496144 -0.00611947546182849 -0.00742113517127488 -0.00948291135805573 -0.00981012152041873 -0.00126414038652285 -0.000498574516327564 -0.00502365615060368 0.0112977933705512 0.00807087213402536 0.00227737374079241 0.000913334607181675 0.00500283681433037 0.00962283308690758 0.0136072065421354 0.00147920830869648 0.000105491441837512 0.00397834188199081 0.0136918886599101 0.0106090029760401 0.0221613450404495 0.0935536596763959 0.0622582200608478 0.141014958194189 -0.113860590087382 0.00558763473160637 0.136250462638455 0.0104125017544864 -0.0644478455830445 -0.0553635023210821 0.0356121875253539 0.0319126041473974 -0.0571528532540257 -0.0227338652295956 -0.0844818731422916 -0.0545885612958047 -0.00650056086863995 -0.0541328958501064 0.042445972054258 -0.182179069453373 -0.0186983822149037 -0.0886229988387576 -0.143336052574979 0.166526988667707 0.0984232687503069 0.0897596533814455 -0.0506715093321941 0.124265818511457 0.000729010201947992 0.000274011700892404 -0.000443376662719545 3.81139463998085e-05 -0.000258058450984376 2.414884441507e-05 6.23785447863287e-05 0.000773005286612453 -0.000261697926316175 -0.00622100527172308 -0.00018301106046066 0.00437239797417875 -0.0023394253446315 0.00586111067927085 -0.000315619168175033 -0.000109793384898995 -0.00341326439082335 -0.000219449482743158 0.0223738133131614 -0.0219738687289378 -0.0016822234661735 -0.00246737144201342 0.00219675266253294 -0.00640396685032069 0.00990621392246123 -0.017891337603305 0.0315470108593595 -0.0234592170922446 -0.0399365929694915 0.175412932187825 -0.156712203044743 0.172652968269151 0.0708622758939471 -0.0210896615240209 -0.0333093970897425 -0.0171696695883979 0.0371154268700345 0.028160928677393 0.0249312045247145 -0.235118038026331 0.388126420969842 -0.289365139250462 -0.244162155634829 -0.227577662344348 -0.338038405583364 0.29145102890935 0.151070888809444 0.104592500213655
  90 1515.72888464549 ""  6.41937500198434 0 0 0.0409083109840991 0.0391009448637241 -0.0407140278713944 0.0173088488832878 0.00631221769029645 0.00373384289864032 0.0020158123041526 -0.00605379040974385 -0.0160102762335434 -0.00820173215706504 0.000421702608437035 0.00409326048350506 0.00178213203991982 -0.00198061948007124 -0.00513014001676246 -0.000874622979848833 0.000249733644152487 0.000892304878395144 0.00351464555650639 0.00397583980731442 0.00934415597616545 -0.00872133930979987 -0.00645786542322409 -0.0137372061432809 0.000422411605672776 -0.000350517643277771 -0.00149662358057949 0.000908660866200964 0.00108090090763608 -0.00265660497527149 3.44772474253179e-05 0.000114557492302304 0.000352223495332251 0.000946144117300035 -0.00211625944570361 -0.0012921491299779 -0.463332803911634 -0.46221613781071 -0.0876192875069745 -0.263942918317679 -0.0982983389819578 0.582968444028386 0.00769111054093204 0.00358634444087815 0.00572819444560323 0.0125656670210375 0.009990177799474 0.0178572846045676 0.00482571993464494 0.00579942846621273 0.0104960420651376 0.0480008865151306 0.0495729538963182 0.115698789185628 0.0168526569609402 0.0119806437519167 0.0240914115657935 -0.0218568915818761 -0.00822065693216249 0.0324097454805256 -0.00904344429439257 -0.0177701539936874 -0.0142689981532624 -0.00188166517662797 0.00070040700064537 -0.00456438786893098 -0.000892395095469807 -0.00392876523290887 -0.0025904558363932 -0.00234169283630157 0.000571853208684876 0.00227176861511021 -0.00717745049872871 0.00239157169065894 -0.0202566364469771 -0.0234294242539825 0.0159151623589181 0.0209730717654274 0.0157761996564551 0.0132223135539165 0.0225111806634144 -0.00021791550440312 -0.0139637315887376 -0.005738078508195 0.000514557782416797 -0.000748487252081419 0.000532827369000627 0.00194032361432914 0.012985832357274 0.00106130081789073 -0.00258012169600453 0.0252116815834655 0.065014972887017 -0.012810136952129 0.0832708771507196 -0.00879380404515266 0.00965020112182739 -0.0502417764542113 0.00649952314801508 -0.00317350845521151 0.00713774301840169 0.00632725976795897 0.000719311182872863 -4.22705397164613e-05 0.00167180840110476 -0.00137638843463875 0.00267760238843453 0.00150027429714679 0.00446816803491441 0.00561514003836267 -0.07376775584082 0.0366246847607807 -0.0694137548471959 -0.0228466995050344 -0.00243400817168059 0.0118760201398213 0.00577926367307665 -0.0122804911524521 -0.00671969956102288 0.0034431824895368 -0.00986885087075579 -0.0176299684502456 0.0272607654146412 0.0197248987337041 0.0137729566798014 -0.0300623587966339 0.00872491696234233 -0.0451855135586547 -0.0166140103040008
  91 1519.25360926874 ""  4.79431597297035 0 0 0.00622883910628632 0.00501939037499185 -0.0064738655053331 0.00602909295385783 0.00307249568022096 0.00448898532291703 -0.00408951446456784 -0.0087916588861176 -0.0195195462290955 0.00410162283447047 0.00160284419920319 0.00277607175497726 0.000777426614740263 0.0020846842211422 0.00486371290770185 -0.0091785906844874 -0.00375160497031585 -0.00536608056096764 0.0179740365472571 0.00371872521530307 0.00187386427325714 -0.00507334972109216 0.00361919959693753 0.0100850884515695 -0.0157797303801798 0.00501847876055408 0.0153205887853007 -0.0161761245700705 -0.00690810970694547 0.0145920041004137 0.00842232103702395 0.00332773662221121 -0.00212486267806266 -0.01591865424847 0.010383032404791 0.0105174995969339 -0.0664029993897621 -0.0662747501433246 -0.0140059469762261 -0.0478494628027699 -0.00950155030698777 0.086734828604264 -0.0340767258712911 -0.00519193663558743 -0.001144567249944 -0.00994591965060854 -0.00697596052307759 -0.0158124512820595 -0.032344303569624 -0.00818122718636951 -0.0028419693538544 -0.0185909802802637 -0.00998983372148716 -0.0144032128039715 -0.075949562910216 -0.168927008443786 -0.0800076740390026 0.127204210701074 0.13016083657997 -0.245489365301838 0.204884231735678 0.123127400639033 0.0842001352202523 0.000181865882895488 0.005417313095708 -0.0213657926412132 -0.0358592605847309 -0.0360843949903414 -0.0258849712607453 -0.0178300005955982 -0.0216142991850877 0.0449753459684167 0.189872840784459 0.0118386705098316 0.132233778305939 0.1912947959142 -0.195844594626028 -0.141299472949271 -0.12495400636386 0.02004872437761 -0.175368046220595 0.00219719137659722 -0.00254273281346825 -0.00165221736768484 -0.00033002035118774 -6.22793045145642e-05 0.000101256823747703 -0.000168533054194635 0.00204033750478603 0.000212469998279949 -0.00799878452610483 0.00384381427306682 0.0192746840964978 -0.012292779970686 0.0202217491289382 -0.00159517305565615 0.00325053617174408 -0.0091632064610312 0.00163262066552498 0.022819963896549 -0.031813361364563 -0.0418013096144123 0.00110977665908312 -0.0025162244466431 -0.00590838526087708 0.00293040602607049 -0.0105424824050235 -0.00644968471343474 -0.039699322808553 -0.0321343842733597 0.446225105586152 -0.240488746255126 0.37927904079671 0.111511292895093 -0.00744528477587546 0.00248389937883035 -0.00404187778730511 0.0074725889940354 0.000825555847310626 0.0108892912819212 0.0585538961432122 0.0535286523287033 -0.103461117240036 -0.0625920698890558 -0.0403981363763507 0.130652851765773 -0.0431574233609593 0.17455334560356 0.0632330376539214
  92 1521.94488132717 ""  13.702903613272 0 0 -0.000131359329130602 -0.00124469321571163 0.000919126494553756 0.00182549729675268 0.00138173089212689 0.00257708129552874 -0.00454956162598053 -0.00640458523114395 -0.0141939514203043 0.00561119570736297 0.00109030469589503 0.000480414924578375 0.00193464925444511 0.00307760422332875 0.00722131951991972 -0.0118790076907793 -0.00432327367162491 -0.00347947005171646 0.0156162687508771 0.00118180249919063 -0.00313898761316952 -4.52732615376494e-05 0.00644130230700183 0.0157897420054341 -0.0136954106750166 0.0154242069655377 0.00767924681594998 -0.0121658248543919 -0.0106438783287275 0.00636953725119856 0.00116204463207285 0.0199714160359807 -0.00947744534875481 -0.012453306968384 0.0124745700886959 0.0150049329227508 0.0111153233021083 0.0104112449491444 0.00139815846742335 -0.00227323818848794 0.00780072305498728 -0.0126657773561172 -0.0321525036179602 -0.00665367829670806 -0.00337581978545893 -0.0182782348352644 -0.00884859619958939 -0.0354881734534634 -0.0371873659121595 -0.0135551391542464 -0.00803055872663611 -0.0285385683734278 -0.0202669471185843 -0.0431769500774109 -0.0272727481201861 -0.102191976051592 -0.0163267025996652 0.0562300425038408 0.117533366583578 -0.151765004658733 0.166698655035373 0.0865370827894888 0.0571998780641708 0.179843273613181 0.0381180076842305 0.0751339927482116 -0.184446604285888 -0.086414157199447 -0.0635183199981936 0.0468083991527183 -0.265338293803672 0.114132985639544 0.144208971338962 -0.00216536487011467 0.156275225886363 0.213888972091336 -0.17756134955062 -0.173574400210059 -0.145530876126272 -0.0348825043067938 -0.205902602427108 -0.00236283953899452 0.00126686945920431 0.000705258322508511 0.000193562812312032 0.000554356191473005 -2.03919567256614e-05 -0.00016565151037651 -0.00250773391956736 -6.93979553279427e-05 0.00550598471562196 0.000308477810478951 -0.00870732788108702 0.00980968843307707 -0.00859109279899877 0.000279148695177359 -0.000503221497273414 0.0081945714986562 -0.000936172761097922 -0.00897357770530407 0.0197140311417705 0.0375368835169024 -0.00124431850697295 0.00225293343821452 0.00164345195298215 0.000674485305350382 0.00278870931079551 0.0254923219390375 0.0225011788409083 0.00975230551949896 -0.316241168228358 0.133806209780574 -0.26306442996818 -0.0685921028752483 -0.00854717712015698 -0.00532854796317522 -0.000518174482674923 0.00590921332029404 0.00860457669510516 0.0102954992233025 -0.189510407855553 0.148781470341765 -0.0419035096380879 -0.0571341668149402 -0.0740042233744874 -0.344052082291212 0.213512831591585 -0.123453000428664 -0.0173346760330895
  93 1525.28623997986 ""  12.4115194969249 0 0 -0.00102241336423873 0.000219684613191472 -7.67492077021606e-05 -0.00327596932137174 -0.00160200681547115 -0.0027404666982262 0.0105482233001148 0.00652582227466266 0.012572067853748 -0.0107633800205303 -0.000668391314524139 0.00128089607484288 -0.00211860090371237 -0.00553692098247727 -0.0113108474912346 0.0118603355453436 0.00239159044690283 0.00683361839590544 -0.0166447260803295 -0.00143320696697336 0.00219133157142569 -0.000145141512038427 -0.00574631551847044 -0.0148946985044825 0.00312904929685746 0.0255836807327706 -0.0125111293805862 0.0125064629971954 0.00188613490568605 -0.0231086012902043 -0.00837284370925847 0.0329102306380022 -0.00949467478949389 0.00385675949880183 0.00703883579372625 0.0130711538730247 0.00105587545494061 4.83398839831152e-05 0.000946431754293264 0.00818063911900978 -0.0054306976189199 -0.0016788149459087 0.0438279599516868 0.00812311090339534 0.00792501803996742 0.0215440880935777 0.0322648274082226 0.035909400547267 0.0522528080084515 0.00107264845916538 0.015140706508092 0.0289829297805753 0.0237639773582775 0.0449822886125187 0.12859167427433 0.152105400313182 0.167023800346323 -0.180636390666152 -0.0986989076976202 0.281263164854835 -0.141641932380693 -0.149609254727284 -0.111112186504583 0.316418288741075 0.0793728045097704 0.0966880669512583 -0.296747454889127 -0.168570917479418 -0.118178599753897 0.0768015659855097 -0.449271866711877 0.185364308343122 -0.0696535033329247 -0.0310455455268953 0.0880637818314217 0.0998180625001542 0.00594716724742075 -0.116641717280659 -0.0796344757488759 -0.130101733395168 -0.115436124536949 0.0011947742293623 -0.000449633378734875 -0.00019046800677847 -4.22599625773958e-05 -0.000447707087462659 2.6792146983176e-06 0.000264745797815136 0.00166032704152087 -5.15254506621433e-06 -0.00230818754472285 -0.000884451553128732 0.00244539202986547 -0.00412164248605249 0.00255629374895371 5.2979044359425e-05 -0.000435259456136463 -0.00497015479345583 0.000346076681292169 0.00150229027981873 -0.00585289289018852 -0.0157678307025541 0.000341576699485606 -0.000870081559347919 0.000395429838070929 -0.00099515331010396 -0.000685595854852087 -0.0156669771399335 -0.00911047414264991 -0.0017494376422985 0.11250242444195 -0.0389096647815587 0.0907933771016428 0.0204739577640053 0.00828368256534513 0.0018862372581809 0.00100637657230124 -0.00415550540531685 -0.00474845405263575 -0.0101833100068657 0.113122239823628 -0.106278165596646 0.0446507882857746 0.051153900211832 0.0572585191817343 0.203766258975329 -0.131919829886078 0.0520556949428002 0.00132294916363688
  94 1536.30052197565 ""  1.77052218182165 0 0 -0.00177944091312343 6.3330953264874e-05 2.77968215778624e-05 -0.00663495164944834 -0.00274129369702289 -0.00488848933159324 0.0223924170876717 0.0119202169400103 0.0219647790094109 -0.0231496448798707 -0.00100213757321537 0.00517915830381507 -0.00440591088698862 -0.0111051758003038 -0.024061588678932 0.0196930913008463 0.00473805472385889 0.00265495593137176 -0.031636058536591 -0.00199315350097609 0.00743776971963006 -0.000465198835884852 -0.0120129136507896 -0.029490150984438 0.0203692352566903 0.0105134014489883 0.0288505502783897 0.0122679525607935 -0.00563807406900965 0.0155343131081786 0.0140640744807851 0.00758272372109681 0.0273728342733173 0.00963762141500258 0.0140622458502811 0.00282380832703548 0.00334316674687904 0.00127432256899575 0.0020403336531942 0.0134461439953077 -0.00798804632913101 -0.00550067862573223 0.0870333156198191 0.0194494312972804 0.0179305902603439 0.0594628004237937 0.0563484611128986 0.110632203297429 0.109537660016944 0.0299101618255813 0.0246046527192791 0.0583642910870854 0.0457317674009528 0.0920680273998594 -0.152532250073324 0.0753169363570545 -0.27144107590374 0.152486629356294 -0.1204687027907 -0.109111762986419 -0.216795561536387 0.0845810025924311 0.0941376826446625 -0.130479883174969 0.0896474910631762 -0.43069550883986 0.0496897826815852 -0.342276855860718 -0.217009001809747 -0.194039518710254 0.115619020467967 0.193508863404012 -0.195219506276012 -0.0596456644834917 0.114538291531336 0.073413985649799 0.08504944962202 -0.132270760353467 -0.0639569073360304 -0.236929539981463 -0.100232047907014 0.000589007814878531 0.000286049087036273 0.000264676383680509 0.000143406640317018 -0.000608054106507775 9.01910976756386e-06 0.000508479801335763 0.00178070705567873 -0.000213483348647027 -0.00126162907082734 -0.00188378543590592 -0.0021588375650694 -0.000199315567000698 -0.000808089601231289 0.000456724712078031 -0.00156236801550881 -0.00536845852804389 -0.000266955271953372 -0.00168028640610512 0.00137318962682054 0.00375286195805007 -0.000710184667119106 0.000711272164336819 0.000347445729548174 0.0010169238008889 0.00208060339522691 0.00175053590406626 0.00330026103990728 0.00195814602005587 -0.0288169518121519 0.0186407104582514 -0.0195826961941844 -0.0033294702271804 0.00331656111264498 -0.0107214676401777 -0.00341564045134893 0.00378683206971364 0.00396440030163781 -0.00554956761240478 -0.019883818617072 0.00158049468002437 0.012518141738162 -0.00313654816180634 -0.00459055830384533 -0.0312022586241346 0.0105577756715492 -0.0265718795501823 -0.0090587184603114
  95 1541.14743084032 ""  161.00177829159 0 0 -0.00748629056871099 -0.00121833134440456 0.000712787774218207 -0.0199765137944388 -0.0073605725116356 -0.0123686334277211 0.0798889891818178 0.0303103126404556 0.0489036520793606 -0.0816609228678654 -0.00654940557257654 0.0109939057550438 -0.00332674215437646 -0.0293381928356308 -0.0671192547721124 0.0584324654841892 0.0296338522414555 0.0485399446696781 -0.0665209960986772 -0.00529905405063265 0.0123774815804701 -0.0130212485510551 -0.030393225077172 -0.0703638424710595 -0.0303495752572929 -0.0125566206963037 -0.0147262281181792 -0.0117330972910084 -0.00142806564849686 -0.000950452872419299 0.00158494910793081 -0.00296037062021947 -0.00493401804561737 -0.0101899502054759 -0.00343162535391945 -0.00208619640986047 0.0328420997631411 0.0178220220064925 0.00928989742106031 0.0441704498537846 -0.0188069317250556 -0.0352676264702199 0.253561731324504 0.054843320964114 0.0485729729147715 0.135143704240944 0.113996093511918 0.218639345822717 0.279264059052236 0.0664962544230699 0.0549507748432993 0.132123117800447 0.113351699563758 0.229606139422971 0.0354286266862515 -0.11549326377336 0.0854577800064357 -0.0193569510485896 0.122201591530153 -0.0574906888283445 0.188789710163213 0.0184320015540642 -0.00233252196897056 -0.00851669576327341 -0.0296672545846605 0.0855032034656799 -0.00454857394637225 0.0836912504709749 0.0533415628589805 0.0436153603869958 0.00523458385378928 -0.0605478550117897 0.170114239066705 0.0390542488643243 -0.0241443870408646 0.00565730704787284 -0.115498377868332 0.0467193294357906 0.00370566295558074 0.147770368239461 0.00749233209545713 0.00153893118925269 0.000818792002171534 0.000637753410178371 0.000482249318219053 -0.00165493786039031 -2.08421248775581e-06 0.00150300582836775 0.00431099094588748 -0.000606091262913275 -0.00374759015602113 -0.00498193776845657 -0.00535412070676972 -0.0010634839175211 -0.0025436826557987 0.00117784940647948 -0.00506798437634522 -0.012171593283057 -0.00109365258409296 -0.000482460816756203 0.000359349002301261 0.00289352946183018 -0.00166897187975757 0.00160123505044449 0.00196804509702876 -0.000362229650645967 -0.000493201324571581 0.00219438033497859 0.000722256878750636 -0.000575407807326373 -0.0142772828814863 0.00277846042387758 -0.0118330691309449 -0.0016523908515959 0.0126919731681239 -0.0295080948358625 -0.00829610061789814 0.00937668551300861 0.00898088957220968 -0.022517578057837 -0.014912750490143 0.0177436894550635 -0.0105960319219653 -0.00550399583365315 -0.00730315189512706 -0.030476143739218 0.0238747564327939 -0.00421380206248171 0.00155025689416128
  96 1578.15115813747 ""  4.30237310853935 0 0 -0.00336426348861095 -0.00408506814090388 -0.00459103261377605 -0.00376090024225839 0.00721710841822287 0.0144369135637357 0.0846250485664745 -0.0351981572321665 -0.109110300077271 -0.076783186727684 0.0110250256757774 0.0503342464830839 0.0114274724042874 -0.0388507090582202 -0.0945063650662299 -0.0697864077578224 0.030338118455594 0.097368143230788 0.0790178980559314 -0.00414648095059716 -0.0400004778201741 -0.0236388287972029 0.0328437558514985 0.0880854638628727 0.0138464040220673 -0.00418689729905509 -0.0149393183579378 -0.000856961528579731 -0.000730966694749889 -0.00144106453985499 0.00104578861587301 0.00240360822291177 0.00682310431411765 -0.000985839486106568 -6.00535571164089e-05 -0.00126936188370658 0.0331580774010558 0.0050943216785424 -0.000825226809865001 -0.0260938804488201 0.0113439447963961 -0.00678930336957751 0.0944274782642297 0.0405252752673335 0.0732546087366342 0.124829427716934 0.0794363857999404 0.140831368989471 -0.145109379383114 -0.0512481668781761 -0.0664013273935411 -0.116776974793273 -0.0566313264430517 -0.0990866973948502 0.00453890479787857 0.0408294243011842 0.0031552946164468 -0.00935363153898092 -0.0235539321418672 0.0226738892645923 -0.0308290069573107 -0.00892964574160553 -0.00553280854468207 -0.0151918468210536 0.00602398724580176 -0.025855125810616 -0.00220634151609802 -0.0228500095214709 -0.0110614790650019 0.00378823148204366 0.00581042185126871 -0.00122384163777419 -0.0282743404150898 -0.00477949618503301 -0.00597624558177268 -0.015987329796158 0.0248468948718133 0.00404678462149035 0.0146099412382553 -0.0255430586238842 0.0249453016725131 -0.000392473451820249 0.000664320596161262 -7.19681360889851e-05 -0.000224215130181811 0.000503086421457285 4.56342699975322e-05 0.000274452111121713 -0.00219998667388458 0.000388111150659729 0.000430794475267517 0.00169524172206203 0.000581020728842808 -0.000714938551688772 -0.00218948252646493 -0.000265237382866267 -0.000176281128410802 0.00477750866020401 0.000156406246058967 0.000773666336623594 9.71479726759777e-06 -0.00093358170864172 0.00051608997974178 -0.00224473905319189 -0.00200608424480082 -0.000155346031717001 5.0539566648822e-05 0.000321693039083632 -0.000311733631370622 -0.000456783867373087 0.0036791676747126 -0.00143016969590299 0.00293117187491638 -3.28908325858844e-05 -0.00930423245989408 0.0243381063715809 0.00687318436550274 0.00231250747899932 0.00319552631286439 0.0216497729397795 0.000770163799087817 -0.000661721834534683 0.000473338013823937 0.000896280164019066 0.000545069983463442 -0.00039322464411329 -0.00109286766132652 -0.0015362614424913 -0.000533043742382593
  97 1630.32296329139 ""  52.6837601863897 0 0 0.00809171111070926 0.000610900299379754 -0.000743922758888102 0.007005104571421 0.00269676508746845 0.00380725958123294 -0.070253224226292 -0.0233044703523985 -0.0336036294022814 0.108969865917385 0.0315760268368183 0.0371333366305941 -0.0712945132441761 -0.0458109831520992 -0.0823149450400705 0.0675908553068645 0.0274829788023313 0.0411925086219904 -0.119159709121544 -0.0337867514125777 -0.0367322027191209 0.0760970576240883 0.0410500982765853 0.072040705992602 -0.00866240035361609 -0.00302989012299502 -0.00411259204443598 -0.00056251164979931 -0.00226933966204179 -0.00110127861632858 -0.000751762726854276 2.15842297590994e-05 0.000604589582710044 -0.00123570117428859 0.000816524593864118 -0.00251459600892748 -0.0348762987822758 -0.0103894670430228 -0.00892604527781585 -0.0213566564404262 0.00957069455503858 0.0233428267113405 -0.159880510937024 -0.0154396769806884 0.0157797755492215 0.0389713102621985 0.0734548429277081 0.1568485190771 0.207521904526421 0.0319164784249638 -0.00160753370500316 -0.0191430277450924 -0.0602091700318185 -0.141172700100686 0.0030972665804092 -0.00472397838478029 0.00463043664538193 -0.00385932599194765 0.0140109236680017 -0.00586455827910864 0.0119538491899829 0.00702174158075377 0.00537590027211057 0.00115296552210036 0.000630678139906759 -0.000395889952480547 0.002773111632748 0.000273654839289651 0.000438434300825012 0.00491631513368391 -0.000525494602219852 -0.0070793148459389 0.0125853608041068 0.00166365682327819 0.00704069299881007 0.000222064186843321 -0.0143686298553467 0.00502366362003881 0.00203474944199795 0.0070582072090367 0.00162315470514676 -0.00146700695998126 -0.000430445544470539 -0.000474426054885761 -0.000545998710516804 0.00132146419660312 -1.92977445482779e-05 -0.000713714231953743 -0.0028962999797744 0.000881385252572202 0.00320425090545969 0.00341313791304474 0.00240347530757703 0.00178174566633643 0.000969508653976844 -0.000694231042191148 0.00317260650844298 0.00581478113137586 0.00180788241252444 0.00203532588891893 0.000318536983467808 -0.00128646603282559 0.00148782722218517 -0.00427898877338198 -0.00556499735784838 -0.00059492127880647 0.000199325318701389 0.00065791693680465 -0.00284520158466754 -0.00306441329407732 -0.000794944780754482 -0.00423785222716325 -0.00285606791775337 -0.00328918792349139 -0.0294432735168309 0.0670513306684679 0.0186265575989411 -0.00380254761223876 -0.00133816794084648 0.0722427832288159 0.00182046536874725 -0.0003101866762208 -0.00031645050524199 0.00191184375315823 0.00128488055088062 -0.00368149585203426 0.000959854082036032 -0.002681925989676 -0.000640566333329099
  98 1658.96360184222 ""  24.2477255421659 0 0 0.00124432881262542 0.000210516310802301 -0.000283255461291298 0.0028439789910656 0.000814847065224894 0.00281532880971223 -0.0103991075514765 -0.00618057604628523 -0.0125802670932771 0.0145906762098846 0.00410372326771814 0.00626995423255831 -0.00785830471257189 -0.00586450897288202 -0.0103570758130038 0.00192400867202746 0.0028334364697356 0.0065209446517236 -0.00465911908006221 -0.00242155463939763 -0.00401578282967857 0.00571663664272408 0.00650340163104399 0.0124849629231601 0.000207178746827108 3.90768950669198e-05 -0.000290113072089533 -0.00020263583987583 -0.00029028934210166 -0.000157707538802983 -0.000129284151264729 -5.01175645621023e-06 5.06507087182081e-05 -0.000350484471640105 -9.23690555798927e-05 -0.000319215016255096 -0.00717507837516646 -0.00482206095953198 -0.00257215323822041 -0.00649440777535574 0.00173341214695879 0.00717046503355808 -0.0281612869792988 0.00282514284538881 -0.00116718794111524 0.00291204876997484 0.00679904682570081 0.0127207004862897 0.00583071394287717 0.000336281904093793 -0.00275653311223351 -0.0112639826076272 -0.0115650045590352 -0.0223826884435494 -0.000285543232578972 0.00163429261856727 -0.000459819357811196 0.000505677122750574 -0.000617665777745836 -0.000511804848421976 -0.000678528456156909 0.00128560631779344 0.000925327440916345 0.000647118538234268 0.000254388031577832 -0.000162614530635829 0.000386775794454748 -0.000137253989414325 -0.000139359178477051 0.000226585581976956 -0.000160890217041441 -6.24372846066641e-05 0.00045498802422633 -0.000256950757065385 0.00105521111592316 2.13640014461734e-05 0.00027977162573521 -0.0004805166147155 0.000582170609882244 -0.000364403582543475 0.00104471011814513 0.00148308694210005 -0.00142584863425826 -0.000738644151966428 -0.000929286957525908 9.66793005709261e-05 0.000433615982914022 -0.000121648032011832 0.000920025940625463 -0.000251231481867656 -0.00956239257874136 -0.00211747141009422 0.0126137892037657 -0.00825157224817544 0.0127780805781545 -0.00125031378159701 0.00313745564545572 -0.0019214676443429 -0.00324802664274648 -0.0210558211170357 -0.00197543425464524 0.00446320898845028 -0.00456762833449492 0.0415748781407611 0.0539190993179509 0.00109004408811338 0.000479674928063635 8.23791891119865e-05 0.031520489620697 0.039684151301974 0.034820488187941 0.0231639198719557 0.0345864854536289 0.0228648396057284 0.24538426120401 -0.57992722373558 -0.159980844630467 -0.0146373131219309 -0.0483458790247995 -0.688491045286105 -0.00530416787719562 -0.000351419250092434 0.00338346008595092 0.0126264476232977 0.00686122507896888 -0.0201513782835644 0.0180106967352186 -0.0128988068306805 -0.00398005092280474
  99 2723.03239052135 ""  175.884850327754 0 0 0.00128582779874991 0.00067148999556694 0.000592207546484499 -0.000925527505552483 0.000312828947760042 0.000254733455723877 4.48663020494522e-05 0.0001974621138468 0.000178602048070195 -4.23368007102101e-05 -3.79638055332828e-05 1.15014103357003e-05 -3.4995250646688e-05 2.15659398739035e-06 5.31022349498708e-05 -1.47207891601769e-05 -5.50240763630367e-06 -9.50291878297295e-06 1.38850912273723e-05 2.71456762807459e-05 3.07137201142044e-05 9.55194167619719e-05 4.64207025254004e-06 -7.09139000262251e-05 1.78842919587063e-05 5.37859981755169e-06 5.31663523153069e-06 -4.27466090417663e-05 -1.0142249869178e-05 -2.46221248814134e-05 -2.26943395870506e-05 4.94988261342873e-07 -1.72190160705137e-05 -3.4414550429591e-05 -3.79828193812532e-06 -1.87984032404517e-05 0.00924006443939757 -0.00337189233103214 -0.0229137206047819 -0.01305622177476 -0.0130448334289011 -0.00848235758594911 -0.000243026761678199 -6.33911633170124e-05 -0.000921060938879356 2.88746233850186e-05 -9.66135049324235e-06 -0.000124418156378601 4.37329043603068e-05 2.93075046986405e-05 0.000188892731164345 0.000389023295113077 -4.71116035267441e-05 0.000657191990105835 0.000144257317470871 6.61228723332244e-06 -2.31749857353633e-05 0.000259021581733245 0.000129363547478738 0.000175314461943373 7.97103290002476e-05 -2.46253227182597e-05 7.01362156219586e-05 6.27672994867282e-05 -0.000151027708418822 -5.54240295530829e-05 4.35387030569475e-05 3.52863150194257e-05 -7.97631960050679e-05 0.000143564651319627 8.22280086483543e-05 0.000124466803086682 4.53453006918164e-05 -0.000131812101633518 -3.07919643705928e-05 0.000245845144717471 0.000126084583783593 0.000146819355478195 7.05048438376861e-05 -7.8775833907215e-06 5.12127355023158e-06 0.00318358829913437 0.000984650989816106 0.00133785223704303 0.00466210972419607 -0.00178999227183028 -0.000846577735900999 0.00338466358171746 -0.00347999329938754 -0.0762551022290803 -0.00734252472634788 0.00804713573644118 -0.00698769897099694 0.0040246742805774 0.00426970359030091 -0.0183493095392973 -0.121197219121656 0.0623348379737845 0.949674073443946 -0.000258049512243793 6.95657641855804e-05 0.000291507819541116 -0.00127698736430366 -0.000831493416196555 -2.61208029203435e-05 -0.000102525902683197 -0.000225589797514998 -0.000206018358225585 -0.000321502589887642 0.00116746681065972 4.34208415221376e-05 0.000421531867406617 -1.92706850471694e-05 0.00187093329748428 -0.0027462595695341 -0.00435590917949845 -0.00098726670697118 -0.00130717127945256 0.000339941439155191 -0.00253549548551183 -0.000148212347046537 0.00121674956575766 0.00151684072469588 0.000374036064567144 -0.000414120884040433 3.50250421209738e-07 0.000197610749237767 0.000285858606067638 -0.000914792266459731
  100 2987.3584530317 ""  28.9317324142478 0 0 3.65618933584152e-05 6.43422928007004e-05 -8.64750930948543e-05 4.92959157069822e-05 1.18443514552598e-05 1.08204718906365e-05 -4.73115924366554e-05 -2.79370086904117e-05 7.58535051005743e-06 -4.90836403345927e-06 2.80850669381464e-05 4.18497908587924e-05 0.00112541519958538 3.42791635512594e-05 -0.000275834254835014 -0.000213388148743028 -6.0025104494918e-05 0.000189749143464218 -2.16000619320642e-05 -0.000276528291163736 -0.00088012709612355 1.37229161482546e-05 4.44220053350765e-05 7.47879769670271e-05 0.000616753152421045 0.000344781934906784 -0.000327793888445664 -0.000440478116528241 -4.83258448112336e-05 -0.000730616807082329 -0.0264470628985525 -0.00117591427230029 0.0182903791911316 0.0129530569578175 -0.0151475058846961 0.0305361209506847 -0.000234237907931827 7.84648130934052e-05 0.00157564168631733 -0.000480708505940565 -0.000804506755341207 -0.000445018659949261 0.000277005138696727 -0.000611383307837393 -0.00167350488330085 -0.0108944296683558 6.31991476204724e-05 0.0044594632800011 -0.00188362782213061 0.00348566485126398 0.00766969449376086 0.00056673671136619 -3.5345160555347e-05 -0.000356770648907952 -0.00166574080530264 0.00105405002055592 0.00100549103724712 0.00654250955809337 0.00245846536181745 0.004836469580075 6.51363856290123e-06 -0.00348795361005236 0.00323908279768381 0.0876242536163524 -0.347295130611183 -0.0894316166370199 -0.023211928652735 0.23161470504943 -0.341337684525545 0.244975274938317 0.128994252407742 0.213361286376747 -0.0692928278596433 0.365091836781856 0.106775976829177 -0.385551840885653 -0.175711807336341 -0.287495182579356 0.300456161437622 -0.012016637629741 -0.18000080964762 -2.09375872839868e-05 -6.56862134404845e-06 9.19963740738458e-06 1.12053232983546e-05 1.03072038932341e-06 6.76781789887951e-07 9.22198718775234e-07 -1.17169064687568e-06 -1.25319999242917e-05 4.38295134069479e-06 1.54201129498262e-05 -7.0234042425388e-06 -3.92097275876327e-06 1.36529944074045e-05 -2.62257840888383e-05 -1.71571789077969e-05 9.5078178710486e-06 4.54060716007061e-05 4.08823901454152e-05 -5.99238068692739e-05 -3.17995860485765e-05 -2.36736328628085e-06 2.71505882888143e-05 -3.40275750911146e-06 0.000354271098577068 4.21338533951028e-05 -0.000122175135836205 -0.000532618930515771 0.000798399303498437 -6.22284076220105e-05 1.92497033222929e-07 -0.000168120914394187 0.000501202824590915 -1.77901994180202e-05 5.89218015863819e-06 -2.66387436472492e-05 0.000158852354221945 -0.000275701712201288 9.08988858206851e-06 -0.00121878899615812 -0.00249733151174618 -0.00237224536466588 -0.00275147739512691 0.00376460477894294 -0.000455034368115798 -0.000255977544917976 -0.00168914688579539 0.00423762297232665
  101 2989.70237928246 ""  23.1811562737289 0 0 -4.25617756769172e-05 -5.62803741170548e-05 -3.79432348147587e-05 1.67978401019553e-07 -1.73162334786297e-05 -1.5793935187081e-05 -3.78859816635298e-06 3.27408252541113e-05 3.22027793710211e-05 -2.3261186158694e-05 -1.44094264046002e-05 -4.47091790182471e-05 0.000930904139053018 0.00010625680709046 -0.000283336495307892 4.77878723298253e-05 0.000251881540238143 0.000155605142820871 -3.24387711323638e-05 -0.000266801579179383 -0.000320244279135217 -1.88486752336362e-05 1.99779546353975e-07 4.56537733959638e-05 0.000374168923465901 -0.000604980574270342 6.96828035481488e-05 0.0020463994412551 0.0240297789908476 0.00988708744121216 -0.0207886100501462 -0.00143463619149308 0.015620721250447 -0.00843183716091379 0.0093236497241001 -0.0196881478027484 -1.84657197658682e-06 2.12352315247332e-05 -1.92243226502331e-05 0.000488684927352391 0.000727099469706574 0.000386551693192854 3.61410986396237e-05 -0.000384918352361837 -0.000621379170645783 -0.00967697387854366 0.000201279933127208 0.00397222719581595 -0.000414735790050567 0.000372375695973166 0.00312435999878236 0.000423076705997899 -9.7857410168903e-05 -0.000298477926662481 0.22971670448459 -0.0110067466481469 -0.134355534566079 -0.272463913117501 -0.114556224155702 -0.2095991203462 0.0189782220551742 -0.157692330528274 0.227939297641059 0.0686631612839936 -0.274110294475361 -0.0704714167922918 -0.017040247316444 0.190705499619342 -0.281506973712502 0.191475724547212 0.10060803888631 0.166170925067442 0.0427514620539038 -0.22628913770375 -0.0666755739326972 0.246126481005133 0.112017390650778 0.183373020110066 -0.18949125247268 0.00651283633940569 0.115124149376634 0.000126779601654067 1.7834455796615e-05 -1.81179399712336e-05 -4.85801198098821e-05 -3.20681945951105e-05 -5.42053466574466e-06 -2.16683331702916e-05 6.61769380717377e-05 0.000110335414378615 9.85018955103876e-05 -0.000295259459324266 0.000193491399724906 6.83786621380148e-05 5.26487348842582e-05 -0.000618497013438137 0.000201079425972412 -0.000131981541969928 -0.000992763959244808 0.00129784313293344 7.54350814155211e-05 -0.00205468903805666 -9.79639005711213e-05 5.7910714541093e-06 4.20688406290893e-05 -0.0190617922168713 -0.00619449381297248 0.00925357912723126 -0.0095814363027823 0.0115700109244752 -0.00118751575907013 -0.00219671507432096 -0.0108420052400602 0.0269537442560174 -0.000665626778075061 -0.000240436431285122 -0.00150745018274355 0.000111442881516424 -0.00109421980363944 -6.14401875660146e-05 0.072644688516904 0.15525449722959 0.145737382135071 0.132960751525863 -0.190984895116755 0.0208851706794233 0.0180664552652447 0.108758720057531 -0.277739084350705
  102 2990.57089513489 ""  16.2355884897795 0 0 5.97275231760404e-05 4.32007859968317e-05 1.55954630782338e-05 -4.29699317305808e-05 -8.07836906977844e-06 -1.99847427021457e-05 5.54077909147328e-05 2.9258346436474e-05 -4.63581385858151e-06 -3.61151894864991e-05 -2.8398101377384e-05 5.02387266972991e-05 0.000549660689408009 -3.68824458141329e-05 -0.000183573180604494 0.000152793305953436 0.00013322527771857 0.00015181982583702 -6.2944198383605e-05 -8.86103736521873e-05 -4.94344077318249e-05 -4.25314607325197e-05 -9.86186888238075e-07 3.62448044959644e-05 0.000180065596737593 -0.000294468830538393 0.000114162208819756 0.000903240074162197 0.00774376569292696 0.00518502978742678 -0.0120933824592057 -0.000903106574654159 0.00901746057374561 -0.00520526640497714 0.00550795876591446 -0.0120104276327605 -3.7834341454095e-05 -1.41316209087054e-05 0.000172785271338323 -0.000380637626130953 -0.000539324639067213 -0.000325050783268817 0.000143127924484101 -0.0003869917122265 -0.00116334732052267 -0.00591965497757522 2.90402070013926e-05 0.00254145116675655 0.000234313676731999 -0.000230985385889079 0.00053504097427352 0.000487823682779867 -0.000122605045460201 -0.000231450148450743 0.085448978007445 -0.00404449223704223 -0.0494108754154013 -0.101092584048923 -0.042869160632957 -0.0771484979830867 0.00545496604771746 -0.0446480335930069 0.0662439710205525 0.039845190176218 -0.158029374126561 -0.040762158857294 -0.00946262384823636 0.110405872620648 -0.162909701497032 0.111065753376634 0.058404490461274 0.0962172006565232 0.0256793096724081 -0.135804533003333 -0.0396917661206694 0.149482072431259 0.0680537572881343 0.111392760357673 -0.113944742292636 0.00388478200772405 0.0692924678625403 -0.000190281453160712 -3.23733783629495e-05 5.05989375564872e-06 7.17619557592108e-05 5.11317306718056e-05 4.52523193507348e-06 3.42460604509624e-05 -0.000113429297509399 -0.000167153696302339 -0.000257226817193329 0.000673261614538166 -0.000434943568981821 -0.00011994539892791 -9.64533082334011e-05 0.00154770738585969 -0.000309042877889947 0.00020620890163612 0.00149097309670974 -0.00229910002042896 -0.000393269779735952 0.00392527169833814 0.000163116452090216 -1.76525786188494e-05 -9.67741083212646e-05 0.0368159300840066 0.0128390653260399 -0.019985926214808 0.0161918703531647 -0.0188475202289783 0.00195240424767606 0.00459205187623342 0.0205517692314687 -0.05073746110842 0.00133142452021985 0.000516002232590319 0.00286087686490226 -0.000182748977140865 0.0020083102783875 0.000249880458141377 -0.141167734506899 -0.298929948657761 -0.282589883031965 -0.257007263034614 0.368056176508543 -0.0417516469216218 -0.0369019704443358 -0.219249683636333 0.55975733972123
  103 2997.23589972294 ""  29.8223010850155 0 0 7.41245970100113e-05 0.000175023149128937 -9.80278500972037e-05 0.000140998786735507 5.21624597279237e-05 7.75085932836519e-05 -0.000140534758791216 -6.63347233269437e-05 -0.000105156912123099 5.51402843984188e-05 4.94408396150449e-05 0.000149925716427191 -0.000852688702350359 3.44779894969681e-05 0.000386318413984041 -0.00082610365502697 -0.000251464305927368 -0.000440434534254127 0.000335033210267338 -0.00077032491246651 -0.00180193398524975 0.000120174926233119 4.44141024169632e-05 7.04138600232878e-05 0.000251523297636296 -0.000149141874260417 7.86288252490817e-05 0.00236709645287692 0.0368088780669759 0.0170785674677765 0.015716059955836 0.000107925053681434 -0.0139144357278034 0.0065181303280661 -0.0082470145079675 0.0158181487973184 -0.000360664628912138 0.000153549483854081 0.00258654540181639 -0.00135808702474666 -0.00221820951295907 -0.00117647615246602 0.000295251779390022 -2.70166779612186e-05 -0.000105950448273788 0.0106373607091672 -0.000325063669724114 -0.00475393107453327 -0.00490078658898425 0.00695026952682905 0.0199414861269406 0.00044453883470087 -1.55323554714959e-06 -5.07946872087273e-05 0.361677314078917 -0.0214574456443722 -0.211892595645335 -0.416204122806424 -0.177128225259899 -0.319933914431176 0.027801604665444 -0.233501527416462 0.332611464434199 -0.0589035233548496 0.222473802720058 0.0580651591409582 0.0124962117472399 -0.152074202993008 0.224516683791561 -0.136774577098801 -0.0713434062843882 -0.117831505659391 -0.0360977160366267 0.187825092829008 0.052636719669889 -0.192828861252894 -0.0871534535348283 -0.14440824788427 0.152091111346646 -0.00469497217127222 -0.0933658908188616 2.69226822576351e-06 -3.20665993605518e-05 1.718654056864e-05 2.82625717121594e-05 -1.11610170976662e-05 3.54499423604094e-06 -1.96758424867814e-06 1.43140386083378e-05 -5.58652852628707e-05 -0.000214297159614008 0.000355214982713953 -0.000202491084957 -7.0891690164664e-05 3.84297703978591e-05 0.000155840119461308 -8.23125489278174e-05 6.29489430249933e-06 0.00044103555254544 0.000234928100650681 -0.000547457642541229 0.000257576189765702 -5.75483045524079e-05 9.89844611860787e-05 -1.79612149923292e-05 0.0033601499948189 0.00183712596179677 -0.00306803725062169 -0.00359053876060209 0.00529506200199129 -0.000363016676446724 0.000449206665651889 0.00116293928767927 -0.00260295919839715 0.000173907548469532 3.98512466514848e-05 0.000122774992002028 0.000933832947774803 -0.0010462929622773 -6.39584924079184e-05 -0.0139219090556088 -0.0276079808299052 -0.0276012728479015 -0.0231078162165367 0.0326440565287777 -0.00480133871462776 -0.00450050327662037 -0.0257821017485054 0.065904463159968
  104 3013.50921146695 ""  16.2337168668768 0 0 6.41840217954465e-07 6.91739259065838e-05 -4.701768709788e-06 5.68367886610166e-06 1.6787085612025e-07 8.09907173220734e-07 -5.66692596247042e-05 1.92608021266593e-05 7.08142068375569e-06 1.93955168108031e-05 1.84961908786745e-05 -1.50593007859823e-06 -1.52331485250676e-05 1.29451181627038e-07 3.6742939773917e-05 7.96698769272912e-06 -1.75028337694632e-05 2.38879408433226e-06 2.10258470542398e-05 -7.95791160138226e-05 2.36125577151133e-05 6.21866849577697e-05 -7.7664310178123e-05 3.18607689665338e-06 1.50409293479772e-05 7.95333728873339e-06 -7.17487165239422e-06 0.000156989271303072 0.000482313655299665 2.09344606235437e-05 -5.34907954792913e-05 9.937327679796e-06 -0.000240185150066565 5.43574413738295e-06 -0.000131889971680221 0.000116476050747826 -1.05416902789961e-05 2.39496560613564e-05 0.000587369288768445 -0.00048360344739573 -0.0010740729234754 -0.000437594605876255 5.22202030884863e-05 -0.000184595716759489 -0.000330125444062655 0.000335933489236803 -3.41560110760421e-05 -0.000136177500204845 -2.81395130824039e-07 -8.24409381738858e-05 -2.38590211448308e-05 -0.000637070436938289 9.51771173514108e-05 0.00021707593236819 0.00250542453752998 1.53436904187392e-05 -0.00144942979763446 -0.00492844153720069 -0.00207474209019044 -0.00388806922319271 0.000493626259609939 -0.0035829373372615 0.00521947492470415 -0.000236606836685142 0.000814984181583455 0.000154831363513067 0.000123333823663335 -0.00141614921492548 0.00207312382727424 0.000740647392312704 0.000422129588975324 0.000592225716675479 -0.00043019599704559 0.00217434072049742 0.000601407835726582 -0.00130878766922825 -0.000577597643219109 -0.000976914032659342 0.00161519133501965 -5.68657534565698e-05 -0.000966964031389728 -0.00068507842296421 -0.000426154596666646 -0.000426986491396003 0.000151110178779245 0.000124948136728697 2.75027588334379e-05 0.000234911855847371 -0.000113309592080596 -0.000225341073004006 0.000986324206333694 0.00306593913262938 -0.0012838545877633 0.00190463548611921 0.00146613562599664 0.00809446668429289 -0.000659562578881109 -0.000241137355581932 0.00107274048322149 -0.0430619892302102 0.0400922515998974 0.0316625739188937 0.00154111408136458 -0.000472548556958292 0.00015075227139063 -0.000127592769091386 -0.0139421209464859 -0.00447138493527093 0.487061733156907 -0.664869734984375 0.0573554895630728 0.0179658245943707 0.184322520978706 -0.439085273934729 -0.000176190745168494 -0.00208633430719394 0.00872244787811636 -0.0135267546497017 0.0163746853686338 -0.00261404721952414 0.042671777064112 0.094712513127501 0.0918786340765762 -0.0432799811549266 0.059892077223393 -0.00850029103186933 0.00298688394450485 0.00895969155147316 -0.034900585839295
  105 3029.97883651805 ""  26.5487246053434 0 0 -0.032942941820999 -0.0334851716875667 0.0450042930981058 -0.00194165933551816 4.19392496419931e-05 -0.00058722309703672 0.0013859831243651 0.00102136725366752 0.00145982093815772 -0.000404157694605656 -0.000261101265073049 -0.000389385310674389 -3.24171395264925e-05 4.77325760802818e-05 0.00016258272827274 -6.2461560180605e-06 -5.49082872566905e-06 -4.88670916575069e-07 -0.000209477260376102 -1.83478661254739e-05 0.000297274915327534 0.00521400380829803 -0.000138911248479892 -0.00214167624989357 3.92367242472256e-05 2.04898512081944e-05 -3.31255357203133e-05 2.23546126730418e-05 0.000215914013831927 -0.00016458395610721 -0.000189472168152958 -7.99788490253334e-05 -0.000357875467097076 0.000134698139559298 -0.000196212359944564 2.72237687982904e-05 0.127956559724714 -0.0489128370890512 -0.777214180565102 0.276745188830011 0.427275484834432 0.236147867737719 0.000140654766794897 0.00132622241080908 0.00313505018336292 0.00114688183301454 -8.93666096441472e-05 -0.000656882059374576 0.00126271677126146 -0.00257321156918172 -0.00665136611804791 -0.051092281077448 0.00401194865941075 0.0247692368674855 0.000294661075774894 3.32512857235617e-05 -0.000187202251432477 -0.000979452216324355 -0.000462896130408563 -0.000866398748034506 0.00028860928369627 -0.00212427741552081 0.002994318418053 -0.000312127236976916 0.00103735691585229 0.000228917072570301 7.26553784418498e-05 -0.00136224408465255 0.00198168994925701 0.00251149598546457 0.00129266483216529 0.00203077761481864 -0.000517389100604479 0.00282848332202448 0.00081515563625987 -0.00139120183389342 -0.000629570215851989 -0.00118208671660088 0.000106498284297949 -6.3872230494609e-05 -2.85717023791327e-05 -9.71887282705445e-05 -0.000372483151613985 -0.000388657072787184 0.000654392017459562 0.000119090190635979 -0.0003874800332917 -0.00111873841432521 0.000861518259045893 0.00126246581787802 -0.00235014976751054 0.0052629991371113 -0.00430200202213062 -0.000112043324166835 -0.00226669632707046 0.00838973190599799 0.000856057403893246 -0.00221338249091523 -0.00634850862100069 -2.59011156779124e-05 3.07407200918488e-05 6.43391307282263e-05 4.56886597873663e-05 2.82743116630178e-05 -6.73339950993754e-05 2.44709978840968e-05 -4.65381520377171e-05 -0.000137655426072128 0.000367812091313148 -0.000588201392428671 9.70376460997553e-06 -1.19998278066538e-05 0.000205094422910952 -0.000578318883763487 0.000242408459164236 0.000312147456589575 7.64033340032745e-05 0.00079467070733784 3.56290489768559e-05 0.000419906684958533 0.000176457033418284 0.000420890875033091 0.000375965057125081 -0.000471994036098346 0.000682736605200267 -9.32565259367487e-05 -8.80907163875714e-05 -0.000528542393450873 0.0013256807418271
  106 3041.98049663417 ""  7.0266701285163 0 0 -2.59326018989807e-05 -4.95364380257872e-05 1.60844034949707e-05 -2.42669976301413e-05 -1.20618626601763e-06 -6.0685107166381e-06 2.9542030778806e-05 -1.21706059298196e-05 -2.22990824441148e-05 -1.39410501629382e-06 -2.2626313695461e-05 9.01759337227675e-06 -9.08821456556874e-05 -5.86392296329043e-05 5.52984316440934e-05 6.94778157701147e-05 -5.02941987349029e-05 -2.94068539541429e-05 -4.14332789368386e-05 5.53861608157365e-05 -0.000151408615380006 -7.00833691587881e-05 7.55641232971075e-05 2.20288489287271e-05 4.29126593433432e-05 -8.17223545602436e-05 0.000139805684541282 0.0111141563925858 -0.00219473594939128 0.0119359316163143 -0.00287083973850864 0.000869992621678512 -0.00482402130757357 -0.00635723636869316 -0.00610759701521786 -0.00256355507208288 6.32934253466354e-05 -5.4778000097772e-05 -0.000592683592541963 0.000350576632283263 0.000522642590365604 0.000303826304637326 -3.88482317026037e-05 4.2615987124783e-05 0.000142154703686338 0.0010661792511593 -1.22841332120476e-05 -0.000270091727547948 -0.000240798407003253 0.00062831430810368 0.0015366608322991 0.000789776513683745 -9.31880916681545e-05 -0.0002842838302048 -0.031596583131085 0.00190896145888302 0.0236321014050175 -0.0961082878049562 -0.0438485308942747 -0.0734446046127274 -0.00537824553305508 0.0685593717506811 -0.0930531378056358 0.00044851226519183 -0.00499819504464089 -0.0027855325323858 0.00144421054846877 -0.022899162093701 0.0335657728591308 0.0321211942232571 0.0175735725224741 0.0264797230516021 -0.0123160417762683 0.05220083784905 0.0141989876312283 0.0522520431744229 0.0231857970309934 0.0399627485792264 0.0358557388187072 -0.00245102371856025 -0.0240569377592076 -4.16916819063115e-05 0.000128655298114972 0.000359172146776795 6.1833893632846e-06 1.59966766338397e-05 -6.45513279296832e-06 1.13447569314289e-05 -5.76988954905496e-05 5.2469514370549e-05 0.00112769055046801 -0.00113401741035389 0.00127005530441146 -0.00090809091842578 -0.000339452065566727 -0.00540925057430776 6.06924318711218e-05 0.000168963178253778 -9.29454865442293e-06 -0.010290745660367 0.031403286680805 -0.0366168122944249 0.000231161149115464 -0.0010671654214251 0.000567671687716554 0.0264781884285281 -0.0241309584787296 0.0599718052092241 0.152126334694153 -0.204849370310846 0.0109718120023348 -0.0269036892110137 -0.169250149296778 0.432533814010283 0.000489584859424307 0.00525336150624766 -0.0117222280005416 -0.00633657461139209 0.00636647777390128 -0.00142620216088669 -0.110201954564028 -0.247373126078869 -0.207744902125048 -0.244261697990089 0.345829987291047 -0.0204674863989366 0.0393784798631582 0.192430625643208 -0.48862722389684
  107 3043.99739385048 ""  5.06065236090963 0 0 -2.7661291569777e-05 -5.62899437199234e-05 2.98796908558508e-06 -2.18228681166651e-05 -9.90441291085563e-06 -1.59109083544545e-05 5.08666454212872e-05 5.74386677828528e-06 2.18397715626977e-05 -7.43817315477711e-05 2.16819540118779e-05 4.68534403409751e-05 0.000628303115366091 0.000125414300347998 -0.000160008094289064 -8.67169538000034e-05 -4.79467116440339e-05 0.00011706955579243 9.45180427827169e-05 5.06189454269882e-05 -0.000335969807611613 -6.55370139693883e-08 2.36060799226349e-05 9.29415957780195e-06 -0.000279139328837729 -0.000499813164197125 -3.29197888380079e-05 0.0310551500378265 7.54359459081719e-05 0.00922241922565442 0.00914302166521132 0.0155161365689716 0.0151662962722897 -0.055491989864314 -0.0494228781103326 -0.0190790124744669 6.07876527438714e-05 -4.44589304096942e-05 -0.000415911707498076 0.00044485676563012 0.000714010396648231 0.000367316093769645 0.000238895955479824 -0.000651328457400901 -0.00122166285241125 -0.00701503306992254 -0.000212274612950334 0.00254049248716654 -0.000494964866599159 0.000896167956352996 0.00272756474494858 0.000264841161559694 1.97200005277503e-05 -0.000143119748214331 -0.193032051333584 0.0142962015240431 0.121352130075923 -0.179595043422104 -0.0803225161060676 -0.14384370693379 0.00119059112164624 0.066516464147023 -0.0889145970534057 0.0380982411668115 -0.13559189898755 -0.0340363729992888 0.00128435065817136 0.0243913469834335 -0.0250344556570173 -0.146774537368971 -0.0727125405225911 -0.122426692173856 -0.0991595394080802 0.421323800045197 0.114293007397699 0.436634357888437 0.191518814189801 0.334152613436418 0.326332383831306 -0.0223718365281523 -0.219151001560557 -3.78694942251876e-05 -2.84347832489132e-06 -4.92031760633181e-05 3.84599802160185e-06 1.00430397918931e-05 5.92989449849503e-07 2.55662420804397e-06 -1.0415618997265e-05 -1.1622226894626e-05 -3.96684265873816e-05 -6.34270103083868e-05 -6.94377831620181e-05 0.000161122208946071 3.23144326819724e-05 0.000676065106121847 -1.90638793391416e-05 6.32690401038219e-06 1.31103875289807e-05 0.00169382205101233 -0.00518992637755734 0.00605745499390494 8.02032044761263e-06 0.000137822832236957 -9.76382410215637e-05 -0.00389472093833233 0.00383012133440695 -0.00784426374526007 -0.025109992454743 0.0338202375728356 -0.00181693044867694 0.00434501422479862 0.0279252963714454 -0.0715924581010087 -0.000175413212561189 -0.000907626730441659 0.0020095182188289 0.000652092106606227 -0.000555784061482038 0.000269935447904811 0.014285950973914 0.0321454538739508 0.0268603052508706 0.0377137239667858 -0.0533254577890467 0.00351677150735645 -0.00503116125160532 -0.0251030721656698 0.0642043898971185
  108 3044.79986345714 ""  5.17052321329488 0 0 0.000141038486713782 0.000161917592297362 -7.01919433363622e-05 -1.61126373846421e-06 4.18529123772917e-06 9.95965467599694e-06 -5.36127919143281e-05 1.60198790792418e-05 2.46522966548983e-05 0.000127897620240587 -4.79027067862743e-05 -0.000128582054437306 -0.00119251459433221 -9.36202654498212e-05 0.000349928094648748 0.000334556638941928 -5.30096311114885e-05 -3.09223408830026e-05 -0.000298164647822807 0.000806416823913114 0.00197741013297511 3.29800454065151e-05 -5.19242354232711e-05 -0.000150619326020868 0.000180040644849565 0.000548594431609948 -0.000648414329665705 0.0436901244932964 -0.00353387502773506 0.0216233964638421 -0.0358895389515036 0.0147466529473726 -0.0594931105609028 0.0067600047134704 0.00627974835434575 0.00212039251776094 -0.000308611802015234 0.000144811231987081 0.00197188972094174 -0.00133869765132044 -0.00202666454993032 -0.00109159353159813 -0.000462404159416588 0.00103856461267255 0.00292980804348994 0.0139360410465937 0.000394502342317124 -0.00471060041645298 0.00395446963289925 -0.00824713735241849 -0.0214815498099051 -0.00219865571725208 0.000157759731315725 0.000976780496976619 -0.240360115866019 0.0184060582436791 0.156864705493149 -0.276557948542873 -0.124936426535654 -0.217178647405945 -0.00576974822852011 0.145802470498953 -0.199335343530927 0.0167949174548481 -0.0935291245620039 -0.041680122825694 0.0149794806893616 -0.295727278500213 0.43095748961022 0.392383007266263 0.212397680950037 0.322685821301554 0.0121986830582454 -0.0584621991351991 -0.0153788955511847 -0.0503744445281763 -0.0213311181888654 -0.0370638884834593 -0.0425975331512592 0.00280674835451092 0.0297139659003063 -4.58745653177571e-06 -1.39147939335758e-05 -4.96449554884434e-05 -1.34868945898771e-06 3.65227497942944e-08 2.81557228504763e-06 3.50323010336586e-06 3.15089692173457e-06 -2.17197022081176e-05 -0.000144602474308304 8.294522157082e-05 -0.000146478185309031 0.000156286218542037 5.6365568069142e-05 0.000684636212617345 -3.16057282395159e-05 -7.57750962201707e-06 0.000127191317279401 0.00185829162271807 -0.00552014948177444 0.00639774937152789 -3.92106037204924e-05 0.000165711012722623 -0.000103475058420526 -0.00385177424779419 0.00383975496702513 -0.00715346790442935 -0.027329567088394 0.0365245960165667 -0.00197355279408381 0.00453714756744745 0.0294491167878759 -0.0754814529752532 -0.000155622403124467 -0.000981592992968601 0.00205749244728671 0.00104999907104274 -0.00092227558118944 0.000225414854023812 0.0133156474191611 0.0294763148215602 0.0248933692477357 0.038512422132032 -0.053673940657043 0.00399520120179168 -0.00455271457653193 -0.0227242675546035 0.0584264753017055
  109 3048.10958898003 ""  27.3733150300142 0 0 -3.1095644197229e-05 -8.33288963598663e-05 -0.000141030975417362 -1.10743322172759e-05 -9.32321275668998e-06 -1.40293980954497e-05 3.42620929777123e-05 4.59834349972408e-05 -2.75511197682726e-06 -7.15311383890675e-05 -2.19095649539182e-06 8.72598262979477e-05 0.000961291374840967 -0.000143990658545374 -0.000137514902147051 -6.76495678466725e-05 4.26417897570467e-05 0.000127493120192982 0.000291249057115307 -0.000668413016164115 -0.0014340373195918 -5.82259703485752e-05 1.60380579964283e-05 9.67962850284709e-05 -0.000842764674540578 0.00101810220514619 -0.000710520330704542 -0.0434703695121107 -0.00221583329974339 -0.00666870536816168 -0.00858301871106199 0.0719871713138861 -0.0139541559828861 0.00467328252341698 -0.0146819423048671 -0.0103847661612388 -0.000208400125868289 5.66552905170996e-05 0.00113187867788469 0.000626122268910954 0.000973114547737285 0.000474083752982634 0.000288344678653057 -0.0007488468490793 -0.00169743835292928 -0.0101447973108957 0.000432529048755352 0.00372252952360748 -0.00297987129022221 0.00595832016376865 0.0158023942558188 0.00164871972298271 -8.5539263432762e-05 -0.000794918707794865 0.291782805047281 -0.0231234313154318 -0.181697933434623 0.233274565048131 0.105651013154016 0.186790823845471 -0.00278575818518938 -0.0588965197590341 0.0765291927621809 0.158367573047531 -0.587794091403618 -0.165996449630681 0.0189548128001987 -0.252126256713509 0.397366362138258 -0.0727926934070327 -0.0200868313886371 -0.0642541539249675 -0.029603271330021 0.152351194204873 0.0420862081190089 0.0543868969755702 0.0202166015609682 0.0388971240804967 -0.07887170197432 -0.00137511930291848 0.046615599907755 6.81355355507534e-05 -5.72275037099005e-06 -1.25197155650119e-05 -1.94827522836424e-05 -1.20819198881527e-05 -2.10478315258942e-06 -2.25296887225673e-06 1.42765216150326e-05 2.60922465825107e-05 -9.9265083324743e-05 0.000201127551880495 -8.24990926370551e-05 -5.58334892386554e-05 -1.12870065202422e-05 0.000136137897041893 5.04832752529955e-05 -2.59609749585738e-05 -0.000182414190979106 -0.00067582074827414 0.00219096668925212 -0.00263575666852572 -2.76325130984066e-05 -6.62842834434467e-05 4.99158194080805e-05 0.00100579956870672 -0.0013817717372013 0.00137487510245036 0.0101930365262644 -0.0137751482002821 0.000707059907917546 -0.00180877911860691 -0.0121756855706771 0.0311501209922352 0.000167793222894145 0.000446396456850588 -0.000884047627094815 -0.000241436141920032 0.000238716033621832 -9.6013648024255e-05 -0.00178289478707562 -0.00443656432109202 -0.00339571759155035 -0.0114368687626439 0.0163528324504796 -0.00116992243613604 0.000806320590387375 0.00468952794333707 -0.0123667703269555
  110 3053.02667278088 ""  95.0568903764773 0 0 -4.91246929683547e-05 0.000156576401344075 0.000460051196122599 0.00010565669286586 2.67978316640686e-05 4.54220472992908e-05 -0.000131318026474406 -3.06542644138609e-05 -4.07509695444862e-05 7.86395744691118e-05 8.11450509432355e-05 0.000207690245332306 0.00114228178675832 -0.000179401597406087 -0.000700506101287011 -0.000310463155692909 -0.000157492715720434 -0.000132979053975703 -0.000527755583095705 0.000743490959291726 0.0019710179983839 0.000172071431700147 -2.13642705207658e-05 -0.00011852474245719 0.00203596234139754 0.00137421203744827 0.00134883339829515 0.0431504062735961 -0.000155635480443095 0.0150969472333612 0.0235122139869846 0.0428109116366738 0.0405757640374675 0.0305164969970129 0.0224868531626191 0.00832508451816717 0.000832107045090419 -0.0002486498452347 -0.00457809398964557 -0.000946910341956446 -0.00163849098894268 -0.000699329144031328 0.0005132956834682 -0.00119827133359122 -0.00288184244156479 -0.0145351170827939 0.000107047498435104 0.00541758443430936 0.00438768627955221 -0.00800621275891407 -0.0211955006028909 -0.00259137581651684 0.000162639024980043 0.00123130546784756 -0.252152365553458 0.0201479631214973 0.159426111482049 -0.266702367673466 -0.123825767395893 -0.213253031917351 -0.00117898046099379 0.0983790726100607 -0.132194777215786 0.108417556866676 -0.376263657304365 -0.0953716499014002 0.00207728672292273 0.0600168088136518 -0.0660286364454035 -0.397048038192372 -0.196940198548876 -0.324530838142078 0.0428830020381956 -0.180627630222649 -0.04783365089771 -0.228977050277694 -0.0992865889406994 -0.178248197572634 -0.183036210566144 0.00953273041132198 0.121684069589109 -1.96999643857974e-05 -4.481666739851e-05 3.37720862695137e-05 3.38641597733134e-05 -7.89549968907706e-06 4.66485335172703e-07 -1.21157723785587e-05 2.62282762715996e-05 -2.5537937982979e-05 -0.000171092199143575 0.000332243587537098 -0.000182456483153967 -1.23740903126265e-05 5.59401698033743e-05 -0.000157249996670627 -5.58613021760089e-05 -3.50304707580049e-05 0.000191050686614301 0.000386922895881426 -0.0012260860040443 0.0015666655886927 -7.13695455338379e-05 0.000143047397639615 -3.64275305257455e-05 -1.04213045722346e-05 0.000145072482678188 0.000421302511744242 -0.00573220511449465 0.00746757658022915 -0.000346696251817168 0.00101616402651425 0.00735498088233935 -0.018407355439215 -0.000100640285725439 -0.000253861328763643 0.000345841911848014 0.00108846827310275 -0.00145209430162606 -9.16079027589581e-06 -0.000646839836763375 -0.00208247942276597 -0.00149885206859099 0.00116536677843827 -0.00114736993928973 0.000371717214030422 0.000385661164382755 0.00120343663864183 -0.00291068898865998
  111 3057.71225475605 ""  26.0939015753187 0 0 -0.000132956213209688 -0.000204742605033141 -0.000142751980097149 1.32814495136808e-05 -6.77160669342816e-06 4.78386110934541e-06 1.70252812658359e-05 -1.89368690840621e-05 -3.42273407455299e-05 -6.57168439676452e-05 1.26955699417171e-05 4.63895602112406e-05 0.000449757406844384 -4.71649443311175e-05 -6.95479924968932e-05 -9.33103259415064e-06 -0.000244246200302941 -4.75554919341784e-05 0.000310815920615423 -0.000859946693549081 -0.00259981332767406 -9.12574233701044e-05 0.000119461121200634 0.000157981967485022 -0.00102587303670656 0.00146819486163364 0.000153436747416598 0.00264317749143912 0.007834520980946 -0.0234840273973357 -0.00143967256550777 0.0166871135412404 -0.00286102595006188 -0.0542610380982254 0.0463686313453264 0.0409161775516289 -9.53982664007791e-05 -1.36959729853117e-05 0.00040653331035598 0.00157646670319662 0.00243824932715936 0.0012379531071157 0.000173805620177392 -0.000498288309086533 -0.00122489560084471 -0.00510791681917113 0.000236382477379035 0.00173859086504636 -0.00537205376041504 0.0112719720925965 0.0282360944138792 0.00280589288343023 7.81744437997407e-06 -0.00135455004973896 -0.103216684070952 0.00767285945659029 0.0570067074835045 0.0576871143956874 0.0262330417263068 0.0388793670297272 0.0171519339208502 -0.136259281170875 0.184589150189982 0.0385868917495826 -0.137590102655596 -0.0403473450442884 0.00383078181595568 -0.0576287748615973 0.0903351029159829 -0.0204780278839325 -0.00596164515280787 -0.0181979339616113 0.0993646270781151 -0.563402237412559 -0.147614335521824 -0.00669640772777581 0.0126163654838466 0.0141661520345539 0.558648056712885 -0.0062131249014 -0.349713481155603 7.64441761189812e-05 6.99676453493175e-06 1.71485693177548e-05 -1.5551821343691e-05 -1.47187020307481e-05 -2.96961845019739e-06 -1.12457256995814e-05 1.97392822231296e-05 3.15387441312394e-05 -3.96612860064082e-05 0.000107033670307791 -9.37796775577079e-06 -0.000167859315505317 -7.37916621739759e-05 -0.00025347963974687 7.07820775738619e-05 -1.93634609817142e-05 -0.000201260854506696 -0.00102525638038145 0.00388263790898795 -0.00535438936912579 -2.30346555046809e-05 -9.21568386493636e-05 0.000142403584938098 0.000615345045345248 -0.00392929424725669 -0.00305287187000488 0.0165511479654335 -0.0221234301989889 0.001180027555788 -0.00412889684546325 -0.0246361538789897 0.0622579770776165 0.000471705898159189 0.00107067017766531 -0.00165350100270518 -0.000335279019785789 0.000251053652002395 -0.000199801482893952 0.0132697586224595 0.0264352063736138 0.0242230859766046 -0.0202594606719581 0.0278984526235237 -0.0036056245497639 -0.00156442393764364 -0.00672153032481624 0.0143364380262461
  112 3060.42730045227 ""  34.3225433901522 0 0 -0.000160193234714841 -0.000312390835046511 -0.000113336070749085 -7.77236471699737e-05 -5.91421238833184e-06 -5.09282916374178e-05 3.77716771856777e-05 6.02454565339581e-05 9.13082608379288e-05 -4.50697113556489e-05 -2.34867803367351e-05 -0.000148168763112967 0.000276282949675599 9.20160337426627e-05 -7.03740386754095e-05 -0.000101219355316667 -8.49335084408102e-07 -0.000135666186574158 0.000446822476407329 -0.00131464806255524 -0.00306049354503903 -7.56023758005912e-05 -2.26030133660174e-05 0.000155043512169609 -0.000505452489216411 -6.70358506146896e-05 0.000946485998563503 -0.0167971029023103 -0.0135507286079786 0.0358222912067163 0.00188558716598462 -0.000225696805620437 0.00312856395720145 -0.0127206753901459 0.0107788898747673 0.00929031630333309 6.65705505410193e-05 -0.000111869123372461 -0.000419173187938029 0.0023257645277717 0.00364279276272589 0.00183158518983756 -0.000108117628085492 0.000115193023813334 0.000724079698595336 -0.00321034952406735 -6.82159144761589e-05 0.00117765528804613 -0.00640119117452608 0.0130492763302043 0.0345412741164679 0.00299914228308368 -9.8933470503966e-05 -0.00134981144887797 0.257432144103647 -0.0227139066117563 -0.14735081909825 -0.0291113826861267 -0.0143579644527451 -0.010450025560435 -0.0273861628962749 0.199878169099704 -0.272605935434291 0.0011495662310788 -0.00191441857226051 -0.000522354022276662 -0.000124103330939707 0.0153003643462749 -0.023638035153024 -0.0198624758603987 -0.0108258373534023 -0.0164309186126832 0.0231800825824027 -0.129988821886729 -0.0342069764486942 -0.00154912669833483 0.00350190160985694 0.00325582589100051 0.131101963231471 -0.000514181879709854 -0.0825385455823454 -0.00040009342846676 -0.00019273933558632 -0.000284684019602871 9.17708148570189e-05 8.41890950827239e-05 1.70228254334077e-05 8.13935447783414e-05 -0.000115441304547938 -0.000216766024064563 -0.000396138061103257 0.00106923729168151 -0.000909713712756767 0.00134392548421214 0.00066423574145499 0.00469222120664137 -0.00044750715417275 5.17893479474192e-05 0.00124584241961227 0.00346332142082013 -0.0194573318116858 0.0327540909317767 0.000145092058254454 0.000258144317600556 -0.00102144474856669 0.000315712078847516 0.0449889964272104 0.0450820724837796 -0.0663337795429758 0.0890286782227675 -0.00404897900305037 0.026035363590708 0.150877408606043 -0.379268247218079 -0.00343777660827309 -0.00678131493569446 0.00995954370011552 0.000337433400100831 -0.000343002749112613 0.000989073724366486 -0.1964400997906 -0.396245266618527 -0.362487286511788 0.177486801081116 -0.23960243931938 0.0353350006371964 0.0184288413031203 0.095834541850746 -0.210200576836273
  113 3061.58154803996 ""  16.6071244739235 0 0 -0.000222659581899465 -0.000334484790487057 -0.000180353622968745 3.21584044576129e-05 1.06647121353342e-05 1.08392245913584e-05 -1.50317233898855e-05 -2.6187528308057e-05 -4.87583261782655e-05 -2.22046847953907e-05 5.21580652827098e-06 7.8100177926734e-05 0.000263316545376184 -1.12380338626994e-05 -9.66766007117177e-05 -0.000138105328794434 -9.44838023991907e-06 -0.000247632754893114 0.000547253176915662 -0.00169069412470654 -0.00427559147212463 -0.000165322185025539 9.52381824620203e-05 0.000272082320028167 -0.000589783630219937 -0.000387121726814495 0.00147429480518407 -0.0226718203849543 -0.0237064745979589 0.0636338906297097 0.00315472367301792 -0.00331556239705323 0.0051525627940072 -0.0123348747482139 0.0101919076119656 0.00871870350996255 -6.08588441698217e-05 -5.72086183705206e-05 3.16239021302261e-05 0.00256060262866768 0.0039917531897281 0.00202676902247263 0.000163422632862226 -0.000429820524007228 -0.0012246908673807 -0.00353872962983589 -0.000101616937165934 0.0011523737229804 -0.00898927773112243 0.017977001014152 0.0481642517504355 0.00469087569810523 -0.000298176384615212 -0.00212526013997809 0.400106014856463 -0.035903462469849 -0.226337720328149 -0.0828289265565901 -0.0390091477895762 -0.0444567725458344 -0.0465942211723475 0.361503671286163 -0.492955706562174 -0.00551563862746397 0.022673478216303 0.00645000974427923 -0.000608371416614105 0.032638346094702 -0.0511427140310895 -0.0265780962525755 -0.0153538780269092 -0.021718006146324 0.0217240660221464 -0.121724294852908 -0.0323513942953137 -0.000819641449812599 0.00399516157776227 0.00356225327863029 0.12701692844749 -5.22978712542016e-05 -0.0802592962940846 0.000180618307636199 9.52373995122479e-05 0.000108090623181747 -3.85467374365739e-05 -3.61255705937826e-05 -9.01074237995559e-06 -5.29401215442223e-05 5.03666053854342e-05 0.000101508235295515 5.83013233856451e-05 -0.000491039717935217 0.00031920211289648 -0.000574707949792175 -0.000340599240694587 -0.00173899727210209 0.000247693777495694 -2.53787689609629e-05 -0.000680383519186593 0.000277438960030075 0.00515823796060231 -0.0128523089042629 -7.52964432325111e-05 4.84371467884682e-05 0.000478216766421409 -0.00141273331737667 -0.0314172631238203 -0.0309251444712914 0.00572594195617125 -0.00816156489054357 -0.00032225115727135 -0.0104014603679518 -0.0593311296263 0.148489052460123 0.00159277757859492 0.0027322537216515 -0.00395338488993727 0.000783662225473516 -0.000256897819582177 -0.000137344306450252 0.141954780027849 0.28590474225991 0.262878425838378 -0.112786781150814 0.15105164938052 -0.0223286331327719 -0.0108487585369841 -0.0617940821397126 0.133912042905365
  114 3069.96296256155 ""  21.0999139862172 0 0 -3.40889619940819e-05 -0.000199330357318046 -0.00031863968019898 -6.5257195899045e-05 -1.90306408250866e-05 -2.96767609475358e-05 8.87808126568858e-05 7.81502985290072e-05 3.98562189209225e-05 3.36180641254607e-05 -3.72826119148574e-05 3.86187396404993e-05 4.84213352639913e-05 -0.000122241710029796 -1.01842171017247e-05 -4.29975136211608e-06 -6.79689136107951e-05 5.52947537508309e-05 -1.83457167422445e-06 5.28399835280548e-05 0.000368757991686333 1.50315576181762e-05 -7.96989138702381e-05 -6.92426284978763e-06 -1.22763215602144e-05 7.15126790469943e-05 -0.000141761684530044 0.000550367203012048 0.00272098834770506 -0.00693146768092157 -0.000432928024767951 0.00049507493128183 -0.00073863051094122 -0.000140886385702393 -0.00020377080278152 -0.00013088260589648 -0.000487447539408866 0.000125804608279645 0.00273672697823608 0.0013818568760318 0.0023166286273007 0.00106884939721385 3.08580066134973e-06 0.000119794527927165 2.633435177223e-05 -0.000947157133947568 3.61311453549668e-05 0.000435624095849078 0.000829096555008425 -0.00156867278598428 -0.0041696901904319 -4.72682299157473e-05 8.91346298934945e-05 6.88411683964418e-06 -0.0274203241797364 0.00251613294034797 0.0147894648756914 0.0164164004990689 0.00733711298501972 0.0111905611659057 0.00471050916049197 -0.0426395990509466 0.0578443473899485 0.000891959470880979 -0.00359562497795117 -0.00109085440933018 0.000181816741392104 -0.00464100554998506 0.0072347008949232 0.00388466301290079 0.0022554628800248 0.00311051462482816 -0.000326656303296375 0.0012348262952315 0.000356878954199784 0.00223506739782442 0.000887305785457774 0.0017088792428733 -0.000116504205180888 -0.000135726367987207 2.25754678274916e-05 0.000138858193297291 -0.000338575239186192 -0.000375239226023849 -7.37154195099338e-06 2.19691472461708e-06 9.20128357203346e-06 -1.08514641759471e-05 1.94463757579071e-05 -6.99810884043003e-05 -0.00323216883774535 0.00391089011645617 -0.0029566042558342 0.00123771811570975 0.000386929298556201 0.00682887671134339 -6.56954977801005e-05 -0.000116953896219264 4.75567284571408e-05 0.0169616644170408 -0.0420491434530819 0.0412388160906849 -0.000506716366442865 0.00142580620186521 -0.000954904129352212 0.0202169526387714 -0.0591255060433711 0.0171872595169001 -0.23483669567497 0.308043831426594 -0.0202048837281853 0.0346240131503491 0.187177317562116 -0.470930154155096 -0.00341653697431938 -0.00897900622678026 0.0104091023177466 0.0104753777887935 -0.00514546671972073 0.00363568519174485 0.0720389339358319 0.130780976477735 0.134906047430677 -0.343448854397516 0.469120575293751 -0.0439146276153534 0.0281157782435143 0.107161803300646 -0.297281114842726
  115 3077.9745347756 ""  25.4730160354656 0 0 0.024343408928294 0.0523180488080011 0.0697698730296239 0.000364269824270379 -0.000735656895721133 -0.000539218733155262 -0.000706243612946251 0.00038196477706667 0.000179077265888396 -9.46278140637288e-05 -5.38440591330261e-05 -0.000107454719634118 4.94686544702403e-05 2.46155565265903e-05 4.27530212152047e-05 4.76830649163259e-05 1.44889156696496e-05 4.00811799416573e-06 -0.000377853743350677 0.000299601840291307 0.00101550544015597 0.00509327051676839 -0.000101558216025181 -0.00208034823540039 -2.34830517085217e-05 -1.91534154133167e-06 -1.52024639076176e-05 -0.000550250196007032 -0.00015311677918517 0.000299101621921426 -7.79028182206386e-05 -3.14850989056734e-05 -7.6044461923157e-05 -0.000521441914469548 9.86286080430423e-05 0.000155240091687289 0.093782480307459 -0.0163117088618531 -0.528465448937271 -0.385371783875926 -0.602972812424849 -0.298109009950579 0.000237946059511654 3.31627120135551e-06 0.000128965647113301 -0.000228083876563547 -3.10334837919255e-05 4.69982110011248e-05 0.00282767217656607 -0.00540023093553797 -0.0142458775904511 -0.05356017937249 0.00286227894219573 0.0238123373326124 0.00517278421190385 -0.000466474858265852 -0.00313615531084843 0.00189182735090679 0.000853777251172785 0.00161368643216443 -0.000298650734911972 0.00148067405168013 -0.00206855343028302 -2.21793545860075e-05 -3.85069353307957e-05 -4.60279403492024e-05 -2.10093876002514e-05 -0.000106736452561701 9.41786323330583e-05 0.00113277808539688 0.000557439871284777 0.000876963705445175 0.000251381741909403 -0.00186906582591209 -0.000504625458741146 0.00178625377911011 0.00085436551036784 0.001456019834382 0.00433009473143078 -0.000102211971673691 -0.00282899615617332 0.00010743778094661 -0.000646903838795635 -0.00130698495009254 -0.000273871222804853 -0.000100338958565904 -0.000442085652286188 7.270766111516e-05 0.00127707188090439 0.00367136448356756 -0.0012800279119791 0.00086359539575594 -0.00120520812182347 0.000671506534453462 -0.00214245771899752 0.012996967440567 0.00141351772309922 -0.00153763856483814 -0.0271940668222336 0.000123279412967325 -0.000217529592293362 0.000145883547400419 1.86258332864728e-05 2.64646954497947e-06 2.15380885858277e-06 5.81284547078473e-05 -0.000236881085905547 0.000144613654589427 -0.00139284865144027 0.00190282667220319 -0.000156530685010912 0.00013779461395819 0.00057658317504111 -0.00177316224180906 0.000190309426168387 0.000301732514253 5.72910190335576e-05 -0.000602146224698093 0.000371770045565561 0.000454040767286694 0.000320766987431306 0.000499746382771403 0.000538466045200362 -0.00119297981830934 0.00155640016287944 -9.23551230987775e-05 0.000172586044989779 0.000806620310317718 -0.00210887928745705
  116 3102.10650472742 ""  8.76502513325338 0 0 0.000273846225172855 8.43240808867784e-05 0.00123894319368213 -0.000166410481209993 -7.07817206283637e-05 -0.000104613381136376 0.000220253363998104 0.000133484254891751 0.000248724374106689 -8.28194823902257e-05 -7.45222292646166e-05 -0.00011656961992847 -5.69853312486626e-05 1.89947262629752e-05 6.65850730218541e-05 8.11793895618574e-06 -4.60133459758202e-06 -2.24289474980844e-05 -0.0002016187792707 0.000170036488353925 0.000536507326985695 0.00194433526585789 -0.000187944931414572 -0.000818708507861124 -1.10663910354364e-06 7.20299110098596e-06 2.30923647815729e-06 -0.00010213640931834 2.41398981550226e-05 -8.79541290343418e-06 -2.05235205848948e-06 4.67267647378045e-05 -5.75327657835507e-06 -5.8835156155652e-05 4.16692735589052e-05 4.88284905970867e-05 0.00146283104117142 0.0010500661731617 -0.0128657407675821 -0.00183515220857528 -0.000635276886863467 -0.0019678792841505 -0.000107159075394421 0.000557032490553231 0.00136908372065443 0.000932077371850747 -3.20287099076315e-05 -0.000426368142759742 0.00134892145385081 -0.00257484122590094 -0.00691084315274336 -0.0206333597775791 0.000318136273342022 0.00969574205229044 0.000933357084362789 -5.15451666291111e-05 -0.000605554298771114 0.000295791098012274 9.50698969671567e-05 0.000230941955772819 -2.5268246163062e-05 -0.0003273496692262 0.000441715596419094 0.000116363416395922 -0.000416134201209249 -0.000109911320307681 4.43125162985156e-07 -0.000137981166892465 0.000239650890760643 -0.000100632238349642 -4.21560063058233e-05 -8.0591835426251e-05 9.76077267200111e-05 -0.000518088112065751 -0.000125530530196351 -6.19685536752804e-05 -2.84450151905134e-06 -4.43515645592634e-05 0.000654777734525016 -3.86943273709124e-06 -0.000412898982776746 -0.0177543117519144 0.0470926442575241 0.0372524932878293 6.88748478904358e-05 -0.000568592270470989 -0.000359540203733686 -0.00195646126494774 -0.00169769703015671 0.000244967501809315 0.258754407071884 -0.50823667856325 0.298048371923978 -0.0347157472751225 -0.0115550529115388 -0.727265292909171 0.00291061290050689 0.00092401567313067 -0.0056880292936457 -0.00049426378198803 -0.000459555560540142 0.00104197093407294 0.000473240740105887 -0.000867052644176093 -0.00036230816523156 0.000126154833961605 -0.000334425576852719 -0.000123145521877951 -0.000462443886210915 -0.00151939632940583 -8.1828768447716e-06 0.000293380544586608 0.004536349178463 -0.0125483359699586 -0.000293226228148958 0.000868498703219519 -0.000385727934903939 0.00254321611473669 0.00279329387604159 0.000586532490101464 -0.000354338305525626 0.000387535220972839 0.000576535952315858 -0.00130305444200949 0.00238620705375137 -0.000349054140454949 0.000485821625631859 0.000185497404190488 -0.00033665538820369
  117 3124.57242882724 ""  12.9278929417195 0 0 0.000161568620808635 0.000810115606430074 0.00256543366525969 -0.000146627554546021 -7.60113725587795e-05 -0.000151510142891967 -0.000424932629394198 0.000143599777003433 0.000409771627048666 0.00103536019059655 -0.00253635815099535 -0.00628042584907347 -0.00122573237871399 0.000525067767815427 0.00161835772342774 -0.00226688398243985 -0.000376580589170429 1.5804976044418e-05 0.0143856995014644 -0.0280005247110045 -0.0738072567498652 -0.0106429111027189 0.00124262957984023 0.00688187299455959 0.000278151608818308 -0.000185316140193837 -0.000596657677413495 0.00435557598507438 0.00054288716850091 -0.00355347574684348 -0.00029907937812649 -0.000147418272101413 -0.000257967934565732 0.00358701400416256 -0.00101272677822136 -0.0022094489788535 0.00410408767497664 -0.00141804926398034 -0.0278966460295308 -0.00559838276899019 -0.00909526734099826 -0.00429162668363299 -0.0120931698500441 0.0295865141352916 0.0737621909340048 0.0190082986263525 -0.00134980214264017 -0.00986953163602276 -0.159931561679269 0.327549924867739 0.858879068522555 0.148111529904015 -0.00650328968706022 -0.0689598664229114 -0.0544230185000077 0.00387411199672855 0.0324649243003506 -0.00345352970583387 -0.000795225143242973 -0.0032533159750394 0.00206165514125708 -0.010960267502978 0.0147177369699848 -0.000687250370031079 0.00126765400804127 0.000264984745632703 -0.000273516820423213 -0.00103651524977011 0.00137169037126891 0.00499281673065784 0.00234295462603918 0.00349057317401144 -0.00213829409177823 0.0132785839598004 0.00332086975132331 -0.00246312794292614 -0.0018765880969482 -0.00186461712992253 -0.0407721396883986 0.00122209936796065 0.025862035853791 -0.000377207820500121 0.000773688444255478 -5.41721728871629e-06 -2.11091406769162e-05 1.7454400653694e-05 -1.72971444118861e-05 -9.89177448590403e-06 -2.14648115802862e-05 0.000133662625845719 0.00445080587601096 -0.00860343058742908 0.00479688642525893 -0.000183574495199519 -0.000195611427240627 -0.00500106082182772 3.78801648599968e-05 7.26286874751938e-05 -0.000855840637974347 1.90573724067457e-05 -7.84138740421325e-05 2.23970493341225e-05 5.61309372016201e-05 -4.67923752797616e-05 1.67986294208155e-05 -2.14135825107944e-05 -8.87540543825603e-05 -0.00011078169783275 -0.000368938552175336 0.000485794637052944 4.60549732299721e-05 -7.49116822036809e-05 0.000288385469985192 -0.00125704065589608 -7.6748296753083e-05 0.000140224293660697 0.000126179658498982 -0.000408887867038467 0.00046456752584599 0.000302414195695212 0.000534341265793816 0.0012328399357524 0.000908184415019336 -0.00023240870623699 6.84074695768313e-05 -7.98333966523945e-05 -9.52274672900321e-05 -0.000193281713669492 0.000546774798022138
  118 3134.87126232713 ""  3.67849419122994 0 0 -0.000265821141284108 -0.00013230502368147 0.000173013717774984 -0.00026382512005548 -1.67692644307625e-05 -7.7102534131923e-06 0.00266431008336824 0.000422587917452219 0.000124170795734191 -0.0117226839341031 0.0271068070756017 0.0677879308820254 0.0304384021788786 -0.00234785880649848 -0.016212941520159 0.00022675335117836 0.000196950108278169 0.000300473019337708 0.000826116607303399 -0.00264174488109288 -0.0067040087784357 0.00031986445482462 -0.000104638562253893 -0.00046016797377324 0.000203394487929968 -4.3938069644375e-05 -0.000144042198261099 0.000558416157970033 8.81418630484744e-05 -0.000369090376322817 -5.80166576327065e-05 -0.000751287481629486 -0.00106751395373368 0.000522758907301973 -0.000147016284472735 -0.000276390507873234 0.00121218852120357 -0.000245270813365946 -0.00378780013965455 0.000285959941957609 0.00102088792866902 0.000479915584893672 0.126952530775681 -0.315927599316299 -0.785407621795435 -0.377661533962211 0.0161826448614073 0.170484727302944 -0.0137344124686585 0.0291116063913242 0.07633232251227 -0.00401522716336059 0.000535015372913176 0.00261758795742197 -0.00628225484680042 0.000566202432749983 0.00385072936944084 -0.00130401328090802 -0.00049604995820711 -0.00101237707099716 0.000273926404768938 -0.0012704783810875 0.00162337567412067 -0.00325198454932777 0.0138048825175924 0.0039019799891228 0.000684166400058049 -0.00551764347490222 0.00820254260359504 0.00514888075270385 0.00297440135701228 0.00527936739514839 -0.000307317801532352 0.00215644979744333 0.000442818998297154 -0.000987161775204715 -0.00049218313492065 -0.000709242820027037 -0.00543565743184398 0.000162450933184248 0.00360438519505992 -7.07227508429934e-05 0.000174177016829678 -4.85373502706324e-06 5.94420873490867e-06 -9.94461978457212e-06 -3.96265571842553e-06 -1.42358741122349e-06 7.97888142748009e-06 6.32713828814262e-05 0.000973179636287241 -0.00188252512220066 0.00101556333725375 2.85577150818518e-06 -7.6343910241354e-05 -0.000977231854344194 5.82421460803028e-05 -3.01097328754396e-05 -0.000705238181098243 3.18548475834121e-05 -1.33922098579735e-05 2.26539023928009e-05 7.40394884441142e-05 -0.000146825534716933 -6.57840230077567e-05 -4.2257387069458e-05 7.08372182855598e-05 5.10175565339806e-05 -0.000212671080380333 0.000168662724540661 -3.14585886430086e-05 -2.59928827445994e-05 -3.32481594754962e-06 -0.000308357609294656 -9.76856293301448e-05 8.38462495674892e-05 0.000744047673434771 -0.00110801558706456 0.00206668550133054 0.000735403404128988 -0.000178362449265728 -0.000275046643590415 -0.00029611826789554 0.000714391971494364 -0.00101683640871157 0.000134398276047203 -9.62592299060126e-06 0.000279186714556083 -0.000483919003353976
  119 3155.29534575791 ""  7.85367758389273 0 0 6.90499223843965e-06 1.70138975614009e-05 -0.000227978214159091 0.000383417020393566 4.63983885909553e-05 3.6193695553357e-05 -0.00213794952207614 -0.000197468399416729 0.00035760996015559 0.0036284511281975 -0.0141121562492989 -0.0344191140987268 0.0684847968990553 -0.00250044720365393 -0.0298506622938969 0.000144745722667803 0.00100144904721803 0.00230363204232811 -0.000875949878439687 0.000215501266847458 0.000845175033214617 0.00284461863130786 1.91807322306018e-05 -0.000983300872614684 0.000535225223272715 -3.86785713089424e-05 -0.000237952885565883 0.000131444995138932 0.000167840518575956 -6.09425786029982e-05 0.000174066711285545 -0.000945831959335773 -0.00137421781375521 0.000200687688329009 -0.000147986262510979 -5.02262053748576e-06 -0.000616644447729527 0.000225232569190618 0.00372300348791801 0.000580582929104408 0.000392595436572889 0.000188288502019592 -0.0573785596536316 0.153052682112333 0.379076093490242 -0.784812640852592 0.0299257881202616 0.34539683002542 0.0026706659095994 -0.00330341032259465 -0.00898995463446324 -0.0328346326664638 0.00093610815780253 0.0141227903598678 -0.000703041865075904 0.000233454222859242 0.000571578541093581 -0.00231717469073239 -0.00141781735119239 -0.00193159627055392 0.000198027054236474 -0.000985475800327038 0.00135230837490849 -0.00431816747157562 0.0206591521564408 0.00625929808462159 0.00144206268000878 -0.00809993001329947 0.0127880178313881 0.00453596524958049 0.00300681350624703 0.00578581089765262 -0.000234208547425002 0.00190055148403685 0.000438596294401523 -0.00210427278613705 -0.000718712724414063 -0.00189359635099283 -0.00114940907869955 3.74555038697757e-05 0.000983018746922592 8.46909109827746e-05 -0.00015065677033403 0.000177030585232434 1.12122428903988e-05 -1.08939377724808e-05 4.67117929443887e-06 -1.0858338455924e-06 1.38985295504921e-05 -5.95882849743963e-05 -0.000887758450900858 0.00171224636948882 -0.000929659432808579 -6.54032328529917e-05 -9.24085398602562e-06 -0.00110645726934239 -5.48892822183154e-05 2.35389727394028e-08 0.000494384803722899 -4.29919043180118e-05 0.000115079034729402 -6.73008507384521e-05 -0.000180201301928275 0.000269681243083141 4.73173323122002e-05 -6.63000381884112e-06 -2.40692188666491e-06 -6.67845934654788e-05 0.000494101890566176 -0.00085163242656693 8.53655365016791e-05 -0.000149802494156983 -0.000238496453962693 0.000808337339864829 0.00014694008926275 8.95650992857881e-05 -0.000816174143034929 0.00227424161975086 -0.00368111033522299 -0.000301843606751048 5.24171509885498e-06 0.000266460687031697 0.000198561234350119 0.000303227412546053 -3.33837666569749e-05 -0.000291885706324158 -1.85922016785095e-05 -0.000402996010977045 0.00078373150609995
  120 3171.75422259915 ""  3.81679430400139 0 0 0.0007969898990043 -0.000934213034962243 -0.00609635804340103 0.000264981648314097 -8.23489798039142e-05 -0.000251122618505518 5.32384583206603e-05 0.00108044932615381 0.00251306423154311 -0.000436242834848734 -0.000101193052179407 -0.000118666367140891 -0.00310672953047702 0.000159292763728051 0.0015047481495782 -0.00101168409580479 -3.51666514702935e-06 0.000318050910917977 0.000451552485984812 -0.00580648548062009 -0.0144167846287721 0.0740046843721051 -0.00266595133524823 -0.0332817765686945 3.25948091361831e-05 -6.87343496451561e-05 -0.000142155209162897 0.000336563761354438 -2.86214112993435e-05 -0.000306319431565596 -4.8413457839621e-05 4.04072750657006e-05 0.000119756226050882 0.000260630784652262 -4.73005149349363e-05 -0.000226202533224361 -0.00999320073517882 0.00511778169267496 0.0772180320091983 0.00553824209521847 0.0107604715896073 0.00422279788565436 0.000473470917292473 0.00114322168788338 0.00210580266449851 0.0349486854810469 -0.00145607374062821 -0.0156426377764622 -0.0246682037442806 0.0576583322852259 0.149735231793917 -0.853820700106885 0.0292539241826737 0.37731767789332 -0.00497682201156467 0.000183544334647467 0.00290131797510935 0.00055521967240383 0.000469905879643928 0.000449781998274665 0.000132113837615804 -0.000534155189929398 0.000660226495218705 0.000221419105692291 -0.00116856127798865 -0.00037035188121375 -0.000111531006552645 0.000594034757528422 -0.000962902387233156 0.000664203324160515 0.000198187131765169 0.000165821802041063 -9.38528667532223e-05 0.000561538928842435 9.16961833269752e-05 0.00063651256506913 0.00011999747000276 0.000623386238458372 -0.00369260398927466 0.000192231456676419 0.00219529843819293 0.00201212912711033 -0.0037356943754919 0.00380006150519132 -2.60558971947917e-05 3.38839011965398e-05 1.79541019760167e-05 3.65974548193361e-05 -9.25580861886416e-05 -0.000149442506323249 -0.022506046934389 0.0435602555407925 -0.0234291412269865 -0.000701741065222419 -0.00112077132588561 -0.0203700238655666 0.000112219947969941 -4.64647934604159e-05 0.000890300354940622 3.50662236992684e-05 2.42492156878181e-05 -8.53046703389882e-05 0.000137847487569994 -0.000242548024416927 -0.000129735643820628 2.84306289839365e-05 -3.44582227819831e-05 2.17357181838201e-05 -0.00018907849909252 0.000458857759709511 2.50717456706799e-05 0.000156419195711867 -0.000338020276870878 0.000704401290284792 0.000474943167326832 -0.000356070646067367 0.00137873196310067 -0.00288937633826168 0.00400256954512947 -8.53037020692348e-05 -3.67649405815833e-05 -7.55028331597892e-05 -5.33607091428681e-05 -0.000366250670308348 0.000325851643278481 4.5077086105374e-05 -7.63944799053112e-05 6.80477460671708e-05 -0.00010338177028718
  121 3196.06453477041 ""  7.59645727809106 0 0 -0.000158698596914806 -0.000761819739092176 -0.000535542509857539 2.47254858145904e-05 2.06761058979117e-05 1.16281030134893e-05 -2.45884964721716e-05 1.18877384169438e-06 9.32473013715525e-05 7.1648791391598e-05 -5.90849903913929e-05 -0.000118391047984896 -9.15909496116358e-05 -4.21783668613494e-05 -4.04195624179304e-05 -0.000106941385253233 1.19708045902352e-05 8.77799415206698e-05 6.24570410766056e-05 -0.000130333569111598 -0.000417678264440672 0.00411452935423274 -6.44330518077882e-05 -0.00203698763169988 1.22657882790109e-05 3.3450216405919e-06 4.5874327288853e-06 2.51473764623046e-05 1.49870191243053e-05 -1.60623328604113e-05 1.03075930355202e-05 1.74983200081211e-05 1.14646584040688e-05 2.5262903563988e-05 8.96978422626639e-06 3.93095839966913e-06 -0.000990571996572205 -0.00187692066085576 0.00893607322657749 0.00252762787714727 0.00481788746675573 0.00245094273836245 -0.000254912076737745 0.000716065014078523 0.00158321375327189 0.000390721831716783 -1.08891890171806e-05 -0.000195105620276079 -0.000601631900505349 0.00165673045591562 0.00427982040816675 -0.0499278289712444 0.00171135988470311 0.0222382609596932 -0.000198843958402354 2.34294023980077e-05 0.000141760706415779 -0.000177638876072504 -9.71033008397818e-05 -0.000144074126910359 1.82144878541782e-05 -9.56682805084382e-05 0.000145796298774953 5.66025068132512e-05 -0.000125111371648154 -2.14755902130028e-05 1.50019951683931e-05 9.22145258206083e-06 1.4933066787153e-05 -0.000205385158254161 -0.00010144978869929 -0.000170336891215469 2.45600934357272e-05 -4.44480275208085e-05 8.09110429957272e-06 -0.000221249844983294 -8.92753909623759e-05 -0.000181006116811526 -0.000150026094772109 1.60127319386701e-05 0.000116607783139649 -0.0261377574983187 0.0463058026798079 -0.0788862070094357 0.00018436076504929 -0.00043247559139809 0.000608683501871909 -0.000165022956882923 0.000675060017474486 -0.00278226189423593 0.291181609464262 -0.564565032667501 0.30522348445311 0.0188027279773738 0.025695420336309 0.618527801732461 -0.000691683505957835 0.00237620336179388 0.0202657338536099 8.1767432766167e-05 -8.31263923908551e-05 -0.000264736112162647 0.000508834651844132 -0.00115374005358789 0.00172673850641157 5.59864299983419e-05 -0.000116601062824505 8.67981458502743e-05 -0.00165018557885491 0.00127403248572976 -0.000834903293687107 0.00090473883110896 -0.001204343557602 0.00395511187110896 -0.00795096782502612 0.0021503219842891 -0.0095233471053505 0.0039488902400871 0.00362397829733502 -0.000316240974936589 0.000273729899041474 0.000429607540958655 0.000164995056154303 -0.000640818308727343 0.000978858004477523 -0.000110399275595798 -0.000238986102629949 0.00018769477733198 -0.000568611642303278
  122 3398.26747206865 ""  119.096616728644 0 0 -0.000412661155356847 7.19167788022343e-05 -1.34431236959703e-05 0.00041262352427195 -0.000184875478876941 0.000217627127987215 -0.000864404738536864 -0.000485357879738153 -0.000365999616299204 0.000287630713007778 -9.58835791843751e-05 -0.000640477196587154 0.000474896228787335 0.000183363008997679 0.00029778663600366 0.000246776601767308 -0.000128627598509757 -0.000247861914348619 -0.000411680694715955 -0.000112227136081957 1.17794628278517e-05 -9.7814619119697e-05 0.000120915977501768 0.000898099892366011 8.36460043740184e-05 5.19647049889377e-05 2.14762862266448e-05 1.89524876548222e-06 7.76609407544091e-05 -5.95720694051171e-05 2.06362742039188e-05 4.39767677848752e-05 -7.40256693896582e-06 2.47412488555973e-05 -6.42989862093256e-06 2.58483690110208e-05 0.000276108922249896 -5.33220921777354e-05 -0.0002126073940561 0.000710277799012146 3.77681727520976e-05 0.000368192065022411 -0.000838297643498096 0.000941997686518932 0.00318429122683419 -0.00270201675565525 0.00012252928566784 0.0010300603410299 0.000135696655194669 -0.000384820789368575 -0.00173710332594009 0.00367188202053547 -1.87920358900496e-05 -0.00248955388711382 -6.98983930408607e-06 0.000169280016261183 6.824863245291e-05 -0.000631331355078407 -0.000612888463257014 -0.000523044313334401 -7.32093532958254e-05 -0.000459525978948244 0.000739904107741947 0.000235355250463626 -0.00040852897840597 -8.51046911020829e-06 3.07110644668794e-05 -7.43857206078045e-06 0.000271429499836585 -0.000730252612442539 -0.000337289234909423 -0.000496676058697984 0.000128911732537946 -0.000192482187701051 9.21794542736447e-05 -0.000966888506588867 -0.000247438675966933 -0.000873846183387227 -8.07821085559171e-05 1.58571421569392e-05 0.000275577075749931 0.00173169142058875 0.000961655480151117 -0.000412321824524896 -0.000301763536137611 -0.000382819493043267 -4.34153157748297e-05 -0.000100193392957298 0.000561762492128532 0.000215282958391491 -0.00274519039792048 -0.00248954327773885 0.0017915379333565 -0.00290005620389501 -0.00102461949564124 0.00321869240470234 0.000600104431865149 -0.000724320117605265 -0.000878529874490074 0.00171809067999272 -0.000717489681805027 -0.00120455753692063 0.0299067222679337 -0.0429712772733434 -0.0252857439536613 -0.000294967452408917 2.06037758263562e-05 0.000101367900997664 -0.00945824244321722 0.0188512925908628 0.00117369721876787 -0.000716548075372238 -0.00364991292501418 0.00959477365026615 0.00923711994442332 -0.145231351164521 0.430441854138601 -0.439451229135247 0.733562942463817 -0.0822091529443219 0.00220821131099151 0.00295467247318686 0.00216981538342075 -0.000982165318256548 -0.000510739418530502 -0.0002852086733526 -0.000920088019360765 -0.000758227488837181 0.000289451653017337
  123 3483.90014836608 ""  65.6618656786524 0 0 -0.000148053822656581 3.65259691492371e-05 2.48990335262808e-06 0.000142596881117772 -8.09614169362198e-05 7.89882356730629e-05 -0.000333237325562627 -0.000213963386308386 -9.55781093851927e-05 4.91791333002603e-05 -1.01915088263342e-05 -0.000253835427534502 0.000223199192327897 0.000112769480482923 0.000180836497749766 0.000126473148269775 -7.05620236264934e-05 -0.000133772406442432 -0.000213449335518163 -7.86753304395605e-05 -2.0858093546933e-05 2.19652065459834e-05 4.31482199560805e-05 0.000366200365903463 4.15601641195653e-05 2.53300144797747e-05 8.07841447957733e-06 -2.46090711739204e-06 2.79774950425347e-05 -1.88477094788238e-05 7.26092283568992e-06 1.36836390408805e-05 -3.98945520420419e-06 7.65130491628972e-06 -6.15252454780339e-06 9.68547496056389e-06 0.000141138604747099 -3.31917684303673e-05 -5.06161292482843e-05 0.000342386274068738 0.000155155856777843 0.000157829197157808 -0.000221807538635814 9.84465189453564e-05 0.000750769625798612 -0.000954497724773375 2.76760549208366e-05 0.000364646409697988 3.33781754335385e-05 -7.77913747007e-05 -0.000618877945244966 0.00122836101646774 7.45612507345758e-05 -0.000893805927939568 1.62822689891443e-06 8.88117413958262e-05 3.77519749636804e-05 -0.000298055509094282 -0.000277743018102101 -0.000254970353189179 -2.43161768965028e-05 -0.000128295689529851 0.000232920708849689 9.90026668898735e-05 -0.000141706563030144 7.11037795230992e-06 2.7691225896864e-05 1.43509628326856e-05 9.7337577060079e-05 -0.000322075638460176 -0.000149140409192348 -0.000225692082553807 5.57153251753989e-05 -5.40377861654474e-05 5.03883000052549e-05 -0.000422854909273292 -9.8117207648097e-05 -0.000387629995883706 -3.56881764453161e-05 8.37275319692775e-06 0.000136555970639461 0.000565561594070489 -0.000287349394665403 0.000342029450052199 -1.65547025073153e-05 -0.000100419030027302 -1.30020166045863e-05 -9.10504795272967e-05 0.000164761408382453 5.26514541327682e-05 -0.00641359948085323 0.00616628696468512 -0.00327794209451579 0.00194784981050318 0.000740435351273473 -0.00607433379383392 0.000205473096546408 -7.79658616301967e-05 -0.000512730511249023 2.41002642944724e-05 -0.00192228078948317 0.00160899327303894 0.0164339803186818 -0.0448269425670091 0.060023184142136 -1.78859782504714e-05 0.000186937283413804 -0.000279504923959882 -0.00606490240292784 0.0134287233732824 0.0009385713926924 -0.000766064373065886 0.00700103862299968 -0.0197146953548785 0.00945061549919675 0.256643701816503 -0.809100188879766 -0.232806731100312 0.366694018779606 -0.0188206988492696 -0.000165814285630623 0.000152057007165695 -0.000384634776075666 -6.61831308779335e-05 -0.000757058468705485 0.000205025361521622 0.00158403412705624 -0.000226507399302 0.00129697947467695
  :::
 } 
 m_exists[123] { 
  s_m_exists
  :::
  1 11111111111111111111111111111111111111111111111111111111111111111111111111111111111111111111111111111111111111111111111111111111111111 
  2 11111111111111111111111111111111111111111111111111111111111111111111111111111111111111111111111111111111111111111111111111111111111111 
  3 11111111111111111111111111111111111111111111111111111111111111111111111111111111111111111111111111111111111111111111111111111111111111 
  4 11111111111111111111111111111111111111111111111111111111111111111111111111111111111111111111111111111111111111111111111111111111111111 
  5 11111111111111111111111111111111111111111111111111111111111111111111111111111111111111111111111111111111111111111111111111111111111111 
  6 11111111111111111111111111111111111111111111111111111111111111111111111111111111111111111111111111111111111111111111111111111111111111 
  7 11111111111111111111111111111111111111111111111111111111111111111111111111111111111111111111111111111111111111111111111111111111111111 
  8 11111111111111111111111111111111111111111111111111111111111111111111111111111111111111111111111111111111111111111111111111111111111111 
  9 11111111111111111111111111111111111111111111111111111111111111111111111111111111111111111111111111111111111111111111111111111111111111 
  10 11111111111111111111111111111111111111111111111111111111111111111111111111111111111111111111111111111111111111111111111111111111111111 
  11 11111111111111111111111111111111111111111111111111111111111111111111111111111111111111111111111111111111111111111111111111111111111111 
  12 11111111111111111111111111111111111111111111111111111111111111111111111111111111111111111111111111111111111111111111111111111111111111 
  13 11111111111111111111111111111111111111111111111111111111111111111111111111111111111111111111111111111111111111111111111111111111111111 
  14 11111111111111111111111111111111111111111111111111111111111111111111111111111111111111111111111111111111111111111111111111111111111111 
  15 11111111111111111111111111111111111111111111111111111111111111111111111111111111111111111111111111111111111111111111111111111111111111 
  16 11111111111111111111111111111111111111111111111111111111111111111111111111111111111111111111111111111111111111111111111111111111111111 
  17 11111111111111111111111111111111111111111111111111111111111111111111111111111111111111111111111111111111111111111111111111111111111111 
  18 11111111111111111111111111111111111111111111111111111111111111111111111111111111111111111111111111111111111111111111111111111111111111 
  19 11111111111111111111111111111111111111111111111111111111111111111111111111111111111111111111111111111111111111111111111111111111111111 
  20 11111111111111111111111111111111111111111111111111111111111111111111111111111111111111111111111111111111111111111111111111111111111111 
  21 11111111111111111111111111111111111111111111111111111111111111111111111111111111111111111111111111111111111111111111111111111111111111 
  22 11111111111111111111111111111111111111111111111111111111111111111111111111111111111111111111111111111111111111111111111111111111111111 
  23 11111111111111111111111111111111111111111111111111111111111111111111111111111111111111111111111111111111111111111111111111111111111111 
  24 11111111111111111111111111111111111111111111111111111111111111111111111111111111111111111111111111111111111111111111111111111111111111 
  25 11111111111111111111111111111111111111111111111111111111111111111111111111111111111111111111111111111111111111111111111111111111111111 
  26 11111111111111111111111111111111111111111111111111111111111111111111111111111111111111111111111111111111111111111111111111111111111111 
  27 11111111111111111111111111111111111111111111111111111111111111111111111111111111111111111111111111111111111111111111111111111111111111 
  28 11111111111111111111111111111111111111111111111111111111111111111111111111111111111111111111111111111111111111111111111111111111111111 
  29 11111111111111111111111111111111111111111111111111111111111111111111111111111111111111111111111111111111111111111111111111111111111111 
  30 11111111111111111111111111111111111111111111111111111111111111111111111111111111111111111111111111111111111111111111111111111111111111 
  31 11111111111111111111111111111111111111111111111111111111111111111111111111111111111111111111111111111111111111111111111111111111111111 
  32 11111111111111111111111111111111111111111111111111111111111111111111111111111111111111111111111111111111111111111111111111111111111111 
  33 11111111111111111111111111111111111111111111111111111111111111111111111111111111111111111111111111111111111111111111111111111111111111 
  34 11111111111111111111111111111111111111111111111111111111111111111111111111111111111111111111111111111111111111111111111111111111111111 
  35 11111111111111111111111111111111111111111111111111111111111111111111111111111111111111111111111111111111111111111111111111111111111111 
  36 11111111111111111111111111111111111111111111111111111111111111111111111111111111111111111111111111111111111111111111111111111111111111 
  37 11111111111111111111111111111111111111111111111111111111111111111111111111111111111111111111111111111111111111111111111111111111111111 
  38 11111111111111111111111111111111111111111111111111111111111111111111111111111111111111111111111111111111111111111111111111111111111111 
  39 11111111111111111111111111111111111111111111111111111111111111111111111111111111111111111111111111111111111111111111111111111111111111 
  40 11111111111111111111111111111111111111111111111111111111111111111111111111111111111111111111111111111111111111111111111111111111111111 
  41 11111111111111111111111111111111111111111111111111111111111111111111111111111111111111111111111111111111111111111111111111111111111111 
  42 11111111111111111111111111111111111111111111111111111111111111111111111111111111111111111111111111111111111111111111111111111111111111 
  43 11111111111111111111111111111111111111111111111111111111111111111111111111111111111111111111111111111111111111111111111111111111111111 
  44 11111111111111111111111111111111111111111111111111111111111111111111111111111111111111111111111111111111111111111111111111111111111111 
  45 11111111111111111111111111111111111111111111111111111111111111111111111111111111111111111111111111111111111111111111111111111111111111 
  46 11111111111111111111111111111111111111111111111111111111111111111111111111111111111111111111111111111111111111111111111111111111111111 
  47 11111111111111111111111111111111111111111111111111111111111111111111111111111111111111111111111111111111111111111111111111111111111111 
  48 11111111111111111111111111111111111111111111111111111111111111111111111111111111111111111111111111111111111111111111111111111111111111 
  49 11111111111111111111111111111111111111111111111111111111111111111111111111111111111111111111111111111111111111111111111111111111111111 
  50 11111111111111111111111111111111111111111111111111111111111111111111111111111111111111111111111111111111111111111111111111111111111111 
  51 11111111111111111111111111111111111111111111111111111111111111111111111111111111111111111111111111111111111111111111111111111111111111 
  52 11111111111111111111111111111111111111111111111111111111111111111111111111111111111111111111111111111111111111111111111111111111111111 
  53 11111111111111111111111111111111111111111111111111111111111111111111111111111111111111111111111111111111111111111111111111111111111111 
  54 11111111111111111111111111111111111111111111111111111111111111111111111111111111111111111111111111111111111111111111111111111111111111 
  55 11111111111111111111111111111111111111111111111111111111111111111111111111111111111111111111111111111111111111111111111111111111111111 
  56 11111111111111111111111111111111111111111111111111111111111111111111111111111111111111111111111111111111111111111111111111111111111111 
  57 11111111111111111111111111111111111111111111111111111111111111111111111111111111111111111111111111111111111111111111111111111111111111 
  58 11111111111111111111111111111111111111111111111111111111111111111111111111111111111111111111111111111111111111111111111111111111111111 
  59 11111111111111111111111111111111111111111111111111111111111111111111111111111111111111111111111111111111111111111111111111111111111111 
  60 11111111111111111111111111111111111111111111111111111111111111111111111111111111111111111111111111111111111111111111111111111111111111 
  61 11111111111111111111111111111111111111111111111111111111111111111111111111111111111111111111111111111111111111111111111111111111111111 
  62 11111111111111111111111111111111111111111111111111111111111111111111111111111111111111111111111111111111111111111111111111111111111111 
  63 11111111111111111111111111111111111111111111111111111111111111111111111111111111111111111111111111111111111111111111111111111111111111 
  64 11111111111111111111111111111111111111111111111111111111111111111111111111111111111111111111111111111111111111111111111111111111111111 
  65 11111111111111111111111111111111111111111111111111111111111111111111111111111111111111111111111111111111111111111111111111111111111111 
  66 11111111111111111111111111111111111111111111111111111111111111111111111111111111111111111111111111111111111111111111111111111111111111 
  67 11111111111111111111111111111111111111111111111111111111111111111111111111111111111111111111111111111111111111111111111111111111111111 
  68 11111111111111111111111111111111111111111111111111111111111111111111111111111111111111111111111111111111111111111111111111111111111111 
  69 11111111111111111111111111111111111111111111111111111111111111111111111111111111111111111111111111111111111111111111111111111111111111 
  70 11111111111111111111111111111111111111111111111111111111111111111111111111111111111111111111111111111111111111111111111111111111111111 
  71 11111111111111111111111111111111111111111111111111111111111111111111111111111111111111111111111111111111111111111111111111111111111111 
  72 11111111111111111111111111111111111111111111111111111111111111111111111111111111111111111111111111111111111111111111111111111111111111 
  73 11111111111111111111111111111111111111111111111111111111111111111111111111111111111111111111111111111111111111111111111111111111111111 
  74 11111111111111111111111111111111111111111111111111111111111111111111111111111111111111111111111111111111111111111111111111111111111111 
  75 11111111111111111111111111111111111111111111111111111111111111111111111111111111111111111111111111111111111111111111111111111111111111 
  76 11111111111111111111111111111111111111111111111111111111111111111111111111111111111111111111111111111111111111111111111111111111111111 
  77 11111111111111111111111111111111111111111111111111111111111111111111111111111111111111111111111111111111111111111111111111111111111111 
  78 11111111111111111111111111111111111111111111111111111111111111111111111111111111111111111111111111111111111111111111111111111111111111 
  79 11111111111111111111111111111111111111111111111111111111111111111111111111111111111111111111111111111111111111111111111111111111111111 
  80 11111111111111111111111111111111111111111111111111111111111111111111111111111111111111111111111111111111111111111111111111111111111111 
  81 11111111111111111111111111111111111111111111111111111111111111111111111111111111111111111111111111111111111111111111111111111111111111 
  82 11111111111111111111111111111111111111111111111111111111111111111111111111111111111111111111111111111111111111111111111111111111111111 
  83 11111111111111111111111111111111111111111111111111111111111111111111111111111111111111111111111111111111111111111111111111111111111111 
  84 11111111111111111111111111111111111111111111111111111111111111111111111111111111111111111111111111111111111111111111111111111111111111 
  85 11111111111111111111111111111111111111111111111111111111111111111111111111111111111111111111111111111111111111111111111111111111111111 
  86 11111111111111111111111111111111111111111111111111111111111111111111111111111111111111111111111111111111111111111111111111111111111111 
  87 11111111111111111111111111111111111111111111111111111111111111111111111111111111111111111111111111111111111111111111111111111111111111 
  88 11111111111111111111111111111111111111111111111111111111111111111111111111111111111111111111111111111111111111111111111111111111111111 
  89 11111111111111111111111111111111111111111111111111111111111111111111111111111111111111111111111111111111111111111111111111111111111111 
  90 11111111111111111111111111111111111111111111111111111111111111111111111111111111111111111111111111111111111111111111111111111111111111 
  91 11111111111111111111111111111111111111111111111111111111111111111111111111111111111111111111111111111111111111111111111111111111111111 
  92 11111111111111111111111111111111111111111111111111111111111111111111111111111111111111111111111111111111111111111111111111111111111111 
  93 11111111111111111111111111111111111111111111111111111111111111111111111111111111111111111111111111111111111111111111111111111111111111 
  94 11111111111111111111111111111111111111111111111111111111111111111111111111111111111111111111111111111111111111111111111111111111111111 
  95 11111111111111111111111111111111111111111111111111111111111111111111111111111111111111111111111111111111111111111111111111111111111111 
  96 11111111111111111111111111111111111111111111111111111111111111111111111111111111111111111111111111111111111111111111111111111111111111 
  97 11111111111111111111111111111111111111111111111111111111111111111111111111111111111111111111111111111111111111111111111111111111111111 
  98 11111111111111111111111111111111111111111111111111111111111111111111111111111111111111111111111111111111111111111111111111111111111111 
  99 11111111111111111111111111111111111111111111111111111111111111111111111111111111111111111111111111111111111111111111111111111111111111 
  100 11111111111111111111111111111111111111111111111111111111111111111111111111111111111111111111111111111111111111111111111111111111111111 
  101 11111111111111111111111111111111111111111111111111111111111111111111111111111111111111111111111111111111111111111111111111111111111111 
  102 11111111111111111111111111111111111111111111111111111111111111111111111111111111111111111111111111111111111111111111111111111111111111 
  103 11111111111111111111111111111111111111111111111111111111111111111111111111111111111111111111111111111111111111111111111111111111111111 
  104 11111111111111111111111111111111111111111111111111111111111111111111111111111111111111111111111111111111111111111111111111111111111111 
  105 11111111111111111111111111111111111111111111111111111111111111111111111111111111111111111111111111111111111111111111111111111111111111 
  106 11111111111111111111111111111111111111111111111111111111111111111111111111111111111111111111111111111111111111111111111111111111111111 
  107 11111111111111111111111111111111111111111111111111111111111111111111111111111111111111111111111111111111111111111111111111111111111111 
  108 11111111111111111111111111111111111111111111111111111111111111111111111111111111111111111111111111111111111111111111111111111111111111 
  109 11111111111111111111111111111111111111111111111111111111111111111111111111111111111111111111111111111111111111111111111111111111111111 
  110 11111111111111111111111111111111111111111111111111111111111111111111111111111111111111111111111111111111111111111111111111111111111111 
  111 11111111111111111111111111111111111111111111111111111111111111111111111111111111111111111111111111111111111111111111111111111111111111 
  112 11111111111111111111111111111111111111111111111111111111111111111111111111111111111111111111111111111111111111111111111111111111111111 
  113 11111111111111111111111111111111111111111111111111111111111111111111111111111111111111111111111111111111111111111111111111111111111111 
  114 11111111111111111111111111111111111111111111111111111111111111111111111111111111111111111111111111111111111111111111111111111111111111 
  115 11111111111111111111111111111111111111111111111111111111111111111111111111111111111111111111111111111111111111111111111111111111111111 
  116 11111111111111111111111111111111111111111111111111111111111111111111111111111111111111111111111111111111111111111111111111111111111111 
  117 11111111111111111111111111111111111111111111111111111111111111111111111111111111111111111111111111111111111111111111111111111111111111 
  118 11111111111111111111111111111111111111111111111111111111111111111111111111111111111111111111111111111111111111111111111111111111111111 
  119 11111111111111111111111111111111111111111111111111111111111111111111111111111111111111111111111111111111111111111111111111111111111111 
  120 11111111111111111111111111111111111111111111111111111111111111111111111111111111111111111111111111111111111111111111111111111111111111 
  121 11111111111111111111111111111111111111111111111111111111111111111111111111111111111111111111111111111111111111111111111111111111111111 
  122 11111111111111111111111111111111111111111111111111111111111111111111111111111111111111111111111111111111111111111111111111111111111111 
  123 11111111111111111111111111111111111111111111111111111111111111111111111111111111111111111111111111111111111111111111111111111111111111 
  :::
 } 
} 
