# Supplementary material for: Cut-off Scale and Complex Formation in Density Functional Theory Computations of Epoxy-Amine Reactivity
Source: ACS Omega. 2021 Oct 25;6(44):29424–31. doi: 10.1021/acsomega.1c03229 (PMC8587129; doi:10.1021/acsomega.1c03229)
Supplement: Supplementary file 1 — ao1c03229_si_001.zip [file ao1c03229_si_001.zip › Final_structures/Primary/A1_E4_B3LYP-D3_CC-PVTZ-F_ canonical/Epoxy_frag4_transition_state_1-8_isomer27.vib]

{ 
 s_m_m2io_version
 :::
 2.0.0 
} 

f_m_table { 
 i_j_atom_total
 :::
 43
 m_column[134] { 
  s_m_data_name
  s_m_column_name
  i_m_width
  b_m_visible
  s_m_units
  :::
  1 r_j_Frequency  "Frequency"  10 1 "" 
  2 s_j_Symmetry  "Symmetry"  10 0 "" 
  3 r_j_Intensity  "Intensity"  10 1 "" 
  4 r_j_Raman_Act  "Raman Act"  10 0 "" 
  5 r_j_Raman_Int  "Raman Int"  10 0 "" 
  6 r_j_x1  "x1"  10 0 "" 
  7 r_j_y1  "y1"  10 0 "" 
  8 r_j_z1  "z1"  10 0 "" 
  9 r_j_x2  "x2"  10 0 "" 
  10 r_j_y2  "y2"  10 0 "" 
  11 r_j_z2  "z2"  10 0 "" 
  12 r_j_x3  "x3"  10 0 "" 
  13 r_j_y3  "y3"  10 0 "" 
  14 r_j_z3  "z3"  10 0 "" 
  15 r_j_x4  "x4"  10 0 "" 
  16 r_j_y4  "y4"  10 0 "" 
  17 r_j_z4  "z4"  10 0 "" 
  18 r_j_x5  "x5"  10 0 "" 
  19 r_j_y5  "y5"  10 0 "" 
  20 r_j_z5  "z5"  10 0 "" 
  21 r_j_x6  "x6"  10 0 "" 
  22 r_j_y6  "y6"  10 0 "" 
  23 r_j_z6  "z6"  10 0 "" 
  24 r_j_x7  "x7"  10 0 "" 
  25 r_j_y7  "y7"  10 0 "" 
  26 r_j_z7  "z7"  10 0 "" 
  27 r_j_x8  "x8"  10 0 "" 
  28 r_j_y8  "y8"  10 0 "" 
  29 r_j_z8  "z8"  10 0 "" 
  30 r_j_x9  "x9"  10 0 "" 
  31 r_j_y9  "y9"  10 0 "" 
  32 r_j_z9  "z9"  10 0 "" 
  33 r_j_x10  "x10"  10 0 "" 
  34 r_j_y10  "y10"  10 0 "" 
  35 r_j_z10  "z10"  10 0 "" 
  36 r_j_x11  "x11"  10 0 "" 
  37 r_j_y11  "y11"  10 0 "" 
  38 r_j_z11  "z11"  10 0 "" 
  39 r_j_x12  "x12"  10 0 "" 
  40 r_j_y12  "y12"  10 0 "" 
  41 r_j_z12  "z12"  10 0 "" 
  42 r_j_x13  "x13"  10 0 "" 
  43 r_j_y13  "y13"  10 0 "" 
  44 r_j_z13  "z13"  10 0 "" 
  45 r_j_x14  "x14"  10 0 "" 
  46 r_j_y14  "y14"  10 0 "" 
  47 r_j_z14  "z14"  10 0 "" 
  48 r_j_x15  "x15"  10 0 "" 
  49 r_j_y15  "y15"  10 0 "" 
  50 r_j_z15  "z15"  10 0 "" 
  51 r_j_x16  "x16"  10 0 "" 
  52 r_j_y16  "y16"  10 0 "" 
  53 r_j_z16  "z16"  10 0 "" 
  54 r_j_x17  "x17"  10 0 "" 
  55 r_j_y17  "y17"  10 0 "" 
  56 r_j_z17  "z17"  10 0 "" 
  57 r_j_x18  "x18"  10 0 "" 
  58 r_j_y18  "y18"  10 0 "" 
  59 r_j_z18  "z18"  10 0 "" 
  60 r_j_x19  "x19"  10 0 "" 
  61 r_j_y19  "y19"  10 0 "" 
  62 r_j_z19  "z19"  10 0 "" 
  63 r_j_x20  "x20"  10 0 "" 
  64 r_j_y20  "y20"  10 0 "" 
  65 r_j_z20  "z20"  10 0 "" 
  66 r_j_x21  "x21"  10 0 "" 
  67 r_j_y21  "y21"  10 0 "" 
  68 r_j_z21  "z21"  10 0 "" 
  69 r_j_x22  "x22"  10 0 "" 
  70 r_j_y22  "y22"  10 0 "" 
  71 r_j_z22  "z22"  10 0 "" 
  72 r_j_x23  "x23"  10 0 "" 
  73 r_j_y23  "y23"  10 0 "" 
  74 r_j_z23  "z23"  10 0 "" 
  75 r_j_x24  "x24"  10 0 "" 
  76 r_j_y24  "y24"  10 0 "" 
  77 r_j_z24  "z24"  10 0 "" 
  78 r_j_x25  "x25"  10 0 "" 
  79 r_j_y25  "y25"  10 0 "" 
  80 r_j_z25  "z25"  10 0 "" 
  81 r_j_x26  "x26"  10 0 "" 
  82 r_j_y26  "y26"  10 0 "" 
  83 r_j_z26  "z26"  10 0 "" 
  84 r_j_x27  "x27"  10 0 "" 
  85 r_j_y27  "y27"  10 0 "" 
  86 r_j_z27  "z27"  10 0 "" 
  87 r_j_x28  "x28"  10 0 "" 
  88 r_j_y28  "y28"  10 0 "" 
  89 r_j_z28  "z28"  10 0 "" 
  90 r_j_x29  "x29"  10 0 "" 
  91 r_j_y29  "y29"  10 0 "" 
  92 r_j_z29  "z29"  10 0 "" 
  93 r_j_x30  "x30"  10 0 "" 
  94 r_j_y30  "y30"  10 0 "" 
  95 r_j_z30  "z30"  10 0 "" 
  96 r_j_x31  "x31"  10 0 "" 
  97 r_j_y31  "y31"  10 0 "" 
  98 r_j_z31  "z31"  10 0 "" 
  99 r_j_x32  "x32"  10 0 "" 
  100 r_j_y32  "y32"  10 0 "" 
  101 r_j_z32  "z32"  10 0 "" 
  102 r_j_x33  "x33"  10 0 "" 
  103 r_j_y33  "y33"  10 0 "" 
  104 r_j_z33  "z33"  10 0 "" 
  105 r_j_x34  "x34"  10 0 "" 
  106 r_j_y34  "y34"  10 0 "" 
  107 r_j_z34  "z34"  10 0 "" 
  108 r_j_x35  "x35"  10 0 "" 
  109 r_j_y35  "y35"  10 0 "" 
  110 r_j_z35  "z35"  10 0 "" 
  111 r_j_x36  "x36"  10 0 "" 
  112 r_j_y36  "y36"  10 0 "" 
  113 r_j_z36  "z36"  10 0 "" 
  114 r_j_x37  "x37"  10 0 "" 
  115 r_j_y37  "y37"  10 0 "" 
  116 r_j_z37  "z37"  10 0 "" 
  117 r_j_x38  "x38"  10 0 "" 
  118 r_j_y38  "y38"  10 0 "" 
  119 r_j_z38  "z38"  10 0 "" 
  120 r_j_x39  "x39"  10 0 "" 
  121 r_j_y39  "y39"  10 0 "" 
  122 r_j_z39  "z39"  10 0 "" 
  123 r_j_x40  "x40"  10 0 "" 
  124 r_j_y40  "y40"  10 0 "" 
  125 r_j_z40  "z40"  10 0 "" 
  126 r_j_x41  "x41"  10 0 "" 
  127 r_j_y41  "y41"  10 0 "" 
  128 r_j_z41  "z41"  10 0 "" 
  129 r_j_x42  "x42"  10 0 "" 
  130 r_j_y42  "y42"  10 0 "" 
  131 r_j_z42  "z42"  10 0 "" 
  132 r_j_x43  "x43"  10 0 "" 
  133 r_j_y43  "y43"  10 0 "" 
  134 r_j_z43  "z43"  10 0 "" 
  :::
 } 
 m_row[123] { 
  r_j_Frequency
  s_j_Symmetry
  r_j_Intensity
  r_j_Raman_Act
  r_j_Raman_Int
  r_j_x1
  r_j_y1
  r_j_z1
  r_j_x2
  r_j_y2
  r_j_z2
  r_j_x3
  r_j_y3
  r_j_z3
  r_j_x4
  r_j_y4
  r_j_z4
  r_j_x5
  r_j_y5
  r_j_z5
  r_j_x6
  r_j_y6
  r_j_z6
  r_j_x7
  r_j_y7
  r_j_z7
  r_j_x8
  r_j_y8
  r_j_z8
  r_j_x9
  r_j_y9
  r_j_z9
  r_j_x10
  r_j_y10
  r_j_z10
  r_j_x11
  r_j_y11
  r_j_z11
  r_j_x12
  r_j_y12
  r_j_z12
  r_j_x13
  r_j_y13
  r_j_z13
  r_j_x14
  r_j_y14
  r_j_z14
  r_j_x15
  r_j_y15
  r_j_z15
  r_j_x16
  r_j_y16
  r_j_z16
  r_j_x17
  r_j_y17
  r_j_z17
  r_j_x18
  r_j_y18
  r_j_z18
  r_j_x19
  r_j_y19
  r_j_z19
  r_j_x20
  r_j_y20
  r_j_z20
  r_j_x21
  r_j_y21
  r_j_z21
  r_j_x22
  r_j_y22
  r_j_z22
  r_j_x23
  r_j_y23
  r_j_z23
  r_j_x24
  r_j_y24
  r_j_z24
  r_j_x25
  r_j_y25
  r_j_z25
  r_j_x26
  r_j_y26
  r_j_z26
  r_j_x27
  r_j_y27
  r_j_z27
  r_j_x28
  r_j_y28
  r_j_z28
  r_j_x29
  r_j_y29
  r_j_z29
  r_j_x30
  r_j_y30
  r_j_z30
  r_j_x31
  r_j_y31
  r_j_z31
  r_j_x32
  r_j_y32
  r_j_z32
  r_j_x33
  r_j_y33
  r_j_z33
  r_j_x34
  r_j_y34
  r_j_z34
  r_j_x35
  r_j_y35
  r_j_z35
  r_j_x36
  r_j_y36
  r_j_z36
  r_j_x37
  r_j_y37
  r_j_z37
  r_j_x38
  r_j_y38
  r_j_z38
  r_j_x39
  r_j_y39
  r_j_z39
  r_j_x40
  r_j_y40
  r_j_z40
  r_j_x41
  r_j_y41
  r_j_z41
  r_j_x42
  r_j_y42
  r_j_z42
  r_j_x43
  r_j_y43
  r_j_z43
  :::
  1 -370.287760345775 ""  512.653868368318 0 0 -0.0065571460700697 0.0219738760114619 -0.000828298258946822 0.00476611008237071 0.00469569398854524 -0.000446161621460351 0.000841989177982104 -0.00239601104739134 -0.00164833502521728 0.0029688963423796 0.00133412594820728 -0.00082222264847926 0.00232681131476963 0.0015430701986198 -0.000107722838759794 0.00106561555398057 0.00142088257696762 -0.000172807866859144 0.000230303708725008 0.000606621370324441 -0.000640756633135949 0.000576338571575217 -0.000402313282350331 9.55056211374536e-05 0.000543119393373375 0.000369591698124293 0.000365613553566287 0.000349910069152822 0.000191045738668091 0.000264015086284597 0.000924320966779669 0.000366812940424902 0.000495506076691569 0.000417472602362012 0.000214551846470924 0.000142973864372672 -0.00400294387810837 -0.00103362087639346 0.000399254553307115 -0.0125234537579653 0.0381895535996192 -0.0252987783690345 0.00385412829915186 -0.00460462985822288 0.00125772229128248 0.00321711241351644 -0.0010726049703403 0.00193670383229005 0.000197477878707495 -0.000752624323186617 -7.14904330701754e-05 -0.00035894254335605 -0.00365390839143627 -0.00222650008196963 0.000255790716805494 5.24558507148735e-05 -0.000217994270150907 0.000116645239131366 5.41434760569744e-05 0.000664902837019894 6.55726553871264e-05 5.95135056854597e-05 0.00081314957817664 0.00105255178967097 0.000194224795340985 0.000437398860440711 0.000903401331138564 0.00117516603429436 0.00217392246594827 0.000999662279594792 0.000965508819243921 -0.000216557165595764 0.000508996975103161 3.83241190742993e-05 0.000247153546834042 0.00037993599504464 -0.00033973529973963 0.000460676134160308 -0.000164751950999152 0.0004455519988694 -0.000186283454951196 0.222315238057546 0.0431905244579797 -0.0559306844372062 -0.0239401301039706 -0.0454994295995396 -0.0227587300796998 -0.0123874359416158 0.0547727381154923 0.02906591611805 0.0739020926804885 0.0211151924323976 0.0444861244916361 0.102151185247031 0.0269989008986572 -0.0218937467111571 0.0424939194064467 0.0445746746313823 0.0103248927296866 -0.0353419052662438 -0.00678479839615263 0.015492911824521 -0.0849783834152814 -0.0315709713051096 0.0419905703614952 -0.0429963993196342 -0.022501613643633 -0.0114228959593431 -0.0367940924317839 -0.00779566252783091 0.00367262510535994 -0.026691576679866 -0.00512030275306694 0.0137849788231809 -0.0821535665692942 -0.0472690687992723 0.0317549164569398 -0.0651618881510519 -0.0311183375596956 0.0472569842907985 -0.0485584949433146 -0.0233905327440323 -0.00635575111797355 -0.0399277275239098 -0.021619549218752 -0.00445200642972981 -0.0394575997691837 -0.0178901556526931 -0.0084801051920564
  2 50.4975186777078 ""  1.49184232839648 0 0 0.0221422597325217 0.00950543882803181 0.00049455401544906 0.0275262162778232 0.0654493005067438 -0.015467929796077 0.0247537912484017 0.0486455265251399 -0.00323551253901792 0.0269562967783725 0.0377262980106077 0.00477609281606957 0.0271840144235572 0.0156691146403837 0.0161305744953079 0.0249547015719112 0.00464039498724228 0.0201933757058248 0.0212481153244424 0.0223694216881065 0.00925681456115619 0.0205794034669931 0.0434478124502937 -0.00230377931816667 0.0287453896713765 -0.0311583365819619 0.0374605176046933 0.0253398389663416 -0.0272212138533671 0.0351243381257663 0.0691132940958598 -0.0455161057149265 0.0496265096829166 -0.00389622799433756 -0.0601888265605493 0.0452895586154241 0.0339488559157667 0.0127220829687527 0.00206092825678406 0.0507615511233221 -0.0137950286230913 0.0143382062192864 0.0290477817496593 0.0437826314912319 0.00281680414308419 0.029527977096487 0.00517190707542208 0.0229518020497393 0.0188649257286247 0.0176608622147394 0.0104680664284384 0.0182709014188502 0.0545399078029402 -0.00894392729403729 0.00478180679910389 -0.020434816276374 0.0288388904783631 0.0273618277633708 -0.045714870077113 0.0441722670708172 0.0415715594909511 -0.0135987291965878 0.0309776606827593 0.0797537071410378 -0.0525707687230674 0.0552904251857721 0.088721920387387 -0.0300805185794504 0.0368186762779535 0.0681178105703843 -0.0646149520601551 0.064391217009301 -0.00504788526452162 -0.068061893030792 0.0478221198345902 0.000342160233177774 -0.0840684122059678 0.0537606137812396 -0.0312544237591124 -0.0494647600313425 0.0399749747004877 -0.0589202581202088 0.0034418841283551 -0.0277536138032379 -0.0304989273654653 -0.0437196214677418 0.0162483644425909 -0.0316697935613205 -0.0171517518427793 -0.00176228399336564 -0.0808432439212008 -0.0114356316486203 -0.0332507888036209 -0.0464961487947657 0.0212366588810131 -0.0317379185617117 -0.0489827579035888 -0.0286495740887976 -0.00043240500659394 -0.0523633262942872 0.00221464522306264 -0.0583789123519715 -0.0687681772032357 0.0163176704108337 -0.0531380971299904 -0.0498199991062209 -0.0237115341250669 -0.0611710726011689 -0.0354218169175879 0.0110590673552236 -0.0597020130533897 -0.0584169848091744 0.00337536042494123 -0.0569031570974783 -0.0770511306846657 0.0247120895873961 -0.0480843854489439 -0.081333238219559 0.0133421337117079 -0.0656238460658806 -0.038390627005077 -0.0364289128297181 -0.0609822487606068 -0.0680264135831375 -0.0327454007381766 -0.0611325691019469 -0.0405194126194123 -0.0216915247364213 -0.0609826482788116
  3 53.7180896849956 ""  3.47526667725266 0 0 -0.0086218351494797 0.00572876894185036 0.0203012299369256 -0.00973937870865042 -0.0188795971950364 0.0340805287700164 -0.00416403533527092 -0.00518340785104208 0.0207714786518856 -0.00720658307479826 -0.0220259354634514 0.0132852101801659 0.00118359587613389 -0.0199522343314004 0.000239419032614611 0.0139659124222798 0.00199644267233742 -0.00640804273588838 0.0167309097057016 0.0218155646306953 0.00115894555167146 0.00789329682192083 0.0183474965435987 0.014479364440589 0.0272046636120181 -0.00743062215221083 -0.0197500847249868 0.0370684540730374 0.0536976659187869 -0.0387143747564841 0.0706897845169794 -0.0542180050136206 -0.0549216373803059 -0.0110776048585905 -0.0365222285669283 0.0221007175615992 -0.0139217669215955 0.0526982156850671 0.0175145307462564 -0.0158283744245822 -0.00504619076700223 0.0544563210926672 -0.0167277509934746 -0.0385020243307314 0.0181711294953361 -0.00162186783459934 -0.0366488132730194 -0.00441416601434568 0.0260396519557291 0.0380918915170164 -0.0026397571182296 0.0108112863433825 0.0299489409402061 0.0202308650968004 0.0201412235674886 0.0849769782546906 -0.00972222585679069 0.0440712892336038 0.0542231334661564 -0.0507072882162877 0.0539711695417816 0.0663164514574844 -0.0698747236357682 0.0650342554620171 -0.0938657232430766 -0.0449229143711657 0.0989780732223283 -0.0338271357706123 -0.0815414650088346 0.0811205497811568 -0.0671128788924854 -0.0627046729304164 -0.0160284915017497 -0.0742491301905817 0.0343756804266363 -0.00406919924474203 -0.0481169233056931 0.0187161789707532 -0.0419799458726844 -0.00801136654095011 0.0420055648342823 -0.028288212899951 -0.00360004082642332 -0.0375120588565125 -0.0256249598600778 -0.0216087094818549 -0.104172905335156 0.00644210983492779 -0.0199783237820897 -0.0414979454217569 -0.0224617518041754 -0.016586214618247 -0.0704559453021815 -0.0715643576265072 0.0158353172090958 -0.0295218472964637 0.0607316368997922 -0.0479994836745586 -0.0377140549214923 -0.0479156123941775 0.0380043127931378 0.053018027320038 -0.00332220219406026 0.0109120122685652 0.0278968788620875 -0.0296954962088561 0.0578224021385584 0.0958583091781036 -0.0739369566012843 0.0303665534465764 0.0285198248550687 -0.0688378916109933 0.0480254516902984 0.0612667760516742 0.0236416224147718 -0.00308580278640308 0.0176325491886696 0.0202549468797016 0.015743382885305 0.0531215992605535 -0.0597150316810854 0.0743232646317713 0.111597191616763 -0.00710740419751683 0.0646893903287921 0.117511192531012 -0.00997047784894523 0.0494094915834515 0.0889560967000392
  4 63.9570681441934 ""  0.873491281377194 0 0 0.0169208444197571 -0.0267915155039605 -0.035327561351273 0.0173892496473021 -0.00545810944518053 -0.0478851927797287 0.0104030656060066 -0.00824869547673671 -0.0387871460485468 0.0158094297930771 -0.00979306673862672 -0.0238868997085778 0.00616963116308303 -0.00388503739442425 -0.0134186745965565 -0.0107193527673759 0.00617657368926883 -0.0194501088148089 -0.0155561313331034 0.00381587286394378 -0.0335424384924096 -0.00509755815329224 -0.00369712330606784 -0.0429212755279099 -0.0222062248156348 0.00639945545771885 -0.00313025971071861 -0.0551206129723758 0.0903586376747723 -0.0420971595720358 0.048019058420349 -0.0527223448170951 -0.034312871885692 -0.070941522761135 -0.02468661223437 0.0873410872945709 0.0197617856746396 -0.0881237703243943 -0.0320043842865673 0.0222789542399868 -0.00941256887938052 -0.0817439085395943 0.0275294881209698 -0.0140486773857747 -0.0203406972400616 0.0116100475668976 -0.00732812184250916 -0.00033634731823968 -0.02778497763483 0.00958587086007602 -0.0382439617313125 -0.00971372262267001 -0.00213997468633086 -0.0543561946848712 -0.0844932080190568 0.130277751277676 -0.0110038411920639 -0.0641170142951236 0.103383717820165 -0.0358668174756416 -0.0404488607050913 0.0989581069596477 -0.1073184856648 0.067995988577181 -0.104092236004007 -0.0120453928348954 0.0831602906407852 -0.030186236247752 -0.0888836754312192 0.0454664999537311 -0.0635024806631721 -0.0230260491664238 -0.0541502358419257 -0.0805549804874878 0.114496459670319 -0.0764680301788119 -0.0317636208109648 0.100361730330674 -0.120690176751297 0.0152230724728622 0.109960398974728 0.0212495649204308 -0.00888066109542556 0.0610393036692211 0.0253786858381228 -0.0114466406582805 0.0911193257478304 0.00395172324776289 0.005729277630103 0.0386310387734338 0.0113346304361002 0.00406670444951015 0.0983519146932382 0.0470765774259404 -0.0387511955427508 0.0574288006758465 -0.0346956160537999 0.0495932301071449 0.0329713331678081 0.00984565555635703 0.0162122852346545 0.0116268411387806 0.0014637637377544 0.0103568366179693 0.0267374645697299 0.00169834991491018 0.0160232219316789 -0.00509822307258845 0.0101825677776556 0.0159121558690317 0.0135823376671302 0.0223879534619532 0.0201713546075551 0.0122569419483143 -0.0206515231590822 0.0127916466249232 0.0309717202968784 0.00821793653450483 0.0146320380258062 0.0156168839796098 0.00769262696670465 0.020363767863537 -0.0149214131970125 0.00158734928723126 0.0160697286765236 -0.00588680777187089 -0.00952278954687662 0.0117006228647755 -0.00636121662510825
  5 95.38524735557 ""  0.749242974399761 0 0 -0.00947032918333583 -0.0305059209379765 0.0277828191941744 -0.0137828834860629 -0.0633720218911002 0.0390329223154 -0.0148789483322868 -0.00893979298203887 0.0144600796993018 -0.0194244930488797 0.0217705360629464 -0.001412566596934 -0.0189718961704242 0.0372916533646726 -0.0104796114368352 -0.0139114300790717 0.0209608485161555 -0.00370546464570173 -0.0120294903518161 0.018687377412878 0.0014632151804484 -0.0124177187256117 0.00654179633539937 0.00967396831409483 -0.00611197067156382 -0.0170357835343277 0.00750101760442026 0.00233170303682849 -0.042014690081321 0.0187387430747709 0.0205144966497019 -0.0153957324325569 0.0336989171172727 -0.0326207884969185 -0.0454794700546057 -0.0154505678469601 -0.0157992291066602 -0.0186744312015145 0.02637385951434 -0.0237081410562485 -0.0236538215566635 0.0316346544546258 -0.0220548546807472 0.020180320730628 -0.0013604177600784 -0.0215545121774173 0.04948683443313 -0.0178999045804414 -0.00849329203188338 0.0166720451433425 0.00292492314406183 -0.0102302816379274 -0.00385730756165632 0.0159544231254947 -0.00976564681293954 -0.0483464093385039 0.00123352752852907 0.0080630060210617 -0.06739938726145 0.0262072605199058 0.0151230197093272 -0.0298656400468895 0.0373965656674648 0.0257849823399653 -0.00576501024030923 0.0324879806735948 0.0343074925579325 -0.00245583887719228 0.0379667837807346 0.0213431102634378 -0.0372315248087854 0.0474089144831835 -0.0408739992193918 -0.0349729303195925 -0.0224327075690921 -0.0246860696906831 -0.0767966382148611 -0.00798462232492334 -0.0527088697763964 -0.0457501015632913 -0.0322632081587788 0.0564137362632951 -0.0302168872070612 -0.0165303630712194 0.0363687232181524 0.0157561229086237 0.0226245068222347 0.019746763303472 -0.0237810391229615 0.0137978371899032 0.0585859889396883 -0.0301593601476925 -0.0192288899510041 0.0679758216396044 -0.019503737652384 -0.0199512352747865 0.00320946491489868 -0.0414875471671257 0.0159408804200552 -0.00876014508083477 0.0506917516712829 -0.0503289152299693 0.0430278893467184 -0.0311396847617713 -0.0304922419754242 -0.0291798878673695 0.148332391812227 -0.0613107760698532 -0.0791512991152347 0.0167833010341744 -0.0570926898919484 0.0367575457672034 0.0687133431765516 -0.0447883703499051 0.0302421070551805 -0.075976617197021 -0.0492607695257985 0.0899524499689671 -0.020669993580688 0.0159670223944694 -0.063085013699889 0.190730932759976 -0.0637140784683099 0.0353833246999576 0.181210870747341 -0.0694641489524468 -0.0730096941959612 0.144738669620288 -0.0587049510299021
  6 100.884989626577 ""  1.10782689726985 0 0 -0.0130984642650275 0.00384111732931855 0.0195414351619948 -0.0138555442793519 -0.00598786223355687 0.0217157724198849 -0.0088875305720095 0.00786319986645958 0.00956422241804496 -0.0215849886078916 0.11079811968622 -0.0355877529279967 -0.0204663097419286 0.124507022246035 -0.0452981399084644 -0.0059880646399371 0.0390473180186511 -0.0108771337796793 0.00831170769957735 -0.0603506037381092 0.0314965770762841 0.00715332218130889 -0.077557241887183 0.0425198114677404 8.00323394573041e-06 0.0143252321403478 -0.00394948572364837 0.000361180350857354 0.0318962535480582 -0.0102211689046145 0.0511992897435262 -0.00790148012113494 0.00618768679544028 -0.0427082086781795 -0.0238432070512661 0.00605475320187159 -0.013843794911207 0.0304691847190858 0.0180185455148633 -0.0182276979723378 -0.0013225902194641 0.0384231371208315 -0.0315354550030324 0.173176074559932 -0.0614040640792034 -0.0303112835747157 0.19600098487019 -0.0769780016454059 0.020444327167931 -0.126231953415682 0.0576605423680231 0.0172926189493828 -0.153863549726225 0.0757388561657656 -0.00219392734316146 0.0415047497985706 0.000384340123500834 0.00117000054923181 0.0339794589624075 -0.0129673958395566 0.00230429314592405 0.0330444123842145 -0.0226987492231088 0.0615849675856021 -0.0143041330438877 0.0119821414117616 0.0803018647406579 0.0157135343016583 -0.00418264962219829 0.0536393949510869 -0.0371650021975928 0.0220646146278791 -0.0552984817573986 -0.038574473168836 0.00654054617054353 -0.03175487672143 -0.0553935780600399 0.00934456818966515 -0.0771869586736912 -0.00663495397319264 0.00518256130188507 0.00127095334720347 -0.00630837435415474 -0.0058476840918787 -0.00918616761589306 0.00418670467862949 -0.0319177504010733 -0.000325402022238945 -0.00502173678998198 -0.00802156698325217 0.00668291759608917 -0.00520341200152694 -0.009357694795776 -0.00265167076370042 -0.00683692477794427 -0.00443507848745311 0.0197152192286449 -0.0174451277798416 -0.00645353311090134 0.0349368380269437 -0.0692444797040839 0.0190841997121354 0.00671958656179579 -0.0130253039645644 -0.00325352865666891 0.02048092745952 -0.0446942914477764 -0.00246193491512544 0.0501931399197639 -0.0751301873323916 0.0797047225952658 0.0509023158382141 -0.118534744955712 -0.0113264274442863 0.00925549715867702 0.0269248737129991 0.0147721709358938 -0.0163243647055648 -0.0149934266936907 -0.0438683013614253 0.0370075969888956 -0.0763145080741983 0.00867717564955978 0.0131766827299293 -0.036727528195523 -0.0570448084456524 0.0010165415064341 -0.00137495282268259 0.0242706018577685
  7 115.692985538014 ""  0.488449317709201 0 0 0.00180440723886834 0.0349971207485175 4.81171194420506e-05 0.00240294763327563 0.040205777105451 -0.00782154108331988 0.00995315853258023 -0.0249643486360638 0.0141098953951595 0.00912648638508648 -0.015101073929685 0.00957151683693477 0.0123378314959337 -0.0377717709039932 0.0186976748897639 0.0154621570121321 -0.0684569829702048 0.0313571234262003 0.0213319834948643 -0.115057105194637 0.0477651618988556 0.0188753767839733 -0.0963740021542983 0.040496210375155 0.00423955184759834 -0.00949536852936652 0.0114727221705257 -0.00768618800481907 0.0421251096416973 -0.00998126997284109 -0.0358654568967352 -0.0197967232964919 -0.0403957779695105 0.0411316358900307 0.0317589736799284 0.0564523388134193 0.00809414204046694 0.0532418709202113 -0.00032157310170156 0.00111291487503628 0.0276295844592279 0.017129272934463 0.00564591049032342 0.0189933769279382 -0.00412951446464129 0.0103707181388025 -0.0202538782549564 0.0117691092175828 0.0253532156764323 -0.152933966839286 0.0621759250655935 0.0223804723429581 -0.123391235373347 0.0521751496091982 0.0187437258606468 0.0558879141483139 0.0280758488103137 -0.0169955146982948 0.092253819508603 -0.0280331864083334 -0.0336440105209427 0.0176378038444698 -0.0463315582405026 -0.0263003257521472 -0.0481657846936794 -0.0284003645977488 -0.0631375826447391 -0.0479676452241962 -0.0732470689440439 -0.0477737877514112 0.0310083382414199 -0.0565235924008037 0.0444259545566737 0.00163523809471101 0.0686691939065434 0.0341307908408885 0.0827710167880793 0.0354975124710174 0.0709023322708787 0.041157867771869 0.0957011001544281 -0.011478859492629 0.0239523579412199 -0.0110249062626066 -0.00615966641351631 0.0297641491353159 -0.0111737826678653 -0.0054420554223552 0.0259349434445035 -0.0112320245850558 -0.0057409587075264 0.0274813073228702 -0.00996286127348518 -0.00312792735389195 0.0203790844337148 -0.0120183756692914 -0.00648724149895611 0.0200930943199704 -0.00999187035420067 -0.00960238214500074 0.0133666221239692 -0.0267133530251864 -0.00895400179366468 0.0100096636100517 -0.0213482768508122 -0.0383957560945215 0.0784927441773534 -0.0643585459977361 -0.0323261646935988 -0.00746709234166416 0.0159042332318955 0.0343138130838329 -0.0114121421604045 -0.0446327219389262 -0.0118022692475159 0.00589807608656858 -0.022726336864153 -0.0151987529968433 0.00668262954095147 -0.0167120886476604 -0.0391841474752536 0.0916901968254126 -0.0750489260199332 -0.00806053669188808 0.099539108119723 -0.0985324116257655 -0.0887625027912314 0.0920265964422974 -0.0513994970888503
  8 125.872937578715 ""  6.64743271927111 0 0 -0.000600837324380622 0.00408478372147009 0.00868683008376917 -0.00126944356300766 0.0238979570366434 -0.0126475858149572 0.00247750121924798 0.00432302773743217 -0.00739888045023681 0.00250518758715081 0.0058518806189999 -0.00794788479724416 0.0035374286305995 0.000985668316283644 -0.00568399446799173 0.00438772548720679 -0.005494301335371 -0.00307878393729332 0.00550329594104395 -0.0167531907654395 0.000155285351311077 0.00510578947428115 -0.0125112240956971 -0.00100252973489974 0.000734154461673315 0.00358016194513127 -0.00259602197644235 -0.00568026815497763 0.00948445218033108 -0.00635149456823468 -0.00251259821208202 0.00394176168795002 -0.00451873766643031 0.00638194403214896 0.010260475508967 0.00524678924547831 0.0181992224347408 0.0192087699540342 0.0103504446544183 0.00691182238512592 -0.0109365693600273 0.0317029117626357 0.00268113451975212 0.0129300004765332 -0.0107734579848866 0.00315891645755996 0.00487934345607321 -0.0072687282905954 0.00581649158623362 -0.0250857752828908 0.00312784247358182 0.00610814253309502 -0.0144469239887672 0.00130217088205754 -0.00170000899489732 0.0105293764613861 -0.00202985998352698 -0.00896587739472217 0.0182580874806644 -0.00675656517285725 -0.010817802416119 0.00464420821496766 -0.0131258011594402 -0.00328127746886781 0.00484803385807311 -0.00498193879402865 -0.00381214808715322 0.00265303426978435 -0.00282304372690665 -0.00243656697387408 0.0052400871196099 -0.00555981404778306 0.00956201117096483 0.00770185392742035 0.00729602007719397 0.00363265939597837 0.01754728227316 0.00492355293794837 0.0100335063297621 0.0104449916334884 0.0085200945723038 0.0284658076050553 -0.00413917816038079 -0.0950356298719282 0.0295369903535127 0.0493037074935392 0.0945241048972278 -0.0292436294473025 -0.00739373967081185 0.00904334700477846 0.0286695917926047 -0.0150668239931591 -0.118442702065367 0.0541361304282609 0.0392600366326856 -0.104280994217097 -0.12769078249446 -0.0468201486364266 0.0148202130984462 -0.0631891661426686 -0.0409667953659504 -0.0107455865547438 0.0167255258940088 -0.0392639806658044 -0.102175197216081 -0.00428410693279809 0.000459027776330423 0.126678199450374 -0.100904454351124 -0.0546309819269301 -0.0336940391905858 -0.138529951849331 -0.0559700609127515 -0.0103013343629544 0.0622795806015278 -0.022219580519089 -0.100594014372099 0.0275779511611744 -0.0367002012583928 -0.0912190426902444 -0.081646073936223 0.00430913478277546 0.20134495429385 0.0367148347936841 0.0152906916768914 0.156970655772137 0.0759031677247964 0.0152360795834066 0.126807662923244
  9 168.775658755179 ""  2.13489027472001 0 0 0.00184877727472532 0.00675725478469075 0.0348182724612554 -0.00806989506494142 -0.0503103664122378 0.0239788658844518 0.00735224077482219 -0.0288505301514172 -0.00312520160121096 0.00228216063031979 0.00841614801121499 -0.0231411650934552 0.00536471286658079 0.0186239592341058 -0.0280211747590931 0.00996235681374247 -0.00642664011953243 -0.0177297891242937 0.0155198827528666 -0.0419715405925623 -0.00329303473615543 0.017171380731189 -0.0525534424676323 0.00635251607303004 -0.0042444082992371 -0.000663363663047818 -0.000230144877910904 -0.0325965748125032 -0.00877081230169585 -0.00449939840766322 0.0024404045076667 0.00778106814991646 0.0200758700921789 -0.00157918735304965 0.00452382708590446 0.0136324340901207 0.0113455563334005 0.0332066593918081 0.034677352046854 -0.0318014530431138 0.0165003368494523 0.0584721482461427 -0.00179761835782947 0.0258545521490765 -0.0306172795482903 0.00198968987830135 0.0447176247511673 -0.0400939808370128 0.0193040135839465 -0.0659124840247361 0.00558710905688031 0.0233782079245486 -0.0857560539130596 0.0239390461164982 -0.0308024277254562 -0.0149267387681667 -0.0115901323921312 -0.0444478487331002 0.000499529351392362 0.0089690008218669 -0.041499908039775 -0.0169789122784692 -0.0132162762624895 0.0216300403371533 0.0167432995178868 0.0238130834706606 0.000426513536824985 0.00511976428185383 0.0136752111930332 -0.00887290591078812 0.00802309726412626 0.0378237774149119 0.00960447288047231 0.00611790030401379 0.0169599679325795 -0.00944220005991833 0.00763500009695256 0.0238485594583496 -0.00488973070674865 0.0028729725701434 0.00833355881236969 -0.00257437208563841 0.0200055969523968 0.00312621885686498 0.0096478817175655 -0.00107735727259547 -0.000329187542982968 0.0183851686296154 0.00446873837290367 0.0132475209337495 -0.021121440634528 0.00612601720281239 -0.00370452660446142 -0.00278746516728534 0.0325839160007598 0.00263592716640321 0.0305838936408966 -0.00874683314508222 0.0147411837476008 -0.0438163487401137 0.139541715799878 -0.0636668880050165 -0.0157993819014865 0.0440572489344575 -0.00380585276021323 0.0291802280823053 -0.0666958294088037 0.017053932260402 -0.00764469163751253 0.202037780236892 -0.262919667308319 -0.150429213521097 0.285507179282804 0.0358639335498429 -0.0224749010799474 -0.0379495496212994 -0.040698346323854 0.0237616736173246 0.0456224852169409 0.0767114234238438 0.0211352315008316 -0.0217500905442731 -0.0145815098299296 -0.032734450900535 -0.133285015461208 0.201999226115005 0.14800925199037 -0.200292586269603 -0.0715843811406635
  10 185.118422915568 ""  0.452158297283174 0 0 -0.00989216793237865 0.0373797681857099 0.0783278150413331 -0.0245649359003229 -0.0424701897776696 0.0295366507618493 0.0198043416563469 -0.0306150856811049 -0.0236345414455963 0.0185762092873984 -0.0450845324388146 -0.0359188699146425 0.0334488850611699 -0.0267199793706105 -0.0509561709580223 0.0409303371298752 0.000654320248061597 -0.0577937836229057 0.042208999877886 0.0145875394303121 -0.0589777371969043 0.0405735189127777 0.00214832542560197 -0.0351703772432295 0.00178633480090704 0.00732564478012367 0.00076895251999025 -0.089485183820342 -0.0242796193760042 -0.0109583200664407 0.0320983657726853 0.0315571788431476 0.0676755134059563 0.00928183039975593 0.0231458139673097 0.0483821739054263 0.0309941079417447 0.102927719022603 0.081128829309769 -0.0596882416022155 0.0357230084509599 0.149802594522995 0.012360638939855 -0.066783911989829 -0.0287041593439793 0.0317645461709178 -0.0384467178270394 -0.0561957803614755 0.0429897880015572 0.0342278233874707 -0.0677650713820456 0.0479582811936722 0.0167341349734876 -0.0224626461186644 -0.112087336433731 -0.0406123716510022 -0.0501265353504719 -0.123414152712916 -0.0242010783112465 0.0451781670558488 -0.093881800203118 -0.0298563231543318 -0.0336929474867832 0.0785988567897268 0.0574253754155962 0.0748610825833441 0.0351864486485344 0.0328712490921936 0.0567430339629845 0.00511744844150179 0.0190302186469709 0.119226057922104 0.0627495516049741 0.0358159413969375 0.0631225957023523 -0.0250688679387356 0.0329107349904393 0.0947018486602014 -0.00487795572368572 0.0129846315518902 0.0206973316153355 -0.0286971512596982 0.0338466637458938 -0.0147464156976597 -0.0162884060473545 0.0310524774969719 -0.0146790358821628 -0.000816205992782047 0.0142658281625177 0.0208439824152446 -0.0203638364486415 0.0149688414928851 -0.062610052713527 -0.0496214100046459 0.0773366084213031 -0.0136838932196848 0.0209381429637737 -0.0295533535796828 0.0266851294721758 0.00533209587406382 -0.0505664834659756 0.0265103994046896 -0.0149996950942044 -0.00150368000217003 0.00401142701097833 -0.0256544323442809 0.0147681648882794 -0.0135115919568577 0.00248170059901627 -0.0701711940604876 0.108402886197319 0.0453837738626257 -0.111494520159747 -0.0145414545562482 0.00205714560405933 0.026191512049951 0.0142906634874809 -0.0404220205587575 -0.00750156466031438 -0.0190651149699773 -0.00790042555164531 -0.0183770073281247 -0.00205819106304108 -0.0179828221072252 0.0349541952185454 -0.0974444011172999 -0.0720992502770217 0.076258390066246 0.0263684628486996
  11 205.00957731505 ""  21.0156413552873 0 0 -0.0230156080570481 0.00617697034757853 -0.0131197248832402 -0.00997152440369872 0.0731329056083748 -0.0299505281416717 0.00125341956928 0.0218774914087503 -0.0141552761372962 0.00245962110771428 0.0190585543425929 -0.0169573141933707 0.0103714112613251 0.00920657301661288 -0.0173502882779675 0.0182500582305488 -0.00179311105150243 -0.0114253863900565 0.0180437219909144 -0.00608754856024004 -0.0101331826446071 0.0117655016217082 0.00951401063546349 -0.00986545238377703 0.0112961780473373 0.000846423587929741 0.00359302862106856 -0.0121751509534797 -0.00558583713372339 9.5810509428324e-05 0.0184221352022723 0.00746541506758769 0.019616644800823 0.0197525581164588 0.0107267503624551 0.0174218668212876 -0.0128240233361584 -0.00150310451443281 -0.0105948321223861 0.0138509275634009 -0.0160973285669495 -0.0125373563583793 -0.00118595791856419 0.0328693634063281 -0.0229607305785969 0.00807772925189556 0.0101190490558783 -0.0236439512925352 0.0202903683980973 -0.0155075862214965 -0.00670091372411792 0.0133058918038072 0.0141840744630475 -0.00608424555945897 -0.0157024642134226 -0.00955048469167934 -0.00789775246377321 -0.0212659024995831 -0.00282064223961096 0.013223281779457 -0.0151084689071332 -0.00864193788798876 -0.00694548128384189 0.0423175824630813 0.0106377194533449 0.0265328736611338 0.0163659371543912 0.00350745472451958 0.00444095051016953 0.00430307139189826 0.0111773855622761 0.0393680926444228 0.0308273839124067 0.0108483829455928 0.0212433789359027 0.0114786546092314 0.0221774207858789 0.0228700235253731 0.0244175574447279 0.00854373402186604 0.0177667693549591 -0.0185170114041482 -0.0346385857011896 0.0258277067020472 -0.0391113816082055 0.0421502120012442 -0.0179547048216409 -0.0414798725973037 0.000968240636399084 -0.00743694356415812 0.0631161302323087 0.00107122333326101 0.0071724199541821 -0.0384163934131426 -0.0537893516827781 0.0309162405996383 -0.0375136233513179 0.00918988884064062 -0.0061755858903477 -0.0134166504358701 0.00722681049852856 -0.00698679113583851 0.0505604818915932 -0.14697318935238 0.0763884577434123 -0.00956147468246095 -0.00280599255017314 -0.0037921842791689 -0.0677772496063302 0.00959798547473479 -0.137686434400063 -0.00419974269160363 0.133813449743195 0.0645890292177156 0.0775576156854827 -0.28784476469979 0.00820517752749244 0.072766362614586 -0.159708448380921 0.229396169287415 -0.0504683289410326 0.109768602837508 -0.0611953434654312 0.0417135992212501 -0.00106139828069191 0.117489890260169 -0.0214467895765537 -0.120456683704467 -0.0700207385391412
  12 231.199263650812 ""  9.54759302199908 0 0 -0.00944445131116507 -0.0218692336335148 0.0674307012606268 -0.0204098529308357 0.0287180574321273 0.0172207743050277 -0.0144991132661045 0.0724365256170175 -0.0186820765536632 -0.0236302510003103 0.0799780110960274 -0.0417937026126522 -0.0047365168033564 0.00218336309657322 -0.0245570333105487 0.00957317454710466 -0.0575138145306101 -0.00040693132340009 0.00914992263300613 -0.000376805844287852 -0.00744469487824376 -0.00512989963034941 0.0734001487706865 -0.0187910530466412 -0.00544879998353812 -0.0438087447536557 0.00382576937768192 -0.0393410964929573 -0.0198981354851297 -0.014418989444292 -0.0647076161197496 -0.04102535896294 -0.0392755990112891 0.0455857805008297 0.0108181463436105 0.0520880989394366 0.0214853497868108 0.00808644109092849 0.0710613051084466 0.000240152389182031 -0.0462274143465727 0.10956607470456 -0.0426033461837669 0.105257862540852 -0.0546727393611039 -0.00622285079726405 -0.00955556694191853 -0.027234244301696 0.0215299100363288 -0.0118404855318121 -0.0018000551807591 -0.00226909762619661 0.098538660171697 -0.0171667392636898 -0.0369482171545079 -0.0150585263910298 -0.00612026399163065 -0.054745654756923 0.00474598544056031 -0.00547384343226819 -0.0505961268189108 -0.0317736630762466 -0.0432919769470369 -0.0265425639833027 -0.0697313113176696 -0.0174749208138206 -0.119438508105912 -0.0967238667030288 -0.0958194531675881 -0.100418545087549 0.0472695291345381 -0.0433749174267622 0.037110447905457 -0.037089090480068 0.0663544271385678 0.0432858922008418 0.087487985032203 0.00782170113919516 0.0970308637229162 0.0271779184505994 0.12023323504524 0.0380529594471814 -0.0333365764276738 -0.0307182204761445 -0.0192384583537237 -0.0544751835351223 -0.00331517812352409 -0.0177681328355583 -0.056660779267301 0.0296811764054425 0.00587022287598782 -0.0577248642933141 -0.0467125907968249 0.00765999362890638 0.00435759762490788 -0.0263943432020043 0.00129483513183078 -0.0980197789382526 0.0322022523052026 0.046373950171588 0.0192370515643314 0.00914748417323078 0.0261755744622373 0.0283402131745386 0.00567393980957792 0.0493409604934802 0.0120812105533932 0.0044249360018738 0.0562271698857149 0.0218360339296864 0.0165814080797378 0.0458117844025923 0.0108126080608667 0.00374645688093138 0.0165732535538606 0.0512062743908976 0.0171804408260862 0.0422345241654879 0.0390298530553576 -0.025264155589835 0.0498174935856189 0.00754604114014255 0.0076510867599571 0.0460491691470509 0.010967830400189 0.00347040723667999 0.053914057686164 0.016293523868678 0.00653781799415473
  13 256.673511343915 ""  6.99811268334745 0 0 0.0340311769241189 0.0265477582404573 0.0659945837929923 0.0199174635329856 0.0905873027097202 -0.0197309654398422 0.025505997263219 -0.0150940270838543 0.0105133238718453 0.024479509516669 -0.0512761796015901 0.0171561382039945 0.00909905900710319 -0.016287372463172 0.0092424367311548 -0.0176567034065534 0.0235532139730811 -0.011384939731381 -0.00412088960754744 -0.0139845845099088 0.00948290220424993 0.0103155184528613 -0.0404950356826601 0.0149165281242968 -0.0303392640238397 0.0190558339784017 -0.0210331150020328 -0.0207502243518965 0.00511802223447875 -0.0150397028772847 -0.0180614307963654 0.0232922640981651 -0.00327470729433251 -0.088963012862869 -0.0367532495017261 -0.0608262652286131 0.0929452949611099 0.0826481164225535 0.0706186136280888 0.0374025385855125 -0.0119628575548023 0.147697910355602 0.0243750671807058 -0.0676322421722801 0.0237556441604936 0.0143293708445291 -0.0151696141260065 0.0232674550758573 -0.00300505724156135 -0.015113795133485 0.00963864329593614 0.0100371257531062 -0.0491628467890007 0.011247264862447 -0.0159855520874985 0.000474941084558928 -0.0178827170983297 -0.0180476725216143 0.00265293206301938 -0.0179692526431815 -0.0224479968458835 0.00446936591025023 -0.00514859830531071 -0.0633631951379554 0.0496448986223773 -0.0263066358071779 0.0016406430478064 0.0487086379032477 0.0521889460404525 0.0122548756456183 -0.0212833014604571 -0.0207246333387043 -0.0690098858675257 0.0153085984269621 -0.072260800275904 -0.0922070364590046 -0.129659230061288 0.00188286790103135 -0.1604804318016 -0.0535017173591196 -0.145708761459578 -0.00363583448673835 0.0146840633838179 -0.0730695665773509 -0.022635787084032 -0.0599125608292679 0.0222449578814979 -0.0248942735426913 -0.0332092512474624 0.0251591687360048 -0.0169662771451433 -0.0257524981954139 -0.145129081206143 -0.0692682127912891 0.0939801569543611 -0.0646881267653273 -0.0379338060089454 -0.0885686373196879 0.030388493760711 0.0448604741252856 0.02761273224773 0.0144644461800009 0.0284431435077796 0.0100159907625803 0.0313455678559011 0.0369948907528457 0.0208099726049802 -0.0141364293949573 0.0486201647521709 0.0307629667827991 0.00634888138004378 0.0591634030427301 0.0389944398808995 0.0194449334239725 0.0707360404403865 -0.0232896882782304 0.00958838293044006 0.0182356550653891 -0.000773211025987256 0.0731331761481253 0.0427651233717772 0.0361862587761898 -0.0335598877742837 0.0397810491444673 0.0201650564112323 -0.00462098489757118 0.0198361062104957 0.00466168785185593 -0.0215706651595241
  14 270.158286410699 ""  5.11931651118143 0 0 -0.056692686943548 -0.0328899856345912 -0.0337931528639192 -0.0396471385039861 0.0548712915771837 -0.0107536120494903 -0.0433396955580846 -0.0065349290990516 0.0197747345838977 -0.0423137701559223 -0.0443626429421886 0.0218753212585555 -0.0184705954222003 -0.0344445855590104 -0.00897796475720731 0.0142274847526805 0.00956772176313239 -0.0195012452286608 0.0148748494171778 -0.0137395589532965 0.001712524829786 -0.0102607873021004 -0.023763297346135 0.0329957747252363 0.0223626888531202 0.0208273257813923 -0.00754852409182318 -0.0204521905326644 0.00455739483939784 -0.0130473108589191 0.0904436761958785 0.0263929441912388 0.0550287069979643 0.0382796380394467 0.0359326691145618 0.00268299490850812 -0.0786614820564481 -0.0648218163468497 -0.0342934489347996 -0.00614841959692513 -0.0454943621635346 -0.0737664269280621 -0.0594129200808162 -0.0664658628411778 0.0275002231233374 -0.0268385293283175 -0.0584788893332049 -0.028457811477264 0.0277700149556961 -0.014903078794606 0.00429798348925029 -0.00152700484933211 -0.0242554963853253 0.0575659511444328 -0.0207431942886434 -0.00650961147714578 -0.0283913450417059 -0.0411751966838593 0.0182692300541222 0.0120921479976009 -0.0338097752962955 -0.00786406093533972 -0.0271253530976175 0.0899299425651441 0.0530515320674642 0.0458848798561163 0.145753734098859 0.0786966155376854 0.0861175194269119 0.104732240955426 -0.0571435178666979 0.0899996341026927 0.0958573103664705 0.0880172977549672 0.00389147717886678 0.00101690419017834 0.0389668336349893 0.0577051610425504 0.0382923310376366 0.00132026221724571 -0.0528137736414392 0.0486793064861624 -0.0538512428783933 0.0203279378288223 -0.0489392519349056 -0.0334066489257488 -0.00560451527754734 -0.0601190135985286 -0.0222870909662039 -0.00797614179778319 0.0154039453392026 -0.0221654598916798 0.121042830825367 0.091565346466212 -0.126546730846245 0.01873116659478 -0.0574990553701272 0.0053247022711423 -0.0130146965821093 0.0322742407046922 0.023805011070633 -0.0259499752479719 0.0088758428663508 0.0432783378866068 -0.0362385778350481 0.0553532140683311 0.0268517870656206 0.0104521571035078 0.0419527225549712 0.0251841396298484 -0.0130456583733326 0.0177654538339307 0.00576257737437999 -0.0339535077179183 -0.0461766811345457 0.0926295536306836 -0.00589105313401896 0.0257648895722581 0.0587993848861218 -0.103688091154006 0.0384565746963754 -0.00805220404255593 0.0589419390461448 0.0515078321288426 0.0282871154837705 -0.00738098499215056 0.0967147608578765 0.0658491013171812 0.0289854594000814
  15 286.484325842433 ""  8.48780087813039 0 0 -0.0250685584448228 -0.0232688015809132 -0.0479326560530313 -0.0154640656424633 -0.0566517965400277 -0.0163451023946015 -0.0210299844393222 -0.0243795951906938 -0.0152541936710221 -0.0128956290502065 0.00179555443597969 -0.00207780916680892 -0.0156710754671536 0.0142911909854444 0.00382989178806267 -0.00300277390905708 0.00229969984453303 0.0126083980344024 -0.016202191266432 -0.00726405583371701 -0.0052283401945818 -0.0170825696614326 -0.0110862780044076 -0.0157627985489433 0.0187878919155457 0.00378648248794592 0.0160760420823914 0.0407884928658516 0.00847838788473153 0.0227295546219924 0.0405251885286603 -0.00349540934782932 0.0199917384809241 0.0474328801400976 0.0273202662970691 0.0203968638429991 -0.037676180209819 -0.0355070288655761 -0.0494057858187865 -0.0249175300170935 -0.0159425959324221 -0.0653468833225958 0.00390007318665446 0.00736284046331183 -0.00183572541075105 -0.0179469908409432 0.0250450220835252 -0.00406787807958299 -0.0288756065623395 -0.00967113826593143 -0.00553848790870273 -0.0190949991833701 -0.00729804755723809 -0.0186840249192325 0.0393927022199514 0.0128550232587002 0.0276475107407346 0.0522024812408911 -0.00222341647196947 0.0111919233968858 0.0486325283161977 0.0160350185231628 0.0330264162482839 0.0551070845339517 -0.0121108827684652 0.0272077474899421 0.0567745955326982 0.0085300931458124 0.00555595158825638 0.0371601641493332 -0.0165539320054577 0.0342434157600902 0.0175515852339371 -0.00399393947612128 0.0207832657208516 0.0612718338592199 0.0764932738215373 -0.031193228302345 0.0943932393015206 0.0388858394924402 0.0768480219417475 -0.0212682062786684 0.0305047116875118 -0.132854752909314 -0.000615235373754097 0.000579639612164529 0.0654608117031454 -0.0541478034461807 -0.0122168063952339 -0.0265601527253083 -0.0225768559754374 -0.012590115213815 -0.22447132343346 -0.124067573271872 0.111837091811853 -0.119048638362614 -0.159598565746051 -0.0358412483171795 -0.0226194506256958 0.0322183566272907 0.0357146936090296 0.0570495527927026 0.0117857854400044 0.0257968472586946 0.0699629444933227 -0.00382430598023653 -0.0111998656270307 -0.035784273006993 0.0528918132460631 0.0455269988754887 0.0561702291744795 0.0599475175973927 0.0423646154304301 0.057064284343273 0.0985529434056547 -0.0154852648650875 0.0377318116433565 0.0162694066410093 0.0175972357358746 0.128368651632953 0.0714631045223182 -0.0377910744609199 -0.0892102218163066 -0.0580845848761665 -0.0306575413278516 -0.0741028956998045 -0.0569271227248248 -0.00783912552362223 -0.0286290200771366
  16 315.000070844066 ""  3.89203484071793 0 0 0.00702978554267972 -0.0245898862300415 -0.00900944600321029 0.00996076767700356 0.00376854823070807 0.0143121780186782 -0.00350167085880884 0.0311702617135546 0.0141643603384836 -0.00905580398974746 0.0271552128509391 0.00374948005610847 0.00165376874225244 -0.00633245707927421 0.00214241829014354 0.00541965709451628 -0.0175832641470919 0.00382310946097414 0.00881108689783138 -0.00613240216611662 0.0144871468626337 -0.00330334315857766 0.0274737089614679 0.0149240748550647 0.000373885337282493 -0.0115095056651113 -0.00551806604388849 -0.0376818430764889 0.00244067352693443 -0.0238541295853391 -0.00206128747971317 -0.0190970259987668 -0.0171565847134485 0.0158126825323835 0.00166737927380237 0.0014910890424841 -0.0116253705033653 -0.0319540075910199 -0.0109722448226666 0.0288779855006413 -0.0314587651136887 -0.024057513511494 -0.0247940591403583 0.0302646978148497 0.000194976372931679 0.0011251615589715 -0.0196470999599565 0.00280696824124978 0.0199142031396631 -0.0200740924622147 0.0207009109563349 -0.00291309750829775 0.0343400261398968 0.0161021344182852 0.0892268809310713 -0.0320116827047775 0.0260999217650031 -0.0814232501844465 0.16360197393524 -0.0596149583472438 -0.159150216851147 -0.104481753429727 -0.0545342692157846 -0.205891097467117 0.027908644187726 -0.0989757923310352 0.0682744227210451 0.069592033347024 0.172729020363484 0.133318954803945 -0.159827122833255 -0.134554930766429 0.299199841421002 0.26912275322002 0.00506782338909239 -0.157817979481662 -0.0904235642811883 0.323015678259938 -0.0806090719989138 -0.157858203728696 -0.331303234069911 0.00687605078730747 -0.0233901954414353 -0.0190374086169105 0.0431065101463266 0.0439643701780003 0.00150332092956948 0.0198904298855855 -0.0220879772520135 -0.0152931799835101 0.0117413576992363 -0.0303443924790202 -0.0353481216295801 -0.00773680546802847 -0.0186574311739622 -0.0176693962550893 -0.00180400323876812 -0.0338956927460028 -0.0122573459217499 -0.0212228017918313 0.0170276321050202 0.0228578314377453 -0.00199299795821824 0.00333995837230546 0.0235795728851309 -0.0394197889284561 -0.0263217682604659 -0.0173907530758245 -0.0152917909476468 0.0234323871089217 0.00790722950518235 -0.0178930072285945 0.0298207073194852 0.0298324703811875 0.00845257801605784 -0.00319502859915507 0.0190341409172759 0.0236527772393651 0.0121965672902528 0.0307889808365001 0.0476667166098402 -0.13593451302224 -0.00948538627202482 -0.130774481360691 -0.0516776940904061 -0.12092126406297 -0.0483950318308948 0.0538452351682016 0.0294688639421333
  17 319.796411479133 ""  5.30883546542179 0 0 0.0269925629503535 -0.0147255770152058 -0.0349684438517264 0.0308487837345591 0.0380852354027739 0.0228571752957547 -0.00550193436094983 0.0181298670565527 0.0616080279639014 -0.0204048032415695 -0.00373853755811967 0.0382635945434311 -0.00476844632867406 0.000170725832509567 -0.00383555609809478 0.00249365889879713 0.00526974351755604 -0.0130884322248814 0.0155728224137293 0.00897545420472334 0.0278285341461284 -0.00744232192329601 0.0115305912600922 0.0628201211584837 -0.00429632169275705 -0.00441695245197161 -0.0306313398539362 -0.0982948695999031 -0.0401002656139573 -0.0525076938853774 0.0305395477873414 -0.00994575119917409 -0.0107601396166489 0.0070353058844385 0.0058671008510547 -0.0444091659408142 -0.0161959508657189 -0.0320912390126027 -0.040377973018794 0.064239810045864 -0.0224315568510869 -0.0698168336397781 -0.0615077714918032 -0.0126028580925209 0.0357016919769237 -0.0113387709019542 0.00208244382837512 -0.0184151975501467 0.0402855596913097 0.0144999173011396 0.0280771487476773 -0.0043821489721994 0.017816561267845 0.0717713658647798 -0.204587274793913 -0.0411159758123826 -0.134425849399671 -0.135999322890826 -0.113626303958066 0.0583074954457385 -0.0472759904695169 0.00123037628373019 -0.0924968955565509 0.271935695002219 -0.085233663384828 0.0918696574745034 -0.0219168116551117 -0.090247691920927 -0.248252234183747 -0.120510375619937 0.127255800134788 0.134229219217761 -0.0484948570383259 -0.0219422916317365 -0.0545022596615695 0.0391716260634871 0.0321381917822285 -0.109462839883434 0.0468321819238833 0.0191441606647418 0.00909982699234064 0.00238367102291061 -0.0126825933573978 -0.0250860528333876 0.0583441825254118 0.0202693570908057 0.0145092512327582 0.0312807044663655 -0.0144906472800219 -0.0291298597828539 7.86535436306216e-05 -0.0191893187670098 -0.0331006761082538 -0.00752966100896778 -0.0157321471646691 -0.0242018623004993 -0.00587772861312976 -0.0116021300111194 -0.027987864075781 -0.0155474402053654 0.00106895953264551 0.0348349227155773 -0.00543895554485162 0.0177784166860232 0.0175584459478262 -0.0414702316275312 -0.024636749679242 -0.0147394311791025 -0.00657618889758116 0.00326499842043136 0.0459426074370575 -0.00636980621707642 -0.00847052433114929 0.0282925918230948 0.0110872843853058 0.0375038852908896 0.0242925392669102 0.00359709398007608 0.0236856263548151 0.000755941759830729 -0.0196035363389809 0.0395492954453596 -0.0942663642526324 -0.0389303570045375 -0.0344474206719591 0.0405960472868323 -0.0905673151231021 -0.104760851938211 -0.0561630859559388
  18 325.46778579749 ""  8.19402328542999 0 0 -0.0110877193013366 -0.0355670298960581 0.0305485700435946 -0.00721806302906731 0.0420873162950774 -0.0144933924450555 0.00637922819909752 -0.00186991188339867 -0.0104135710874048 0.00941859250355066 -0.0191863644912082 -0.0060073306009408 0.008176918573518 -0.0106485699570232 -0.00532723261796839 0.00521634601013152 0.00295115314310467 -0.00784326218948063 0.00874117994372222 -0.00557188143107768 -0.00797675843843913 0.0121282850802399 -0.0106250837600195 -0.00783345488702416 -0.00231490024671713 0.00802890761389315 0.00113566357873676 0.0242859274385323 0.011093744162941 0.00991271353925333 -0.0169499777540127 0.0246971351313595 0.01396829099786 -0.029110237217022 -0.0136227098004295 0.00332102277902443 0.013543098223752 -0.0162237056317227 0.0337639667840606 0.0196247365819424 -0.06729704993962 0.0597737735618194 0.0130345058246406 -0.0265975571035445 -0.00266362617671976 0.00848458169065485 -0.0125212316851883 -0.00447594603316773 0.0090152556057922 -0.00300960651262737 -0.00839031786171564 0.013063780862133 -0.00994638965527306 -0.00655753294278396 -0.0209792247835545 0.0314558996428953 0.00266255291191252 0.0496909559099308 -0.0514237575983649 0.0101343759331033 0.0751233811445333 0.0558915961207698 0.02406062506441 -0.00769875862418324 0.0460700979292305 0.0106195517366742 -0.0370070661751445 0.00888333462452976 0.0246443153283216 -0.0292706076076884 0.0398811367695699 0.0228744234129342 -0.178971311434985 -0.163183888948112 0.00460386634287124 0.0652940324800022 0.0139520517175508 -0.157617874088318 -0.00349521838785565 0.0800729311913688 0.173622519196469 0.0323818973874597 -0.066871138500009 0.00148661541818932 0.0225065408594638 0.0788601595306056 -0.0246406416596075 -0.00219002843881585 -0.0479188662123023 -0.00173466554324921 0.0328452577061278 -0.0607665598274996 0.0195023538835803 0.0369878190722484 -0.0895950380081764 0.00170586613247934 0.00109889153765876 -0.0815410247759708 0.00440779760536227 -0.0286300413725924 0.0444179152675091 0.0117383965524397 0.00157384846370649 0.0104554216755978 0.0184481542797689 -0.03346769262229 -0.0263233120782638 -0.0103964403314876 -0.0202268553487845 0.056776862056861 -0.0249920116472253 -0.0411993667687021 0.0707892192196872 0.0289521537197781 -0.01939030813181 0.00532390049933014 0.0190306865993895 0.0540565466218727 0.0308599197623256 0.0147249019658851 0.137724264933125 -0.355640122472605 0.105677534431459 -0.246202673179176 -0.0731938661563236 -0.31255919970392 0.0130281216236962 0.256681823597349 0.147671263498004
  19 333.267996838898 ""  2.56414645571286 0 0 -0.0204580410166767 -0.0389896914996186 0.032504439122148 -0.0176686452353246 0.0200930508329402 -0.0159482100389693 0.000216960484437637 0.00266683930753904 -0.0266291439720527 0.00688649717512333 -0.00862479422964386 -0.0151289407936207 0.00593739465102148 -0.0169347175895362 -1.58345948417335e-05 0.00500192956010739 -0.000231329029701546 -0.00178565927682295 0.00301997384482774 -0.00795716520703809 -0.0124746583967077 0.00918030289337958 -0.00961556380861157 -0.0209304057830094 0.00244741612112401 0.00876338378571446 0.00961076145669777 0.0450912604537931 0.0196455316475728 0.0222329474926447 -0.0109623553350812 0.0222055155878147 0.0173136570168621 -0.021579683130581 -0.0119513021839732 0.0113772930060082 0.00754148672582012 -0.0172768360887756 0.0361442033661139 0.000706738757261879 -0.0661294496527474 0.0644186500922715 0.019625340283683 -0.0120084732432399 -0.012001191922651 0.00852392510798243 -0.0305421240278357 0.00671239708921648 -0.00259783355622377 -0.008824215386297 -0.0122090339016457 0.0100498426485209 -0.0115223590321372 -0.0195258558709991 0.0657081653810558 0.0274061402468639 0.0481949459424483 0.0686789432414849 0.0209219492194953 -0.0174071662422587 0.0468308128247029 0.0226135056167553 0.0433933035974197 -0.0303996343544562 0.0447048285666302 0.00400831878656008 -0.0177854202463864 0.0211418177382914 0.0469330159405429 -0.00212185962462391 0.0156365401722337 0.00789964178374185 -0.0153335915993811 -0.0139687488510376 0.0146619103016608 -0.0217187797702968 -0.041722855668096 0.0301200684664781 -0.0545614042223019 -0.00486796451948972 -0.00406386469864164 0.035855591536645 -0.0599765025383124 -0.0109762044777742 0.0207254852364891 0.0784484080158213 -0.0212158355224312 -0.00748111906506312 -0.048269574379906 -0.000875106649100606 0.0133219396671144 -0.0631127737409198 0.0132542035060515 0.0390561257726618 -0.0781794757286991 -0.0107888826277117 -0.00851755128643429 -0.0871407095915971 0.0052875375258495 -0.000378211352945044 -0.0125021585510936 0.0459977144974683 -0.0169570639540072 0.0564795144511677 0.00244495859274761 -0.0346451786633887 -0.0214822001176491 -0.0170950909054137 0.0186393568968823 -0.0154106824308813 0.101509693343011 0.0186133945117329 -0.0608559193808507 0.0154641746527596 -0.056793801991081 0.168691472230113 0.0597772929780556 0.00757803392680112 0.0855352671604203 -0.129262755987454 -0.112016882827445 0.299559169680791 -0.222204853419171 0.102626126359193 -0.0129703163915968 0.286422425575277 -0.134463762443446 -0.348377651087798 -0.195311758438392
  20 351.307303064036 ""  1.08247396964712 0 0 -0.0213525769445329 -0.00781781995914394 -0.000823876561220776 -0.0114606511021424 -0.0145854725318858 -0.00172246327783329 0.00549569963866141 -0.0102450742645894 -0.0140786163052827 0.0131212317035482 -0.00159423101976678 -0.00536058640376933 0.0112871600357423 0.00215564372819872 0.00530833035947468 0.00775997989074403 0.00216597671156797 0.00676273455253725 0.00405536383733409 0.00155655761736444 -0.00578663700836318 0.0111562373512343 -0.00748710003938446 -0.0134644964270999 0.00690476931105261 0.00388794667818956 0.0122447581464449 0.0507656549286572 0.0223357247621858 0.0225001166358245 -0.024054358175845 0.00840449266647184 -0.00535979425762484 -0.0148328211744883 -0.0179504937529274 3.55116010676339e-05 -0.0198013437863577 -0.0118320148740124 -1.2805327030284e-05 -0.0159685861051437 -0.00935526309782453 -0.00401978153289059 0.0278602010171924 0.000197893123435731 -0.00400329870485854 0.0130853494377303 0.00346959451309483 0.00943748067055187 -0.00290310695207433 0.00599358764058244 -0.00766309166483643 0.00965035133113651 -0.0113120709642195 -0.015938804736611 0.0208626578801643 0.0478650422712612 0.0344539759208082 0.0818409924478832 -0.0250140983732118 0.00159248985110065 0.0930582894239737 0.0601785434623295 0.0372402380298394 0.330882535784185 -0.0986884016456042 0.145436101125774 -0.173356866696924 -0.172397176715077 -0.358239888100039 -0.266727680041889 0.300727625126321 0.178653900315864 0.200360494478249 0.196320875611198 -0.000825517780566425 -0.141517588832311 -0.136900118507725 0.26734537158989 -0.128601651528145 -0.136857034384061 -0.281782540086623 0.00576165404198715 -0.00830736539241038 0.000733722005761863 -0.0259534983505092 0.0126251281563519 -0.00185108313900461 -0.0293904983869685 0.000217129637332727 0.00197590041306191 0.00563491152255328 0.000512150172244692 0.0183838033349049 0.010011308852125 -0.0218262154692929 0.00132777077960207 -0.0328243873710211 -0.000286631482011668 0.0023368622839967 0.00458104274505762 0.00843460481409477 -0.00566661928556295 0.000646889760852146 0.00239380574565161 -0.00131873408037492 0.012488605808447 0.0024233759696685 0.00440671150138221 0.00699451768916968 0.0107717510210169 -0.0115735045765869 -0.00172564825804486 0.0115882987676774 -0.00298818838827251 -0.00653364433419316 -0.000345307762714812 -0.00165820116785576 0.0068043258862282 0.00432179995264593 -0.000835411590153044 0.0349530113758389 -0.0715078210755902 0.046492535603509 -0.0236822925480736 -0.00213069158817457 -0.0634379590960904 0.0355556828136184 0.0760353480578999 0.0445095966879596
  21 354.961617883728 ""  2.73658284167588 0 0 -0.0202405356620793 -0.00683795732317849 -0.0782026031599158 0.00623291802041078 -0.0150061586740999 0.0504075050883924 -0.00153783916539005 0.0119262559220101 0.0497914586044527 -0.0142027719183527 -0.00386190784427781 0.0050134082866085 0.0285037756245859 -0.00922266399576718 -0.052155864250249 0.0550948061505698 -0.0090094737605013 -0.0440661670916006 0.0797451943626948 0.00745866136577009 -0.00264760100469791 0.0365649403318973 0.0244300284837854 0.049531836196242 0.0177806613354649 -0.00422608859012745 -0.0169607706178193 0.0181385009403642 -0.00443521894423064 -0.0157239499557712 -0.0776227771544213 0.0601820198171182 0.00277805706064297 -0.0553605889967397 -0.0589599749989615 0.0559113528045034 -0.104870509585017 -0.0492259957069897 -0.0871829734038772 0.0235958603299176 0.00284827805074919 -0.159567140933032 -0.069343481828882 -0.0162577861442451 0.00104134709584906 0.0143911491782209 -0.0165893574201363 -0.0867281980122402 0.131537774163077 0.0139687558832389 0.00419784015956285 0.0452667108601875 0.0371060761937711 0.0747247591357459 0.0420353042053506 -0.00496315409072507 0.000919333455833752 0.0267372654159833 0.00758787627900418 -0.0376266636167069 0.0113575441822718 -0.0100105869639615 -0.00295342174953533 -0.142091746421869 0.148750529042887 -0.0450942235966716 -0.150628916112705 0.0137480572017356 0.112373996131743 -0.0637624603118956 0.0936658045459072 -0.0422638273154366 -0.0672989829106437 -0.157876503068907 0.0888914370675377 -0.0401177708169507 -0.109815738738817 0.0643219858485295 -0.156768167967862 0.0171445466964971 0.095165477432883 -0.00526599368399874 0.0041396474237862 -0.0184276028290585 -0.010295830062662 -0.0180244062033833 0.0274618409378609 -0.0326374557349161 0.0204713640227117 -0.0423021995602912 -0.00216287656853639 0.0278096104762699 0.023776456771939 0.00203045795277906 -0.0407109810760847 -0.0167096453683177 -0.0874803009291934 0.0609581520266187 -0.0458899398354046 0.00983195547285514 0.00143537192002592 0.0040365131079894 0.00125967015228114 0.00403316621338733 0.00343454227952859 0.00910641690745029 0.00323674035582849 -0.000967479971116326 0.0125625045654453 0.00157695893962458 0.00865359654234619 0.0127511674203765 -0.00224740923993519 0.00140388902804824 0.0160438173823242 -0.00132193471161525 -0.00132346896689107 -0.00221863953742369 0.000598876792021389 0.0134812123890089 0.00175877581810867 0.0213793855511184 -0.00959965604006135 0.0195625664819301 0.00543815303731143 0.0149619276311737 0.00377530008022962 -0.0126805648264902 -0.00956481869163805
  22 382.15154770231 ""  0.412054546425508 0 0 -0.001237051040199 0.00238304516546605 0.00171029042297673 0.0052405859206133 0.0260957925226317 -0.00839656245566773 0.0108148285049293 -0.0437925996876356 0.0171932525190698 0.0118337495801628 -0.0299152693403379 0.0148784965005632 -0.00150583665543881 0.0494274478413842 -0.0124840412092184 -0.00972832215678216 0.0707536274047739 -0.0229797031611056 -0.00684605518658041 0.0525427122091596 -0.0167543682655833 0.00824990214758175 -0.046162422093292 0.0171917870032415 -0.00518411290555076 0.0331982857116251 -0.0133494605961363 0.00937439344956326 -0.11236541932994 0.0411536288461249 0.00234225130409568 -0.027029906624673 -0.104129958476898 -0.00970450938495878 0.0455690971803148 0.0815191214770297 0.00659157324871631 0.0193054515483768 0.00163829142294537 0.0106805737641073 -0.0131002288843566 0.0204973660354366 0.0175629967551676 -0.04310652205756 0.020942831432051 -0.000505365184830761 0.0594472739927126 -0.0112136168299214 -0.0131241521386637 0.0772681342417753 -0.0271419758017359 0.00996418095521261 -0.0729484220792236 0.0243094979737928 0.071654820431294 -0.227128445546026 -0.063905864425008 0.00978524954453849 -0.150443076431288 0.0657824603500436 -0.0356192447515424 -0.14243177114395 0.191206439469491 -0.0590885735248456 -0.126507512272249 -0.0948693362380228 0.0227735110649154 -0.0156104002331161 -0.145525829031656 0.0457542622225812 -0.00944857586194347 -0.185254705433134 0.0817476435215592 0.00660251741628852 0.130262874555867 -0.0678151850172677 0.0853525855307367 0.145474913016242 -0.0429702957408365 0.0657586505268138 0.086365352017361 0.00662162412031779 -0.0150785357764372 -0.000900735127060475 -0.00930689192413953 0.0134946951919373 -0.00123869170760861 -0.0180324534734278 -0.00507741363636029 -0.00722550345817404 0.0041587436071614 -0.0032977161427655 0.0265582499552748 0.0173386754751496 -0.0411500837299251 -0.000872967357696321 -0.0276692596738907 -0.00961564397708647 -0.00558424444868006 0.00215172150542742 0.00497369734564746 0.0024872205848801 -0.00131916298760497 0.00987100881118468 -0.000887208668351479 0.0028107343963495 -0.00114637950932748 0.00084254741022746 0.0066243378318912 0.0066118498510051 0.00489197386693384 0.000700683971264997 0.00191918448927864 0.00090338276269159 -0.00948284326457641 0.0213232031072629 0.00553605282439608 0.00194720466978704 0.0127544404257113 -0.0149488109559297 0.00675484687288559 -0.0041349476501735 -0.000850968841759953 -0.00229129566748037 -0.00346060459922502 0.000224504319199276 0.00404337660756347 -0.000823651120278061 0.000909943708285896
  23 390.999517207998 ""  0.0763104798349893 0 0 -0.00394139444387796 -0.00179451902755597 -0.00301252471587373 0.00108439079408327 -0.00503186281730296 0.00439319907264095 0.00548255321418622 -0.00303572707904297 0.000702886054998866 0.004729920603257 0.0243915716487273 -0.00766616811061532 0.00718085578164497 -0.00867405364589921 0.00799743071438802 0.00418381951205372 -0.0100174693816965 0.00757318777307671 0.00151776004958192 0.0088333756067876 -0.00151410824404574 0.00751658756594204 -0.0218482664579203 0.0074473394786375 0.00134125958098903 -0.00471432274447177 0.00439432727624546 -0.00703737324896461 0.0106237897725903 -0.0030241808538243 -0.0205702358897036 -0.00682850811927904 -0.0142081469043218 0.0177175047132978 0.00748156643312796 0.00586114298424217 -0.00827571913611553 -0.000425341127474909 -0.00370397434531672 0.000776335182091437 -0.00402636154488199 -0.00409017794189276 0.00554548650916532 0.047831408600679 -0.0166474490479249 0.00901305007279443 -0.0171436047325884 0.0134292543831735 -0.00565085620865535 0.0463003767369096 -0.0164448663988481 0.00753550806334841 -0.0336011016665394 0.00918217565618543 -0.485299219858799 0.155490160029067 -0.169819228061266 0.0678658386141234 -0.474260333483147 0.197096292183291 0.38919334190852 0.349636410977919 -0.0377155103950752 -0.166064597660258 0.0250461359480043 -0.0720453413599122 0.0117889013740846 0.0401767857421652 0.118318716519635 0.0714247454005583 -0.0842691511380392 -0.10571061560236 0.104076252422241 0.0892275875474431 0.00683499378798144 -0.0365933762243676 -0.00864816368295056 0.0975046735321507 0.0012424185653073 -0.0450026095127499 -0.0905582687930456 0.000543801788718828 -0.00344622141114153 -0.00214688360390177 -0.00661072671696347 0.00377415565754659 0.00131070633709202 -0.00993073347190698 1.70833185486529e-05 -0.00342780393767768 0.000651008199409947 0.00102622251897957 0.00668209064185972 0.00223561461539869 -0.0121077938816197 -0.0017179937101712 -0.0163113519887542 0.000320695399870214 -0.00303384137261692 0.00165140306913065 0.000993993826094248 -0.000315785355939051 -0.00137123752283872 0.00109288353321296 0.000937781013890773 0.00191015992155721 0.00123315173799542 -0.00112304379186408 0.00236113863726768 0.00114182555843303 0.000373800134680556 0.00285241063754673 0.000664771506242298 -0.000578508237897826 -0.00301506518619307 0.00237939836924728 0.00173592539594785 -0.000390454637355003 0.00173630848082283 -0.00113417201929268 -0.00170642097367697 0.0083450198183061 -0.00363037632758173 0.00591197974369806 0.00172193636365738 0.00661033405272225 0.00118740703094089 -0.00600222380200692 -0.00517435245499819
  24 403.987972945263 ""  6.89055321220223 0 0 -0.0289590890733932 -0.0535690000417713 -0.0165017740939215 0.0227499881630798 -0.0437500789909566 0.0357894962459882 0.0587586102747162 -0.0066360348623841 -0.00245006585418856 0.0770535480113713 0.0161265694315161 0.0130671176707913 0.0520351546170107 0.0230386858565199 0.0454869662129379 0.0143376143916758 0.00986866450776197 0.0374744584214023 0.0119787963852935 0.0135146483962939 0.0187003546358674 0.0442349922048696 0.0009690334627809 -0.0116892543847761 -0.00171098719083714 -0.00118514033757623 0.0185969911020042 -0.069663066593901 0.000903175130229487 -0.00395120067766336 -0.0062844959540014 -0.0323155890538923 -0.0296529686261166 -0.00419087509831744 -0.0148373909013196 -0.0594776199486783 -0.0735193559594686 -0.142728785499851 -0.0170731151007673 0.0384150716971695 -0.052271144311613 -0.108314549064776 0.115826104634875 0.0213480877093606 0.0171806990703556 0.0618373165593819 0.0369814924282654 0.0698610419160689 -0.017059714172733 0.012230015539546 0.0117780197842382 0.0281790204353665 -0.0126586643690505 -0.0453092257578028 -0.0507029996667255 -0.0162245416609878 -0.0126210099027871 -0.121568860065443 0.072480205470185 0.0341278193992157 -0.122665204390297 -0.0482679296161904 -0.0606205129891924 -0.0569862325765155 -0.0712653652646841 -0.0343017298854947 0.0103412619722862 -0.017694660394547 -0.0270350768510964 0.0286489696782303 -0.0395175886060005 -0.0803378804953177 -0.0964064152825537 -0.00750410240488685 -0.0958119096250016 0.053824431625798 -0.0332906710918308 -0.136478667499419 0.0326971882941771 -0.0175018762871306 -0.0338440547217883 0.00684254579665991 -0.00814862999904702 -0.0104484620126774 -0.0820376944756068 0.0707977722391819 -0.0160698592792125 -0.0873283128835286 0.00196250961740091 0.0196001554598668 0.00275830743791083 -0.00167133253200033 0.00607873178913557 -0.00631946231664451 -0.0128839099258956 -0.00608918241771318 -0.0979667327387532 -0.00628296937490733 0.0207846688894922 0.0185561888121619 0.00402762752112181 -0.0119160635649333 -0.0208838513610118 0.0128703821439128 0.00271386943439688 0.0327839164524631 0.0142863296301422 0.00377286084287853 0.0285066245952856 0.00604142402651465 -0.000783310408398307 0.0206930653383989 -0.00346542845029249 -0.0166340399334322 -0.0465441450544639 0.0281671728322171 0.0131033864685513 -0.0226210465387121 0.0152354352385671 -0.0244543523495663 0.00266053364534383 0.0213851943453128 0.0285551737081492 0.0542770822362759 0.0227702575414464 0.0163339513751963 0.0545028116054595 0.0194510932500962 0.00488346794644838
  25 423.229713691593 ""  4.7208855685444 0 0 -0.0135514633216237 0.103378318890691 -0.00474292677856562 -0.0150627299015464 -0.0248992815021099 0.0208349352165753 0.012775548011618 8.42791598232799e-05 -0.014269849159339 0.0170938735783486 0.0391062091226061 -0.0161043454644263 0.0161072071497202 -0.0291476483097725 0.0306996799158306 0.0031270574796976 0.00260172968957164 0.0149942685272729 -0.00392514476433422 0.0440518348168228 -0.0132351861275378 0.0224561314686446 -0.0288150328503034 -0.00171491683817122 -0.0049551204184405 -0.0016027584019862 0.0169095166857133 -0.0202687263443017 0.0115365759186469 0.0113539331224077 -0.00256384496199371 -0.0186857726203936 -0.00177229774968364 -0.000216626851061278 -0.00280101362540533 -0.0278965399617809 0.0152819232261663 0.350696461038419 -0.0146305196496949 -0.0636408209273915 0.0390431195820285 0.210618954160235 0.0356094665470921 0.0675271677914808 -0.0244151433974798 0.0240740316379316 -0.0678471866076198 0.0550081827558368 -0.0240373446841266 0.0775509883934454 -0.0295588896876051 0.0284873006829564 -0.0852351354789371 0.0168600381590747 0.00794644023314449 0.00811336898807848 0.028010427954411 -0.0364631318345738 0.0624736711315005 0.0042172441495961 -0.0528517839439072 -0.017841816917858 -0.0115386644876634 -0.0129029563910952 -0.0440768137375213 0.00246726291216356 0.0046523142083763 -0.0145016741681916 -0.01626899763846 0.0051885932917875 -0.0158218903719051 -0.0159756697734551 -0.0404156484445886 0.0129008395759438 -0.0484018472022331 0.0253589938137576 -0.00840075676029838 -0.0634790312241722 0.0262539962070134 -0.0127533254505985 -0.022354982058018 0.0133410314438852 -0.0644036665344449 0.00374723688075839 0.0124445252018691 -0.0376584846731336 0.0432637371898311 -0.0404335310461941 0.0118975894469431 -0.114405838919576 0.0322321257582065 0.0472301867768761 0.210186563899734 0.107652651300127 -0.283888293154123 -0.000240661379288116 -0.141622089869051 0.0295214750256411 -0.10579953449646 -0.00217252752561808 0.0114484509928882 0.0233484541744784 0.023960039391001 0.00332252464150163 0.00206454748474199 -0.0171502652720708 -0.0114753282611117 -0.00676003812003473 -0.00613135145849528 0.0106095451312151 0.0174832729111005 -0.000307725904497571 0.0124627986409081 0.0235595371792939 0.0185007405821253 0.0251667151270252 0.0129331345814651 0.0648458794323155 0.021886983415356 -0.0196120387474797 0.0226702770254875 -0.0198184314045887 -0.040452603631813 -0.0481833178611776 -0.0255793343492538 -0.0148741050123448 -0.0414128866035736 -0.0225723778286806 -0.0108367736878675
  26 440.222065608171 ""  0.860335919613964 0 0 0.00170563360761779 -0.0332267970804921 -0.0017965877113777 0.00284720203090199 0.000518991621184885 9.66527165719441e-06 -0.00639257036960336 0.0236564782444764 -0.00252205126467818 -0.0187096720421598 0.113760458134574 -0.0400448685331451 0.0141107222393516 -0.12561478904872 0.046430745150249 0.000134250091766412 -0.0111305075880673 -0.00142349219648132 -0.0145048557759261 0.0835116963697781 -0.0336845726380425 0.00168352299792465 -0.0975961543012295 0.0421189145681179 0.00211443682223272 0.0151717332988421 -0.0174966646210166 0.00821173765678447 -0.0152062325164755 -0.00896332554774149 0.018797759467293 0.0271023533364 0.000348507883147994 -0.0197418427629794 0.0040851525840883 0.00464617775240802 -0.0170976116476224 -0.110421255362781 -0.000651654381889793 0.016938240109756 -0.0100532373514939 -0.0750870490107128 -0.036415376179809 0.199808170354514 -0.0761950930404257 0.0289425529288293 -0.257964727800617 0.097068852078656 -0.0226863297250233 0.189985802589792 -0.0736025671084557 0.0128328262919544 -0.209698930452166 0.0829301175100213 0.0641871668800308 -0.0498689614710146 -0.0131711327375459 0.00207897110625821 0.0250445441127036 -0.0257973967374701 -0.0352595666964727 -0.0505158002331869 0.0252945835762806 0.0456501971136972 0.0291393785299891 0.00805075182502448 0.0189529163815602 0.0251070346310636 -0.01578522832401 6.7203174984919e-05 0.0282734622169758 0.0294509966161048 -0.0175160160967554 -0.0341552724034486 0.0204071368234977 -0.0155121423113977 -0.000375370632006542 0.000741618870300268 -0.0436150234519973 0.030727975901902 0.0273338529275311 -0.00741310109643576 0.024488215765584 -0.00551508185258288 0.000680924724868322 0.00744309277895527 -0.00942511602206431 0.0163880977806796 -0.00260963697292862 0.0341965746591282 -0.011488576357886 -0.0141353340462888 -0.0800792296983312 -0.0425241513652668 0.0986042996155865 -0.00326338835614491 0.0446679429750424 -0.00649070619711571 0.0311742225864293 0.00130560704760926 -0.00347890897916543 -0.0074243912654872 -0.00667430316812467 -0.00608206615034457 0.00402892344887364 0.00560211316020919 0.00456101004449001 0.000715756562452164 0.00126432990918045 -0.00306078076451915 -0.00904981273093629 0.00204922748359028 0.000310721955967817 -0.00534713842823247 0.00171363178248426 -0.0230044597956899 -0.004992472870076 -0.0213092104153124 -0.0136711321575501 0.0228046530166477 -0.00355132109710501 -0.00172806425293862 0.0158012239467319 0.0118633272469918 0.00907290244519813 -0.00657283421537537 0.0133126051193921 0.0182195541821167 0.00785316575818261
  27 457.762016927776 ""  0.422310737130867 0 0 0.0130462739847632 -0.00435228902221584 0.00450814744305382 0.0121135918804652 0.0374720729831158 -0.0258429242387809 0.00270068788767766 -0.0891413200557416 0.0387874811134233 -0.00657550482269071 -0.0179523064032063 0.0129434545370612 -0.016244292268705 0.0620690302399289 -0.0246338009400426 -0.0100053956196415 0.0316926589881735 -0.014369269919014 -0.0216240213326964 0.107942168807153 -0.0394547146465065 -0.00670874138151938 -0.0615217162300413 0.0289452255195399 0.0181946202509129 -0.0755451271153556 0.0148132781904954 -0.00170346698815454 0.0376079054083017 -0.037493122942089 -0.0579869613677396 -0.0388948680080993 0.0476324622762734 0.0806500078291716 -0.054648256464799 0.00934719588332606 0.0329378218702603 -0.00380748163566287 0.00661894746492888 0.0180909851041139 -0.0133022611560286 0.0170224294706607 -0.0163517889138035 0.0315249201036874 -0.00758305887673404 -0.0215617236054119 0.109667833284343 -0.0432526118847838 -0.0312333372652928 0.20000528252427 -0.0745344329430684 -0.00492902239895578 -0.0586637899914848 0.0322675454751853 0.0020749294316975 0.111546928446248 0.0634719469083283 -0.0200897352084869 0.138467685103441 -0.0745771315409929 -0.015853948918311 0.0176977206276012 -0.163042003482589 -0.0673206301579585 0.0355353073631887 0.0228741864135411 -0.12573930401621 -0.0887655573822707 0.105632883483356 -0.0721249939639639 0.00730025975743145 0.0383839320534028 0.0968456100240905 -0.0218069289439635 0.00211147576911467 0.0610693557847389 0.00197404602354932 0.0039333292130031 0.140976072864107 -0.0851024455170242 0.0101615260268958 0.000157282107044789 -0.00200533401420882 -0.00191195721691219 -0.000199070150814043 0.0139316381324061 -0.00496027031973504 -0.00189809119859926 -0.00656666256248786 0.00595535683549125 -0.00779524463592664 -0.00844915293364867 -0.00533729844403095 -0.00577530339570557 0.00262682287445973 -0.000785557330309942 0.0012663474509176 -0.0152487294881789 0.00657289384699569 0.00289035723305869 -0.000408323718946356 -0.00543332263418326 -0.0133486307617266 0.00613429499542931 0.00352526013864518 0.00804878048332018 0.00358025031654042 0.00102526392923236 0.00934132490616623 0.00157959922965609 0.000405534798863171 0.00470057591191766 -0.00322264318507755 -0.00737663145436288 -0.0200466725011753 0.00635583128047938 0.00459994040790366 -0.0264725711568823 0.00112559358243825 0.000669855000216151 -0.00549464450983083 0.0111160048357689 0.00857511221217477 0.0194373825658793 0.00768917570836442 0.010177061479017 0.0154026092210356 0.000764079418831219 -0.0012536493187296
  28 476.98295802028 ""  0.633185696212406 0 0 0.00768408387722421 0.0144689276947383 0.0155596129536706 0.00641045912456718 -0.0300194723953982 -0.0250442878706062 0.00495423685794288 0.00332504221784095 -0.0254443062900049 0.0195321218385198 0.0124404913120729 0.0252258670334747 -0.0201758135140519 0.0197688196607933 0.0715607786564892 -0.0257948797991169 0.00745483485842622 0.0512335067341082 -0.0508299529153746 -0.0142779212767327 0.0417740205072813 -0.0216045059873966 0.00859735350685036 -0.0233878159084186 0.0631926254301086 -0.00797794040113517 -0.0678317974036569 0.00823231783822041 -0.0492727679187379 -0.117162672273965 0.0190299198619677 0.0898183661956772 -0.0101051904158687 0.0278979080086239 -0.0528339943032378 0.0494145838869311 0.0542024179735083 0.0738947907235523 0.0187163087875276 -0.0209108190335292 -0.00148846550391148 0.091671744170639 0.0763727609344592 0.0127762040307117 0.0344022343097713 -0.00303258187433997 0.039758661290443 0.108978837924635 -0.101647218668856 -0.0447489650655788 0.0426537179780056 -0.0316671749973646 0.000477456690314568 -0.0479456574298891 -0.0217957094364434 -0.0763766700349342 -0.175969235133521 -0.0460442391769381 -0.0409243745548866 -0.033896130380665 -0.0128855449822802 -0.0697380994162179 -0.151924264458653 0.0538491169108326 0.213424918530565 -0.0355845741711825 -0.0468361220253511 0.0441865686562634 0.0658382728375164 -0.0234970695064625 0.110407611950337 0.0433341632209892 0.0976763207820785 -0.15308918670443 0.113116746499786 -0.01156354867117 -0.056478930166485 0.111994020974277 -0.0730056717643081 0.0173958034750692 0.0791912321070748 0.00248120334718778 -0.0127019612507136 0.00100123700295036 -0.0117572996360866 0.0131208147809935 0.000365457221427254 -0.0181325254078081 -0.00212338844539074 -0.00782432616410045 0.00338422691135851 0.00339605426619845 0.0328771430735521 0.00937289487999916 -0.0444096590319478 0.00193288524705547 -0.0303019856284275 -0.0137717208561386 -0.00442341511088219 0.00332800812848566 0.000501053815824928 -0.00369655271568196 -0.00888117418677163 -0.00118384222079072 0.00602819840434789 0.00758806995237651 0.00326750365195761 -2.48734063360456e-05 0.00536192489915476 0.0013896270206622 -0.00362856862658099 0.00581590557812477 0.00264756928752105 -0.00264556068154624 -0.0245576315865115 0.0042355163367021 0.0107185417754125 -0.00337918462336514 0.00267362354841943 -0.00715415517849957 -0.000680891323934585 0.00262081528470542 0.0091452449124946 0.0129763897703559 0.0056140218502007 0.00137881182663314 0.0150073015848032 0.00722223966262086 0.00165705326586655
  29 493.675672373348 ""  0.655474395311545 0 0 -0.0176587961345564 -0.00534285166656686 -0.000553919264305665 -0.0112924115381043 0.00494221277343182 0.00426545914043456 0.00388105522934625 -0.00638740525670808 -0.00873762096763363 0.0126407758866044 -0.00249544998211827 0.00308305694477764 0.00385392061554834 0.0114427161670423 0.0130078206146302 0.00247913471740465 0.0128649331061731 0.00930864522644027 -0.00359240074564192 0.01018555402519 -0.00068113628598588 0.0081305484491502 -0.0127042845580457 -0.00615044265758397 0.0146772854556344 -0.00373513960730304 0.00232847542423055 -0.00712701041814743 -0.0011134923027731 -0.00844297010638629 -0.00399132980802252 0.00511786661232157 -0.00373108296104262 0.0117752784483367 -0.0161073631098329 0.00144681186645317 -0.0435496764018577 -0.10822592869523 0.00151707591155502 -0.00832825845155315 0.0328150735215579 -0.098627078449478 0.0326072065849239 -0.00712373503167973 0.00776939797218035 0.00682322972848216 0.0125446933279831 0.0197998559545511 -0.0190171308751256 0.0114772699046986 -0.00427818462926918 0.00406049901013586 -0.023095699419765 -0.0130822792753149 -0.0149686861302347 -0.00100808899007549 -0.0141937814734712 -0.0238801406126507 0.0124627147897323 0.0102006868478537 -0.0147314647892645 -0.00910692765249484 -0.0321645114278809 -0.0151943622990217 0.0133459688023691 -0.00986504927213567 -0.0205532365199679 -0.00737005022723411 0.00764918373363176 -0.00252474400219565 0.0193523557563474 -0.0157664168807526 0.00740818265023006 -0.0203373080058784 0.00145013616057027 0.0149633543976654 -0.0229894956286528 0.000921582580390964 0.00418796045984177 -0.0115869132408653 0.00250097533679867 0.0155304975479367 0.0296699716381822 0.0256693572570279 -0.058727173246219 -0.0421931155703439 -0.0142795766360461 -0.00619975102250376 0.0292634189966089 0.0525318519088362 0.0608550212232514 0.034188701682849 -0.0172671028499734 0.0809303775182069 0.0873138074805158 0.00945651841619751 0.0458923961128248 0.056338717849391 0.0477882971069061 -0.0259539221984339 0.0224840052492094 0.0628584013494003 0.139625718958358 0.017023667591842 -0.0792910576361932 -0.0839753439453873 -0.0381918704015405 -0.00757678466196619 -0.0641419702264818 0.00735596293915158 0.0453135750824638 -0.0579251388486407 0.00100105075735346 0.0542317389417369 0.217531765419403 0.0564677577510753 -0.0718609149519161 0.194484233765052 0.0364198714083521 -0.0664542388370874 0.055028042686457 -0.0493756691021059 -0.142356826763628 -0.18717153569669 -0.0862949534756796 -0.0296058661452556 -0.182209487590938 -0.0960540297714919 -0.0322547563870395
  30 532.54930139706 ""  2.91384672410518 0 0 -0.043623485689566 -0.00547908903519178 0.0012345867161151 -0.058948693034844 0.00239300834364452 -0.0665204063335482 -0.0573797988258459 -0.0144649201873104 -0.0308333673390263 -0.034304654818835 0.0053068615650022 0.0348294036484453 -0.0131936150138261 0.0104845763039616 0.0306759936828305 0.064492404789923 0.0304999078019006 0.0350996559128167 0.0449687847860954 0.00179053354652004 -0.0156358148924201 0.0225899129689329 -0.0085266915863448 -0.0120661960845088 0.0847021449184267 0.0357757477810957 0.0611170435296191 -0.0550955959466492 0.015383373378847 0.0587982364558139 0.00446310986847699 0.035992854127345 -0.0525123362469822 0.026141775312596 -0.062147284484532 -0.0138885536757945 0.0102799927256837 0.00697464437113293 0.00916144987989514 -0.0959871077878202 0.0154563316347878 0.0225704249492047 0.0130422305974938 0.00723433863859459 0.0407637582137801 -0.0363431075947912 -0.0224817640927441 -0.0219263478600841 0.0016508812650588 -0.0108639578670966 -0.0202083011355768 0.0474555001762683 0.0105306676011425 0.0470416462679122 -0.0951911816054359 -0.0190802887013558 -0.0171525991659619 -0.142240409714327 0.0538803472020961 0.178599926083775 -0.0975604056820705 -0.0262035771024129 -0.0218934287410782 -0.0817354181573921 -0.0319160225219307 -0.0610813119263708 -0.0611043334029886 -0.022144679650033 -0.0624447854284457 0.0348493536782307 0.137956067848083 -0.170515232983196 -0.0738637737396768 -0.0465927017673389 -0.056964484006879 0.0971961825394986 -0.195192589082462 -0.0389699280219649 -0.0449193544695104 -0.0480850597832286 -0.049235496643866 -0.0039924378965453 0.00884520804798702 0.000787885589902547 0.0401130769558758 -0.0200155843443811 0.00161163145386414 0.0412921098044442 -0.00948873193456506 0.00725465734891562 -0.0176724375289737 -0.0258696376534976 -0.0538543289789456 -0.0318660377104554 0.0598975258845094 0.0022747776993819 0.0691248368646757 -0.00421153443513258 0.00325563509641591 -0.00103241856898411 -0.00529713800109033 -0.00791167259658077 -0.0129803213052851 -0.00237869016397893 0.0071487376802678 0.00415187533468683 0.00220401638926357 0.00146725263608388 0.00310549424488374 -0.00342266557418737 -0.00593212394533317 0.000409458802697242 -0.00349714900076459 -0.00686371755000203 -0.0109194952977455 -0.016898064232879 0.000211482323814921 -0.0289988396444057 -0.0101165534130748 0.0203995110504108 -0.0098796012278447 0.00271855663791965 0.0154940792727264 0.0145911312972361 0.00760062402900509 0.00103308800639704 0.013546307508633 0.0103186514282714 0.0052269270757293
  31 565.560165730208 ""  19.4042123228371 0 0 0.0942947005552636 0.00602824389836847 0.00742278368514977 0.0693091211056522 -0.0627602607921813 -0.0929389235114567 -0.0368769682832714 -0.0451775915262108 0.0456580182742906 -0.0539959346433471 0.0356141559096196 0.0417491974480605 -0.00283105677299821 -0.0143765200359933 -0.0196692720735346 0.0316077595342593 -0.0585603343417291 0.000890841510638228 0.0268698111503405 -0.00609839413409764 -0.017127281654602 -0.0405384432116295 0.028123119134542 0.0353431623102481 0.00258558637193856 0.0169527249406071 0.0066354245065125 -0.00635859428772195 0.00399846180952146 0.0218975947067818 0.0121719516584762 0.0132023920382414 -0.00923542228749381 -0.0194636818635129 0.0101309941178042 -0.0055570395766344 0.247233822735758 0.0778316246111488 0.0271359368443968 0.0208253540759033 -0.0181527902631039 0.16264409232888 -0.114535724294567 0.128454186888373 -0.00360949254857242 -0.0361676877645243 0.0382856683704539 -0.104377448932953 0.0568351620572906 0.0742526622644864 -0.0401289578987226 -0.0146570265234106 0.14871904978265 0.078873077866383 0.00313407809355517 -0.011402471605747 0.00845857819899352 -0.00500981505364704 -0.00175474733253609 0.0238417993923546 -0.0110624810082109 0.00111095902104409 0.0434161819761352 0.0084483358159531 -0.0052019445044582 -0.00509164902635038 0.026237302414474 0.0239674494634613 -0.0182386443083737 0.0195106684498024 0.00373759148380416 -0.0144946931857353 -0.044011704930618 0.0148524706414606 -0.0167758145208215 -0.00225568644190014 -0.0294332401166471 -0.00733059231939177 -0.0427464667697475 0.0128787877174372 -0.0200544799321589 0.00999119720182588 -0.00601236756160457 0.0064101223463785 -0.0632984329203434 0.0360850782967131 -0.0132902180983458 -0.0505177544426963 0.00450219332488511 0.0190761537955001 0.027418761004104 0.0249755099787219 0.0491221184150196 0.0341095444993624 -0.0386622336830397 0.00509268971151973 -0.0645596666077667 -0.0126884174608204 0.0236993456908747 0.00047595466191452 0.0070221301932342 0.00787875104508763 0.0163113003875197 0.00296560452524175 -0.0102386495619843 -0.00435501609994098 -0.00200013090624905 -0.000165429303793796 -0.00557804020211193 0.00472507236015371 0.00332956139118548 -0.00367625551327646 0.00452902194755387 0.0069785596122988 -0.0004213197334048 0.0292459515524687 0.00433199180248428 0.0370839652079836 0.0146325558265329 -0.0395178971756031 0.0129568921516455 -0.00538183422361818 -0.0152399180007087 -0.0185837704658852 -0.00894792947408561 -0.0017556142533491 -0.012713077755287 -0.00923219486940124 -0.00345054001887545
  32 585.57956778875 ""  18.6012405838557 0 0 0.0425984080224385 -5.94566109567089e-05 0.00163133861873201 0.0296602779564735 -0.0519620064243201 -0.0264831160800759 -0.0250669302482177 0.133259673287085 -0.0365047521634197 -0.0168589094229471 -0.0160584173417331 0.0284827690795423 4.69203573834271e-05 -0.0107026652131932 -0.00613772577910112 -0.0106851956168228 0.122952801431686 -0.0606833113611957 0.00806902280541333 -0.0107323234206725 -0.00483920203569442 -0.0146178044691875 -0.0194374912887636 0.0258814400510663 0.00249437935300302 -0.0198927599348504 0.0104832996017919 -0.00143076811526424 0.00696052069236632 0.00389348217941589 -0.0272464733924372 -0.0300285284413876 0.014411529873909 0.031861694885652 -0.0200577738714627 0.00554643167197248 0.0971352986902379 0.0290952431576768 0.008678012941729 0.0120274921704162 -0.0075924408823035 0.0619521433469871 -0.0163710686615009 -0.270102844178056 0.126832238626323 0.01820630726033 -0.239398555276528 0.0643610057927792 0.0547851190220786 -0.219358726956759 0.0795006793055731 0.023920070303321 -0.255674341168285 0.144048764641438 -0.0187375474400152 0.0376928703090523 0.0316212990522777 0.000970741685464064 0.0114275020642749 -0.00296034448155282 0.0131523836045438 0.0172557070569519 -0.033402991956344 -0.050013870720013 -0.0387158775693725 0.00896763532108376 -0.0605144392107907 -0.0587597524140289 0.0128800846990991 -0.0268276067627713 0.0124898074112927 -0.0156360654709226 0.0457564202164158 -0.0108125614786682 0.00748960920573602 0.0217332977778346 0.0239560600673144 -0.0064295720554282 0.0730953284417738 -0.0314235702106288 0.0207959979015533 0.000863148545915284 -0.000120179020310322 0.000205910499983647 -0.0246523884555157 0.0160211874256145 -0.00391582522454878 -0.0181372822230252 0.00201735458352641 0.00993605938568525 0.0142160567764737 0.00709416154673734 -0.00124979782720901 -0.00478477512591643 -0.00263805087428968 0.00221269998138629 -0.024991113122257 -0.00549764526860699 0.0116426310107856 0.00157818618574391 0.000224053402440171 0.00141167545569626 0.00279036617811444 -0.00826290698910837 0.00403258377829769 0.0014585273667115 0.000585549777932533 -0.000432514000782866 -0.00414437468232525 -0.000410784926239288 -0.00921921196122749 0.00147802641348382 0.0118093439653823 0.0077094616394779 -0.0203227770043369 0.0127163367178722 0.0169578275175383 0.0270277747311667 0.00611618693660864 -0.0296136144219208 0.0021360588832708 -0.00136286194251941 0.000613976524753439 0.000720599525886084 0.000501235906343192 -0.00238326372335172 0.000638251751513942 0.0028263256142942 0.000991236483097932
  33 653.353693425052 ""  3.11970068401515 0 0 -0.0353239438761121 0.00701627898004645 0.0123053670030859 -0.0128117861035129 0.0128667658670902 0.0212575723280765 -0.0242547661696437 0.007023243221892 0.0281653394436498 0.048920215031071 0.0443831146440387 0.111825175884343 0.138384317143133 0.0212698078521211 0.00445737214816699 0.0223091511949923 -0.00941785253306177 -0.0288583901755067 -0.037618921771358 -0.0540614028161113 -0.121384660227246 -0.126124474449541 -0.0163362095223026 -0.0135145259697902 -0.00383250943931403 -0.000257716833343415 0.000727355525403307 0.0108098672585727 -0.00217207940545822 -0.00959097853509378 0.00106229465191527 0.00205431774189287 -0.004985966477749 0.00191095370556643 -0.00446156497062861 -0.00261721720233411 -0.0660500115215611 0.00832159896253518 0.00595091587463708 -0.0224423849297626 0.00759566320964221 -0.00482580384130314 0.0187982461772305 0.0345979985022808 0.110383363149081 0.125162378112119 0.0120122319008515 -0.0246056795899106 0.00231526350156809 -0.0465668625965584 -0.11516253132474 -0.10952132345426 0.00551875748787355 0.0209750116851344 0.00862117620872459 -0.00106473117760318 -0.0095931050703349 0.0137832103939866 -0.00398086915620765 -0.012953741530541 0.0099571320284134 -0.00267282027094043 -0.00864495639041244 0.00182744855714713 0.00900423840357933 -0.00638481066620428 0.0033262249573446 0.00469459650647794 -0.000392550529289636 0.00232373098598162 -0.00265451178129788 -0.00380108041241044 0.0041250078816989 -0.0101434029757384 0.000824026341042482 0.00215887825721604 -0.000676301117142515 -0.00542463023151421 0.00395540250788003 -0.00236505844211561 0.00245575040034276 -0.00188410396646919 -0.0021783373392575 0.00118537035563533 0.0111398628149294 -0.00701522253692803 0.00242653445090415 0.00914847298297601 -0.0014268426032595 -0.00417242173828716 -0.00611487549609327 -0.00770823181837579 -0.00479343018020457 -0.00404220492386274 0.00389712110710073 0.000618434804780708 0.0157129651854267 -0.00273072846814345 -0.00354099983841595 -0.000150005896605212 -0.000494256771316109 -0.000616260280460489 -0.00120608792993741 0.000806589025073106 1.52044199376359e-05 1.32495649668865e-05 7.33170263340073e-05 0.000146747477893908 0.00108407464279668 -0.000153282250053039 0.000966125969399958 0.00122061219733342 -0.00105168904770048 -0.00108903579701245 0.000673313819242395 -0.00100033655994563 -0.0011230862536019 -0.00324903373797963 -0.000847976380942406 0.0030738784911081 -0.00148587021915162 0.000898896169167496 0.000972030434489066 0.000301687963687126 0.000150247518563567 0.000704375841296205 0.000727811692892191 -0.000152871774740758 -6.0264008896606e-05
  34 659.601622958583 ""  4.28920155879718 0 0 0.0618195763997196 0.00821406236544488 0.00372402189250717 0.0451471344050848 0.0221981604148391 0.0848472063400364 0.0323081001762712 0.00984744655343357 0.0179083518722627 -0.00925160126999375 -0.0251525718165668 -0.0698716234906922 -0.0270585605811689 -0.0253310513539953 -0.0511140941558268 -0.0422675593989066 -0.0160969421605712 -0.0229398479164772 -0.0757746438800542 -0.0197242417509188 -0.0218050376462216 -0.0693303728152301 -0.0113175239894559 -0.0156619679791942 0.0472963240937455 0.0196624412871019 0.0304607602572208 -0.0213572235271178 0.028022198261939 0.0786590061327874 0.0366154025921153 0.0657394682072624 -0.0421985597739544 0.0580504920205117 -0.0631877843784589 0.00955661750345349 -0.0297730846699436 -0.0262218063617814 -0.00957224854019456 0.127232176567502 -0.0073913630677517 -0.0479077474908872 -0.0761739624887698 -0.0338985454783208 -0.0768726541994968 -0.0161211669389403 -0.014280805387035 -0.0295296878367535 -0.0732181564299433 -0.0183897728332753 -0.0202398370653063 -0.0978866178949305 -0.0366281825000628 -0.0840554461554716 -0.0451172888292022 0.0109750448700027 0.0393709593730561 -0.0655418224348065 0.0463960994867178 0.141619378455629 -0.0452768194422504 0.00606156853590561 0.0414173041376441 -0.000967028604883378 0.0351916993373047 -0.0468370084976877 0.000682279032481106 0.0337561952001195 -0.0517144751990842 0.048106219311124 0.124139349111641 -0.0993061475156675 0.0130891950703582 -0.0575111821921144 -0.0105445672487032 0.0925591501777847 -0.137084699887574 0.00427519800288206 0.0162604405702499 -0.0570904000725923 -0.0139977679209366 -0.00165830757127925 -0.00442692883606942 -0.00531407809186337 -0.0158480815296944 0.0106516015213234 -5.09802095755099e-05 -0.0170164272585564 0.0048374289974988 -0.00711851627176391 0.00832444936434649 0.0220576835531022 0.0365880297355008 0.0143500095302918 -0.0468941964400625 -0.00559226058695647 -0.042549996213198 -0.00923033522911802 -0.00297828831016893 0.00109795655445889 0.0014361532199951 0.00128045009110154 -0.000489029536150243 -0.00395256978594162 0.00205099214847926 0.00173423884708587 0.000276711588535053 -0.000370349101634329 -0.00178622614320574 0.00110816977411859 -0.00444328912034097 0.00300935897055431 0.00624944792978437 0.0037232324439843 -0.0155637075457784 0.0111647942019465 0.0111689480630848 0.0174269229641514 0.00619159560076677 -0.0202879709165002 0.00276098205943125 -0.00206151432234445 0.000402991812473394 0.000205299400728834 -0.000473384655694588 -0.000280534494513429 0.00296821899094963 0.00131260960818732 0.000144347666493246
  35 696.347709815264 ""  40.8907973066922 0 0 -0.00252805205804151 -0.0407878237031562 0.0234009694561164 0.00417234597074372 0.00122212806722017 -0.00916516306860781 0.00182773254037676 0.00264060233069476 0.00146734060700245 -0.000463398618824442 0.00358649089475902 -0.00356181446694084 0.000328650520992882 -0.0061417348863358 -0.0016338567439193 -0.00393583673600041 0.0117348898577374 -0.00724489043011866 -0.00155260162328464 -0.00463030618628987 0.00238598249241315 -0.00606945211831619 0.00859760082271451 -0.000106992827829551 0.000906125252374977 -0.000117230237888701 0.000737664628314008 -0.00100584737511321 0.0010588547922478 0.00324426684514123 0.000161451183154071 0.00126478786201208 -0.000611852638948796 0.00394020860976971 -0.00380061845160686 0.00055892555577291 0.0202075973842166 -0.0307919909254438 0.0264505707646109 0.0125442085132658 -0.0570412791258257 0.040064902029557 -0.00720363789049613 0.000736977955298703 -0.00290574914615757 0.00309942086658389 -0.028045743748812 0.00790015255904463 0.00499560790513255 -0.0282079030356597 0.0120663431423374 -0.00304799847234155 -0.0100292220124617 0.00870604569989274 -0.00200448420271926 0.00239474305915333 0.00436869129230419 -0.00126421161426641 0.000827253973271245 0.00375139392511248 -7.73248379348487e-05 0.00173146457282733 0.00125674031130253 -0.00204362406809931 -9.7373533370017e-05 -0.00102244439273878 -0.00176895184472976 -0.00059417251259923 -0.00142735376575159 0.000450988754700203 0.00395283711710439 -0.00309974830731629 0.0061912087139629 -0.00371732670344325 0.0013531715202604 0.00283680348135182 -0.000383891463984375 -1.36216570887796e-05 0.00672921441655694 -0.00414569943915847 0.00229739720967076 0.00282509307757274 0.0258713665374895 0.00441746452921808 0.0099028956027573 0.0072343260752747 -0.0110044112262272 -0.0146118828782563 -0.0116143908481996 -0.0124271461057024 -0.107593340686307 0.0705808277225983 0.228545079461524 0.190828780347467 -0.133482351860224 -0.0204808156932163 -0.0131183763289478 -0.0491115972344951 -0.008064978866981 0.0023494075886214 -0.000847363771690744 0.0051595359034225 -0.0247619565305582 0.0642942675389727 -0.0368812814794785 -0.00124566149441403 -0.00330071599995414 0.00381284088448523 0.0627504832557311 -0.00641979171055118 0.161974581436026 0.00992007518405078 -0.14008174323047 -0.0750402241511413 0.406066739022983 -0.327110053286684 -0.282714377139925 -0.230587203286831 -0.093005074010973 0.498640416214015 -0.00441840029315643 0.0189257578147106 -0.0125681370955366 0.0048592601853013 -0.00155794983193502 0.0128865579086793 -0.0105742211771982 -0.0165727283755642 -0.00373260920462294
  36 760.560798244774 ""  0.312979868407803 0 0 0.00312584694685905 -0.00247714583322274 0.00104328794174994 -0.000772802312291811 -0.0157927707810254 -0.000202293844565945 -0.0109015860634809 0.133330306497726 -0.0486916321078252 0.00544959679866295 -0.0685967595911685 0.028190857955012 -0.00707137010123371 0.0696509369079678 -0.0298207909678026 0.019957690082195 -0.145821093029812 0.0568779209767389 -0.0106032908100456 0.0659677715371785 -0.0233806063028463 0.00632006225714536 -0.0644732677424948 0.0256750349645347 -0.000677550728111518 -0.00113081789470257 -0.000190390046763265 -0.000864557836110192 1.44909899184668e-05 0.00220721281934385 0.0126768158367966 0.0180126326185911 -0.0121375769633238 -0.0149271514553701 0.0131441194841369 -0.00148803488527951 0.00711281367071894 -0.000558098909703044 0.00182608433492278 0.00193305929895173 -0.00382001734632673 0.00680804937675484 0.0105915915668368 -0.189300668523294 0.0756599807617594 -0.0236698345529422 0.195483868683377 -0.0838247555264307 -0.0270255866316513 0.19197319300515 -0.0720867659303818 0.017912081126331 -0.187743002438628 0.0680008177374903 0.00562113562697186 -0.00810564319132961 -0.003486468675025 -0.000589936820293299 0.000630220292646768 0.00136328664224559 -0.00480711686338199 -0.0028074339808292 0.0138262588121658 0.0362684477362039 0.0357509154772152 -0.0090952955839216 0.0367711687269671 0.0398651129516901 -0.00229074827431054 0.0101097138675043 -0.0171653088108006 0.0168927461997911 -0.0393550917727638 0.0159517316285048 -0.0120919491013291 -0.000900693660749643 -0.0270549446810962 0.00146759673972279 -0.0406731233137749 0.0141030921332375 -0.0203182469475966 0.000397770322668113 0.00231016580045376 -0.000362450311159999 -1.57262010257083e-05 0.000928069867980075 -0.000873252352047723 -0.000743119983365041 -0.00177207760529204 0.00191861732399341 -0.00526285418102392 0.00315448674068497 0.00814920922018176 0.00899728867720843 -0.00506958286005181 -0.00112943794592939 0.000928280855905946 -0.00517402195132067 0.00200435495942638 7.31607815775882e-05 -0.000805334903792382 9.91604209347947e-05 -0.00290163583085858 0.00133257053483206 0.000246594832594575 0.000734512349279694 -0.000232341263383098 0.000173157253478067 0.00408625024962277 -0.000897469503488256 0.00889154284152247 0.00015613449403754 -0.0073824132225451 -0.0036827879298197 0.0256019174967152 -0.0258791706695278 -0.0168330916336017 -0.00788368562449169 -0.00505907651057807 0.0325888295439782 -0.0014493353794954 0.00247634840543324 4.71836706424637e-06 0.00297152377543647 0.00101683283873461 -0.000200379023505542 0.000299335058537026 -0.000854351714046386 -0.000154742223807986
  37 798.991075213249 ""  4.85192559984961 0 0 0.0819678890825995 0.00264784658340887 0.00840730550583173 0.0122387488909166 0.0245656655045567 0.0749760693692649 -0.0224861536294104 -0.00476640004680479 -0.0194737275508701 -0.0616251614888498 0.00820689553422187 0.0396184242942695 -0.0835170377812792 0.00979002702624814 0.0481460023746551 0.0445247236701431 0.0171803448433114 0.0334762116602557 0.0213568259094076 -0.0348911436933021 -0.0969790633749384 0.0299879908011507 -0.0302515078394689 -0.078568432936934 0.0492072664529844 0.0199232973223653 0.0274259057354417 0.0300177447478868 -0.0147578986288382 -0.0496183882018278 -0.0186181489710316 -0.0444373599086098 0.0371597577390608 -0.0338833609536336 0.049989759079358 -0.000608641609727004 -0.0133069895915421 -0.0878487820896121 -0.000832467317396792 0.145832569528413 0.0102551668509922 -0.0944005068851319 -0.00671236083245432 0.0155871807920108 0.0481420482661244 -0.120041022487596 -0.0245121151928063 -0.0318815080351381 -0.0781512017493929 -0.0402781782875595 -0.116138100441952 0.0445156158344182 -0.00147511567462548 -0.0574211018925896 0.00233856053471472 -0.0368204491609892 -0.101060958857428 -0.0162812958770714 0.00304420674175264 0.0148387198437512 0.0033060965165879 -0.0415202100708933 -0.0974640551616978 -0.0584612227812666 -0.0746054818794778 0.0335573126837486 -0.059011538012247 -0.0802759224405452 0.034704682870411 -0.0091340640504155 0.00778354349925821 -0.0141909158221156 -0.0797224884447868 0.0563362242261495 -0.0193121498640345 -0.00432133262193247 -0.0202077843921499 -0.00229597312675032 -0.0846192918866762 0.0624001081361861 -0.0235344278427711 -0.00796453226464469 0.00684257060177111 -0.0154855955682505 -0.00657768541550684 0.00577916184901134 -0.00244126084366044 -0.00978153100396144 0.00550446838357476 -0.00467383047328835 -0.00751998343229966 0.0561662366812262 0.0825794526534165 0.0477455847858061 -0.0870609563552892 -0.0201191863379072 -0.0372388858127592 -0.0409316699802204 0.00187511962590233 0.00141035536263048 -4.35171944046311e-05 0.00394087908114191 -0.00453515538045339 -0.00570678734609717 0.00280033486650568 0.00317995950511725 0.000465964544029121 -0.00113857967690102 0.000413921844443323 0.00235720528829573 -0.00995205501324048 -0.00222597635335631 0.0102459728236598 0.0101263815975597 0.00270446571243241 -0.000603906424938255 0.00382429618558152 0.0133163035550307 0.0030553280208349 -0.00871975690488647 0.00373630433390868 0.00284478498743934 -0.00362062122577285 0.00719516352758232 0.00332304212838348 -0.00564022886514459 -0.00429571515672726 0.00279812237884312 0.000938105582526553
  38 826.622596105577 ""  5.53083284723673 0 0 0.00652618154358346 0.0409662808897684 -0.0238119198387031 0.00302576867997346 -0.00365409554549031 0.00792315292347882 -0.000883808775016919 0.00339187359084883 -0.00121964566455726 -0.00274451229356815 0.000705124621737165 -0.00227461093795813 -0.0032257546687512 0.000564647093074873 0.000757735018579273 0.00188723710710706 0.00459516787414428 0.000442660858985911 -0.000530546247226961 -0.00606755785579429 -0.00189972737521788 0.000341919292089235 -0.00794350182179908 7.9883234802434e-05 0.00682832179975963 0.00337155683558848 0.00325960244295701 0.00310347235134122 -0.000969524412524838 -0.00423016504615815 -0.0020333078295397 -0.00568688540398293 0.00410350312975774 -0.00227631012077967 0.00447229992936765 -2.16830428048408e-05 -0.0075627928451025 0.0393297663193667 -0.0260301852641739 0.000652394601073379 0.0468475621712049 -0.0267147662755759 -0.00186704512847293 -0.0123576702556614 0.00297416252916821 -0.00407594332013094 -0.00592253864535282 -0.000434123115714713 -0.00997176528175291 0.0284770248417312 -0.0163417139850578 -0.005852005194393 0.0399656172438564 -0.0208870379021099 9.60632886270831e-05 -0.00512794087161035 -0.0122273142524949 -0.00407810334452833 0.00233299457090916 0.00537627812801076 -0.00114105185293751 -0.00503469025504951 -0.00996218166303067 -0.00680710530400093 -0.00926220077660687 0.00367396791573457 -0.00910806507571485 -0.011783373941159 0.00444681126814198 -0.00189463470579545 0.00481420942954596 -0.00353957986335876 -0.00742734603874504 0.00449073718815429 -0.0018606868349308 0.00142858680586471 -0.00404021176486411 -0.000426234234105168 -0.0086081577758639 0.00649882924625415 -0.00216108664137869 0.00762066767067434 -0.0484763187027437 0.0123613128595931 -0.0151026497602434 0.00462270335583977 0.00443709336280679 0.0115273752823915 -0.00526741728066843 0.0174585543540127 0.0555645410658542 -0.103970408119905 -0.148650197447772 -0.0942584602764145 0.0836473499169246 0.0232153743854192 0.0196023967478176 0.0387277364994294 0.0140017246622635 -0.0245226503422946 0.0575966766158697 -0.0285025175685511 -0.00144746603210089 -0.00595255664770802 0.00184970666229819 -0.00630671803968301 0.0241098722126594 -0.0132467081585972 -0.125336457329164 -0.106653226173828 0.454084871062469 0.270110265091336 -0.2800914529807 -0.252684968086095 -0.0842052378261108 -0.116053050586317 -0.0366800302627262 0.132867980447365 0.0314221098813947 0.08129734420535 0.052766397851976 -0.131672885810466 0.0643573408031313 -0.231648395951529 -0.143295001158239 0.236959279448362 0.338358779910817 -0.102212527056438 -0.1161523515138
  39 849.616522311006 ""  2.51731667854017 0 0 -0.0272703685601028 -0.00364846025957605 -0.00496451249729359 0.00455654341250324 -0.00486722531903675 -0.0196755927337093 0.0163555052411443 -0.00288297808309668 0.0143910885326491 0.0264887971124078 -0.0263333714626029 -0.0649664907698978 0.0396103783571272 -0.0169531216971066 -0.0466707871156661 0.00182615106612948 -0.0082128443010247 0.00443732849791164 -0.0423564730411837 0.0254652283351853 0.0448257017798342 -0.0691797855710844 0.0253373133330252 0.0349761606513833 0.106460137010886 0.0392458500525785 0.054314830149771 0.0439695389614433 -0.0130772389345472 -0.0508365188939234 -0.0122298469490692 -0.0576750019436881 0.0543791954745816 -0.0357657251982036 0.0751147086523493 0.00205774612984984 0.000146065149571728 0.0593285445201118 -0.00523078230657335 -0.0425101035617242 -0.022358211798443 0.0581724654301323 -0.0424313989258494 -0.00730183970850672 -0.0860723851646292 0.0476841410181568 0.01755796363342 -0.0391601198922669 -0.0106322437931373 -0.0585680041107673 0.084551455846599 -0.0775186100118818 -0.12270158121322 0.0400175595819974 -0.0219539659844131 -0.0656949981867195 -0.171379580761255 -0.0797831657589755 0.0332430299779544 0.123761649983674 -0.0188428578762463 -0.0753014217611888 -0.16760086760512 -0.111625296049477 -0.115870657691083 0.0394482353406248 -0.110412234455238 -0.144179733862985 0.0469943183048228 0.0155743624423265 0.0750531632200272 -0.080377990859993 -0.147869876581777 0.0751952463821043 -0.0386808270405941 0.0460359515717541 -0.108457044722103 -0.00792258378710359 -0.159922790460743 0.103684082094022 -0.0551298831352562 0.00649422363520942 -0.00303767192019796 0.0113454190216874 0.000768337942224652 -0.000578385702263921 0.00117320833734427 0.000429518432848298 -0.00314951267563101 -0.000168249525177288 0.00725594725440325 -0.0314099832247167 -0.0459478337843874 -0.0287088978850903 0.051383721912147 0.0148340534929725 0.00966209179391305 0.0290311955157928 -0.00389759156843869 0.00136820386293338 -0.00488091170322636 -0.0025274375474616 0.00287707961041104 0.00661310992963011 -0.00163014726149883 -0.00335951724305033 -0.00311441140431362 0.00160277500099893 0.0136433020179752 0.00624844495587199 -0.0225166317495613 -0.0170798581994922 0.00835210872476463 0.00690245207581326 0.0111086876254521 0.000801858344032524 -0.00550666719971932 -0.0158372447786945 -0.00220929969440983 0.0112840878259538 -0.0138425265022762 0.00863697892823851 0.00204203029399785 0.0155346494085444 0.00951842526797061 -0.0122224828572644 -0.0213246150282632 0.00625621097199439 0.00844223036373373
  40 854.440603297138 ""  5.54233647826549 0 0 0.00148123879867753 5.57037370733881e-06 -0.00389993004279378 0.00408997777521165 0.00912997760903504 0.00567866249710328 0.00311613598200892 -0.0311193642757225 0.00738044259269291 -0.00534465963603566 -0.036145101981388 0.0302060036032032 -0.00729879479418184 -0.0301952968314151 0.0247218457761073 0.00637261808081933 -0.021252439943176 0.00659282919277954 -0.00210919651543796 0.0573734928716335 -0.0373942006372822 0.00395958004277269 0.0843518414605928 -0.041521152819918 -0.0157271946626245 -0.0145718182095878 -0.00585809286059628 -0.00679444138600145 0.00120241245322342 0.0092003079441187 0.00613108931538646 0.0145467113109293 -0.0153393179820477 -0.00157227671749527 -0.00394176180636888 0.00103749434819638 -0.0149677670169135 0.0121869778414182 -0.00789535409553049 0.0148929816573542 -0.00567174032132344 -0.0082462221139566 -0.0277725138419741 0.305712192443368 -0.104352261744236 -0.0435940553772508 0.228481856815242 -0.0900001277108613 0.0527137428653014 -0.411378194492304 0.14149208940727 0.0762100013863321 -0.572832638196469 0.207318176260694 -0.00236986340970636 0.0172520971989214 0.0350484964926227 0.0166822415640312 -0.0188462158658421 -0.0163378865625164 0.00884639208531268 0.0146845249913574 0.0195813776014051 0.02980815478484 0.0356030417960882 -0.0137901631442669 0.0234295981528313 0.0306562489963266 -0.00498891278095905 0.000571583446354693 -0.0134341623982218 0.0131674849129658 0.00583098077518427 0.00194878068705185 0.00137026056429185 -0.0113887092435905 0.016411210429474 0.00276299597626445 0.0166768126118203 -0.0132398981760817 0.0019255236337826 0.00197423676193926 -0.00274133924712085 0.00154904817941806 -0.00193865362523776 0.00130192864857279 0.000621281915181056 0.000907798935922097 -0.000814978220924125 0.0034828447438284 0.0087745655898257 -0.0147222346975245 -0.02997892070782 -0.010943628984644 0.0140348136390975 0.00310804979193339 0.000677713172743833 0.00640284426145095 0.00239856451185079 -0.00108933774492738 0.00246356203602737 -0.00143363345130206 0.000981938850784764 0.000132144688366379 -0.000559270860844359 -0.00108281293876806 0.00214601620860987 -0.00132214303671177 -0.00965927639781165 -0.00922631180308642 0.0300636775347509 0.0164329049121516 -0.0170527626963688 -0.0155845625181193 -0.00986718855771247 -0.00154870085715455 0.000438545553158027 0.00133760704222436 0.000886853849369511 -0.000687317298574779 0.00443694972602031 -0.0102538933750087 0.00392171441272484 -0.0160544254582063 -0.00950183409401499 0.0153718705838372 0.0248299235513104 -0.00765566916125538 -0.00925468271488545
  41 868.772109659997 ""  32.8879497646496 0 0 0.0104609088960787 0.0899204410818754 -0.0242859147117088 -0.00540285975670549 -0.0264267555694814 0.00129892113894091 -0.00221604288461355 0.067567616680391 -0.0245779055758103 0.00573099090773812 -0.0615502814575063 0.0250869592326332 0.0100624803854871 -0.0510121770438993 0.0183488041291567 -0.00778653218987067 0.0528308732984424 -0.0242618234194811 0.000542381114833272 -0.0189605132853053 0.0124474461310923 0.00187128110325487 -0.0314149596150393 0.0154291390430517 0.00190882891348255 0.0143871437503638 -0.00433475220468021 0.000222545122522399 0.0042280427931122 -0.001922041256509 -0.0104906455718334 -0.0171268349031347 0.0105770009937207 0.0135909614613746 -0.010429069149654 0.00207520179296601 -0.0242499317048508 -0.0450286355785352 -0.0229528118596254 -0.016362304290706 0.16051647421794 -0.142372704578447 -0.047567447641924 0.386835256259855 -0.15607594031159 -0.0324441595310402 0.300970259018542 -0.123459737374351 -0.0120376975657508 0.110758859563338 -0.0366741638998976 -0.0218246952685423 0.159784465384624 -0.063153060585026 0.00752230092301665 -0.0150020339921408 -0.0228196403521985 -0.00245716209665953 -0.00103879115605439 0.00604770264404296 -0.00706978291382234 -0.000158318059117603 0.0204855097602785 -0.0164861102525586 -0.0209797350935734 0.00968789944834582 -0.017457009909899 -0.0233844287108477 0.00629671823951975 -0.00554437220303063 -0.00453045072536972 -0.00675768081176044 0.0140388735323014 -0.0138967989034191 0.00362415234129999 0.00793030197762425 -0.00285038710598009 0.00667023408678892 0.0118294911094426 -0.00684847315011403 0.00573991974387025 0.00275587767866097 -0.0817776822789768 -0.00749487151874577 -0.0240115561178048 0.0109713122942954 0.00153012589755841 0.0297650233688709 -0.0190418530347065 0.0473442511395828 -0.0360890536120994 -0.146406678649675 -0.080678307775748 0.010925092765322 0.0026043194687019 -0.0173694033009448 0.050529254316117 -0.0300465212551777 0.0502385214658897 0.00224995161860664 -0.000974911776906594 0.0276556512950921 -0.0306732196723716 0.00796581082156457 -0.0180089831386253 0.0253362617623956 -0.0020770928629985 0.0011298383652575 0.0497189918761006 0.0397686841659725 -0.0481607575118898 -0.08479502019441 0.0276206627244292 0.0536780846190411 0.0861203432005733 -0.0529890740385452 -0.0651573608630564 -0.0372802936940495 -0.00755560027447533 0.0696209412515313 0.0435898570666757 0.04407365640581 -0.0584527900346838 0.067082084663059 0.0351983161274548 -0.0768636402335327 -0.0948334387263626 0.0162730854758806 0.0224003275844267
  42 874.259187503168 ""  34.751102295071 0 0 -0.00771173845293598 -0.0987988426782404 0.0251598607756727 -0.00227652265850422 0.000756160375596825 0.00439201251211427 -0.0042180168556166 0.0613576124026314 -0.022503386853141 0.00737355775164878 -0.0541796633086706 0.0198214529934477 0.00837423259525961 -0.044512443564922 0.0168159616706037 -0.00826955145380343 0.0451410432644694 -0.0193572279595154 -0.00107292927928258 -0.0196700050883969 0.00741022264635628 0.00225410126391688 -0.0271621020429148 0.0108595045614794 0.000791357415174288 0.0135514899262919 -0.00412365599446192 0.000435035865785497 0.00426431965185563 -0.0018111558102728 -0.00919448696439729 -0.0149311758592706 0.00889410984911364 0.0127452794359827 -0.00967645157192115 0.00199433878896763 0.040816366814417 0.0508011501778349 0.0265173781164141 0.0196185241355725 -0.182787499128722 0.171931455159985 -0.0347804414428864 0.329310012721087 -0.134754682857726 -0.0278546820631409 0.267947868591103 -0.105752015080493 -0.0176365110666557 0.105122035561662 -0.0407535966413723 -0.0142105366461616 0.138230042178401 -0.0489714805656249 0.0071042958587816 -0.014861777897206 -0.0229097758933411 -0.00217330308006043 -0.0013065744276531 0.00633394873287333 -0.00727836480343105 -0.000516769749785818 0.0201638522602261 -0.0128491006675512 -0.0174551655445238 0.00845830401835332 -0.0145607777464057 -0.0197304388938336 0.00504334033727728 -0.00586385442699497 -0.00329532252709346 -0.00494255371283832 0.0122369335632213 -0.0129659489989922 0.00308018796054951 0.00848407610483011 -0.00483002686525512 0.00621872877462165 0.00971409399095596 -0.00628807957385901 0.00444615273115502 0.00420530806597468 0.0925649128923513 0.010269478825601 0.0276411983801161 -0.0136933513543421 -0.0030860734851922 -0.0388733857220955 0.0154572782497317 -0.0525146552541722 0.0513237350901771 0.165375402842326 0.0890095579732282 -0.0161631379575291 0.00785178532389507 0.0234486951856885 -0.062721562201715 0.0319020834332098 -0.0567275486164145 0.000565883145774729 -0.00605914210300448 -0.0421790180256167 0.043121259400964 -0.00108475700784796 0.0279920361455721 -0.0408696219398325 -0.00188683825745168 -0.000371654278897038 -0.0398451522997072 -0.0408265158028446 0.0244494411117182 0.096337351868788 -0.0197810721936401 -0.0598092598696729 -0.0881347282044526 0.056142048217011 0.0760083042032726 0.0186490486621362 0.00553842128622358 -0.0605156914054901 -0.0893880825415225 -0.0478595206268893 0.0898479759283151 -0.0580523295645513 -0.0284568681848846 0.0817676391964896 0.100265319128208 -0.00653442102196444 -0.015495087790328
  43 879.673108598152 ""  3.1937444766545 0 0 0.00120892569640107 0.00219515376013838 -0.0557875910940641 0.0141228518708205 0.00500818615556086 0.0298112235861974 0.00649543673980474 -0.000245381853237212 0.00757999487460234 -0.011686892493445 0.00838195519448865 0.00800122873008174 -0.0239121325536171 0.00710602233276349 0.0100603249059965 0.00259258778079294 -0.00110004073401834 0.0039297012361024 0.00402049205826288 -0.012258089268836 -0.0270177438404258 0.0145451182345123 -0.00725695608954406 -0.0198648778728852 -0.00546300866982412 -0.00232435316661078 -0.00164537293726249 -0.000895728680056762 -0.000186688273574312 0.00133389185949857 0.000711259255330604 0.00389352851002047 -0.00268846277688568 0.000837962816352141 -0.00337290470858258 -2.18013576613595e-06 0.0166262031924749 0.237942256098729 -0.0646548228498371 0.0289380024781069 -0.107587313753189 0.156815966976461 -0.00260052353762735 -0.0323435504978158 0.0266345433509594 -0.0253083026001822 -0.0348911830806645 0.0135293800770777 -0.0194260799023493 -0.00118020067584363 -0.0365551917842963 0.0124368328061685 0.00801038846138318 -0.0305285685883523 0.00158322810452987 0.00393619588266211 0.00872744340018717 0.00650461379839948 -0.00203695689777001 -0.00974878000208607 0.00235933770353203 0.00293708130061317 0.00594036281251668 0.00607534921199532 0.0053921663870957 -0.00138402977525615 0.00758886342528992 0.00965678560787876 -0.00360341364553073 -0.000910782462296797 -0.00470715283812232 0.00575534852368496 0.00667765854444927 -0.00154725465683247 0.00139500585458471 -0.0035494552214121 0.00671909998005614 0.00030407330164452 0.00826324895146314 -0.00550980857576879 0.00271962435117433 0.049557291644044 -0.0398886879868614 0.0623322743767529 -0.0153216709803141 0.0059400522151175 0.00521175682970773 -0.0178210658205239 -0.0215071761081967 -0.00353660526128863 0.0968377266545982 -0.186221807278091 -0.276992287627746 -0.201266538568537 0.270387445947051 0.0948010211580853 -0.0139696513163321 0.16972389093733 -0.0230753209225167 0.0123501062797144 -0.0391074034616904 -0.0627920167586482 0.0322484485761879 0.0720884097953365 0.019394899568815 -0.0610660007553153 -0.0383124269304179 0.00869886808688336 0.143012514928052 0.0362046754862097 -0.0929662774206961 -0.0443025555885823 -0.00217960962351912 -0.0342092279642849 0.103277284839205 -0.0463273670636055 -0.0462922634963482 -0.032313419026532 0.0283793671393582 0.159284838239615 -0.248032024491817 0.040151284281737 0.13091790511082 0.134143000950414 0.0706645694911078 -0.034576279722448 -0.0720396343874352 0.0734351520287422 0.0725718086305493
  44 904.664352771938 ""  2.355168846819 0 0 -0.0179297978750943 -0.0616878242939301 -0.0296592390523048 0.0173328124697597 0.0110217390198343 0.0205810347865804 0.00670217535295272 0.00965445273189619 0.00484664284525377 -0.00555520472455448 -0.00110904886205193 0.00519298684129635 -0.0170988167084236 -0.0022409833847413 0.00752394419405439 -0.000827845752945571 0.00414441408744294 0.000185290769653084 0.00125822961579528 -0.0118881386263597 -0.0181878567966762 0.00886069872848783 -0.00667148100008044 -0.0125779923189788 -0.00157325537640023 0.00219443669707049 -0.000306850319780685 0.000538479432841161 0.000502420931320601 -0.000706797572210766 -0.00107430527898672 -7.27501489583605e-05 0.00134481271288287 0.00251386138422411 -0.00231019042525874 0.000741405721755894 0.0330958658488126 0.230331358407758 -0.0356869881767414 0.0143671114175707 -0.197954081548759 0.234117706272669 -0.00790597048571402 0.014011734500778 -4.29145857916896e-05 -0.0226515602159665 0.0142459319901026 -0.00634830651100363 -0.0181883577652613 0.016701853760033 -0.0328676739954792 0.00529546557026344 0.0164851738024612 -0.0269526428799157 0.00202540701402051 -0.0021617995218807 -0.00321928289353601 0.00226763741774348 -0.00124191257388018 -0.00235230429358636 -0.000526072572578883 4.03717038200719e-05 0.00474991767914686 -0.00142508453922396 -0.00510114222307235 0.00259166309614638 0.000964887759021696 0.00130870262243995 -0.00150798242573028 0.000537546949863914 -0.00277203886095814 0.000639321988816076 0.0018558918953326 -0.00160334921611073 0.000153285216925818 0.00214168762471114 -0.00214169310131256 0.00133950984394586 0.00219891859298433 -0.002353049696823 0.000380967956853571 0.0184516109096086 0.01423981788147 0.0518278463682128 0.00713614099252731 0.00234816476301748 0.00292123933576762 -0.0147054967129093 0.00681100081340949 -0.025448119118595 0.0135951357758406 -0.0772268830657444 -0.129388323386674 -0.105961724347292 0.210365316768923 0.066127379581787 0.0117905203598435 0.183893748919581 -0.0493152958939333 -0.0224353432126635 0.0282865213998103 0.0824677019223236 -0.0531016362210472 -0.0427935051771295 -0.064879161148411 0.0908543447433513 0.0357541014432369 0.00416614324966754 -0.0996864571528624 -0.00305583899518568 0.0394421158730907 -0.12684377055264 -0.0126168769756683 0.0698818052471101 -0.0219091486520184 -0.0505443762948904 -0.0742078056031132 -0.0702223352746103 -0.055256675686441 -0.0289282113888532 0.334538875416314 0.0246598941924553 -0.23732141437227 -0.074057942325291 -0.0321530145448106 -0.0743466998025961 -0.0971055590237885 -0.0692903691262548 -0.0387478591690052
  45 931.197465886405 ""  1.23460716241098 0 0 -0.0012693121477957 0.00108024697807622 0.000543492069746237 0.00164289562478852 0.00251898287557134 -0.000954591077462537 0.000874626066767914 -0.0119948156417486 0.004281738637354 -0.00191669073285254 0.0155876849054991 -0.00446833280256417 -0.00115053520592834 -0.000151558837499887 0.00135538563254309 0.00171897359352528 -0.014889170806555 0.00508697656413143 0.0011026925863197 -0.00370373512734456 0.000540969674894595 -0.00105510329221635 0.0168713936327125 -0.00693203131344328 -0.0151324151327853 0.116230432033045 -0.0559058406540388 -0.00965085806518513 0.0574534513943644 -0.012893561266413 -0.0786680156540609 -0.0588180570578934 0.0336368049968549 0.0926323567448548 -0.0380406664535671 -0.00270212544667931 -0.00393074942560888 -0.00164663076225275 5.69380296572356e-05 -0.000684515632760049 0.00351099702978756 -0.00544608275422952 0.0102720301607969 -0.0875872460443384 0.0372906208662536 -0.002472182235203 0.0144119783406985 -0.00348644274535952 -0.00367739803053203 0.0313219325748287 -0.0131418189932629 0.0112824359988803 -0.0975134568937931 0.0360882111501199 0.0891498283528027 -0.156716635146394 -0.223960229195261 0.0068246740452468 -0.0872238079888703 0.0566366684566178 -0.077032374946016 0.0182099037383566 0.284936269358738 0.0422091401415412 -0.102925844961208 0.0883716512112312 0.111910454415954 0.0968176704114481 -0.0250831773273991 -0.0711887854444126 -0.262188892008765 0.162714906680316 0.0302685227407597 -0.175005562108215 0.0245831729648837 0.134284302361622 -0.244172219885709 0.0612802611105841 -0.152710440641571 0.075005023735228 -0.0226091400187817 -0.000841997758413741 -0.00101309842898789 -0.000939790543489443 -0.000573513027388152 0.000145594599742997 0.000243695298009982 0.00128508031705905 0.000282773659579268 0.000949100034891295 -0.0012024673724324 -0.00122822486907128 -0.000790531123560834 0.00169622268330937 -0.00372831880344326 -0.00136558785233572 0.00134715311750842 -0.00242049571225575 0.00140906517177003 1.9653928373737e-05 -0.000182094117618626 -0.000442681016255819 -8.63255629372472e-05 0.000409957730151351 0.000403650992738773 -0.000493817882607617 -0.000591486451116086 -0.000306917715562004 0.00180205614055311 0.000478905150460418 0.000765148878984244 0.000441264189883815 -0.000499637548951314 -0.000788596825141924 0.00137883878911322 0.000607798836601505 0.000244873003636192 0.00413587490194215 0.00172664559158913 0.000273183375373302 -0.00356867977959535 0.000463101191412497 0.00201070875103058 0.00206092828439605 0.000763528418396458 -0.000157934255445219 0.00100691061566904 0.0013776813237145 0.000644736157019221
  46 947.193769231229 ""  0.633366321311112 0 0 -0.0046306245220801 0.000200318071372578 0.00172089724928425 0.00350181270555151 0.000194673279989279 0.000469555760173125 0.00186439944717158 0.00036090650609675 -0.000307663981241801 0.00139470698614337 0.00510553359000706 0.0121150923464397 -0.00532264388526718 0.00248163058829898 0.0074513973023746 -0.00276300288053019 -0.00345006168919147 -0.00921308210392869 -0.001438281893472 -0.000416352355195919 -0.00139272974198681 0.000323919304258035 -0.00296902901679407 -0.00404722421369667 0.0713490461150586 -0.0379325130955487 -0.0986875709896844 0.00548697364160493 0.0391345146439505 0.107700985778464 0.00221715910938529 -0.0661125613675337 -0.0215339026251301 -0.0282008357789549 0.036888581868113 -0.0611696049925627 -0.00684182029162324 0.00139852699209479 0.00124152625962414 -0.000474111295466762 -0.00147128800822071 0.000436380962362466 0.0125514051043278 0.00503500678835621 0.0146315347658238 0.00277771021751097 0.00899779569150876 0.0259596001279212 -0.00812931686360815 -0.00552289114402073 -0.00232595286753103 -0.00214929015870867 0.00557432620351964 -0.011378904910166 -0.0882423321238519 0.00877686010383993 -0.00151768782648584 -0.134709621785953 0.105255043664347 0.295650149108349 -0.071190736372926 -0.0341675579789714 -0.0286078009781191 0.0995873714448726 0.259432704634599 -0.0861946039516715 -0.108794846348438 -0.130581908210349 0.195364234301865 -0.109716433610729 -0.0581658189774015 0.15118989215794 0.177495055959664 -0.182682179563609 0.0983103270939385 -0.164146582148317 0.150127335195583 0.0763702866867626 -0.138328995107426 0.177549194437278 0.07135502930454 2.84500598251004e-05 -8.77892561907625e-06 0.000486309008163062 0.000254903445641849 -0.000131639551981733 0.000362890746669275 0.000163380124045337 0.000301722856004565 -0.000784652853696421 -0.000810099371889597 -0.00120434466561789 -0.000979184751480186 -0.00113109017052516 0.00170653006162524 0.000586392563430527 0.00112468229322194 0.00116517712309473 -0.000739262480269734 0.000362405498368478 -4.81312691371531e-05 0.00042329964828067 -6.27010432500998e-05 -0.000128827950868147 -0.000425849175934265 5.98427241062698e-05 0.0004334655240796 -0.00023154750302452 -4.60732793839284e-05 0.000238631245990113 -0.00166342066419639 -0.000417325133942403 0.00125859949078904 0.0012298415102842 0.000837455611237959 0.000810118696537944 -0.000129721892831219 -0.00224261938088504 -0.000955714087552405 -0.000732796317692203 0.000587908093218676 0.0005583554775105 -0.000643846129460857 -0.00104203026881376 -0.000310486133311509 0.000101152613251267 -0.00222738378995134 -0.00208869811634757 -0.00145409360667243
  47 980.416942423004 ""  33.301661784198 0 0 0.0906518709393773 -0.0103699434193702 -0.0290079676305981 -0.0825208932759691 0.00153602581442153 0.0182249857250596 -0.0282621738087914 0.00147098871324934 -0.0172045245072097 0.0144154966199407 -0.0357703396709518 0.00135843658639497 0.0352536402365204 0.0422035952513325 -0.0195854811865094 0.00765275487737954 -0.0229764765755516 0.0170305484543346 -0.0131477123982747 0.0832529467642931 -0.00648012598777593 0.00153721668512913 -0.0536872443512341 0.0259340666438966 -0.00356391623788502 0.00415459055850692 -0.00282712163399709 0.00128280612830674 -0.00616553539620132 0.0028124267750666 -0.0192798024829428 0.0087956392394848 -0.000841341292972817 0.0124578752326086 0.00715427873491562 -0.0132394742665759 0.0823925085723016 0.00381735127071301 -0.0281196425898556 0.0452407456320452 -0.0117522950899792 0.0233920610221683 0.0142968949322028 0.200715840864121 -0.0921673008635252 0.079496154002544 -0.235443984254379 0.114655795578667 0.0539592463367601 -0.44196316674837 0.196696002927562 -0.0339084467143681 0.318087065484625 -0.099111292321336 -0.0183065373595515 0.0245455709096434 0.0296421832128543 -0.00423339278371099 0.00470616187176604 0.00429750941026497 0.0105443231329735 -0.0018209519432561 -0.0464741142437709 0.0204995658592971 -0.0552619252501551 0.0317879837230775 0.0757023028325133 0.0818450238886115 -0.0524731464793507 -0.000473497093733065 -0.0841085683263943 0.0345574920012197 0.0253013819053996 -0.0795185343721347 0.0247286986978129 0.00571017322454247 -0.0500022181578558 0.031353137574856 -0.0865599522464295 0.0675358720787156 0.00353635200250073 0.00637137388330602 0.00528000407564124 0.00578743740452697 0.00141394193546587 0.00211487742720682 -0.00541435151363873 -0.0142377181221148 -0.00828334857189312 0.00403038970121331 0.0274661864602875 0.0160473901512685 0.00306074317985603 -0.016478835167759 0.0169390717547765 0.0112704431823081 -0.0345530623294004 0.0106461878438307 -0.000991807162814998 -0.00548753111032222 -0.00110219812228944 0.00107316891198824 -0.0019155932552069 0.000821263328314282 -0.00123909061971339 0.00579479935629757 0.000420527662276257 0.000791029420258288 -0.00564841301472502 -0.00277949362198897 0.00746738327655232 -0.0165913383284816 -0.00966469046637924 -0.00238488179799016 -0.0112197595594349 -0.0166255729932948 -0.00785951914127627 0.00241372346835114 0.00177745867491451 0.0120534985445064 0.0186616136927063 0.0032081417838035 -0.0151321174297594 0.00299047066529189 0.000943208486096753 -0.00897313151131276 -0.0116082240825371 -0.00241659756440234 0.000682882027525734
  48 983.596791369161 ""  78.0341921473062 0 0 -0.139751068548969 0.0162551980756722 0.0454404916683483 0.126215485398406 -0.0111334952647278 -0.0244532177932181 0.0430985206489167 0.0268060638322058 0.0171912809585123 -0.0155357114708214 -0.0171731023230531 0.0312716221404555 -0.0622088841118709 0.0212026107682741 -0.00932552517493948 -0.00505460899278738 -0.0203501778912557 -0.0037293944002154 -0.00262204839417626 0.0286458175133377 -0.0468950035898481 0.0135606033505532 -0.0381814197200037 0.000801687274522741 0.0039178709271559 0.00378334342820582 0.000525562097805432 0.00253156588792476 -0.0102791273983745 0.0041007037618644 -0.0115189523359531 0.0116221532422741 0.00950052262617722 0.0140928384646106 0.0111558329645288 -0.0072849817574268 -0.116299321540379 -0.0109478967629941 0.0468980529101044 -0.067938116464562 0.011678199816825 -0.0233424240664227 -0.0758111944210782 0.152485757057622 -0.0397555181566727 -0.0551174084484065 -0.195018991746901 0.0379215742774473 0.0313607532857702 -0.257755146615736 0.0615855131075266 -0.0190849405523474 0.190049592817904 -0.110535742703086 -0.0214161709440408 0.0368189329994826 0.048791365184169 0.00118212203218126 0.0154608000443196 -0.0103160611389179 0.0186394013819385 -0.00021169874812934 -0.0590677626385517 -0.0121292727945508 -0.0876806381005169 0.0382338759813623 0.0524819098964425 0.0560214984803239 -0.0598111896582613 0.0200831880914079 -0.0322646267567849 -0.00956427131287695 0.00491380425753917 -0.0620526084574636 0.01671264682117 0.0185884412955066 -0.0650118239239603 0.0325163901016808 -0.0912972635993015 0.0666000865053438 -0.00354869112436605 -0.00708478191550076 -0.00751690712582117 -0.00514867728938 0.000451125032225966 -0.00433945224500271 0.00770379623174574 0.0168260173265572 0.0111280771073286 -0.0109809781117811 -0.0436119675849386 -0.0245625221816678 0.00226194516940594 0.0180813355008809 -0.00960727952365912 -0.0125613257652062 0.0492946180297656 -0.00993520184122362 -0.00450233451526202 0.0116751898703366 0.0034040112794005 -2.78048284713852e-06 0.00398124966006739 -0.00302641958941967 -0.00077864838241533 -0.0114042668289884 0.00120661934854429 -0.000411896649261022 -0.00180758068628529 -0.000380478474430724 -0.0123990794475763 0.0379378843145596 0.0224939302318724 0.00756578384105614 0.0137842133064762 0.0270231882528893 0.0117358645942599 -0.0328427690204788 -0.014184085945009 -0.022972744398401 -0.0201781003554092 -0.0134424982736235 0.0215807886212513 -0.0176340452738439 -0.00673417902888812 0.0236637921839794 0.0230181333613138 0.00215289402690052 -0.0027435695947706
  49 987.891420839123 ""  0.502731487538402 0 0 0.014367181243623 -0.00174999300681819 -0.00473441778467678 -0.0127659831945763 0.00170920439544144 0.00193544766413974 -0.00399765287940676 -0.00403627328075312 -0.00159461797302521 0.00164450126302505 -0.00290993613682952 -0.000897040383905311 0.00618714769300066 0.000930170149846311 -0.000303881713036575 -0.000704061233651804 0.00920675154055242 -0.00289353660140449 0.00434006153358941 -0.034902640529672 0.0170785625004962 -0.00355731726479638 0.0275248271483211 -0.00901935505380993 -0.000130148417564457 -0.00153350485946865 0.000149676245884883 0.0095891257444145 -0.0627364984237468 0.0251701778451341 -0.0369098847668933 0.0391241103494968 0.0296967054466008 0.0276798535235105 0.0168594151366932 -0.0534659924194391 0.00944471572034196 0.00139215256979921 -0.00544606223531558 0.00701697912752809 1.22409195943295e-06 -0.000451458388948726 0.00413490067267388 0.0077649247021752 -0.00500623277386048 0.00526945271978906 0.0244349743286223 -0.00587231502349965 -0.0289842452163397 0.222168316960787 -0.0819314846894167 0.0162783016229443 -0.155291814067761 0.0606829539886839 -0.122187834578814 0.190762788406803 0.259195242225864 -0.0223914189963945 0.13763829109431 -0.0558607061887906 0.0931252781832431 -0.00959189623305031 -0.329716488817035 -0.0561943996572252 -0.296023778065826 0.121783900486915 0.16406253623108 0.173981540105089 -0.217544182393997 0.0841852957193319 -0.0826627632076493 -0.0784924914572615 0.155252655067049 -0.272859078387543 0.105058312890987 -0.0720918947809752 -0.0246874990766746 0.124287857053031 -0.228053515400234 0.21793073209476 0.0609898490902898 0.000451290931063275 0.000984956176419571 -2.82278466475394e-05 -0.000356794136775557 0.000286461440366904 -0.000668181070602581 -0.00119678267688125 -0.00110114880167527 0.00203566555531213 0.00614596605779108 0.0035256053189657 -0.00139381303777403 -0.00101057006677073 -0.00237855997819066 0.000774852530801677 -0.00515622117109329 -0.000982444943969959 0.00161991542023183 -0.00269901619401309 -0.000336077166513387 -0.000278078013449997 -1.32594545690776e-05 0.000811687898955849 0.00102072128758545 0.00155112191798421 -0.000442010444825324 0.000180338829387623 -0.000763630702738713 -0.000170724843047536 0.00326554620975081 -0.00583384113132275 -0.00470665000336633 -0.00230036042098228 -0.00389413612176387 -0.00223777056466862 0.000241919143788291 0.00621737922582207 0.00297940776249552 0.00269573336376863 0.00211009035307475 0.00151620587134177 -0.00235391332616401 0.00415112486016041 0.00174435691927925 -0.00371620870017979 -0.000217701397904461 0.00280759374320546 0.00214530564519373
  50 1002.1871989244 ""  0.162234857052298 0 0 0.00547990237721384 -2.14480548563754e-05 -0.00333870068398667 -0.0053285904285614 -0.00214890578637894 0.00191672343756277 4.16707669993634e-05 0.00565776566134991 -0.00236255965700324 0.00313465127670987 -0.0690616797207669 0.0373302838484903 -0.00286514073385367 0.0877705831544469 -0.0431454290527068 -0.00150337097590431 -0.00951522517064013 0.0035933925514615 0.00252145150039789 -0.0507719589687545 0.0280992006441854 0.00211310730106484 0.0381142062067026 -0.0215374161127456 -0.00028178646619761 0.00471181764632663 -0.00181985941200465 -0.000548953944583392 0.0135845974828566 -0.0049527544132096 0.00790285235311031 -0.00596997997284254 -0.00161834831521019 -0.00631335214831828 -0.00555944420255983 0.00606767683596638 -0.000964953580875245 0.00672466570934248 -0.00469122414107282 0.00298422489039743 -0.000342891196548554 0.000325124171347945 -0.0607160143853527 0.419686306414126 -0.16100071179271 0.067818732051566 -0.543915013174607 0.198566177565066 -0.0545011526696096 0.305106506693181 -0.111204564176975 0.0227496610258592 -0.224785163584021 0.0585615554351566 0.0236801055710388 -0.0424138177549928 -0.0611680846188795 -0.00118461534294332 -0.0159930536197327 0.015827252711342 -0.0212830587589238 0.000215606036776266 0.0667999961484497 -0.00280115740967705 0.038164467920666 -0.0179550681522698 -0.0311433803588467 -0.0333256148365993 0.0365807978869502 -0.0152386697569831 0.021551988118523 0.0159701694752643 -0.00937009167630938 0.0388364293684762 -0.012308525277549 0.00968619446171689 0.010267138221125 -0.027867951337382 0.0433813714795198 -0.037470336184308 -0.00512858930914642 0.000696231490336713 0.000805624183682436 -0.000420268794398514 -0.000322912719865253 0.000362073676737817 -0.000553205187779585 -0.000303349608584508 -0.00214964636707826 0.00290193949332074 -0.00131582157861835 -0.00124008007489203 -0.00231911408399269 0.00545627749217522 -0.000196136116803856 -0.00124103709888656 -0.00230123697165365 -0.00246162307449466 0.00253407251731233 0.00161423804365259 0.000361012089303176 0.000699000211776777 0.00119727951003182 -0.000831257647570704 -0.000287893388513758 -0.00155898833273943 0.00132798628873126 -0.000340334846121676 -0.00857151672078553 -0.00349792794050751 -0.00467592702749335 0.00549749823565083 0.00540793191215539 0.00309331673321518 -0.00124033056123522 0.00723514303009347 0.0040461563952438 -0.0202772082254626 -0.00684073989236298 -0.00679720333181909 0.00425892879697173 -0.00665706784492564 0.000782844308418569 -0.0072221270295835 -0.00325335849205914 0.00810046902083161 0.00507016895964179 -0.00144075344775049 -0.00241838527059148
  51 1023.08402130819 ""  0.0164149844222693 0 0 -0.0035528509996326 -0.00242247627078442 0.00469992992572153 0.00218657918673635 -0.000357477812715947 0.000275225276180398 -0.00348293684810603 0.00271049084276184 -0.00594021170256694 0.0658263361201385 -0.0412826351238011 -0.0983114796660557 -0.0816440452437276 0.0285771560129258 0.0740644236063414 0.0222886751990749 0.00445175363196402 0.0111485964372497 0.0579289717176196 -0.0280887421990168 -0.0859325041256578 -0.0898780578347322 0.0233292658399348 0.0859695299722689 0.00143706680568705 -0.00198321383620229 -0.00531343686751183 -0.0137777986734575 -0.00137477650874805 -7.58511300357687e-05 0.000107087619440001 -0.00298868359799762 -0.00272564325577797 -0.000828094834960264 0.00090078384981617 -0.00319798429982685 0.0189183601383262 -0.0218112206273105 0.00848026062311812 -0.00840613784583336 0.00889967999962825 -0.0144055025524438 0.28304142449239 0.0471563021851014 -0.0986482417166473 -0.0154465733846578 0.0378022645766969 0.23102321772268 0.20936262096143 0.0182350614847152 -0.0735967660808867 -0.0103182690558411 0.0876765460235326 0.273984202205681 0.0130675205501537 0.0096850821918744 0.0341145762691714 0.023638139649574 -0.0178981723836148 -0.0507022443736093 0.00943191498847561 0.0203353079288115 0.0378038609478053 0.00737151754188919 0.0140895572006346 -0.00516618507347964 -0.00460558618120625 -0.00566526907126985 0.008814175198608 -0.00617277175489721 -0.00656234249339394 0.00918579318029071 0.00721205162721037 -0.00669363077432594 0.00281002496869312 -0.00462224312555443 0.00362010042203017 0.00025404620809883 -0.00693093841690851 0.00654594287651021 0.000503071078325389 -0.000830045610485945 -0.00243329329079533 -0.000449975132411262 -0.000552132323862276 -0.00134655634538562 0.0011708221775601 0.000729170578022849 0.0065781147196933 -0.00452118881383453 0.030711793838648 0.0103156168537196 -0.00948448677297902 -0.0180469118350195 -0.0122711994042186 0.00356346819305053 -9.38286303395586e-05 0.00299305707155463 -0.00351780090866821 -0.0225635549993775 -0.00565804900514124 -4.34123610754285e-05 0.00289819814938303 0.00626218126484593 0.00576476271621194 0.0141049135595986 -0.00398805257660475 -0.00789556965514628 -0.0034449569442447 0.000220877661155471 0.0174037054377048 -0.0402594492304474 -0.0254734917339319 -0.00886232537358569 -0.00222191885874329 -0.00641692292657064 0.000706169297021114 0.0550336665832656 0.0235046534001806 0.0176407112085651 -0.00270534023310451 0.0112179624299342 -0.00403318461311249 0.0409161899229446 0.012329092201985 -0.0227117176238799 0.00293940410321144 0.0100631690979292 0.000501638345999521
  52 1029.39901632243 ""  22.2772309425563 0 0 0.00729321735087145 -0.00551879067651961 -0.0319488453753843 -0.0119422252234436 0.00224262287553721 0.00904153014163122 -0.0014161942728808 0.00131217752859058 0.00295341119085437 0.0106021215458886 -0.00463480615468282 -0.0177948876618438 -0.00858129174948112 0.00289022593415904 0.0118385624613067 0.00300731004322533 0.00181582320651017 0.00394272892421322 0.00784633471306827 -0.00556751179121653 -0.0141059851733658 -0.010627471663594 0.00299027791163525 0.0101415162577124 -0.000944099916295118 -0.000368105969518756 0.000579547919917865 -0.000800509326353977 -0.000913905021348774 -0.000319360568314765 -0.000833002263172959 -0.000197882451346025 -0.00129573625272934 -9.28552872701361e-06 -0.000340810406462038 -0.00106278540161423 0.0296833148945962 0.0876714035790516 -0.0328000635883518 -0.0107780904529787 -0.0348007340496089 0.0578379081795964 0.0440398580704011 -0.00767719153268782 -0.0115264650390916 0.00143882148662425 0.0205779438678035 0.0333562161060134 0.0224362796822442 0.00449943789560227 -0.0151112768473962 0.000357887815735691 0.00913829477683086 0.0361563401914713 -0.000403266839046793 0.00218500810640935 0.00382772892223027 0.00165477762794643 -0.000422334360229016 -0.00485279393528976 0.0011756016114241 0.000799441691789486 -0.000324527168231279 0.00451846577773206 0.00163232618200408 6.72893954899948e-05 0.00316765202821641 0.00402331054109032 0.000932166348548295 -0.00279781184423645 -0.00268628163280727 0.00346588624755048 0.00350038957110267 -0.00340754086860837 0.00155156398773743 -0.00279647006181537 0.00252573346648362 0.00128074765466231 -0.00102344004228809 0.00178475372056871 0.00137118159081361 -0.00904390041899032 -0.000601226719759235 -0.00726430533562483 -0.00734895572385782 0.00841423014284993 0.000123209638446203 0.0149915047843214 -0.0100815996224923 0.0179664141902933 -0.168355641236834 -0.0675057358143415 0.0335541980550948 0.118120353946457 0.0397453063464102 -0.0399073794300459 0.0350867780372046 0.0329212057519093 0.00936709070714875 0.172503771010224 0.0619165283635744 -9.85525691785254e-05 -0.0414793857637028 -0.0536648979442268 -0.0492109869626217 -0.10021513061951 0.00491938226311694 0.0645122718076775 0.151479660599709 0.059290886870283 -0.0504257508503156 0.228171826822864 0.101469111147701 0.0137163554699888 -0.0834482119938446 -0.0356031529504914 -0.0367924609598208 -0.145870997326449 -0.0884157609344303 -0.0882661729846025 -0.0296174822865209 -0.0315168664404211 0.0253334476444042 -0.196654489686517 -0.0481794098971612 0.0977208304509501 -0.118066819304216 -0.0385427766966113 0.0457882348274591
  53 1038.63003969372 ""  28.280709273925 0 0 -0.000479056300292175 -0.0211249270629915 -0.0554583491724801 -0.00952736265876769 0.00600872903297779 0.014956130520909 0.0019358555233387 0.00351142665603534 0.00904406234219691 0.00401569844404454 -0.00127328198876061 -0.00802961280931519 -0.00137364886101907 -0.000141846029323966 0.00377548085260588 -0.00136418253741153 0.00185325994619997 0.00409272795970876 0.00138828844830877 -0.0034575072033495 -0.0102403467059781 0.00186429449712125 -0.00135867476912922 -0.00125466594407045 -0.00150633290013477 0.000372626467313451 0.00302817534384154 0.00412547115048845 -0.000321487116643494 -0.000644510194000665 -0.00229930712671532 0.000843786507491474 -0.00218873944229192 -0.000979305905081037 -0.00174737079535545 -0.000197368438478247 0.0453353013685747 0.180961575590017 -0.0577141001304736 -0.035566975332121 -0.0831879665584678 0.132597764439085 0.00377129220825847 -0.00956753466036429 -0.00490249940378373 0.00338260254787564 0.0150923988424924 0.0130561584917805 -0.00576139748644623 -0.00586814630830872 -0.0111994021100389 0.00194654102192305 0.010474681965246 -0.00302842576264176 -0.00479478383305774 -0.00206192223513807 -0.00968236640218768 -0.00680910545835571 0.00546252012374636 0.0131089508469364 -0.00250843028085295 -0.00665006449240425 -0.0130470870057348 0.00740982916065707 0.00205479362667583 0.000878637181882832 0.00874433365907012 0.0103624749826518 -0.00244916626464719 -0.0038298858514189 -0.00850827650594257 0.006844569799265 0.00390976443190342 0.00101527677853939 0.00069950302359305 -0.00430422887613566 0.00717463176098385 -0.000643741388330529 0.00679206562867261 -0.00394176376293277 0.00252267719153527 -0.0138733364700831 -0.00594759836124077 -0.0185953462229605 -0.0341106831141593 0.0122694555356815 0.00625361666707515 0.0445881525804512 -0.00899637554956582 0.0338711085553401 -0.23691658856353 -0.0985635450894925 0.0471422965058565 0.329196728884922 0.0616544030142653 -0.101323233975272 0.0999044283569032 0.107240857465986 0.0199050175385243 -0.0386083272592488 -0.0322450184689818 0.0386480642961132 -0.00748068127279803 -0.00732253260441897 0.024762953143396 0.00722486184674162 0.0170248205776628 -0.0677728451193869 -0.150465400303932 -0.0529843793662827 -0.106875933229196 0.132797629993179 0.162592478150997 0.127770468673309 0.384063173602967 0.217771077313341 0.0678557706358443 -0.0734831341687455 -0.0128369212611692 -0.11408038776704 -0.104826348973758 -0.0801285491420738 0.13731472781867 0.0197953795126394 -0.0157262137676499 0.114459740988007 0.323248463780792 0.040981058699869 -0.0835242701664162
  54 1058.22102913627 ""  34.7867047211761 0 0 -0.00581705806767301 -0.0565906383818187 0.0146045186353148 0.00799461620708604 0.0120391594230507 0.00241630919647605 -0.0158699898998148 -0.000913252283252246 -0.00431932650428502 -0.00284883281979805 -0.00766775134929513 -0.00433714342533889 0.0143663216442243 -0.00191809825515591 -0.00942311345697693 -0.0025715324815408 0.00537834552692849 0.0110161817169007 0.000310501105770309 0.000962158594121315 0.00103292080924586 0.00755849556241696 -6.84418688957344e-05 -0.00125401103892503 -0.0123066578253138 0.00314052600953549 0.01525389166001 0.032113669165656 0.00428743011475904 -0.00211616903427875 -0.0170261223098739 0.00973010592260074 -0.00972254309850168 -0.0119747136532863 -0.0169544728172172 0.0024209339109439 0.03295050066078 0.0251646142678521 0.0164958732046991 -0.021659242088042 -0.0758046301713305 0.0798882601963642 -0.0348076194598619 0.020927074811417 -0.0222801778842605 0.0159799177272882 -0.00561806139660225 -0.00779683887271915 -0.0249157777722203 -0.00642089228745072 -0.00135175565976579 0.0190429990091192 0.0161027150729136 0.023232695549543 -0.0323631870465593 -0.028552890510588 -0.0931452760695288 -0.0594754167786741 0.0395483897457313 0.123045018075603 -0.0284444979394808 -0.0520736401364471 -0.085008735849263 0.0358176424721441 -0.0049991889813109 0.0125815869250002 0.0585011116740732 0.0715387963805187 -0.0277885013990189 -0.013907685911694 -0.0694273431565883 0.0417500377366842 0.0253345465931574 0.0258997608884704 0.000368539663958824 -0.0336650608987841 0.0672701422216958 -0.0152117177557677 0.0761180069372923 -0.0508841979331036 0.0194070711651291 -0.0314425185444903 -0.0200731270907792 -0.0282912117073934 -0.0370274721381839 0.00123782719797097 0.0217895103428594 0.0563875245185011 0.0642621198442696 -0.017720177414336 0.0390320305326075 0.0244003224515947 -0.0141462614186411 0.110936532708663 -0.0560290127970468 -0.0623683419890321 0.130600833192641 0.145200826153023 -0.0238904668895216 0.00110826645227885 0.05147800734775 0.0286981816057567 -0.0486252071483896 -0.0294433222663326 -0.0148280320786712 0.00378067585516682 -0.0530318848131722 -0.0181966440555058 0.208052477080592 0.121260958642924 0.165507285078696 -0.0118403536003276 -0.088108693500094 -0.0473379362130554 -0.0200174218330435 -0.108011281839599 -0.0612330475379567 0.459255763348235 0.148796873261448 -0.00118674170882752 -0.184531507780944 0.0664551533422923 0.0744566398040165 0.249180079986487 0.0859754414734647 -0.0796237275354791 -0.0465337348623673 0.0998417414530256 0.0736602810586454
  55 1059.63007480403 ""  5.95499120197948 0 0 0.00768361441994267 -0.0212821449066284 0.00319552055359549 -0.00723916353108913 0.00568280183097494 0.00432910822198216 0.00226753940593195 -0.00609444733221077 -0.0159193562644766 -0.000872565742649208 0.00848063073351413 0.025280559100905 -0.00224150021456385 0.00519699514556137 0.00855845616712916 0.00789718230956709 -0.0130666337551805 -0.0252559386023346 -0.0186536494694563 0.0087196145965124 0.0260053019876429 -0.00376819750680448 -0.0042037792904988 -0.00785058162301674 0.0307270765601063 -0.00812214844827346 -0.0459821152971391 -0.0912405919765241 -0.00895852001598189 0.005294348313516 0.0506374170469903 -0.0283051982397583 0.0309190986283309 0.0323362970389765 0.0441172643945097 -0.0112687800994973 1.0419986539237e-05 0.019203906063651 1.33191006662818e-05 0.00857868901791078 -0.0363148473381058 0.0355779999494187 0.0485486468553322 0.0232101746296084 0.0288637675197275 -0.00797819404598562 -0.0101542259973842 -0.0016230852058041 0.00222284036678571 0.00439518545997647 0.0333696248579601 -0.0313630538473837 -0.0215144092867438 -0.0690380474647266 0.0943892315157771 0.0752830564833613 0.25380381921329 0.168953581359171 -0.115894591640869 -0.345714443341403 0.0760781114526288 0.147863433333162 0.252082161172082 -0.112777476627851 0.00989497368600334 -0.0360952709033752 -0.173249373333895 -0.212238494088758 0.076850168179328 0.0464139882585049 0.21142852074123 -0.133067079521142 -0.0517163673915784 -0.0861060931572098 0.00599230866976402 0.0806283713718284 -0.170303400330493 0.044474779612119 -0.206799537315227 0.143139946467088 -0.0465036697937893 -0.0108053216752376 -0.00713670778784786 -0.00833792876718337 -0.0134086176634813 0.00109602797554556 0.00734949577467068 0.0190055334932397 0.0217129438707346 -0.00636581731537279 0.00482109546824736 0.00230611387857349 -0.00543558144054124 0.0500381703760654 -0.00893045680267259 -0.0233459991866851 0.0466742995241587 0.0600414981565948 -0.00975894708590549 0.00136350004497433 0.017517845283947 0.013751126705446 -0.0200884272148909 -0.0121215689839444 -0.0059891667149057 4.99293737802966e-05 -0.0173836088348105 -0.0100186513630792 0.0686104524021771 0.0416037061439996 0.0517149449320738 0.00725166533117319 -0.0187944905088829 -0.00704575447075767 0.0223437433266242 -0.0271514630633793 -0.0217835098926444 0.158591553530199 0.0515226403716234 -0.00878138118545593 -0.0734384989587906 0.0179488094424415 0.0364540886288906 0.0876218668206252 0.0293236631369555 -0.0191623548520092 0.0019936329147646 0.0359473130821122 0.0202863014896987
  56 1068.67813934629 ""  0.0689267433534786 0 0 -0.00117497889103594 0.00111700485770739 -0.000866741806250599 0.00101509295643884 -1.3729939611161e-05 -0.000201984567787881 -0.000472464471996475 -0.000254113022450577 0.00162211160724247 -3.42653849203199e-05 -0.000291612181282419 -0.00299855249624832 -0.000856614617738017 0.00641027292893816 -0.00281587231440098 0.00387588780217834 -0.0354193604990449 0.0167704349456479 0.000102361125302642 0.0119265223309255 -0.00848925493870069 0.00107958545246144 -0.00144621485428073 0.00189470981048643 -0.0117690872037237 0.0523456718591518 -0.0174995823369879 0.00116834789243276 0.0404163728530198 -0.0162366914747288 0.0316828190944014 0.00812670452824872 0.0824632850977377 -0.0280794730239169 -0.0671104384546957 -0.0604569918295061 0.00155850753932762 0.000695079214058241 -0.000387746754280743 -0.00186645429733895 0.00166742538618419 -0.00110560254801531 -0.00262759129212293 -0.0140999590330833 0.00175306594474126 0.00150101811888376 0.000259410283588146 0.00331497380802394 0.00914327039664913 -0.070722750000691 0.0228568177165659 0.00326652536945593 0.0165099223385348 0.00475156561907716 0.049374663205871 -0.0908793417255588 -0.152827465569288 -0.00528327773190113 -0.042877196209951 0.0494289310450495 -0.0522316583132416 0.00300588454254776 0.139589389495786 -0.228936237056197 -0.254339583898199 0.0717725803598848 -0.106467251468199 -0.133412866613768 -0.0829958064009286 0.132376139730286 0.248003028710832 -0.251176036946376 0.306878260151898 -0.140714694916954 0.09358223540875 -0.23972014567186 0.332149252219971 0.0228932689380171 0.166895673563522 -0.0338968420167736 0.148460962544622 0.000366601845821151 0.000471919888704986 7.72432415589877e-05 0.000416163431418644 0.000131624311156028 -0.000360233873849307 -0.000475354365220803 -0.00130092103969651 0.000792203521309469 -0.00395712511325568 -0.00109162333451157 0.00162438068693757 0.000785377195892203 0.000801882097403216 9.91955163902158e-06 -0.00162704138901295 -0.00290088581280504 0.00093051532198138 0.000214428426997016 -0.00105120392251617 -0.00120572531809439 0.00133439579607264 0.000688089516793209 0.000776055711418026 -0.000382569212710656 0.0009915393240656 0.000879184126867221 -0.00415408680654778 -0.00282647677958666 -0.00279388817235077 0.000210834457450348 0.00104359437659925 -3.76489585340564e-06 -0.000912228342144404 0.00233469405032599 0.00202650619347995 -0.00881847107750052 -0.00284093934386369 5.13167324688217e-05 0.00449163022053249 -0.00133213386990776 -0.00211342223918178 -0.00542566004903948 -0.0016988582892703 0.00177923094367374 0.000903986241217027 -0.00206213497549206 -0.00100459229742101
  57 1091.75744539516 ""  8.63737095662169 0 0 -0.0215502190366459 -0.00175865356395428 -0.0734029330889592 0.000467821708675991 0.00323377911752594 0.0104785992896838 0.0171263976328541 0.00899023379145827 0.0202154713888531 0.000812795640368725 0.000503491967382547 0.0010924063236488 -0.00752153061734992 0.00179036899205091 0.00513546195503495 -0.00913499635859676 -0.00313865134381552 -0.00446547041048657 -0.0028748407389805 -0.00507914460530646 -0.0152756824954949 0.0115286154771026 -0.000825226281047508 -0.00446942087002644 0.00210414972345857 0.000132407305480703 -0.000138157882920355 -0.000920457694580487 -0.000150036087625945 0.000458001265344581 0.00307973906901309 -0.000881767556983053 0.00166343932324921 0.00245715279008899 0.0032409393003949 0.0010522266422783 0.0274662987830267 0.200879692207113 -0.0752447095188264 -0.0842214332137803 -0.0466221913871338 0.112451895513437 -0.0286674933470022 -0.00317675113924798 -0.00104654689714296 0.000237749557196181 0.00518377380931101 0.0255695668867612 -0.0104485773169694 -0.0140566446969117 -0.014908411542135 0.00185687882181174 -0.00103480486773477 -0.0298362671271102 0.00142970037678671 0.00156375304944325 0.00464400332450206 0.00306824629940359 -0.00182399306679901 -0.00486487946521785 0.00155135956533245 0.00205464125192379 0.00299138353268989 -0.00540975565620992 0.00187098542236569 -0.00214636924682187 -0.00906658842862683 -0.0112240442795084 0.00363246405757317 0.00339735618621869 0.00937632340749185 -0.00628655592393605 -0.00773382316969208 -0.00121954493836216 -0.00121772838890711 0.00974464211945692 -0.0161737172452763 0.00158128995906948 -0.011855909786205 0.0066108669486139 -0.00493602884308757 -0.011151435697087 0.0360539910889806 -0.039024775973154 -0.0284347591298794 0.0110901573011397 -0.000176720677305042 0.0442709543546574 -0.0509591934753234 0.0567543363296208 -0.262880984666947 -0.0118426938415409 0.130069599223589 0.324261816687658 0.0156488776021673 -0.114166958853022 0.0263350239640591 -0.0526618337139437 0.05801047954688 -0.0363984333515748 -0.00937356158295724 -0.057260605101417 0.0588642991641841 0.0187446670460955 0.046051678928296 0.0244646914958057 -0.00718134623243044 0.0389545843704884 -0.00143566629610977 -0.0227518312067529 0.0778132046288439 -0.127566782742634 -0.137339964566689 -0.116200081484787 -0.382266477180298 -0.105863304572034 0.0636245704455978 0.0566917655455539 0.0156079192422619 0.0890654497695561 0.113166893082799 0.05688972891909 -0.114625229919196 -0.00429228544921666 0.00799659978643569 -0.106881866981233 -0.20138054351397 -0.0447023655889577 0.0376827936843345
  58 1119.92799202359 ""  22.0409072444848 0 0 0.0211595939296395 -0.0561642321646976 0.0424486451524583 -0.0120786117718491 0.00777182988645088 -0.00278529152813288 -0.00523632405875684 0.000954625994018007 -0.00498700380020734 -0.00130212109832891 -0.00182952270100869 -0.00315991525568377 0.00684897192595064 -0.000347643107148697 -0.00230340591877561 0.00644982320218804 0.0039032046979517 0.00725451404202312 -0.00114060035156483 0.0014990567730003 0.00430577246837795 -0.00394411412282272 -0.00129130206726463 -0.000880180233194749 0.000535710284504633 0.000680654038432018 0.00104006855516052 -0.00321762963268101 -0.000996978611482625 -0.000992501406368664 -0.000449364005515915 -0.000814796214769437 -0.0019194301835473 -0.000468612349388833 -0.000642506627275048 -0.00196404970520984 0.0184288305654793 -0.0598351079997829 0.0403153387175343 -0.00753202346375227 -0.0258082269961259 0.0135665702755999 -0.00413528702425775 -0.00353080449443924 -0.00335460837692722 0.003650384529327 -0.00228983597143881 -0.0109437481544142 -0.0172529798992042 -0.00175918485984964 0.00277476799443723 0.0030208951589877 0.00863599545718512 0.0147332832445071 0.00359912262762919 0.00205999752087949 0.00789338614761755 0.00646265243292375 -0.00466409003809503 -0.0144229007344184 0.0033185061555605 0.00476904860314872 0.00603509595219559 0.00432733985122383 0.0047689285955564 -0.00173810842518393 -0.000242871315897565 0.000184038207892855 0.00462903588662791 -0.00392976991576428 -0.00534446936977312 0.00674803588452549 0.0059748479450504 -0.00427601915806803 0.00205031740593854 -0.00555794195696691 0.00590478430449172 0.00175925392780545 -0.000297241525406447 0.00265691180989958 0.00332211113265699 -0.00478307590700856 -0.0648427787789025 -0.043813215161894 -0.0883742272490578 0.00660013192665617 0.0515595592707509 0.0994882453082274 0.0825923758576211 -0.0594085156386995 0.169846524754823 -0.00780214971395589 -0.101381312316029 -0.0196147918000521 -0.143359672635499 -0.0442494825538332 0.206260377984906 0.185104037984711 -0.0566033165053189 0.00891570903674372 -0.0401917847252009 -0.0502989374756876 0.0178915762074129 0.0407707733268456 0.0293586590620679 -0.00279437561716319 0.0348780678906005 0.0369179444936793 -0.0678618565179011 -0.0656072189016758 -0.10058460567209 -0.024711793577943 0.0151313673028508 -0.0160749275603247 -0.0256826554893411 0.0216619519703789 0.0297697701907313 -0.241939790151019 -0.0555004102225064 0.0596411282751945 0.158996616718262 -0.0193924215420049 -0.0878201017450069 -0.180615557418691 -0.0519432744467282 0.0148794305657083 -0.0683996322015159 -0.0869486887350272 -0.027069430123522
  59 1130.7341970707 ""  0.60201178742716 0 0 -0.0112966166955995 0.0107229716969496 0.0103527916585274 0.0302933217444368 0.000585897296619019 0.00570408406666529 -0.0180352416790289 -0.00129628746199114 -0.00510923946644704 -0.0108301840195872 -0.0239025637372804 -0.0548903141858713 0.0221730248231989 -0.00756850024565947 -0.0234294061928736 0.134029653487256 0.0659720421827337 0.114867794082337 0.0128026301197053 0.0134939904018572 0.035135145836969 -0.0801768460604199 -0.0173980989344058 -0.0199179674143647 0.0145495500948415 0.0071680130875761 0.0119616191846625 -0.0437764548119882 -0.0116256434765967 -0.0119864206602846 -0.023176508603467 -0.00840244305376212 -0.0302845903263068 -0.0212919128627782 -0.021466613773053 -0.0260187924936807 -0.070772689294408 0.023785828572559 -0.00122950678586639 0.0579863106152569 -0.0222957405517805 -0.00111653461003775 -0.119739923654564 -0.0331151875887203 -0.0748705263253119 -0.0444657448294912 -0.0815677545360156 -0.193984649147784 -0.142740603041443 -0.00871538512593323 0.0203908049664361 -0.124778598918408 -0.0532914596277542 -0.110691326491859 0.0462689695890566 0.0236493514882189 0.0973973429667281 0.0846090848281974 -0.0620679200344953 -0.188187110907284 0.0396585150466973 0.0621607554826384 0.0843273376409779 0.0808939263104067 0.0635882307408494 -0.0134971647243537 0.0392474729587246 0.0525588111035821 0.0390449209194545 -0.0643362263617377 -0.123842735268606 0.117530738312954 0.0990445357832744 -0.0300139929547737 0.0255307362243087 -0.112924843352715 0.149656731365287 0.0101725288243625 0.0496878752051879 9.06895018538064e-05 0.0621512811499838 0.00217436061810687 0.005932067678677 0.00572440729292002 0.00156208527823101 0.00139990654627597 -0.000315617053082877 -0.00433717988426255 -0.00813295640694087 -0.00436727046412073 -0.0747645685986129 -0.0332754031242044 0.00790910018225466 0.0436506829827907 0.0442653694009815 -0.00687395317312182 -0.00501832114185423 -0.00785869157860628 -0.00341442841182458 -0.00244863593395086 -0.000718665172005827 -0.00178545461245931 0.00514521108341474 -0.000730632505928563 0.00249453515218798 0.00187384206273722 -0.00082255452702754 0.000788538650643953 -0.0035833880524973 -0.00129113238849734 -0.0020670071915098 -0.0072962732421673 -0.0090121250212972 -0.00520750599710341 -0.0251580582571908 -0.0048860167236643 0.00581143138494629 0.013206145285516 0.00240038502686243 0.00335086665449941 0.00306310295629526 0.00319926416226106 -0.00410447292812695 0.00113293545600823 5.52659746740968e-05 -0.00377703684000246 -0.0093169207280044 0.00118340589374431 0.00283219314349927
  60 1150.05908590735 ""  9.67171263731964 0 0 0.0156110895132479 0.00454429542304715 0.0208240179858465 -0.00505266162777237 6.40192754990991e-05 0.00360865547705 -0.000882164427484239 -0.0137552318363839 -0.0394904563866626 0.0328477248343763 0.0269014367216209 0.0566870878050959 -0.0568763383551595 -0.0166464988252803 -0.023367890261914 0.0179929648543238 -0.0175403827458534 -0.0504973219358694 0.0280787355746638 0.0270633803859647 0.062682878001771 -0.0590444950481848 -0.0118259266419585 -0.0107470487184972 0.0140614947266234 -0.00738402811837651 -0.0234004058024899 0.0118702894657667 0.00628220877522553 0.0100228685412702 -0.0170331501097075 0.0135946839763601 0.0107232056001788 -0.0136118234860921 -0.00711925108049477 0.0181255256054092 -0.115368047036215 0.0123698960782483 -0.000787459123452826 0.118373881521502 -0.0397689646348618 -0.0114785691861697 0.495618639235606 0.0936610441694476 0.112029525235958 -0.169899070651422 -0.124292724322496 -0.271654124155101 0.266412648445554 0.0719795373061589 0.0963748195646065 -0.159392748011742 -0.100811122387287 -0.225079085057384 -0.0142769176355056 -0.00910603668316036 -0.0286314885726003 -0.0414093395363538 0.0268384221638515 0.084560085485933 -0.0139233379518736 -0.0169968661851903 -0.023364598492871 -0.00869793908767213 -0.077736165600655 0.0384868568454135 0.0421301449895581 0.0533872000489934 -0.0533741181234334 0.0170478055618367 -0.0387019505013492 -0.00717798490770448 -0.0329385482721479 0.0746061811774907 -0.0221473032160763 0.00392451264821568 0.029383680168035 -0.0310872459669011 0.060049735395908 -0.0586958201423286 -0.00617534032553554 0.0029447766312068 -0.00129860543124419 0.0068435895180764 -0.0042402013768059 0.00190769487551818 0.00414429280338664 -0.00446156600336486 0.00174207317386953 -0.0198956242562306 -0.112939588779942 -0.0720065864436592 -0.0122370003277338 0.105315858255288 0.0866974057721747 -0.0245585161789395 0.0160347404139343 0.0442496009662768 -0.023764590848394 -0.00279226308830203 -0.000348794744559507 -0.00455378247080361 0.00598903041802881 -0.000579334394277774 0.00642136379945642 0.00114610385206902 -0.000870661893189303 0.00270922808257275 -0.0024018067339088 -0.00261272303630697 0.00534114193699802 -0.0047237947578344 -0.0101998138905903 -0.00898861930994733 -0.0332611008686124 -0.00825932960353411 0.0098884565532601 0.00996791249292947 0.00171396256417229 0.00555062107433635 0.00660388137331864 0.00284726850749395 -0.00677499608081251 0.0020525277907514 0.00165281052143135 -0.00816354749618213 -0.0110547895163908 -0.00319526029696605 0.00250981288148231
  61 1169.19560084788 ""  49.3185104263576 0 0 -0.0152841654409324 -0.0135320668583757 -0.0715877269075512 -0.00968652764585032 0.00689327937478361 0.00764038883809188 0.0379613606529485 0.0149949684559256 0.031306559666692 0.013794065716559 0.00589863315089214 0.00875005419203037 -0.0306433538800124 -0.00510303680327254 -0.00261751330516627 0.0186307532795636 0.00267132187354974 0.000128416347126197 0.0107358827228779 0.0017793819887553 0.000268551566788648 -0.0200420628653081 -0.00739084280784507 -0.0112462067438048 0.0129902318517248 0.000649098940384578 -0.00332423444497998 -0.00439351512811661 -0.000211484811784485 0.000765846693214834 -0.00840937797709252 0.00240252097771955 -0.000677921417147182 -0.00730330282601517 -0.00449935632019097 0.00157004567592179 0.0406669372775694 0.164146233960075 -0.0712601257242122 -0.209404347652727 0.0175468704175635 0.109221054448312 0.0692986630972334 0.0123486963534266 0.0187559251722583 -0.0687984559532152 -0.0406847833635533 -0.0862316904775976 0.062786900700699 0.00760004903972795 0.00849513002068353 -0.0935355030894483 -0.0661144001758618 -0.178087038751992 0.00563492593997209 0.00160931749682187 0.0101250878745092 0.00362167169896226 -0.00360812959207154 -0.00951227054463731 0.0042819918365873 0.0072490421624649 0.00903636603382439 0.0093980904232015 -0.0153074952630736 0.010440371149605 0.0167264964116582 0.0217415094822115 -0.00813061275488357 -0.00394373670817247 -0.0278121838443019 0.0133853997629132 0.00437448455768639 0.0199044778971178 -0.0034016008004209 -0.0144716655295313 0.0289124885154437 -0.00791010335392731 0.02267482257067 -0.0149251270652458 0.00780543605065156 -0.0085263454807202 0.0316133976665608 -0.019627445406825 -0.0323232759492652 0.00643348397166695 0.0055633423308427 0.0655711914780309 -0.0537278514880834 0.0595744338023706 0.470577763498823 0.317575456852798 0.0461640400658904 -0.231455221322695 -0.258651061986537 0.0569823653800088 -0.0123328684070355 -0.21431913856576 0.0888539018947538 0.0081610015836064 0.0076098332552026 0.0195090903010328 -0.0193112232010979 -2.22585148375813e-05 -0.0191594242017677 -0.00532705156957175 -0.000760714724410767 -0.0112179862721269 0.0213269278553433 0.0192342248129638 0.00237989667122535 0.0021814807119834 0.0194935116310356 0.0260765474863643 0.0520557042777651 0.00567002499451413 -0.0299748633733103 -0.0535280544516715 -0.0131401131899054 -0.0159680105741957 -0.031966077995754 -0.00912802733647492 0.0259058256252404 0.0135257999383299 0.00266156441885983 0.0207252647954515 0.0466902521290799 0.0164348320779673 -0.00596225736202456
  62 1188.08155127061 ""  5.51426759659891 0 0 -0.0102085993791977 0.0145175212818743 -0.00283055521735437 0.0133461109525368 -0.000477560016808296 0.00110257756639478 -0.00948838953512355 -0.00472115444160336 -0.00675060787460703 -0.000697809251858559 -0.00112766507179534 -0.000353717439140978 0.00341319526879699 0.000122922583877715 -0.0017464178505349 -0.00119995618854836 0.000313252827194505 0.000570595714800458 -0.000737826294296685 0.000967116726382453 0.00249771727325523 0.00140516924192246 0.00019288258595692 0.000646940797432458 -0.00318417094865935 -0.000960171637909922 8.62796360984875e-05 0.00106672569191195 0.000363721544433099 7.43702830649408e-05 0.00119367940757497 0.00035250548360749 -0.000114051674680213 0.00116973446996215 0.000634416546632831 -0.00013391830335987 -0.0268436079298144 0.0135689398286951 -0.00538354491227188 0.017501879017741 0.0043039878354306 -0.0160618297026424 0.0059938416225935 0.00660681775286425 -0.0029882626380577 0.00434984738170139 -0.00306454580063244 0.000123087135400992 -0.00719754443814508 -0.00172844850035485 0.00239892609195885 0.00990961838679596 0.0116494205588366 0.0208254867055085 -0.00134346878687409 -0.000892557030681688 -0.00322833806509367 -0.00130005533193099 0.000587918266509943 0.00368331728469696 -0.0017490236483849 -0.00213697121483412 -0.0018995323525048 -0.000858754940071406 -0.00038275790140016 -0.000677377542687483 -0.00262593939172357 -0.00240286291396286 0.00184250665017759 0.000589670470633919 0.00261170658616015 -0.000731530136076289 -0.00106094707644299 -0.00302434596668379 0.000383219122379968 0.00198944648996924 -0.00411965745663598 0.00154708922142685 -0.00325565205369484 0.00196089056459197 -0.00133802535469039 -0.0322776532318364 0.00689273392177438 0.0290075125924881 0.0211502563032881 -0.0108549226214236 -0.0140317500969962 -0.0345813256682211 -0.0247867421519109 0.00602707017306079 0.37812185628651 0.119658187784402 -0.17497354359879 0.423357741170168 0.132900025577745 -0.0876539074211907 -0.0278647310357809 -0.0399057473263588 0.00409379515248153 0.0100704773117643 -0.0345257403537622 -0.0715039335646614 -0.0723981460146298 0.00265020735351571 0.0475292817070823 -0.000853109294417537 0.0291915912090163 0.0556256002648718 0.042438357849459 -0.0204435117181614 -0.064323542247945 0.0491500894903189 0.00153977055737266 -0.0577752077170333 0.310796593028582 0.0570806920304379 0.003231951533828 0.272680287769876 0.13876142354187 -0.0652762503044215 0.177767334286302 0.00384807764193493 -0.11262918916806 -0.148266832094817 -0.0324059305290075 -0.0248611608334745 -0.121898338046713 -0.0918364259299667 -0.00572142176973735
  63 1204.15943769889 ""  6.00684496382817 0 0 0.00752321294574616 0.0319012116985298 0.019562176857146 0.00146998972697346 -0.00843511610758699 -0.0128207013111121 -0.0197937954333389 -0.0103123853504427 -0.0211502322855123 -0.0131947583046133 -0.00270898438657165 -0.00569172421522287 0.0165732191297191 0.00542873032120491 0.00794656691446187 -0.0078006205294617 -0.00323250038069606 -0.00478689432263049 0.00286970090634229 0.00130851513333647 0.00321868564453119 0.00479006725729651 0.00229313958429825 0.00555469168300387 -0.00769872772208694 -1.31027969970582e-05 0.00210078535175975 0.00329015282308355 0.000112223853909888 -0.000573959587035747 0.00366331094323706 -0.00126437616915146 0.00082496157639959 0.00305657974848256 0.00198251267286846 -0.00052794239495626 -0.20424176124279 0.0295561312734539 -0.0155310837000725 0.225240596787676 -0.0385047426890629 -0.104398846558061 -0.0596520409708175 -0.0169854563211065 -0.0096132667606995 0.0516384718483329 0.0400803695886206 0.086508991820656 0.0200700085684192 0.00618424596861419 0.00476750927052236 0.0269074090096139 0.0267016446455499 0.0587769942709563 -0.00374976177269167 -0.00181699367445646 -0.00802831949284611 -0.00562026138832935 0.00395689657085052 0.0109038274643081 -0.00278221712137086 -0.00514891702314865 -0.00722716288460091 -0.00555873004097944 0.00837943191924551 -0.00502215659353666 -0.00569131511043968 -0.0087849559180098 8.18067583806063e-05 0.00279798058471906 0.0139121103476976 -0.00863211914261695 -0.00192784116144083 -0.00888345379015373 0.00175917557907268 0.00783022616961692 -0.0140300941013807 0.00180281203766079 -0.00780990846229262 0.00442911049250993 -0.00459342444725537 0.0194702762546887 0.0578250055090192 0.0498051772816844 -0.0695097124472551 0.0205044216854303 0.0493203920081143 0.0415499807318831 -0.102005950788221 -0.0996639508231422 0.17744675950829 0.0842253327668441 -0.0719487054423559 0.217462683564151 0.217595211749789 -0.00722557140422999 0.194435031178215 -0.274014410595495 -0.0677072474714034 -0.00358415635295929 0.0205230186110176 0.039081464363706 0.00559453423090243 -0.00882681012430955 -0.0181959469984105 0.000686516709208655 -0.0145399730568418 -0.0246863738693942 -0.00142547364104293 0.0237866506532238 0.0386235735520576 0.0037134492485615 0.0134758600520321 0.036397428536824 -0.148878983642622 -0.0251598585153899 0.00277130871484212 -0.133222263683978 -0.0598136356525738 0.0188307490743936 -0.0813517480314131 0.00135015502691619 0.0500925530636117 0.0719217915597905 0.0162416919040936 0.0106430285243796 0.0525328407548385 0.0456132680940295 0.00665052489555084
  64 1208.11135922101 ""  38.7701052237787 0 0 -0.024097986640417 0.0126394782675143 -0.0176281224976063 0.0410388121685801 0.0074172694070846 0.0234590784114727 -0.0817788813061774 -0.0193701535860271 -0.0376334059650352 0.0149871153425453 -0.00133806841125087 -0.00239501767415451 0.019594178934885 -0.0129630053546329 -0.0377798074646511 -0.0156080089580384 0.00635274131671211 0.0185458390517733 -0.0117237916752332 0.0049611519414343 0.0158071388333432 0.0143912006505712 0.00182176394909704 0.0009978777585699 -0.039305374504128 -0.00307057493862711 0.014616379258225 0.0102433143458917 0.00122641985314894 -0.00369843939691624 0.018780026134076 -0.00356282221868617 -0.00399038656477842 0.0177403216814577 0.00642519614558758 -0.00795994847496635 -0.00960270987765956 0.0786211006037865 -0.0210098752612137 0.113977751643044 -0.0647943752596737 -0.0124446742865921 0.264681551275929 0.0460898760754554 0.0163912829506848 -0.022765433728519 -0.0572850260130152 -0.140552623149987 -0.16349960889166 -0.0221791291171941 -0.00271068290211648 0.124984081706635 0.106041569311881 0.251987366870676 -0.0128937827118674 -0.00753275044334792 -0.0317278001867613 -0.00462640789487714 0.00360698505375676 0.0165979329524042 -0.0134637807137342 -0.0196580465374769 -0.02088921711036 -0.0121391962462433 0.0402099168509773 -0.0270189039614108 -0.0338676476306212 -0.0406831442248362 0.030834379267474 -0.0053037411169074 0.052956416938423 -0.00552680387822085 0.00109487099023013 -0.0544141728737193 0.00950495533920111 0.00899708627411848 -0.0429965487644114 0.0350960918675063 -0.050116630239205 0.0415255713829314 -0.00324466834889112 0.0329490048868412 0.0395855766784361 -0.00431714887345364 -0.0345538245985281 0.0169210594945901 0.0192528262029881 0.0455913218570379 -0.0420834171662191 -0.00502457127554401 -0.214496513125384 0.00291828906127167 0.177996027115234 -0.351828688640222 -0.0892332418641628 0.100227303173529 0.0474665864800698 -0.137120057290861 0.0175473629634039 0.00995571653156539 -0.0227437985776876 -0.0309448904692266 -0.0183753975586483 -0.00271348030287658 0.00742837961396147 -0.00242007597639234 0.0173183953326472 0.0201183538287936 -0.0114132659293586 -0.0294459086460149 -0.0631791157555244 -0.0196535734566796 -0.0170303076904023 -0.0265575979474461 0.20430917831692 0.0222714583756636 -0.0235577654999924 0.229303589739786 0.0876030588726964 -0.0397181620193192 0.0809851223663789 -0.0120221899451198 -0.0440680747472139 -0.0723376387645895 -0.0173358564905335 0.00545433408126001 -0.0361091097904199 -0.0424440215311661 -0.0126522398762228
  65 1216.14832946883 ""  91.5540091646655 0 0 0.0138677506143889 0.00170203249461493 0.00953421420513906 -0.0188817677461376 -0.00492435751090183 -0.0177277652648734 0.0407466959870668 -0.00199842551180013 -0.00724380449083453 -0.0357090071363537 -0.00573411140474051 -0.00180263313837546 0.00474566702604115 0.0234270608853995 0.0551377426372449 0.0207544508434973 -0.013736158607434 -0.0394753381382154 0.00633492068194523 0.00110076256346735 0.0021556248644089 -0.0133252755792246 -0.000323289128567557 0.00381707514725179 0.0592451729597427 -0.00533040458622051 -0.042733724421693 -0.0119977108634334 0.00161262172047491 0.0115293282360355 -0.0302381041716664 0.00979951608352634 0.0133535935578242 -0.0281515340111983 -0.0067699883547997 0.020554843162336 -0.134007413424878 0.0281865526523493 -0.0127695659974521 0.0669597484069045 -0.0243741135425199 -0.00418472208969005 -0.301925743224337 -0.0389809885814695 -0.0324624075153234 0.0926948221777986 0.10837777441297 0.259094851195554 0.196982576088958 0.035699777005767 0.0267463452302826 -0.111919135501708 -0.0871895827218694 -0.215393040512206 0.01245850526456 0.0125408865347358 0.0440226845717783 -0.00248392731698921 0.00178648732943675 0.000109464702469397 0.012923611109867 0.0242731280007627 0.0327222509592539 0.00631612221456477 -0.0916434148074027 0.0537589618861412 0.0538578126835218 0.0656825533469742 -0.0678247526028768 0.0255476786715313 -0.0767297290769699 -0.0147381661183154 -0.025549092436919 0.101896124943881 -0.0218872536950959 0.00797282144391325 0.0501105736290441 -0.0689435671767394 0.0795934754246533 -0.0788510739804196 -0.0131654397228972 0.030539964172738 0.0256800839357844 0.000348374666879299 -0.0232402303926485 0.0120070742809018 0.0176391312764349 0.0205577259825795 -0.0228823138873614 -0.0245286408659617 -0.242158802020841 -0.0419133254230626 0.145660813294293 -0.256617827778902 -0.0123132678713974 0.0749217318117568 0.0715572175448374 -0.0518400939257844 -0.0152333363387024 0.00761089444471348 -0.0169515223819719 -0.0352874907158347 -0.0224772217351894 -0.00729796412051859 0.0118695312313173 -0.00204700874392445 0.0127845447080526 0.023934342013689 -0.00237285055031427 -0.0243249476586838 -0.0388277423689228 0.000993298090793056 -0.0174133420980642 -0.0371255155531874 0.219142609985018 0.0364630494837062 -0.013273057478928 0.249719992976439 0.0935504602638995 -0.0521066374341379 0.0793202436326476 -0.000741322268248055 -0.0515153044865379 -0.0611247044913766 -0.0127683126484279 -0.00991239436120818 -0.0445560698002646 -0.0388343547672494 -0.00370655764708373
  66 1225.02305743046 ""  9.98971736440528 0 0 -0.00793759917337627 0.000481786489194046 -0.00636418322543406 0.0068519138975182 0.00267372408242413 0.00799972229025472 0.00252981893147576 -0.00775261054158754 -0.0196135476721835 -0.00576456383901203 0.000467615806634779 0.000119818735244506 0.00627632650397305 0.0063496120279362 0.00393715649949187 0.0247940882646586 -0.0242687763625787 -0.0113911427872653 -0.0451406279475333 -0.000648612162149277 -0.00113703347711579 0.0154721068620613 0.0114576336326027 0.0230584579219984 0.0349210586252329 0.133474340376269 -0.112472389586197 -0.00239427976826252 -0.0628055913753973 0.0426222587231829 -0.0146370594978215 -0.0341919623578441 0.0179871829633354 -0.0241126634218637 -0.0432896901294248 0.0533142386567163 0.0408372925359824 0.00143313351763828 0.000659709031424314 -0.00368051309951977 -0.00122685994548222 -0.0068763833238372 0.0825488898321375 0.0105285864013932 0.0108237461931628 -0.0149961317804034 -0.0402243493032311 -0.0436526960500524 -0.214293069646934 -0.0641255211823023 -0.0104288715980143 0.0762308082190661 0.0732515581573926 0.160327441059999 -0.103734988284741 0.144122430735319 0.227778373389591 -0.00812585017058516 0.131867288208355 -0.0728976327493051 0.10121360901785 0.0226477530826796 -0.183408145224123 -0.0325389465370333 -0.0299565430776021 0.012911120017838 -0.039935032645049 -0.0543254894557548 0.0309923708190388 -0.0274498123900362 -0.0334179441507858 0.0324645221834082 -0.0327208935972377 0.188476481510776 -0.0449919880559008 0.0568125248491124 0.0595552173343671 -0.127441096203741 0.191209416776995 -0.190986210979463 -0.0198641360016031 -0.00352261204050927 -0.000604226341340668 -0.000269077038639307 0.00139892537782457 -0.000869242072076989 -0.00170135202684435 0.000180251266813077 -0.00110096242209052 0.00455041532139203 0.0361705211156328 0.0125099728710398 -0.0149318769880317 0.0263001281839592 -0.00304240009428211 -0.00728592517913078 -0.0079105540445458 -0.00357545393058801 0.00447578923533055 -1.33309661269643e-05 0.000622123286731672 0.00545559426851185 0.00242277676765204 0.00125556110231932 -0.00232263656503889 -0.000229325427937356 -0.000384154731631169 -0.00346879136990125 0.00157283117268898 0.00309224644998603 -0.000295187774419413 -0.00164270334505071 0.00451751066962415 0.00825308869135311 -0.0296418871857118 -0.00507952890417854 0.000764039432091635 -0.0313211142291028 -0.0119612046833037 0.00926945734821395 -0.00949160007717357 -0.000408545430016856 0.00689236143733021 0.00256992971351304 -0.000269150794048347 0.00364920410862192 0.0105242229386761 0.00476728067475249 -0.00116499554919759
  67 1226.60335487698 ""  11.7895414358782 0 0 -0.00962832423952257 0.000397507279041495 -0.00840517530304405 0.00700772768352636 0.00324005434586664 0.00985247031191465 0.00897768735819672 -0.00886776787817015 -0.027766911016002 -0.00978926001223216 -0.000967457176623642 0.00052765222879126 0.00925272722668844 0.00419306284846688 0.0113553576743255 0.0329471547741494 0.00738714557921592 -0.0349575062444162 -0.0638689101988795 -0.0120010522499778 0.00227703292065099 0.0213183046097392 0.0149015491543563 0.0348954220189401 0.0984264363033492 -0.122045176811002 -0.036624938312036 -0.0253357759840182 0.053619749359386 0.00371566217575727 -0.0478768219572977 0.0496000241596162 0.0204543862808011 -0.035306448941043 0.019820525192361 0.0102681146579139 0.0540120007647606 -0.00029932998738288 0.000877498137216762 -0.00732928969977679 -4.16809527963703e-06 -0.00939826191077876 0.100439932749263 0.0108321736153322 0.0143967934706633 -0.0247321863585322 -0.0210177896391988 -0.0696440658178377 -0.311912076612449 -0.0282047187544562 -0.0390640892515982 0.101965413265379 0.0948471067125182 0.217387446240896 0.0924075412488325 -0.0675171578838356 -0.0596187897103738 0.0340256365344837 -0.102810359966686 0.0168895562065363 -0.0553518263153771 0.0338792707648875 0.225270422734859 0.0151236131997104 -0.188962300749356 0.105664853686235 0.12521592070794 0.161169684766454 -0.164776216582753 0.0772944896094957 -0.12428182138917 -0.0532901765125951 -0.0579744525361801 0.0876874636170343 -0.0241443294131812 -0.0200119915004876 0.0565052764790126 -0.0394714168622207 0.00295772226085645 -0.0151976018821229 -0.0192953027754771 -0.00480364730295482 -0.000924038984782498 -2.2929384865213e-05 0.0018472417218418 -0.00115390952597385 -0.00208953609800049 -0.000143553931217079 -0.00168598989598911 0.00527001005009074 0.0484180004940701 0.0159451711828725 -0.0211423006607497 0.0377166911150877 -0.00185929700974843 -0.010181850535811 -0.00901893344618124 -0.00407592020526148 0.00491477254407778 -0.000760335378185961 0.00168992991798233 0.00708946592579289 0.00390668425815375 0.00174231340623797 -0.00309140238444419 -0.000400895851586973 -0.00163777496086678 -0.00443591433068023 -0.00271104862038365 0.00257068125743659 0.00155484705412149 0.00197934525048494 0.00658769664587723 0.00999402848729803 -0.0414071301496133 -0.00630108151307611 0.00172183479670438 -0.0463751911342751 -0.0176863105292025 0.0125672505662016 -0.0110947814661512 -0.00203846699757359 0.00737838074842621 0.0097232159288633 0.00199175020652489 0.00488724155005217 0.013208868347892 0.00948453615839621 0.00107044189586917
  68 1253.08877469339 ""  119.805900192028 0 0 -0.0211715613668357 0.00495297455085358 0.00505487915257122 0.0548399964856303 0.00511658303676354 0.0183697733034733 -0.104003250658888 -0.0292188796815345 -0.0624316097857671 -0.0200007000693558 -0.0077386642137604 -0.0115067848461793 0.0383413393944644 0.00655069822404411 0.0053417613418893 -0.0133301293516039 -0.000717169911327316 0.00250144041157918 0.0358106384416134 0.0186909010632427 0.0374916288023006 -0.0202031609994651 -0.017466222362995 -0.03526157478806 0.00384832471507557 -0.0148124701813048 -0.0343357067524611 0.00126026637903352 0.00359459408164668 0.00679904526268505 -0.00399655851650503 0.00577452578668147 0.0136993813605049 -0.00382923143923294 0.0049616266385034 0.0138967935254394 -0.207856887548428 0.191433200991098 -0.0302060470187082 0.268189134648521 -0.15316383610738 0.00786988851659243 -0.0739037820599022 -0.0156579506872306 -0.0234743734131106 0.140423809778661 0.110572113632465 0.230562515940608 0.169213243355734 0.0439135577168261 0.0564082193882098 0.00407573677113504 0.0209266682809531 0.0268602397729186 -0.00579606101135991 0.00228153855532823 0.00167937511081389 -0.020127491002969 0.0106373500205708 0.0376971618499573 -0.00679768367143817 -0.00211392904669922 0.00717352573413971 -0.0204932996550178 -0.0385221534964663 0.0192334684533257 0.0067116059854231 0.00538465622079297 -0.0455883708313729 0.0302759631426745 0.00155208195950244 -0.0394168854807438 -0.0326210198290046 0.0316748736399575 -0.00910892987165893 0.0347908608179307 -0.0195936512380412 -0.0315062152377045 0.00936469197882947 -0.0294811179558342 -0.0313245448635085 -0.0232971174597643 -0.0152243932519499 -0.0219375111914866 0.0124985161770055 -0.0087746676359214 -0.0284520470504071 0.0335778967401612 0.0231786662983627 0.0734372004662574 0.13054028553844 0.0550168009387728 -0.0323096967968483 0.0284116014185061 -0.133140806093616 -0.0276946478022521 -0.29530785060404 0.119756809488943 0.0780551395410068 0.00700112406334345 -0.0127721967204383 0.0188082827073021 0.00851755963657715 0.0126383638749242 -0.00631078256991795 -0.00477261271410024 0.0112383285002432 -0.0144194638811684 0.0234551397597304 0.00954267812728325 -0.0394581399517602 -0.0587287959455986 0.00700783840760623 0.0396709361801727 -0.115028342343736 -0.047868797415768 -0.012110172198775 -0.0831409330489744 -0.0248776362802778 0.0486488794407023 -0.0125980978415211 -0.0276472036920025 0.0290196462693364 -0.0249278868609707 -0.0105690700687834 0.0447034853530823 0.053166477932289 0.00171179029539831 -0.0236070535825431
  69 1271.14081415522 ""  34.7464627238295 0 0 0.0241408498464557 -0.0145254395788663 0.0303788853585768 -0.0322603911275664 -0.0104328737641401 -0.0385082662305803 0.0933919871628867 -0.00576603210222242 -0.033811025894999 -0.0391679492412608 6.50857301961456e-05 0.00785450014173427 -0.00563522351150864 0.0143671831538336 0.0350918800381534 0.0485036550118667 -0.0128763413788939 -0.0495720500495426 -0.0612109387826089 -0.0140989356344429 -0.0147890658125448 0.0183078239597717 0.0296987258288698 0.0752605790483636 -0.0351087819031614 0.020300444523834 0.060233502539538 0.0101068648610917 -0.00327668656784018 -0.0106595859583418 0.0111003232771831 -0.0105871155987631 -0.0211224679899287 0.0100704850729892 -0.00487640046298823 -0.0232671447945613 -0.393005034477469 0.181100307827985 -0.0336182651716673 0.160413685987607 -0.0534061430851116 -0.0542610606860626 0.0131207064082894 0.00141959216930751 0.0194081200550105 -0.0823937087867687 -0.0701556083636278 -0.133235920612254 -0.101271377002111 -0.0187684534655524 -0.019815099847567 0.00562014574412486 0.0382861640852696 0.0509207340059833 -0.00368651618151156 -0.0122615896127835 -0.0344655284896203 0.00953576393996979 -0.002374277536363 -0.013194429776987 -0.00143964402850007 -0.0156586245912788 -0.0363934240772296 0.0199661367907513 0.0733374317812711 -0.0393944174204747 -0.0119637293355193 -0.0143215309013535 0.0639427129185561 -0.0435076628041477 0.0200615933158142 0.0467113966538579 0.0455893467698048 -0.0690433798933433 0.0179210644718034 -0.0417791105685575 0.00572658482983016 0.0515946920656112 -0.0191441409108656 0.0463233643518562 0.0392753503108516 0.000114793514156789 0.000605545687053015 -0.00421961515442918 -0.0086231271094436 -0.00287347060529343 -0.016631426617758 0.0516709232922063 0.00158871813581873 0.0241000154905371 0.00586027386815764 0.00805252144054357 0.00998892533094791 -0.00765442178760814 -0.0222202473757555 0.000315780568330652 -0.375633718794681 0.117131731254423 0.0357754395612923 -0.000812545933277307 0.00084383581362617 -0.0011169867909085 -0.00583491619788403 -0.00257723601660787 0.000295180763847118 -6.25036065316681e-05 -0.000376307494930358 0.0016522042253643 0.00609514048446873 0.00261245219062252 0.00693690665680041 0.0137048318465302 0.00656106952160143 7.33429497611367e-05 0.0197505092515215 0.00658127120495597 -6.45993684922879e-06 0.0145922550620764 0.005275162823872 -0.00552759982643674 0.00304109166980249 0.000387440848454596 -0.00206773958609308 0.00420567825604514 0.0025210465217801 -0.00520357187231729 -0.00332559260009787 -0.00311166854418556 0.000243443030769136
  70 1278.47574360636 ""  1.393944358849 0 0 0.00244733745557892 -0.000270201072062308 0.00698098380842919 0.00248016251077881 -0.00192203634995616 -0.00258273652581993 -0.0204767621154586 0.00216916857872615 0.00780140783875562 0.00923980779893168 -0.000352627642175549 -0.0038133425757791 0.00225684299890421 -0.00408235361511708 -0.00954509762195466 -0.00823033005658427 0.00568738378008344 0.0174600093617177 0.0145161593833705 0.00288349579862528 0.00209166400998848 -0.00478720321794358 -0.00548962990580846 -0.0134230526692815 3.13039786729186e-05 -0.00804860675089929 -0.0220991454869048 0.000580747376267941 0.00173636970253243 0.00476907776643268 0.000293795116002775 0.00305405686042639 0.00769416280988182 0.000193012265816574 0.00267454137645507 0.00805689199801152 -0.061148734060051 0.0337926555076073 -0.00364686730488241 0.0471248124755435 -0.0153256070113092 -0.0128646168061865 -0.0010974822200338 -0.00298968243526117 -0.00571828343934028 0.0165921765340482 0.013711881549162 0.0206333028784906 -0.0101495351815345 -0.00331735064879408 -0.000943191190810016 0.0115401901580335 0.00841644364031469 0.0232776651109051 -0.00673653817980271 0.00412416875622132 0.0031603581623428 -0.00510022618959407 0.00455364398457198 0.0120085961443884 -0.00497967812055404 -0.00252883649943637 0.00361286422717849 -0.0153601804688673 -0.01770007800042 0.00731306071746949 -0.00393617050166477 -0.00537976409698228 -0.0208438078692834 0.0153722263394187 0.00276853508727192 -0.0178202903416292 -0.0212890678088176 0.0161036012640896 -0.00627400496952163 0.0178538231683301 -0.0104235528159477 -0.0123795563863066 -0.00125168353940791 -0.0119442451538682 -0.0171635134716565 0.00390443836900622 -0.0016031859717433 0.0011505783975799 -0.00508704073531413 3.40281587461876e-06 -0.00322137561257727 0.0178167899649144 0.000625014686866983 0.00576658681603097 0.017836668389407 -0.00650189630964226 -0.0160287674968656 -0.0393728366359006 -0.0447343975378543 0.0145990828009962 -0.102493320572005 0.0265894910378361 0.0107557270015045 -0.0323894162018959 0.0917818737497988 -0.0501587068011566 0.00492943303545362 -0.0261205907338305 0.0138855635920934 0.0329427206849877 -0.0821971797619687 0.0427965007063403 -0.297634558389773 -0.0935595000156493 0.194033221092505 0.335044844024122 0.0130921168626547 -0.144991127850179 0.240055929870477 0.191869955865745 0.0757454687922314 -0.250961778542977 -0.0972984252110388 -0.130395314398043 -0.060527605227651 0.169291097945353 -0.0851236031286431 0.17568702409717 0.0467079356560823 -0.20857191744066 -0.24054875358232 0.0720414172219645 0.150982981555919
  71 1285.50677736102 ""  30.5918006221333 0 0 -0.0158975239062164 0.0305977232003865 -0.0236179128443227 0.00427701041774749 -0.00955145841720415 0.00449187502130703 0.0160644730979211 -0.0178398398834996 -0.0449653946629533 -0.0323137755360752 -0.00106121913380049 0.00319492360343187 0.00878865972338873 0.0106046625971302 0.0219103172343473 0.0210246046496464 -0.0120748030203203 -0.03730416810603 -0.0274124589041715 -0.000848573480112413 0.00811562101284197 0.00276698069168323 0.0100054636932398 0.0264058464235017 -0.00500212043937925 0.015715916437888 0.040337425498307 0.000265427857816582 -0.00328594104271316 -0.00821730959965167 0.000401786022307648 -0.00691191101741501 -0.0137096925010977 -0.000115391720521997 -0.00466355927756913 -0.0146482364926248 -0.0562216298661465 0.0705359100720351 -0.0285973936110845 0.274155410582944 -0.167032986962201 0.0434825445765921 0.0114562690720348 -0.00209370444255001 0.0109785018850335 0.00171062376502741 -0.00139406165939705 0.00693701303081145 0.0412076402734999 0.0139121038425414 0.0181844769109075 -0.00181019381997721 0.0132548532217786 0.0207796781639882 0.00961231658922773 -0.00759589129571708 -0.00826083810723755 0.00739251642384219 -0.0057987374201696 -0.0179762413217232 0.00826070710262424 0.00232465852764364 -0.0127389249567588 0.0249205542566978 0.0418814766265633 -0.0177600399081028 0.00537086448011352 0.00585224906623197 0.03457055739889 -0.026390669397291 -0.00358065973396923 0.0299122220817258 0.0384839480600905 -0.0324334801830369 0.0124766955974398 -0.0299968349841734 0.015259871187205 0.0218843266067337 0.00382908304301234 0.0198367860031589 0.0294457409679627 -0.0231321999053961 -0.0106553805849444 -0.0425322328501674 0.0386862690377306 -0.000577265927356231 0.00577369448250668 -0.0907313592581098 -0.00668037735143317 0.0577179878178618 0.0986845235634182 0.105641922622091 0.0541940874495426 -0.073229844820336 -0.15156197495778 -0.0179779604476543 0.657740520441197 0.145081174440657 -0.00143381293830481 -0.00372558343174641 0.0115522778710598 -0.00666479005611995 0.0112019860392906 0.00221118125550365 0.00137856327488112 0.00449754611049805 -0.0100040748503212 0.00389028337836547 -0.0414423928375199 -0.0138808280754789 0.0243652981646589 0.0269709944708374 -0.00256105288979456 -0.0194976889201319 -0.000946483134337181 0.0231261938487293 0.0138251837970299 -0.071317314111222 -0.0256897806592091 -0.00854482181009082 -0.0129786974835165 0.0206405959190387 -0.00591453590965347 0.0190653320154525 0.00385760087606334 -0.0239752671362385 -0.0312439704659091 0.00945531716224582 0.0178096292405099
  72 1286.5804133205 ""  7.90545549568306 0 0 0.0058101471272788 0.000699151528979357 -0.00144928318858027 -0.0102340977818909 -0.00295111732544649 -0.00624505049206152 0.0325650010222913 0.00140026006798067 -0.00192331749300592 -0.00696898724799207 -0.00945179753052353 -0.0227969167446108 0.00362168142567419 0.0119031203015277 0.0279744975156454 0.0870338301101371 0.0291225726338317 0.0410306969038461 0.00608250242543866 0.000110136685121242 -0.000345548294783965 -0.0293419771119865 0.00267833260154989 0.0162675541427144 -0.12546930782851 -0.0630014345822856 -0.114344200542864 0.0489459272694545 0.0189606097175371 0.0304777454159693 0.0364509001324759 0.0175250918617853 0.0383870529371762 0.0357996444747138 0.0232086614274458 0.0372003465387771 -0.038250367681163 0.0117144795509756 -0.00768116852538812 0.00547300432833988 -0.00557585665500537 0.0104665291049543 -0.123784045687583 -0.0274225422418176 -0.0362949188825454 -0.0524681659735073 -0.0491128101392558 -0.100184063533702 -0.124931870971466 -0.0224750779911371 -0.0174329972457487 -0.0642595449083688 -0.0249212071425084 -0.0571204005405163 -0.105650292649794 0.00548259471781559 -0.0953130447665408 -0.0679551945614783 0.062966054305665 0.178589845418698 -0.0868091240856571 -0.0968276827233072 -0.0607379276605379 -0.150091071932025 -0.0717751183933325 -0.00240628082452771 -0.074880116113809 -0.0921316783247827 -0.0855324435123698 0.0701424686082627 0.112704022521522 -0.0995317197311956 -0.163349741950328 0.00379441432080907 -0.0347320881682048 0.113092153872821 -0.127546234398172 -0.0052071168766432 -0.0835276716613015 -0.017856103431678 -0.119169182184159 -0.002668716531284 -0.00219426663472632 -0.0059451447337908 0.00530871598872445 0.000289714154241373 0.00161534809473798 -0.0153937968422347 -0.00108193594571673 0.00553375082495174 0.00640523981731932 0.0140617450463437 0.0148046078125253 -0.00979729050590559 -0.00943208570808857 -0.00314395780037968 0.104697734966125 0.0214199869956364 -0.00363650433844316 0.00161324452882039 -0.00434839120404876 0.00166580176700852 0.00106457471815503 0.00143061301205872 -0.000314488520456895 -0.0020821498550823 0.00407988234303027 -0.00193710943144447 0.0162203593583232 0.00423372095443689 -0.00488381252958003 -0.0209902713903856 -0.00125374674017543 0.00635723227695197 -0.0117147550334973 -0.00910999642942676 -0.00301662969692876 0.0108682212259453 0.00427692344076155 0.00543682198724066 0.00367322464588045 -0.00933630939615327 0.00390083352428614 -0.00733127416544001 -0.00132971474347622 0.00960837777982847 0.0137017129045933 -0.00474793324977027 -0.00820519618307269
  73 1307.9075676134 ""  83.4354848102209 0 0 -0.0337157175875385 -0.00242576668389406 -0.0310953179793174 0.0415103030251809 0.0244317095062038 0.0588593544832089 -0.000156684858738218 -0.0397316246211766 -0.110189238159979 -0.0740483769853292 -0.00966150025866444 -0.00292099705438802 0.0294250232890601 0.0266954265969995 0.0555529856148626 0.0740828560916775 -0.0166195977286456 -0.0671815450487655 -0.0448577928023742 0.00709236145095937 0.0365911965698563 -0.0155976266661917 0.00652309342173301 0.0243199165777046 -0.0409037894751854 0.00815199285139968 0.0342007526932596 0.0130779464338676 -0.000184898260408436 -0.00486504530423546 0.00717865711721095 -0.0066764950870776 -0.0112483001503303 0.00629809021625023 -0.00162064887422173 -0.0130816301446657 0.397035625210932 -0.155562435507384 0.0311975748436514 -0.199957541296588 0.0557209743825062 0.0545534012576667 -0.00290920331456141 -0.0027672131738273 0.00481743035010496 0.031800176850846 0.0228576676562344 0.0594405712197599 0.154869290887426 0.050521433250193 0.0658411518115603 -0.0519548135048198 -0.020948358032847 -0.046860364020562 -0.0102395273313213 -0.0121687006536101 -0.0380977857640639 -0.0116233909899496 0.00963321408869371 0.0260532134190444 -0.0080517172441718 -0.0199753790417405 -0.0364341782942493 0.00207614529880398 0.0459105697954111 -0.0263770972818334 -0.0031819885976354 -0.00649993035816596 0.0259781748757566 -0.0227489067172693 0.0201493224466079 0.0188987165920567 0.0191766166339151 -0.0473989886850843 0.0111636861854275 -0.0178062417747121 -0.007141177345358 0.0281843374826288 -0.00670190484112694 0.0193866026694199 0.0145167986806907 0.00383837936917503 0.000735822915469084 0.0187208309603391 -0.00924388849151342 -0.000431993681259562 0.00190500758598246 0.0189290522611645 0.0148670090177938 -0.0228413623736696 -0.0117794268162289 -0.0466403689486242 -0.0532799291405615 0.0389539245956751 0.0327216209305459 0.00562521712337199 -0.118075691931592 -0.177746294225145 0.00483017742488313 -0.00155929792262109 0.0100431144645761 -0.00182987949467918 0.00263325564391764 0.000355161263879607 -0.000526510041460053 0.0053922714234708 -0.010632216077414 0.00255624036105197 -0.0696683690921533 -0.0255232682341848 0.00738037509625283 0.0480122544009131 0.00867977389876431 -0.0085651240519188 0.00426460302378766 0.015508516486207 0.00677821215507014 -0.0574853029152662 -0.0207574726517275 0.00193974914919938 -0.0154012568575259 0.019891682770901 -0.00357800134445048 0.0210552621816925 0.00264569388730761 -0.0198428274189494 -0.031835680941841 0.0137494073202301 0.0198202826895987
  74 1347.53350889 ""  1.8895829029893 0 0 -0.0151953374731112 0.00816062727902509 -0.0117587180249056 -0.0194227416347868 0.00202992605648146 0.0141490045553229 0.0640544370992169 -0.0207183538858517 -0.0667013423374092 0.0361089670104952 0.0115705332693899 0.0183855765138499 0.00630173781662845 0.00753550084044494 0.0160489020223676 -0.0644421067395636 0.0168589053626084 0.0644067044664569 -0.0180694472007261 -0.00585280484188376 -0.00976990403880782 -0.0186594341224499 -0.00811871652761797 -0.0173173174869049 0.0222065299349048 -0.00556255102598674 -0.0214091718082861 -0.00861836341884874 -0.00476799342326964 -0.00855581931581809 0.000892078899377886 0.00673753091708668 0.0018823526731347 0.00294803334578266 -0.00289286226330535 0.00577483892429864 0.105584699859574 -0.0291176228964461 0.00689763068640397 0.0895099953366463 -0.0553850582930709 -0.00635590310802575 -0.364420211784114 -0.0511841332785496 -0.0238903700107429 -0.169956524031537 -0.172447906982933 -0.380285904808801 0.441361016540107 0.0758824572183669 0.0513009614112632 0.127633878842777 0.128526920697352 0.310772141067253 0.0214772535936702 0.0192235926929973 0.0496145584484025 -0.037485488687022 0.00821634825270981 0.0360580042085119 0.0201729734778893 0.0260321634000238 0.0469782931246178 -0.0126733329786744 -0.038607278954964 0.0112210398665396 -0.0132515537069749 -0.00715830339122734 0.00502447610824018 0.000227873480641218 -0.0169556746318307 0.0175868210372837 -0.0271834765791811 0.0304693658095172 -0.017384785181698 -0.00820508577278107 0.0244313706944929 0.00407271914124392 -0.015992858138724 0.00523918005973883 0.000257622598281317 0.000931683824407965 0.00543027558340318 -4.80331993215009e-05 -0.00283070485380696 -0.000290088248213288 -0.000411604209509263 0.0112784196296091 -0.00501572656396534 0.00177761091073311 0.00280404709717196 0.00155845415428908 -0.00826553317730956 -0.00120966383417035 -0.0199855822671843 0.00191686018219342 -0.0348934124005298 0.0109961524062306 0.00216199184720013 0.000845829612706673 0.000888639484533825 -0.000278241464870727 -0.00104536236407749 -0.00154182441639054 0.000667746051012055 -0.000976070799837548 0.00037082650711648 -0.000113080637148191 0.00496762912974286 0.00242017506417247 0.00201317143866239 -0.010724639379709 -0.00570191563188312 -0.00264917390991154 0.00563249384296886 0.00119481427363118 0.000655391917080534 0.00390308007124597 0.00158806289868656 -0.00541697187902512 0.00211570313255033 -0.00197919472932748 -0.00107874435405893 0.00168498187422494 0.00131370417859854 0.00174197831528929 0.00316691363200292 0.000184909008710138 -0.00071754743001551
  75 1375.00468977947 ""  2.87522917062096 0 0 0.0613821530335437 -0.0660691544549783 0.0312423172361876 0.0429274910064195 0.0211136628011645 0.0129664440867069 -0.0199800176596291 -0.0136323676413127 -0.0439706824835943 -0.0175901593068935 -0.00348687920153113 -0.000922466350089648 0.0179328555068314 0.00431971097464172 0.00613916274034771 -0.00532537947009406 0.00102632424965503 0.00402340581289445 -0.00746273975497544 0.0042180978933959 0.0135700726215836 -0.00685369955005509 -0.00657204273848704 -0.0137748121878378 0.00111888637866039 -0.00039383945675289 -0.0011831526873992 -0.000800614799098917 -0.00144918047715886 -0.00329605381144635 -0.000117719517729675 4.54201659653463e-05 -5.30844819149771e-05 0.000148112410328408 -0.000210353660930665 0.0001095276802869 -0.290941561695554 0.297278786160598 -0.0445771133978961 -0.5175735886058 0.376228932699901 -0.198831808032445 -0.00680565925939087 0.000967898822510144 -0.00285247714571917 0.00734473158103761 -0.00566616201007865 -0.0209273358907919 0.115829082721224 0.0275882544449262 0.0310758413705227 0.0509588119493758 0.0555112899750869 0.115639509693821 0.00616236481494546 0.00445696385071765 0.0107916953458647 -0.0128678867049916 0.00389908187311787 0.0145010149969315 0.00599154036568979 0.0059680896224908 0.0103341931595574 -0.000739631035775225 -0.000330012093491435 -3.10375826167421e-05 0.000231497068339415 0.000255703460871102 -0.000556824521955284 -0.000212473703913549 -0.000857873070286099 0.00077686903552796 -0.00167796047480214 0.000613611747521941 -0.000717351416631578 -0.000858569096599515 0.00263291017083041 -0.000211064461672485 -0.001045401310566 -0.000106481135389099 -0.000844412245611154 -0.000395707040312794 -0.00676381704214457 -0.00948303229659673 0.00503416587748999 0.00961726937826817 0.00240046396408815 -0.0443329011597637 -0.0424775706366066 -7.38782539630589e-05 0.00591623194302191 0.0554318118288757 0.0934807159045971 -0.0209314918612679 0.0930792002396938 -0.00700564677482746 0.144180303907293 0.17187538911644 -0.0359994867598657 0.0101061314111777 0.000273237598616485 0.00348337678219718 0.000392183943720815 0.00679043423689561 -0.00167788829421366 0.00151534742349609 -0.00534649432583048 -0.00259164695109279 -0.0984955297560454 -0.0493130876617473 -0.0202227055842567 0.0117032623934363 0.0141053947987303 0.0119256281049828 -0.0273678441470438 -0.0304104023096152 -0.0146096864544666 0.0107684466564756 0.0107310020998057 0.0146887301299222 -0.0141733458629032 0.000620460242862092 0.00815389936016604 0.0106057906712201 -0.00218302590087902 0.00535386497252102 -0.0157639188296298 0.0110586552986859 0.0099020302493299
  76 1392.00207074256 ""  9.89469075655125 0 0 -0.0155782462464739 0.0391352088546321 0.0190859602842916 0.00373553829862405 0.000327683880353612 0.00828529540759531 -0.00116434064632292 -0.00151611422014216 -0.00289267841839728 -0.00485606492744814 0.000374744786382544 0.00123622998815244 -0.00205720508407233 -0.000402550644798578 -0.000937123662432854 0.0113889245450439 -0.00188083608763591 -0.00851627696230491 0.00239636570695548 0.00366546410666799 0.00879912785398277 -0.0080873874729104 -0.00326416541040332 -0.008603762986814 -0.00428955908402852 0.00032115526549794 0.00260228695866583 0.00090088307676256 0.0012027554209963 0.00193120652918696 0.000561193266001826 -0.000137129702118406 -0.000177440358065671 -0.000916159953212368 0.00140389043503126 -0.000880419745288112 0.167284471898813 -0.219860934757715 0.0532595241169005 -0.023168719321575 0.0522024390560209 -0.00174253899570426 0.012326419921938 0.000587224734673726 0.00461091894859967 0.0159072411750803 0.0169378458038372 0.0405689486894759 -0.0131984077614472 0.00153310226364109 0.00743740821237507 -0.0041531842593699 -0.0103010129551875 0.00203612644830089 -0.0012230537231122 -0.00647242859219876 -0.0103770728018363 0.0056796309268405 -0.00199856280877714 -0.0050511438467353 -0.00258895593803406 -0.00326070699318103 -0.0121168028907259 -0.00208747782721279 0.00537343537321017 -0.00273103658612495 -0.00151111165299846 -0.00244958112537602 -0.00410235081439929 0.000679304952266656 -0.00216594974843921 0.000755997876548663 0.00533042613638987 -0.00776770168720795 0.00463917714277203 0.00262761656228104 -0.00851237495125184 0.000383200869577644 0.00644285520500421 -0.00263642937827105 -0.000232924698491623 0.00715137341864185 0.0256092717767691 -0.0211385639851111 -0.0127042544308565 0.012181728475843 0.00025893507338639 0.0246723580344941 -0.127191201208398 -0.0108971581507939 0.0465536715902218 0.123503475708314 0.12365399353322 -0.028357620492014 0.0237420977132934 -0.00770579618407933 -0.103711272587132 0.634911247855191 -0.0882436625732662 -0.0259164958002795 0.0122308107469767 -0.00905775704138174 0.00722702064767423 -0.0304242360492237 0.00738851707402388 -0.007477434233529 0.0103241363030167 0.00410706636534126 0.28222721255293 0.147240485673298 0.0866503391768949 -0.0947232022150615 -0.0752191071397393 -0.0531052074997751 0.0782645808364981 0.0943683635674576 0.0561821582803138 -0.104750165655713 -0.0608740171938461 -0.0677301066256608 0.0301230074321283 0.00646305059709605 -0.0288684500525388 -0.0154626968459844 0.0101776819122119 -0.0135871504266681 0.0605079873061176 -0.0135738456387416 -0.0211345879093409
  77 1394.48100840123 ""  9.1784495618476 0 0 -0.0160052897927893 0.0292241792690001 0.00578195116459004 -0.0067367233135948 -0.00318134378902835 -0.00315457213569451 0.00433628893423628 0.00302899994292211 0.0128599116937394 0.00647783062164224 0.000858827017417403 0.000407571863090244 -0.00527204789108164 -0.00113745297836533 -0.000951391552824043 0.000836212187588934 -0.000325933249280253 -0.000441688567345148 0.00156694215386996 -0.00131663632820988 -0.00389252445173631 0.00229919556371081 0.00204762173412721 0.00310902581716205 -0.000326287330638668 0.000149823309795007 -0.000442037877815357 0.000220437349035785 0.000249710234931142 0.00119655784493014 -0.00092050738210154 -0.00178766994659334 0.000651270115837153 0.000377495596243641 -0.000474873674190753 0.000334071014659429 0.105458515997297 -0.159144038678215 0.032369632941291 0.0572446562896612 -0.0297647148369372 0.0385524655092721 -0.00193757192305374 0.000549528771856817 -0.000275283957688992 -0.00598825320503275 -0.000903232097789489 -0.00221053463446935 -0.0209683116227286 -0.00511188783552917 -0.00747471193418509 -0.0161369904481057 -0.0227224196080373 -0.0383907140058102 -0.00242611228071341 -0.00158036576799086 -0.00365098580447042 0.00336654307553892 5.68838434430749e-05 -0.004506727244677 -0.0011783525311331 -0.00138463719199209 -0.00360455270098805 0.00546209356102968 0.00394576435863291 0.000771057974477096 0.00721099165142897 0.0059962281808779 0.002130584457335 -0.000214848502449184 0.0104187663197146 -0.00821011511439235 -0.00145478047734866 0.00165412201031052 -0.00114568411904154 -0.00044273738135297 0.00209074674034297 -0.000386132563497206 -0.00231794970032886 0.000642212665921127 -0.000359455529312483 -0.00331164258087465 0.0133880672755162 -0.00956812051186397 -0.00485495918269586 0.0042207889908382 -0.000929377591243113 0.0161093006295562 -0.0578191019626819 -0.00399988753381575 0.0494371418604066 0.0687096367222129 0.0375948055509452 0.00890675683266286 0.00357723312186236 -0.0104095417048367 -0.0657729462646573 0.302181016087092 -0.0390210399492721 0.0654827025092395 -0.0148098706387304 0.0211206010728242 -0.0255878031768467 0.0477811203758235 -0.0116791270469115 0.00963824548813658 -0.0228173907386702 -0.0148715111157863 -0.580750872892434 -0.304143835270113 -0.146231531785715 0.089640537840751 0.119406425411461 0.100404483942731 -0.161009667692711 -0.192302474630331 -0.106258901567745 0.227479246627071 0.124540563996901 0.10411731743435 -0.0687666850637746 -0.0188976662801674 0.0604428905411951 0.044972454424302 -0.0174698639167169 0.0445942784205495 -0.100830768538185 0.0429698361851717 0.0437741941057094
  78 1410.05279336286 ""  7.45291058550823 0 0 -0.00217128990957328 0.00223214777700675 0.000692700822641386 0.00197649932654184 3.87210238596081e-05 0.000398594481295377 -0.0035124839460461 -6.80692529225576e-05 0.00134603122297748 -0.00223912416035288 -0.00123351518585897 -0.00238201793254043 0.00256655965577884 0.000907659623281719 0.00107647200762833 -2.09181835759056e-05 0.000763807473568112 0.00310083754774087 -0.00279928887894267 -0.000996128618842694 -0.000829812823151331 0.00191366009739059 8.07749282172819e-05 -0.00118434741039383 -0.000153675157220458 -0.000275712527849311 -0.00132596814367804 0.000508377241184557 -0.00123044681806849 -0.00224758189642395 -0.00135111285360206 -0.00445800623937913 0.00257692083330299 0.0033400469850112 -0.00364059670506537 0.00103284494711441 0.0108153022695452 -0.00983628614618332 0.002783292805569 0.0036553712409203 -0.000790134373759309 0.00016155214104229 0.00714439655565139 2.78022697454794e-05 -0.00165421485844377 0.000616275277460796 -0.00387273081500476 -0.00319762971163696 0.0236402447930081 0.00470608886275046 0.00226440209187449 0.000693734721731899 -0.00508966215930201 -0.00462131213912093 -0.00137585966420853 0.00689794374712916 0.00778343918073069 -0.00831625485962327 0.00479074019797201 0.00911034425967086 0.00182668753575138 0.00143171308091511 0.0115458101987902 -0.00124944049407595 0.0195848575119198 -0.00507997161220417 0.0190058730585059 0.0126457116123276 -0.011346117249565 -0.00298911266090005 0.0203220341451528 -0.0106744544627338 -0.0125979501427437 0.0140445195786813 -0.0106130758766003 -0.00711628350266375 0.0207334098403758 -9.86707436796445e-05 -0.0205545617965853 0.00897493596168518 -0.000113262866130394 0.00524074589463749 -0.00130197930533074 -0.00635944380570212 -0.00108630279228836 0.000445386305938575 0.000480765215702739 0.00138433800706596 -0.00585021627240206 0.000604742254130327 0.00255170191273403 0.0271370961787992 0.04613358141878 -0.0456164935752239 0.0295653394919439 0.00337436636146786 0.00289456515745052 0.0314029386883072 -0.00388790004752445 -0.0837406259719067 -0.0561843874948983 0.0145320230398195 0.00302014508548833 0.0223385180161394 -0.0375568495078904 -0.0228097100983314 0.00205176888355297 0.0471453784662158 0.191463433072946 0.097555650772269 -0.0831238400819221 0.667970720478599 0.283336938016054 0.113688080298193 -0.183845078003364 -0.0752877326744993 -0.0499556772635025 0.0875188639870532 0.0318287607286142 0.13277061708465 0.181847115356486 -0.0211370380488984 -0.134034782176327 0.136040342114418 0.110852536830977 -0.154815977713998 0.126344075035968 -0.103900690132971 -0.0364886781832303
  79 1418.06433335199 ""  6.71303997436794 0 0 -0.000574243855800588 0.00335298208527935 0.00160678728215487 0.00552993713833874 -0.00139888700532715 -0.00386087889512263 -0.0172865093320102 0.00438438620697262 0.0151674767035708 -0.0224682168174643 -0.00851767600117204 -0.0154341729357759 0.0200406743328566 0.00410461235726876 0.00613751653349394 -0.00581890618450435 0.00359585824762323 0.00787506035647814 -0.0159996701532606 -0.00818835627357451 -0.0148406429636882 0.0224329808416472 0.0078854078039081 0.0146606679372071 0.000567778621429318 -0.00103038141875348 0.00401523897600954 0.0183347745791897 -0.0219574620749687 -0.0683598625968645 0.0372187964099301 0.0703985017382138 -0.044109689361783 -0.00574483192656864 0.0095145271603863 -0.00514170645426415 -0.00605357847315996 -0.0191132550924282 0.00260805313583998 0.00364670219474924 -0.00463629110485142 0.0139167185759298 0.0929527872340945 0.00689890611034317 -0.00458793978602936 0.0158425128697085 0.00831406242246046 -0.0114398355403651 0.0356847371435013 0.00354197945119484 -0.0109074122263782 -0.0209270333482962 -0.034556002315168 -0.0867062009220141 -0.0204165802584132 0.210857937090518 0.232328512740373 -0.186546987418574 0.0528906741235506 0.24603943388703 -0.00194519578166088 -0.000870176520423656 0.309031742362178 -0.114918353033751 -0.362252113111829 0.0497665690711541 -0.293574735532009 -0.203168379861652 0.179078316644374 -0.032035194055705 -0.281321348153336 0.278111460657013 0.0118642189855134 -0.0376621004688672 0.017690750403194 0.00444117062293663 -0.0547285327664253 0.0232213175540819 0.0563618974947073 -0.0163185567719975 0.00814906090281638 -0.000220535564004373 -0.00015507892682559 -0.000605952482112214 -0.00015490929272301 0.000116454693852995 -9.53300500268943e-05 0.000922213296302241 -0.00208484621708697 -0.000572964546697897 0.00306439481682176 0.00387384238602269 0.0038580015005137 0.000484104264478316 0.00318405782664825 -0.000846002513961789 -0.00450697266141597 0.0146318193412545 -0.00189681264005423 -0.000412652084546806 -0.000320295590005807 0.000454507697114238 0.000134147085292608 0.00043289845284883 -0.000813965471379783 -0.00174319905494751 -0.000861015323485541 0.000633312123999131 -0.00213009302063659 -0.00110642514831926 0.00014967374445665 0.00856723358443804 0.00553197065455615 0.00278634606415037 -0.00451524508151893 0.000311175194899233 6.16088560519336e-05 -0.00184140738627367 -0.00112484573029279 0.00396243505896441 0.00436183787404485 -0.000337467046109309 -0.00536264151982812 0.00903542504357549 0.00494648271133474 -0.00232260533367265 0.00767855439440422 0.000698478101053376 0.000401243936007859
  80 1419.60024551009 ""  7.72687256953998 0 0 0.000299567056904418 -0.00270278508360169 -0.00138044626610473 -0.00440658584575787 0.00115218600571081 0.00313598276420097 0.0138516111287782 -0.00321916935079351 -0.0122911969456064 0.0183855981768975 0.00719270742928335 0.0129130775198466 -0.0166042612202667 -0.00493318546216938 -0.00513375393863635 0.00439633239478509 -0.00106539705613027 -0.0079898665082854 0.0128793180765748 0.00581836553391725 0.0126295347899086 -0.0180702112645614 -0.0067839701468661 -0.0121178868599558 0.000522748203911638 -0.00334749921329664 -0.000604845687316971 -0.0149861692597423 0.0212910842032884 0.0519157754743658 0.0140173306376455 0.0345010943163229 -0.0173677412809225 -0.0620770522657128 0.0698616149066357 -0.0125790386146511 0.00506318726021128 0.0154492723967326 -0.00213781332628224 -0.00247106747580642 0.00320473950678951 -0.0109377271620933 -0.0737960720631141 -0.00736853551989872 0.00525236775207107 -0.0134728679132619 0.0145157354495874 0.00555308526856274 -0.0297597914215748 0.00299809453614861 0.00692543114928408 0.0176117723647126 0.0282420753002336 0.0712136202426331 0.0299363392368572 -0.163327135916162 -0.175974504721904 0.150591543219699 -0.0656962662461167 -0.18359209296275 -0.0126542529631615 -0.00662201085978883 -0.246319635658934 -0.0349477398302181 -0.157068848140961 0.0297404824337888 -0.143827861180115 -0.0984154289845403 0.0685166040940744 0.00475735118185978 -0.14711526037013 0.108968322476868 0.218051559025099 -0.262303626039587 0.200152206590016 0.142415620404728 -0.38470187356775 -0.0109442993244931 0.3779841013641 -0.182152008522582 -0.0230596996029846 0.00029796971032309 0.000203600064353125 0.000359443596705621 0.000124577245094783 -0.000172471952444076 8.87658113836219e-05 -0.000816693299469355 0.00194152383910869 0.00056330723186865 -0.00202654315069675 -0.00299289045303708 -0.00380670511662336 -0.00106470004291996 -0.0031524513061547 0.000730102787714372 0.00422715767312715 -0.012626316621971 0.00171437904637469 -0.000886938434003404 -0.00259930417670047 0.00130668173157063 -0.000521225470685021 0.00257494518970054 -0.00193659153181857 -0.00843094122025947 -0.00187423340273683 0.0047815128323582 -0.0109598796343625 -0.00570617459658797 -0.00994210003857003 0.0323952846881839 0.014891290867563 0.00749361493617025 -0.0133861724997229 -0.0103183843898711 -0.00588919614613581 0.0115149701458412 0.00585570570438146 0.00864951023349718 0.0289248808494063 -0.00596670352058906 -0.0277161146642913 0.0354401474398366 0.022564403440657 -0.0153348300898035 0.0359837758082636 -0.00427869012455946 -0.002183117753322
  81 1433.26804150539 ""  9.60253535587257 0 0 -0.000892386028078983 0.00180196984752695 0.000846058683959936 0.0017212596740963 -0.00085184224418797 -0.00191313821542135 -0.00674618947939342 0.00172818758149145 0.00631321478921405 -0.0100746242836792 -0.00499618293425288 -0.00863173635016989 0.0117563290853543 0.00377741192631915 0.00590930012749539 -0.00655221529542308 0.00344468851979333 0.0107780818701114 -0.0099301085116922 -0.00485753918375378 -0.00939689927753491 0.0116230761939759 0.00437004651132944 0.00715099913046378 0.00318256888767849 -0.00280570946025599 -0.00603853015816707 -0.00290163455455219 0.00212024658412351 0.00506870033695046 -0.00048980147277473 0.000255740831289319 0.0013514724822192 -0.00739774297010634 0.00855217160167897 0.000204040816733319 0.00357025466965293 -0.00814194550281805 0.00192064733663352 0.00655269380963715 -0.00311654684946963 0.00258673031247115 0.0336997935191685 0.00391523515571375 -0.00665463147934363 -0.0068330005503029 -0.0156770631150498 -0.039591170134446 0.051741567745194 0.00623137405877638 -0.00245366041895877 -0.00693658423748355 -0.0174148755964731 -0.0372253993700415 0.00821032843326664 -0.0168723759451078 -0.0131406307697323 0.0113778901292059 -0.00673815886197024 -0.0143065461846621 0.00201739476598097 0.00375491873813872 -0.0219884326731564 -0.00533540623128872 -0.007609923069206 0.00274418000846669 0.00672169015363287 0.00605203590239549 -0.00406460337643563 -0.00232432728865226 0.00673390436106443 -0.00071932416495417 0.022206054783649 -0.0290834612267152 0.0234075367779168 0.0188980974809819 -0.0424453643065193 -0.00542110172302345 0.0421743846567848 -0.024181022977468 -0.00826324595459837 0.00162806399848223 -0.0066128773123732 -0.0044210717170778 -0.000184547528024997 0.000453726852048861 -5.32394083443397e-05 0.00231264102525575 -0.00197763049548216 -0.00038969995122294 0.00686899557135056 0.0312316627323596 0.0608542696993824 -0.0309810470285074 0.0597299826251218 -0.000722438814065332 -0.00638005841378472 0.00994651499860397 -0.00151308812498386 -0.0462056404961167 -0.0201827169464317 0.00698009242730362 0.00203104216704295 -6.57815552918908e-05 -0.0119630006071068 0.109656098369603 0.024221621437155 -0.0344333617404654 0.158674103600799 0.0869365941322858 -0.00900702406663202 0.22863200785011 0.0816742747795909 0.0301083710557112 -0.0236954552590102 -0.000393400831072036 -0.00747295013147673 0.0155399204793224 -0.000182295894598391 0.0236599109771212 -0.308558495371442 0.0558216534326446 0.341433170747571 -0.396208971505401 -0.244194768953673 0.100877113137237 -0.465299340138236 -0.0339941365519208 0.00514716658454108
  82 1442.01246354603 ""  6.51504547096302 0 0 -0.000576217087908366 -0.0073135359677951 -0.00353741295097186 -0.0176927572351253 0.00357249531690008 0.0111579734213674 0.0476306329263341 -0.00964983749979052 -0.0361797218107352 0.0754898036092 0.0307864915088823 0.0572697853628679 -0.0816320048163271 -0.0229156205960628 -0.0327063507506473 0.0427661344307222 -0.0211854524400239 -0.0670805754392836 0.0633598958465498 0.031841224089331 0.062090955846799 -0.0780084010921313 -0.0285336742855149 -0.0527372626491596 -0.0168285669136331 0.00954683042394039 0.0292989897970907 0.0182960953656405 -0.00828969597504339 -0.0280509052749426 0.00578470774391088 0.00669684760343685 -0.0138872575066264 0.00945757839534855 -0.0134141309454711 -0.00598291086925301 0.034326157235294 0.0457275496397038 -0.00367158981108582 0.000598906117585312 0.00952822074482739 -0.0424210430523767 -0.248097273776723 -0.0133198701601579 0.0313280975521803 0.0152055020173304 0.0875549899828995 0.211221481768028 -0.296946629809005 -0.0304505584834825 0.0212936740735773 0.050677433783461 0.0979581166844739 0.252644163113975 -0.0525477054801869 0.101618751739945 0.072114057816617 -0.0595129744145488 0.0241570641912535 0.0855170366505261 -0.0309024671744476 -0.035678683832055 0.126295407950503 -0.00154980381378036 -0.0526367057272348 0.00455426676778465 -0.0329601419390997 -0.0176920623536842 0.0619557716427751 -0.0219414994405239 -0.0207197622860468 0.0467519741029729 -0.0152452654001587 0.0413837151248174 -0.0327383809387003 -0.0323125389440483 0.0450598638429357 0.0188946943971023 -0.0501364591546339 0.0459918918194889 0.0362300780088647 0.00127505137478697 0.00156065325964634 0.000921623872650635 6.80265388964052e-05 -9.35301894160841e-05 0.000238119131237873 -0.00113484918269289 0.00181789725840888 0.00109984748190085 -0.00645768354535248 -0.00522149074803569 -0.00521672846968974 -0.00666742137132316 -0.00743849501936171 0.00298482772148867 0.00675007259371143 -0.0199505948352109 0.00227750757542594 -0.00750404140441169 -0.00490943991827543 0.00211665500314271 -0.000841942342081305 0.00189424590198527 -0.00279553286583084 0.0176235187061452 0.00465945824131114 -0.00404186562685366 0.0133871347195315 0.00757537721297527 -0.0080070163667813 0.0577977784857014 0.0225783310064698 0.0103456019409124 -0.00973819958391546 -0.0136636053035757 -0.00907247247838574 0.0219905635670982 0.00994871997065168 0.00429034011260635 -0.0509825539756149 0.00214191967851037 0.0637962078849451 -0.0588225604282909 -0.0341787898443378 0.00262648448113741 -0.077544532518595 -0.0229131919076638 -0.00765617728354654
  83 1451.74893373829 ""  4.86418296314083 0 0 -0.000112468020438428 -0.000932814703437358 0.000502698584991051 0.00087720515703685 0.00032717083386104 0.000690869771896382 -0.00535943947639252 -0.000811786035857631 -0.000956991115695824 0.0040312961692562 0.00156028521103874 0.0029791356373081 -0.00119466838884201 -0.000653198471900554 -0.0013021307135134 -0.00559982372071454 -0.00372609746450211 -0.00696502800396297 -0.00169519897722688 0.000400818673146441 0.00149529610536508 0.00305344608274586 -0.000243165512272068 -0.00167321607192561 0.0005498413220335 0.000266620647888531 0.00132803007261172 -0.0182353907361201 0.0232847066975404 0.0659984510589262 0.0272736505664948 0.0529979536425453 -0.0298864002144667 0.0474222552417185 -0.0526786135400248 0.0115335370231226 0.00391838466648092 0.00782557179323661 0.00024912955699431 0.000849239223357699 0.00256198844522137 -0.00749908604252031 -0.0068259103366214 5.9979664647034e-05 0.00187705334839617 0.0141038632119635 0.0155493952619043 0.0332020823863776 0.0263527962405963 0.00576509375141089 0.00535967922154404 0.00429614360521824 0.000225571762804933 0.000902044239256815 0.027204618160421 -0.207876848946868 -0.223034050954895 0.186783803723469 -0.0608592562430683 -0.234747994177935 -0.00372158409422602 0.00136957881759091 -0.30333869982912 -0.0800260148242861 -0.252775178106149 0.0339698292423309 -0.223820940233868 -0.154945168802855 0.114085609887888 -0.00864305174982107 -0.216020109221463 0.19679088899394 -0.157455891256597 0.191952729861438 -0.147254857965525 -0.0972170115483409 0.297141322122121 -0.00221029513791115 -0.29509332666383 0.132058161950286 0.00606721343802359 -0.000267403423539355 -0.00281996015999206 -0.00129611988519321 4.79879946064199e-05 4.32363671211671e-05 -6.8452683816021e-05 0.000180021548136434 0.000555733079630344 0.000167990258734729 0.00344371429386329 0.00846911231548673 0.016200201230065 -0.00397434069481657 0.0190522214983829 -0.00175462743117661 -0.000380557494383781 -0.00140135041171974 0.000445184746483782 -0.00182202069708443 -0.000930251765180304 0.000810673545601922 0.000109040514905315 0.00050605475542607 -0.00085227174809344 0.00307563194157677 0.000428279950105493 -0.000929556993796454 0.00283035652882217 0.00221368487428293 -0.00286102951168362 0.015850017383597 0.00540362545903177 0.00242020043330464 -0.00360350256365707 -0.00120215159388427 -0.000974702810872476 0.000457292094313588 0.000208604818629437 0.00322684220346778 -0.00952025615403217 0.00134241328393341 0.0106944099793331 -0.0094035118126065 -0.00618021612127072 0.00224575377396248 -0.0134199534332473 -0.0016750101577478 0.000121495470633171
  84 1458.71352088719 ""  11.373013105357 0 0 0.015508073684305 0.00229064378528219 0.00225698562064474 0.0046609095656155 0.00184100176313609 -0.000530609650216793 -0.00151556180902764 -0.00023440058095212 -0.00166567937876482 -0.00364841272472282 -0.000839824778177494 -0.00104109625343217 0.00287250050213316 0.000584522538903251 0.000723609431531668 -0.000981154661586929 0.000404266154376712 0.00102895107923852 -0.00164373024351401 -0.000466466142540088 -0.00075666722243764 0.00154812076609461 -0.000237891159339961 0.000913531937611889 4.590177930369e-05 -0.000391168737349933 -0.000895080060653688 -0.000716650924217351 0.00077773911117328 0.00206740004797745 0.000907142197794442 0.0014580624383173 -0.000552283393111934 0.00111760373400188 -0.000969504911876123 0.000658879050807716 -0.089289341284539 -0.0400243097632954 -0.00730384635387034 -0.0966786463936377 0.0476368997249053 0.0392313889583504 0.00824943622671811 0.00147478748906881 -0.000196107317725697 0.00214303673711475 -0.000697378001796299 -0.00139352818878835 0.0077046678855447 2.68878712427216e-05 0.000733162110218661 0.00078583188585019 0.0116078517982319 -0.000836155480241309 0.00275813085885242 -0.00725860182782177 -0.00643872188909534 0.00469063513702556 -0.0018764124013119 -0.00571642895455216 0.00109447951775883 0.00120484278317285 -0.0101421987571341 -0.00388000665182149 -0.00787205981317892 0.000918206921870162 -0.0054113756924534 -0.0038759581578897 0.00225638199654981 -0.000697053404658867 -0.00446796189207632 0.00533746736830763 -0.00374511099174913 0.00382598687226619 -0.00286200292977729 -0.00100224905536547 0.0068153201022611 -0.00161056194620844 -0.0076015612214999 0.00222538460023425 -0.00184149757034444 0.0148270248369862 0.0988863628813451 0.0412453009627309 -0.00441635446411757 0.00281199394353433 0.00311299527072441 -0.0152045086457539 -0.0353404018985745 -0.00406791711771943 -0.116073251301686 -0.27025080561303 -0.52556980151608 0.103428988227578 -0.635460882965682 0.0665698058407586 0.040599368200855 0.0945654569810545 -0.0217961338617638 -0.00922198346737037 -0.00639158979651422 0.00322924614745857 -0.000998811695718926 -0.00222600806814173 -0.00653083539976033 0.00818092554295397 0.00469926753418977 -0.00217329281007822 0.0352973630315157 0.0142540514385731 0.00349286861614122 0.0453675109004563 0.0293703521051635 0.01715858372775 -0.0157153617339321 -0.0172506198470235 -0.0121074441495487 0.0332527376531465 0.00937887752427283 -0.00244339010773487 -0.0182123350063533 -0.00865392727548015 0.0345599789639383 -0.0251485080229132 -0.0131904197330951 0.00215584731600251 -0.0356992289807485 -0.0191958840774377 -0.0102437437930938
  85 1496.45966985608 ""  1.56382832739388 0 0 -0.000120073487485325 -0.000114694139663097 0.000232078224609122 0.000487845082987595 3.40741997192336e-05 0.00015343399672556 -0.00169322643708205 -0.000204431297888339 -0.000328839521185151 -0.000784325804520774 -0.000297279651471117 -0.00137210156701359 0.0018435817537979 0.000766209669303634 0.00132412675872361 -0.00126720118885812 -0.000114563430238897 0.0017497278880238 0.000189506408853048 -0.000488544324566242 -0.00086136410241859 0.000861615094008794 0.000589262676846857 0.00120231399071182 -0.000680358014431032 -0.000766681026540556 -0.00237837584294977 0.00166651556452642 0.011271928927366 -0.00236636393996312 -0.00665066504935959 -0.0147046950750888 -0.0365730730236781 0.00120929132241716 0.0111487954542117 0.0323888115278001 0.00207306970306791 0.00188939534585955 0.000302565443016696 0.000703391376061734 0.000727198500912764 -0.00235523598051893 0.000688221899217276 -0.00235015998153233 -0.000569576478865936 -0.0016061993747123 0.0027337110589391 -0.00798284700052411 0.00425198735719937 0.00350959799423676 -0.00170123327884706 -0.00236364965017789 -0.0022723228152958 -0.00612250305408572 0.0167270611775457 0.0350885378454954 0.0461197679008775 0.0341381133498483 -0.112671608450548 0.02291889171386 -0.0800860974016272 -0.0633305535485025 -0.0365839531874022 0.104426255241502 -0.291988133638454 0.101376367437247 0.149219549214692 0.187362056742454 0.425743536099249 -0.15077478370558 0.311187188086303 -0.00682826329326631 0.0463744018310287 -0.217078521015488 0.117944844527938 0.0796077546648025 0.208936559407155 -0.228796674482674 -0.145207142624392 -0.14733994096586 -0.342352799983674 -0.000375213165416854 -0.00108506561391417 -2.57288821230714e-05 6.17617334161783e-05 8.59744939362056e-05 -5.2018851912756e-05 0.00018729174172189 -1.27430675133418e-05 -4.74439931341184e-05 0.00292826635067484 0.00232583108923335 0.00363625532843945 -0.000662403355389965 0.00507051229234658 -0.000257594422074642 -0.000882920283971175 8.58932325560908e-05 -3.39863206276096e-05 5.61509765436383e-05 0.00968925951343954 -0.00449375259937415 0.00108383744281764 -0.00274304616224925 0.000860464325345138 -0.00470440481394836 0.0159893675039097 -0.00222267863711373 -0.0126095847346227 -0.00436091962303168 0.0415742901860427 -0.0195259693086155 0.00875652795805454 -0.00318349036083619 0.0148688319158851 0.0125838989827632 0.00562251365401158 -0.0199656888336668 -0.00875143781359066 -0.00868384331371278 0.0482634217051722 -0.196523772665421 0.12786646217936 0.140497492002066 0.0830058425319679 -0.0117640230819161 -0.112683152269609 -0.15743093504461 -0.0854658474727616
  86 1500.12341327807 ""  0.796919205837376 0 0 0.000108167411511647 -0.000173203435444594 0.000317319818355813 0.000760352393923927 7.65784215993957e-05 0.000265796372403706 -0.00332360655159477 -0.000767544678129254 -0.000688429052939892 0.00114206312655747 -0.000220354486611426 -0.00176748692167579 0.00182227851307871 0.00225543513157548 0.00319072755270845 -0.00186772262160236 -0.00139095925799677 3.12658925572472e-05 0.00118902174870394 0.000232620879241878 -0.00083877221267282 0.00104690465902128 0.00103924764470604 0.00202205294500332 -0.0013043722158566 0.00294084542179308 -0.00371265433182374 0.0100532059351622 -0.025461104011418 0.0125343448992904 -0.0349658648954019 0.0131818994860362 -0.00315070017041266 0.0225380259896351 0.0133020492012934 -0.0139894648508279 0.00141072718822489 0.00208242795764466 0.00021075869471132 -0.000378735162771676 0.0014917069351804 -0.00228309580339898 -0.00623698479353313 -0.00190517806132379 -0.00274126573393759 -0.00193320236990474 -0.0194631477550835 -0.00317143760846694 0.0010518420802157 -0.0108688704567179 0.0027884449704536 -0.00451529439598116 -0.00381234488017541 -0.0103398050252258 -0.209941532532904 -0.0298957952742411 -0.175925894049982 -0.0271475720154268 0.310301699403489 -0.156096073217322 0.0956648328497807 0.0739428105702692 0.162991193757115 0.417675616273366 -0.0393663385511127 0.158522741682413 -0.131849952010816 -0.0596688271725659 0.204332848427324 0.209796757698676 -0.0856102120492743 -0.299729278112844 -0.290789556647717 -0.140146725887428 -0.0653832276995117 -0.177989881750441 0.0163145317140956 0.27514252374105 0.156456327112842 -0.0726789071514303 -0.0198970827017248 -9.37638003117645e-05 -0.00033056071969761 -2.31357085526235e-05 -3.0584337476574e-05 0.000116114949458691 -3.64973565782843e-06 2.83239286907547e-05 -0.000290486668640128 2.39875294798418e-05 0.00129531794544239 0.000632379102961873 0.000702306192499912 -0.000647527500696088 0.000465076866325614 4.34579856317695e-05 -3.72596688091752e-05 0.00140111164097626 -0.000140503852096018 -0.00526951100826928 0.0043449363935623 -0.00254140940810708 0.00126616367907188 -0.00126022688872569 0.000798817469623043 -0.00312412117774643 0.00772610660063704 -0.00834226993950041 0.00643318275913109 0.00974566493776004 0.00159288579493607 0.0174636866348689 -0.00796890302668886 -0.0138282837505704 0.00822434689273433 0.00680519586069702 0.00331704651842417 -0.0138728447266501 -0.00556516366277722 -0.00573422400477961 0.0677928283464796 -0.13950035579495 0.0518143627846829 0.103408497404963 0.0378117038239825 0.0908080166938411 -0.107376448081086 -0.0252318409885035 -0.0106182564507177
  87 1502.93462493241 ""  2.57960412713997 0 0 0.000545189861694478 0.000139846757758725 -0.000430424173535868 -0.00206060459321501 -0.000179367853682227 -0.000560135095694903 0.00586247828274233 0.000653945634429898 0.000293211037723844 0.000848333552021729 0.00152885862293623 0.00363745139670453 -0.00468511374337459 -0.0023877831071387 -0.00441582119643714 0.00326291331549323 -0.000694271071448406 -0.00181166787007239 -1.93932032960494e-05 0.000763189446671444 0.00162033351180186 -0.00255681562951476 -0.000986352435399833 -0.0023950263703817 -0.00135270588835974 0.00268390725321224 0.00430256456079087 -0.00623131431236893 -0.000962919935520409 -0.00355897290476396 -0.000312920087908252 -0.00244999465505727 -0.00574327561420301 0.00724418465154438 0.00934675922792298 0.0132212287647554 -0.00296393210990036 -0.00309505070163581 -0.000492453321989108 -0.00136217293180499 -0.000666345894541826 0.00312461819464186 0.000651230015385984 0.00138033024762877 0.00477601312923719 0.00370152524632999 0.00809169632440758 0.0146492453677657 -0.00802085681645806 -0.00147559346300779 0.0011293953546315 0.00470419095093274 0.00482333607752758 0.014026027171524 0.075684638674834 -0.0289392445174496 0.01835616159701 -0.0300785042811392 -0.00214590462424028 0.0434141401656444 0.0502813621915368 0.04436170852142 -0.0246673341112825 0.0132479705187718 -0.0370373949960562 0.0120586011920299 0.0179770455421202 0.0232524991404013 0.0619583902240547 -0.0220738417262046 0.0415902068400748 0.00225631357071718 -0.0546346693659435 -0.159650812303106 0.0472999444074179 -0.00800741398139088 0.123279817594157 -0.0483601584099403 -0.0389869818962497 -0.100301976157643 -0.193791850654634 9.26389357759965e-05 0.00173318261736357 -3.65977008710154e-05 -0.00010112565046848 3.44903292254881e-05 0.000109090956093727 -0.000155518521429849 -0.000487562114137798 0.0002669869632961 -0.00388295694970903 -0.00410479373163753 -0.00778024851658472 0.00201368195579929 -0.0118796397480456 -7.76871025056402e-05 0.0017822446203833 0.00326197791273314 -0.000162280436203452 -0.0213191705898724 -0.0133048243841768 0.0112239757083837 0.0020805347812432 0.00496828225485834 0.00356096001633915 -0.00203932114574906 -0.0327330729795423 -0.0263064948954928 0.0622524004109791 0.0677998098199017 -0.207588999809258 0.134532303106514 -0.136152310614514 -0.0841853239368845 -0.0145488923243397 -0.0199906646985052 -0.00544715567993359 0.0122120898528813 0.00944427528599302 -0.00107910084443225 0.125580400554843 0.174958505906242 -0.313844506212444 -0.0734399467024766 -0.148228881224669 0.444997497878092 0.00663854451577364 0.527115824972828 0.29775820718416
  88 1504.25747686751 ""  0.809772343339997 0 0 -0.0011074835891337 2.26578106957071e-05 -0.000386436125866438 -0.00324399774190467 -0.000648461092191745 -0.00110325824377892 0.012110305865203 0.00284408267204059 0.00561545754141186 -0.00541307337429589 0.00180862901884764 0.0059071184679835 -0.00781763564668477 -0.00609557542306192 -0.0137716288930563 0.0123292079510564 0.00091056512211508 -0.00123117860569944 -0.00612442752019881 0.000725211243771839 0.00399850131871077 -0.00478529892441194 -0.00445577221215178 -0.0106062600312486 0.00260195834934307 0.00352499736868153 0.00728026655296058 -0.0306768126730847 -0.0144085171545849 -0.00584535259720182 0.011514713712641 -0.000884086859204207 0.00891674040546298 0.0232938040379246 0.0231724837491913 0.010525846024759 0.00290003264468893 0.00063020304410076 0.000497425206338144 0.00657244555379386 -0.0041367364209212 -0.00207993147013466 0.027525303518349 0.00797217700770521 0.0109917620897954 0.0244217191776718 0.0210533839784655 0.0585846873863929 -0.00587687967042043 -0.0010106944058125 0.00633484508764522 0.0191502636487793 0.0183283814125595 0.0422394035210768 0.296584012112349 -0.175636733201084 0.00768803579035004 -0.152331104999571 0.12048093689467 0.137701694154505 0.302044747017515 0.261773926598935 -0.0732325116575014 -0.162845643531294 0.0781718376415329 -0.0733962649204305 0.0122409821904211 -0.0182070962108771 -0.167633742678474 -0.0379263813165509 -0.0458950226425429 0.105735855539636 -0.27779730448776 -0.333250865659523 0.0293359298689977 -0.134554065428318 0.197387622417025 0.113074529255771 0.0555687587307314 -0.206260585044817 -0.303783515300296 0.0002629657025934 -5.25790844173187e-05 9.2447783940109e-05 0.00012655027148886 -0.000320281120690577 -1.65491516111474e-05 0.000243847735831942 0.00107220747518698 -0.000138019365468093 -0.000887859169220322 -6.51637076981155e-06 0.00113163807322233 -0.000410202448981724 0.00274692074941624 0.000227004576365274 -0.00105559150380699 -0.00490196202368985 0.000393203214993042 0.0110056599725357 -0.00154481604942328 -0.00167914288211596 -0.00209686284157503 -2.5003141736032e-05 -0.0020878683137449 0.00460563579659016 0.00193296755910775 0.0152436018042429 -0.0212865870678158 -0.0305222285399709 0.0673194280708808 -0.0548916150851099 0.0575670742052877 0.0437421585348813 -0.00466305499636665 -0.00281421123885281 -0.00290006458040717 0.0139811577405204 0.00426148466859212 0.00575018900836659 -0.104600338833776 0.0876387706632743 0.0408263933427613 -0.0848272561935489 0.00229452027204092 -0.213116320358971 0.0991085636149539 -0.124013299375142 -0.0734847982684753
  89 1512.19557776712 ""  11.8540694277903 0 0 0.00112418632658053 0.000905433621874402 -0.000761333963909593 0.00182383836303069 0.000610595976829466 0.000664509031568231 -0.00391777540369103 -0.002000795549163 -0.00416204954637471 0.00261724534238945 -0.000545978332033505 -0.00106550261625755 0.00225720120421007 0.00241511584173214 0.00399144698415641 -0.00625444953871539 -0.000905919433658112 0.000181999987503428 0.00216954816765426 -0.00031140854555718 -0.00148690871823804 0.00225170040664642 0.00206421852610702 0.00506448026310377 0.00125077175381136 0.000672963330987571 0.00415407506027346 0.0163375020429621 -0.00120154177839228 0.00374645306221055 -0.0143133672067825 0.00185847008726123 -0.0105826773424251 -0.000878476479577483 0.00209971962838695 0.00849140294384795 -0.0116327419197348 -0.0114486248876346 -0.00160368472951862 -0.00859202373394416 -0.000556992505362271 0.0141022502775419 -0.0120518687280684 0.00015010557167735 -0.00492602172841534 -0.0114228766529513 -0.0158324899208411 -0.024975771476533 0.00465881255003751 -0.00141601600835733 -0.00101869205502417 -0.0065004725571019 -0.00497108211876128 -0.0140082077037816 -0.195584283470587 0.0712801089871347 -0.0568350779198226 0.0596719831335763 0.0397891195256963 -0.110790282244144 -0.106691915779906 -0.0936341244356479 0.0916231264260357 0.185481970752406 -0.0759343027057002 0.0823083132020068 -0.0191336436975209 0.0154440701825353 0.176518636895313 0.0475436565372161 0.0331862885704331 -0.113489182897979 0.0397334012276988 -0.0520010348227537 0.0384753586250629 0.0346164781395794 0.0574705090549582 -0.0834482739588805 -0.0556592098441841 -0.0302292405395309 -0.0910590090088267 -8.25411575081287e-05 0.00123441109948583 0.000190687936877955 0.000112930947826635 8.26736826559472e-05 -2.74868505646598e-05 -0.000415727112918322 -0.000709326179367686 -0.000140797168426966 -0.00281578985119409 -0.0010306589110038 -0.00200906013609925 0.00190983033972545 -0.00196932512570715 -3.10746661330036e-05 0.000569362427474135 0.00120797279677768 -0.000438901426556668 0.0159618227011202 -0.0170618001036526 0.00371238068378095 -0.00267564727994748 0.00310233494881171 -0.00482520875661407 0.0128857713368944 -0.0238115193383829 0.0310439403715821 -0.00265454090934882 -0.036965130294201 0.054788664922405 -0.0681356161908765 0.0799181748598121 0.0756607256950586 -0.0314012915192319 -0.0168949594300775 -0.00856161572813497 0.0364722297723524 0.0128891059925885 0.0240988504135168 -0.248187269893605 0.473243437805527 -0.154721226811461 -0.358278437447765 -0.121345774275271 -0.350022693494792 0.365489451778119 0.0458299700032796 0.0127131871208099
  90 1517.98985163659 ""  5.25362129025363 0 0 0.0382366614382581 0.0398481296229258 -0.0398444223204872 0.0153714133034362 0.00577212178384515 0.00221460268976793 0.0102928143304663 -0.00549277734311081 -0.0189518912001521 -0.0143811108160429 0.000898434202328811 0.00640626108451184 0.00142696687493049 -0.00433083512003483 -0.0110132034331628 -0.00140199989172507 0.00189065233730804 0.00529283820018888 0.00301428955051728 0.00322478572255805 0.00822163618542474 -0.00945925442264138 -0.00531407767484783 -0.012470671210338 -0.00430330218681127 0.00206724954495421 0.006755919254781 -0.000289076826313878 -0.00117759219485141 -0.00281207391898456 -0.00373011991324129 0.00563494723815413 0.00557672778257342 -0.00294602210020471 -0.00175396133254129 0.007335446406494 -0.454687248909339 -0.46750638611885 -0.0641687994076851 -0.232023874290304 -0.0980587389813228 0.568634329093307 0.0212338730540216 0.00601060714131965 0.0114080216336809 0.017556534767595 0.0128630048421479 0.0251273686632906 0.0121167453595044 0.00607081253859733 0.0106896591005475 0.0513370972316574 0.0496655946840874 0.129365294640002 0.00709532013241196 -2.39004678788589e-05 0.00444053431886657 -0.00711885353568842 0.00118081981832817 0.00692125942385534 0.00603323012947537 0.00458744531129146 0.00186201548650196 0.0559819609077115 0.0557140795897017 0.00633125548292549 -0.0606537361189951 -0.0550043627658972 -0.048180730273393 0.069754977687396 -0.0835447538757078 -0.0502808160606453 0.0704341735050625 -0.00995437362213311 0.0336886229879792 0.0492631828285578 0.0372262106639476 -0.0963583016051799 -0.0650527570511156 -0.00558021290713861 -0.0549027780957031 -0.00112344043295827 -0.012455414497475 -0.00432929885472851 0.00056091815028696 -0.000533340092220343 0.00060224337949002 0.0013480746410086 0.0108608918376105 0.000136353630417467 0.0079839560978994 0.0236048148477163 0.0554290931751949 -0.00863517508362945 0.072765781277926 -0.00925679776703989 0.00811730386184709 -0.0428528779896868 0.00683005216516788 -0.00102952607591498 0.00243258235831784 0.00034160627683841 0.00101689574132348 -1.57671471828532e-05 0.00126426287805182 -0.000414157161073773 0.00227792199358567 -0.000643891364423225 -0.000199993169896535 0.00458930743760508 -0.00717550308885452 0.00527329579520482 -0.0113345397556721 -0.0087024212448009 0.00364741175975555 0.000213663633581273 0.00108319316331881 -0.0149944783958639 -0.00429833705967352 -0.00318000553543679 0.00922270311575325 -0.0307638396688687 0.018721663005978 0.020885226323277 0.0109329523921595 0.00446893351577558 -0.0210272026475644 -0.0191607724296352 -0.00974112477790225
  91 1518.25166296374 ""  16.2573865890971 0 0 0.0125789758642889 0.0111021310699731 -0.00952507078704308 0.0102637851594347 0.00238981909696483 0.00171697754960755 -0.0314465878514871 -0.00353265120024818 -0.00325297688659408 0.0249052068590918 -0.00116439360353059 -0.00875427402526394 0.00496416650595247 0.0115072365479064 0.02692437014594 -0.0129954044501797 -0.00850815013814648 -0.0166387594284581 0.013433080561593 0.002408612176452 0.00179743677162561 0.00358205676545406 0.00235745804240982 0.00516625759784301 0.0159336732816111 -0.00729039984200156 -0.0242928390494613 -0.00148656110240291 0.00336141663553299 0.0112797732509681 0.0146811460237432 -0.0194061122385228 -0.0224196660255295 0.0117816081273014 0.00366929772652078 -0.0283970370308088 -0.132075900463935 -0.128379965639787 -0.0180604618354726 -0.0707271636690462 -0.0210802906030189 0.158654955606346 -0.0718005407588931 -0.0148719904335067 -0.0229033709614198 -0.03206657119894 -0.0259186263360847 -0.0548243768957765 -0.0561726653236432 -0.0112153224249348 -0.00865629975381586 -0.0126204391087315 -0.0126676374481354 -0.0273351656573982 -0.0107103482934653 -0.0155187897057467 -0.0228449398122313 0.0199810690453752 0.00595424340622541 -0.0242896682076556 -0.00270836493972186 0.000130942108764898 -0.0152953606273155 -0.206764212935972 -0.221943183350227 -0.0196856133197846 0.221211229597522 0.2036434459925 0.192599024744107 -0.261300602401868 0.310875350680418 0.19073122415254 -0.259760620479544 0.0608010438790085 -0.135095659021464 -0.184325491375341 -0.142799739747984 0.362263707438749 0.236358903803284 0.0359696890351034 0.225714679783083 -0.000931142712937488 -0.00317544325236494 -0.00110647240964796 0.000117532165226682 0.000291601905112132 0.000140447202350443 -0.000175784767067788 0.0015197159507089 5.49948445341081e-05 0.00318198847856533 0.00670718910562478 0.0136919371916616 -0.000247573566962079 0.0175575807814569 -0.00301683989963988 0.00324738563267274 -0.00555743433550662 0.0011417206752758 -0.000153004321881637 0.000719512776060774 0.00587567389745512 0.000956326171627044 0.000279794293512265 0.000698869335551994 0.000712528730829517 -0.00529869007093662 0.00374220193004888 -0.000217388646827576 0.0115475127637184 -0.0503409421984545 0.00781021079339599 -0.0449843051919408 -0.0220200342712271 -0.0027048443253604 0.00194787860627135 0.00242975560372622 -0.00718284483383958 -0.00243308537543142 0.00327065333994659 -0.0263133498379774 0.0752532228588736 -0.0402163681199092 -0.0477716671389496 -0.0201467639137652 -0.0312129436590501 0.0561859376432274 0.0303579489058668 0.0151200028694266
  92 1524.59321721904 ""  7.55066783313591 0 0 0.000250406735151599 0.00124386801357797 -0.00158460017818334 0.000659470616402616 -4.1562542956766e-05 3.05593198049964e-05 0.00357537264393415 0.00112609633034939 0.00287977089638931 -0.00614139004493432 -0.000684274826836068 1.5197969406345e-05 0.000725401509894247 -0.00146592720594623 -0.00322835198898673 0.00413801008825132 0.00156252873350684 0.00162513736017096 -0.00324455963536568 0.000442642466199722 0.00323724146030985 -0.00286395094821545 -0.00353466333726331 -0.00817086853296677 0.000978804357136505 -0.00474069741054531 -0.00116858630723378 0.000732512789601405 -0.00423235797209876 0.00297434224600638 0.0041549826416095 -0.00251061277377093 -0.00305320809807762 -0.00208692920748704 -0.000523042473939249 -0.0013492194964417 -0.0140426061875557 -0.0141104181883492 -0.00201915914801193 -0.00427020272097952 -0.00588306944215627 0.0183043171582591 0.0182450444571173 0.00340561400252799 0.00271703570928045 0.0101990953447801 0.0116055014252673 0.0157726379176838 0.018113677711136 0.00527826510052538 0.00675538692119829 0.0126439224680515 0.0123292977493455 0.0262122326250206 -0.0337495385775434 -0.0144634949853857 -0.0402583261363377 -0.00768102931339422 0.064620113864009 -0.0293822064800666 0.0261215622536534 0.0221812155125563 0.0316642675273258 -0.0515716935635427 -0.0270084979920049 -0.01197352529755 0.0350173836929144 0.0292533503039081 0.0126916595225242 -0.0451079945330817 0.0428719570968713 0.043248204024856 0.0129719745524 0.0203361602511965 -0.00315162021989794 0.00511246525605217 -0.0162158677641765 -0.00119518692271733 0.00198945344809635 0.0125101429023899 0.0219740743231528 0.00325393082845054 -0.000784102946171883 -0.00114691122519897 -0.000432649164766424 -0.000548483066311969 0.000121016394492272 -0.00015760758833496 0.00236301765812354 -8.8278492243549e-05 -0.00712302496265854 -0.000891520967713985 0.0100945969400573 -0.0110211370311425 0.00945900365330525 0.00167223962768731 0.00138538358992523 -0.00958267457124286 0.00134457650108622 0.00659155464221863 -0.0353233709106237 -0.0676471990562194 -0.00193138305305766 -0.0024220449571669 -0.00883055050170225 -0.00245402352724001 -0.00637962436862543 -0.0149822360602563 0.0823662421119811 -0.127085631197376 0.590008277332107 -0.170583261688087 0.54187534102966 0.294578484824838 -0.00688487531613876 0.00157545788404708 -0.00575687825494582 0.0124757131860672 -0.000990223149176718 0.00693880890833046 0.0867607718497843 -0.0191627369915229 -0.0895048810355192 0.0253476050277476 -0.0357862408758787 0.212057226738873 -0.0622152622136935 0.173203277004788 0.0992074659985996
  93 1524.82310706995 ""  4.97779270115319 0 0 0.00033347517909186 0.000343182327868046 -0.000349511434935734 0.000561485654579972 9.59701111460203e-05 0.000165045061925497 -0.00126953184190615 -0.000172570246496189 -7.48256889423613e-05 0.000704220502326697 0.000140679573151716 -0.000467403534661666 0.000172325557406202 0.000677200383243801 0.000959544514828665 0.000288245305896205 -0.00262216113684684 -0.000272450760280908 0.000304106345260921 -0.000238075719707515 0.000733880494668555 -7.74116767565488e-05 5.05384510792387e-05 -0.000491418190946273 -0.00387073134820662 0.0285031908727993 -0.0115071617598257 -0.00622895614644598 0.0381186729463534 -0.0144954611118281 -0.0185338354222171 0.00292104150550561 0.00619056080638261 0.0184767375397317 0.00290645488429511 -0.00923979761761454 -0.0046759258468526 -0.00418399204334756 -0.000654846224906439 -0.00235340150268739 -0.000893322999404868 0.00549845993236341 -0.00232645126465906 0.00121262342720206 -0.00156213746700269 0.000895273016839141 -0.0119709692043967 0.00424994094091008 -0.0029194002509485 0.0143635393866307 -0.00507249128229403 0.000446906229562094 -0.000638714510467744 0.001048775849419 0.24589797373423 0.111443143371473 0.301345986912887 0.0885870290603116 -0.529047182015285 0.207555149926041 -0.236451593131452 -0.197692448363771 -0.271283155240693 0.212871960527611 0.0467780833349864 0.0641279067084644 -0.0984618865138047 -0.070177387838991 0.038571046637424 0.137188615431536 -0.0945515293218007 -0.168653189303976 -0.223201934220945 -0.0709524705837309 -0.0637803044571668 -0.135849246193373 0.00895719713813234 0.216970230059206 0.127088027670393 -0.0470774518134297 0.0135936019679783 0.000453889110612995 -8.80015737939288e-05 -0.000134833247191223 -5.90346573145346e-05 -5.94446027140181e-05 1.76826496149449e-05 -6.39353517516397e-05 0.000296458546927812 -3.71989323110163e-05 -0.000956023140135189 -4.27251116272643e-05 0.00146525022407757 -0.00147317625767603 0.00159322748987819 0.000229764236750182 0.000269648245641468 -0.00138495766147239 0.000170342432472144 0.00172188625631185 -0.00573404004018449 -0.0087962594114845 -0.000414943265748648 -0.000186486390185401 -0.00187214322767136 0.000759308036495108 -0.00135294162743208 0.000222346045590332 0.0108740071242941 -0.019606890135462 0.0852683839737402 -0.0249685762993168 0.0815042090376589 0.0462941546038605 -0.0035738624586946 4.66861866152152e-05 -0.00108539116109982 0.00354710533786002 0.000269121339982706 0.00387151119653752 -0.005682005438281 0.0198250285643294 -0.0125810216886371 -0.0162057181887716 -0.00896276672024221 -0.00038621627019517 0.0105498754472805 0.0141454569949057 0.00751216988677066
  94 1536.04620331858 ""  2.46779847847313 0 0 0.00260983771847929 0.000281066022083777 0.00084249804972621 0.00755900163479463 0.00174129433534671 0.00338730545084525 -0.0386496348749064 -0.00692393844349067 -0.0103955850841264 0.0410498841741593 -0.000281182922633904 -0.0108687359467831 -0.000250847151125223 0.0159098971994144 0.0394825320862382 -0.00771968830644729 -0.0112072872811337 -0.0256631741065784 0.0266210732024664 0.0030559006588602 -0.00106108001295017 0.00360580800060204 0.00863835284440678 0.0225845595239556 -0.0331825424599245 -0.00821106790294089 -0.00705641754602567 -0.0301481085472555 -0.00700214252316424 -0.00551457210866799 -0.0134344973635669 0.00556762174651248 -0.0104349638516002 -0.010059645391413 -0.0142687967196285 -0.00220171434294004 -0.00826183776532597 -0.00279902606335959 -0.00163386587369965 -0.0122193613790927 0.0069834959087159 0.00747835199347628 -0.12155183147943 -0.0237155012893256 -0.033497843994682 -0.0724897369900603 -0.0555255056337483 -0.115784659143665 -0.145190753763331 -0.0290296555019068 -0.025284802352185 -0.0513677503947905 -0.0401148775331251 -0.0939500392027492 0.384642439924358 -0.196523344291516 0.0428560648695409 -0.177267335166838 0.0602043682027623 0.222357753033417 0.309219836168503 0.268330358829519 -0.143551709710061 0.238759056027993 -0.0964911278527809 0.104906728321193 -0.0461376707321916 0.00352158026081736 0.219952938467739 0.0761975915915782 0.0468583229340127 -0.166923831059975 0.190591648970052 0.1997493155976 -0.00826004737746885 0.108668258185546 -0.121224284862575 -0.102919663885779 -0.0714251157862912 0.128513018232854 0.163668901884825 -0.000404695985774841 -0.000276561911838497 -0.00020050201634408 -0.000139582653199112 0.000577399146073711 2.44860793570705e-06 -0.000609989698882677 -0.00164347716984255 0.000151483704182839 0.00141751896786357 0.00174959546893476 0.00203886868844596 -0.000149255652700831 0.00108361860224947 -0.000472481414636577 0.00149331022083384 0.00610857978691837 -0.000586992167707321 0.000288521639013182 -0.00246162858920844 -0.00202150324974126 0.000726343190088918 -0.000577580755580172 -0.00150474041313558 0.00107709594105842 -0.00269239743349921 0.00268954177356415 0.00804090302524419 -0.00367753518327394 0.0244314003517727 -0.00717999957090854 0.0247000378175525 0.0150922718599736 -0.00438562421675246 0.00773525308463302 0.00375163821025683 -0.00631876489711374 -0.00407675554468108 0.0087018126286644 -0.0189767036790189 0.0450192528261616 -0.0203367432986723 -0.0313444587615491 -0.0117961651738246 -0.0252744919547105 0.0323647222374093 0.0118258109167391 0.00546082612378929
  95 1541.18058134484 ""  148.620730455033 0 0 -0.00675177643494061 -0.000823045162495133 -0.00033941766159136 -0.0180545405877704 -0.00505726875917273 -0.00993632181095072 0.0829815894404264 0.0209293498400827 0.038742818025343 -0.0886685317499592 -0.0033907378845976 0.0136713256841136 -0.000255536961052093 -0.0293713664156245 -0.0724691227187876 0.0519341352514342 0.0285586278558176 0.0531262671888413 -0.0558000648839257 -0.00433892130860928 0.00784822146002976 -0.015218102718255 -0.0239325185973552 -0.0606597850430945 -0.0240065570325462 -0.0141739997798913 -0.0269315462323911 -0.00882585662297487 -0.000105167581526839 0.00257491463241013 -0.00562324887722257 -0.00294696129158775 -0.0101737417139626 -0.00374051232645032 -0.00592207498770381 -0.00892577701689913 0.0266953043037733 0.0145726604398036 0.00586468111846557 0.037034064147667 -0.0157059478889268 -0.0285779240147822 0.258777979209469 0.0478392723321976 0.0612892624741818 0.14540907522442 0.116595635175135 0.243654907445014 0.230735420303842 0.0498977372414599 0.0505057987097502 0.114924560716563 0.0920881813420418 0.216370374013837 0.112291950360922 -0.0667018932786434 0.00288006074444925 -0.0543223519132405 0.0159778908301021 0.0715915055329563 0.0858577752396976 0.0757398686204384 -0.0587361569924334 0.0900476300185573 -0.128064847714206 0.0644498732663947 0.0352875987321609 0.0584397973938281 0.18766218188152 -0.0204461127827054 0.120998508043617 -0.0637600419977769 0.0303117436944173 0.148674999748366 -0.0492555597995419 0.0156159426575977 -0.127956915400253 0.0445102062028993 0.0305400626116228 0.0899717407570234 0.168217184151694 0.000657020956932886 0.00111725885776779 0.00069514351061155 0.000528815038232325 -0.00134911261576367 -4.79925346608507e-05 0.0013655678294184 0.00342111484917098 -0.000534549649186624 -0.00361317307309741 -0.00438111537794271 -0.00620088215222044 0.00124637393918423 -0.00395953616563291 0.00117880657101694 -0.00424436248363775 -0.0122580596471749 0.000722406909672202 0.00189885494939435 0.000143512858903129 0.00627656061549069 -0.00177405760885763 0.00214164285203764 0.00172333230578224 0.001326533306479 -0.00246596682746154 0.00245018214636192 -0.0118852192870453 0.0032422926099393 -0.0455110012059043 0.00450271942819287 -0.0369779161369774 -0.015172777550929 -0.000841853049689496 -0.0206997876952689 -0.00984506665392094 0.0234213722268779 0.0118893791218451 -0.0114011749186104 -0.026936786397161 0.0468037270750682 -0.0132865620795613 -0.0352803828703426 -0.0124694788961052 -0.0330245098262457 0.0359805228784972 0.00486905162518992 0.00107854762900073
  96 1584.66397555487 ""  22.7105426982224 0 0 0.00262008751086621 0.003195988630627 0.00503154808993331 0.00102911750981882 -0.00697905262494721 -0.0172386214323622 -0.0706456809492796 0.0384241803575898 0.120702437055401 0.0587463472512713 -0.0129847698091868 -0.0476075452988156 -0.0108102630835231 0.0308327715995807 0.0796856649982765 0.0833719197879306 -0.0223729212868528 -0.0844665599790048 -0.0934485645286954 0.00334955360923235 0.0408868146961759 0.0224463029540268 -0.0357476898587055 -0.103152795229541 -0.0125163689075252 0.00381968896309423 0.013996259452306 0.00700446752115678 0.000909661812746503 -0.000453165131586308 -0.00110768922469941 -0.000854628826326135 -0.000586168147700343 -0.00147006190133735 -0.000294471453411575 -0.000773049794121384 -0.0346821532863758 -0.00710281906574542 0.00396594579209095 0.0279460999453788 -0.0112653226203165 0.00373458461978379 -0.0460811221783621 -0.0259780225839032 -0.0656287649721916 -0.0924719685049963 -0.0541154843568286 -0.101468028338023 0.187247632491151 0.0575563168743173 0.0823842636819571 0.140618665919778 0.0649005481497043 0.140581539611995 -0.0236183865285018 0.00975501546123791 -0.0100753227822875 0.00183272739389911 0.00222339189840299 0.00377910984186132 -0.0185357354037212 -0.0197009963311066 0.00205448010017969 0.00952108488195547 0.028804095826439 -0.00649466621473465 -0.0104136889264657 -0.0104639994768097 -0.0166338464749149 0.00988004765576843 -0.0205144603758331 -0.00486714976131763 0.0205892088886883 -0.0211816575953933 0.014608057871341 0.00555554055278579 0.0141791921056176 -0.0207782482457092 -0.0117896966654134 -0.00702446221213665 -0.0187684413180682 0.000324490742119474 -7.9532739158918e-05 0.000412772446159736 0.000403482624060967 -0.000818169150136558 -8.01978364297182e-05 1.86022992488208e-05 0.00284938818676295 -0.000833235237141771 -0.00108293272238742 -0.00324388892492234 -0.00415886266333984 0.00265149868191678 -0.0014394268646632 0.000259807871577155 -0.00167598206279555 -0.00572931656888004 -4.39923390638564e-05 0.00138745980680423 0.00112339247405172 0.000932433302553241 -0.000918966063838373 -0.000576423019667366 -0.000509450822156225 -0.000519149829033245 0.000258141445054294 -0.000541616535392358 -0.00511101118560739 -6.88754465322312e-05 -0.00876148466930743 -0.00641213104329688 -0.0122190347534888 -0.00587644601717853 0.00101619168533223 0.0116666116361975 0.00526418323158941 0.00525642039755798 -0.000987056504759702 0.00952865804904898 0.000589652167712234 -0.00431420380602947 0.00274159126241865 0.00353577976338341 0.00180109759402167 0.00139981862928434 -0.000516626906349778 -0.00176768480206923 -0.00144688182007515
  97 1632.35887033779 ""  52.5947954501264 0 0 -0.00773293291550428 -0.000433368129201944 0.00128479632034931 -0.00537478759476391 -0.00248460554386407 -0.00427707516093965 0.0643820189999024 0.0202160382189278 0.0398016769680061 -0.114592890826637 -0.0303450025123443 -0.0461853241325824 0.0791941857169379 0.0452075863126956 0.0888373177744299 -0.0750758948191283 -0.0244975733080291 -0.0354493791091228 0.115346177961729 0.0277025037529149 0.0331164828521444 -0.0680811921510921 -0.0346089717072706 -0.0717232410698499 0.00876298281212612 0.00297636783578832 0.00414660283364967 -0.0013103361416117 0.000204724276249535 0.00100349183351682 0.00192870837999611 0.00219126162164602 -0.000153223882649719 0.00243012865068017 -0.000989456465671632 0.00121206583320199 0.0331308508016497 0.0130547658809905 0.00731797014803828 0.0236428907524958 -0.00866576940338959 -0.0245505759834863 0.16866241390625 0.00855470536734361 -0.0176336317411254 -0.0356691985789404 -0.0765593318542373 -0.175825909052117 -0.192929515865927 -0.0301892982506266 -0.00862650144172465 0.0213314476168838 0.0493292570502351 0.130609780647376 0.000710981511976598 -0.00183913213530967 -0.000575984038534497 0.00645132737098088 -0.00250528143377187 -0.00855424362499614 0.000130472502949229 0.000919869190174063 -0.00179793667005627 -0.00523328547060375 0.000258761489144456 -0.00231703189740007 -0.0080793790980467 -0.00666136418726365 -0.00554932034513034 0.0025844875147616 -0.0105205539753829 0.00667874384925992 -0.00491509927062544 -0.00407619454595959 -0.000635425559090859 -0.00126958541252115 0.013013660472394 -0.00257581919605123 -0.00890476813067029 -0.00209561779471697 -0.00886086186827182 0.000904127117064414 0.000602225981970026 0.000482668982215468 0.000607036989426581 -0.00119243898755639 -8.09715808561873e-05 0.000622203253886954 0.00256474116636817 -0.000854383015030168 -0.00254065589194111 -0.00296149879314516 -0.0035595112421426 -0.000531681107764317 -0.0022539681307462 0.00109673984979406 -0.00314458579652293 -0.0063072862964195 -0.000562115813422662 0.000187763222345217 -0.000280864429212707 0.00162474458898355 -0.00117192395283211 0.00159746511017634 0.00121864786992214 1.91847829504309e-05 -0.000250795612508659 -0.000141673918216877 -0.00447467358837824 -0.000885737422444895 -0.00751799063254334 0.0067598530591601 -0.00278479003997047 -0.000611728601547652 0.00135914260334087 -0.0191736169169517 -0.00968833443760405 0.012834701938092 0.00744895982757324 -0.0169607213602933 -0.00187666407790156 6.4243395530137e-05 0.00185705393113409 0.000362757112036384 8.42543053575035e-05 -0.00084823597474954 0.000398471233720921 -0.00124453114020153 -0.000522682511194256
  98 1661.07293463882 ""  41.9163302408339 0 0 -0.000991991045939898 0.000343824928760931 0.000727107348869187 0.00086123245623721 -0.000482204938289556 0.000200476208605547 -0.00524930939433073 -0.00136548483355501 0.000496041276229589 0.0053338492842116 0.000457014185297847 -0.00146919035954808 -0.00118372554480338 0.000850080944449362 0.00214418638175534 0.00275565778428771 -0.000603269271360896 -0.00210057698598455 -0.00433836968033269 -0.000975725923502492 -0.00092590208908085 0.00310252717438595 0.0017814962204669 0.00314499039048095 4.13331403301711e-05 0.000282868968672139 0.000526054699421665 -0.000114393998668908 -3.75832813917891e-05 -8.29721359403978e-05 -0.000240790323331664 2.83957696712912e-05 -0.00016748282619968 -0.000245932914231545 -0.000146757021803534 -0.000167226730829265 0.0015200807743083 -0.00152012213561576 0.000705319221878678 0.00287476949406025 -0.00133397436100799 -0.00100777689965419 -0.00968905928999567 -0.00338547396511708 -0.00371277333203924 -0.0034469080039156 -0.00218850082382039 -0.00350594065476944 0.00312992676334918 0.00105869811756993 -3.07901885349371e-05 -0.00216497561812733 -0.00389157529297888 -0.00794342207778135 0.000918922153213615 -2.26678046014279e-05 0.000602009216608203 -2.84251788600329e-05 -0.000299323466353402 0.000382357192308519 0.000407711989146254 0.000434134457934311 -0.000209176937019515 0.000888838599246452 0.00102639226554601 -9.25741524512542e-05 -0.000630131560460155 -0.000221897290152464 -0.000745748515615455 0.000461667810518883 -0.00180185051456486 0.000408902925640807 0.0010231110166003 -0.000543368598496314 0.000464474797675562 -0.0002445406847923 0.000907194276179613 -0.000290956695291425 0.00043923530075664 -0.000403610242592679 -2.42146994200585e-05 0.00156579130166037 -0.000424032780986621 -0.000347632184480824 -0.00090034371703881 -0.000165935943143011 0.000761031315149445 0.000109425941627902 0.00123069917975327 -0.000989756337604086 -0.0114431143800795 -0.00437287848893969 0.00883739078487983 -0.00594659763954714 0.0094876102030055 0.000179796273375323 -7.79968424432238e-05 -0.00246114657287927 -0.00622280431563529 -0.0192342606290245 -0.000816976824207617 0.00939390107157801 0.0154810427685601 0.0354788623880484 0.0572803583495893 0.00134839260990887 4.40312249772322e-05 -8.80280514804933e-05 0.0443468583777594 0.0268577231266859 0.0287030546253487 0.0359113587787785 0.0310393979134924 0.0230937864062009 0.0735405055148916 -0.597751366161697 -0.276271617581514 -0.154470151231033 0.0608965039425479 -0.66642294653597 -0.00578810633049521 0.00410015479454328 0.00225930264112087 0.00445894112272389 0.00563597369008526 -0.0220579114741544 0.016015569949553 -0.0116378507503275 -0.00841266033104548
  99 2711.08627796264 ""  195.628523136702 0 0 0.000998461953415577 0.000979354606636921 0.000684565019036059 -0.000863468976002918 0.000359716218326517 0.000167605452656928 9.69128894611244e-05 0.000177259468477212 0.000302212587909558 -5.44985291587494e-05 -4.37831432244272e-05 -2.78783668886088e-05 -3.96481674219658e-05 8.33366261382562e-06 5.85161133234136e-05 -9.2999768345427e-06 -5.26600709569707e-06 -1.87386515939693e-05 1.3286531536402e-05 2.71845753661921e-05 2.75464807123783e-05 0.000100469097130209 -1.9023310607965e-06 -9.39659135352016e-05 1.47575135743449e-05 6.57656243475644e-06 1.87227709768471e-05 -3.62622819420593e-05 -5.71818641025258e-06 -2.10941941698076e-05 -5.09771762234235e-05 -6.35603234762176e-06 -4.00163513141542e-05 -3.21135951006538e-05 -1.15897370629085e-05 -2.80989393362119e-05 0.00816903478638683 -0.00377586103610521 -0.0191127671605402 -0.0149868491727115 -0.0169907459609317 -0.0102935582244161 -0.000149297065179748 -0.000106183001993144 -0.000561494347186169 0.000121397313418848 -2.62826701869611e-05 -0.00015576668237385 7.52784256258708e-05 2.06250845569173e-05 0.000160493445142711 0.000313984597711626 -0.000155634112287176 0.000708097697309357 5.41870419907031e-05 1.32203891051803e-05 1.31503374867432e-05 0.000227736717068467 9.90758474172717e-05 0.000137383161636028 0.000133106387695751 -6.54995243411106e-05 3.45924215182401e-05 7.30423594004735e-05 -7.19868351457534e-06 -3.69323078970727e-05 0.000134619162732943 -7.32049497493528e-05 6.22696440288694e-05 0.000308474344805216 0.000123092888682356 0.000215793132696568 8.04762547926688e-05 -5.71613820767566e-05 -0.000108674072517579 0.00026060956131394 0.000162986546550686 0.000179896861104716 -1.26200895876657e-05 -9.64407990950688e-05 5.61949527484712e-05 0.00359241149265185 0.000809986712396098 0.000461891668231087 0.00460101219129221 -0.00215988082563208 -0.00160707938250442 -0.00969133197706261 -0.00693266887693779 -0.0753306564267414 -0.00770867018625059 0.00763267684723253 -0.00563554357526878 0.000834642512807902 0.00284044417956731 -0.0189409649399429 0.0415344955775333 0.110945376133974 0.952155998386396 -0.000218607824306346 0.000107783997056175 0.000366959254959863 -0.00135209070428975 -0.000714554329592368 0.000438166769070269 -0.000178628191365668 -0.000166142693076954 -0.000180727260501085 0.000135182964572996 0.0012918228077571 0.000497010288046553 0.000702184953877445 -0.000207985698454224 0.00125660924298276 -0.00309645581978695 -0.003868784599718 -0.00129356063845735 -0.00300601244986127 0.000288117103867188 -0.00393119654552743 0.000305875918123613 0.00087031719286885 0.00152177993798168 0.000338840538865435 -0.000523464523564891 -0.000271726119241174 5.44702611740443e-05 0.000377085357160952 -0.000928462606581252
  100 2985.27463831084 ""  24.4889255877254 0 0 -2.98871622581979e-05 1.14462976301779e-05 3.86584458882134e-05 5.34529394762554e-05 9.30915509758236e-06 4.46098543539444e-05 -3.72143749955728e-05 6.64347601692729e-07 -7.37937154536725e-05 7.26376460943997e-05 6.23557766245479e-06 3.66017433883794e-05 -0.000709843876579955 -0.000121338901998025 0.000285104400102098 -8.10077048363868e-05 2.05511405652267e-05 -0.000328850380039362 4.54032746248506e-05 0.000213544983535085 0.000427387484567888 5.16267695111811e-05 -1.00038708868996e-05 1.04090916507426e-05 -0.000134193776457782 -0.000374066690456606 0.00059775179232963 0.00423850882149492 -0.00576613594645641 -0.0118588472977388 0.0184336856367523 0.0386329228862565 -0.0120501890623034 -0.00983680208360461 0.0066152930042871 -0.00416233600656715 6.9179619239919e-05 -7.15941421804905e-06 -0.000408028596794165 -2.98991542135583e-05 -0.000125053742279152 -2.89281166128629e-05 -4.89134990710326e-05 3.40521571822584e-05 0.000209964594127841 0.00681628383101853 -0.00137527436065911 -0.00300833765169938 0.00049904925201412 -0.00141051320959353 -0.00406016669842512 -0.000715337764481667 -8.177917609675e-07 0.000376839031129616 -0.0630355334336899 -0.117240852009869 0.0802550201864159 0.129405338270292 0.0494712962077773 0.0721166432019351 -0.117008961878661 0.135950580900313 -0.0134078297404768 -0.12473953112917 0.131732206041151 0.387689760795342 0.364662987324006 -0.400086581483671 0.0537369060708705 -0.456561568849515 -0.187281545870899 -0.299289622688584 0.0365973575736991 -0.0381722614024181 -0.109101225489678 0.138947337777292 0.0618792291984364 0.093123879522716 -0.0582863361402801 -0.100991426894706 0.0645722300295215 8.32982352306213e-05 -1.5361963497301e-05 -2.83114952298065e-05 -1.524324303061e-05 -2.39125240895687e-05 3.64110878100276e-06 -7.33109263070941e-06 4.61661339811756e-05 1.62621586120679e-05 -0.000142851479295292 0.000148272515543051 -5.00143660102608e-05 -2.30627156403078e-05 4.48946580493246e-05 -1.31879510786336e-05 1.69176231014246e-05 -7.32636294924233e-05 -0.000102588960434047 7.55103655040047e-05 0.000202761056363892 -0.000328315286185245 -6.61279604425032e-05 1.7727814534107e-05 4.76848761536185e-05 -0.00357891845350931 -0.0014574366420109 0.00152386473533814 -0.000244919870875156 -0.000125880279013834 3.34321691522253e-05 0.000324865168596494 -0.00185763134645076 0.00349661845739734 -8.96466367383993e-05 4.4211987966061e-05 -0.000355359032133921 0.000176695529211256 -0.000418882381968369 -0.000257128698176207 0.031013483016897 0.0268677221494595 0.0315094989925028 0.0164860572339957 -0.0345507711942423 -0.00614350631597194 -0.00600234718451771 0.025009000180498 -0.0440005904788718
  101 2988.47736886702 ""  27.9219510479288 0 0 -6.00433944003911e-06 -4.20067743087252e-05 -4.04141673982834e-05 -2.22868781406937e-05 -1.3704350457909e-05 -3.04269599628908e-05 -2.31826570507108e-06 3.47471754072666e-05 4.23997581768226e-05 -9.25982825119163e-05 -8.65158768737093e-06 1.91686712100262e-05 0.00111573590522133 -5.97188194642047e-05 -0.000248148938721363 -9.97722992156951e-05 0.000190490214182184 0.000230752498278406 -2.46584010432281e-05 -0.000387562884917277 -0.00103914620025804 -1.53057470798761e-05 -8.07929946638534e-06 1.2843341386545e-05 0.000136618681675349 -0.00056801856785561 -0.000519208772588812 -0.00920954747910927 0.0113701842692418 0.0280089431749176 0.000639900760068005 -0.000340258823870693 0.000326102428022553 -0.028475108631213 0.0201184975173864 -0.0120525219727 -3.83162222460978e-05 1.85305827205903e-05 0.000254229715080665 0.000265463886432385 0.000492279811838317 0.000203506446074928 0.000248160464742323 -0.000385330696925905 -0.000894842568678299 -0.00978749523274306 0.000130321983549174 0.00478516505076987 -0.00159635756254883 0.00377562680697513 0.0103017901299938 0.00122521247693463 -0.000119313135383327 -0.000507097038363758 0.150169783894133 0.276058875661065 -0.194050365666008 -0.295270554058232 -0.11303638419233 -0.164995777289065 0.255791883556135 -0.296106437473464 0.0304127800531162 -1.02134439609231e-05 -0.00109622245548157 -0.000416817229183581 -0.00486136480808299 0.00685503091544339 -0.000910677565995269 -0.00298935550381181 -0.00113620218842415 -0.00223610703955897 0.105433155001009 -0.109844475370378 -0.317933700359338 0.400587665479957 0.177243604367629 0.267605174514291 -0.169696957700698 -0.303384593402104 0.193271421987069 -3.31090028443795e-06 5.8045514865148e-06 -3.73896382770829e-06 -4.68915581834081e-06 1.96591509950005e-06 -1.87287278814316e-06 1.99952780524453e-06 -3.31507732914064e-06 1.6688877231308e-05 2.70530561952728e-05 -4.28947294118356e-05 1.22180430268575e-05 2.62820878891888e-05 -8.27021885324303e-06 6.92831896547031e-05 -3.41224462593571e-06 -1.63248499882713e-05 -0.000184533691762324 -4.29803960544957e-06 -4.35665532182756e-05 5.5585968739262e-05 2.2306070184206e-06 -3.8870946258313e-06 -7.91725621068589e-06 0.000448470857466154 0.000207191894825618 -0.000455884981048707 -3.18438381949078e-07 0.000110280650878803 2.32000250380865e-05 -3.89231630749797e-05 0.000347743231847095 -0.000594236387366265 1.66509679119355e-05 6.72229297015539e-06 4.66238888738452e-05 -2.23173662678572e-05 4.58569395479296e-05 7.65051688249857e-05 -0.00368816066348037 -0.00321194467157909 -0.00379855977759517 -0.0026512281688825 0.00552801647170747 0.000975930135426225 0.00102717450101421 -0.0047345041879346 0.00820379161506777
  102 2992.06367993252 ""  26.8288473129498 0 0 8.12779861866423e-05 0.000120791577440836 3.42040991521451e-05 -9.44458829331697e-06 1.18018415737181e-05 -1.57292351911969e-06 2.22481553580808e-05 -1.49539109483534e-05 -1.82853014778795e-05 -2.06208826254933e-05 -5.52766821634742e-05 6.57110977036534e-05 1.79795877987e-05 -9.54506473090879e-05 3.66747483294782e-05 0.000103555258279999 3.27610785610999e-05 1.17785094400943e-05 -1.70292770450642e-05 5.89119593802975e-05 0.000169754938102735 -2.92938114624169e-05 -1.14175455123546e-05 7.32502586352189e-06 1.0872478105967e-05 -2.53158530330567e-05 8.50735070221042e-05 0.00147988807812871 -0.00186267920281927 -0.00428421968764482 0.00150796334877682 0.00137138845843216 0.000101944514945272 -0.0028395684827274 0.00179264829367756 -0.00117569242025193 -3.13365607588121e-05 7.58395952847369e-06 0.000425991054219703 -0.00087572919094081 -0.00146488382982535 -0.000722904635635363 1.29699697934231e-06 -0.000170567092021614 -0.000352838909072365 -0.000436572305434072 -3.72214904607238e-05 0.000434218924927989 0.000328901854092224 -0.000621221457227872 -0.00162294700909544 -0.000196884813991567 -4.08146913137224e-05 8.72858576730002e-05 -0.022732455209129 -0.0416689962195584 0.0293911567436758 0.0447322254572428 0.0172144684510906 0.0251105301951301 -0.0398393249865494 0.0462931725408751 -0.00431722814797746 -0.00415114133546626 0.00509656028522891 0.0135246391526716 0.0111069930968537 -0.0117089405050513 0.00182477434087924 -0.0243951851812608 -0.010204118424746 -0.0158590522547324 0.0100829735909738 -0.0104818468046148 -0.0295097518753405 0.0385766759577673 0.0170530267120438 0.0257767777811836 -0.0153152457731001 -0.0274227602626171 0.0174187444969998 -0.000186864904493805 -2.99143735414275e-05 5.30054427544398e-05 8.02804380337591e-05 4.70333098900472e-05 -9.51933703693053e-06 1.38103213184716e-06 -0.000123718893112893 -0.000176778954494766 -0.000237181476715862 0.000746832097964395 -0.000448850121634849 5.38361586808679e-05 -3.8505586213508e-05 0.00151625194460773 -4.51241278995212e-05 0.000308797238004901 0.00168796026262023 -0.000858803745320045 -0.00169088233992714 0.0040798511389059 9.4813785339427e-05 3.37885294010419e-05 -0.000155508594039343 0.0335892986142872 0.0156266851592475 -0.0336911134292162 0.00717412275396664 -0.00879484042805476 -0.00198948970750497 -0.00462375349368321 0.0268541428218266 -0.0475289326816058 0.00263185494208947 -2.53703895299922e-06 0.00298647722013108 0.00064187995640436 0.00093355500203558 0.000104199772478626 -0.276677280169849 -0.243219239990367 -0.288887560814129 -0.196038782326996 0.414220030708132 0.0725909183246118 0.0765380648555264 -0.353971538716704 0.613872448347304
  103 2995.01393424486 ""  23.4118167857099 0 0 -5.88930291092948e-05 -0.00019147965946967 2.57832858669135e-05 -0.000134899311221113 -3.54767758786237e-05 -8.11230642294537e-05 0.000118201320629739 6.52917386618517e-05 0.000133172986592465 -5.43556477150299e-05 -5.3721573071327e-05 -0.000153532283335798 0.0012777754450423 -9.85970083600758e-05 -0.000597387944662399 0.00070808439766241 0.00036769822297773 0.000558105133458213 -0.000194604317983827 0.000490318044370567 0.00126304635173038 -0.000145981468086211 -2.76351029917694e-05 -3.03093461882134e-05 2.77192802777736e-05 -0.000250658513074057 5.18632209263779e-05 0.0121997254453269 -0.0120838271596329 -0.0291015184780229 -0.007886322308097 -0.0169416200746944 0.00586520179861854 -0.0232528419178962 0.0165044780994423 -0.00955945107390381 0.000155884940362902 -0.000125439122045879 -0.00163402274149595 0.00128146734156048 0.00236514786604136 0.00110579097957152 -0.000279520596097122 0.00013980153335265 0.000435101116715622 -0.0141090834823357 0.00101471574908534 0.00714834948504262 0.00280551373938612 -0.00540553910787456 -0.0149671574618874 -0.000546915410451138 -6.47114906002948e-05 -4.16447105451411e-05 -0.158815409741697 -0.290791819970962 0.206988069917494 0.289342218749309 0.111303847812522 0.16297066361052 -0.276457706645575 0.32137291040511 -0.0291451154749237 0.0556575274592994 -0.0555305639376694 -0.17041821252385 -0.156471960037533 0.174748701244525 -0.0240287585526122 0.192298346034067 0.0796223391553022 0.125329520232619 0.0869559454529981 -0.0903888690571695 -0.254669161793354 0.319103616401067 0.140323524256061 0.213107614606324 -0.133378222763177 -0.241861289052304 0.153748198703223 4.04941754454714e-06 2.73788955191148e-05 -2.35689782553036e-05 -2.72107195464165e-05 8.63568140936365e-06 2.680341257783e-07 8.15907578184551e-06 -9.72411262369968e-06 4.99752210053123e-05 0.000165579733215216 -0.000294574222303878 0.000135969306861318 7.56647488567305e-05 -4.77333171862174e-05 -6.67385103001439e-05 5.28264845579477e-06 -2.58835490892433e-05 -0.000430617087300871 -3.68990425156377e-05 0.000340571652104836 -0.000205490473407408 1.10260364088138e-05 -4.24346650108732e-05 -8.26657095353573e-06 -0.00305104677309708 -0.00142605977717456 0.00378656570421448 0.000808810036454941 -0.00215499932312567 -0.000497181234832241 0.000314539830842817 -0.00187325400976482 0.00321201501642043 -0.000300964845752044 -7.549187662182e-06 -0.000183694140753659 -0.000284361099880308 0.000389267037649463 0.000316859812315555 0.024375059286286 0.0214582795711417 0.0258399095866142 0.0196088678158469 -0.0414501903732411 -0.00714246433949837 -0.00773866039504187 0.0365124848753874 -0.063067646469751
  104 3014.71971948537 ""  16.212671881476 0 0 -6.82190242096431e-05 -0.000202662122453364 1.28624990634229e-05 -2.39591636119646e-05 -1.63043488045365e-05 1.69884453494211e-06 1.11870547876822e-05 6.26728319098547e-05 -1.21173195476448e-05 8.41673183242215e-06 2.34862528795835e-05 -5.51642777388734e-07 9.13374436010456e-05 1.38083812934765e-05 -6.41581570652634e-05 -6.08029183123819e-05 1.97463936306344e-05 1.09295360644874e-05 -2.17447967709634e-05 0.000144279894489456 5.76205423923432e-06 -4.72300287608026e-05 0.00014749360168085 -3.15926959745151e-06 -5.5280678308867e-06 -3.25346700664016e-06 -4.3763226878531e-06 9.88556265313534e-05 0.000133876219515653 -0.000195273818414102 0.000337989434331613 4.39687081468815e-05 0.000424330799400712 1.76938288638262e-06 0.000194889918692126 0.000104327908511045 7.46418466064688e-05 -0.000109232840161578 -0.00151032332472783 0.00133661711982112 0.00263820838762031 0.0011659450283142 1.36187150004676e-05 -3.93786610091621e-05 -0.000251108759798331 -0.00102057972331067 2.38769241182698e-05 0.000378872099863293 0.000266427047227491 -0.000558368039007769 -0.00127168425735382 0.000971497150686025 -0.000219667408345257 -0.000380460175369236 -0.0015017483616651 -0.00256662907742255 0.00186190557390241 0.000906660415699623 0.000405726672134823 0.000488452503178107 -0.000449339304640937 0.000513884318615907 -4.76897780249715e-05 0.000781389261255853 -0.000654988901749383 -0.00243400331671193 -0.00116643059687409 0.00140835790206726 -0.000154707503724657 -0.00350334348418689 -0.00144782529496896 -0.00223163484127657 0.000754083977276155 -0.000766586778489492 -0.00219412194897679 0.000130250704326855 3.57059587635061e-05 8.97454105028126e-05 -0.000825591324525523 -0.00145330283403709 0.000952389890320007 0.000783543510986016 0.000221813721656732 0.000359113490712307 -0.000135378289867676 -0.000104170388957282 -3.78937189877482e-07 -0.000179433903904491 9.39984279562917e-05 0.000240226238851785 -0.00211732834360989 -0.000512487323110453 0.00036826241823671 -0.00331110632914333 -0.00174894259164146 -0.00749433245451648 0.000463811800647827 0.000202924989737455 -0.000997354114946223 0.0296554523619801 -0.0509117940734806 -0.037212033316524 -0.00128982530065955 0.000713837591925102 0.000177269820770493 6.48880181868189e-05 0.0148379391846752 0.00348130702112166 -0.390140058258141 0.783325606591913 0.163117391923559 0.0447776393102398 -0.175902548639373 0.281558692684742 -0.00129530332169928 0.00124494937421526 -0.00525125756602154 0.00987059289640598 -0.0164163877677894 -0.00158187788848339 -0.056571107801699 -0.0492139955558683 -0.063292548588491 0.0513065325290833 -0.105483871692276 -0.0187716706268038 0.00551009874543253 -0.0218322245126198 0.0465719047744182
  105 3034.90958979335 ""  33.757140204367 0 0 0.0352710548288606 0.050148115515353 -0.0224270943806296 0.0018693787707928 -0.00030236903113635 0.000372645585866394 -0.00134293777204519 -0.000661506243839403 -0.00140357079419513 0.00033060833105652 0.000202665684371443 0.000342813904551709 0.00012639126121459 -3.14015729341326e-05 -0.000163882695862618 5.16240672723529e-06 1.15949041708455e-05 1.54534717188353e-05 0.000150557900380604 5.0473043226237e-05 -0.000129533258282564 -0.00434617405390051 0.00018092045173565 0.00176636011119138 3.45465363150532e-06 -2.72139103780442e-05 1.52007686344882e-05 -0.000147584562777097 -0.000102374507330487 -0.000125911497935242 0.00118824314220262 -0.00021705758134984 0.000900601796613409 3.53602240164449e-05 0.00024261465979648 0.00020270164179838 -0.0706137524460223 0.0456443942740458 0.571944358116009 -0.359566715014565 -0.621707936308244 -0.297322057029892 -1.2071854268117e-05 -0.0011511790312765 -0.00279207178869865 -0.001820628884852 0.000125459850710234 0.00092758705684239 -0.000764989006049871 0.00138541857464217 0.0037779496434895 0.0415207855100332 -0.00432097004989312 -0.0206406999001832 -0.000148240232822613 -0.000151968440499786 5.11133612111314e-05 0.00240701042999027 0.000953718617214725 0.00139841143015115 -0.000483761071939026 0.000458165389642403 -6.4541642302003e-05 0.00163800931416657 -0.00139149937153915 -0.00399374577025405 -0.00683691488344502 0.00792684598299511 -0.000913997799121687 -0.00897369309969414 -0.00394836954847878 -0.00581060717660024 0.00102716771436703 -0.000997576688360567 -0.00287822426032501 -0.000623275102497175 -0.000271679553726992 -0.000410308624461399 -0.000810388391136261 -0.00141647601455859 0.000970038373642837 4.40739804333597e-05 0.000205521251923754 -6.29809562525383e-05 -0.000634321099931661 -5.82591569513295e-05 0.000300001688102898 0.000980774758593568 -0.000514367869980574 0.000351408849331787 0.00290822138397082 -0.00588389842351317 0.00397552522410226 -0.000610620294067668 0.000688992253055823 -0.00479384310556591 -0.000926016136972297 0.00118907021553354 -0.00816757803020569 6.43998410834835e-05 -0.000133470732610333 -0.00017710452825129 1.93144757104471e-05 -0.000114713280011727 1.5550075401729e-05 3.90648372628527e-05 4.74355194522396e-05 0.000275718451564621 -0.00111021581344776 0.00246960216938073 0.000537422705400863 0.00022447650147741 -0.000834344933179707 0.00129603785760996 -4.92065119337863e-05 -3.09900380706783e-05 0.000169185033418485 -0.00168128122745408 0.000958956228907929 0.000589857755464302 -0.000699996412552402 -0.000665797307031838 -0.000746213307714026 0.000601319795964661 -0.00130137035174757 -0.000175274958923091 -0.000275266307809917 0.00137019124457897 -0.00230312800564942
  106 3039.60202715859 ""  21.1199772055491 0 0 -0.000563261263850152 -0.000806335276064375 0.000344069580222769 -2.7475776734925e-05 1.62678152807476e-05 -4.89925088842705e-06 2.39670507127764e-05 -3.91482772547238e-06 -1.44261853886435e-05 -1.80189579236045e-05 6.52006839065979e-06 5.48116315560452e-06 -9.66025996198105e-05 3.06650122506708e-05 -9.48309430741593e-05 -0.000147262475895236 2.2531652954478e-05 7.9728572567992e-05 -7.3678692593525e-05 -0.000167699064943115 -0.000609006883034907 5.79167053531627e-05 3.07711094670545e-05 4.40534407026592e-05 0.000769929317638946 -0.000419124872335604 0.000434773520659914 -0.022786086565641 0.00736062122039924 -0.0095780091413093 0.0687973940440365 -0.0143354488100869 0.0410521240615506 -0.0104581238832297 -0.0131127356305157 -0.00801684283922808 0.00110661493918582 -0.000730081348155852 -0.00890107781189229 0.00574290557451445 0.00994075482972016 0.00472942512262173 6.51620085006647e-05 -7.73259430693309e-05 -8.01275399723468e-05 0.00127806397370104 -0.000281868382006362 -0.000343268231409423 -0.000630722198654403 0.00232130228469827 0.00665973296013005 0.000296039763779681 -0.000135011113593072 1.15474267528135e-05 -0.0148906573550553 -0.0121463212564735 0.0071157933857719 0.164236200347246 0.0690094779766709 0.09461791509088 0.120897526402708 -0.144329808544057 0.0111214197545435 0.0582827832300441 -0.0428934899829485 -0.113637484568515 -0.375686426808395 0.438515042599638 -0.050176665685889 -0.505653488208941 -0.223274190992475 -0.328329429458675 -0.0318436494962229 0.0276015421665467 0.0819018615223469 0.110177148025879 0.0469295063917913 0.071882819415491 0.0439867528679606 0.0841976804481711 -0.058902828334748 -0.000109592923776696 2.59968502046373e-05 7.95833774438118e-05 4.29602328415665e-05 2.41988386600575e-05 -8.8181787276059e-06 -1.29836215736131e-05 -3.4200009554587e-05 -4.64862977155833e-05 0.00026446849715479 -0.000285339528747854 0.000161696268134639 -0.000129336460177616 -4.05246865594859e-05 -0.000640845939908935 -1.15822027600674e-05 6.6145712017724e-05 0.000440069275667528 -0.000697266366654506 0.00192731124188149 -0.00135167449923943 6.89850352610921e-05 -8.68080682228837e-05 -3.67610562550266e-05 0.00573062293100263 -0.00198482785437385 0.00933270501035749 0.00580148048425348 -0.0115359307248076 -0.00278058006587284 0.00268080660544596 -0.011569410606654 0.0202101894925258 -0.000426744678852559 0.000193222817533951 -0.000478439379012265 -0.0004955642345514 0.000720658401396245 0.000194608783276957 -0.0485895280170993 -0.0437377821961361 -0.0478565641855855 -0.0119179283976621 0.0260744911222798 0.00700629642404985 -0.00698230818600886 0.0415501531354771 -0.070182570857425
  107 3044.10110713227 ""  6.51735847012408 0 0 0.000191920444928156 0.00026823793468588 -2.10172835501413e-05 -2.17506763494837e-05 -5.04816184022956e-06 -7.28786091239783e-06 6.40561339841735e-06 7.36718191654622e-06 6.56223986404305e-05 0.000110995649499052 -3.13033037862437e-05 -0.000170872569293087 -0.00151411916218271 0.000188037982574085 0.000586267505572117 0.000115838619047388 -0.000133974096545447 -0.000223761723904559 1.48049055216319e-05 0.000536145993131891 0.00114495633059671 -8.03915418340881e-06 -3.92580301492849e-05 -0.000113676960318728 -0.000164341499401886 -0.000643764868419447 -0.000236760664063592 0.0448788133941406 0.00397445716837433 0.0120107557546837 -0.00600694295171076 0.00637178318147366 0.00562777823851972 -0.0399006600593094 -0.05148774452546 -0.0339417727471142 -0.000219801719465675 0.000163030967885201 0.00180161270936451 -0.00192027553980093 -0.00328093572880514 -0.00153680586163223 -0.000556646316962197 0.00114361532634369 0.00293431946019343 0.0160065585274535 -0.000838190353931997 -0.00659345018728048 0.00130248468320301 -0.00519638741630935 -0.0134570191996448 -0.00155567966452381 1.27561226522334e-05 0.000676151968356123 -0.043118120523514 -0.0967403795438853 0.0729949929792164 -0.342738699889064 -0.137193738672217 -0.200880445045763 -0.14937779230489 0.188602042001134 -0.0125980908444486 0.0238338004656808 -0.0245626346862035 -0.0795526255845046 0.0480470095985847 -0.0526935724369414 0.00941723785977804 -1.05382383668347e-05 0.00328858680473904 0.00268934779736228 -0.132766201055167 0.111457921580177 0.334338279222251 0.442452650743509 0.183875708132315 0.292335959606561 0.168121890272264 0.320187174053592 -0.220508828829993 -5.15728366216135e-06 8.800847674317e-06 -6.47821149455928e-06 -6.51571027918849e-06 4.7327669900837e-06 1.93270622978384e-06 7.66816143659081e-06 -9.22212987669339e-06 6.7107577550782e-06 4.44115699017333e-05 -9.72973800726639e-05 5.07929153242888e-05 4.94366916672273e-06 -2.34495842410346e-05 -1.77120547162589e-05 -4.72941338481014e-06 2.19315075292999e-05 -4.22901296141505e-05 6.86796718815384e-05 -0.000167353504361593 1.94818591750076e-05 7.20110908778783e-06 -8.09935936586491e-06 -2.05772892564289e-06 -0.00015433718762789 7.16258978935178e-05 -0.000230491821459322 -0.000801182799964817 0.00163226911671921 0.000316065023829934 -4.92245571599868e-05 0.000265514205760157 -0.000682789374287856 5.68723976555826e-06 -9.34589000618337e-06 4.14921956353667e-05 -3.99841067286516e-05 0.000122425740736433 8.05573040900746e-05 0.00120081604438722 0.00117870368630746 0.0011710793045308 0.000391274770088758 -0.000984293779011048 -0.000233847349525324 0.000177810109493737 -0.00100799361557122 0.00172611112584328
  108 3047.44931414451 ""  27.676365804039 0 0 5.27305924966491e-06 0.00010380644657177 4.16264583903743e-05 9.45274602873198e-05 1.03639520158147e-05 5.47501071638822e-05 -0.000114741970888098 -6.31434854372974e-05 -6.95371755517998e-05 -1.8797332785372e-06 5.59517466067937e-05 -3.07458887939316e-05 8.0411020569378e-05 0.000102496969984286 -0.000104056773497108 3.99058293811305e-05 3.04472883861446e-05 0.000112529233294776 7.2738545403929e-05 -0.000220641556723315 -0.000177153450228406 7.46055743712387e-05 -0.000142866605272337 1.09875006956396e-05 -0.000257774171152942 3.54651113578763e-05 -0.000181317725752475 -0.0111527060337486 0.00975393884554732 -0.00691107522007457 0.00427042392203287 -0.00210499625624198 0.00172966749140645 -0.00453546917151299 -0.00537838307865679 -0.00244993187576849 1.07664773948338e-05 5.01921042344937e-05 8.70865005058797e-05 -0.000596295116151953 -0.00116839994670892 -0.000503705470179593 3.18720499712753e-05 -2.07584723162888e-06 -0.000160780024316741 -0.000729640569026867 -0.000165384582574005 0.000225100129608741 -0.000434461660598988 0.00124843752806376 0.00318919222445974 -0.000812230421884224 0.000151967554560647 0.000246940808761668 -0.0291936731701014 -0.045136904528448 0.0325687186482633 0.0736567662627117 0.032682622893808 0.0428393156353106 0.0890757672284493 -0.103775427689357 0.00724660150652105 0.00278567857147378 -0.00195900884868063 -0.00221626521888009 -0.0320941301200109 0.0369121645500758 -0.00400653592551254 -0.0216017912851608 -0.00941147585461253 -0.014751188807234 -0.0100905118801509 0.00795211289640683 0.0248298230327503 0.0457728149920017 0.018677608972809 0.0301276350441142 0.0195464343238798 0.037018849007113 -0.0252992295177463 0.000132583312317186 -0.000174733199273439 -0.000256955902001507 -3.09988644705032e-05 -4.22299558346895e-05 8.29108456696936e-06 -7.0465009259608e-06 9.83013277840072e-05 2.76324564817468e-05 -0.00118758952675059 0.0017722248091853 -0.0012803359606299 0.00122183561490409 0.000310865227801515 0.00391867886712732 5.08192097411314e-06 -0.000211459891334145 -0.000394619068378637 0.00555776221779584 -0.0188047530931685 0.0209355847462824 2.507854909487e-05 0.000761623471037227 -0.0002012435241896 -0.0442224506649626 0.0309866436211491 -0.0582528500916631 -0.0339351877981116 0.0686604555527077 0.0180898056430563 -0.0382006038919955 0.157299525111787 -0.274551392975853 0.00221280309774809 -0.0040098876421212 0.00788926239015304 0.0021061266478215 -0.00375919361604652 -0.000808789431588127 0.300364322652906 0.281177769912279 0.298390393767386 0.174528224430769 -0.372176417656751 -0.0880987758773672 0.0522372995946304 -0.282215839050889 0.486879518981663
  109 3049.46553784563 ""  35.8002200521319 0 0 0.00019257698067696 0.000178527640521638 -0.000254732863493797 -5.03816126378186e-05 -1.6118941858186e-05 -3.70247971466398e-05 3.85058351808349e-05 6.80088122842296e-05 6.07556063094068e-05 3.48017322279244e-05 -4.59587764063806e-05 -8.23470554433673e-05 -0.00052638397276266 -1.47049909700852e-05 0.000373393671313511 0.000168734056291044 2.87373763255445e-05 9.46410525391031e-05 0.000240406689295661 -0.000302320490175268 -0.00040078181785391 -0.000105237481852396 -1.2649505148803e-05 -1.28359096808867e-05 -0.00134135160739824 0.000793001026423803 -0.00113629131310953 -0.029714491415206 0.0628211692799836 -0.032307505542265 -0.014246709027775 -0.00663830824084787 -0.0269937817134499 -0.0186541972878256 -0.0182815765118274 0.00307578663978022 -0.000540293856892997 0.00031150859277533 0.00414552437372447 -0.00139975716404607 -0.00232734362768529 -0.00117173648542583 -0.000253572039354947 0.00044926144581945 0.00111355756100192 0.00562330606733145 -0.000423442397255444 -0.00254065279155117 -0.000886548459339739 0.00230059039242193 0.00525203962853639 0.00115005909817043 -0.000199565642951299 -0.000464661747799175 -0.215867275226556 -0.360783004227965 0.264525193891648 0.160092818742443 0.0818335743115237 0.0910461589825799 0.412964596029247 -0.471011660977047 0.0323224149458679 -0.0713873376759385 0.0642586386614248 0.202690439323706 0.0540621949932164 -0.0680887034387361 0.00434158747033474 0.190342385707147 0.0811426655230832 0.118849341563818 0.00105730815250268 -0.0104215588010321 -0.0165343464006488 0.13718555077967 0.0550561759436613 0.0933188891372988 0.089792517961262 0.168928620227452 -0.11076997455365 2.15029273168636e-05 3.82981353260783e-05 6.33204158031727e-06 -2.29730862657838e-05 1.94534066997688e-07 1.71708510148431e-06 1.12553347413923e-05 -1.12015582154415e-05 2.66493911580885e-05 0.000198852128747813 -0.000356083758190172 0.000243301457232934 -0.00015015057395945 -5.16423276689492e-05 -0.000442277215304858 5.83834376651823e-06 5.12097753930721e-06 -0.000240118504252686 -0.00100253519221521 0.00346909492176313 -0.00400217016979951 -3.09909193641054e-05 -0.000152598340520158 5.00809114208334e-05 0.00729633473245609 -0.00575009476749065 0.00919565663221734 0.00585893336017556 -0.0119086822807203 -0.00314907588768432 0.00729235023188662 -0.0297962622422315 0.0521123904074275 -0.000332101549748059 0.000799607083162839 -0.00152207230500083 -0.000352686420416476 0.000755084801541726 0.000219366006604503 -0.0466899667088704 -0.0443221782299668 -0.0464635945075387 -0.0317795814310983 0.0676642552595865 0.0158693253630958 -0.00871663389798486 0.0458635909012804 -0.0794779183438099
  110 3050.80911901999 ""  34.7985651361385 0 0 4.77762237201181e-05 -3.72334911328868e-05 -0.000267559144347074 -3.93071334236057e-05 -1.95611869808195e-05 -3.83869298101618e-05 6.15918973142893e-05 -3.63055093440829e-07 3.78209195306691e-05 -0.000164221983733042 7.12821083497886e-05 0.00010918565671221 0.00189739173212808 0.000150570337155708 -0.000623256017679683 0.000293430813492733 -1.15867065349312e-05 0.0003106356516862 0.00020741412723134 -0.000411726980789964 -0.00124837380542277 -8.92311672078244e-05 3.73538479121209e-05 5.23430768997642e-05 -0.00182682758550969 0.000238848555490963 -0.000160973411445521 -0.0496653654752441 -0.0215848861408907 -0.00665395519605556 -0.0354762664552101 0.0366626038643366 0.0352590021489837 -0.00521761777690556 -0.0122041626491074 -0.0259295729878706 -0.000422007962015429 0.000191857691414604 0.00308566632547274 0.00011801033904394 0.000286571862498291 5.31492836014441e-05 0.000478363973860469 -0.00102130972980311 -0.0029629341199939 -0.0208860818390241 0.00132236861606993 0.00849481412332045 -0.00147767283586562 0.005482963683151 0.0146918264285216 0.00231062598947367 -0.000138060847168235 -0.000963063522343612 0.113143407564673 0.218980076545243 -0.164392773177393 0.395593862107551 0.156650221018819 0.235378915360828 0.087863426298692 -0.119256957947952 0.00618340815460248 0.154049320659075 -0.1477106564888 -0.484982793663368 0.270238420696014 -0.305270836215958 0.0518276490984566 0.000926604347804167 0.013756225803809 0.0127673910670319 -0.082405286158506 0.0801085909138076 0.225276892730228 0.152110136054517 0.061415012621153 0.0949958112146326 4.25093858537042e-05 0.000923697633789792 -0.00893949091772971 1.50336277779529e-05 2.64611705338995e-05 -3.64029705708224e-06 -1.66812358144434e-05 1.60320089619047e-06 1.74236296297641e-07 6.1946298763119e-06 -7.49110027554552e-06 2.49438443798129e-05 0.000109885443767312 -0.000221229440666168 0.000125555749604408 -5.03077661784256e-05 -4.04364977815509e-05 -0.000132891226730463 9.84413880264222e-06 -5.91892710769365e-06 -0.000264315538913081 -0.000291519530168189 0.00116878303421112 -0.00185657304611129 -5.29943129154812e-06 -5.18820707313713e-05 2.84850101812579e-05 0.00200516175025523 -0.0040524860350985 0.00158829911920854 0.000674129137249444 -0.0013631424700807 -0.000533279181638113 0.0033155606119329 -0.0131150104483739 0.0230360140416264 -0.000123654103517786 0.000372417169419099 -0.000716175847410316 -7.98628017670008e-05 0.000284862098713012 0.000177767917804938 -0.00263103727286158 -0.00342940677266922 -0.00249184172581015 -0.0189429507770155 0.0385200596650422 0.00808452132375623 -0.00285581061241727 0.0137365960725035 -0.0251895858467435
  111 3053.96481423088 ""  57.9765704026503 0 0 -0.000135828735740245 -5.43233545931247e-05 0.000263265401515484 7.67983518461996e-05 1.12436357234318e-05 4.43277815450983e-05 -3.05149593923531e-05 -3.26671465157122e-05 -0.000107726247014399 -0.000177383952180531 0.000142841032028119 0.000357728714469281 0.00295957803522911 -8.10287929564528e-05 -0.00129274171693831 -4.92361781147451e-05 -0.00023084074460139 -0.000108556111680631 -0.000296286383579393 7.46113463321747e-05 0.000597363585885679 0.000144665693938348 2.97310797748693e-05 6.27676504880571e-05 0.000893160735180461 0.00210371543806411 0.00103100273008743 0.0338969597802473 0.0460690364451408 -0.00756049891754137 -0.00975751537598335 0.0308932800914665 0.049207932472639 0.0178198730325758 0.0205943319184475 0.0101158827099036 0.000468064760780426 -0.000234399917392533 -0.00353911025100358 0.000566978013319243 0.000830883851064401 0.000487696803092717 0.00102371792023418 -0.00198567308575617 -0.00556574419551301 -0.0325216102532483 0.00204107034932333 0.0138921073455935 0.000711997412847139 -0.00228934324882678 -0.00690029840809777 -0.0012443693354532 1.65137117700584e-05 0.000573282353276489 -0.195283044511845 -0.353434402704275 0.263656593609001 -0.304016638507474 -0.112385688208848 -0.184977813397641 0.0938396931731938 -0.0882987359872505 0.00595286584215477 0.16880210375884 -0.157393285571088 -0.51073633770807 0.134219875969647 -0.146886353496224 0.0331237111120221 -0.193070101711991 -0.0737934151130736 -0.109526866112325 0.0404718532976431 -0.0341887947351849 -0.0992447020521186 -0.180210039560399 -0.0731392820129145 -0.119249568806946 -0.0740074367869445 -0.144358313670828 0.0958064643728207 3.46223476613263e-05 -4.84930535661757e-05 1.20599314088162e-05 1.64452415612671e-05 -1.64585870217838e-05 -1.4203519674437e-06 -1.63177778285038e-05 3.45792697179953e-05 -1.08676423229677e-05 -0.00027525603982515 0.000498402619073269 -0.000221789127158012 -3.90605963572497e-05 7.88088043130491e-05 8.3597045409749e-05 5.14083658340175e-06 -5.20681938950299e-05 0.000135575947812306 -3.39889490538484e-05 9.5764521473916e-05 -0.000205786849452041 -1.78710577111e-05 5.7970747895957e-05 3.06080328614833e-05 -0.0010001899877127 -0.00212386247887737 -0.00239328317281516 0.00014397679599806 -0.00029442570995067 7.59953262291852e-05 0.000307531087728629 -0.000922204061327119 0.00228321890777625 5.55193110362904e-05 5.81886052153291e-05 -0.000197833199549098 0.000258518588284191 -0.000601204027500617 -0.000341498101661399 0.0185369866344062 0.0163410756471369 0.0186137851824756 -0.00762112037176266 0.0144651691906628 0.00213428597981396 0.000748994989069541 -0.00531423232743457 0.00760925513536226
  112 3058.20480600281 ""  31.401230750058 0 0 9.53228749155474e-05 0.000122298330397919 5.58359136343313e-06 -1.55820485128089e-05 1.05871373872753e-06 1.13519170289517e-05 -2.18527362374707e-05 -4.55981486635595e-06 5.02025063301867e-06 0.000321945190950098 -0.000160280621547199 -0.000571665476960983 -0.00542437253199458 0.00023397537460857 0.00196134303937219 -0.000228132570006048 -0.000206872128498655 -3.24314772550134e-05 4.81757545104197e-05 0.000110596257930722 0.000415341881583051 -4.63355718482203e-05 -1.80112099291774e-05 -4.98316865469663e-05 0.000763468746356281 0.000537516403306591 -0.00173689548827256 0.00300622299287466 0.0134554859273112 -0.00381349348010455 0.00532085877041442 -0.0101636949902487 -0.0133717395920415 0.0377827243386078 0.019580570143082 -0.0733006949872466 -8.22174535219261e-05 8.52860701542324e-05 0.000646400673875102 -0.000925313031192184 -0.00154741482556267 -0.000735471040760453 -0.00173400722738015 0.00372651361102356 0.00943218062923363 0.0595325025167576 -0.00264119096958428 -0.0252208864072422 0.000316681722292742 -0.0017093452124809 -0.00494593330078302 -0.000586172899031558 1.25020103325131e-05 0.000205761089448066 -0.0545037106770077 -0.0925805995063048 0.0706688145642519 -0.0352221010331296 -0.0102487624247416 -0.0212121427051623 0.0508668155885074 -0.056284398987671 0.00433099571786745 -0.0501735489752481 0.0454994412615987 0.15501505049238 -0.0532152409012619 0.0585670115029461 -0.010592274323668 0.0381077444818653 0.0124930496090456 0.0205335732185414 -0.213833348470025 0.231620633520757 0.608100142257193 0.0118863521425882 0.00519492833944472 -0.0154413823909774 -0.245826836143463 -0.471743746082931 0.286316360934279 1.91373356153106e-05 4.63753680564041e-08 -1.86008530510917e-05 -1.04076166210964e-05 -2.70825742929967e-06 1.8836468439346e-06 3.8091490844713e-06 2.72424105518232e-06 2.88229402790121e-06 -2.69206974795025e-05 1.74403823933875e-05 -1.38840973592815e-05 3.28991758156331e-05 -7.50369106764315e-06 0.000114026611324982 9.4512279266864e-07 3.5700216398454e-06 2.29090316486636e-07 -5.79652129981704e-05 0.000196079342872925 -0.000117404459673767 -1.22989730598456e-05 -2.63937428324008e-05 3.15926916515655e-06 0.000397179820077223 0.000546764910289694 0.000783103110898222 0.00056002758144461 -0.00114200414904267 -0.000291103634741589 0.000232098843824206 -0.00106969280379569 0.00174644429283495 1.94404200092262e-05 2.46295940018348e-05 -2.97015690366936e-05 -3.97791204441658e-05 0.000193737076363432 2.75612829692415e-05 -0.00604137568736349 -0.00546325589393197 -0.00605108007711859 0.00170969277660883 -0.00299388174443359 -0.00036854418541008 -0.000322153988026944 0.00185208097181671 -0.00278575396259673
  113 3066.91551968147 ""  20.6260156552993 0 0 1.62502239265283e-05 -3.99174618706608e-06 -0.000108118884269458 2.27870124815194e-05 -4.72882275565952e-06 1.81716721359837e-05 4.51060906236861e-05 1.48031712250391e-05 -7.97552464521532e-05 -1.56623561792482e-05 -5.68476271718889e-06 0.000353703816028315 -0.000255065851168323 -0.000127948633413779 0.000151303184240685 -9.79039552830419e-06 6.13326406052319e-06 -6.61072049236278e-05 -7.68890393832667e-05 0.000142583711610598 2.85281542797099e-05 -3.5548051767926e-05 0.000154477694292854 4.26721995094416e-05 4.34108877735827e-05 -0.000120725080255288 -2.62342011091958e-05 7.40696339143707e-05 -0.00116653540519266 0.000435117457779616 0.00389980804897686 -0.00328385055044592 -0.00127092137705228 -0.00022483326099494 -0.000311888581051917 -0.000438453645522797 -0.000200262197662464 0.000108871341396574 0.00119270537405016 -2.96564807456409e-05 1.71046295981203e-05 -2.65173407857766e-05 0.00042289013777307 -0.000934923543640818 -0.00295677957023202 0.00231698601693545 -0.000123551156830628 -0.000957821294814218 0.000204252307566315 -0.000580067796051864 -0.00124867292826594 0.000599613483793273 -0.000161417375150527 -0.000237096344156946 0.00407697251647264 0.0072623642338926 -0.00538177327257753 0.00118069546713109 0.000181137083015177 0.000825655134641019 -0.0061918270481287 0.00675461473277906 -0.000297528057743064 -0.00737817254955688 0.00721439481938476 0.025436963814275 -0.0320400874432133 0.0367831464026843 -0.00544813306009892 -0.00752097875755547 -0.00391950233760514 -0.0058280012691877 -0.00159092418557236 0.00154335877238341 0.00405878205695052 0.00349169069895235 0.00143214516598921 0.00220808227954008 0.000617081113031488 0.00140820998934013 -0.00100164133776811 0.000381360866663083 0.000148045754544928 0.000158776342632447 -7.67273233605078e-05 -5.68255888692888e-05 -6.36326895016514e-08 -6.10311605593017e-05 9.64597687995414e-05 0.0001720613088573 -5.99162025831236e-05 -0.000841946031882797 0.000667084271521889 -0.00176153609996706 -0.000671070106563448 -0.0036346279435989 0.000227662038725467 -9.5579749191893e-05 -0.00106012155464591 -0.00105646958350026 0.00754077913976056 -0.0226707935260122 8.31797111555783e-06 8.10995588019567e-06 0.000914281950065271 -0.00979576513581287 -0.070835290525887 -0.0428419219364059 -0.0244034728159495 0.0446210459314183 0.00847807980488474 0.0329843038827401 -0.146425721165272 0.253676947954318 0.00119286037529373 0.00517570304380516 -0.00820682858171489 0.00240633941940147 -0.000725337420584999 -0.00039837705632281 0.394158754013919 0.33200929274341 0.386613343354616 -0.278327450794683 0.551802166878908 0.101038779495525 0.000558452228374375 -0.0342512170240602 0.0272542497792151
  114 3081.58430015289 ""  7.10767658816425 0 0 -0.000140971527599737 -0.000353085941397124 -0.000628092052148237 2.12751415521497e-05 -7.76314847910185e-06 9.60145145205232e-06 -5.60985217873531e-05 3.80245669046784e-05 -6.89702567494478e-06 -2.17315573724175e-05 7.78573541859539e-05 -8.88483299767831e-05 0.00030305990805383 8.69071587559229e-05 -0.000105914593242056 -6.33895059462025e-05 4.41722264692439e-05 -3.23658728349253e-07 -5.47261101931198e-05 0.000298063592959662 -0.000111786720107811 -0.000181683283479946 0.000353450431356944 6.73806828620922e-06 1.12787313566329e-05 -2.93382167344766e-05 1.73968485354222e-05 2.71779499350577e-05 -0.000188874917416239 8.66672029797879e-05 0.000446286062636041 -8.33754477168357e-05 0.000590577522293917 -5.84563460667802e-05 -4.62170978186067e-05 0.000114628565939499 -0.00079018538924682 0.000263851464653014 0.0056467801339824 0.00226670967772613 0.00394892277730803 0.0017193083812458 0.00016537689391805 -0.000523131686481267 -0.000714437898995666 -0.00241045401228551 -5.72951569554269e-05 0.00095021084262229 0.000234551919026425 -0.000516443145585676 -0.00114605168550449 0.00270655244497103 -0.000472922102825176 -0.00109952047317416 0.000783210613648375 0.00135274188272851 -0.00102843811876526 -8.29654163994399e-05 -7.83881526178652e-05 -3.09772244035922e-05 -0.000949771860822168 0.00103528685732124 -1.35130736826208e-05 0.00173044057219945 -0.00145554874097613 -0.00421208575851052 -0.00304020279783147 0.00394314111583937 -0.000102279368365458 -0.00391630743857836 -0.00145687661178639 -0.00260512127536296 0.000279862151985292 -0.000330091560650971 -0.000770215574111828 2.42763893291077e-05 -3.6206966684845e-05 4.18695556571553e-05 0.000498937663446487 0.00104505089649212 -0.000639809723741187 -6.92655046058987e-05 0.00104102353158181 0.000847341547391086 -3.03493863419355e-05 -2.009909881864e-05 1.80414266091606e-06 -2.38640028523287e-05 -6.32257209522126e-06 7.86037513068932e-05 0.00707437753251488 -0.0113514970231088 0.00673344335938585 -0.00521553222917381 -0.00117678175684392 -0.0167173674463426 0.000174116916589181 7.40556866883244e-05 -0.000267668816834863 -0.0198876062475545 0.0570842452834013 -0.0507970601893177 0.00046886020280755 -0.00191169407986909 0.00137675438117688 -0.0127558353079312 0.0349218421582317 -0.0118740209732278 0.152689843791862 -0.294931388105223 -0.0694394908983453 0.0821985975772721 -0.38602462917435 0.67207840403779 0.00274726097011258 0.0145360582561474 -0.0167981928021129 -0.00879148017221653 0.00712752881412932 -1.84196728834751e-05 -0.0129407791771721 -0.00339295186241268 -0.0152806152226963 0.145691628821192 -0.292323576397586 -0.0616099119774631 0.0197808707567448 -0.122368291615232 0.222701256934925
  115 3084.36266381151 ""  21.8541388217645 0 0 0.0129533091029198 0.0411210005599967 0.0792972321367834 -2.07393903980539e-05 -0.000712850287796806 -0.000765859360405465 -0.000335056668645236 0.000601187343433931 0.000743257009513103 -0.000192315591482199 -0.000128118990286433 -0.000304784597820028 7.55658164914902e-05 3.56519929928802e-05 7.56192431896653e-05 3.40988408382547e-05 8.79968045728876e-06 9.67406849363371e-06 -0.000481537406729394 0.000228078452214057 0.000903888769232261 0.0083343201681341 -0.000320007394943509 -0.00333380207172443 -6.82772225344658e-06 3.56278862412606e-06 -2.45029372318761e-05 -0.000364630724954484 -7.89960407421883e-05 -3.81508850602359e-05 -8.27245749967399e-05 -7.80464154443074e-06 -2.24583883586021e-05 -8.89063597789101e-05 -5.10491150976925e-05 -5.74593614139008e-06 0.100928224794563 -0.0355343473963158 -0.748775395182859 -0.257986742866368 -0.454242648071002 -0.195094199585437 6.31166738392969e-05 0.000706979121354532 0.00188880838346644 -0.000440337027286181 -4.67605145656017e-05 7.72108267320815e-05 0.00305896412705188 -0.00502337696587082 -0.014114147432371 -0.0859837825815946 0.00645150802343383 0.0385371086800114 0.000759110571933146 0.00155322321512371 -0.00115837883590506 0.0026469703856224 0.00103313985155711 0.00151424623330722 0.00123889968017817 -0.00159277186543196 0.000116020984814334 5.07154927604417e-05 -8.23132643586728e-05 -0.000243441902108555 0.000168483518192645 -0.000235915551888321 2.99951619926566e-05 0.00089436529706235 0.000429431425298916 0.000543789546279628 5.35182910594116e-05 -9.4108694604316e-05 -0.000241037528954949 0.000878701878804281 0.000339561902128472 0.000589404427316502 0.000184112607347041 0.000407523766287292 -0.00027224028688589 -0.000208096878243765 -0.00155044449278231 -0.00182222434646463 -0.000114274337348944 2.47634366925571e-05 -0.000551527905486734 0.000346497700705713 0.00125523638206209 0.00390811750964973 -0.0061490594502383 0.0104308616054308 -0.00631654511822724 0.00579524854294103 -0.00101030333075814 0.0254549035212083 -0.00332024257657091 -0.0033106842046191 -0.0269396932076715 -0.000127836583344751 0.000483325482605536 -0.000559843818613308 1.78793638916664e-05 0.000105896216132931 -2.57247519272929e-06 -8.16520623604738e-05 0.000185086899866062 -3.06324061119887e-05 0.000955197350291411 -0.00192466911933799 -0.000529290526809982 0.000812441975969954 -0.00412261936944781 0.00699089393858067 0.00028175603678338 0.000494974487017587 -0.000249990351281945 0.00057080219240325 -0.000575011053285118 0.000452917548066752 7.73870468497154e-05 4.11853001456406e-05 2.92555106424522e-07 0.000878439644645461 -0.00179225207783678 -0.000300608075545894 2.9956294431779e-05 -0.000384424725479729 0.000776784569829031
  116 3105.98503572921 ""  7.53773180886046 0 0 -0.0004503020406885 -0.000691421542909926 -0.00249521688437109 0.000126809925767772 6.71658467368242e-05 0.000104096706604003 -0.000198839650015689 -7.67204122057172e-05 -0.000230978544421236 9.69718816307334e-05 8.20053908956204e-05 0.000135420593003079 0.00020002649718997 -2.89975605970438e-05 -0.000146227108785795 -1.03156404624742e-05 9.04952583157448e-06 3.74710370396681e-05 0.000142967903335146 -2.18654219843833e-05 -0.000207737356480018 -0.00181949250495192 0.000222336865895676 0.000684604787490325 9.37621872370067e-07 -6.40972312134378e-06 -1.89132832004378e-06 1.44496836811512e-05 -3.47084998100526e-05 7.67400653464149e-06 5.64907760193286e-05 -4.53793429592904e-05 5.13410163319655e-06 -6.87958881774737e-06 -1.51797281661032e-05 -1.42672526049613e-05 -0.00261266127654029 -0.000192693617561439 0.0253619941513326 0.00528566109466478 0.00677463498835309 0.00434410521434296 0.00020154825830961 -0.000703555479019744 -0.0016931055032989 -0.00262929081531092 0.000109672227538192 0.00112541273063463 -0.000625079937660406 0.000974650272445884 0.00286063592707605 0.0185840904961442 -0.000416882748136864 -0.00862765017216382 7.06589267207653e-05 0.000129457412430761 -0.000100407980889343 -7.7894428417938e-06 -7.91203866377599e-06 7.03038833767114e-06 -0.000255982480786787 0.000276320238726854 -1.23106146055883e-05 -1.67237858561163e-05 2.88246104948848e-05 0.000124374636776902 -0.000478489986320072 0.000576240185097283 -5.50802975263817e-05 -0.000150922018935448 -5.41168469546047e-05 -0.000118170711251031 -6.24841100315843e-05 5.25418128423491e-05 0.000159797447193138 0.000136105050428598 4.83263112098708e-05 8.44929526884388e-05 5.05463359837887e-05 0.000110568952689866 -7.69540600220683e-05 0.00715510138669566 -0.049665262870138 -0.0375171175060603 2.97923886112878e-05 0.000585536649691182 0.000367116442436835 0.00203064692833074 0.00163406182981518 -0.000693224364011165 -0.272851118423778 0.506696399506122 -0.274665205533409 0.171190353490447 0.0424154018506018 0.711082980291864 -0.00175130152593647 -0.00022835816769324 0.00702901121683798 2.00339401683375e-05 0.00120712378137118 -0.00170350765600587 -0.000346727986570601 0.000954445154315081 0.000374477335396401 -0.000143641422986505 0.00053098435062427 5.26345003691125e-05 0.00234746615489335 -0.00194599645051529 -0.000615520268689989 0.00280060228284559 -0.0110964161129937 0.0198305904873417 0.00104410270201007 -0.00115537818443492 0.00118594576530465 -0.00417508087654067 -0.00187495608831731 0.000334236691103196 0.000136815790292455 -0.000234438169388296 -0.00058073762384519 0.00188341412121344 -0.00434519181805348 -0.00069381391351363 -0.000179728757536125 -0.00112257033326069 0.00215216009608094
  117 3119.68965409594 ""  11.1271353050347 0 0 -0.000252938077439985 -0.000176796954128302 -0.000106913957864677 -7.77996624468973e-06 1.11302282903498e-05 2.22135437562768e-05 0.00127507397030966 0.000225756959843161 0.000317866096335732 -0.00877991258867387 0.0159585314393972 0.0421134374927484 0.0607364189104368 -0.00359626675355132 -0.0271442029447738 0.000688867418481531 0.000651351046925271 0.00136499322761756 -0.00101984952420105 0.000233741654510518 0.000997687421922068 0.00149442397618775 -0.000176193982892934 -0.000959204405681343 0.000416474742404817 -6.61595144359485e-05 -0.000328695587926665 0.000419232710696717 0.000135661841468038 0.000152571381057456 0.00151778485019121 -0.00183244139485558 -0.00338676220429533 0.00161558918952716 -0.000593713257817207 -0.00451320354960416 0.000534687419309509 -3.20684177890939e-05 -6.14044816755339e-06 0.000999219925661839 0.0019317921917027 0.000836989383865523 0.0869127489657654 -0.19262217971259 -0.501233948672585 -0.719557606521561 0.0358641401493687 0.304144272258159 0.0036129543790638 -0.00461956520735695 -0.0130911705111956 -0.0198646611550327 0.00140342085556638 0.00931198634093932 -0.000770303615407251 -0.00153469983077303 0.00145728074605283 -0.00472678228271222 -0.00201613792681509 -0.00314866924284549 -0.0012238285181842 0.00173520300296392 0.000114534541791634 -0.0139954481161739 0.0131437977238778 0.0420970910301846 -0.00824319896978841 0.00934107178083752 -0.00176799799837684 0.00371548690517161 0.000918246801090741 0.00234816959748633 -0.0171880577694594 0.0173871122028452 0.0481305402102625 0.00417351126302672 0.0022942199568506 0.00226779051169352 -0.00614035114571542 -0.0121213138125955 0.00681136679071566 -4.02640550636846e-05 0.000138193143825151 0.000129635401283381 1.82810671598809e-05 -1.32851829468614e-05 1.42992970290707e-07 -1.64137253379515e-06 9.61009638117872e-06 -1.20895213810763e-05 0.000840036297680693 -0.00147788800491849 0.000745410879852899 -0.000467651954336576 -0.000141477480513716 -0.00217486323248674 -2.77396300484068e-05 -2.72382885680065e-05 -4.7928465411818e-05 5.64748358761785e-05 -4.89952487078991e-05 0.000181135858057479 -9.0783389542718e-05 0.000248546632378346 2.7133992601157e-05 9.88634458459557e-05 -2.51094614196817e-05 0.000163587037790027 -0.000113181755829243 -0.000288259946939855 -3.9337825052144e-05 -0.000393236118581403 0.00113348500219781 -0.00200280870154054 -5.36596615613054e-05 0.000125011927392238 -0.000115422327055076 0.000930705070657143 -0.00291132588840044 -0.000206958021267924 -0.00108812660095323 -0.00127534462733166 -0.00114333219835186 0.000253907780395537 0.000378784350571337 0.000537208844114323 -0.000295026826080106 0.000955697899481442 -0.00135825613827232
  118 3137.94554066627 ""  9.42043729646116 0 0 -6.63216229725131e-05 -0.000111675215161183 -0.000123231326327605 -0.000473535327622659 -2.65930895754346e-05 -5.12207480775988e-05 0.00328067640192389 0.00030641779013097 -0.000127748980346008 -0.00932012623592719 0.024596359809674 0.0638161654461396 -0.0451290556430305 0.00126654727141281 0.0165987341534918 0.000104650501935316 -0.000686280680408584 -0.00183873070002351 -0.000565791902684061 0.00160557843266383 0.00438517093711589 0.00070487767680195 -0.000283596110264061 -0.000994239003681994 -0.000384943235910168 5.54174740519092e-05 0.000286853499232955 -0.000242167481056227 -7.52554358277335e-05 -0.000102020411936251 -0.000829646605313174 0.000815310053447174 0.00168506567813381 -0.000890839865639821 0.000330366930856701 0.00213868283178726 0.000491250795158506 -2.71781488242683e-05 -0.00018729435823994 -0.000176977514347356 0.000632290387208483 0.00021812125377753 0.118771779679283 -0.277412172758299 -0.720591827178091 0.499252586514227 -0.0229525887168586 -0.206001537895664 0.00973668258696224 -0.0191002761207292 -0.0526863282912555 -0.0113710429581677 0.00109407127870171 0.00611220856969604 0.000672772636995013 0.00128240703054094 -0.00105887554154808 0.00358601683639354 0.00156917928335415 0.00248828730564617 0.00113848419171772 -0.00143212946377384 3.44993871921173e-05 0.00715743363001774 -0.00698007472169151 -0.0217322502380389 0.00350655775476964 -0.00406711258760251 0.000801295340234606 -0.000327468037900914 0.000297182960437138 -0.000367123185624527 0.00853616328256763 -0.0086518578478169 -0.0244518811670757 -0.000438028624973381 -0.000652597912963705 -0.000139206596739514 0.00258676296775106 0.0052843319202083 -0.00291276500598727 -0.000107115418682054 7.94848688807999e-06 -8.20209530898961e-05 1.68350322084445e-06 2.2793418960601e-05 -3.18896317480896e-06 1.74632432239887e-05 -3.76159740526644e-05 3.97499865860892e-05 0.000297442097172602 -0.000330993027890791 8.65597709589866e-05 0.000382067195095304 1.4023621919624e-05 0.00112496920715017 -4.95736013582018e-05 3.67451022919703e-06 -0.000467468458567234 -1.34838048077501e-06 -3.09439092567146e-05 7.17710997586938e-05 -3.06707220242028e-05 0.000211115280932237 -3.72568839626235e-05 -5.99024907848312e-05 0.000311421522289608 0.000104254193084844 0.000118910503542616 -0.000111110646531072 -0.000276588618809621 0.000113734359068871 -8.09844767532795e-05 -0.00049181635222463 -0.000191755944207478 0.000167352546258206 0.000184887143408088 0.000493951670965607 -0.00224872198679603 0.000685774082066389 -0.000816426813868568 -0.000845798453780224 -0.000898290787919862 0.00121235154858732 -0.00252039106668923 -0.000434235933741584 0.000122503008732573 -2.82182227091888e-05 4.01372800263565e-05
  119 3151.20970488777 ""  5.07928708453686 0 0 0.000138315671273649 -0.000906748764566572 -0.00411666241213128 0.000240526381086684 4.66414472152234e-05 9.72436007341559e-05 -0.000124806508179569 1.55952506841706e-05 0.000121733150511451 0.000683523768055923 -0.001862587681658 -0.004888342210853 0.00125164126853954 -0.00029477992292551 -0.00107069355043406 0.002076598292675 0.000274802460765907 -6.14151943690304e-05 -0.015738746383396 0.0252405620142016 0.070879760982234 0.0236119823240782 -0.00205239212560156 -0.0122345538068753 -0.00010876915506764 0.000191375616618242 0.000507107684908856 -0.0018766581990505 0.000112641210013543 0.000431340074384164 -2.42180283640345e-05 0.000221450535364921 0.000191078858624131 1.36391752116935e-05 -4.56661291199748e-05 0.000284668753011314 -0.00549432056097775 0.00317770446669691 0.0492523482224909 0.00503728729454564 0.00955879303065105 0.00377676927053533 -0.00863076790746827 0.0210288137342041 0.0543994853476811 -0.0145880532570448 0.000927586309182726 0.00677268625264601 0.164528816178 -0.298000547893218 -0.828143597969393 -0.294586536305798 0.0164092029390028 0.128268184555006 0.00852618588732196 0.0143939072528163 -0.00951810142708155 0.00908218522319216 0.00282735752742008 0.0033992316821393 0.0154737720974839 -0.0164425170956412 0.00204508631604876 0.00086934981364481 -0.0004760556071635 -0.00202463390492525 0.00111190520156653 -0.00126087632568363 0.00033310475540555 -0.00248337714547919 -0.00123281068917262 -0.00141326043853374 0.000899031204037599 -0.000731604561750351 -0.00175592677933261 -0.00250670133812955 -0.000786227526451429 -0.00159445533152372 0.000706587280150714 0.00145298916186202 -0.000762818581052997 0.000486653056003964 -0.000907629964993318 0.000411546380082927 1.19416937725532e-05 -1.51878183293891e-05 2.08288892787187e-05 -1.76460628086464e-05 -4.4949504568621e-06 -0.000183656843446223 -0.00550163139103096 0.0101729962256953 -0.00502007881286978 2.23574171152811e-05 0.00020049909124676 0.000444928995798301 0.000226811012028036 2.38766461703564e-05 0.00112823998592273 -2.72452946662914e-06 1.66234206589918e-05 7.59562146549724e-05 -2.76463928417266e-05 -5.30154608488225e-06 -2.19340378765209e-05 1.72411021908123e-05 3.24915193141051e-05 1.51104937093858e-05 0.000323925995142899 -0.000632124523533756 -4.15232414126586e-06 -0.000173993038453616 0.000736591739758024 -0.000500651595830338 0.000101901219535259 -0.000138162055091708 0.000130193516865129 -6.69775026752072e-06 0.000274144417645158 -0.000145930877817327 -0.000330456032116649 -0.000196458362761625 -0.000234939730527787 6.67936030195805e-05 -0.000169496339128676 -0.000114923718630049 3.82725905589496e-05 -5.16845867124258e-05 5.07177730155321e-05
  120 3174.82882580618 ""  3.80941681612438 0 0 0.000749171897441253 -0.00122964342381673 -0.00743564710100096 0.000279917476692861 -5.22948562587557e-05 -0.000227489021617605 -3.52693896676393e-05 0.001015209001389 0.00265697075765777 -0.000474099851719552 -0.000120117549322531 -0.000189866528303703 -0.00140889366359977 0.000147187848586491 0.00081921737695308 -0.00142343763512453 9.3390248931764e-07 0.000429003517087343 0.00367220910829701 -0.00993780961977913 -0.0272233291733069 0.0711750185373612 -0.00382099212412474 -0.0307558617400407 4.36967199684073e-05 -0.00011240661164791 -0.000238858521097322 0.0004063749217668 -7.27844328816388e-05 -0.000163389348375708 -1.50404687066519e-05 -5.89452770574172e-05 6.10897755229518e-05 -4.25505051564645e-05 7.98312501769183e-05 1.90017029981873e-05 -0.00951936084803225 0.00660600247920895 0.0938394821413853 0.00604354692332225 0.0128682999946225 0.00460773026711241 0.000370836204232692 0.00129420145669742 0.00271492843133474 0.0154366562206989 -0.000872930152284202 -0.00677545294104302 -0.0563637721126304 0.108343189684515 0.299770531089191 -0.819178610670145 0.0420363101271426 0.347018716341789 -0.00243810863987519 -0.00380693329787687 0.00237122148157197 -0.00157095638260025 -0.000363015080607387 -0.000273371273978159 -0.00436122208435778 0.00431456974536684 -0.000638853138007084 0.000179493620765264 -0.000242873413310931 -0.000659764961577134 -0.000471824420073276 0.000476924596877556 -9.05900573947307e-05 0.00105238783755767 0.000576823191478353 0.000452896186185338 0.000204966224144073 -0.000258323154529615 -0.000774938338346743 0.00117905758803726 0.000204181005711743 0.000661219200694412 -0.000283847892060728 -0.000453295947567901 0.000261331886197233 0.00173628315814084 -0.00270624019077331 0.0024235267299412 -2.35194752666869e-05 1.90766251527433e-05 2.8870279170472e-05 3.98473110338597e-07 -8.56303923600331e-05 -0.000223371394275703 -0.0170440634933928 0.0317777962468582 -0.0155428702332393 -0.0029472080848379 -0.00100677366519855 -0.0126265409068473 0.000413229571047348 0.000119889703262089 0.00123777275676107 -1.68733526439887e-05 0.00014800060481538 -0.000232055710848288 -3.5205499828491e-05 -3.4161241519365e-05 -9.40861423283182e-05 6.7542547493928e-06 6.80229189434397e-06 1.60256986606882e-05 -4.8578141163716e-05 0.000262608913110266 -0.000111324551925453 0.00059310746078957 -0.00211461896980875 0.00284864707158565 0.000419877182827069 -0.000297113955799485 0.000659723560133777 -0.000600427584843538 0.00112132947219511 0.000475874240470107 -0.000149618366108822 -0.000136605145080218 -0.000105433770026612 -1.40459090327026e-05 -9.50286871109579e-05 4.79659557506634e-05 -3.69860578590411e-05 4.61840183048753e-05 -5.26604907060894e-05
  121 3200.9418169541 ""  7.22265398849736 0 0 -0.000150005700327079 -0.000800606998237515 -0.00043645379403499 2.54109084351128e-05 -3.45388313159392e-05 -4.58705902748937e-06 -2.18331705570134e-05 2.12060071921902e-05 7.89751515419939e-05 8.41749389894871e-05 -3.80131854497765e-05 -0.000114904583759874 -3.65973758925997e-05 -3.78613124110004e-05 -6.85751469076024e-05 -9.53435440573162e-05 1.41427157256754e-05 8.07089372507982e-05 0.000108466930711145 -0.000102819571952712 -0.000390791657156014 0.00288797888835319 -6.3633645535544e-05 -0.0014519964141253 9.47265720903346e-06 1.31673755294597e-06 6.43076172003313e-06 1.87433573876237e-05 9.2517896451718e-06 2.85374008328112e-06 9.68523158373726e-06 1.22447255160971e-05 1.01320013725225e-05 1.56037627616045e-05 1.03255494251865e-05 1.40931728367485e-05 -0.000556682474491166 -0.00148533174239857 0.00824984948988589 0.00241160070681648 0.00523597053664229 0.00219452837142284 -0.00023511876838474 0.00059171298457139 0.00139766025068313 -0.000172612851217966 -1.04162951426216e-05 4.99667887271719e-05 -0.000711893805813464 0.00152397873843725 0.00421018672518408 -0.0358667593098805 0.00205146917362337 0.0151697903285365 -4.08558123562527e-05 -9.23179908378671e-05 7.71395285667381e-05 -0.000235825552408943 -9.03998681278879e-05 -0.000142025242967608 -3.6249846688711e-05 6.5715202515696e-05 -1.55908153778642e-06 4.07658214899709e-05 6.42143805680803e-06 -6.20390869442351e-05 5.33561410360496e-05 -2.29194137668359e-05 7.11948805728499e-08 -0.00026548541597202 -0.000132809569909909 -0.000155010085430224 5.76243876138068e-05 -2.96294695514162e-05 -7.01579451187762e-05 -0.000257053657246455 -9.05497713344236e-05 -0.000171955913437833 -6.77777171837699e-07 -3.56278421323215e-05 3.48754601709687e-05 -0.0373721237927705 0.0448582580077592 -0.0752518774422583 0.000253796259179693 -0.000424625093713224 0.000564828685538485 -0.00064006578133628 0.000566235081359952 -0.00263445473238772 0.3075125594752 -0.573920947604897 0.284652579454361 0.134072051007306 0.0518919250108441 0.59664848204144 0.0028691036441307 0.00329946267408176 0.0192920814888537 0.000178823236748379 -0.000342410594692711 -0.000282715084729548 0.000769707830751373 -0.00127337633915094 0.00163123398436262 3.73987832485498e-05 -5.04893852243177e-05 3.91053622107932e-05 -0.00248823173255433 0.00455168944345502 0.000400883793935131 0.0013766990349658 -0.00138951594180758 0.00243231363410112 -0.00944644064033091 0.00501753471759412 -0.00802286715285084 0.00330672586657355 0.00240137399891984 -0.000581469430252703 0.00044993493399297 0.000367962516807047 9.18268778268496e-05 -0.000405578834581599 0.000574589964590806 0.000157746933537278 -0.000227099135800004 0.000119771883161221 -0.000106563563848742
  122 3429.382689176 ""  17.2024845335897 0 0 0.000451853898118679 -2.92739419416498e-05 -5.61060119626384e-05 -9.98844458359902e-05 0.00013836160008362 0.00013049776104298 -0.000209804982848374 0.000181165999038336 -0.000554006594264787 5.74244212653423e-05 -8.87559071496117e-06 -0.00013922517702923 -0.000159368384724718 -8.51425759939514e-05 -8.06092469087379e-05 -6.83215324001182e-05 5.46111990214325e-05 9.97982021899785e-05 9.90341667036802e-05 4.05845086287406e-05 1.57893620345025e-05 4.80101065159536e-05 3.58564384040125e-06 -5.11814634267324e-05 -3.31256032910072e-05 -1.46146804250305e-05 -1.479205461592e-05 -7.51254547343123e-07 -1.33125380729304e-05 -4.54152011591646e-06 2.40711106530868e-05 -3.6098625247083e-05 1.08907487359831e-05 -7.80531372494277e-06 -1.77007991088588e-07 -8.08617285660916e-06 -0.000832516938045268 0.000112442136577511 0.00119323001762432 -0.000708352186776377 -6.78002853948975e-05 -0.000254568613327897 -0.000941028633196635 0.00165343255682175 0.00200814064383696 0.000975329902621164 -6.75998980504391e-05 -0.000342029030231212 -1.63361690087376e-05 8.91660261646828e-05 0.000397574819332377 -0.000888199048205898 1.91329278263918e-05 0.000598201370850123 2.08098226424629e-05 8.73612737571741e-05 -0.000120565121526673 0.000248895029670866 0.000108885992253626 0.000186176882364283 -7.87162012191464e-05 2.03773897737265e-05 -1.50268456930887e-05 4.13607439508449e-05 -0.000105846672038461 -6.40460802875725e-05 -0.000344096359890159 0.00035173826330548 6.10640217133974e-05 0.000229474365073119 0.000185079857337016 5.64224227206303e-05 -7.8048003950479e-05 1.03134734031167e-05 3.90033660447592e-05 0.000330206217287461 6.90872820817613e-05 0.000204052793309709 -2.37505549259397e-05 7.85705534274097e-05 -6.41871850836601e-05 -0.00106843526775364 -0.000766040800254222 0.000670263013247004 0.000213400135826942 0.000249679156271891 -7.08712915331336e-06 4.21523545982842e-05 -0.000396398737952702 -0.000139987851547276 -0.000937268779407204 0.00507399537665366 -0.00338607356668557 0.00240141009912787 0.000732776351757455 -0.00500393998132273 -0.000405128302815453 0.000502892159394637 0.000184872869294892 -0.00120548000019138 -7.82705162555986e-05 0.00184549328816232 -0.006762878598215 0.0242566524524497 0.0494391098104916 0.000155632922421208 8.87985759469658e-05 -0.000291040593723393 0.00391487233497128 -0.0116764526152897 -0.00305430591428726 -0.00227148988007805 0.00761358742674852 -0.0131296049828453 -0.111490936802309 0.306637238321479 -0.614185778442777 0.224948833303183 -0.64023037050228 -0.0685030072624702 -0.00252169263034601 -0.00168348631217074 -0.00147761761340324 0.00120743044600857 -0.000236772882095345 8.15874972664378e-05 0.00170743808901052 0.000148135722721648 0.000196974147584002
  123 3499.9274014094 ""  50.0257970900514 0 0 -0.000355404500099882 5.10990060476236e-05 3.28918998556898e-05 5.28401121250804e-05 -0.000114135356318791 -0.000137565881615832 0.00027327214410495 -0.000161949267814379 0.000555484450506387 -0.000140079494980265 2.37106952320302e-05 0.000140484967782111 0.000149176339650556 9.5899520162103e-05 0.000101442398544955 5.65642503388927e-05 -5.7909910079032e-05 -9.79421529643493e-05 -8.61858778052465e-05 -6.52138863999701e-05 -9.20932669536222e-06 -7.30526716719735e-06 -2.08424566499386e-05 1.57311304337364e-06 2.96954545986252e-05 1.32033970837785e-05 1.3421288218434e-05 -8.31096039633676e-07 1.15803015872517e-05 3.8657697832746e-06 -1.40926886586443e-05 2.63298279030886e-05 -6.65317919942162e-06 6.01653872340815e-06 5.81591640041839e-07 8.50404859446639e-06 0.000752123565441134 -0.000131183171462077 -0.000910493000173815 0.000542742622164794 0.000162713206368189 0.000218718241370018 0.000979842188465651 -0.0016838523529071 -0.00203950481498563 -0.000709268546098912 3.99884917667571e-05 0.000258284692441423 1.26949040576746e-05 -5.4632857601622e-05 -0.000290999307872737 0.000516624760909862 1.2337219827344e-05 -0.000318249291634073 -5.91811437201616e-06 -6.497039879756e-05 9.74997174186611e-05 -0.000222119339004519 -9.58676539608564e-05 -0.00016544461512968 6.44954251891639e-05 -2.69242128404322e-06 1.38845143877988e-05 -1.31497712635638e-06 6.27468772248671e-05 1.83669775631494e-05 0.000201981019420089 -0.000201058290484423 -4.1827614049853e-05 -0.000220997939852041 -0.000162316366243767 -7.40522062618211e-05 7.8068992190298e-05 -1.29567645400212e-05 -4.12077247831781e-05 -0.000292747948412583 -6.27622438568739e-05 -0.000182740828608379 2.75978707753011e-05 -5.48735535910989e-05 5.09190863601162e-05 0.000827930731299842 -0.000224674490332847 0.000158932394705371 -5.1376926949733e-05 -0.000158837544645366 -7.46178473180827e-06 -5.62329092423985e-05 0.000293583651305496 0.00016100118547666 -0.00665164981723093 0.00657690707351371 -0.00255635707672496 5.45818626255728e-05 1.48394260389319e-05 -0.00468312281756621 0.000326109180251697 -0.000133982432893825 -0.00102947739715893 0.00058623812309196 -0.00214887163202171 0.00109706898609729 0.0231906368694268 -0.0657267305133085 0.0359356880622846 -8.92765146199756e-05 0.000242877764670673 -0.000201634167802502 -0.00459967489026116 0.0165970993224551 0.00472332434748166 -0.00418857456719598 0.00926794474158031 -0.0170100244900239 -0.0924327190254366 0.279904111745704 -0.597025346538147 -0.231680128636054 0.631589795663073 0.0997359948816656 0.000142279998630349 0.000404937010806498 -0.000144172566436572 -0.000505277256356103 -0.000855299033134919 0.000114463974571049 0.00152526661205214 -0.000686273177767651 0.00095198513328743
  :::
 } 
 m_exists[123] { 
  s_m_exists
  :::
  1 11111111111111111111111111111111111111111111111111111111111111111111111111111111111111111111111111111111111111111111111111111111111111 
  2 11111111111111111111111111111111111111111111111111111111111111111111111111111111111111111111111111111111111111111111111111111111111111 
  3 11111111111111111111111111111111111111111111111111111111111111111111111111111111111111111111111111111111111111111111111111111111111111 
  4 11111111111111111111111111111111111111111111111111111111111111111111111111111111111111111111111111111111111111111111111111111111111111 
  5 11111111111111111111111111111111111111111111111111111111111111111111111111111111111111111111111111111111111111111111111111111111111111 
  6 11111111111111111111111111111111111111111111111111111111111111111111111111111111111111111111111111111111111111111111111111111111111111 
  7 11111111111111111111111111111111111111111111111111111111111111111111111111111111111111111111111111111111111111111111111111111111111111 
  8 11111111111111111111111111111111111111111111111111111111111111111111111111111111111111111111111111111111111111111111111111111111111111 
  9 11111111111111111111111111111111111111111111111111111111111111111111111111111111111111111111111111111111111111111111111111111111111111 
  10 11111111111111111111111111111111111111111111111111111111111111111111111111111111111111111111111111111111111111111111111111111111111111 
  11 11111111111111111111111111111111111111111111111111111111111111111111111111111111111111111111111111111111111111111111111111111111111111 
  12 11111111111111111111111111111111111111111111111111111111111111111111111111111111111111111111111111111111111111111111111111111111111111 
  13 11111111111111111111111111111111111111111111111111111111111111111111111111111111111111111111111111111111111111111111111111111111111111 
  14 11111111111111111111111111111111111111111111111111111111111111111111111111111111111111111111111111111111111111111111111111111111111111 
  15 11111111111111111111111111111111111111111111111111111111111111111111111111111111111111111111111111111111111111111111111111111111111111 
  16 11111111111111111111111111111111111111111111111111111111111111111111111111111111111111111111111111111111111111111111111111111111111111 
  17 11111111111111111111111111111111111111111111111111111111111111111111111111111111111111111111111111111111111111111111111111111111111111 
  18 11111111111111111111111111111111111111111111111111111111111111111111111111111111111111111111111111111111111111111111111111111111111111 
  19 11111111111111111111111111111111111111111111111111111111111111111111111111111111111111111111111111111111111111111111111111111111111111 
  20 11111111111111111111111111111111111111111111111111111111111111111111111111111111111111111111111111111111111111111111111111111111111111 
  21 11111111111111111111111111111111111111111111111111111111111111111111111111111111111111111111111111111111111111111111111111111111111111 
  22 11111111111111111111111111111111111111111111111111111111111111111111111111111111111111111111111111111111111111111111111111111111111111 
  23 11111111111111111111111111111111111111111111111111111111111111111111111111111111111111111111111111111111111111111111111111111111111111 
  24 11111111111111111111111111111111111111111111111111111111111111111111111111111111111111111111111111111111111111111111111111111111111111 
  25 11111111111111111111111111111111111111111111111111111111111111111111111111111111111111111111111111111111111111111111111111111111111111 
  26 11111111111111111111111111111111111111111111111111111111111111111111111111111111111111111111111111111111111111111111111111111111111111 
  27 11111111111111111111111111111111111111111111111111111111111111111111111111111111111111111111111111111111111111111111111111111111111111 
  28 11111111111111111111111111111111111111111111111111111111111111111111111111111111111111111111111111111111111111111111111111111111111111 
  29 11111111111111111111111111111111111111111111111111111111111111111111111111111111111111111111111111111111111111111111111111111111111111 
  30 11111111111111111111111111111111111111111111111111111111111111111111111111111111111111111111111111111111111111111111111111111111111111 
  31 11111111111111111111111111111111111111111111111111111111111111111111111111111111111111111111111111111111111111111111111111111111111111 
  32 11111111111111111111111111111111111111111111111111111111111111111111111111111111111111111111111111111111111111111111111111111111111111 
  33 11111111111111111111111111111111111111111111111111111111111111111111111111111111111111111111111111111111111111111111111111111111111111 
  34 11111111111111111111111111111111111111111111111111111111111111111111111111111111111111111111111111111111111111111111111111111111111111 
  35 11111111111111111111111111111111111111111111111111111111111111111111111111111111111111111111111111111111111111111111111111111111111111 
  36 11111111111111111111111111111111111111111111111111111111111111111111111111111111111111111111111111111111111111111111111111111111111111 
  37 11111111111111111111111111111111111111111111111111111111111111111111111111111111111111111111111111111111111111111111111111111111111111 
  38 11111111111111111111111111111111111111111111111111111111111111111111111111111111111111111111111111111111111111111111111111111111111111 
  39 11111111111111111111111111111111111111111111111111111111111111111111111111111111111111111111111111111111111111111111111111111111111111 
  40 11111111111111111111111111111111111111111111111111111111111111111111111111111111111111111111111111111111111111111111111111111111111111 
  41 11111111111111111111111111111111111111111111111111111111111111111111111111111111111111111111111111111111111111111111111111111111111111 
  42 11111111111111111111111111111111111111111111111111111111111111111111111111111111111111111111111111111111111111111111111111111111111111 
  43 11111111111111111111111111111111111111111111111111111111111111111111111111111111111111111111111111111111111111111111111111111111111111 
  44 11111111111111111111111111111111111111111111111111111111111111111111111111111111111111111111111111111111111111111111111111111111111111 
  45 11111111111111111111111111111111111111111111111111111111111111111111111111111111111111111111111111111111111111111111111111111111111111 
  46 11111111111111111111111111111111111111111111111111111111111111111111111111111111111111111111111111111111111111111111111111111111111111 
  47 11111111111111111111111111111111111111111111111111111111111111111111111111111111111111111111111111111111111111111111111111111111111111 
  48 11111111111111111111111111111111111111111111111111111111111111111111111111111111111111111111111111111111111111111111111111111111111111 
  49 11111111111111111111111111111111111111111111111111111111111111111111111111111111111111111111111111111111111111111111111111111111111111 
  50 11111111111111111111111111111111111111111111111111111111111111111111111111111111111111111111111111111111111111111111111111111111111111 
  51 11111111111111111111111111111111111111111111111111111111111111111111111111111111111111111111111111111111111111111111111111111111111111 
  52 11111111111111111111111111111111111111111111111111111111111111111111111111111111111111111111111111111111111111111111111111111111111111 
  53 11111111111111111111111111111111111111111111111111111111111111111111111111111111111111111111111111111111111111111111111111111111111111 
  54 11111111111111111111111111111111111111111111111111111111111111111111111111111111111111111111111111111111111111111111111111111111111111 
  55 11111111111111111111111111111111111111111111111111111111111111111111111111111111111111111111111111111111111111111111111111111111111111 
  56 11111111111111111111111111111111111111111111111111111111111111111111111111111111111111111111111111111111111111111111111111111111111111 
  57 11111111111111111111111111111111111111111111111111111111111111111111111111111111111111111111111111111111111111111111111111111111111111 
  58 11111111111111111111111111111111111111111111111111111111111111111111111111111111111111111111111111111111111111111111111111111111111111 
  59 11111111111111111111111111111111111111111111111111111111111111111111111111111111111111111111111111111111111111111111111111111111111111 
  60 11111111111111111111111111111111111111111111111111111111111111111111111111111111111111111111111111111111111111111111111111111111111111 
  61 11111111111111111111111111111111111111111111111111111111111111111111111111111111111111111111111111111111111111111111111111111111111111 
  62 11111111111111111111111111111111111111111111111111111111111111111111111111111111111111111111111111111111111111111111111111111111111111 
  63 11111111111111111111111111111111111111111111111111111111111111111111111111111111111111111111111111111111111111111111111111111111111111 
  64 11111111111111111111111111111111111111111111111111111111111111111111111111111111111111111111111111111111111111111111111111111111111111 
  65 11111111111111111111111111111111111111111111111111111111111111111111111111111111111111111111111111111111111111111111111111111111111111 
  66 11111111111111111111111111111111111111111111111111111111111111111111111111111111111111111111111111111111111111111111111111111111111111 
  67 11111111111111111111111111111111111111111111111111111111111111111111111111111111111111111111111111111111111111111111111111111111111111 
  68 11111111111111111111111111111111111111111111111111111111111111111111111111111111111111111111111111111111111111111111111111111111111111 
  69 11111111111111111111111111111111111111111111111111111111111111111111111111111111111111111111111111111111111111111111111111111111111111 
  70 11111111111111111111111111111111111111111111111111111111111111111111111111111111111111111111111111111111111111111111111111111111111111 
  71 11111111111111111111111111111111111111111111111111111111111111111111111111111111111111111111111111111111111111111111111111111111111111 
  72 11111111111111111111111111111111111111111111111111111111111111111111111111111111111111111111111111111111111111111111111111111111111111 
  73 11111111111111111111111111111111111111111111111111111111111111111111111111111111111111111111111111111111111111111111111111111111111111 
  74 11111111111111111111111111111111111111111111111111111111111111111111111111111111111111111111111111111111111111111111111111111111111111 
  75 11111111111111111111111111111111111111111111111111111111111111111111111111111111111111111111111111111111111111111111111111111111111111 
  76 11111111111111111111111111111111111111111111111111111111111111111111111111111111111111111111111111111111111111111111111111111111111111 
  77 11111111111111111111111111111111111111111111111111111111111111111111111111111111111111111111111111111111111111111111111111111111111111 
  78 11111111111111111111111111111111111111111111111111111111111111111111111111111111111111111111111111111111111111111111111111111111111111 
  79 11111111111111111111111111111111111111111111111111111111111111111111111111111111111111111111111111111111111111111111111111111111111111 
  80 11111111111111111111111111111111111111111111111111111111111111111111111111111111111111111111111111111111111111111111111111111111111111 
  81 11111111111111111111111111111111111111111111111111111111111111111111111111111111111111111111111111111111111111111111111111111111111111 
  82 11111111111111111111111111111111111111111111111111111111111111111111111111111111111111111111111111111111111111111111111111111111111111 
  83 11111111111111111111111111111111111111111111111111111111111111111111111111111111111111111111111111111111111111111111111111111111111111 
  84 11111111111111111111111111111111111111111111111111111111111111111111111111111111111111111111111111111111111111111111111111111111111111 
  85 11111111111111111111111111111111111111111111111111111111111111111111111111111111111111111111111111111111111111111111111111111111111111 
  86 11111111111111111111111111111111111111111111111111111111111111111111111111111111111111111111111111111111111111111111111111111111111111 
  87 11111111111111111111111111111111111111111111111111111111111111111111111111111111111111111111111111111111111111111111111111111111111111 
  88 11111111111111111111111111111111111111111111111111111111111111111111111111111111111111111111111111111111111111111111111111111111111111 
  89 11111111111111111111111111111111111111111111111111111111111111111111111111111111111111111111111111111111111111111111111111111111111111 
  90 11111111111111111111111111111111111111111111111111111111111111111111111111111111111111111111111111111111111111111111111111111111111111 
  91 11111111111111111111111111111111111111111111111111111111111111111111111111111111111111111111111111111111111111111111111111111111111111 
  92 11111111111111111111111111111111111111111111111111111111111111111111111111111111111111111111111111111111111111111111111111111111111111 
  93 11111111111111111111111111111111111111111111111111111111111111111111111111111111111111111111111111111111111111111111111111111111111111 
  94 11111111111111111111111111111111111111111111111111111111111111111111111111111111111111111111111111111111111111111111111111111111111111 
  95 11111111111111111111111111111111111111111111111111111111111111111111111111111111111111111111111111111111111111111111111111111111111111 
  96 11111111111111111111111111111111111111111111111111111111111111111111111111111111111111111111111111111111111111111111111111111111111111 
  97 11111111111111111111111111111111111111111111111111111111111111111111111111111111111111111111111111111111111111111111111111111111111111 
  98 11111111111111111111111111111111111111111111111111111111111111111111111111111111111111111111111111111111111111111111111111111111111111 
  99 11111111111111111111111111111111111111111111111111111111111111111111111111111111111111111111111111111111111111111111111111111111111111 
  100 11111111111111111111111111111111111111111111111111111111111111111111111111111111111111111111111111111111111111111111111111111111111111 
  101 11111111111111111111111111111111111111111111111111111111111111111111111111111111111111111111111111111111111111111111111111111111111111 
  102 11111111111111111111111111111111111111111111111111111111111111111111111111111111111111111111111111111111111111111111111111111111111111 
  103 11111111111111111111111111111111111111111111111111111111111111111111111111111111111111111111111111111111111111111111111111111111111111 
  104 11111111111111111111111111111111111111111111111111111111111111111111111111111111111111111111111111111111111111111111111111111111111111 
  105 11111111111111111111111111111111111111111111111111111111111111111111111111111111111111111111111111111111111111111111111111111111111111 
  106 11111111111111111111111111111111111111111111111111111111111111111111111111111111111111111111111111111111111111111111111111111111111111 
  107 11111111111111111111111111111111111111111111111111111111111111111111111111111111111111111111111111111111111111111111111111111111111111 
  108 11111111111111111111111111111111111111111111111111111111111111111111111111111111111111111111111111111111111111111111111111111111111111 
  109 11111111111111111111111111111111111111111111111111111111111111111111111111111111111111111111111111111111111111111111111111111111111111 
  110 11111111111111111111111111111111111111111111111111111111111111111111111111111111111111111111111111111111111111111111111111111111111111 
  111 11111111111111111111111111111111111111111111111111111111111111111111111111111111111111111111111111111111111111111111111111111111111111 
  112 11111111111111111111111111111111111111111111111111111111111111111111111111111111111111111111111111111111111111111111111111111111111111 
  113 11111111111111111111111111111111111111111111111111111111111111111111111111111111111111111111111111111111111111111111111111111111111111 
  114 11111111111111111111111111111111111111111111111111111111111111111111111111111111111111111111111111111111111111111111111111111111111111 
  115 11111111111111111111111111111111111111111111111111111111111111111111111111111111111111111111111111111111111111111111111111111111111111 
  116 11111111111111111111111111111111111111111111111111111111111111111111111111111111111111111111111111111111111111111111111111111111111111 
  117 11111111111111111111111111111111111111111111111111111111111111111111111111111111111111111111111111111111111111111111111111111111111111 
  118 11111111111111111111111111111111111111111111111111111111111111111111111111111111111111111111111111111111111111111111111111111111111111 
  119 11111111111111111111111111111111111111111111111111111111111111111111111111111111111111111111111111111111111111111111111111111111111111 
  120 11111111111111111111111111111111111111111111111111111111111111111111111111111111111111111111111111111111111111111111111111111111111111 
  121 11111111111111111111111111111111111111111111111111111111111111111111111111111111111111111111111111111111111111111111111111111111111111 
  122 11111111111111111111111111111111111111111111111111111111111111111111111111111111111111111111111111111111111111111111111111111111111111 
  123 11111111111111111111111111111111111111111111111111111111111111111111111111111111111111111111111111111111111111111111111111111111111111 
  :::
 } 
} 
