# Supplementary material for: Cut-off Scale and Complex Formation in Density Functional Theory Computations of Epoxy-Amine Reactivity
Source: ACS Omega. 2021 Oct 25;6(44):29424–31. doi: 10.1021/acsomega.1c03229 (PMC8587129; doi:10.1021/acsomega.1c03229)
Supplement: Supplementary file 1 — ao1c03229_si_001.zip [file ao1c03229_si_001.zip › Final_structures/Primary/A1_E4_B3LYP-D3_CC-PVTZ-F_ canonical/Epoxy_frag4_transition_state_1_isomer7.vib]

{ 
 s_m_m2io_version
 :::
 2.0.0 
} 

f_m_table { 
 i_j_atom_total
 :::
 43
 m_column[134] { 
  s_m_data_name
  s_m_column_name
  i_m_width
  b_m_visible
  s_m_units
  :::
  1 r_j_Frequency  "Frequency"  10 1 "" 
  2 s_j_Symmetry  "Symmetry"  10 0 "" 
  3 r_j_Intensity  "Intensity"  10 1 "" 
  4 r_j_Raman_Act  "Raman Act"  10 0 "" 
  5 r_j_Raman_Int  "Raman Int"  10 0 "" 
  6 r_j_x1  "x1"  10 0 "" 
  7 r_j_y1  "y1"  10 0 "" 
  8 r_j_z1  "z1"  10 0 "" 
  9 r_j_x2  "x2"  10 0 "" 
  10 r_j_y2  "y2"  10 0 "" 
  11 r_j_z2  "z2"  10 0 "" 
  12 r_j_x3  "x3"  10 0 "" 
  13 r_j_y3  "y3"  10 0 "" 
  14 r_j_z3  "z3"  10 0 "" 
  15 r_j_x4  "x4"  10 0 "" 
  16 r_j_y4  "y4"  10 0 "" 
  17 r_j_z4  "z4"  10 0 "" 
  18 r_j_x5  "x5"  10 0 "" 
  19 r_j_y5  "y5"  10 0 "" 
  20 r_j_z5  "z5"  10 0 "" 
  21 r_j_x6  "x6"  10 0 "" 
  22 r_j_y6  "y6"  10 0 "" 
  23 r_j_z6  "z6"  10 0 "" 
  24 r_j_x7  "x7"  10 0 "" 
  25 r_j_y7  "y7"  10 0 "" 
  26 r_j_z7  "z7"  10 0 "" 
  27 r_j_x8  "x8"  10 0 "" 
  28 r_j_y8  "y8"  10 0 "" 
  29 r_j_z8  "z8"  10 0 "" 
  30 r_j_x9  "x9"  10 0 "" 
  31 r_j_y9  "y9"  10 0 "" 
  32 r_j_z9  "z9"  10 0 "" 
  33 r_j_x10  "x10"  10 0 "" 
  34 r_j_y10  "y10"  10 0 "" 
  35 r_j_z10  "z10"  10 0 "" 
  36 r_j_x11  "x11"  10 0 "" 
  37 r_j_y11  "y11"  10 0 "" 
  38 r_j_z11  "z11"  10 0 "" 
  39 r_j_x12  "x12"  10 0 "" 
  40 r_j_y12  "y12"  10 0 "" 
  41 r_j_z12  "z12"  10 0 "" 
  42 r_j_x13  "x13"  10 0 "" 
  43 r_j_y13  "y13"  10 0 "" 
  44 r_j_z13  "z13"  10 0 "" 
  45 r_j_x14  "x14"  10 0 "" 
  46 r_j_y14  "y14"  10 0 "" 
  47 r_j_z14  "z14"  10 0 "" 
  48 r_j_x15  "x15"  10 0 "" 
  49 r_j_y15  "y15"  10 0 "" 
  50 r_j_z15  "z15"  10 0 "" 
  51 r_j_x16  "x16"  10 0 "" 
  52 r_j_y16  "y16"  10 0 "" 
  53 r_j_z16  "z16"  10 0 "" 
  54 r_j_x17  "x17"  10 0 "" 
  55 r_j_y17  "y17"  10 0 "" 
  56 r_j_z17  "z17"  10 0 "" 
  57 r_j_x18  "x18"  10 0 "" 
  58 r_j_y18  "y18"  10 0 "" 
  59 r_j_z18  "z18"  10 0 "" 
  60 r_j_x19  "x19"  10 0 "" 
  61 r_j_y19  "y19"  10 0 "" 
  62 r_j_z19  "z19"  10 0 "" 
  63 r_j_x20  "x20"  10 0 "" 
  64 r_j_y20  "y20"  10 0 "" 
  65 r_j_z20  "z20"  10 0 "" 
  66 r_j_x21  "x21"  10 0 "" 
  67 r_j_y21  "y21"  10 0 "" 
  68 r_j_z21  "z21"  10 0 "" 
  69 r_j_x22  "x22"  10 0 "" 
  70 r_j_y22  "y22"  10 0 "" 
  71 r_j_z22  "z22"  10 0 "" 
  72 r_j_x23  "x23"  10 0 "" 
  73 r_j_y23  "y23"  10 0 "" 
  74 r_j_z23  "z23"  10 0 "" 
  75 r_j_x24  "x24"  10 0 "" 
  76 r_j_y24  "y24"  10 0 "" 
  77 r_j_z24  "z24"  10 0 "" 
  78 r_j_x25  "x25"  10 0 "" 
  79 r_j_y25  "y25"  10 0 "" 
  80 r_j_z25  "z25"  10 0 "" 
  81 r_j_x26  "x26"  10 0 "" 
  82 r_j_y26  "y26"  10 0 "" 
  83 r_j_z26  "z26"  10 0 "" 
  84 r_j_x27  "x27"  10 0 "" 
  85 r_j_y27  "y27"  10 0 "" 
  86 r_j_z27  "z27"  10 0 "" 
  87 r_j_x28  "x28"  10 0 "" 
  88 r_j_y28  "y28"  10 0 "" 
  89 r_j_z28  "z28"  10 0 "" 
  90 r_j_x29  "x29"  10 0 "" 
  91 r_j_y29  "y29"  10 0 "" 
  92 r_j_z29  "z29"  10 0 "" 
  93 r_j_x30  "x30"  10 0 "" 
  94 r_j_y30  "y30"  10 0 "" 
  95 r_j_z30  "z30"  10 0 "" 
  96 r_j_x31  "x31"  10 0 "" 
  97 r_j_y31  "y31"  10 0 "" 
  98 r_j_z31  "z31"  10 0 "" 
  99 r_j_x32  "x32"  10 0 "" 
  100 r_j_y32  "y32"  10 0 "" 
  101 r_j_z32  "z32"  10 0 "" 
  102 r_j_x33  "x33"  10 0 "" 
  103 r_j_y33  "y33"  10 0 "" 
  104 r_j_z33  "z33"  10 0 "" 
  105 r_j_x34  "x34"  10 0 "" 
  106 r_j_y34  "y34"  10 0 "" 
  107 r_j_z34  "z34"  10 0 "" 
  108 r_j_x35  "x35"  10 0 "" 
  109 r_j_y35  "y35"  10 0 "" 
  110 r_j_z35  "z35"  10 0 "" 
  111 r_j_x36  "x36"  10 0 "" 
  112 r_j_y36  "y36"  10 0 "" 
  113 r_j_z36  "z36"  10 0 "" 
  114 r_j_x37  "x37"  10 0 "" 
  115 r_j_y37  "y37"  10 0 "" 
  116 r_j_z37  "z37"  10 0 "" 
  117 r_j_x38  "x38"  10 0 "" 
  118 r_j_y38  "y38"  10 0 "" 
  119 r_j_z38  "z38"  10 0 "" 
  120 r_j_x39  "x39"  10 0 "" 
  121 r_j_y39  "y39"  10 0 "" 
  122 r_j_z39  "z39"  10 0 "" 
  123 r_j_x40  "x40"  10 0 "" 
  124 r_j_y40  "y40"  10 0 "" 
  125 r_j_z40  "z40"  10 0 "" 
  126 r_j_x41  "x41"  10 0 "" 
  127 r_j_y41  "y41"  10 0 "" 
  128 r_j_z41  "z41"  10 0 "" 
  129 r_j_x42  "x42"  10 0 "" 
  130 r_j_y42  "y42"  10 0 "" 
  131 r_j_z42  "z42"  10 0 "" 
  132 r_j_x43  "x43"  10 0 "" 
  133 r_j_y43  "y43"  10 0 "" 
  134 r_j_z43  "z43"  10 0 "" 
  :::
 } 
 m_row[123] { 
  r_j_Frequency
  s_j_Symmetry
  r_j_Intensity
  r_j_Raman_Act
  r_j_Raman_Int
  r_j_x1
  r_j_y1
  r_j_z1
  r_j_x2
  r_j_y2
  r_j_z2
  r_j_x3
  r_j_y3
  r_j_z3
  r_j_x4
  r_j_y4
  r_j_z4
  r_j_x5
  r_j_y5
  r_j_z5
  r_j_x6
  r_j_y6
  r_j_z6
  r_j_x7
  r_j_y7
  r_j_z7
  r_j_x8
  r_j_y8
  r_j_z8
  r_j_x9
  r_j_y9
  r_j_z9
  r_j_x10
  r_j_y10
  r_j_z10
  r_j_x11
  r_j_y11
  r_j_z11
  r_j_x12
  r_j_y12
  r_j_z12
  r_j_x13
  r_j_y13
  r_j_z13
  r_j_x14
  r_j_y14
  r_j_z14
  r_j_x15
  r_j_y15
  r_j_z15
  r_j_x16
  r_j_y16
  r_j_z16
  r_j_x17
  r_j_y17
  r_j_z17
  r_j_x18
  r_j_y18
  r_j_z18
  r_j_x19
  r_j_y19
  r_j_z19
  r_j_x20
  r_j_y20
  r_j_z20
  r_j_x21
  r_j_y21
  r_j_z21
  r_j_x22
  r_j_y22
  r_j_z22
  r_j_x23
  r_j_y23
  r_j_z23
  r_j_x24
  r_j_y24
  r_j_z24
  r_j_x25
  r_j_y25
  r_j_z25
  r_j_x26
  r_j_y26
  r_j_z26
  r_j_x27
  r_j_y27
  r_j_z27
  r_j_x28
  r_j_y28
  r_j_z28
  r_j_x29
  r_j_y29
  r_j_z29
  r_j_x30
  r_j_y30
  r_j_z30
  r_j_x31
  r_j_y31
  r_j_z31
  r_j_x32
  r_j_y32
  r_j_z32
  r_j_x33
  r_j_y33
  r_j_z33
  r_j_x34
  r_j_y34
  r_j_z34
  r_j_x35
  r_j_y35
  r_j_z35
  r_j_x36
  r_j_y36
  r_j_z36
  r_j_x37
  r_j_y37
  r_j_z37
  r_j_x38
  r_j_y38
  r_j_z38
  r_j_x39
  r_j_y39
  r_j_z39
  r_j_x40
  r_j_y40
  r_j_z40
  r_j_x41
  r_j_y41
  r_j_z41
  r_j_x42
  r_j_y42
  r_j_z42
  r_j_x43
  r_j_y43
  r_j_z43
  :::
  1 -374.939649634213 ""  493.376892150834 0 0 -0.0132455450378439 0.011274918227372 -0.00764004576282369 0.00282572195993158 0.00982251075719255 -0.00322418444447384 0.000909445697740654 0.0025881494444766 -0.00262427764371882 7.13886996071771e-05 0.000374955558416884 -0.00189846280740413 -0.000306903427325068 -0.00032081125458139 -0.00141690690120064 0.000662000587504247 0.000432543279976903 -7.23854576505293e-05 0.00224737736650917 0.000612075942916189 0.000309038479608773 0.00251603703046101 0.0013690008798114 -0.000232947800030433 0.00017294717597591 3.80710193817538e-06 0.000251850428201324 -7.11533787993701e-05 -3.57280803528442e-05 0.000155419139519897 3.55101958218075e-05 -6.27363739262981e-05 0.000266071681332356 0.000316180474693118 -3.06317916838013e-05 0.000472624368863896 -0.000523614481560218 -0.00336138392027934 0.00713054320884772 -0.0202589665946529 0.00641111088587673 -0.0319894481321553 -0.00104731380458199 -0.00161717498165665 -0.00518821227729924 -0.00081906323384003 -0.00187987612394492 -0.00155527303123732 0.00318430328487933 -0.00224177428730634 0.00111443711755212 0.00496884008617321 -0.00564784369310726 -0.000954915217910031 -0.000142325472228429 4.92492237143815e-05 8.93361706342591e-05 -0.000189174847553305 -0.000196415234970276 0.000302780339321279 -0.00018549560043171 -3.0710660505252e-05 -7.27123402862053e-05 0.000589016672355901 0.000160189561053537 0.000289873439433067 -0.00022591945788207 2.53337636846017e-05 -0.000115329961491984 -0.000276218140031715 -5.16169530493884e-05 0.000626466959580607 0.000628557200569786 6.42713639772752e-05 0.000431487480364287 0.000237183378553929 -4.13039393889697e-05 0.000528171842954096 0.000469360693202111 -3.28123826996978e-05 0.000557344627933064 0.198950893900516 0.104409097491343 -0.0544320393735759 0.00119018637386844 -0.0542557570836644 0.0140134235024913 -0.0396974800036149 0.0458634887999769 0.00238645063644186 0.0969236177946396 0.0631953786631488 -0.010027690808528 0.0294407694359194 0.0424218536892394 -0.0392784782663487 0.0114687789715441 0.0574134442826521 -0.0124762779893022 -0.0273005030738196 -0.00960244308440956 0.0161773533453216 -0.0771136943555041 -0.0584046194466849 0.0496849279729441 -0.0277108047925811 -0.0257657824823413 -0.021213550185954 -0.0283902062221579 -0.0127890941305904 -0.00394705747169379 -0.0148446881617482 0.00682873986449331 0.023579139540872 -0.106642850878092 -0.0767662579270304 0.0380355739486533 -0.040093544503826 -0.0447527501123852 0.056235902528535 -0.0320015906299951 -0.0207331301618743 -0.0251349784928537 -0.0255173155961632 -0.0232243353871436 -0.0102065865031718 -0.0305467313415289 -0.0276241493928355 -0.0218817548729575
  2 32.2856437238191 ""  3.0458479018686 0 0 -0.0207606724733257 -0.0344627970781616 -0.013102716370419 -0.0172054127702345 -0.0682956099300971 -0.0129123771395781 -0.0175692186182523 -0.0474235322962826 -0.0141131229015139 -0.0143622458760055 -0.0269767508961478 -0.0122112454287727 -0.0147673257298263 0.000446817225307924 -0.0155574338079437 -0.0183466935786431 0.00833160740940648 -0.0208735023572724 -0.0206415215587091 -0.0168718274732575 -0.0224413709099277 -0.0202103045217627 -0.0445041491362045 -0.0190838926811831 -0.0193122084688254 0.0425538214421414 -0.0249948330144433 0.00060681290574007 0.0584664090768743 -0.00448622910857465 -0.0355462168829414 0.0550377654306883 -0.0442440879380654 -0.0239897013782296 0.0491157996939819 -0.030690354615485 -0.000226046812218403 -0.0423668749124589 -0.00316009921011751 -0.0505835609487697 -0.0342391343839294 -0.0283863948694404 -0.0116407308812258 -0.031806959296356 -0.00848282148825575 -0.01214508865351 0.0159322258374584 -0.0140094611798076 -0.023032963345081 -0.0136335014367673 -0.0260552639253114 -0.0226517448740657 -0.0607047264746346 -0.0200919157190774 0.0104140482785849 0.0503575718369477 0.00852442082432573 0.000975946950864111 0.0801294074586461 -0.00776476348738312 0.00461193808078727 0.0564929145975928 0.000532943320762828 -0.0459834821379062 0.0449915539399151 -0.0585634307488854 -0.0345537813888332 0.0539304519480697 -0.043095992758485 -0.0376364682772287 0.0755377965520311 -0.0451192234566192 -0.036813268541987 0.0410004398734283 -0.0423054145755908 -0.023958830518666 0.0684591055670527 -0.0334738718127 -0.0144798038816978 0.043379206128518 -0.0204652735065533 0.0358428763177159 0.023388964401387 0.0244867953871484 -0.00913791853438374 0.0434464936916214 -0.0169003140638209 -0.00718781994168649 0.0153899468592752 -0.00893973378374638 0.0497897660214328 0.0583668715883312 0.0257972952956243 0.0438842212545445 0.00851728798857333 0.037023855174633 -0.0187298352226976 0.0277693979133459 -0.0208543421066293 0.0613739094963897 -0.0277606083444078 0.0736682902244843 0.0567517079778979 -0.00658680826780442 0.0563484590501282 0.0659287977911408 -0.0352531960752588 0.0869596233562347 0.0688235352393526 -0.0224007883446343 0.0840251286351444 0.0523611322964958 -0.04141835191169 0.0656956814047376 0.0747533513048028 0.00399170269008342 0.061449364721438 0.0390834072198548 -0.0179862967010307 0.0516896553441018 0.0654547895246148 -0.0448907124907437 0.0959696017469399 0.060097235871404 -0.0396241957461055 0.0819102984373541 0.0744843524228166 -0.0258158904499693 0.0926687774042979
  3 56.1853287390353 ""  1.23850211763753 0 0 -0.00659642214907351 -0.00712846618301937 0.0135671277417162 -0.00792597734017726 -0.0230386060967487 0.00532201752424731 -0.00657957039672469 -0.0177053033255758 0.00329709285015116 -0.00219456499666085 -0.0461488742943084 0.00126474358087305 -0.0037661914921909 -0.0367183532979241 0.00178565237122221 -0.00963105530980417 0.0036254534628747 0.00449851975205772 -0.0125506951530835 0.0277610156286429 0.00588337622161236 -0.0110342364072089 0.016376584882682 0.00508973357327671 -0.011465797981451 0.00927743840551042 0.00592861128923714 0.0483322676270315 -0.0312753244635161 -0.0695642870644895 -0.0573979768169467 -0.0547409576750938 0.0761104977150681 -0.0267807154762847 0.113489919385721 0.0125152452920197 0.00926977639072837 -0.00871804942693816 0.0176856090730742 -0.0182755719127293 -0.00621210248254817 0.0101556687557247 0.00184663422152915 -0.0731350502708664 -0.000840760576962587 -0.000360420767055045 -0.0600893096184683 0.000185989925216795 -0.0161385053401873 0.0556964424667043 0.00758735993538222 -0.0126582605798849 0.0342221020815857 0.00584988960732627 0.0743698113872567 0.0103903798606192 -0.118517129608325 0.0508884853528911 -0.0353182150971371 -0.0722735283151052 0.0604268595137987 -0.0974352577784472 -0.0737756716443083 -0.0931122836698314 -0.0275715578091595 0.128498938379811 -0.0502635536322747 -0.121744427159574 0.0719423585851939 -0.0599271672201534 -0.0596621274624334 0.0801255062175463 -0.0773359444190097 0.13524613027543 0.0506113479627228 -0.0297374522889264 0.127786388394586 0.0140909916800213 0.0154850100790224 0.153280330579243 -0.02240801203574 0.0159780492698186 0.0123471929233264 0.0230652079613144 -0.00600303152213412 0.0402984221990183 0.0425991558344592 -0.0110843176037284 0.0122242070104009 0.024524652470869 0.0045833464815487 0.0225792361195028 0.0335011561503091 0.0441340355698915 0.0177569671431843 0.0259316708719868 -0.0354595951369314 0.00535560212028073 0.0213412119386836 0.0449163682197021 -0.000199010440211214 -0.0454611987643219 0.01934854423543 -0.0212624015781485 -0.0124182883884954 0.0368851581489035 -0.000632705529676206 -0.0923909467518475 0.0440229420136869 -0.00086126768646762 -0.0449354027526879 0.071070564895677 0.0180976197547177 -0.0333515598002548 0.00994488034645171 -0.0454462624670808 -0.023214990596835 0.00855540980421898 -0.0281301747648907 0.00112991732280851 0.0560774335596728 0.0110673645993575 -0.111306772853023 0.0400927421723638 0.00173649636704724 -0.0978995513577219 0.00915685324602559 -0.0139721006215793 -0.10226683932582
  4 70.9524618766932 ""  0.607187208077618 0 0 0.0200939574173805 -0.0271181842728376 -0.0137482869409213 0.0155784579150768 -0.0168100742605172 -0.0260892666798515 0.0162262755975187 -0.0321459321219266 -0.0249630225481653 0.0130662888677687 -0.0877554890150016 -0.0297862434001755 0.00540676163797087 -0.0873820928563776 -0.0200741970633125 0.00269196512340113 -0.0373460920841 -0.00540539842342354 0.00919242237888411 0.00716339974031155 -0.00247948081832185 0.0151610192775658 0.0110899435658804 -0.0127981625443158 -0.0146219063237015 -0.000477597838879714 0.011816355312609 -0.0272297074083387 0.0425670812925585 0.0809257495210945 -0.0396085651135172 0.0470074848668778 -0.0523806917239368 0.0010094387946413 -0.0393325895469404 0.0262724615342122 0.034263887732547 -0.0505935800063963 0.00779200173468127 0.0210519892895809 -0.0362337328589684 -0.0404515264991411 0.0150822010045659 -0.123735343809404 -0.0398343828129358 0.000638347283030522 -0.119594801725434 -0.0233036987690334 0.00895910831711721 0.0419593297210029 0.00774837417982408 0.0200050447200186 0.0478954090672209 -0.0106470403297399 -0.0176605085250809 0.00984960777706255 0.126418682155044 -0.0358097875601888 0.0767806627219047 0.0875210182216432 -0.0330374769882338 0.071719011731836 0.081775858517491 -0.031698410611052 0.0190874862000511 -0.10003357150915 -0.0541117396830582 0.071380823176658 -0.0674943267055085 -0.0548188113012257 0.0831119642710584 -0.038704143344527 0.0239269344042856 -0.0533294404822647 0.00271609144058448 -0.00799377971856866 -0.0328711632070312 0.0363122172205856 -0.00220354895332052 -0.0595796578275843 0.0499016416211959 0.00123359175661612 0.0189286977881803 0.0590124793564176 0.0098574842960282 0.00817634302663747 0.0527773471464585 0.000355747425729748 0.0100758830298012 0.0173480168820565 -0.0249956755446309 0.0465562482314918 0.0842403392876894 0.0324353443910862 -0.00286375226135428 0.0821225381066419 -0.0262417857183648 0.032392569214963 -0.00619972353194432 0.000773271177759616 0.0603762660266965 -0.0226285754646712 -0.0101306279213159 0.0193235646661119 0.021411373979734 -0.0103876182084163 0.0704401551241311 -0.0714613930885547 -0.00939430631431251 0.0530980978157175 -0.03505263289801 0.0297493801661417 0.0904245160417476 -0.00375122957758178 -0.0283102361102159 -0.0139933791454506 0.00645942435772455 -0.00502967019972062 0.0219499618006507 0.0415919211025516 0.0027837676813262 0.0920755736873023 -0.096820649232889 -0.000614680063507741 0.0774256595742293 -0.0688019668356219 -0.0408776485000881 0.0484408645716193 -0.0859798021460051
  5 90.6233626422877 ""  3.52473827208766 0 0 0.0374407059333726 0.0403237355381004 -0.0174789004485633 0.0278384824717374 0.0447202943241034 -0.0446377361132515 0.0309702357084832 0.00842099169973397 -0.0443843012834508 0.0127895432124842 0.0151979156213412 -0.0449081858560875 0.00149406508842949 0.00452056696383123 -0.0297575945239359 0.0111452019566402 -0.0119798833735995 -0.011931732399515 0.034826411715866 -0.0393279729045219 -0.0127802545908055 0.0440505650048218 -0.0318905097303065 -0.0297369989972888 -0.0120251714021817 0.00631786992309006 0.0158820676316404 -0.0113117351530573 0.00875247878984254 0.0196071565184761 -0.055012364999678 0.00189023765619638 0.0129929808906804 0.00129389123481468 0.0312956057693849 0.0465193010514373 0.0522789963210375 0.0425681485729995 -0.0167755056532102 0.050938965336112 0.0413677528376355 -0.00715444387243979 0.00542350665063706 0.0335611570120282 -0.0541104314686228 -0.0159152418275116 0.0150258348580786 -0.030783703235464 0.0448252211962963 -0.0599332601736608 -0.000306746004869508 0.0609906332153234 -0.0446904084276495 -0.029108340559245 0.0119664272449767 0.0104088112583502 0.0228670864301034 -0.0252553575394159 0.0195964360468751 0.0365015267980686 -0.0213445394862508 -0.00158779252705273 0.00226552927874682 -0.0628685727055543 -0.000126350697694848 0.0114068509849224 -0.0627757668933619 -0.015048685175789 -0.00191412402955297 -0.0688969898752177 0.0181255417477432 0.028100180245506 -0.00509240708584288 0.0290685014259438 0.0434693994362582 -0.0157530859920969 0.048778878131306 0.064791116561532 0.0330482011244799 0.0348565657960479 0.0526131128935262 -0.0505917958422547 0.0216447076946737 0.0166904972045931 0.00842715481336034 0.000865436439103871 0.0766005653003435 -0.00634836156543284 0.025041482221227 0.0184371136953005 -0.0781029797280328 0.0098764945057488 0.0308717918294878 -0.033114636302049 0.0223187394366085 0.0199847946439237 -0.034067964769362 0.0288734316109184 0.00693275489050371 -0.00485883124740663 -0.0493912600645651 0.0143803030981951 -0.0657631289924881 0.033485322369269 -0.0298848297981281 0.0155469896414604 -0.117726474588171 0.0223230295085075 0.0418524043207628 -0.0157015957192422 0.0652299430128455 -0.0221127234376816 -0.0941770627344773 -0.0112726434914051 -0.0958960074935589 0.097838847467655 -0.00262932669141076 -0.0732033438326687 0.0289308596711743 -0.110814745095614 0.0542269825924637 -0.159898303624414 0.0439811261488489 -0.028987864306178 -0.151914930680738 -0.006499438376358 0.0377014537808068 -0.092024497653982 0.0378077864071976
  6 95.6389844166993 ""  0.162810486198051 0 0 -0.0136158876901509 0.0781116850942915 0.0339714572981133 -0.0107189636169672 0.0333269443706635 0.0342597694880583 -0.00191620012825108 -0.0237456620789373 0.0261294958112823 0.0132654808189776 -0.0702016703136061 0.0233364198194114 0.0228023566160055 -0.0905459979083007 0.0147715519145881 0.0152642995522857 -0.0611966061564633 0.00768967896367467 0.00265420508737342 -0.0468170233946855 0.00791750246809118 -0.00485115214033746 -0.0302816522317 0.0174351944989143 0.0173850678523261 0.000313832936241226 -0.00310055492408675 0.0816327756078872 0.0289584343651117 0.0263052655148226 -0.0292010600008899 0.014436517870847 -0.0300107802489079 0.00205491028099543 0.0418703857617657 -0.0165450159987516 -0.00468997767710198 0.121445062280936 0.00153569477735487 -0.0333330768828271 0.0978171009200513 0.0826637911312527 0.0156569217700284 -0.0755603177991493 0.0272151588482773 0.0334300630779601 -0.111991792897528 0.0141909256421904 -0.00251105338850782 -0.0364399136047465 0.00132293667954487 -0.0152112325953553 -0.00832497399158522 0.017815794050506 0.115631183942912 0.0201250847578146 0.0459057812499695 0.0819416868442759 0.0828509547094057 0.0189340376119244 0.0945195563760545 0.00493168363637738 0.0368497693540524 -0.0662407348615048 -0.00320545959171076 -0.0510568856090238 -0.0235040966386856 -0.00632543694968252 -0.0263205882986262 -0.0325771702178929 0.0631267619029249 -0.0339737466445212 -0.0366562918697094 0.0337013582724418 -0.0258335276650301 0.00344167802163123 0.080769724303559 -0.023693878013539 0.0285329407567512 0.0429572767984615 -0.00919554867869773 -0.00279396051241543 0.00549714442057888 -0.0828186488030454 -0.00672058918892816 0.0367940096902088 -0.0295518815202007 0.0012943629183121 0.0234225240446444 -6.47961670267829e-05 0.0254812404329505 -0.0485235097359926 -0.117315248913599 -0.042693417009203 0.0479535086102372 -0.122964694880246 0.0221516294748446 -0.0221377726890385 0.0373408480795376 -0.0463588353849343 0.00166656480398985 -0.0212347098062085 0.00313756050099993 0.00315487350556961 -0.0486388902246122 -0.0351899090496432 0.00487040580181135 0.0525359255154987 -0.0501721875925914 -0.00028292212017565 -0.0500887984118229 -0.0917410965378952 -0.00128937656132492 -0.0270380918501977 0.0314435045313588 0.00877665599503269 -0.0455462336427227 0.0107991973030556 0.00830908848531644 -0.0328982427041868 -0.0736457436170202 0.0014049965800601 0.0722756986069695 -0.0355240305627196 0.00541668774190488 0.0799467502874878 0.011626557263376 0.00996378498516324 0.0604478685494975
  7 108.013858050632 ""  1.16393269407144 0 0 0.00887166583754628 -0.0124189617845906 -0.0110617908727359 0.0113561439533371 -0.0288078357083178 -0.0101130818323193 0.00972282745337825 -0.0345564666066057 -0.00579534340322032 -0.00529005895619735 0.0561786217392667 0.00108518434596838 -0.00810760313426581 0.0646151344650571 0.00359925962567854 0.00432174781902967 -0.0167041839247408 0.000114375822463562 0.0208771011464763 -0.124009031558249 -0.00584812388583589 0.0229620526079194 -0.129989247284262 -0.00916536424315216 -0.000162842571612361 0.00178729124164316 0.00364264869555617 0.0215058120977085 -0.00593121447446084 -0.0128765185593666 -0.0214671227238569 -0.0144418926416028 0.0195944049138162 -0.00500059719643605 0.0421571368051964 0.00814591046194372 0.0148865174487586 -0.0127497372045147 -0.0102120878677993 -0.00142496487426596 -0.011136039070608 -0.0129385075975151 -0.0145317460564296 0.119231507892058 0.00580949032487054 -0.0200672450323499 0.134212530089754 0.00819247753112219 0.0311432493181773 -0.193521473486578 -0.007744745850958 0.0323331771777673 -0.197397148030575 -0.0119524702912882 0.0409031831460442 0.00552308573278023 -0.0235139242907846 0.0155389556810797 0.000377742123741985 -0.00560926989778569 0.0184319243686554 -0.0285036074883108 -0.0238768235383003 -0.0417003613580443 -0.009816116347181 0.0316096777494771 -0.0134270029392397 -0.0365791155992882 0.0257008892136758 -0.0197107444395862 -0.00656611964886025 0.0156980005249712 -0.0363570144154773 0.0368272691530008 0.00223552298830755 -0.0110287242860861 0.0736908594256861 0.0110457231497415 0.0284050708647556 0.0464548209550655 0.0141102622748821 0.00107879868578338 0.00779787549307242 0.0218256367772226 0.00946329284670145 -0.0105840996008472 -0.00127908269592342 0.00846096351150365 0.00175890677421949 -0.0056750538088447 -0.00541879077902987 0.0225725888722146 0.0304550638003395 0.00295788248150015 -0.00970887754304917 0.0349378604471909 0.00926521843982212 0.0181196008698655 -0.0162424268341941 -0.0369750379754475 0.0884759009879441 -0.0192287453561801 -0.00578336068607584 0.0212668297238707 0.0264268732082408 -0.0297743800923027 0.0708122307460087 -0.00843220950694642 -0.0397122093346834 0.0887656688345132 -0.0892837268603027 -0.0599145467336854 0.14807295813472 0.0109344593635901 0.00100750416894697 -0.0301927239189416 0.00416482328733625 0.00926487712619227 0.0298660374661353 0.079050604329161 -0.0402748965498251 0.103281581450916 -0.033474637172603 -0.0362713503228572 0.0659372592841532 0.0419193174211684 -0.00747778096395563 0.02612578640881 -0.0283596010504589
  8 121.80380379035 ""  4.90268350291785 0 0 0.0204486300583695 0.0169880903969577 0.015284446770824 0.0134684572409097 -0.0604757989675468 -0.0274747279070653 0.0165699936685869 -0.0134010533355786 -0.0323037493678341 0.00785508537191933 0.00471860573380111 -0.0318058883845348 -0.00225221905662464 0.0263563766556501 -0.0248517862923469 -4.7603891326312e-05 0.0281101934226887 -0.0168911141196325 0.00996653573876638 0.0285986210558428 -0.0165052711502824 0.0160831260501738 0.00982037234082307 -0.0259784678993535 -0.0121203839541539 0.00102102516449752 0.00170880430998608 -0.0525605082057405 -0.0152174411855453 -0.0136437275915306 -0.00477812753324632 -0.00905863916598203 0.0158260736765476 0.00394048227956576 -0.0152885008305716 0.0247628089462485 0.0714843261012338 0.0641916233151928 -0.0142786541965526 -0.0069826475674233 0.0412428494032148 0.0729227483449705 0.0079237804518578 -0.00437122168518658 -0.0362915348044975 -0.0097467612882509 0.0326828451230415 -0.0253329491679325 0.0125629731812129 0.0380839249327929 -0.00907522105238277 0.0239219862691445 0.00760062911769262 -0.0256573785833339 -0.0658821118760506 -0.00985302603567003 -0.0238203549544338 -0.0575543134105954 -0.0444345095076018 -0.00338044748802216 -0.0634271115727771 -0.00340024036830781 -0.0254258069043669 0.0168726537633806 0.000755126513926527 0.0273116776508116 -0.0142065763324607 -0.0033694382745656 0.00358222962422817 -0.0110594384596952 -0.0319641942003418 0.0278771732547503 0.0282727440442033 -0.00951360193583978 0.031548838858086 -0.0042605752081958 -0.0357094568917408 0.037598303600228 -0.00140034529732536 -0.0134022899057339 0.0206346244208196 0.0342816262623283 -0.024746763605401 -0.0510699903920043 0.00793561972338895 0.0743578025720441 0.0998169400440216 -0.00828038165579389 -0.00590764311749248 0.0370238914456576 0.0477471777940196 -0.0564146463904044 -0.0697768258841439 0.036093506324034 0.0208528179385169 -0.0844209647724784 -0.0789803767653201 -0.0701309306100789 0.0594286914841664 -0.0457645810455329 -0.0220272981758248 -0.019310710075633 0.0522322713586181 -0.0614709695148344 -0.0345332216345006 -0.0524330841238423 0.0498816579609588 0.0701503015873051 -0.0900057639439169 -0.0538148277365468 -0.0684806851748861 -0.0793149480122889 -0.0120905359671999 -0.0170234598687592 0.0970897307335077 -0.0852325210497193 -0.0436879904384284 0.0615445933833664 -0.0557055227326108 0.0239283711548159 -0.136440129067531 0.06781730693225 0.0901664139708975 -0.0106119113858012 0.0828711596934158 0.111687543097482 -0.016412586665108 0.0544952311447026 0.0766126843944371
  9 151.35704637513 ""  0.16330324843553 0 0 0.00120119785204772 0.0189107373275195 0.00732753062476705 -0.00169192770535727 0.0144604795179523 0.00243323941467765 0.000243291257265497 0.00316194906819984 -0.000980788734166616 -0.00284630025751325 0.0221941248212368 0.000489142524833729 -0.00213301586961669 0.0120902356663518 4.28041816597953e-05 0.00179502811396136 -0.0167998834671862 -0.00161073008033343 0.00581933021351179 -0.0415411479992601 -0.0032221204683996 0.00420297836333665 -0.0278795199467395 -0.00330423815103617 -0.00234089820331464 -0.00456214792716215 0.00179804958621784 0.00550936440502826 0.00281623565640114 0.0114225823708019 -0.0176776032947187 0.000160708352834901 -0.00705820445502594 -0.00169928812938942 0.00395789190215549 0.00579584715707472 0.000466062340578237 0.0301790760268065 -0.00172755810089764 0.00315432320400367 0.0234615494303684 0.0223487667375607 -0.00621487025582281 0.0445701895023383 0.00193685517682734 -0.00496333838334394 0.0291868706148381 0.00114950631255697 0.00948130416619846 -0.0652941181888295 -0.00371360489991327 0.00550558194980706 -0.040139718241201 -0.00390733568347793 0.0187310753070661 7.91312664166546e-05 0.0181014798206512 1.42686293990463e-05 0.0156741525796812 0.0170188763571436 0.00260296132393281 -0.00167711128299734 0.00606393855547793 -0.0281545892740171 -0.00549631828587375 -0.0140855412055331 -0.0159570583071702 -0.00495656157987961 -0.00596227028093726 -0.0193618484034229 0.0150705746031136 -0.007494819970533 -0.0100252491168018 -0.000852232712639489 -0.00102574769078415 -0.00546142960280492 0.0177670854367833 0.00843874895475043 0.0104938664329183 0.00177250830346453 0.0125040724370838 0.00519327021008674 -0.00253377858674077 -0.014626502559777 6.53211690225304e-06 0.0126716695123943 -0.00332846072949941 0.00229299527473498 0.003189804921566 0.00263156101537361 0.014981011589666 -0.011826875635297 -0.0238992167899484 -0.00183494400122922 0.00749581328014308 -0.0236441601246845 0.00330414900089932 -0.00887659018808984 0.0112173937108176 0.042272633267626 -0.113955097894039 0.0761056330087045 0.00672752315663518 -0.00173624448072479 -0.00767999824485324 -0.0426906243247449 0.0963526975959198 -0.0603802990095677 -0.0459489251641096 -0.188369134251102 0.298077759019524 0.221332187041164 -0.276739347130274 0.00451133040019188 -0.0215782098494624 0.0998833031104958 0.0358321500789991 0.00173044180100026 -0.00363961557201334 -0.115820434881576 -0.0266237698754323 0.038626422889048 -0.0149269222405908 0.068880583032585 0.17227683298768 -0.259558800376684 -0.231067909805171 0.234447222094704 -0.0123367848907475
  10 181.237250605592 ""  5.91482318851465 0 0 0.00136456945928303 -0.0170415533746685 0.0306592982357088 -0.0194312079111366 0.123434414436724 0.0188909794682079 -0.00660112414111354 0.0745769244239193 -0.0038449197218008 -0.00718602871528198 0.0556893370257415 -0.00865313814815085 0.0012451611695081 -0.00857555035776754 -0.0216327616761616 0.00061456770711106 -0.0432651149205674 -0.0326069508398741 0.00234641971354443 -0.0285584262970125 -0.0305153752591679 -0.00928074994002881 0.03117996096811 -0.02125278322318 -0.0201721371483622 -0.0237226040428224 -0.0186918577943571 -0.00580567895074116 -0.00861749090537193 0.000677059618102911 -0.0885339250339753 -0.0132058916958229 -0.0460962514714892 -0.0129099269774595 0.00571644880369213 0.00551819956385336 -0.0613119608740002 -0.0480961614613016 0.0441679274299232 0.0995035740014435 -0.0428527103365284 0.00608420670548866 -0.011121565036724 0.0864475619887154 -0.00652242818044738 0.00972798822287662 -0.0179653636520508 -0.0221385504362629 0.00667528635522404 -0.0563498135632475 -0.0311472192322641 -0.0209115757392205 0.037889442445818 -0.0216105983159091 0.0370221613486209 -0.0113489528573519 0.0141545237247851 -0.026353773657895 0.0232211108252939 0.0233641369660847 -0.0167846343607842 -0.0275770812752356 -0.0209919589439854 -0.126630395963012 -0.032742263880093 -0.069975684892551 -0.08944480626503 -0.0397928920001594 -0.0538924946795907 -0.102586685147085 0.0439710844679371 -0.037844020108233 -0.0267891947180039 0.00148640129992609 0.000131406929643307 -0.0269675856553649 0.0298384668126571 0.0191628884431755 0.0192217117287831 0.00830390120618904 0.0126688079564952 0.0397107262737107 -0.0488845298562969 0.00977420264539138 -5.32331587499232e-07 -0.0356765028621745 0.0235054379408842 -0.00177955312168456 -0.0521492692787609 0.0307387179059564 0.0515717747604212 -0.0463773623482458 0.00267134934569597 0.0355278157375771 -0.0406788558131691 0.00317022344810774 -0.00301014084654679 -0.0685927507066667 0.0419879610521324 0.0282122972742247 0.0107988560965814 -0.00565160786281895 0.0603284741700498 -0.0440108009367981 0.0262245360921659 0.0332575244383641 0.0182196166468798 0.0210796464660895 0.0199094129867306 0.0064242889985076 -0.0617075318258947 0.00806250969859194 0.0547727410481279 0.0159682483231736 0.0788437251304082 -0.0903190477879857 0.00684342139435151 0.0576630609316065 -0.0450228225991421 0.0907620341063291 -0.00103402385285661 0.0535641274517388 0.00395174894174501 0.0437015285863482 0.0285493833775061 0.0756551876496612 0.0576599974783338 -0.0184184972372365 0.00540200576452511
  11 194.23828646034 ""  6.74979627241025 0 0 -0.000130772057762406 0.110826493399254 0.0876704836140913 -0.0104146306346523 -0.0487788938840807 0.0245422296919329 0.0123837319115028 -0.0237145563177961 -0.010050454056823 0.023442278785553 -0.0197479720690091 -0.011645662528987 0.0234160334321252 0.00311294139204682 -0.0265509983753061 0.0134874631933927 0.0205540176463549 -0.0377012738734597 0.00993275614853878 0.0180778861750694 -0.0379041693665971 0.00219253466979528 -0.00659360120927793 -0.0289575402112716 -0.0114421654306387 0.00709289683181798 -0.00992254461448218 -0.0654207482418202 -0.0107842922880684 -0.0250079302940612 -0.0351013201843548 -0.00191737598251745 -0.00294830522052417 0.0164768970254522 -0.000474330189977219 0.0376247112466976 0.0767359641587533 0.232178733211471 0.00450829657571798 -0.0652593532848456 0.169345941357078 0.226207737176793 0.0291444034413838 -0.0314352184977089 -0.00526504900206187 0.0345311380837068 0.00493326000833913 -0.0260700712685701 0.00726187788655733 0.0324351794417159 -0.0406630151085037 -0.0114209064074739 -0.00826295258538245 -0.0300025120779343 -0.0763256782856565 -0.00388662096804092 -0.0366650747500799 -0.0770583042212055 -0.0465286391787654 -0.00525452136666358 -0.0827872014948266 0.00195742204155048 -0.046283895248013 -0.0106249086394116 0.00451581496940614 0.00223060575411743 -0.0556256078748343 -0.00108422733093596 -0.0325030855863628 -0.0559127369971048 -0.0139970293812824 0.0260575738184808 0.0442319659514529 0.00487544450368169 0.0431832762881145 -0.00418369677059806 -0.015609456426808 0.0649204612731204 0.0274213815376734 0.00322039474504052 0.0364696005964397 -0.0321851777658181 -0.00837783024012724 -0.0190981175129255 -0.000696021345823581 -0.0680831565092394 -0.0520915170854833 0.0208902726644966 0.00518971184146688 0.0359395865816926 0.0226321343940128 -0.0572071746013875 -0.0694101212448068 -0.107141904417467 0.0181912556771162 -0.0551907917682417 0.117729049755423 -0.0129892968953738 0.0780106490987963 0.0218507473132054 0.0277906292531241 0.0282813096470158 -0.00345015482255547 0.00630553757001876 0.0588044795394011 0.0226574228285933 -0.000266362364561691 -0.0280486389111626 0.0341235816377854 0.0372891861788634 0.0187867510772488 0.0377611046083136 0.0553880674388629 0.0445325664466104 0.0192908543568807 -0.0196861018302022 0.0479537690205164 -0.0142949937211041 -0.00157824717619532 0.082262755277977 0.0590776529846862 0.0193446867845446 -0.0616987623144571 0.0101863851188683 -0.00953378279863161 -0.0231709932604975 -0.00252819217478888 -0.0327693747336414 -0.0474364714399068
  12 221.795756915408 ""  15.0606360279276 0 0 0.0531817638105738 0.0307410101920943 0.0232910558188351 0.0251756731001275 0.00770559671268458 -0.00492408930811427 -0.000896218919025817 -0.0149158148313075 0.0093766263507275 -0.0363101126713931 -0.0242974321230158 0.00669484201555535 -0.0527257152790164 -0.00850802444202762 0.025446217618603 -0.0570266026329193 0.00588176755452257 0.0252668169669703 -0.0299177287478766 -0.00345243475093717 0.0293650948709374 -0.00607561912962946 -0.015336299698015 0.0156746478660131 -0.0418170265850956 0.00571042177587666 -0.0166483622770001 -0.0263314275773919 -0.00140857935931009 -0.0352591664295638 0.00670872486999811 0.0101413163461175 -0.0149185423205241 -0.0819924640402424 -0.00620812902727216 -0.0846359766410078 0.0645484598226226 0.0679674781429493 -0.0040666210298774 0.0469701565786295 0.0472036407140166 0.0710542987887769 -0.044034693189657 -0.0331318909055282 -0.0143524394830139 -0.0576749605138896 -0.00702015550860036 0.0253194954301326 -0.0246593392403428 -0.000601356059575502 0.0454417834232465 -0.00162379727609006 -0.0173115810434871 0.0161447017949913 -0.0780869924019909 0.00167394598342418 -0.0514539523735263 0.00697278898169874 -0.0279264499254128 -0.0753307990015002 -0.00243445969363169 0.0129085852940703 0.00333994594034812 0.000339438100938932 0.00918397439956712 -0.015313302736003 0.0235467087118465 0.0229229999789981 0.0123306777413649 0.0289479944954525 0.00238949764523222 -0.0423370897088787 -0.107001512299589 -0.00924277303120691 -0.0868282161401312 -0.0458067296465656 -0.00545970475141827 -0.128975918333308 -0.119182537712401 -0.0119230249486652 -0.0893614817996312 0.0486396649032282 -0.0143580174003329 -0.0144799207385074 0.0756442235489793 -0.0627795497353925 0.0596073717535621 0.0587003812220027 -0.0204535500888396 0.0299605422406126 0.0240395733654463 -0.0561369967889298 -0.0121689891063158 0.0182990622049017 -0.00661992318273747 -0.0262467140952059 0.0678482766008719 -0.0312275820519842 0.0376766146625299 0.0176957768706642 0.0227519284944683 -0.00571483292123156 -0.00162067756203034 0.0626608977106062 -0.0395964150276603 0.0245386035974778 0.0161549517143107 0.0135841540942739 0.0265947426340245 0.0279714846586583 0.0262078746587531 0.0131726482891075 -0.0126115281369995 -0.0252950971919988 -0.0511237780902428 0.115652312898635 -0.018076778251843 0.0264147844849899 0.0809390308064529 -0.113538828004906 0.0276468996278099 -0.0226931851031463 0.0475688966671995 0.0145645949734453 0.0071111687484367 -0.0193076105469153 0.0361734298256272 0.0584600016139836 0.036486772080453
  13 244.979415228495 ""  2.75331389622994 0 0 0.0202294530808492 0.0703667274140796 -0.0345532043440496 0.0257953874488805 -0.0337067195861112 -0.0608812861336645 0.00764011589397631 0.0294701268191453 -0.0328239921627326 -0.026588620263517 0.0420623272792651 -0.0326574587527155 -0.0436270599273405 0.00264599038347067 0.00595097882647002 -0.0238072377829068 -0.0309621071057797 0.0362387344388803 -0.00365229249510425 0.00759820584078423 0.0383819190604164 0.0197876299621064 0.0439456786761764 0.00378867040431756 -0.00137895456985392 -0.0246907010948931 0.0138126304476116 0.0820806055774048 0.00706859386048222 0.0458215122829416 0.0134381302945399 -0.0166314852240323 0.0051839003739103 -0.0415912897371862 -0.0123703794582552 -0.0506591571652877 0.0751133012474653 0.139826574511959 -0.0814522620736257 -0.0162826679761344 0.106136406750729 0.0501420475251768 -0.040218555304113 0.0533376657316089 -0.0568109783625795 -0.0736568264729442 -0.00485998273199268 0.0032454734809635 0.00431228107200567 0.00846688050409118 0.0578927091006668 0.0545740376099742 0.0604365974723813 0.00713692021555842 0.130504765349166 -0.00539114304289206 0.0736452499274097 0.0835853729799425 0.0835272036730255 0.0339972753669681 0.0989481741562519 -0.0241777880854347 0.0610412211765045 -0.0559198991258536 -0.0293108527457498 -0.000316421354335034 0.0551109096208726 -0.0435161947845218 0.0597031916354888 0.0486383022591077 0.0246483141706176 -0.0475969415806589 -0.0776044382138322 -0.0145793867200872 -0.0502754910375402 -0.00922599362411276 -0.00138388247892043 -0.091794734629881 -0.0645002102582559 -0.0131165768913271 -0.0569858125506814 -0.0670167944751037 0.000544802756629044 -0.0195102763978269 -0.0105771337893174 -0.0250365314628038 0.0207041657010041 -0.0164091997379619 0.0161786517019406 -0.0196023409256372 -0.0194560506518657 0.0144297636504649 -0.0468734802113313 -0.0770495984782517 0.00588908608795848 -0.0266167377024025 -0.0234065406106727 0.0120675853151656 -0.0175058107351423 0.0112788921378086 -0.00503966518125882 0.026271453295627 0.0223103717424369 -0.0574679605372982 0.0697928328515163 0.00494112246599126 -0.00170367508154711 -0.0160683171403458 0.00533305423284905 -0.00807510972472208 -0.0105935435699079 0.0238771509191729 0.04353876471371 0.0536086974483199 0.102501781209934 -0.125368420650675 0.0425484923779808 -0.0133868937371922 -0.0817851370747728 0.166319620440295 0.00517032484828789 0.0626982998891795 -0.0747458886812448 0.0183035428659138 0.0108661620878064 0.037455513384291 -0.0166980792548514 -0.0733529937420143 -0.0549896776104777
  14 257.68000613802 ""  8.55872223921997 0 0 0.00115897197213105 -0.0218308299589686 0.0169912426942538 0.0034923155664724 -0.120279531188318 0.013290960265786 -0.0117836102226538 0.0264185040699865 0.0198525892066705 -0.00612139653862171 0.0806637808258253 0.0254809945260433 0.00925649353515247 0.0333790319485049 0.00567460628833661 0.0125618961735665 -0.0375835941427434 -0.0135727464666233 -0.00678625924328409 0.0277569985523004 -0.00910987242210575 -0.0228154565390903 0.0666646919754948 0.00922553265050661 0.00540506840683992 -0.0432096782567608 -0.0100039918354904 0.0501122242778532 -0.0177639749183482 0.0228712722679923 -0.0855091472709971 -0.0255962134369539 -0.0545557420754803 0.0141826561106331 -0.0217580394597001 0.0120369918441109 0.0386236897408611 0.00788306734161932 -0.000788907006576725 -0.0667373330514986 -0.00142881971684598 0.042663017077792 -0.0037806607644114 0.10261307682855 0.0384814519293155 0.0217201786421852 0.0389513273320402 0.00706895029836138 -0.0113193246026757 0.0342502290370315 -0.0170221586153644 -0.039264625347968 0.0752544347466604 0.00843889745080198 0.183912361826504 -0.0137105513346368 0.0483633924411601 -0.00965714399953548 0.0728991171172961 0.0894156231079268 0.0194213701320979 -0.090185915997654 -0.0438807399649056 -0.209039967130173 -0.0679021416705396 -0.0972562695371027 -0.0510066975391991 -0.092356508859061 -0.0206049270481898 -0.0785584234618822 0.103720688416426 -0.0859488779421847 0.0187586677875019 -0.0143163660755619 0.0233501932821588 0.00411487344005843 -0.0278901401102438 0.0252438955708703 0.0260743911108272 -0.0118915180678648 0.00341427122063638 0.0315945714245396 0.00999346516540144 0.00855580657129131 0.0286179154138588 0.00586138420918359 -0.00349225183983897 0.0284502893483371 0.00292330087310851 0.00706953715240055 0.00179833868874317 -0.00347310574854177 0.0239595029536069 0.0300050732063304 0.00387907312709835 0.0131056782451155 0.0375324614875891 0.00889183055851659 0.00444576687194081 -0.010481797554622 0.010364434622014 -0.0117767745574605 -0.0281889467817828 0.0465395112169286 -0.0377640393879566 -0.00305131243227136 -0.011442367411307 0.0061215894901943 0.00232077369526698 0.0191094746802929 0.00999332827490034 -0.0215454208005308 -0.0156430893605252 -0.0266628992207596 -0.0780556310064786 0.0922410645403614 -0.0195363269828853 -0.00582207334656623 0.0608108719176418 -0.111666063675078 0.0132124435854383 -0.0598285825493247 0.0430190383854954 -0.0240000992816452 -0.0284179060485798 -0.0349378356045469 0.00984407671024816 0.0354076433510825 0.0314518003392563
  15 290.572617005864 ""  13.2018939515029 0 0 0.0340218004629987 0.0317232867629208 -0.00662279648696016 0.0382041885886589 0.00882844237395702 0.019674557477368 0.0231683733869326 0.00350661086224565 0.0321035168291331 0.00589281578535305 -0.00134067289584825 0.0294884667623555 0.0042727771763782 -0.00174603672623524 0.0244791419846131 -0.00614798217306966 -0.000931372140588278 0.00589049869911341 0.010074082038841 -0.00037438298246469 0.0132016011999595 0.0140652865565062 0.00159457139673016 0.0206477207238832 -0.016600615655399 -0.000502262937623771 -0.0145452609598793 -0.0395795162004778 -0.022019250490569 -0.0471536391566133 -0.0406385703119087 0.015472778116428 -0.042824753284666 -0.0215300764234424 -0.000382083430634698 -0.019726645275164 0.0360978396640307 0.0171825412702707 0.0059342560241044 0.00252306872671056 0.0296561934072856 -0.0296544430411371 0.00246895375901372 -0.00247542351153812 0.0218877028291382 0.0156562086996307 -0.00065856565070068 0.0250799473897747 0.0125681491104665 -0.000207860496063093 0.0203984813217472 0.000222039893428428 0.004381943142799 0.0203220128713086 -0.0844938869657553 -0.00558778454888004 -0.0796513580510437 -0.0234218635750634 -0.075542393855538 -0.0614729536752901 -0.0347172334828759 -0.012870483281419 -0.0379769282847857 -0.0638963680463557 -0.00703294969154038 -0.0751389760145856 -0.0394849686475239 0.0152745882524331 -0.0418837583132291 -0.0451745541161238 0.0602909587183828 -0.0447469322978264 -0.0250100738708577 -0.00120407703123454 -0.020560799449231 -0.0191071535433573 0.00204396354277887 -0.023159774744404 -0.0224208536849492 -0.00114918717687838 -0.0189837694946194 -0.0360040953689747 0.0530930824261087 0.103597127863844 0.0411560686162852 0.00817546630365334 -0.0476593940967427 0.0595264963106087 0.0674723786371954 -0.0160831948356654 -0.078315086763582 0.118206195654603 0.153576258022522 0.0793453965489708 0.0269782869913072 0.149612726434896 0.108504495704833 0.132766413570773 -0.0450965725751618 -0.0298164435134328 -0.0626789121819189 -0.0301557060772913 0.0112313939382028 -0.0804012281927332 -0.0144994002757589 -0.0454281504363375 -0.00904121336967481 0.00991602100662358 -0.0583024372823714 -0.0825975258953454 -0.0521371410806551 -0.03449605011883 -0.0489035484882742 -0.0228038520378401 0.0353262098240512 -0.119670795517395 -0.0302142018234741 -0.0239842664366675 -0.102249484561223 0.0381622840315754 -0.120675819721268 0.0698550306812775 -0.0291375404087915 3.96710947954841e-05 0.0291251121056788 0.10523589174413 -0.026017219828824 -0.0776305662718112 -0.0227399527217601
  16 311.882694886855 ""  7.85208176526906 0 0 -0.0299746790863739 0.0306825343787192 0.0246994392485681 -0.0358392686633372 -0.00847982379165406 -0.00654686315625092 -0.0185434274430385 -0.00235551814689815 -0.0298995246364554 -0.00490756048471295 0.00045627302328322 -0.0301031975803589 -0.00485897993067291 0.0028736498595317 -0.0283090228516365 0.00151622203074593 0.00148911951342435 -0.0146459161567274 -0.0113741977850599 -0.00262991324972537 -0.0230120805138536 -0.0152790467740904 -0.00229332987026204 -0.0282802352376379 0.00628573381567285 0.000751672618199768 0.00852486779298638 0.025616038406528 0.028101780566553 0.0506328353636453 0.0337115365068784 -0.0231869105548715 0.0475651306885825 0.0026390944295137 -0.000518644925261009 0.00244124897799358 0.000155441919257695 0.0510636406600612 0.0140478789251634 -0.0505099984023333 0.0421493596788204 0.0452432215747332 -0.00199100488545669 -0.000959606681857928 -0.0249397372576616 -0.0121029263377756 0.00345881144277421 -0.0285957014555573 -0.0140541109713409 -0.00414590667572381 -0.0302024061632971 -0.00819496948565945 -0.00149923830102641 -0.0280995057748755 0.0711028420528388 0.00389737042632724 0.0936485078770824 0.00718543821539634 0.0880238160529811 0.0670960682454377 0.0187974986287964 0.0276804613359522 0.0415246469590606 0.0567761324506242 0.00706579552962622 0.092807273562003 0.0346275610205368 -0.0301506745597199 0.0481157620459831 0.0402094100443937 -0.0786024350373655 0.0487579600175615 -0.00204825953110079 -0.000584743107830122 0.00261851090845627 0.00926404992088141 -0.00181197717819676 -0.00539568159304839 -0.00520370660438514 -0.000618883726646579 -6.92901677934877e-05 0.00174579904884221 0.0471440324469535 0.0754251463160426 -0.0196215719192854 -0.0926202899869762 -0.0105148594564638 -0.0211353533170464 0.0242021206816047 0.0180491050933011 -0.0627695146628657 0.0958740237260314 0.131497823428339 0.0768196821945326 0.0284828780994351 0.110691869862168 0.0483381993071713 0.0779181232514118 -0.000366659373615741 0.0285512843967446 -0.0200235774758558 -0.0741301297242488 0.0176546256264839 -0.026378965075337 -0.0675610822373269 0.0349776420585694 0.0492292752117739 0.0538394082104043 0.0127096515630205 -0.0317915276312693 -0.0808074122878178 0.00220817766284181 -0.0289746214533009 -0.0814541054285847 -0.0270782131606554 -0.0439012380707276 -0.0759645632443449 -0.00900338086227902 -0.0433025502168235 -0.0704925994751278 -0.0480557240722669 -0.0742045984928794 0.203173451856179 0.0639153656556071 0.0676637045390464 -0.0410573792400395 0.0888645055943203 0.223727742004241 0.149075599746869
  17 314.963678013736 ""  0.0958145992953853 0 0 0.000212057051786386 0.00179795597528004 0.00298875276912288 -0.00229258066707705 0.0327776965739039 0.00374921191257838 0.00474290618696254 -0.0250823247193152 -0.00248807426881434 0.004722068994885 -0.0345895331080967 -0.00369097461062204 -0.0017933566144738 0.0063243093136127 -0.000119878115291234 -0.00425446777306133 0.023856421800513 0.00150658930843154 -0.00043952763757287 0.00617450493965553 0.000419962331291674 0.00516058452555335 -0.0283845962385236 -0.00284210396537485 -0.00293144877109009 0.0146810528612071 0.000992543573032313 -0.0262572425628335 0.00684896094838128 -0.0102574859789333 0.0242364176905734 0.0124196503802079 0.0131159707931962 0.000487077051844582 -0.0166310767437672 -0.00262156243406053 -0.0114793597771451 -0.010819739645266 0.0114322224633698 0.0182928753227983 -0.00586121865765547 -0.0101083012400434 0.00531462330353819 -0.0422598604862683 -0.00539999402131164 -0.00486572174260035 0.0231806591113072 0.000930209184233414 -0.00196023384940163 0.0205821440513903 0.00212087351646308 0.00611321178009516 -0.0300360977782287 -0.00283923062670397 0.328997490042857 0.0680638717502628 -0.00922742817273867 -0.242172884817707 0.126997629096863 0.257158480646934 -0.177630804106969 -0.187127639842478 -0.289394487207949 -0.325037158743723 -0.033594989374265 0.0141054286751618 0.226595134243552 -0.149222375977853 0.269732903614112 0.187764230648516 0.210205836038509 -0.233607637087793 0.0851277097025541 0.0721135370453359 0.126981520517632 0.0323158146552829 -0.212017287341738 -0.0137616358120991 -0.111262785581474 0.053648507796074 -0.124662838022263 -0.000388358118480478 -0.000865176607794819 0.00020208929835744 -0.00359085592738306 0.00275038475299871 -0.00258243685101075 -0.00185159580031095 0.000120179472927437 0.0029289886196023 0.00187589593107668 -0.00260308014217442 -0.00168171878305901 -0.000744506007962091 0.00165817514894701 -0.00172317183057606 -0.00035413576264169 -0.00146459954314042 0.00457692430645104 0.00172492478809629 -0.00383131655301557 0.00112916798163335 0.00215816643200277 -0.0020865888247072 1.05598092614278e-05 2.62688150207164e-05 0.000975771425511257 -0.00190057430811206 -0.000290175744103023 -0.00541641857689866 0.00367581898953892 0.00483553518076623 -0.00569761172635037 0.000377265523957323 0.00230620854505532 -0.000368955945159931 0.000838659823166905 0.00150523995164072 -0.00228085349367724 0.000481932430261787 -0.0124747119596938 0.0322377677405806 -0.0249527910891949 0.00818507990538124 0.00831605956514857 0.0324194692181588 0.00199226135887616 -0.0322469177072722 -0.0185570074000498
  18 320.158877007492 ""  0.506497288572139 0 0 -0.00168765397691422 0.01461430933744 -0.0553633245830206 0.0185720919726291 0.00198086519755063 -0.00466810189449087 -0.00347855635880885 -0.00519409739533114 0.0315287811396842 -0.00710767675808731 -0.00671874094612137 0.0342816998350959 0.00187556735750976 -0.00453233121459611 0.0271019109831089 4.66861166340487e-05 0.000780440104595334 0.0148190598770294 -0.00158303230359463 0.000450549177326179 0.0219655920543353 -0.00454422817111394 -0.00642276909160729 0.0336639782836891 0.00711736182335688 0.00363630735191188 -0.00616521688232939 -0.0105234067567908 -0.0280409483127935 -0.0550251315295146 -0.0139027638617244 0.033698292693029 -0.0505125521258862 0.0345180208375611 0.00367647734872452 0.0322868563131263 -0.0144457003873784 0.00607732742517868 -0.0507860131791729 -0.0211486714579533 0.0142379807881881 -0.0680240160591451 -0.00664081019163448 -0.00622497747373307 0.0371728468062162 0.00990547278458665 -0.00468065231623965 0.0278318296235708 -0.0013790023226651 0.00415380784385556 0.0225428832788956 -0.0127421172169991 -0.0105269999805161 0.0330182020511381 0.0240564634474192 0.0146653055895491 -0.104053908289764 -0.0365284353480229 -0.0613155579023349 -0.0167622228049462 -0.0330326118125073 -0.0792162368072031 -0.104500073878569 -0.00556299782586013 0.00350484418080224 -0.102623624732277 -0.0288175660563272 0.064192825370572 -0.0660498813895466 -0.0290561555120227 0.0736061999162946 -0.0378436764136832 0.0672228457400445 0.0134512537581974 0.0445374593355811 0.00734177401678581 -0.0148235858228981 0.0682815765143624 0.0549114340958462 0.0119515955836473 0.0288667633896453 -0.0448649273539395 0.0155143361069127 -0.0370409090238189 -0.00311308809842897 -0.0382651168858667 0.0506445291897654 -0.0267382488870369 0.014977773335193 -0.035977646101691 -0.0267758933864494 0.0292750320468101 -0.0466204266015731 -0.0488221806839318 0.0157834729026034 -0.0380987182978355 -0.0588983252751595 0.0232712851291107 -0.0522299267382515 0.00686905894604818 0.0289319123803943 -0.0176176635044375 0.0207233933253086 -0.0259616791088958 0.0196458985046217 0.0189294406003316 0.00928717641893942 0.0043339988228139 0.0150558092472192 0.0365781180281948 -0.061769202583346 -0.0140264945788426 0.0674049008803833 0.00113152168625227 0.0957070082981272 -0.104816769081364 -0.0130453379822977 -0.00667639885613707 -0.0451313430340904 0.12633311082934 0.135005042542446 -0.29807932257324 0.234318116544441 -0.0448883565688301 -0.0530766226259603 -0.348970578298994 -0.0163551605272036 0.347367987130951 0.171965932594384
  19 321.977508480726 ""  14.9604171471102 0 0 0.01713949002887 -0.0140934031195117 0.0500480792804754 0.00323157494257313 0.0109948265773624 0.00789676630685339 0.0245404210929532 0.00941843756635429 -0.0219440454731084 0.0153943617060476 0.005725424055996 -0.0268361410140655 0.000313476016739581 0.00171014817295773 -0.0138548698273646 -0.0014738824009851 0.0011041225089889 -0.00456564296059768 0.0148469466418099 0.00183569173799458 -0.00729947609420184 0.0252824440313711 0.00537955365843606 -0.0233797405323433 -0.0140845075115155 -0.00147029132412354 0.00444082601254097 -0.0090289677376773 0.0177169161371595 0.0341283377986052 -0.000690850195073895 -0.0207764974862626 0.0325785467220061 -0.0490816227954515 -0.00495328551468639 -0.0456886866615039 0.0234565594010243 -0.0102240837162265 0.0476554041449182 0.0487324559590966 -0.0170907986204052 0.0586953877462193 0.0106781639403953 0.00490260212939276 -0.0387246452217235 -0.00805997458204892 -0.000284506959688005 -0.015061123580788 0.0177036056935371 -0.000776946184991299 0.000323239083553183 0.0367863289908763 0.00268193864410921 -0.0226971929110638 -0.0652966179656504 -0.0145228201729943 0.0640820557905408 0.0238315418676816 0.0213956873095659 -0.00931117665659861 0.0144592361469477 0.0717149930018062 0.085535160477856 -0.080421510121491 -0.0122287297569652 0.0645125948335634 0.0487465585095916 -0.0769988613152274 0.0919763932878001 0.0396580355879089 -0.000996451768104951 -0.0231614712058711 -0.0802668619116094 -0.00751239028953013 -0.0468157913491786 -0.012732131452734 -0.00227332677580324 -0.0908060945091845 -0.0847638970802026 -0.00771910187961402 -0.0538556653541842 0.0294635249064566 -0.0292060497511335 0.034860015859768 0.00269672799230368 0.074635365090883 -0.0636713483977645 0.0348957883588111 -0.0146610557137309 0.0288500393052045 0.0407685699748058 -0.0365656670359647 0.0284910581623883 0.0328889323683137 -0.0269651267893164 0.0323822806213521 0.0541093500939007 -0.0334108595390343 0.0504213260481192 -0.0450037779380828 0.0233198943385747 -0.00108100650146008 -0.00247669785656906 -0.0225004644914972 0.0327601610843187 -0.0387628758835208 -0.0411474651268974 -0.0217423957459199 -0.0334190037997193 0.0342014346079151 -0.0512420573357708 -0.0663362789160971 0.0667800831737309 0.0207467193635334 0.0120081991852051 -0.0668963350847742 0.0137653308145089 0.0146198032909521 -0.011219941191339 0.0866374668305706 0.130361102317429 -0.315355472914295 0.154410122768789 -0.131949851865306 -0.124904930657225 -0.350067806264593 -0.0898869081302812 0.233460585938935 0.111669300846673
  20 342.712539979503 ""  2.00998276489849 0 0 -0.0130934247098715 -0.00466514129372972 -0.0186245834789372 0.000564996717704311 -0.00705857168802553 0.00677144953456254 0.00280587226081701 -0.00355792386999436 0.0102993942763093 0.0183940691157095 0.000613602541639961 0.0122065204104112 0.0273264058951758 0.00372001865710501 0.000566636346333188 0.02021082882066 0.00377182362642185 -0.00867128038427668 0.0112352261713899 0.00369947710595879 -0.0108034219604479 0.00138286650778391 -0.00150028642802317 0.00219710684923368 0.00862856590324424 0.00134791865438953 0.000228545999353744 -0.0234403706093178 0.00265451608702107 0.00997660763295953 -0.0227964348661475 -0.0110922024273411 0.00954717257902752 0.00897233395328629 0.000897377314663645 0.000989844897218001 -0.0200656135892805 -0.017817695233771 -0.00918187013718135 -0.0240788263375995 -0.00865563618204741 -0.0370465499063881 0.0227074250413428 0.00150105668951948 0.0225016672164876 0.0385088849386715 0.00556403230169246 0.00132901069664212 0.00602621205804961 0.00543561365787644 -0.0209671517770237 -0.00855056626263169 -0.00332128701052857 0.00129574255602829 -0.404634416594469 -0.0660324371792614 0.012741097284241 0.184849634237066 -0.152831996899238 -0.24226377777618 0.110627329300449 0.233788679536276 0.275497627801222 -0.415722038642362 -0.061396380385288 0.0128841216926203 0.18166852805366 -0.220393176930701 0.257905613535528 0.128305920125498 0.228784008570424 -0.227669571143419 0.00761849542471015 0.00228566173458374 0.00267575085986462 0.01231096842849 -0.0035076212545472 -0.00356764992928304 0.00245045735847127 0.0026413178798674 -0.00378152282843281 -0.015840697723064 0.0128652251479327 -0.0219041235053712 -0.0142332962263194 -0.0245395558670623 0.0185741258385807 -0.0249344346662375 0.00645174265895159 -0.0125668503785988 -0.0127836593724593 0.0116925227687503 -0.0256598484631982 -0.0260743538179294 0.01584545911365 -0.0257376381089833 -0.0341746048816637 0.0121973374510166 -0.0204429610109204 0.0158182566335822 0.000404645907355739 -0.00511273336672648 0.000158388469814209 0.00593793013178655 -0.0089081199777622 0.0178279099765156 0.0154018565112314 0.0088432499813185 0.0157233125389374 -0.00015812031099562 0.00396108040199223 0.0174681109461227 -0.00770995317207572 -0.00947734450397835 0.00523418603518437 0.00673193429772304 -0.00854737833758846 -0.0095325816663302 -0.000804422237635835 -0.00998148002378188 -0.0113840654239254 0.0304238933262489 0.00803423000345616 0.0325396291929804 0.0275694298464443 0.0324702043139285 0.0287508738509909 0.00788700019377999 0.00635652514611653
  21 367.128966062696 ""  3.43917304350919 0 0 0.00122104761898692 -0.0080399569275022 -0.0478668218774461 0.0188499342982827 -0.00208455066851606 0.0355022009938301 -0.000735095017322447 -0.00478585095190757 0.0531168648718705 0.0273011939130127 0.00238684294086507 0.0543408423794897 0.0623054883668797 0.00470071739951028 -0.00538202336568402 0.0344400793387226 0.00720983453990486 -0.0480144864137959 0.00802844731008679 0.00864950061495861 -0.0534268396462431 -0.0245858723309936 -0.00598163631029878 0.00509901799641415 0.000543803753539817 0.00152918276071889 -0.0246453989314326 -0.0501624049840894 0.0466535545791932 0.0549814191922599 -0.0315201000253385 -0.0637168527571243 0.0491988957390407 -0.036069958168622 -0.000765386827483546 -0.074441900254976 -0.0379030056319526 -0.0522021061707766 -0.0188990873064574 -0.0348519298779431 -0.0230589509207042 -0.110611189007038 0.0414414727469864 0.00769245578247776 0.0870217289164783 0.110429646071378 0.00832571910092017 -0.00173114224833647 -0.0127946416225729 0.0129991941193698 -0.0912612750709183 -0.0843229729943331 -0.0161896531445386 0.000636934931583357 0.0344437003252981 -0.00453693982725126 0.143081030485605 -0.124717008813949 0.118787112676937 0.143116131593748 -0.108942426391514 0.0811096958376463 -0.0177263496547239 0.0387309993501621 0.00207981167410827 0.142986230604296 -0.0797437279336277 -0.104573012036696 -0.0289889572746464 -0.0802760423051288 -0.165438306301825 0.129967266556926 -0.080661352980463 -0.0038289871099034 -0.0755569222982487 0.0125076755400981 0.00200588198996407 -0.134105039943266 -0.0863748866685326 -0.00283518853046761 -0.0885546620594863 -0.0422732236593219 0.0221136668113512 -0.0438038754591211 0.0355590409611072 -0.0173151865956362 0.0471891822256793 0.0127840074776243 0.0299101672758261 -0.0396657563012588 -0.0209196770737276 0.0111510348302033 -0.0624558438903164 -0.056150266243518 0.0320136654048774 -0.0550270047400738 -0.0169663205605056 0.0437879750491084 -0.0598996756813523 0.000562851701567612 0.000909927600560423 0.0109146946318239 0.00935010470152877 -0.00336209126856333 0.00956861463871354 -0.00115721266019073 -0.00238749788621594 -0.00668284347136455 0.00114704682078659 0.00147386490619593 0.00839543065741693 0.00311934447824352 0.00371803941051437 0.0126371849245109 0.0750652338593688 -0.0256937192827339 0.00124533587967783 -0.0123680370924686 -0.017842454076517 0.0570239976241579 0.0151005013862626 -0.00114302589402792 -0.0149741622610747 -0.00370321932459444 -0.00471449490584455 -0.0168738371526836 -0.0165734993434076 -0.00554369076432002 -0.010263329560129
  22 382.023242996943 ""  0.372053355166715 0 0 0.00103907124626792 0.000696335061371207 0.00300512470835801 -0.000360018169515673 0.0383570828047363 0.00533095470230387 0.0108566643689722 -0.0487199727968952 -0.0035516324988282 0.00698202343029811 -0.0336162894635493 -0.00288015690532714 -0.00692283789071817 0.0535575548293636 0.0041595717021647 -0.0105334923461927 0.0738524244746177 0.00528246493278601 -0.00420027792285195 0.0516614128535265 0.00442681234610438 0.0111934244931963 -0.0490350613690173 -0.00363372213205474 -0.00678316093072801 0.0355587652271286 0.00280769464709122 0.0888736074837061 0.0268944712883589 -0.0340350787596633 -0.096175416054851 -0.00201689021753726 0.0334913797831696 0.0135298988503108 -0.119625643498576 -0.00962109626548401 -0.0118117319975584 -0.0188943421850224 0.0170220985796835 0.0213661489581314 -0.0101566698915604 -0.018563022780903 0.00804762405694943 -0.0460017462769866 -0.00544828810879962 -0.00873311918791059 0.0663543532432159 0.00503480914273852 -0.00660411389789418 0.0761480531520729 0.0078214691750838 0.0151338243057257 -0.0660953648525917 -0.00420485752931682 0.100496353523329 0.0549217216492084 -0.0683820167769445 0.136877280945945 0.0660562775725027 -0.101677372703432 0.149344556464175 -0.0464521141922053 0.0277653410540111 -0.105766616321392 0.0164726343407246 0.0659167837351419 -0.138987548234037 -0.0768898817978719 -0.0435978818753996 -0.157806114021828 0.0121682536287873 0.110771180445278 0.126320606512577 -0.186685425038198 -0.122259220197228 0.0198980418770517 -0.136883326012099 -0.0149475442783056 -0.0784002407259108 -0.2291860355953 0.0935853369293517 -0.00418171256257826 0.00186895120224464 -0.00238588338392857 -0.00710594247070691 -0.00144151821538976 -0.00266396516746488 -0.00507434417514236 0.0025879522453632 0.00444095342740445 0.000959511316365587 -0.00406464802924829 -0.00753297665708888 -0.00933115046589976 0.0076337048082391 -0.00759819463317219 -0.00158414732049624 0.00251299436852027 0.00540775493508636 0.00175566106886393 -0.000761022677638814 -0.00115894599705157 0.00176044505933925 -0.00198542210124107 -0.00010545864773877 0.00152227819434109 0.00359368927969418 0.000683103260694047 0.000538642825329354 -0.00168760705990093 -0.0005710319120364 0.00288150414802036 -0.00151933012774823 -0.00149690086043921 0.00555409948421162 -0.00541039059916885 -0.00146033344137063 -0.000465049691091162 -0.00332730273145133 0.00688612657149591 -0.00250190444958376 0.00432952854013771 0.00180033291552474 0.00430977096518161 0.00538899032288187 0.00132450736753107 0.00189238823724376 0.00469049721605229 0.00127107591530727
  23 392.825474618372 ""  0.0169463273027126 0 0 0.00124770164543838 0.0034491405200919 -0.00134585875190587 -0.00186961232083423 0.00493863069643433 -0.00226661783897782 -0.00386634198239448 -0.00701626918015771 -0.000695580859291009 -0.00790020675979386 0.0225159659329676 0.00163993731491136 -0.00172808847581503 -0.00934499150138688 -0.00189794324512732 -0.00122274046985359 -0.00813487931561937 -0.00225851525570755 -0.00662131999499225 0.0106796719163488 -0.00180954582944986 -0.00234917696104932 -0.0282775199576312 -0.00271083408108849 0.000873548004372556 -0.00361026050165389 -0.00120438798756813 0.0242022987358443 0.00705087435330105 0.0141107784281432 -0.0183818741084297 -0.000149288043283689 -0.0129604811740276 0.00434991386985746 0.00607225332014657 0.00650707291655793 -0.00232140955917128 0.00826503035112884 -0.00593754930052876 0.00394409681085507 0.00509716486305749 0.00512887555076139 -0.0112605311698841 0.0505243468463536 0.00529902848448296 0.000439815460302223 -0.0186019138150331 -0.00237702655856879 -0.0127341602538782 0.054508770064164 -0.000469450786103143 -0.00306680712563275 -0.0367367888503859 -0.0031868371780849 -0.0923361518480988 -0.0214022589391474 0.0243777397277306 0.101878713437095 -0.0154010527174475 -0.0855422360176671 0.083702899747009 0.0712562252815869 0.119939567593293 0.0963546467253605 0.00989583694676491 -0.0210412944060407 -0.0896085724331023 0.0518454198596403 -0.104331152108951 -0.0778688126746174 -0.0556559868635135 0.0747539361816145 0.191243417904975 0.281731766153926 0.417443475128624 0.0816713376342536 -0.52581368019367 -0.0124533406576786 -0.253189981178744 0.250867763607552 -0.377429986207002 0.00272385106095604 -0.00263455561454216 0.0032881732138464 0.00574548024625925 0.000703431542209365 0.00122965581134927 0.00497156364631125 -0.00212086511128299 -0.00203401570971005 -0.000386244320282615 0.00226756251588551 0.00694313443127207 0.0089339807976174 -0.00601604670362538 0.0070212696072355 0.00376087203404537 -0.00248925071602709 -0.00184873849718947 -0.00251702440914004 -0.000414122589002193 0.00110560041538578 0.00241665287496407 -0.00116328177726249 0.000602228033243666 -0.00350606557243362 -0.00202998768940206 -0.00224373242699348 -0.00354221078545338 -0.00111587070696404 -5.23396358099304e-05 -0.0021024017194038 0.000208141164847625 0.00149330286857969 0.0031225760865137 -0.000996000944276182 0.000728233072724036 0.0043714967477615 0.000215288279649485 0.0018436993502772 0.00133731249911074 -0.00151282977637156 -0.00487498034669215 -0.00546366200626231 -0.00379973888319924 -0.0037597196816048 -0.0061893320295721 -0.00424559481100168 -0.00369963943904861
  24 396.41606281064 ""  8.80151593791672 0 0 -0.013725827531033 -0.0326200404159497 0.0224506575576185 0.0214009612078348 -0.0224196565853485 0.0180655926971234 0.0623624521920029 0.00401495599008419 -0.00694484340938647 0.0608624131411347 0.00722886183008628 -0.00678226030241516 0.0315511705605373 0.0109221216832437 0.0222580406336576 0.0277582062857769 -0.00253118518796888 0.0335990465349854 0.063455885148996 0.000549056190341715 0.0413899130000234 0.0797902884818793 0.0149732872383582 0.0119632240867309 -0.0057516602122373 -0.00724187002508132 0.0236127908114185 -0.0296002281204264 -0.0336497272393786 -0.0079115931050721 -0.0340719060762497 0.0206122652921042 -0.0161256278819881 -0.0698328064605443 0.000358348344138423 -0.0618774655866767 0.00307554621852826 -0.0619351893027085 0.048587095591837 0.00250200642645357 -0.0457991780209687 -0.0109308483581766 0.0518216089688999 0.00350459156121761 -0.0268333262826477 0.0112941942372787 0.0176581526765092 0.0203243584108915 0.0697322031311349 -0.00321272426160006 0.0583866882510074 0.115177840865364 0.0245556173320475 0.0148274750324805 -0.0014012538754932 -0.00377158589412854 -0.0412536026035011 -0.0602863159366328 -0.0636744323702635 0.0359004926691851 -0.0601125804834764 -0.0633758934676946 -0.0612067898597524 0.0279459249125698 0.00137938767688457 -0.0616585478911014 -0.0845497263607092 0.0671123449553404 -0.0791408645554776 -0.0796070824662278 0.0258196289892664 0.0419928252333071 -0.123130740827897 0.0175487695591974 -0.0300058458158524 -0.00121006621967992 -0.0251702899579595 -0.141999082350558 -0.140959545476372 0.0188576183203851 -0.107164430638303 -0.0114364519787258 0.0124398229930346 -0.01939060350351 -0.0906481948047616 -0.00711962064730563 -0.0270802859182507 -0.0763775423441227 -0.00226887955878828 0.0270000360851235 0.00329520442560811 -0.0168505923887054 -0.0393273935483737 -0.060390124782248 0.033376548038794 -0.0437170517034472 -0.0663154754533409 -0.00675378832304733 0.0318888326553539 0.0304425911058003 -1.61275944425014e-06 -0.0237990982387472 -0.0307699255715673 0.00715485112116189 -0.0154423227129915 0.0398441512155583 0.0322287257750644 0.0203795353967327 0.0357632854739717 0.00294199941079096 -0.00461336730808107 0.0336283713225278 -0.0114263664959659 -0.0299427726752498 -0.0748921879764168 0.0148511688828892 -0.0134284494650901 -0.0377700989199549 0.00120344667627898 -0.0502135501799443 -0.0332071200814654 0.0374261302694602 0.0480851541969885 0.0710475478221607 0.0574578932665811 0.0528553954830815 0.0762985113932315 0.0498355387887931 0.0339310161066717
  25 438.80844836969 ""  0.64407059021644 0 0 0.000775855064634947 -0.0191820427236727 0.0117411147491316 -0.00621656375460385 0.00566586484285546 0.0106388312320026 -0.000267211720035093 -0.00739662204599563 -0.00410242520033324 0.0102422507194311 -0.118986310464454 -0.0147281660449624 -0.0268148269132258 0.127757218227852 0.00290159527752723 -0.00746349760071476 0.00654982854037732 -0.00361591377925598 0.0106441336725109 -0.102907456737568 -0.0102957418335279 -0.0169866933241809 0.111502175710806 -0.000128532890706469 -0.0023466065837058 -0.0126577453068224 -0.00191628723760886 0.0165505718589222 -0.00564682340616334 0.0120925465226377 -0.0020796250175391 -0.00875118730394123 -0.0132189628766678 0.000635341263448323 0.00547141774158417 0.00896925656249306 0.004302127905542 -0.0715640102746672 0.0552326955364213 -0.00913249083541279 -0.0413278667327271 -0.0583842156830442 0.025401749802769 -0.233921506073616 -0.0276009136022256 -0.0466104454619005 0.264414954247255 0.0123831217333205 0.0288132131809872 -0.227191695829678 -0.014177827185778 -0.0313445147493495 0.21902449804832 0.00435412653605382 -0.00226973411387924 -0.0174075306353123 0.0230444480154265 0.0352630586441489 0.00424979727663428 -0.0134587665470572 0.0293287409236918 0.00922125939756799 0.0360202528660406 0.0186925455707858 -0.0121847977112593 -0.0230896221796693 -0.00840243939471665 0.0126334279492268 -0.0184450842195651 -0.00862322553117948 -0.0151649133986758 -0.00378589763121394 0.0155996634724814 0.045209270044686 0.0693158821674818 0.00325395715984619 -0.0606801169402457 0.0151375988458364 -0.0121800375767778 0.0463466056161546 -0.0453474952598711 -0.0188797933656634 0.0146953862122162 -0.0162444094584011 0.0151318269930423 -0.00642210621232408 0.00188046553107592 0.017655414807415 0.0249979365027751 0.0176694101301032 0.0118608494257072 -0.0378403351736345 -0.0519842412015655 -0.0582702866937475 0.0518121874282213 -0.0520194568223792 0.0375557116480694 0.0359304349362939 0.0132339656639663 -0.000760020937041019 -0.00189507897298975 0.000457467376175381 0.00311255216618823 -0.00216230502910498 0.000816944745681433 -0.000673932366494087 -0.0041903233103659 -0.00149762007783936 0.00161179408825435 0.000109235713743887 -0.00313456468560904 -0.00465338172648857 0.000423770001512835 0.00144968759794358 0.0369556796846413 -0.0157636949931395 -0.0044286825663983 -0.0153377459737907 -0.0138732262185784 0.0267428531492087 0.00413241663013208 -0.00643502021736331 -0.00156802964757072 -0.000860514247201538 -0.00358276634549507 -0.00677825196449611 -0.00444346406268534 -0.00184439105352771 -0.000863090398226405
  26 452.28864644199 ""  2.75626227204988 0 0 0.00274828940262619 0.0561681079118758 -0.0346149400724597 0.0187512186651247 -0.0234870606347035 -0.0299357852473328 -0.0126092114091924 0.0533076944424871 0.0207557377321948 0.000614354218161501 -0.0193521050393288 0.0217942151331678 0.0131485804448757 -0.0194618835228458 0.0143842822682581 0.0143055406246259 -0.0149263186133116 0.00790439582782384 0.0157422343190004 -0.0849136243395296 0.0112322412556299 -0.00932818771031765 0.0559156637013714 0.0342722179432517 0.0186768038976374 0.0510863615047779 -0.0181172322267065 -0.028389965159587 0.0525717549636044 -0.0399027884778584 -0.0286943490848572 0.00425257881813876 0.0426350467517508 0.0385275802620611 -0.0245147435649129 -0.031570553098324 0.0190342179223564 0.191048530905874 -0.139989611490289 0.00821796454867331 0.116341208945019 0.145035329284094 0.0111994631158881 -0.0686067310955341 0.0269244129879614 0.0151440078062553 -0.0233067017553267 0.0138822223055417 0.0216712943069051 -0.164036930198954 -0.00145967391230048 -0.0147595982058659 0.0684639678901705 0.0346009829500264 -0.0407946884698709 0.0595539495181263 -0.0519679583004289 -0.0466154039326091 0.00873479343471777 -0.010416176300405 -0.0531849647156595 0.0674867553878243 -0.0712739893325448 -0.04597398654225 0.0463529285374349 0.116021509961108 -0.0400603859378467 -0.0784417684951693 0.00901410698938827 -0.0526248450667355 -0.0245318096446714 0.0785080636208212 0.115857488123466 -0.0252632391313151 -0.0393301437574893 0.0525094168146751 -0.102555492813401 -0.0373498617444952 -0.0405732519118059 -0.050571094705558 -0.0258107030682739 0.0469395843979872 -0.0429620078806169 0.0369181917658014 -0.0307556787177467 0.019634467940713 -0.00245697102335787 -0.0385865769264535 -0.0654334131597391 -0.0502507318600579 -0.0316829335114322 0.0951801434597674 0.129494427044203 0.149528111519679 -0.142794584379012 0.131835289317067 -0.0925841754240321 -0.0995496235388572 -0.0356572379325309 0.00108173878591242 0.00550908864873939 -0.000543980756998033 -0.0112881522195676 0.00189901665014163 0.00338437394895228 0.00387592335244712 0.000140311764896243 0.00326253077436486 0.00146096136423447 0.00553458833470833 -0.000433293036343639 0.00428312625870296 0.00857302815792551 0.00117656685260908 -0.0948711602812381 0.0322856054814541 0.0149918706962481 0.0343890502010619 0.0312577770858601 -0.0594978686657462 0.000735340808930946 -0.00479287943067444 0.00917388030988098 -2.33981511389563e-05 -0.00245274009539871 0.00725391963285664 0.0139966962345447 0.00288686972914821 0.00613507567542273
  27 456.271189152976 ""  1.55282826604141 0 0 -0.00986112774644096 -0.0465008860544239 0.0216163767087132 -0.013707471183013 -0.0438654196145955 0.0203444881972116 -0.00645174221765832 0.0873828993403838 -0.00661847697058786 0.0013773579200481 0.0454820704463292 -0.014423805922684 0.0101705507616788 -0.0816028693974137 -0.018501653163812 5.42845815673032e-07 -0.0296774088187164 -0.0090932727030132 0.0108973087954558 -0.0715625283660235 -0.0176999630125927 -0.00163092478647314 0.0335616217215934 -0.0209097785647715 -0.0310059911637748 0.0598806495491482 0.0249323451547156 0.0138719695843607 0.0292844381695591 -0.0574064605825865 0.00921444949936275 0.0672880175748161 0.0646160371764985 -0.0276686687867597 -0.0462916159795264 0.0212899133261319 -0.00365350841829742 -0.121816663028389 0.0821589667123371 -0.0471158129848936 -0.0766147730837073 -0.0859971723032742 0.00268994207708337 0.0182991984988898 -0.0233365041646348 0.0207028066046331 -0.153927095359064 -0.02315165748519 0.0206380971520884 -0.13119171209964 -0.0177312649714204 0.00380079675300562 -0.00592478138913292 -0.0226097509217684 0.0190216506686421 0.0940159092807376 -0.142114416005903 0.0372123276022663 -0.00624462772054563 -0.0833222094310933 0.0433019314552719 -0.0592241467725697 -0.0452879873480368 0.0117501052315904 0.0860404172691205 0.094836993646556 0.0301796775036352 0.0668520113146925 0.0960039346801921 0.0403759034515643 0.0266666982660985 0.0313336882282386 0.0697168482553308 -0.0583813923742441 -0.0055697100238604 -0.00964309258748046 -0.127904413328103 0.0106686702698899 -0.12433718347356 -0.0905464012217603 0.0437415301517964 -0.0318223606128124 0.0301708307963052 -0.0268918233002843 0.0283605502030628 -0.0138836968826051 0.00598379731387927 0.0305034381233682 0.0450238540545342 0.0289387114010713 0.0202627332843376 -0.0633219531032955 -0.0889517055089643 -0.101620213840749 0.0963717568211412 -0.0903347201968452 0.0647090899993092 0.0707610500510998 0.0161344165892875 -0.000855681692240038 -0.00347867140788918 0.0010104589987181 0.00542619702793251 0.000621404057855095 -0.00292775829097544 -0.00260194561490776 -0.00195253857802045 -0.00208455719090066 -2.85955464677451e-05 -0.00268499060016491 0.000935862295189851 -0.00441723252450989 -0.00475734058501236 0.000192358581802495 0.0632483992403814 -0.0179531355613014 -0.0100024223334239 -0.0280479772231356 -0.0211250570206741 0.0341611442383531 0.000345453824950713 0.00148759633211956 -0.00655218782578597 -0.000232746008944238 -3.13727666714804e-05 -0.00447090587347047 -0.00979536570956616 -0.00415098102936004 -0.00423920157870702
  28 474.386977401126 ""  3.05011615625487 0 0 0.0425341064964604 -0.0386234958556066 0.027726649792149 0.0198534180146562 -0.00213414639274497 -0.0266171078089908 0.00390629164071988 0.0108278506859416 -0.00803753549194077 -0.0338691025710974 0.014130866266233 -0.0058431287477533 -0.0498862748963377 -0.0245574224754336 0.0285986074870481 -0.0332387688910088 -0.0108320263231336 0.0294320214212914 -0.0214512758749846 -0.00473798418832727 0.0484178682476448 0.00887767430289344 -0.00526490263498351 0.0171893407887922 0.0362678803343208 0.0143770992608723 -0.0695817125041522 -0.0367695660722267 0.0666284149562965 -0.0151817932662868 -0.0147706655549704 -0.0651430424188361 -0.0115636208986648 0.102126534109886 0.0144438345219986 -0.032932779427516 0.0819760894654126 -0.108114718588561 0.0903887951277693 0.0650578245064258 -0.0706799278803427 -0.0535008602741225 -0.0443936014981734 0.0140369370035213 -0.0299200830113103 -0.0822264437649055 -0.0495106812127062 0.0229984458231672 -0.00495596405350043 0.00011416523316343 0.0825072493274509 0.0380731033690006 -0.0122835815892371 0.019397819560649 -0.0516051229436548 0.00726221510379903 0.0603634707096038 -0.0733882198986512 0.0690177222516558 0.0322143404810379 -0.0805207474808913 0.162717952295904 -0.046223334933542 -0.0476654066716296 -0.0144227988397452 0.0795239006285866 -0.0261373244146225 -0.173993608977869 -0.0509434780055104 -0.0453955045009837 -0.0905358684122271 0.0323800220831503 0.15944403179579 0.0216115146062849 -0.0269152856292122 0.0491265139206463 -0.00163008832104252 0.0345484119173079 0.146058439928891 0.0159355661107027 -0.0205371282074496 -0.0254562343555715 0.011469459648669 -0.0172384315331611 -0.0112031780963187 0.0123057764023401 -0.0276591401261015 0.0133519079225593 0.0293342827744502 0.0639877111831594 0.0378095614254336 -0.111530357431282 -0.0950153620518741 -0.137824417143139 0.0846580879906145 -0.0953275368005409 0.0534371459167158 0.0388044304310587 0.0634218757649527 0.0175123855987722 -0.00856535293642245 -0.020886135818651 -0.0419547237609696 -0.0179693965911342 0.0115033678994181 0.0253736572876026 0.0196636355967098 0.0100665809434517 0.0255394901931324 -0.00255850183469343 -0.0184776546930808 0.0206921948504525 0.0042688394415368 -0.0135277054135872 -0.0518298927328462 -0.041625220312678 0.000758539304088331 -0.0666993849149324 -0.0346061395216556 0.0156833554384027 -0.0351827096853532 0.0162575400928819 0.0403673155938705 0.0549281100990512 0.0429125919174396 0.0247465136960723 0.0504428899949821 0.0464782979447394 0.0269301397339779
  29 496.112240052679 ""  0.602876994744606 0 0 -0.0451792998313389 -0.00580095374731788 0.01642419328694 -0.0314441969645341 -0.00862618364288508 0.00997278256252184 0.0096865778777902 0.00572074759902918 -0.0315797050967227 0.0148545520161437 0.00651245930829208 -0.0320513448490978 -0.015012463839363 -0.00533311878789231 0.0143496590925711 0.00201135534814485 -0.00160747670398245 0.0396537591557125 0.00742173083265457 -0.00134205452283437 0.0498198011746588 0.0321322566667057 0.00305934392484346 0.00190963437468609 0.0358002547884949 0.00636717273959236 -0.0103061481234824 -0.0227233644652254 0.00940721299356775 -0.00406903699540126 -0.0191017202114356 -0.0147746788141464 -0.00475797854775623 0.0434218827106679 0.00850382034278917 -0.0378458183858931 -0.0449315233214566 -0.0274376976591689 0.0334389456324161 -0.0620154963892694 -0.0139403099601059 -0.0191031375109697 0.00378365784730284 0.00218608576517643 -0.0555160249241892 -0.0624172675308302 -0.017879312291303 0.00858410055148858 0.018282691692772 -0.00259218298910771 0.0720562823261594 0.0915380836910032 0.00179282299314236 0.00571554279182235 -0.0403424844584158 -0.00318334129177128 0.00855230299046543 -0.0484620039984358 -0.0274369372395459 0.03429837476953 -0.0591684638134865 0.055749455907929 -0.0407155574207035 -0.0395701793565484 -0.00896704801198635 0.00932759750606147 -0.0406992441707211 -0.0667944117362182 -0.0467141252627082 -0.0541942971673217 0.00836695532569943 0.0367093875662143 0.0377514256411924 0.00814179456652133 -0.0377486261709904 0.0493501357302305 0.00891299908053151 -0.0446453725611879 0.0367804519749574 0.00721155424806249 -0.0383251621745748 0.0134910379688742 0.0369902214678085 0.0121043486022033 -0.0190810380802443 -0.0596592438069369 0.0145398724241868 -0.0256098884018721 0.0196882794561754 0.00962113922622122 0.0115056718020953 0.0716703566198851 0.0242458827909373 0.081029102725806 0.0628887437224954 0.0117096596325781 -0.00232052127883561 0.0488316866353713 -0.00162849673473316 -0.0411122156836065 0.0144056257887006 0.0441140550142468 0.127158438775829 0.0485257203105792 -0.0476210136637126 -0.0651331650669506 -0.0449771212082192 -0.0238843527127035 -0.0640895861780941 -0.00260900499424626 0.0384675815638153 -0.0602497628611011 -0.0265830447369053 0.0202172087452716 0.22904305746737 0.0832738999197616 -0.0300726585222406 0.131706814851202 0.0527277465806049 -0.00162772028758374 0.0823817439967006 -0.0320592731888353 -0.102168379402741 -0.132440294216883 -0.0984253043778266 -0.0629553351535803 -0.133526560967266 -0.11274353924636 -0.0674461547363417
  30 536.404109058356 ""  13.6831768519504 0 0 -0.0981171510574204 0.00650896915953933 0.00363710611556129 -0.0688599343005772 -0.00188633289575881 0.0721609986106173 0.015514891359482 0.00301339640316841 -0.0476893225434613 0.0291576818366281 0.00395038797974516 -0.0585819856373098 -0.0208066948467509 -0.00202042821356931 0.00679132228244935 -0.0023618168388886 0.00147794846988708 0.039907939290729 0.00101185786575121 0.000652536259345262 0.0425179180633226 0.0363325531703031 0.000992986278540323 -0.0328257762166565 0.0323896293853401 0.00307342091744778 0.00698618426309983 -0.0102174330392235 -0.00750925934548528 0.00264822721486931 -0.0124245883420387 0.000970089601031009 -0.000449505840965532 0.0320475040731787 0.00678799104019658 -0.0299487316152435 -0.193545189656379 0.0362035208207414 -0.0393772310895221 -0.157293267089624 0.0187899770614565 0.00696288725508874 0.00306145500605099 0.0103156166285589 -0.106346038184874 -0.08302142573031 -0.00995866234560178 0.000146141901857012 0.0170897122582119 0.00191851503221517 0.0749830374124564 0.1087051495291 0.00894770927740647 -0.0277409951363106 -0.0288572692057359 -0.00756357755759564 -0.0016775241132163 -0.0276144389051659 -0.0491311987597692 0.0308918767668438 -0.0385377244879726 0.0216018729489772 -0.0277180429633041 -0.0308212864631008 -0.00645819554583453 -0.00876375634124042 -0.0321990198222517 -0.0308138377182705 -0.0352015320902603 -0.0425514084960859 0.0364478972488764 0.0325870841292259 0.0154071999775351 0.00506715928650596 -0.0310178753225771 0.0469149303146844 0.0114925241732384 -0.0481493406357628 0.0191897143670792 0.00562063517961402 -0.0325862153584227 -0.0117538471299019 -0.0219932643382653 -0.0145148933206507 0.0881863824324785 0.0259820980948008 0.0367887418008169 0.0529432012143127 -0.0133888945230527 -0.0775192093374698 -0.056386132169707 0.0208496028486647 0.0266350114076685 0.0194695992099802 -0.0870834174356224 0.0358528004687357 0.0270023422193092 -0.0311074970470941 -0.0706272589604609 0.0137227522014198 -0.00639685458516696 -0.0125600631192277 -0.0593841827922844 -0.0176317371330216 0.0243611411231404 0.0240613301350373 0.0147251018499091 0.00653252200354137 0.0265142417695102 0.00311834861869783 -0.00299379047136774 0.0273897256248243 0.00716236487404618 -0.00388685154706238 -0.0573277125535304 -0.0495288356757902 0.010332312479465 -0.0809971298848814 -0.0321517395599098 0.0371752071561071 -0.0317719066212754 0.0126033656322788 0.0338339516696589 0.051042913347753 0.036259945988022 0.0225974831231381 0.0471118171190168 0.0389795697774527 0.0219345801808697
  31 552.95324626094 ""  7.51878805730337 0 0 -0.0168202797726066 0.00277756992481031 -0.000920613156374825 0.0329178888998985 -0.0118536510295794 0.081091975483015 0.0728454617613616 0.00503183330143146 0.020332789605532 0.00869661298219682 0.00172286658051302 0.00900037300140621 -0.0326229110663291 -0.00650877451279923 0.0338158804074842 -0.0596009405747177 -0.010701892193182 -0.0221407640559766 0.0309098499411864 0.00593373957445594 -0.009151292504088 0.0609774076312662 0.0110393102816176 -0.0364015934915379 -0.0867016004009456 -0.00883905601607313 -0.0726451762012753 0.00944575965977417 0.0721992829692961 -0.0333247339282059 0.0303781759084027 -0.0607072631328518 -0.0381477728646243 -0.0383608629736982 -0.00887202587288436 0.0555066737836382 -0.0716859419004411 0.0186648888019548 -0.023815198247634 -0.0376054906898622 0.0112941130436047 0.0117861417648724 -0.0284923292357925 0.0089128770882008 -0.0643414293004684 -0.0063967943756471 0.00230090968538336 0.0363069297609604 0.068124202594553 0.0122788558493607 0.0671477948163552 0.0443109296541882 0.0104357860334269 -0.0369952755949368 0.0579577857412003 0.0329522612202202 0.0302186743542353 0.0367153566949373 0.203510416244466 -0.0863039786276832 0.0644883342184361 0.0470160171220039 0.036235108792411 0.0663793331521521 -0.0137692599711818 0.0316065891950306 0.0769431620235344 -0.0273713992901753 0.0352405825710077 0.095781609816949 -0.174369354491498 -0.103691069428722 0.0627154884366049 0.00828457706950586 0.0737326704821657 -0.139395410866517 -0.0307334788839346 0.180709329976301 0.0618632291010902 0.00163844557666329 0.0757627214187952 0.000832790268663328 0.00397315674342401 -0.00641114986720988 -0.0205083868754481 -0.00288354990246827 0.00913190742535076 -0.029207225230922 -0.0116168194718543 -0.0389785278660653 -0.0325843217778022 0.071107114059992 0.0343276139688643 0.0516577861885546 -0.0362954766989928 0.0343373466898317 -0.0592845290318013 -0.0202423990411227 -0.0376653570235347 -0.00128814735834156 0.00419740541309458 0.00527471608532189 0.00677598874098969 0.00914634935175866 -0.00751041191076584 -0.00184780085605175 -0.00188658718922105 -0.000827235316757554 -0.00263138499897491 0.00277452354917113 0.0115707997183516 0.000197231294586911 -0.00661956320994042 -0.000630206048011251 0.0147731261058873 0.0152830837473033 -0.00483217249797035 0.0125622151066208 0.0121258237961105 -0.00721888832652338 0.00948368712568928 -0.000289633057241767 -0.00744783997260396 -0.00821673788037962 -0.00670817143894531 -0.00132314484478184 -0.00527057479517201 -0.00849673310291615 -0.00464267374563602
  32 579.41328053197 ""  16.036423816906 0 0 -0.000265744105495078 0.00117336529244192 0.00176795483732872 -0.004090898923631 0.0262762097742752 0.00156269498161442 0.016217256188354 -0.146089062260091 -0.0126134396775792 -0.00475453874783091 0.0327554529662277 0.000699828045739377 -0.00103594434894699 0.00631173380849051 -0.00019525520291718 0.0223787765639327 -0.146219667961778 -0.00682338824993499 3.47401337973472e-05 -0.000767057531414338 0.00100974982863448 -0.00506021135297261 0.0390636473853793 0.00252882009690131 -0.00220113053996521 0.0264785644930314 0.00257326649568689 -0.0119718346875143 0.0299557625843917 -0.0316835641286833 0.00207023950789691 0.0308967917067479 0.0362958768833334 0.00230691930985596 -0.00590578800013288 -0.0017331761825777 -0.0196864459593367 -0.00416796765686719 0.00284211565146214 0.0163790778346541 -0.00349938060668381 -0.0042970529191496 -0.043533364862666 0.313373325500046 0.0275410517595563 -0.0400288479896133 0.249696983414522 0.0161631399920048 -0.0325294543395824 0.235284428344533 0.0114042645725192 -0.0341050929948845 0.331052823603847 0.0152587729896937 -0.0395805683714467 0.0530826507845073 -0.0690387068020696 -0.0115992890056107 -0.0273277747456721 -0.024843455926646 -0.0253307027491468 0.0266583952138061 -0.0511757555141531 0.0200481016834634 0.0561066810919144 0.0742510515083107 0.014372941805313 0.0278138427517375 0.0527472742699989 0.0161182025373991 -0.0185296600209632 0.0266871701838481 0.0369042665920189 -0.0228527698356943 -0.0308110705947799 0.00540669512265514 -0.0144926930875128 -0.00428654702220305 -0.0282160879323454 -0.0357299446796217 0.0246062681653869 0.000515274383007435 0.00141743399187291 -3.18206129600572e-05 0.00055999877944473 -0.000701964899020496 -7.0331024355978e-05 0.000317988608139569 0.000309564562139943 0.0010398068606783 0.000219178375395738 -0.000730799286025245 -0.000459718513840293 -0.00104318813517916 0.00243354978178717 -0.0010193088970515 0.0016113551783219 0.000896632987799452 0.00133097506623519 -0.000550731042286405 -1.44350459217507e-05 -0.000260894850501784 0.000219632910470921 0.000709619242792134 -0.000165980357550252 -0.000139186662800605 -0.00153970920965787 -0.000382367084762655 0.00117301981079647 0.00124588342299129 0.000442660778498947 -0.000650117453493678 -0.00177583560440606 -0.00123747548548763 0.00612758743643141 -0.00380278535295806 -0.00199525339063262 -0.00334675291888944 -0.0015010106405136 0.00868886126237898 0.0020773388498018 -0.00331457340216178 0.000235999723760779 -0.000891157235372663 -0.00126494554420531 -0.00162401444674996 0.000411331481809286 -0.000630511013632172 0.000185741317262517
  33 652.185943951854 ""  1.77448983760675 0 0 0.0332992490928603 0.00359163129602422 -0.0136883287334427 0.0111488730737853 0.00220145250057677 -0.0112088527569859 0.0262109492591213 0.00580738789406144 -0.0294934605128326 0.123352363901967 0.0137410895187547 0.00803965925460068 0.0410921436669 -0.0010842920947498 0.129940903128198 -0.0274686656359306 -0.00610524389352978 0.0291164003900905 -0.138585433498489 -0.0202659496468515 -0.00528135224417541 -0.0546943377484592 0.00342085184332563 -0.125205557345582 0.0046513703039708 0.000722944114852776 -4.60369392253642e-05 -0.0020105190679633 -0.0106581484973678 0.00651054321065596 -0.00499196977746558 0.00903717664198813 0.00761040808803808 0.00180478476774623 -0.000149072973419807 0.00811932285386131 0.0464692910567194 0.00266758576063966 -0.00940590168777322 0.0415975029108681 0.00479760693016261 -0.00428395617763196 0.100374496845387 0.0122051155146266 -0.0378225761350036 0.00546185996753714 -0.00466663216085882 0.125719307022387 -0.117118980220731 -0.0192881619596159 0.0350714886337047 -0.0260785097091386 0.0102164596704029 -0.122230792621208 0.000544612803754824 -0.00841103820247397 0.00402331513736965 -0.00517444521268141 -0.014180989858596 0.0110534229008421 -0.00305343919981741 -0.014959024758854 0.00308996306417613 -0.00179484395042891 0.00805005205638277 0.00516988803585122 -0.00720613793098724 0.0131952968052632 0.00480546638319637 -0.00885168815076043 0.01064102329079 0.0122904396325608 -0.00180719885642533 -0.00170898256747711 0.00573445306112794 0.00334512907223153 -2.97937114278389e-06 0.00663012235909973 -0.00226699637060375 0.000524882583726611 0.00572928573159181 0.0016494509048874 0.00169510498125139 -0.00123555557341844 -0.010092856166166 -0.000634583350172825 -0.0028205866437147 -0.00841609507989506 -0.00131036170064474 0.000297890278553377 0.00114167752580272 0.0113290083145289 0.00171895290901968 0.00517787329792604 -0.00192450204307068 0.00248412447665987 -0.0165214184769968 -0.00155607428017506 -0.00265813194978042 -0.000194501058117686 0.00025800136695681 0.000577997663152224 0.00205058219700408 -0.000881075530581023 0.000280406491664605 -0.000390712637710169 -0.000907230005702052 -5.00390920814408e-05 -7.87304294596008e-05 0.000445578198794429 -0.0043386744545463 -0.00324346960201669 0.00344940631170861 0.00194667982844813 -0.00623238812234859 0.00368755844857329 0.00216545445346901 0.00584643010726441 0.00200049821098888 -0.00712432647602185 0.00183565425942098 -0.00141121001849083 -0.000623915252043095 -0.000238039253726525 -0.000444800071749742 -0.00129764738042066 -0.00151358564507078 -0.00101326765744567 -0.000221260304148884
  34 681.046193316083 ""  6.70886453330561 0 0 -0.0438949874924081 0.00343616811487428 -0.00271178657098826 -0.0624389807654733 0.00884968743733501 -0.0879444312248451 -0.0523200770460952 -0.0046696447781914 -0.0352702579896219 0.0793749447312986 0.00770355061031929 -0.00515343874806436 0.0804004118651089 0.011614411043718 0.00946853323956734 0.0549164612221702 0.00790127135449997 0.0346094537524882 0.00264618473148512 -0.00364446194038863 0.0665956438156932 -0.01038693352236 -0.00832971531113947 0.0738132298397011 -0.0305632165250439 -0.00348759849804872 -0.0237748433131496 -0.00998364596812537 0.0643972185563393 -0.0421793941931172 0.00917561903357762 -0.0606216617341108 -0.0489726695731954 -0.072902179816896 -0.0134600899456344 0.0453787657192306 0.00433490687073703 0.0033674106498967 0.00489268421430415 -0.0393533463984608 0.00160663248883778 -0.00831926626009948 0.120029489994099 0.0103445110172802 0.0813177654441699 0.0523128929099462 0.00948026079560522 0.00546008851376484 -0.0193113391071728 -0.00222223459425943 0.0263537775587032 0.0764918417874128 0.0111078768078741 0.0806738643178465 0.015057934984202 0.0539536528961809 -0.0217468930965786 0.00057718097886651 0.120715296276525 -0.0642773236670919 0.013485908323646 0.0501863951906208 -0.0157026971097726 0.0297285896084097 -0.045655440917271 -0.0279053284311566 0.0274185188907183 -0.0427464087342509 -0.0212439637870332 0.0354659660891878 -0.107873415170111 -0.075945706691126 -0.0466546846279802 -0.00829894794729683 0.0523709309228206 -0.104258429241099 -0.019751074967151 0.0829355452804759 -0.0457098204325431 -0.0110976836972494 0.052506916850792 0.00322469417260781 -0.0111890270406324 0.0108848189502358 0.0277545726198474 0.000579880914398486 0.00161310308937539 0.0255865701182872 0.00557397825052723 0.0179262400126792 0.0276596719413401 -0.0590375724862655 -0.0180909388621252 -0.0299429798697096 0.0146066602393672 -0.0159090070903284 0.0526891613650017 0.0131255927757891 0.0180741258282839 -6.31294830944499e-05 -0.00292807225563729 -0.00297225241804974 -0.000460197986049329 -0.00384192664393031 0.00521644670652206 -0.000693674759789913 7.57899429265175e-05 -3.25393585234577e-05 0.00104671685528804 -0.00159520578421801 -0.00878431385946082 -0.00191128124046563 0.00558013342914104 0.00159109581265755 -0.0183003584274154 -0.00129196196293133 0.00636632867255661 -0.00211281340061938 -0.00432987899981251 -0.00206104423002796 -0.00530854480518232 -0.000150087908706077 0.00232656956154401 0.00240298052042793 0.00223789018024337 -0.000652209649008927 3.42187029947638e-05 0.00228848589311313 0.00121105680287111
  35 708.09671420293 ""  61.2265653930225 0 0 -0.0146214608368147 0.020655123204301 -0.0330280667955779 0.00108076535528191 -2.41904169379683e-05 0.0200882776092153 0.000694758677645298 0.000176134665243618 -0.00138801488097424 -0.000392456717541597 -1.72679366207087e-05 -0.00482826806865984 -0.00538095761960849 0.000680250623107712 -0.00167210175509604 -0.00233439794219754 -0.00499789964293498 -0.0002887840784648 0.00295036689517897 0.00195123471014983 -0.00111147633125183 0.00573443271503115 0.0012479735968766 -0.0064656755595695 0.000307840705114561 0.000136169232077065 0.000451969521538458 0.000137380260818381 -0.000862427081712526 0.000681254051795058 -6.70050083019359e-05 0.0021266852824069 0.00177378824178934 0.00265002689195373 0.000327947468518339 -0.00192621124834183 -0.0320140030703242 -0.0225505536460232 -0.00100937680635997 -0.0646462562905291 0.00785495298065939 -0.0957428018675997 -0.00601315222041054 -0.00167777424353035 -0.0161413630501427 -0.00865504450449018 0.00461442062913162 -0.00150966777869237 0.00581764753496965 0.0055526209073921 0.00528971206459378 0.0112207748115634 -0.00468054835772586 -0.00687872460517386 -0.00230933554657113 -0.000187851508960933 -0.000848671025592618 -0.000400025231140246 -0.00499863007043971 0.00210812154382588 -0.00167141074568394 0.000331367177076383 -0.00134780096692557 -0.000844658483595407 0.00186854265800057 0.00142765820057821 -0.000729022246862862 0.00126521345743445 0.00075400943084253 -0.000885551133319224 0.0033314637383358 0.00285041788611197 0.00293322608515254 5.3834107063992e-05 -0.00244518675864104 0.00314159521676597 0.000307193986138235 -0.00235203859650441 0.00205517920141443 -6.79551205014047e-05 -0.00169084071245995 -0.0153013350902456 -0.0287812512366283 0.0189366066995236 -0.0107958012437897 -0.00672108868199697 0.010388402636769 0.0133534952200319 0.0447653520296557 -0.000188892813388081 0.140109295805632 -0.0714161973955907 -0.0965472043637923 -0.10730377040633 0.0388126690866663 -0.0517968063974836 0.01393522249386 0.0786026528143014 -0.0223018839868107 0.0012111299693838 -0.00423557389652969 0.000192371379206191 0.0561877987916985 -0.0586019493767168 0.0434522000201462 -0.00846829007868397 0.000245389457215298 -0.00245293239926717 -0.0121841274163218 -0.00588797832101239 -0.212111046375502 -0.0826015776256925 0.161548218871824 0.080228558411555 -0.519285917726334 0.236021334906211 0.165825222496273 0.298719470453265 0.103485457769106 -0.429126900666168 0.0139850370130619 -0.0143237145120226 0.000631101791533246 -0.010512849224943 -0.00281159818786739 -0.0308757793010013 -0.0358706779957914 0.00834084209943221 -0.000960226192578486
  36 757.290562068215 ""  1.08497618772175 0 0 -0.00268406614927118 -0.00101911897345208 -0.000565585699789628 0.000529640337087367 -0.0141371097172459 -0.00404515308306292 -0.0161690403882044 0.138136858728365 0.0107329845457763 0.0102852355540371 -0.0758451015541532 -0.00519929684254796 -0.0107813901843483 0.0702874185846204 0.00695557451150141 0.0229729665607951 -0.156172672184033 -0.00913343844132077 -0.00847512181827885 0.0735222699263634 0.00229451677506774 0.00902779178298788 -0.0729711327573652 -0.00371747952137251 -9.66547266571511e-05 -0.000478178032687544 -0.000193795977720404 -0.00256984985243481 0.0166766260758893 -0.0134632824282778 -0.00266693095810277 0.016507372460582 0.0161666415025949 0.000657130006810787 -0.000496448029491136 -0.000565129473330687 0.00945578518642531 0.000335912511475299 -2.31102345611179e-05 -0.00849919830713616 0.000673306527910984 0.00197397392462594 0.0214945862355474 -0.168453658380865 -0.0169200546705365 -0.0358573101158434 0.237456346931451 0.0183234283581587 -0.0279860477622601 0.212278151640621 0.00773866576052466 0.0185946234306473 -0.202831122805803 -0.00972822889717693 -0.0277374971184632 0.0259681389743707 -0.0321570133501094 -0.00595914466594495 -0.0258919758416746 -0.00413844780756353 -0.0195214888936312 0.0258993679271654 -0.0337492002137149 0.0189546485598768 0.0313679253749422 0.0365252583076528 0.0111583411438547 0.0287651845338561 0.0378069185826468 0.0132766558777302 -0.022278552629038 0.00284258711376456 0.00951013509443883 -0.0053972709625722 -0.0087345120264465 0.000601857376189641 0.000272968932500293 -0.000599774531084333 -0.00602313908934747 -0.00866663338652303 0.00704755278157436 0.000685467868375409 -0.000717115276390177 0.000371195386962489 0.00101134480437336 0.000241838238204471 -0.000124466579319243 0.000771366800991533 -0.000585764949314977 0.00102187296002622 -0.000654046253721139 -0.00239663206168712 0.000865844474433909 0.000660913629835616 -0.000463303180143558 0.000153776087683075 0.00171984485671277 -0.000634776409658752 0.000939413027707745 0.000119615418477007 0.000113797912560796 -5.43713082904773e-06 -0.00123661523998224 0.000785442083335663 -0.000742265982423943 0.000226132841497176 0.000927813082651796 0.000309608778003939 -0.00129309681563018 -0.00118976390657084 0.00591022478214784 0.00315355234358122 -0.00318690321373621 -0.0014293768997043 0.00900997046109812 -0.00411535251761347 -0.00280011286917736 -0.00603050038019234 -0.00254830747445207 0.00607378902911517 -0.000823214189086684 0.00198869946429799 -0.000145365723508176 -0.00136715071236477 -0.000880917626019623 0.00127420022543828 0.00137586972569645 -0.000360690815581372 -0.000202938778397194
  37 813.969256319336 ""  17.231743040876 0 0 0.0865131490497087 -0.0104816399672957 0.0208800104621319 0.0330325618553743 -0.00592534806801237 0.0843207407015063 -0.0100753494548142 0.000535156699893443 -0.00465066991267164 0.00857203484589619 0.00830008006834647 -0.0707562224997772 0.00119900279944663 0.00811568878627522 -0.0920271948507414 0.034865742154513 -0.00176153330645462 0.0292916305041633 -0.0727937729821639 -0.0101775193608816 0.036774200837502 -0.0483326600252439 -0.00728276368420669 0.0238679570962277 0.0516840237607669 0.00560720752565365 0.0473772521950939 0.00398871725519157 0.0553922153529297 -0.0265019403829632 0.0197169034003289 -0.0475148919457076 -0.0306500453791888 -0.0344603104681948 -0.00739729525296587 0.0411712550835825 0.0513022694424853 -0.0239555586717203 0.0283485875517719 0.0964790326276343 -0.0139576547259399 0.023307304560214 0.0231521809578611 -0.0047441863172588 -0.0552926504037639 -0.0900715977826921 -0.00902840646361856 -0.103328529694578 -0.105138647580972 -0.0146011307344925 -0.0274982160949336 -0.0206830707201689 -0.0155038638185488 0.0276056319160509 -0.0378894417513441 0.0856349951837957 -0.0753837191322338 -0.0102682184862096 -0.036941904720419 0.00389307343865764 -0.033099002241275 0.0755822001817849 -0.0733596851852494 -0.010145147600533 -0.0828041483932011 -0.0812665686800962 -0.00923731460063943 -0.0725623135535274 -0.0783056419032215 -0.019640999345619 0.0294736192448047 0.00694436341514651 -0.104046937953957 -0.0206433705928558 0.0277395124090101 0.0267213973794068 0.00578812310123145 -0.0352273755378023 -0.10508836218069 -0.0146826501325567 0.0279733212575865 -0.017230832103087 0.0269868100472434 -0.0383840035075137 -0.0107173765546823 0.00033922574536404 -0.00215584806602442 -0.0228730903872991 -0.00724228978268383 -0.0274830939098024 -0.107162427627565 0.144103482570271 0.0509808439391506 0.0927340208214333 -0.0406241166845175 0.0361933378733255 -0.0480371633192369 -0.0417793688028028 -0.0110549700988689 0.00458167438814057 -0.00649819001300277 0.0181284288822489 -0.00314516896327913 -0.00958315601281128 -0.00195644325711708 0.00690453352282215 -0.000838415584573334 0.00375671801147106 0.0429885950019289 0.0271673856875767 -0.0946222294050097 -0.0833457472912391 0.0683654388501767 0.0485378476384097 0.00380302643316154 0.0406803822179368 0.0196153940418368 0.00456059883124946 -0.00341400496595869 -0.0555447992577249 0.0089484212350984 0.0271433126527072 -0.0226915768119176 0.0548545182586752 0.0349823067390053 -0.0388372305071718 -0.0781230183750672 0.00975258593675613 -0.00153836872303233
  38 832.359176571396 ""  3.34052686631527 0 0 0.00291029424451228 0.0138119821684669 -0.023619475113064 0.0158966123753159 -0.00212910211122837 0.0267540740614127 0.0037054056658985 -0.00345007580049115 0.00348030091438544 -0.00476040973135759 -0.000228435314204868 -0.0150035350831208 -0.00514509472821401 -0.000719224076657783 -0.0194299392239504 0.00887903600990526 -0.00188509960526107 0.00824293497675526 -0.0183275273327896 0.00074298045619508 0.00216934078592977 -0.0109241460904555 0.00701654761318211 -0.00717095771120119 0.0282811736133231 0.00276031427365322 0.0259906136398086 0.00273634263739122 0.026404501752225 -0.0112615369699683 0.00997432098815284 -0.0220228376894832 -0.0128522070349872 -0.0143632804232601 -0.00326172804086975 0.0194734251171585 -0.0145244358196646 0.000640410432439585 -0.0162260900910873 -0.0176988351605448 0.0107402494654785 -0.0449632676355126 -0.0110735173774248 0.0111694874019189 -0.0250529686163552 -0.0311527605759718 0.00532882472104113 -0.0214519793078192 -0.0213437566529171 -0.0279818958466454 -0.0132451372530089 -0.00761317945761217 -0.044265213480363 -0.00924235790451399 -0.0210276425733988 0.0432636994923743 -0.0387314448281365 -0.00597016791473658 -0.0269775535125807 0.00694412373677289 -0.0181267503366886 0.0363581323451622 -0.0380025970614859 -0.0065159327367042 -0.0418683079655467 -0.0414696172487628 -0.00654971345140011 -0.034260854682546 -0.0395292776830442 -0.0131120019012287 0.0221043244133016 0.00943672978583826 -0.0546898078986621 -0.0105897448892963 0.0121242295426636 0.0226078857588612 0.00379730386789498 -0.0265250174321242 -0.0549585063762055 -0.00733100494181987 0.0115304023731786 0.00428788614236797 -0.0214652853439159 0.020911622834634 -0.013829674737148 -0.00120294760877783 0.0031607499921542 0.00539671635336186 0.016193948357873 0.00116104837013668 0.098906285308926 -0.061466692730118 -0.050865352577129 -0.0675152871448132 0.01405087128525 -0.0216658971057085 -0.00305014417284841 0.0405107870823168 -0.0159473335316767 -0.0243701489243523 0.05162681863758 -0.040495154235827 0.015589896619759 -0.0119820602587786 0.013275548669579 -0.0105760687292352 0.022949640262574 -0.0175458008331154 -0.243212729117172 -0.133536902600604 0.367118280621762 0.364341384396064 -0.217609943049127 -0.142960837965311 -0.123316910811589 -0.100474566293352 -0.0262002680090704 0.101814308940242 0.0429318863986192 0.0505097493746299 0.0611882804572654 -0.122644383491573 0.0836074380274784 -0.28130904718381 -0.181988125955433 0.16447197687373 0.369956399801226 -0.0539811266090119 -0.00764132587063376
  39 848.586353953531 ""  0.267592777003445 0 0 -0.00551143212875401 -0.0131184091209371 -0.00809471318180295 -0.00141424117444984 -0.00101142786434062 -0.00486013927987839 0.00167923096276903 0.0111618064779154 0.006101484109526 -0.00153286701447672 -0.0810289881551199 0.0021264476281545 0.00255699238550648 -0.0603767614011374 0.00818862686493537 -0.00420847205721641 0.0186546943647834 0.00351589116366978 0.00231749111436061 0.0434494010472416 -0.0100513149326301 -0.000802618760012 0.0578324334864937 -0.0142538507824246 0.0192705323391373 0.00245047252688674 0.0186367181781087 0.00491066456301074 0.0137881103777344 -0.00410655420300618 0.0047742580705256 -0.01845933316216 -0.0101813645979742 -0.00754864541282187 -0.000635575998313661 0.0118420147400031 -0.0329200767234838 0.05011703840603 -0.0645776210740401 0.0175126080899036 0.0114853287829312 0.0753431579340774 -0.0996361816431603 0.550295967624981 0.0425848113704239 -0.0572076101202191 0.36799358153096 0.0383610842780682 0.0525256121559969 -0.300060650047198 -0.0212070125957035 0.0359750932279469 -0.391284392096606 -0.0353023523230266 -0.0144806537586828 0.0234689777750686 -0.021329392489844 0.000266036336850118 -0.0226316328758084 0.00679377713963702 -0.0133131194032407 0.024050041508309 -0.0269401121934983 -0.00447052500354224 -0.035182674050281 -0.0353291738156435 -0.00612030233743253 -0.019994056213812 -0.0264423331508661 -0.0159066797856042 0.0172493816902342 0.0104658166461892 -0.0325991162984315 -0.0059800596519754 0.00640917226913338 0.0226574481657136 -0.00771280878346099 -0.023839738876768 -0.0417864014622046 -0.00511829801467169 0.00599002592843771 0.0043959341238672 0.00804717418145711 0.0192676801607041 0.00216258529973788 0.000758751057359018 0.000245212681214169 -0.000331391106526898 -0.00659778320794041 0.00183611338725847 0.0633089364774762 -0.0529361646963374 -0.0360155966856816 -0.0780838793460211 0.0436180866942938 -0.0243361794503709 -0.00965940013548652 0.0346098275650936 -0.0298482958334139 0.00665314808703609 -0.0118728974231912 -0.00693483028341633 0.00147728509961628 0.0124519272983381 0.00211904460447953 -0.00749187192864544 -0.00810873285083766 0.00145366175215709 0.0384684232105493 0.0144954540990955 -0.0405090462272628 -0.0381380327170797 0.0140172763644643 0.00252643523987315 0.0307166606701457 0.00606378135941355 -0.000391241751899455 -0.0232760837320535 -0.00365544158851628 0.0163718173948456 -0.045974177919834 0.0121131411294177 1.21003747080308e-05 0.0382706135169678 0.0265980081997472 -0.0121963678113477 -0.0463208551916636 0.0129762608891028 0.00685612500142927
  40 850.84666489412 ""  1.64691437532541 0 0 0.0381432182019815 -0.00353061190082338 0.016631825107553 0.00640393619988021 -0.00274838693360718 0.0286393277119362 -0.0153603748274009 -0.000886824531782751 -0.00993256175083426 0.0591469763471276 -0.00823823816018052 -0.0514207965016756 0.0324774247544763 -0.00658379588550969 -0.0630379165736514 0.00105672267952544 0.00150358388343307 0.0012383595423236 -0.0436726110599736 0.00587870983855456 0.0552754007200402 -0.0243461694019411 0.0117889784951605 0.0711383897809777 -0.0814230691841862 -0.0103155441874569 -0.0757222898020111 -0.0080948962197968 -0.0667255550561419 0.0236334251942974 -0.0289162947177227 0.0591385346668361 0.0309262090766204 0.0329416900235417 0.0075498397229317 -0.0503460672461924 0.0330378058385812 -0.0290323992480403 0.0374123940683512 0.0403694958797854 -0.0130169224906467 -0.00743763229877737 0.0634152096925421 0.154894276219793 0.0110393917728679 -0.0151446529158778 0.103160772094892 -0.0615834496079316 -0.0420217332303288 -0.109313004452016 0.0281401979378214 0.0570436921455877 -0.131970687110318 0.0720951024587259 0.0604379403167613 -0.118983118986026 0.107804865591596 0.0201334463274991 0.0957903513811339 -0.0346377844928819 0.0514156261115641 -0.0868979274822315 0.102848249203422 0.0250832648800793 0.119780180013386 0.118159607177304 0.0242994750760801 0.0934580193226238 0.115772728876369 0.0452012312059084 -0.0802891969687677 -0.0413682148487798 0.159880176866116 0.0313451062003067 -0.02511060987463 -0.0883235301883313 -0.0223480157644506 0.101251180576245 0.161554533213849 0.0224883639212982 -0.0275174956331199 -0.0148385366116292 0.00974290056106464 -0.0281294570077083 -0.00164407174664493 -0.000348181070311133 -0.00062287487266667 -0.00762612129738107 0.00382650694075199 -0.0136447338322806 -0.0794768212735123 0.0926868048706717 0.0356222325718611 0.0749199699590165 -0.0346001378570639 0.0243317784294861 -0.0098708634581444 -0.0279188498397896 0.00713933725010825 -0.00847317375716237 0.0166530133605302 0.00522156796380894 0.00168572398222073 -0.0188699575431419 0.00104502569935434 0.00696905245659918 0.0121974748757933 -0.00219983576916298 -0.066188078001956 -0.030553280564405 0.0621232829529106 0.0675435432811088 -0.0234494651535259 -0.0084250769282911 -0.0547552033664453 -0.00157719301263866 0.00801152331485974 0.0461394221597929 0.0101087192425859 -0.0349507646737584 0.0546694306957088 -0.0206631829017311 0.00687924401969144 -0.0676990026832097 -0.0453659819691694 0.0270667278276854 0.0777869028788207 -0.0174089335380966 -0.00782618356213021
  41 862.488158034759 ""  32.0402038729636 0 0 0.00785196043960652 -0.0152403529962073 -0.0157871103676577 0.00809886463232129 -0.017210457677628 0.018816765799801 -0.00726380539431279 0.0890138345934686 0.00918657550806179 0.0185533996818849 -0.0475450235729763 -0.0209456331960044 0.00760741389303344 -0.03137679932503 -0.0231563497139526 -0.00937450548509582 0.0730130021617161 0.00522818829340941 -0.00725123048384855 -0.063739920322252 0.00766692861363551 0.00123221924042138 -0.0778302468606566 0.00936944371881287 -0.00984142037732521 0.0172360598725004 -0.00542910518942384 0.00206180942332771 -0.0252246447542462 0.0169807299181617 0.000920411448201019 -0.012945022379212 -0.0147018082506502 0.0020290110936873 0.00539815683518974 -0.00388100070425197 -0.0335104288552192 0.0637671231863108 -0.0869318936224957 0.0313403245610791 0.0174161452999427 0.0934030939106756 -0.029823319191324 0.279418417482751 0.00212895743975605 -0.0385302002138502 0.176759853586636 -0.011259630723 -0.0696154708026053 0.359357907161358 0.02006485047597 -0.0573330392434355 0.472828161779917 0.0346140667877832 0.0195721193421856 -0.0286415438323861 0.0262157801964192 0.0106300147882477 0.00903517763972487 0.0021915651208436 0.0138875303380971 -0.0338000182457704 0.031020326855079 -0.00589561331421268 -0.00992773625504044 -0.00914888152603934 0.00140018586310809 -0.0186766295848244 -0.0149363252774711 -0.00333721532561803 -0.00935835752520634 -0.0107400236186409 0.0367545732760429 -0.00132451451043693 -0.0186897695171242 -0.00967409916858915 0.00391208676063227 0.0105502021532699 -0.0051983308057104 -0.010303101571463 0.0140402005969474 0.00958470351752456 0.0112598696140289 0.0295893816567338 -0.0022686384874383 0.000567175147659219 0.00258438810211149 -0.00532464785101165 -0.0109853138973598 -0.0063585357191781 0.128380504764352 -0.0645196914651385 -0.0684745934964549 -0.130852239596703 0.0576369705582929 -0.0346652347572753 -0.0327598436038173 0.051900621296455 -0.0573601505184835 0.00927077884420075 -0.0124524446629687 -0.0245573820257143 0.0100842872145722 0.0226223835668158 0.0125842746447844 -0.0209221639076004 -0.0129283701545713 -0.00448496728341196 0.0247911035841751 -0.000593059810015562 -0.00454852816683788 0.0129772407013869 -0.0107424868048944 -0.0226019163702749 0.0144022403795103 -0.00319415947693435 0.00169672756702369 -0.0296756126252016 -0.00243432738081799 0.0305205725372286 -0.0831666564854094 -0.0145479390633225 0.0240965421587717 0.0109533289794415 0.0129884799440291 0.0136556861864854 0.00195046255249787 0.0143729808246441 0.0121777777947366
  42 872.224390909947 ""  28.5137892346191 0 0 -0.0106043983204078 0.0185129554438729 0.0312412332996711 -0.00843564505891865 -0.0112755504799421 -0.0357392863605185 -0.00717433101502627 0.0405537533128145 -0.000661634817219794 -0.0129575799582521 -0.0363284924009522 0.0232583302803723 -0.0038058260879111 -0.0322928756516318 0.030795468889617 -0.010740310806225 0.0359077422155207 -0.00282899757337617 0.0267762209274886 -0.016453876759135 -0.0208666021529242 0.0136232269912369 -0.0196187959745005 -0.019114059923814 0.0117051649074303 0.0114797277266208 0.0133866995847779 0.00331462489283094 0.000336125049253391 0.00531673045447259 0.00556518858255122 -0.0184693281272227 -0.0128104497075374 -0.0042632754431982 0.00214720931313751 0.0077734793620646 0.0475942332662964 -0.124151357328866 0.155552803062232 -0.0456508387619809 -0.039921469649494 -0.16186503476326 -0.0497045890675603 0.212227109432907 0.0446928059946165 -0.00808068932677582 0.161919219389659 0.0475551085818392 0.0163834882021311 0.117656137199701 -0.000793464838732402 -0.0216300750077795 0.135706293562463 -0.0150920055253755 -0.00476504892248477 0.0107465956663457 -0.00992172905289712 0.0014544375292882 -0.0211055935857375 0.0110676682813971 -0.00492730362469015 -0.000689157903126962 -0.00700154104556829 -0.00764231737127947 -0.0297548843467607 -0.0288584390550282 -0.00468362374713149 -0.025028456940402 -0.0290951790293893 -0.0130277823933646 0.0127626389334354 0.0055979046319888 -0.0132541387269235 -0.00727945935941484 -0.00658227468419874 0.0199284802284076 0.00340655777539596 -0.0217867597077049 -0.0403767942333402 -0.0108131742277898 0.0123457648474332 -0.0203345023046599 -0.0177838349137368 -0.0638166449680428 0.00381616729167906 -0.00237302981622417 -0.00573844559187228 0.0109711866461407 0.0270023393847457 0.0166902088924359 -0.273952079959849 0.130165439576868 0.140713468460927 0.275846570740208 -0.0999365654101522 0.0610905470171076 0.0674854872719366 -0.0896514755609046 0.111936171005686 -0.0320268835867867 0.0378380107664698 0.0630582600906598 -0.0207860563966917 -0.0626265057269191 -0.0358006467148796 0.0565084511575097 0.0400446481279063 0.0112861743816755 -0.10467414924145 -0.0196301197777574 0.047332328975881 -0.00921981332028734 0.00628710166766023 0.0469970213382084 -0.0702909061581733 -6.13636791793098e-05 -0.00961686554613749 0.0601629668362884 -0.0115598469674933 -0.0907571779709431 0.265986144952772 0.0218133470271173 -0.0641229728532573 -0.0698405188475101 -0.0591636183726486 -0.0295901478010558 0.0327929400228908 -0.0548902184081273 -0.0388818907961082
  43 902.419352881475 ""  2.14030523546856 0 0 -0.0295276753948678 0.0347412779917027 -0.0747422858950301 0.0327863354958385 -0.00302880782816981 0.0343156518532165 0.0128715362790662 -0.00433943885518482 0.0120804623980854 0.0142965408363093 0.00615385019832981 -0.0261834137953786 0.00325404696072431 0.00595774254480853 -0.0349037080421682 0.00320611712827674 -0.00310144455756287 0.00422879762619605 -0.0306833808618943 -0.00263819013309403 0.0147509569282304 -0.0106288313956062 0.000126348365880388 0.0113236341908768 -0.00301528770504896 -0.00249856576062498 -0.00366640168069602 -0.000126987395618106 -0.00151633942057666 -0.000950179495118419 -0.000851737834376967 0.00399997789576885 0.00239769196408116 0.000911408850157555 -0.000580133822618607 -0.00162684881415787 -0.0718610318046067 0.0342537378675066 -0.0828074523187903 -0.0729504767957607 0.0415682085503879 -0.0862635786934894 0.010165257405925 -0.01212539226416 -0.0442158269433452 -0.0208787193894569 -0.0203391254010849 -0.0406182854357853 -0.0358827510109264 -0.0183875083043163 0.00128429829994841 -0.0073831368646172 -0.0109788099125883 0.0127152799211679 0.00250282573068671 -0.00561536339784474 0.005051845207731 0.000728954249415413 0.00705035152000452 -0.00326844905783717 0.00165037526706746 0.00129070124004717 0.00266688883869817 0.00086724799283376 0.00626060563652686 0.00574987245778376 0.000918091340526725 0.00340561450947769 0.0050046712778921 0.0027369432491824 -0.00177803412275315 -0.00127217289949522 0.00578105626659975 0.00208077238613957 0.00212024560838472 -0.0087019444166387 -0.00091138153217975 0.0101385516473151 0.0124944183769782 0.00317650972590472 -0.00246331677852649 0.0406423241827418 -0.0555917540506729 0.0740270515503975 -0.0305657661136364 0.000948975379170422 -0.000460648759210354 0.0207469409199936 0.0189268920405782 0.0293885219441636 0.130874620011744 -0.289698138619029 -0.0451904974714442 -0.115753874264329 0.0786265556691828 -0.0594367670421552 0.011887662216303 0.111861483945785 -0.0342712365247691 -0.039613776545606 0.0177335769102636 0.0645352722884548 -0.0434769751453123 -0.0283421177319957 -0.0763061590175529 0.0725487481121674 0.031945291471737 0.0274525988662593 -0.0243436016024172 0.0293982191062342 0.0142776800498718 -0.168253667255134 -0.0371052111426847 0.020715216477133 0.114294217600766 -0.0914663109113481 -0.104815927806072 -0.0479471789912537 -0.0342859930234552 0.0497359633142244 0.288782779583907 0.0901270837257171 -0.121427572531168 0.0464463709845675 0.00739464133353896 -0.10625491131407 -0.13065795283758 -0.0542334204216672 -0.0424380466907758
  44 914.518557697804 ""  0.197973994807136 0 0 0.0389474749962095 -0.0916993669022629 0.0423515763626089 -0.037977644637257 0.0155445648403231 -0.0104948351303214 -0.0109474603041158 -0.00420489683602337 -0.0103605904641453 -0.00795422769576388 0.000347577211553136 0.0156677543040093 -0.00202357891735896 0.0100730241265018 0.0254112202666974 0.00132585683252723 -0.00535147167622935 -0.00207066967117428 0.0237448362120792 0.00392068159119196 -0.007890111997478 0.00783268921048821 -0.000300507148892254 -0.00661619937381004 0.000764616133786924 -0.00493957465140964 -0.00047566149863208 -0.00159771115773635 0.00324391804324636 -0.00347117474858811 -0.000463392477012098 0.00242638850364947 0.00353640340112152 -0.000353549281612957 -0.00222095460918199 -0.00035757084384123 0.00549642259336111 0.180350315078626 -0.17968553557808 0.159630864050583 0.0116851207554466 0.422455488451314 -0.000841738231229361 -0.0447344791817804 0.0165009041338702 0.0272215038089993 -0.0646393449623854 0.0228990332044812 0.0286517873764341 0.00483075340523457 0.000801105782741074 0.012210582378464 0.0139008895847596 -0.00694564964486814 0.000898246076661375 0.000130100828506654 0.00118796809548866 -0.00239634527922766 0.00814755405639544 -0.00307867447767115 0.000618319303548367 0.00357455179241767 -0.000452362858964824 -0.000460002174435042 -0.000353856324279101 -0.000986269120801771 -0.00199657364281598 0.00555351568255997 0.00186075847740741 -0.000850186719008375 0.00592709706900311 0.0035126913962641 -0.0113577445156037 0.00121959207818468 0.00598549806841751 0.000625259456067006 0.00412587410150147 -0.00247890170525585 0.00684965334062605 0.00421933267852288 -0.00592611621202724 -0.02865932949837 0.0833990300640099 0.00985330356850831 0.0375801797549789 0.00873221814640016 0.000275476892160328 -0.0303044010798217 -0.0385695715520682 -0.0468764860708322 0.0383401163422612 0.0161363708910874 -0.0596099609758305 -0.167740292266872 0.128965373971034 -0.0497043226503371 -0.0651547427042316 0.0906039570210934 -0.155385509585196 -0.0334802228935086 0.0148660216247161 0.0353649444459774 0.00262216796245012 -0.0478867651006989 -0.0312319916234154 0.0439459308210674 0.0403124817919617 0.0139005060011995 -0.12624650636101 -0.0558980967468603 0.000914860479796743 -0.0395792770389317 -0.0119556851066768 0.0194771908622162 -0.0967837031153191 0.00808606255768077 -0.0077151410718644 -0.00220395122156509 -0.0487738826745117 -0.0981113189438129 0.264150306541044 0.0180811872865066 -0.0635610515019623 -0.0928030611242333 -0.0678270079191241 -0.0329295863469295 0.0243378718735041 -0.0658702317788726 -0.0421625624431157
  45 931.487623897213 ""  1.28788851365412 0 0 -0.00153984462839752 0.00244463678987768 -0.000431212032368187 0.00152212176124167 -0.0033547028531799 -0.000797711483553924 -0.000597853953647754 0.0121539170428486 0.00137611024349667 0.00194075111726556 -0.0176474630822921 -0.00133053127385796 -0.0015691661061753 0.00503232774858194 0.000285545548177818 -0.00221135579241071 0.0145527867095126 0.000648143209978003 -0.000740955255941742 0.00229755014388155 -0.000455146551558857 0.00211560976606651 -0.0173827311261769 -0.00101975677028668 0.022506819135259 -0.127095855179376 -0.00840791347411457 -0.0182457869278672 0.0528989655144705 -0.0848044792072367 0.0053761100495128 0.0495006406300878 0.0897523685106883 0.0061211535870119 -0.0592578393753352 -0.00157130187707148 -0.00232691474270391 -0.00774479986455509 0.007449814346779 -0.00418318924239123 -0.001565584114222 -0.014373943239247 -0.0156032777329617 0.100029957815466 0.00734503429801778 0.0046134994886745 -0.0420895556291797 -0.00301702401886782 0.00327611205936183 -0.0280203493131764 -0.0021823951588475 -0.0135545389221329 0.106562056516943 0.00430835185497975 0.0503756320569446 -0.090986744019263 0.122294580924436 -0.031281342494632 0.276322635281725 -0.0955849707304651 0.0181252378484895 0.163984378444922 0.00108524648108934 -0.0288562698994371 -0.0857787882424096 -0.126328140365508 -0.0680811476781208 0.135982849639471 0.00481904154925687 -0.0576501626920589 0.269709512303297 0.132430063788738 -0.246860122513546 0.0314045763122996 0.160791734589385 -0.0212903916633208 0.0998948559717926 0.00929972233225903 0.221529451313423 0.118925389225889 -0.149235163347016 0.000355969581783497 -0.00225841243164937 -0.00230763116762946 -0.00104343404384832 -0.000430382868259358 -0.000122056990200535 0.00122706553334723 0.00190383653888022 0.00229941160842745 -0.00736817173587306 0.00426778419057551 0.00466299008952084 0.0121686704670344 -0.0054795440799313 0.00254533808874548 0.00353240991148197 -0.0049321648393561 0.00796405477658182 0.00102220344092756 6.05319522009377e-05 -0.000951845185834572 0.000429575775695204 0.00100758603553778 0.00154419565210042 -0.0016486901144459 -0.00109261319406197 -0.000715318033043757 0.00217362185324735 0.000864351386919404 0.00119768643566555 0.00402872776235098 0.00109031606244903 -6.00090388195519e-05 -0.000687447476107753 0.00120816206396627 0.00167236210471271 0.00026194155700005 0.000872143091609539 0.000612028133608116 -0.00717570477050276 -0.00233377537917749 0.00285569782340112 0.000724855576231301 0.0010436518616595 0.00218418393861558 0.00251320708167431 0.00170152932198496 0.00129696113969065
  46 946.537672823707 ""  0.914687949212538 0 0 0.00325490430758721 0.000960620596511148 -0.00250846737645671 -0.00293854832802768 -0.000243004060919986 0.000304770666887237 -0.00163932756974963 -0.000217070728739994 0.000400761274383796 0.0131352278798585 0.0019781363957673 -0.000945474473534439 0.00627021123519947 0.00139933323543745 -0.00429363156479818 -0.00935369625453304 -0.00135293307401443 0.000145644783571265 0.00111890373796251 0.000690981438944492 -0.0016331675295606 -0.00370512111524583 -0.00125760380811349 0.000937298539040706 -0.0814049585715097 -0.0204298890698581 0.0965746096354789 -0.0544903376600265 0.0503501365793365 0.000315037556306986 -0.0367767354495868 -0.0620560925684963 -0.000317753017135002 0.110429271982744 0.0170951169341288 -0.0271396790952441 0.00420101203437581 -0.000583172285422824 -0.000807458454420667 0.00130949924032463 0.0010315186594951 -0.00277189019116643 0.0183131081155318 0.000518876057563346 0.00814072585574633 0.027994660309914 0.00259828962483971 -0.0019557708748668 -0.00281724029935064 -0.00275346146016467 -0.00772637097375653 -0.00729975132524087 0.00347526931829233 0.000884087266435294 0.0670900541884496 0.182050298768384 -0.144978453757482 0.0613524052037706 0.140658447144443 -0.162118325715966 0.0956967586467575 -0.232640564671975 0.120779645443206 0.115928665141811 -0.145439506535814 -0.170263036541864 0.019399567511101 0.247302548175502 0.145286397738835 0.095931416825231 -0.084828818417488 -0.167802608363575 -0.0411347164655991 -0.0173066438630853 -0.0689829862625292 0.259058090939281 0.052799599162262 -0.213378297516348 -0.0355437086753421 0.0159310037424476 -0.0749203197138107 0.000570807065234193 -0.000644180026316589 0.000346103690510517 -0.000345727868229117 -9.29116185250468e-05 -0.000187153140265864 -3.39515782502802e-06 0.000193150978442258 0.000288694226533125 0.00196300066291859 -0.00097616946124657 -0.000571855397701888 -0.000319540476831797 -0.000374904581914115 -6.43141013781104e-05 -0.000957749197252371 0.000697191481780721 -0.000494542056510089 -0.00013868535622654 -3.17043666640739e-05 3.72535850163505e-05 -0.000204505308004397 0.00013464250239709 -0.000151355290829455 0.000206456405782325 5.09836700855212e-05 0.00013207415480468 0.00019098964206838 0.000202754007247765 0.000300823334109583 -0.000687360839468881 -0.000444656358390186 -0.00023591269479332 0.000822513916708756 -0.000862893110107827 -0.000582710811363095 -0.000569357162057432 -4.73073663821976e-05 0.000852410251136423 0.000513785981015203 0.000321044803430082 -0.000256224008127252 0.000481300347236547 0.000252677939119747 -0.000311361012411401 -0.000528355781573279 -0.000105277312409205 -4.87611876060331e-05
  47 977.214945781415 ""  0.0340042879104091 0 0 -0.00243237818609119 0.000991766505292513 -0.00078688502252192 0.00287774214681722 -0.00626237608022312 -0.00148069742785863 -0.000189484894641308 0.0172283110552065 0.00234551989338699 0.00975924747382909 -0.0566281437560721 -0.00549203629518725 -0.013006608573078 0.0746835604010473 0.00550636724191236 0.00387027747615993 -0.0360764996660607 -0.00305224666099492 -0.0105619999368917 0.0734406424110932 0.0016600210954807 0.00648947473130752 -0.0587684023740867 -0.000599772493002573 -0.000872040879441723 0.00961784719096413 0.00101274312984505 -0.00371180822694706 0.00966565256716232 0.0212547512961565 0.00104183527234297 0.0122102982794421 -0.0201568468514709 0.00129819044313447 -0.00590883294578202 0.000528797030075287 -0.0124553577762322 -0.00528323141033475 0.00223045161328819 -0.000521329176137321 -0.0017896949284331 -0.0097787879492713 -0.0484641340287928 0.335493895531886 0.0238745285836781 0.0635741187004624 -0.459101613267161 -0.0311714788697104 0.0584477565257134 -0.451388715394695 -0.0283562306424673 -0.0433431719242509 0.353320094672428 0.0173332604635596 -0.0147530283054905 0.0952724246152346 -0.0962821086822999 0.0188679249353857 -0.0880103458116735 0.003028036450942 0.00558429211932242 -0.0915236861118308 0.00130290177245422 -0.0135071539674215 0.0847690195879154 0.104441350685527 0.0216179058231973 -0.0899192820803926 -0.0121145223588979 0.00765684987188222 -0.0864214438639858 -0.0103574773101242 -0.0358136276967481 0.0067927115507237 0.0240025963863857 0.00208892632118143 0.00358860114269098 -0.0017618820388764 0.0270445322045277 0.0196614112902261 -0.0228847544299846 0.00015489452267042 -0.00208694328752978 -0.00356023470515091 -0.00141405485880958 -0.000788077867266213 -0.000311984926997704 0.0021483066426108 0.00286106693813721 0.00427128229367615 -0.0140288466556149 0.0026622202370976 0.0069412060925583 0.0191058419944349 -0.00214156347526724 0.00063774411825849 0.00533736202736529 -0.00353586712720954 0.00992760090488684 0.000584900300624235 0.00105122445320224 2.88373818716273e-05 0.000832533488044417 -0.000176882412988364 0.00114083833760924 -0.00160242890579783 -0.000931014893283023 -0.00119433999234258 -0.000542793749935313 4.1916159901508e-05 0.00244833944616708 0.00621029307741306 0.00239207061484106 0.00132752485360657 -0.00426086453818667 0.00223411425549132 0.00226377354906138 -0.00141852573919197 -0.0015467909332472 -0.00234749987426086 -0.00265083872340115 -0.00496041210086306 0.00290478052673671 -0.000705294222011199 0.000700502802792645 0.00320747145111833 0.0058323852555126 0.000693439805433913 0.000756186157243768
  48 987.33746765886 ""  0.064147324488823 0 0 -0.000948557980913105 -0.000361418060136544 0.000729561900914035 0.00123047259117857 -0.00126165779509775 -0.000522952988165858 0.000189400836953023 0.00362478744865913 0.000255519009753179 -0.000131423528959374 0.00419567328001339 -0.000371005060102984 0.000283725820697378 -0.00390134322145272 0.000319936474764185 0.000631507197204729 -0.00813493348095524 -0.000838182636956353 -0.00558412579731214 0.0382936535365098 0.000816860008148082 0.00357866420593022 -0.0298777648836688 -0.000266774470980248 0.00039431618448198 0.0012128586134868 -0.000371966029837719 0.0361872378256949 -0.0237422846123682 -0.0452949860963235 -0.0260984223931052 -0.0373290352239503 0.0424561671981618 -0.0107388768324134 0.0668858647688901 0.00370171255632606 -4.85023257716125e-05 -0.000530961842664242 0.000943971720810558 -0.000999274431692032 -0.000508162373015731 0.000140327582979224 0.00236301565593891 -0.0188186350936781 -0.00404835197873528 -0.000392527693967536 -0.00202041210139688 0.000386091314232264 0.0303136089023434 -0.236053206560176 -0.0152447502141616 -0.0203494131935646 0.176881696865108 0.00881030559576124 -0.0423487157620945 -0.23580523150094 0.220250658911047 -0.0874829087581003 0.0443871360282593 0.10786994515446 -0.0727073524172109 0.309246368470141 -0.0884313334614833 0.106651678090802 -0.189894145001639 -0.241474839526154 -0.0226082708366052 0.303796937312072 0.116908887987933 0.0669355511520981 0.080751161303954 -0.098769145843932 0.278863570258933 -0.0466058994318205 -0.192360276091815 0.0225869607216711 -0.146734516980343 -0.00665963986752094 -0.249527319846304 -0.146971423887832 0.183281200670034 -1.56095848553693e-05 0.000300096959841377 -2.37346918330922e-06 0.000250587397402508 -0.000249407841363169 -2.49438314616787e-06 -9.84218733269494e-05 -0.000353068117119931 -0.00052783920677451 0.00152039257101853 0.00155928193416423 -0.000656195988856896 -0.00104094477240952 -0.000471849610343421 0.000327507523141198 -2.49366465355335e-05 -0.000585963222207798 -0.000269850986601801 -0.00066175500863499 0.000122588757642355 0.00021657318482864 0.000566046541212751 0.000193116329864136 0.000272006949054794 -0.000211380817971801 0.00034704674407052 0.000203740581162696 -0.00210258600101753 -0.00101299452752858 0.000773668288921306 0.000219810943017458 -0.000400200230737459 2.0473013492985e-05 -0.00345070793253906 0.000230976275508527 0.000328180553525107 -0.00259475955397099 -0.0016977085703876 -0.000727502233720463 0.00283842611272271 -0.0014202038423884 0.000399530878973435 -0.000933959012502091 0.000156676780377591 0.000524378043064061 0.00133312162302934 -0.000521681928303811 8.98461240459539e-06
  49 992.691935326381 ""  142.727358971732 0 0 0.157664217137526 0.033871016033261 -0.0865731394408295 -0.142891249843273 -0.0192039488491221 0.0629444528782043 -0.0489536953104973 -0.00210613755413001 -0.0204922482327333 -0.00432590939814835 -0.0037921041463811 0.00648503326357139 -0.0034798421006424 -0.00147319660876893 0.0332404879557767 0.0103631913180277 0.00102100863783125 0.0134219476864833 0.0665635207614634 0.00916320304011702 -0.00296909264743531 0.0153331176021922 0.00186092829976929 -0.0258608152418879 -0.00413194532285748 -0.000356991975552848 -0.00274289601861311 -0.00173820056237629 -0.00185887477718203 -0.00173623363391892 -0.00246344215520751 0.000726909106038226 -0.000907657880098164 -0.00474996605322595 0.000310295256736892 -0.00809024006643615 0.112013831386259 -0.029264218902955 -0.0322407296924035 0.0556920875080821 0.0311731254597856 -0.118949258815665 -0.00286534724839491 0.0143861634638408 0.0211052313853333 -0.0101763643599739 -0.01154694220573 0.0329918053682926 0.0860005039974212 0.0111967927448251 0.031647882727247 0.0600377229133809 0.0115747806513843 -0.0262221144640727 0.00338654143346601 -0.00835092657574497 0.00828385271128353 -0.00234921872128136 0.0121489862938711 -0.00310566818343418 0.00143228594262462 0.00154227533057787 0.00346467257844852 0.00231809949537457 0.00466506108306632 0.00477092543894496 0.00125404721483132 0.00310148793840952 0.00446613474733806 0.00240778012402711 -0.00997703098155742 -0.0057442990006791 0.024450681774614 0.00674999190226498 -0.00012483042467999 -0.0267281720399712 -0.00642824927982185 0.0195675416558424 0.0206909457306721 -0.00172704981250578 0.00306840840161788 0.0140669784348684 -0.022459790552993 0.00458109258911243 -0.017757964891546 -0.0033332361869075 -0.00579082789629208 -0.00202113579431763 0.0121441555768179 0.0200349232147433 0.0359103586310983 -0.00992762290759281 -0.00296007598163199 0.0291200543962488 -0.0182668908982706 0.00453561299929303 -0.0453478871849035 0.0175074837248853 -0.0010114222633263 -0.00203192675686809 0.000941499415635254 0.000155490009283025 -0.0101796056167488 0.00274130265121532 -0.0006857876095804 0.00221709875016701 -0.00284766877336276 -0.00115318632907684 0.00821206595594831 0.00786451655223222 0.0167763363231482 -0.00380107836894565 -0.00721235113857936 -0.00402238152325729 0.0518958855608451 -0.0249712482895904 -0.0130687852203348 -0.00526608129988544 0.00825471985555111 0.0204615142030755 -0.0128434561053663 0.0024940125504567 0.000886923135018175 0.017290459017258 0.00884871396285223 -0.000522406870945285 -0.0015038799759691 0.00636899288728074 0.00291777090323161
  50 995.742384694532 ""  0.139909195080411 0 0 -0.00320079868695042 -0.000484130394573227 -0.0014164883958476 0.00252740730577468 0.000630425461538575 -0.00158572737888608 0.00146014979779654 -0.00241682833644881 0.0009004656867907 0.00903678303754533 -0.0612837969037751 -0.00337031688546652 -0.0134791716569967 0.0862282943203784 0.00287060378481479 0.00184452542883757 -0.00719454543496799 -0.000718494116593319 0.00914873662602242 -0.0732359812667683 -0.0012666671015171 -0.00777682011768736 0.0584649358139867 0.00100824437918088 -0.00109902313983334 0.0047368747880826 0.000568690615885155 0.00507118726457077 -0.00829267252023 -0.0128618333661257 -0.00240740661504863 -0.0107539125108339 0.0119808567130653 -0.00279371646399301 0.0189700456220428 0.000633046037286437 -0.0145066212579699 0.00081846728152351 -0.00469441469297957 0.00300887344562847 -0.000655996163026137 -0.000573189610134817 -0.0475433742360091 0.341607334637148 0.0335576771209887 0.0732507529497378 -0.508620166343161 -0.0378775678109745 -0.0562311501936412 0.426864645403763 0.0282231071202224 0.0342556256302565 -0.330915850143581 -0.0161802477707398 -0.003653421140162 -0.0656449950824933 0.0623025960000359 -0.0274332603115918 0.0245042956816694 0.0257419001836924 -0.00973139575005723 0.0696951781664734 -0.00742236277587771 0.0234883876753864 -0.055941564887279 -0.0695859949102334 -0.0111892700331906 0.069634907349146 0.0155153783040591 0.0192453183958566 0.0330127114545504 -0.0239976249276624 0.0829049290327924 -0.0130928720106387 -0.0562747842418318 0.00472022811821763 -0.0275044532848721 -0.00195442990172335 -0.0735974105317461 -0.0431015275454014 0.0532865214924303 -0.000551659367302309 -0.00185700006114979 -0.0025456650356518 -0.00123968397915219 -0.000353382359663178 -0.000537655453592636 0.00245609525970408 0.00286195458932765 0.0044673032413785 -0.020155962228885 -0.00647093784164385 0.00868725740337367 0.0186272455229304 0.00324008494440271 -0.00200516708055886 0.00605592543844032 0.00124050227717223 0.00666260728863598 0.00304766007402056 0.0012148714617742 0.000913175840799258 -0.00163800690376591 -0.00102363230996905 4.5634659500165e-05 -0.00194266037423875 -0.00110261133317174 -0.000466886506520624 0.00662626132058072 0.00397481016159794 -0.000185287934489582 0.00546141477218803 0.00506952558462229 0.00317812241189872 0.00798160592635315 0.00340264217923943 0.00186800623663686 0.00831799989098561 0.00485485618809238 -0.000972430564871525 -0.0132684618232113 0.000688863237982439 0.00307189718928534 0.000455705921743877 0.000241550618992108 0.00253475761041448 -0.000645093604363277 0.00320340935650825 0.00187166816547403
  51 1025.74468397634 ""  2.10546674141869 0 0 -0.00274077015162754 -0.00105877982289177 -0.003004843503611 -0.00321647696890734 -8.23952676074813e-05 -0.000939970197786875 -0.00177920118941458 0.00412462350785651 -0.000677441011061363 -0.0836772880917611 -0.0197302673725788 0.096565691343129 0.0527222402664697 0.014021686601549 -0.0973368737994147 0.0208197699122782 0.000799182701197775 0.0147207593835241 -0.0718156254190204 -0.0127597508419597 0.0832342180785342 0.0567238195914532 0.0112791190359186 -0.115268490305059 -0.00377659545553185 -0.00117087302832325 0.0022170130657617 -0.00347549006999948 0.00135998085197142 0.000521652663116987 -0.00420585062280828 -0.00176907664582385 0.000166981509377376 -0.00444888975753217 -0.000185366499451732 -0.0115743972580594 0.0153677887849585 0.00355870531620639 -0.00332123475585632 0.00347004393341717 0.00115363141740454 0.00685643259283557 0.00903520155072962 -0.0201485782910279 0.291659756290607 0.213995609711188 0.0384395946360756 -0.0798114365578117 0.00229018376174161 -0.0200738219908916 0.23007804889733 0.278515901530537 0.0556669751515732 -0.0983562135290357 0.00185698857858564 0.00755261166874668 -0.00618061495593718 0.00135622797750734 0.00694655508733101 -0.0070536452897413 0.00434979641875638 -0.010779028106797 0.00730643169502397 0.00622520586499642 -0.00306808536758275 -0.00384652539116626 0.00263473969948557 0.0134861008226616 0.0127928143086823 0.00555891041558681 -0.0111053979092043 -0.0112738471398965 0.033514584074064 0.00914041672765359 0.000503889177116815 -0.0393012830341601 -0.00802908097385125 0.0321086272482835 0.0351789631845034 0.0015972066881583 -9.08564095094964e-05 -2.12437469908868e-06 8.84437086751105e-05 -2.09211405363879e-05 0.00112755615867718 0.000115502551230298 -0.000137778333322778 0.00016970635176681 -0.000341795490415217 0.000591959873848555 -0.00620934975753733 -0.00681919672512508 0.00182299116416572 0.00327125567981717 0.00430538026963141 -0.00238686027435569 0.00160011541983088 0.00363325294868993 -0.00250448001386985 0.00392412420290736 0.00202471028027137 0.00194600124812239 -0.000894352275645493 -0.00170217386749523 -0.00165606477102328 -0.00271735227159339 -0.000371805164064003 0.000188356720000397 0.00415114782088579 0.00231841823480788 -0.00238420782624038 0.00567453737104931 0.00546088867321348 0.00379342340881057 0.00192706499173638 0.00117814552637424 -0.000494732633484549 -0.00265162082137679 -0.00296312080620873 -0.00409065354449119 -0.00172486873137043 -0.00210703642596676 0.00147620767723221 -0.00596463706768386 -0.00240106783640345 0.00301091502662698 -0.00131463125410413 0.000117513530175807 0.000680692099061422
  52 1033.4916733217 ""  22.2515919726145 0 0 -0.00304897517334358 -0.0269448252194345 -0.0196489405988793 -0.000332442052289385 0.00624969640057471 0.00607180634773054 -0.00194391498985472 -0.00124975443137954 0.000336879822117423 0.00248015703373155 0.0032490917857914 -0.00382704552521223 -0.000159949021730121 -0.00222937793124764 0.00268087703023247 0.000892196973572919 0.000293448224915415 0.000891112068343161 0.00240946066204316 0.00136146162429622 -0.00186719280603913 -0.000821327695528612 -0.00188797787446526 0.00171462623085664 -0.000337459139590769 -0.000242094747097036 -0.000291480168423187 -0.000184314115340859 -8.186617661021e-05 4.87728082137318e-05 -0.000423222794337122 8.54236948515036e-05 -6.99697292940165e-05 -4.69035911691137e-05 -0.000212476192625447 -0.000176027851002013 -0.0130811835997359 0.0755536181728739 -0.103596738272372 0.00702363337111448 0.0159534597663555 0.110328126677339 -0.000877027766305529 -0.0205313757244509 -0.0191648868142392 -0.00824430047021304 0.0115061123745205 0.00306225370369355 0.00143859574001131 -0.00464002731604434 -0.0059382296256395 -0.00581697110820209 0.00909736024454824 0.00181860157901369 0.00034504848132039 0.000239522722491808 -0.000236466019743613 0.000374856917262899 0.000701456498684136 -0.000789029662731629 0.000138100593142073 -0.000794971045706211 0.000211560626631252 0.000477098042702865 0.00088450022314547 0.000946497969444544 0.000334659686351476 0.000277643929559499 0.00103128038910183 0.00022748599930004 -0.00116549660303774 -0.000694668689921523 -0.000249055653940576 0.000296214446818127 0.000592539965865481 -0.000829806384734859 0.000171325590395313 0.000713954346756506 0.00151607308317444 0.000585138013807659 -0.000604634141043877 -0.00308384975935972 -0.0106618717694066 -0.00842050224688777 -0.00658411224989783 0.00138991762293546 -0.00301636768116818 0.009926593470444 0.0151709184251596 0.0151537494716292 -0.192799258198778 -0.17538520940167 0.0620137387493254 0.131647248066764 0.114722183927 -0.070825961259474 0.0197873997934203 0.0916167811821875 -0.0403457035945889 0.146505740185281 0.0957140954553531 0.0454460270905534 -0.0219799735999871 -0.0558476496418779 -0.0555112989931056 -0.107367667483306 -0.0249521944802324 0.0299126442935324 0.188939532860469 0.123265572503178 0.0644158450676104 0.195016526661888 0.0875566985715407 0.0437882086874848 -0.0758542244553813 -0.0985352927311074 -0.0780029618847908 0.000266036759432608 -0.0441290622881134 -0.0551940832309608 -0.0871828293035057 -0.0193523338131347 0.0173431319870088 -0.13237247070005 -0.0406716964254039 0.032249320715029 -0.148442000171749 -0.0370281016849884 0.0228431171404012
  53 1040.21129034086 ""  22.7718529086118 0 0 -0.0115796992934928 -0.0304001017726407 -0.0302224339230384 0.00491193905168956 0.00754992776570372 0.00696156723130313 -0.000280484049724886 -0.00130037229040024 0.00271025581300963 0.0018747686679709 0.0033031792816134 -0.00338469736012108 0.00128127272712044 -0.00164444260088778 -0.000960664906352287 0.000420519718125686 0.000143877235016528 0.00124208252495827 -0.000950931534209331 0.000551912087294605 -0.000474200474050102 0.000613368409027009 -0.00139678689016926 -0.000331160582792405 -0.000589392173585145 -0.000296861065864392 0.000139104277091312 5.1192104006321e-05 0.000272264026025148 0.000217120299522727 -0.000148056561473028 -0.000197360164648713 8.05897798917379e-05 -5.58797915706944e-05 -0.000191721954689242 -0.000865523836097468 -0.0264671586038463 0.0945937088993472 -0.133123413092722 -0.00827673857826251 0.0242032233028991 0.12932955962592 -0.00173036612790909 -0.0224017897606348 -0.0197267837618731 -0.00415424341851663 0.0117932692458841 -0.000450730193943674 -0.000410826212414946 -0.00358185890865739 -0.000852266245726881 -0.00223625581522577 0.00932637694311098 3.42217711131553e-05 -0.000399082016955347 0.00138215206657588 -0.00135953268880291 0.000416602553640898 -0.000927601469569817 -0.000136193790887785 -0.000267799314716649 -0.0006334391955679 -0.000561625679543613 0.000395438200146632 -0.000553524397829866 -0.000700171265891789 1.77666152577627e-05 0.000810808225120147 0.000531431268791374 3.76609268042988e-05 0.000193343238735368 -0.000244612931475855 0.00189444171871954 0.000764790537744807 0.000429000304415907 -0.00262459233368334 -0.000233643326454017 0.00230589145481308 0.00340596461024018 0.000502789561065898 -0.000546778957033749 0.00499458379683694 -0.0116122649308542 -0.00288430498343015 -0.0148548805059381 -0.00258554944193593 -0.0033134337261465 0.0155481321882614 0.0156027360459424 0.0289622079602354 -0.197857268496436 -0.192431890817793 0.0756795513588988 0.208033060550082 0.153853861639967 -0.0775634875753798 0.0276111987377536 0.123462541637018 -0.0449026547287986 -0.0429857956285378 -0.0254648022985737 0.0413127814729094 -0.0307008286503296 -0.0197164194708733 0.00725768064198997 0.0249041857143596 0.00768124159954043 -0.0725765554534644 -0.0722209287313545 -0.0398193956168483 -0.107027954424185 0.0783452612854249 0.185709734870424 0.162467141734173 0.398184958372645 0.300011827932976 0.145564431147786 0.0828367569072073 0.0490247675517112 -0.121622110580198 -0.183491602786821 -0.0975531773877241 0.119979330867945 0.024769914301621 0.0127111543579647 0.130872486438573 0.340741100783192 0.120156562413879 0.0238601426552072
  54 1059.56427969077 ""  2.34617863079173 0 0 0.00596297090382787 0.000560348874770674 -0.000228037129820898 -0.00418440137823662 -0.00118920679776673 0.00533152078993353 0.00844906769048516 0.00228950944559169 -0.0123541898604988 -0.0249854618356825 -0.00431740406468427 0.00595264110679436 -0.0103879538050476 -0.00312366259497273 0.0147354596669424 0.0231227831065635 0.00559447473955243 -0.0177416217267778 -0.0161365204155899 -0.0036032124267001 0.0207007901388201 0.00942140499923547 0.00134510898174597 0.00484207040296018 0.0364242416407679 0.00610566160745644 -0.046279815402506 -0.0150079836809371 -0.0449617044087603 -0.0406387799378011 -0.0331717659505943 0.0429729299041889 -0.0365884422148725 0.0265285821338974 -0.001525363741917 0.0952258171395821 -0.00756041283209228 -0.000893082830399115 -0.00108095284714229 -0.00122104865413161 0.000134665406151188 -0.00409248044737555 -0.0485759048444848 -0.000545685856661625 -0.036945255581592 0.00388529638236516 0.00179469489816794 0.0175006900248159 -0.0311928556801759 -0.00180991687747032 -0.00555614183294205 0.0962395019882931 0.00818073501708709 0.0125415660960566 0.0803854767059742 -0.196705102346504 0.184982012707935 -0.0215566840986811 0.216079245462175 -0.061281339075342 0.0406288919287371 0.0695615671958349 0.0744224980188185 0.0278615187776191 0.198656869094795 0.209867610031726 0.0643227190539815 -0.0483173944960915 0.0823452813501644 0.0505266216000136 -0.219998238996451 -0.0947721480134495 -0.30518849754546 -0.0842105983377164 -0.00833693283092799 0.323139319177064 0.0653434476809225 -0.282718142367794 -0.310535711483883 -0.00896719028463985 -0.00927834957169869 0.000787383326991064 -0.0025577255695211 0.000263134705038528 -0.00269620691075223 -0.000373240924958163 0.000608193150104813 0.00118505203536118 0.00257241372917706 -0.00173249500617787 0.00270905751678305 -0.00246344208800039 -0.000666659928538558 0.00416239744839143 -0.000565952612775641 -0.00063339575282824 -0.000638364234200702 0.00694720609671589 -0.00461244270133681 -0.00054269859181486 0.000312714245147484 0.000608004354891233 -0.000964958258747852 -4.77957465901306e-05 -0.000421827510327111 0.000520912098309846 -0.000522072189124115 -0.00063574737778802 0.00196280818505768 0.00219624023652944 0.00160668983768605 3.59218393250871e-05 0.00016205352335048 0.000572113515638519 0.0047641714571208 0.000539485121112147 -0.000227336391760621 0.00358739445727323 0.00259808128518386 0.000779859728808622 -0.00425396848535326 0.000244288743627511 0.000873301031681395 0.00322448682302557 0.0016049565109817 0.000630416218494806 0.000989311577251679 0.002296543303284 0.000835122074461813
  55 1069.386131517 ""  0.055041593930727 0 0 0.00011261280973291 0.000235393942751088 0.000294854043865925 6.78779355913197e-05 0.00014134193222208 0.000246669799069944 1.22649547898801e-05 -0.000633187377144723 -0.000601690976376846 -0.00138637126285871 9.69428940784611e-05 0.000527014174685189 -0.000813346920717215 0.00750440234108126 0.000482417552381663 0.00640095779068145 -0.0385131199893176 -0.00257531042350054 -0.00299337085030286 0.012750335995737 0.00155608095781707 0.00101590935443037 -0.00167681174203008 -0.000319727620879699 -0.00786038379667185 0.0556286136102696 0.0013740777570858 -0.0806627226180142 -0.0450614682162276 -0.0100966144923882 0.0892630981769219 -0.0170757760041912 0.00517283983121785 -0.00583193738483792 0.0423169929723132 0.00460769957827368 -0.000194059954419828 -0.000400371437168631 0.000728286915075097 0.000678241471668956 -0.00017724044645915 -0.00058608094610866 1.27786589373675e-05 -0.0100608095972021 -0.00029065163191715 0.00276367285091322 -0.00409252959441387 -9.29758343241276e-05 0.00730388678958306 -0.0678717108133558 -0.00360982530724893 0.00524013227776739 0.0120708105180714 0.000732759591645599 0.173842752373502 -0.0787474681518416 0.0961154468148014 0.0362600065208868 0.342904774661851 -0.204826566049271 0.139425496177857 -0.209699509887335 0.245390840033805 -0.142819816881853 -0.107031438566013 -0.0951305544269122 -0.0705168947560828 -0.220910950100421 -0.263628849150478 -0.132534525034813 0.28396432623388 0.2327142181919 0.129144700579774 -0.0145117862400648 -0.0932021812352872 0.0171565886233507 -0.0535821206864909 -0.0100344493464443 -0.133426564587127 -0.0620404927673979 0.0888386396459097 5.82284195483661e-05 4.46130899220723e-06 0.000312499999778684 -3.9337493290527e-05 9.546403571982e-05 7.32247462331264e-05 -0.000130870971211138 -2.1147740892049e-05 -0.00045210862368306 0.00102808347262053 -0.000377365088317003 -0.000389819191446833 -0.000993739617064027 9.82424520126979e-05 3.9353967093178e-06 -0.000174568990573672 0.000434418094283616 -0.000739901986911338 0.000244730014977634 0.000243293153239708 0.000411050703839915 -0.000224432702129324 -0.000249329888071014 -0.000325023193918606 -0.000149224531102873 -1.06692355651788e-05 -0.000175024518931012 0.000136214808323566 0.000177094202610605 -0.000250464462408641 0.000737508444028151 0.000963385684958202 0.000813944766278062 0.00178377072376586 0.000874188414917156 0.000135783065116893 6.67404745394461e-05 -7.36118673607045e-05 -0.000717489128441426 -0.000526586565448472 -0.000499669396584192 0.000471336658837249 -0.000313185355981817 -5.3534880587772e-05 0.000663327689827483 0.000976412571102804 0.000361305113369066 0.000161890274303663
  56 1074.47000118592 ""  6.6475069610342 0 0 -0.0074167089693348 0.0518863535864638 -0.0261022640072162 0.00332013116501842 -0.0101587868177169 0.00515089117437981 0.00390074022812579 -0.00151551368948086 0.00430376802362515 0.00224663569803837 -0.000545274800217323 -0.00203012260774229 -0.000776057814323493 0.000369373016676063 -0.00273566131165608 -0.000637921653283415 -3.44162202792495e-05 -0.000419750299756461 -0.00157230859193943 -0.000152351302552369 0.000865812190243522 0.000186585911915883 0.00171095567344183 0.000648874064662464 0.000359570132657729 -5.67778075655809e-05 -0.000599912026589405 0.000295639630225594 -0.000440742798731664 -0.000527351609287827 -0.000306978678052282 0.000709851047183488 -0.000486060473742159 0.000613318131155979 5.67032458310491e-05 0.00138099949522001 -0.0495968031539763 -0.079335671854775 0.0712365560267558 -0.0043358971215003 -0.00499166918311892 -0.190677877138308 -0.00357154439172843 0.00933202077074804 -0.010749939929791 -0.00399600162029742 -0.0034780252870305 -0.00355013016989595 -0.00173806798690751 -0.000959527697828114 0.000729535202553837 -0.00371207558905945 -0.0100982307518462 0.000395349581168478 0.000333589743484748 -0.00235041543520832 0.00203402162045987 -0.000321665655011876 0.00126812316771178 0.000111341352607182 -3.01929826743865e-05 0.00195137899546304 -0.000145512985439128 0.000294402919767157 0.00287478614938525 0.00295360006606008 0.000849617061704874 -0.00124476555567226 0.000806509607806557 0.000615895828106262 -0.00253149113519246 -0.00102516000145081 -0.00454318096909548 -0.00128689433531051 -0.000294741826205802 0.00497595948641922 0.000929275458620388 -0.00412841466532956 -0.00441670217727683 0.000156810834566566 -0.000437421256998096 0.00352499954239621 0.0449938625713356 0.0258795388448033 0.0382076172646831 0.00828851576494895 -0.0168911285480966 -0.0288065011564436 -0.0693543125413488 0.0313885262432577 0.102484101469223 0.0633197771415186 -0.0314730425961333 -0.232516940628634 -0.0507689512158065 0.0484613595796654 -0.0598561077028275 -0.209232623295995 0.112484129627518 0.0662601281439888 -0.0232654687956198 0.0139274758892046 -0.0113936551287693 -0.0092026923129487 -0.018772944966912 -0.0494195460220594 0.0507207814187019 0.00642592652077835 -0.0658330459629956 -0.113709144352306 -0.230371668770493 0.0718295940781594 0.184967019741611 0.120721251119537 0.188401561009091 0.182956036616322 0.0645745975231563 -0.281054169418262 -0.179134273268953 -0.159560508586615 0.155519740943654 -0.0675133619879712 0.0216802337989097 -0.293958612649987 -0.138188281874717 0.0530710861937515 0.120913362483736 -0.0812480259589077 -0.0378813448335375
  57 1098.25325984221 ""  15.3797424429927 0 0 -0.021037399024425 -0.0212704212542054 -0.0928832273122005 -0.00315038827023586 0.00505408718056496 0.0160248321839801 0.0174182777736591 -0.00183468285908664 0.0230204561964272 0.00523349206596655 0.00371631782832872 -0.00758008321564343 0.00256709959561775 0.000610737639676754 -0.0129186845366709 -0.000450148091333334 -0.00074265480399007 0.00271412525319882 -0.00750525730282314 -0.00107530616459049 0.00457839202056961 0.00261752024324116 0.00107002387266512 -0.00238205053668569 0.000884886642577043 0.00027421832782515 0.00087488471833843 -0.000586621830742343 -0.00119028260226993 -0.00148211959292725 -0.000300513831826949 0.000896858798203223 -0.00120447921633876 0.000388581911310765 0.000231647049248144 0.001081829549578 -0.0550535481093196 0.105103242532812 -0.200727458286549 -0.0774775889300384 0.0414783445009389 0.0634942074279417 -0.0159444608656077 -0.0204525487721173 -0.0606121819290358 -0.00674072747037997 0.0049914744345012 -0.0144244355991082 -0.00351318745112766 -0.00160994345392757 0.01354233079801 -0.0191090027273837 -0.00479283016514979 -0.00303889642955172 0.00292046938812407 -0.00521496538858668 0.00481655786979414 -0.000578285898814553 0.00725638973817371 -0.00257076534451802 0.00114038143800664 0.00271708793702372 0.00222562959152131 -0.000109756768277332 0.00449009280389979 0.00497527098550951 0.00141114434187797 -0.00408524391281719 0.000191310257504175 0.000499862633255728 -0.00510002480905439 -0.00126140986976129 -0.00245547776604691 -0.000779992540759157 -0.000147498198108668 0.00340626250105141 0.000426485275234606 -0.0027519639915557 -0.00336182676020052 -0.000275408605255925 0.000471069403648764 -0.005516580100739 0.0412621074099762 -0.0348838076045609 0.0254455534604739 0.000742989589561261 -0.0278044024845564 0.00123919104514944 -0.0358409177044617 0.111254160125221 -0.343160031226715 -0.129363207466045 0.12025553676258 0.198132670246678 0.176145214673944 -0.083418677519544 -0.0347941935662733 -0.100582286909149 0.129900485758301 -0.0161325773512716 -0.0385742717172338 -0.05188812639587 0.0448237541062358 0.0436398080393052 0.0580089482419006 0.00898270441952182 0.0160324110424585 0.0259391932502784 -0.0579121817326381 -0.069414582529594 -0.0364955571069838 -0.0594959495258903 -0.0683102910151154 -0.0687897656504003 -0.242367104656074 -0.0664542906348105 0.0159487512963711 -0.129693388118959 -0.0622173344363662 0.0568528599295323 0.131684960454683 0.0292030725355145 -0.0446752630363824 -0.0446380288210553 -0.0290848814343283 -0.0591585536696563 -0.0741967179433711 -0.0686082082522506 -0.0278652157171838
  58 1125.32282679713 ""  23.0238651954781 0 0 -0.0146018889716579 0.0371004318004955 -0.0337962123878768 0.00577241970330594 -0.0102295434609313 0.00683599606319147 -0.0040510298383864 -0.000556361010506669 0.0038940051489745 0.000520296053343909 0.000176532708774767 -0.00261236746920776 0.00121557215951181 0.000135406687297494 -0.00100963575552687 0.00199397242738595 0.000194530594184493 0.00391865001167595 0.000687433052800555 0.000157676076924237 -0.000444265052242907 0.00167127121553462 -0.000136443531296734 -0.00398974444118747 -0.000466487029383612 -0.000114618147542311 6.75226376017174e-05 -0.000485874564935264 -0.000714255599708689 -0.000955025727020765 -0.000819317875539188 0.000589421856368615 -0.000944664984485185 0.000186626039591116 -9.77168044890224e-05 -1.55065902801262e-05 -0.0825944340145825 -0.0452033027412936 0.0216053727985692 0.0526236213665061 -0.00294602022551711 -0.114042204426078 -0.00684270789920583 -0.000346566207147926 -0.0178227945535012 -0.0055497802656041 -0.000634817593858302 -0.001649978693738 0.00327687308883302 0.000179855676648124 0.00392561848702827 0.000830807796104904 0.00464393445608363 -0.00440322785700585 0.00133043195357631 -0.00331034723541919 0.00302955451042544 -0.00047105390273082 0.00504868697647077 -0.00156493944281052 0.000585543292362612 0.00154063290310129 0.00124817633091322 0.000773120751287591 0.00328451600966836 0.00324019264608399 0.0011656411675793 -0.000921441270266742 0.0015235043993066 0.00128071873526871 -0.00505912859657226 -0.00252046387919565 -0.000486373487019148 -0.000129656183107608 -4.55515665433778e-05 0.000709467566117437 0.000277138018760621 -0.000682564797680717 -0.000286476826595249 -1.64539284266954e-05 -0.00025096464056299 -0.0215385754956775 0.0708251589061399 0.0244133586076647 0.0758465590433172 0.0118433033608275 -0.0327718069355018 -0.0602935667778314 -0.0782654113887845 0.0530276154206886 -0.0543223656456996 0.00889691787608776 0.0190272830074391 -0.200224568714514 0.0786655906319897 -0.00873054672168114 -0.0988486051698948 -0.215999205590633 0.120566554544669 -0.0378376153940544 0.0594500019808486 0.0503558343182519 0.00663374460800958 -0.0484490433700515 -0.0373174855883689 0.0256262061341068 -0.0505789340884006 -0.0376478837757489 0.0388569071351578 0.111273745426868 0.178614852635606 0.016441822809487 -0.0472016020380025 -0.000252718905151006 -0.0398944560643626 -0.0535757890177223 -0.0430523222199546 0.260278028569346 0.110542172543355 -0.00194471559970322 -0.239451833608977 0.00353376288583518 0.036887719707296 0.229141697118639 0.1113386163759 0.0376021458452101 0.0223892448526792 0.129246080867345 0.0537298466894393
  59 1132.68350227859 ""  1.28784420289998 0 0 0.0121995452452276 -0.000124710213891623 -0.0102956759697714 -0.0296693498897681 -0.000152353506072855 -0.00414268508161708 0.00344735805966722 -0.000473929042361045 0.00521183731681656 0.0670206514411182 0.0093473110621475 0.00434286727289955 0.00540857869686903 0.002945521365421 -0.0278226019745355 -0.15692076707935 -0.0179999320604051 -0.108752173210545 -0.0296145360883822 -0.00449932464722562 0.0065501410018371 0.0343107980508477 0.00138786514983541 0.0685838254642439 -0.0180966844552966 -0.0020309216837373 -0.0117230667113833 0.0362753306269851 0.0135026774259404 0.0163896440108345 0.0386796091129959 -0.00364844891917271 0.0156335077044802 0.0253719354255461 0.00183865639172456 0.0364710451806545 0.0361526703431315 0.00140739441181761 -0.00580733789564055 -0.013981138339327 0.00673690368208666 0.000759863570546757 0.11450566806169 0.00509598315294832 0.0899189900907534 0.200055238596879 0.0304610387417433 -0.0144746517642957 0.0346761443697214 -0.0005504264579524 0.152721638913683 0.205643821737222 0.0126554440314378 0.0869693960605563 -0.0742263787542227 0.0302550492358297 -0.0352469994908061 -0.0110140043306455 -0.170312714080498 0.0989757636177138 -0.0452507678556888 0.0425664337717546 -0.0840235168581461 -0.0615456002355259 -0.047525492851193 -0.0393764506454742 -0.0314264582996448 -0.045036530687742 -0.087799858709517 -0.0596040376005038 0.147833988414444 0.113880261627192 -0.100023508046192 -0.0344899257909429 -0.0147448284747676 0.157643363295753 0.0315146241140178 -0.131006727989331 -0.104496455568533 0.00466665376403604 -0.0143162748893338 6.66748765661402e-05 -0.0020786963681578 0.00060577487609698 0.00491762249534155 -0.000159535979339175 -0.00204797246336551 -0.00526070064192953 0.00113938595735275 0.00329082132019391 0.00451984956571107 0.000694852155628683 -0.00121329778591826 0.00206632297314161 -0.00189932433628075 0.00101650238827228 -0.0111308918130365 0.00252903390276413 -0.00166108905077396 -0.00016289882525431 0.00201761779579144 0.0014555469444333 -0.00125971381097105 -0.00189290417465861 -0.00108387401684048 -0.000245338724556384 -0.00113783386030305 -0.000797462883013732 0.00394780522378731 0.00481528116404284 0.00744933515537482 0.00221669725060758 0.000344305223821091 0.000843290024693856 0.00489021885793456 -0.00138889921781868 -0.00102194717794893 0.00691076349574077 0.00327479545225437 -0.000795814429073407 -0.00754094065074246 0.000430928807996918 0.00118770792903118 0.00518870527378066 0.00290770581039351 -0.000109316540935641 0.00356176107122537 0.00205788234748705 0.00137719933453607
  60 1151.37942824118 ""  12.8003552490824 0 0 0.0106151858373936 0.00769116055984537 0.00393952220052928 -0.00247118729424814 -0.00573068768309069 0.0121630100908438 0.00454724476446279 0.00276124029291074 -0.0272006217152407 -0.0720617801432412 -0.00943639805353628 -0.0204240919270329 0.0376433273573694 0.00157268502581698 0.0666750163209526 0.0390559768524337 0.00789979235246522 -0.0336509459546747 -0.0650336078216782 -0.00829504350957257 -0.0282947727198974 0.0377914312373535 0.00329149383356323 0.054428810708749 0.0157749778914165 0.00381832883931896 -0.0239255023656344 -0.0093439022163459 0.00919306523710393 0.0211276704301441 -0.00630033207273448 -0.0136731020750644 0.0200033172392425 -0.011979197864888 -0.00180610331614759 -0.00619974507605281 -0.0670780895152861 -0.0103500829094346 0.005349470685699 0.0335024390205965 -0.00671053429419593 -0.0270366829031816 -0.228689403542941 -0.00189045240268215 -0.324141022339926 0.28152715042286 0.0297369126317738 0.0968679998012714 -0.20771950253979 -0.00606933435244843 -0.308065299795565 0.467634683413352 0.0437546629681584 0.0931508940437274 -0.000734659612416363 0.0683310839226507 -0.0577128600574841 0.0217189223398614 -0.0437527683390199 -0.0128965469626483 0.00850112207625234 -0.0830199900634514 0.0130488295489956 0.0200053038516517 -0.0595258256221296 -0.0644111064810868 -0.0164708640034065 0.0810408267190816 0.0220717454814334 0.00869749064686823 0.0476948469382706 -0.0102090014008634 0.0249617360596287 0.00659044886877443 0.00464455424583745 -0.0647696687661025 -0.0122121083270135 0.059526023377244 0.0265988332545225 0.00150399539584767 0.00340264183003941 0.000803536404115309 0.00140256094049497 0.00116169567449235 -0.00292628052332831 2.82300640825803e-05 2.51592868778016e-05 0.000651970917087947 -0.00239066150534734 -0.00171757966211242 -0.0135683370478663 -0.0179682216512695 0.00419416166026214 0.0122155469313578 0.022212452883004 -0.0113992942344445 -0.0049242361885738 -9.32446682666791e-05 -0.00327608099384407 -0.000487685112626771 -0.00174550258025538 -0.00274946478710676 0.000218997736505463 0.00192939686046108 0.00267961734548891 0.000150717396998823 0.000885095082491689 0.00146291236890371 0.000954962418631059 -0.000729520142111699 -0.00011665124988581 -0.000702594324016364 -0.00277844368088822 -0.00309050754632837 -0.00125737294086359 -0.00388198753812989 0.000215733632422441 -0.001168822782344 0.000810852368751277 0.00283261872802894 0.00492280913619978 0.00190150518120873 -0.00194389558687561 -0.00166026082629799 -0.000908664538103761 -0.0035493121831759 -0.0035057706061512 -0.0039064369845762 -0.00146230581908025
  61 1163.46511644424 ""  28.2439206773806 0 0 -0.0123348356567258 -0.0775805678529275 -0.0590094265463857 -0.0046115261595623 0.0292336220165595 0.00498849339358766 0.0194065972712038 0.00106192389872398 0.0200289587356029 -0.00413957869845395 0.000451346323832634 -0.00671938409195702 0.00636379098626149 0.00143757610083923 -0.00475634948788451 0.00458149105071935 0.000540940878347404 0.00139019120666657 -0.0119897245901958 -0.0021824273537089 0.00124555900753485 0.00500683123940475 -0.000352183914884011 0.00176538762878242 0.00338608345902585 0.000383947285589324 0.000645534654259925 -0.00193135500119842 -2.84048325739899e-06 6.88863809212755e-05 -0.00164285089843213 -0.000439908360943185 7.95310630863872e-05 -0.00162632296268068 1.78791709073011e-05 -0.00134273694633854 0.174193192923332 0.147691926121193 -0.210663691629602 -0.34765237509353 0.0527548448193145 0.166368730438374 -0.0452659764168835 0.000982524828709388 -0.0903562459415497 0.025906642047662 0.00335076226292804 -0.00311168784602775 -0.0192396418963018 0.000381273901753525 -0.0111448443553768 -0.00221590887385172 0.00450940846904722 0.00289155849909196 0.0035389037571623 0.00180122043853802 -0.000971559273409755 0.00112487569740172 0.00475049857194801 -0.0045079749868599 0.00240732958876025 -0.00476658483805065 0.00421024597973153 0.00335483447179896 -0.000394296352490588 -0.00080626511456602 0.000848711369514386 0.004165410747406 0.00418991553986642 0.00211293763990908 -0.00331732729326419 -0.004279132167424 0.00498196264093472 0.00166096271365045 0.000958014806684954 -0.00861181984485773 -0.00181514736319632 0.00745707732085083 0.00436085782432148 -0.000506823227637976 0.00151811012316347 -0.0213097093217859 0.00289430975003533 -0.0317456608451025 -0.0196982268048845 -0.00607282654403336 -0.00296074593261077 0.0561906660709557 0.0286756105578357 0.0807044431933041 0.254162025959853 0.417109384745705 -0.0756015210158953 -0.0974329301998824 -0.28345560259547 0.162108247779842 0.0318815563769256 -0.111555866186592 0.173621199811448 0.00285486966998799 0.0170755094350777 0.0156553321668842 -0.0166267984212909 -0.0196121156941215 -0.0231853023019362 -0.00128607551612059 -0.00739815072773332 -0.00535756645896832 0.0132394149128646 0.0237503543924379 0.0261172864904751 0.0108794228661053 0.00792395471764739 0.0102107347032134 0.0654238823414579 0.00997777652397684 -0.0131085022814178 0.0449326675817874 0.0186673842680877 -0.0322639686025746 -0.0337905113399392 -0.00158585168261625 0.00547579661981103 0.0247254041299894 0.0136069959564905 0.0109374866166914 0.00847739150369626 0.0209363611739533 0.0100603488071806
  62 1188.26416534652 ""  1.19562508997376 0 0 -0.00731131025427134 0.0140584751736364 -0.0076030217734516 0.00618267669180843 -0.00539204876437429 -0.0015396029495424 -0.00681316892113581 -0.000806078248261101 -0.00119611412596723 0.00196982826372554 0.000582018199761612 -0.000160731248795325 0.000431418100691366 -6.87500378002482e-05 4.13902914811591e-05 -0.0017277119178667 -0.00033449441856815 0.00123398390485341 0.0027364594638719 0.000647825201374716 -0.000595777722838344 -9.21622231891703e-05 -7.37404988863119e-05 -0.00249652442428513 -0.00182100986728193 -0.000170731349059601 0.000829733684561078 0.000742649484216054 -0.000228432110383745 -0.000715404460624949 0.000582025283985907 0.000390013058771769 -0.000640473076862809 0.000750150603770327 5.14545558519839e-05 0.000223107605569365 -0.106143329957631 -0.0155096755504117 -0.00223210525947888 0.060283860717598 -0.0071281305977521 -0.0359507325886449 0.0076377096515568 -0.00555852872151675 0.0096359358077291 -0.00581633286062185 -0.00022014394577822 -0.000588525557901958 0.00826586227068917 -0.000653232465180502 0.00955332304821241 0.00100464650636248 0.00327821014580167 -0.00289656679723559 -0.00107033119834007 -0.00243601666013387 0.00186375820788821 -0.00113918261588823 0.00023569150956697 0.00168747642794381 -0.000803197355562798 0.0035370081936786 -0.00148379116106559 -0.0017626482183421 0.00159952972665493 0.0019438687966085 0.000177045185454717 -0.00319917947056326 -0.00180826683918261 -0.000913541572879992 -0.000761752762257025 0.0014905612911991 -0.00103284612642335 -0.000323665253482776 -0.000338939871962573 0.00305274916962975 0.000738468439015799 -0.00265739849402633 -0.000624194884421439 0.000344769606280204 -0.000678307131757655 -0.0483780135225809 0.012377899545109 0.019256207530106 0.00646313178479628 -0.00562146235657436 -0.00013898583396446 0.00218592093321868 -0.0497975064257902 0.0106865591198715 0.390534747313327 0.232296138050222 -0.184856169829091 0.479694479948357 0.389733222615327 -0.146419032734299 0.0574493377445746 -0.068662110107076 0.0370822734787158 0.00891593830172878 -0.00301607925387707 -0.0459389269338166 -0.0636285569363999 -0.0204058400983753 0.0227110086070636 -0.00655003275079471 0.00630236544047769 0.0381669716908594 0.0492933574417727 0.0260238403558449 0.0363243504137441 0.0688989715504525 -0.021823963492236 -0.0499188218669934 0.160125537300377 0.0594472765100847 0.0524069935538084 0.190552937728573 0.13844201239056 -0.0212881885852252 0.108526752184542 0.0427640678284804 -0.0488790691255329 -0.0276936382163864 -0.0146757872800273 -0.0622153126422647 -0.107637788367203 -0.0600120281366164 -0.0107499985055717
  63 1210.10697164224 ""  41.7145381002299 0 0 0.0162493751626881 0.0146629843487764 0.00307006117904921 -0.0285020581553714 -0.010333334634731 -0.0185903368202239 0.0437509674929641 0.00176922960364105 0.0161536091495405 -0.00862947100486311 -0.00051032051019991 -0.00458119259713425 0.0162763755857488 0.00290795367720784 -0.00994540210682237 -0.00136311722695798 1.02500719979869e-05 -0.0149824621691882 -0.00356619470277043 -0.00184200504113536 0.0322693719754885 -0.0148351396934827 -0.000683545641729778 0.00219718116440172 0.0136192464834486 0.00189339557032375 -0.00769515462082545 -0.00374393897463987 0.00170461532239558 0.00425489581711709 -0.00289521283810847 -0.00274326779101382 0.00407411531527418 -0.0053130486645572 -0.00054029489746757 0.00123884131586654 -0.182794541306627 -0.0160610594583285 -0.00665352573570787 0.0844572055238615 -0.0130115666546449 -0.0442018403475785 -0.0961969779668472 -0.00683740154320237 -0.185018893278295 0.172337518287184 0.0261832931467824 0.00569262791751779 0.0556397191532465 -0.00204817204810883 0.155009807869652 -0.218284224362137 -0.0364731681005856 -0.012395100221043 0.00441883140886481 0.012440315339431 -0.00884084948450418 0.0045347794646953 -0.00751222535631935 -0.0054631355384905 0.00563212224417021 -0.022172956298732 0.00871420603419504 0.00753314540707862 -0.00898911824717976 -0.00923859886233561 -0.000956187899528935 0.0208268167173293 0.0108240068983753 0.00179211895302592 0.00857350020162486 -0.00400743310898163 -0.00341095852760628 0.00109124096461906 0.00403217864464434 -0.00262899311969042 -0.00113487767818681 -0.00245198771365062 -0.00400481386909286 -0.003306986959563 0.00518273900391428 -0.0122722284888108 0.0201256300376522 0.00253308532709021 -0.0513598181555265 -0.000217114797395996 0.020876272911472 0.063932371776861 -0.0379450138133627 -0.0199171959232198 0.157493391776536 0.108884140821253 -0.0772412523767881 0.173494745830759 0.162368293102106 -0.0649930382159529 0.16092653138382 -0.0460160685673597 0.0226134062144321 -0.0214542214575526 0.00995607849074531 0.0733932192343603 0.0367155038644151 0.0115124449789739 -0.0304030630487927 0.00953874332671046 -0.00779809531593074 -0.0502959310092309 -0.0077004924280393 0.0269785132056492 -0.000400232121216548 -0.0596052330086351 0.0582466258058847 0.0986769981990217 -0.284118556916256 -0.114946189156563 -0.0766263979480557 -0.316667342747722 -0.202235760228062 0.0289384477318308 -0.142330014055998 -0.0540168134616091 0.0653519221765232 0.0407526783944804 0.0234387488774866 0.084221401970615 0.143799014378529 0.0816952440508399 0.0161811573945461
  64 1214.223623744 ""  22.7257930102711 0 0 -0.0195684377731366 0.00647677882162526 -0.0238842643069266 0.0332760181092789 -0.00730109287141023 0.0214371370209392 -0.0741197968631049 -0.0061174871237265 -0.0264061877104015 0.0169492907601902 0.00228106765284701 0.00589624493366687 -0.017695537150701 -0.00330170023117014 0.0148275120949964 -0.00944136196420688 -0.00259031039608073 0.0223613788803812 0.0111882809844923 0.00388181884240537 -0.0490035663144436 0.0210853166462594 0.00338001250209494 -0.00332472284809636 -0.0305643580647547 -0.00296524137870047 0.022694569343605 0.010717407976351 -0.00333952424136652 -0.0114493596413668 0.00867886039871912 0.00559507660817956 -0.0107079081501009 0.0116974109603843 0.000429461568455357 -0.00280704233966965 -0.134504356882219 0.0117849525378522 -0.0531811664359182 0.181036259071689 -0.0121004029792362 0.00694169618266325 0.164384962369325 -0.0139203390494628 0.302007801350857 -0.240397550167465 -0.0341404199040091 -0.00781049687043048 -0.066230312898429 0.00472929102003041 -0.209739554860443 0.330774161719654 0.035734378141086 0.0183125745735534 -0.0145167852101087 -0.0337535549237642 0.0249688005122848 -0.0164549481685715 0.0110594011972149 0.0218824084674972 -0.0129121568806448 0.057590752469526 -0.0221306735913228 -0.0220087138959012 0.0210157679459309 0.0235286805271256 0.00361542822343462 -0.0525912391840523 -0.0275631861399213 -0.0107875973629724 -0.0163158563670554 0.0178048033495212 0.0055624473412952 -0.0011160507108737 -0.00580860840979244 0.0133240717165207 0.0053840671908618 -0.00446204660567759 0.0112898015646109 0.00726585561774974 -0.011740343984989 0.000383670505226872 0.0549790895293313 -0.0123060798767566 -0.0780727020661788 0.00457677194293152 0.0257764195412396 0.104556968150617 -0.0490907023299388 -0.00229684894313911 -0.0394669215204905 0.0718531386845371 0.0146143651164015 -0.0812077885726236 0.0127009514085246 0.00369518562557855 0.224307976110595 -0.0851634137613119 0.0742097561656112 -0.00420387922841707 0.00440930344259961 0.0135756134464913 0.0107920138329388 -0.000715479932243785 -0.00538144613718136 0.00383060490227916 -0.00385657461295207 -0.00960465549184967 -0.0189617146681321 -0.00635171186788439 0.000462697963448285 -0.0178266536763748 0.000386624693639596 0.0108110880648909 -0.0560689758302525 -0.0377211127060289 -0.0207097518143724 -0.0432306708408868 -0.0326467577733631 0.00013020854321946 -0.0308632887713057 -0.00820241493700257 0.0106155639105926 0.0163475583047893 0.00719130018152021 0.0163117583065061 0.016991069498545 0.019399700003534 0.00478164211628807
  65 1220.67168801677 ""  94.4017707487408 0 0 -0.00282803293218479 -0.0124036849777882 0.00655283475498396 0.00942624081953333 0.0149412690854535 0.00674688205678105 -0.00561901495895503 -0.000293457369209467 0.00657308006421318 0.00975285327941644 -7.85811676529566e-05 0.00862119409551288 -0.0174165982779428 -0.002074483149212 -0.00197483795507408 -0.000176090265427991 -0.000799551778357517 0.0203682171098511 -0.0124713189138606 -0.000202139246419053 -0.037935080978299 0.023355287385451 0.00357515123773347 0.00514857191371536 -0.019613235169376 -0.00348292282864222 0.0297791396533259 0.00615951377061649 -0.00362610129161723 -0.0130171002702227 0.00437022108173311 0.00588877401938399 -0.0123391261650059 0.0074944747603921 0.00108017630117098 -0.00702122072852709 0.266112578775915 0.000841349850347581 0.0412625796003054 -0.217172008338118 0.021092780451909 0.00506602704161669 0.0891974250152818 0.014003338331863 0.1726536201792 -0.193714903856619 -0.0294418322890804 -0.020639957079559 -0.106759928632362 0.00164959897516958 -0.227898700009505 0.216441737890736 0.0179148784030439 0.0213104322025695 -0.00453135200030536 -0.0324776769614194 0.0253169647118264 -0.0151192480705401 0.0265142237653837 0.0111231022182616 -0.00671610572351589 0.0521622607705851 -0.0110212007604592 -0.0132797929455422 0.0254747085097238 0.0268883720319603 0.0086059489865782 -0.0492626754661979 -0.0159465173544832 -0.00601222721659751 -0.0302201578937442 0.00749723656633267 0.0197154652951855 0.00371687571569589 -0.00379127250298799 -0.00859661682424122 -0.000722152544334578 0.014481341996726 0.021826134107991 0.00440191758883712 -0.00603726112440448 -0.014421569233375 -0.0490609715729134 0.0197911405586546 0.0592824377931053 -0.00681540177270782 -0.018819780731128 -0.0774984389869844 0.0285750706373729 -0.00290319004613231 0.201094329809147 0.00438588324415411 -0.0941298616720838 0.272352006094106 0.133957433096821 -0.0597178185115631 -0.168126653684165 0.00528062520853974 -0.0300876574607765 -0.0141514002862408 -0.0024829482830281 0.0500920267677474 0.0225061422412798 0.0194087513127399 -0.0187226873533981 0.00478101268775821 0.00104044662299504 -0.0347043802826113 0.0136789777663971 0.0246370891787197 -0.0120277470645502 -0.0493303611323 0.0503928129403496 0.0775210856827439 -0.198699730176409 -0.0913785001860759 -0.0594012976172732 -0.264408016978799 -0.154485941526435 0.0336770816067565 -0.0841097544371421 -0.0424485964897265 0.0482412246196589 0.00526431200768929 0.00641192531476968 0.0613116132035323 0.108422195281611 0.0479071164606513 0.00516887875571696
  66 1223.65180643759 ""  6.69798576114669 0 0 0.00250711277411606 0.00370855542289217 0.00706214014377738 -0.00752415312218078 -0.00316037969432285 -0.00902658838789322 -0.0133494635052797 -0.00495712540765637 0.0374029574900793 -0.0186012855534186 0.000554267532972029 -0.038492299803212 0.0663355663645077 0.0112724608108606 -0.00314899915043615 -0.0467560973430468 -0.01411879180082 0.0476676469364855 -0.0103466313392459 0.000807694735282878 -0.0323928327106798 0.0222859148561449 0.00277051292969931 0.000870861579332948 -0.0697420837587784 0.0142350589012728 0.140768258095734 0.0278411756658923 -0.0190448102816572 -0.0651660379153272 0.0176812455855945 0.0136853586191781 -0.0592871618938419 0.0226035573148005 -0.00980139105728638 -0.0311989860546144 -0.0341234056151726 -0.00989801178687088 0.0135454609591259 0.0489710617520406 -0.00704439272087341 -0.000286715173753111 -0.0912624407184473 -0.00059076825356387 -0.188857837721796 0.278219526125018 0.0307691828396056 0.0182099877455395 -0.000984098565290782 -0.00194502064156715 -0.014343441765466 -0.0484193820936622 -0.00235509930167484 -0.00522504277747454 -0.029430716743166 -0.182476329309957 0.150645730650101 -0.0997138615307269 0.107979867477182 0.0870796127029082 -0.013132543912317 0.234025039806255 -0.0307981333764385 -0.0656363545873844 0.103409859426566 0.119180347549449 0.0444642851288417 -0.189844775731124 -0.0572090041833837 -0.0465765652243097 -0.125041589442768 0.0477406163085766 0.0528840260487495 0.0309479799476453 0.0264810198851585 -0.010367939537053 0.0279625640994743 0.0107476454214261 0.125898950671504 0.0252274323196647 -0.0376600779116293 0.00209780485325857 -0.002460494684715 -0.0024674058268293 0.000966642954639514 0.000450826407998323 0.000746660494818329 -0.00272309902065926 0.00400392209692288 -0.00185860296648751 -0.0170526505294394 -0.004477634894814 0.00868133462234951 -0.0239550941988824 -0.0269660234210015 0.0101284112679796 0.00763452156234357 0.026512758763269 -0.0139907784316927 0.00238772201841041 -0.000339518544424497 -0.00613363193544575 -0.00307098185433056 -0.00168675166267121 0.00210662747551104 -0.00156663218008573 0.000590925277800055 0.00440311125257036 0.000396475016911247 -0.00247834963586939 -0.0010924178173378 0.00730521830405047 -0.0042660386538315 -0.0080878085322811 0.0247687494052597 0.0139014393510991 0.00808387224099017 0.0285487445566469 0.0172875119045517 -0.00287182128560742 0.0134263004106411 0.003908442239243 -0.00567913919297759 -0.00298671382682396 -0.00120983301356728 -0.00755164146082117 -0.0099310208759366 -0.00769433921218632 -0.00126378141684968
  67 1225.62123071607 ""  3.26282409313696 0 0 -5.81081833441242e-05 -0.000691466779333695 -0.000931680264691463 0.000611601221899068 0.000497357174134636 0.00106014323675038 0.00393940334777732 1.03589409602523e-05 -0.0060850175291621 0.00287991354538451 0.000819655177313991 0.00665143839600787 -0.0116286520469972 0.00218140394441677 0.000363882241006525 0.0118130058437814 -0.0240477481403835 -0.0104579550920354 0.000596891031766099 0.00635308761405861 0.00712097889913465 -0.00450143344233868 0.000588314108162912 1.53958444524778e-05 -0.0169908237398002 0.193213784897164 -0.0135057089709282 0.0185875245114833 -0.0506275281240616 -0.00432338801807106 -0.0099175237083555 -0.061183680690162 0.0192965874339771 0.00954074388451443 -0.087753173250603 0.000424075248626109 0.00356984359141447 0.00178571954494201 -0.00250006183923354 -0.00850046326355635 0.00113593263488607 0.000159245250087834 0.0124338956188161 0.00116893838839323 0.0265446132288161 -0.0382609387628969 -0.0269685358481248 -0.0045201545512047 0.00692332933420309 -0.0369631281924819 0.00602826903712883 0.00130862623406558 0.00174719093744714 0.000672136627525339 0.00861072545260076 -0.135903517003549 0.111370377008878 -0.0375590144507569 0.00597108371839224 0.0679922180096888 0.00937343194770018 0.0639169012197842 0.0276671996428472 0.057443515553942 -0.1611169027842 -0.170667215759921 -0.0441058250690818 0.130269811919438 0.000155273680254293 0.0520582921931354 0.0642014748002296 -0.0889640866195981 -0.237607964547322 0.0364608592396646 0.196345687192077 -0.0286872685002097 0.176507764184099 0.00852249974002989 0.183863223887091 0.122681764459518 -0.184764037069853 -0.000316983488754008 -0.000309406155487866 0.000327076109485675 0.000644213381312265 -0.000153663452903747 -0.000448928494241387 -0.000531286692157764 0.000254813783562912 0.000711483313475345 0.00314857900146513 0.000879190643413497 -0.00139316858189202 0.00400260806714889 0.00256724412295306 -0.000901676081125551 -0.00432861689273317 -0.00275633654217622 0.00152279843056651 -0.000257389670561705 0.000132586471205763 0.000846204501952921 0.000362651982555006 0.000225009395307769 -0.000298970796096235 0.00013010503704278 -0.000116673959876602 -0.000563510679855468 -0.00015164610369755 0.000314001183024587 0.000108507950411244 -0.000824104468909474 0.000631882501045999 0.00110154373628717 -0.00300508712900219 -0.00139770013369715 -0.000893998891378161 -0.00416384504503404 -0.00251545517223115 0.000185642939378139 -0.0016401461871128 -0.000480085306471797 0.00063869517436669 0.000434296002941571 0.000260717773554771 0.00103503836722918 0.00157651978819129 0.00115525631553125 0.000319637870932419
  68 1255.45115926155 ""  17.9659339221568 0 0 -0.0196021941876334 0.0121682359655972 -0.0144332169652813 0.0113367490544751 -0.025840721947037 -0.00177582390623501 -0.01431524507554 -0.00388120298415978 -0.00219224904633324 0.0034618499093144 0.00195149588785125 0.00084100789858999 0.000338187916304842 -5.19389498552978e-06 0.000927746106885397 0.000439432587121982 -0.000354562410017766 0.00358157459712878 0.00425330865711748 0.00112488612495149 -0.00286518756847583 0.00045836665887663 0.00142333042438068 -0.00416451233488554 -0.00575508452185898 -0.00117430876628721 -0.00915608770962167 0.00183900684315747 0.00085411791800617 0.00316214573426948 0.00205629422279499 -0.000136912798017725 0.00296666964245998 0.00207638615591604 0.000429012872716645 0.00339236429348454 -0.470840601755826 0.018732927609508 -0.0846200945202204 0.494127355864608 -0.0287437410551938 0.0989844171963935 0.0261845715984 -0.0312495419509332 0.0369611541345983 -0.0425287189980987 -0.00296539340590176 -0.0034487859318095 0.0082842403064015 -0.000790074933874613 0.00350810365145154 0.0257821578963066 -0.00191123683544048 -0.00313895244201805 -0.0053549296015832 0.00597204050986344 -0.00605118436738734 0.00319383457401738 -0.0110976465635558 0.00224630466273111 -0.00410622179248455 -0.00397943511679431 -0.00668537397649971 -0.00371500391191542 -0.00571384944725444 -0.00575581589856461 -0.00484501668522411 0.0028622797121776 -0.00604919907168274 -0.000563450397579922 0.0106270421831308 0.00388221622825661 -0.00880624465877865 -0.00463757428469048 -0.00397689325107688 0.0115392663888433 0.00142429536453577 -0.00904233555559692 -0.0108250122292988 0.00121277938376819 -0.00235658686968483 -0.0111988492302835 -0.0539064942545888 -0.0347161097230517 0.0406880327979846 -0.0101494130430053 -0.0233926056869042 -0.0250309967868115 0.076308939273188 0.0861499591767145 0.119778874115616 0.190368162986561 -0.0363962272662264 0.0690479431913007 -0.225001849492138 0.105941698490722 -0.219800840264063 0.194121651352584 -0.0498390989792691 0.00101334008343734 -0.00448708414276793 0.0116278027614458 0.00114350577203791 0.00804569585583066 -0.00652251506089354 -0.00128762584761268 0.00412151096170515 -0.00817082792687447 0.0154352683824046 0.00753770083756981 -0.0120027051305151 -0.0272906862733619 0.00854054203418155 0.0163661117549516 -0.0306153523066621 -0.0312706145138833 -0.0224956581102587 -0.063188899526848 -0.0319320468707756 0.00643308441665638 -0.00970380301321047 -0.0139063808472669 0.0127177087216656 -0.0139999225716623 -0.00465210316431641 0.0175575368628393 0.0305906524582042 0.00583109381751834 -0.00264224044867482
  69 1263.78576437844 ""  244.826427529418 0 0 0.0330109355288975 0.00972269530286901 0.00603794955994855 -0.080320348234719 -0.00955218928918274 -0.0492180327386442 0.1515242046864 0.0131579086201491 0.0487001061646001 0.0409796512779816 0.00150795913035158 0.071770036208102 -0.0654908472437611 -0.00684537794076864 -0.0466202384738974 0.0194968277733963 0.00532625179691248 -0.0438001328220205 -0.046093849328174 -0.00639725843633561 0.0125900309519184 0.0060789921708358 0.000705743518339314 0.0237734733203059 0.0116958712047634 -0.00186330008719129 0.0571842551519711 -0.00189352939928768 -0.00429515615108942 -0.014591648294055 -0.00309716496491625 0.00531311320252313 -0.0142896818313465 -0.00484112802904155 0.000479449484086164 -0.0190951644363482 -0.198976185565589 -0.0141932200740368 -0.00749356065219798 -0.0119962535780609 0.00139375747510493 -0.0283421491983106 0.0156345971113176 -0.00841756512827033 0.00923246772596533 -0.241030861387326 -0.0257195761737957 -0.0680965729197755 -0.175213468236222 -0.0146452106004431 -0.238567412441547 0.0661474356233012 0.000951711720652794 0.0367357492620439 0.0202147653501948 -0.0227921099939899 0.0196018286913608 -0.0103237932279676 0.0504366504992573 -0.00879948121051546 0.00748556055988937 0.045623132593936 0.0157247802755473 0.011906873281102 0.0267674336031423 0.0233247915113264 0.0215157457699012 -0.042623738186042 0.0117144790572882 0.00399529046194966 -0.0494923609136688 -0.0121692642731339 0.0533801508620605 0.0194694123493775 0.00814992613210427 -0.0596301504183059 -0.0124931639747662 0.0534715666368634 0.0553867996788987 -0.00403490644835288 0.00845338351863243 0.00398781349493907 0.00559958337967623 -0.0057047258594284 -0.00761806538140589 0.0028140366755568 0.00416133935042834 0.00769035856132584 -0.0118889472014733 0.0012490047495591 -0.0384833326825313 0.0124899716831028 0.0206271223006713 -0.0516881700408867 -0.0227154513074915 0.00560894509030721 0.0522430379261014 0.0632826660588905 -0.0365073132685857 0.00074008303788563 0.00621832796185349 -0.00982241442314839 -0.00547386565297858 -0.0107681809954451 0.00143468675781131 -0.00148290712246598 -0.00349071791581367 0.00769111149239117 0.0047403286737288 0.00774645966349058 0.0170872415930054 0.0279191017301567 -0.00616118581001464 -0.0150246829471025 0.0411140668992402 0.0531560676104932 0.0278885706064077 0.0620056937798641 0.0282112064565137 -0.0127941244009032 0.00865521171746023 0.0138597436633735 -0.0126005973872908 0.011067059103105 0.00523183743654747 -0.0189433661735516 -0.0178405104933519 -0.00654406237601254 0.00299706909972999
  70 1285.53839292726 ""  6.52091944748858 0 0 -0.0103847754374086 0.000656468424656402 -0.00613640661465035 0.01090938229 -7.29413609592367e-05 0.00762715854836207 -0.0325347146840776 -0.00401221293442067 0.00357009941135001 0.0236442857285555 0.00480611166157449 -0.0203842194868937 -0.0077079700133832 -0.00104534671811089 0.0015272623662322 -0.0851935309698187 -0.0104872783109858 -0.0424427878644524 -0.00489286489543146 0.000694380038123183 -0.027352482769726 0.0137422267765713 0.000356463087159723 0.0239981962355943 0.169471481136479 0.0214684122004358 0.0667114621915949 -0.0556936515461149 -0.00971132309608092 -0.0181605028575592 -0.0559974527103103 -0.00517402540673822 -0.0179810226109064 -0.0483653577930329 -0.00534125328487364 -0.0323693070125533 0.0327380399941155 -0.00369345995520352 0.00467202014242359 0.0437476068597092 -0.000648557949657742 0.0150682543935263 0.0785426933729752 0.00287310340830218 0.0855045997915564 0.0707325790229148 0.00913915745757888 0.00881331974379431 0.0783800533819071 0.00473076295451423 0.138693997072024 0.0934713466273189 0.00886943509082578 0.0310404589640769 0.148699964657075 -0.0111698393364703 0.0350118822266299 0.0151160941965082 0.137881940969744 -0.113396498849745 0.0802502154299932 -0.059522260981311 0.148382734990012 0.138057458187946 0.0530632383612714 0.0400911697607832 0.0609505093065847 0.0656000573822889 0.154421610929086 0.0531211413660542 -0.11394287115013 -0.124272984557157 0.0896198824578436 0.0634728941114005 0.0716357647090742 -0.154873225927949 -0.0309279492569065 0.112552660469473 0.10351608978678 -0.0413734737268433 0.0690717646358764 -0.00139333628839562 -0.00135145432433561 -0.00159729138448426 0.0027562399239133 0.000510858694989552 -0.000363486666347386 -0.0033003133874599 -0.000199571539446073 0.00404868021936534 0.00577177636342322 0.0108392756732397 -0.00245199641530587 0.00427874454775132 -0.00617526115130552 0.00305609190517224 0.0163931551213107 0.0121536968065056 -0.000123360474116996 0.00220446668472366 -0.00671698238309582 0.0044126435191218 -0.000583793689774547 0.0026019375655336 -0.000973022134330909 -0.00204717804967362 0.00603647317424076 -0.00413552390654565 0.0258528957642358 0.0114539536492959 -0.00802915962702723 -0.0289249752154408 -0.00657980449656826 0.00193963047952785 -0.0111811393540969 -0.0202333070287392 -0.0108688040255683 0.01295383156924 0.0107550171958248 0.0125721272326002 0.00438099354952896 -0.0110584973173405 0.00864665591747513 -0.0181460945206501 -0.00631384536242743 0.0111314697952684 0.0199900878403785 -0.00297571294302195 -0.00560567435192179
  71 1289.9070484333 ""  14.8712926499776 0 0 0.00917810293171089 -0.0110431815365059 0.0185532493588589 0.0278079363756857 0.00338630798603537 0.0154060542717074 0.000939156543426617 0.00814094209265897 -0.102174186097851 0.00742274001636965 -0.00252698458718139 0.0406438595178488 -0.0471060126142379 -0.00920895270363751 0.0240909834058668 0.0336128949335451 0.00944409705767047 -0.0812315745606092 0.0253901212181768 0.0013921682805966 0.0484571980570527 -0.0657717696062184 -0.00883457806415366 0.0103114059400275 -0.0129594303450094 -0.00562949812752864 0.0584686375316207 0.00681704470428291 -0.000678025881564049 -0.0165120206981952 0.00611233788802127 0.00458712977842146 -0.0162550406799345 -0.00413168406039983 0.000554199087970061 -0.0184460443743811 -0.103019772890227 0.0322251036163711 -0.0385405406716273 -0.072928356497141 0.000989374245886992 -0.000168687578794659 -0.000261347860906803 -0.00139098958182561 0.0357559263771265 0.121519264650273 0.0198136224522685 0.0454566009975333 0.0280093892500861 -0.00254585996737273 0.0545041617747761 0.038887185862442 -0.000470052112333882 0.0182752132621344 -0.0103810402076678 -0.0317023540707532 0.0251994665251518 -0.0281933170719279 0.0250149515794851 0.0270988018222127 0.00550432668365946 0.0518699673153449 0.00215101462307853 -0.019417599519078 0.0255033265514437 0.0293623044062376 0.0211151753364352 -0.0479346325304001 -0.00238950626457921 -0.0195224269070677 -0.0343459469502792 0.0248821540406186 0.0536230861391783 0.0192416051606563 0.00620759583317195 -0.027296436011727 -0.0055965510302891 0.0149811531668761 0.0562737129847358 -0.00313942564590052 0.0062459387545725 0.00252683437525799 0.0110255106414586 0.0164193319059356 -0.016158446548411 -0.019416788212492 -0.0105559987839246 0.0609606319901461 0.0473873362654158 -0.0161229468883564 0.0131714834788864 -0.0862118127994405 -0.0131614147173952 0.0368762202716881 0.0531119292381734 -0.00994747355576208 -0.477679263422053 -0.282022012204898 0.0798188042906027 -0.00950631616799344 0.0218954080187497 -0.00981413994212329 0.00150602123440723 -0.00420036501905668 0.00232589779492713 0.0112792505914872 -0.02117398328811 0.0115011927409332 -0.105925177252868 -0.0504066123746323 0.0150988114441445 0.102331610751673 0.0343474296996346 0.0067827088206198 0.0211077808301809 0.0404340365682188 0.0221857546860833 -0.0869050433594189 -0.0572371196289903 -0.0404181977560405 -0.0301434693813697 0.0389039359085034 -0.0249298238693702 0.0590522665742522 0.0159731350986085 -0.0315684928420774 -0.0764688398226563 0.0185962077658371 0.0201563851988028
  72 1290.43470274276 ""  2.68003850135302 0 0 0.00370121743440374 -0.00500122192232038 0.00249705167234207 0.00406440293933663 0.000649118881570782 0.00278953569074937 0.00661311767821811 0.004076415430616 -0.0288306433053196 0.00301762916042686 -0.00116113370240598 0.0168977604844166 -0.0167772506841568 -0.0031733329136618 0.00565954364215504 0.0192992287971199 0.00434427463026105 -0.0258419005386297 0.00796441804987029 0.000369145550902188 0.0194635576092014 -0.0235105375674223 -0.00338991119305988 0.000590271767809957 -0.0169312523505039 -0.00339717785209816 0.0154685261514386 0.0065077374463515 0.000340070059181847 -0.00432847329067623 0.00619775420734364 0.0019867275846402 -0.00417118837593357 0.00205545584059871 0.000580381146693692 -0.00411891937925226 -0.0253424575270495 0.00648081937397046 -0.0114195846721829 -0.0313622527201928 0.00267303574230428 0.00704384942078371 -0.0132492753795309 0.000823728679899246 -0.0121908328331948 0.0246699730769548 0.00461486728994437 0.011079445165716 0.00322795242715594 -0.0028252533890553 0.0101982926484373 0.0105752305094502 0.00335202147693701 0.00339685711061012 -0.0142337409635703 -0.00983790736023049 0.00568920738799276 -0.010418790670616 -0.00093628594130967 0.0171023888561146 -0.00412686237795222 0.0224938852014578 -0.0102931478859502 -0.0164493857034393 0.00459933405440937 0.006682210904113 0.00270700324930711 -0.0217348421403495 -0.0122669811700226 -0.0101032956610909 -0.00374531424171716 0.0170869634386909 0.0119464046923226 0.00204683675273979 -0.00312833673292145 0.00142500256327207 0.000182623782565939 -0.00266414244670677 0.0123166538832826 0.00219772960684263 -0.00314475590043676 -0.00167140012569461 0.00920309827570924 0.00501710496935616 -0.00288112700807941 -0.00359153703079636 -0.0027883905641158 0.0145682537958091 0.00666176159418931 -0.00478183301449933 -0.0358386864367089 0.00651069171247154 0.0235622659258017 -0.0351270823048344 0.0436360776945723 -0.0247707762470076 -0.0933889532969826 -0.0972264964813965 0.0432372500834512 0.0290281993558289 -0.0813784068641089 0.0396676590171513 -0.0178314338611524 0.0141993685496758 -0.00599797369747548 -0.0335454814360155 0.0753034595245023 -0.0429037215665442 0.365577132944498 0.173124339044635 -0.0553481942784247 -0.357563821149738 -0.105719629639494 -0.0052799200933879 -0.0659327418045383 -0.195996348905471 -0.0996204027697155 0.295394109583342 0.207214449516664 0.150756426283273 0.0942644494891937 -0.136031252887853 0.0929868244752889 -0.213570293543944 -0.0636139397551902 0.120863739231046 0.255982597865832 -0.0567458654609799 -0.0705616008995533
  73 1299.72372328552 ""  84.1986997220431 0 0 -0.0222347730132373 0.00468420898236096 -0.0321734431674783 0.0310976688799033 0.00148916641577214 0.0348072047339438 0.000475524505459878 0.00649652835588052 -0.090645133353752 0.00810691536957535 -0.00223003151634352 0.0381780731770379 -0.0482106814314591 -0.0091940707812772 0.0227841739464112 0.0456667701734675 0.0112933261120045 -0.0813376201483058 0.0248047367906401 0.00112211574632197 0.0519228343346968 -0.065565622030041 -0.00853522229700862 0.00519410127090083 -0.0235535231156625 -0.00639426972924553 0.0476710982648059 0.00994648778279337 0.000162532419910735 -0.0127148845615787 0.00942152141977426 0.00430041871499724 -0.0125806392959299 -0.00157269460095907 0.000583862311634851 -0.0146670422377185 0.133751825357905 0.00137091022401247 -0.00682455633236782 0.036307018843846 0.00317149839115921 -0.00691103699506428 -0.0301072758072675 0.00671602414715879 -0.0283228338643579 0.0997350622212692 0.0158450768108221 0.0417813863728735 0.0286296756150445 -0.00336186770542429 0.0600262087681859 0.054663127265471 0.00215047458806499 0.0146825603823043 -0.020481600507355 -0.0252912667465252 0.0178660713965463 -0.0256594963627533 0.0125718212025772 0.0321609915934278 2.99054456440567e-05 0.0479045648401201 -0.00744339512921904 -0.0269493643112164 0.0167556484229816 0.0206287579940356 0.0145157872392613 -0.0446181731517609 -0.0117835644800005 -0.0205052870427671 -0.0222913926832304 0.0307494881535204 0.0435672398178735 0.0133666427738256 0.00110656537289215 -0.0140963913296935 -0.00286543787648765 0.00431362239093662 0.0453662397442619 3.6034170448586e-05 0.00111320441693891 -0.00533250076114559 -0.0189912849870436 -0.0181199492040635 0.0232477961237992 0.0205043550074056 0.00569448960843241 -0.0761257067017738 -0.0460212597724517 0.0347088671752178 0.0164268174918332 0.0983773615887352 -0.000989780074161482 -0.00280755015779813 -0.0682221976473775 0.02048037796076 0.491523761077571 0.302322472009724 -0.0702785005109835 -0.000422531908001672 0.00296562786829919 0.000750877583900135 0.00731965189574115 0.00611712448877649 2.32208870476916e-05 0.00311882853605072 -0.00310595523106455 -0.00103499193533918 -0.0253205680055365 -0.0157952647977318 -0.00314935597576168 -0.00194192338939365 0.000649084950298885 -0.000877191699380597 -0.0130897788319125 -0.00963746896633713 -0.00613943842798571 -0.0421266448610334 -0.0245743776739066 -0.0102017649185222 -0.0139759582617215 0.00387714197094865 -0.000122794759583364 0.00424258800740087 -0.00155531160363676 0.00116764117361161 -0.0113556174654337 0.00755600019031046 0.00283500061917549
  74 1350.58968286634 ""  0.511094918339087 0 0 0.00221046463044646 0.0026013958907549 -0.0108775788621904 -0.00493063544272959 -0.00175467577303245 0.0180677688463383 0.0513595200838821 0.0126538353064316 -0.0878601305987391 -0.0210935109281585 -0.00187804204855835 -0.0158249669685378 -0.0264836236038644 -0.00390266344543278 -0.00485964726827476 -0.0497771819229039 -0.0109472668214741 0.0656646874288018 0.014427930340795 0.00101821357973715 0.0238885386462466 0.0272139814342838 0.00246544437981435 0.0150512060463759 0.0199382021880794 0.00409350892489 -0.0203766296849507 -0.00645017911979076 0.00471003774248248 -0.00231412748239872 -0.00477375231359892 -0.00617947357790321 -0.00276984966637835 0.0108730601607507 0.00154378040772492 0.00317018150565431 -0.0276729281876481 -0.000561366071842371 -0.0145457884657119 -0.0307248778129684 0.0101761594824853 -0.00698848767585795 0.160597580797687 -0.00463934177086207 0.352322939071054 0.441378908896682 0.0612914331810594 0.0465380168793988 -0.210528264451695 -0.00590393891999403 -0.425078634231004 -0.347593075320807 -0.0422092533637448 -0.0161641828622954 0.00846707314772569 -0.00989849519637406 0.0183267003279209 -0.00882676597522947 -0.0229840622691224 0.00674015157037759 0.0203425609736284 -0.0362247333552208 0.0233818671522224 0.0055272067417361 0.0102013280534648 0.0193491220879272 0.00850814663841466 0.0378594733519542 0.0264566752825997 -0.0146084456050793 0.0185607662056651 0.00806352460471239 -0.052494959312665 -0.00833778587692923 -0.00250180195282786 -0.0330712931288265 -0.00738351018323113 0.0542752208304445 -0.0532062418442045 -0.0078331296935801 -0.00260031725798703 1.93443474362973e-05 0.000713097043995329 -0.0044082294545364 -0.000251133729427585 0.00168464200720465 -0.00171029011053952 0.00131963523038684 -0.0115352368544583 0.0142565047224745 -0.00640512675158555 0.0262526229508302 0.00626311452330678 -0.00720526365693312 -0.00366329227065287 -0.00136525309272687 -0.000198514086981728 0.0492861144779497 -0.0291065568355119 0.000456472269973814 -1.68569626026432e-05 -0.000432115093855783 -0.000210740459005402 -0.00127089389150457 0.00119702818770382 -0.00161951037871044 0.00106715830113041 -0.000487128977345537 0.0100372559712782 0.00682555744360672 0.00541044720798589 -0.0115374954365034 -0.00886541481958637 -0.00620105426482803 0.00342046278854297 -0.00240951566563324 0.000435410219885981 0.00895731250925265 0.00503244568536982 -0.00448875230911842 0.0052182930122154 -0.00327074113855869 0.000490037712686769 2.74775780576055e-05 0.00218622784326895 0.00136750226598144 0.00694904033850595 -0.00193576979314024 -0.00109096026241679
  75 1363.59904538031 ""  6.80151599660204 0 0 0.0764685112119974 0.00801499336643375 0.0581843586304898 0.0308780621939014 0.00921046778444228 -0.0186648356905096 -0.0357450877181794 -0.00228962513995949 -0.00840298907748638 -0.00859970959370955 -0.000601324802363672 -0.0144479944267825 0.016316162617466 0.00172387401835264 0.0125466497120674 -0.00492263407495942 -0.00104115408908366 0.00564050173107741 0.00732278675237131 0.00159347670589434 -0.0150433683626914 -0.0102340886404789 -0.0015160273583705 -0.00222178799608715 4.30716253722682e-05 5.56926848002076e-05 -0.00166185530297469 -0.000318348174928048 -1.07527680473818e-05 0.000498357378771811 -0.000300742222132308 -2.32815207677568e-05 0.00047055083210745 -0.00188961543452287 -0.000337535952389914 0.000897160433670422 -0.390605323061986 0.0343814491056299 -0.049857055186368 -0.530867534526049 0.0329535451543127 -0.175301730550604 0.0295397904246782 -0.00265801533112482 0.066203315917864 -0.022477315301207 -0.00431466548406319 0.00921586540200827 0.0555165334997246 0.00473634259421104 0.0793877859593666 0.06416547590516 0.00752136306291267 0.00212746550783876 0.000118273022541028 0.000560921506792238 -0.000375836007302227 0.00121780739697612 0.000381342743677561 -0.00169812123723391 -0.000968276984763722 -0.00137949838990617 -0.00122065844734636 0.000280015618805991 -0.000476269851692122 -0.000615442645964707 -0.00137341410788482 0.00113549431298561 -0.00117709143298345 0.00132973184483337 1.27958895111927e-05 -0.00179086390965074 0.00506332568972793 0.00116372389305678 0.00195842992306238 0.00867140405914597 0.00181564439837951 -0.0118401347072096 0.00524317236435331 0.000148106722243892 0.00202498928017427 0.00531662918231815 -0.00584419259737027 -0.0184612275349334 -0.00565800040363606 0.00873388949385033 -0.00805322304760044 0.00938884150107706 -0.071046630831638 0.0456732888629207 -0.0538814632709146 0.152456233462334 0.0577048331401626 -0.0575626638236652 0.0379430574443028 -0.0552355032031524 -0.144186115460952 0.33210973296396 -0.274074888255028 0.0033147022232107 0.00268784994516298 0.00225205086113815 0.00101471870339568 -0.000497189366048366 0.00290864764078858 -0.000537000955358437 -0.00105674762631855 -0.0026646253567385 -0.0142646202977617 -0.0108904275676819 0.00415447340499846 -0.0243697686413272 -0.00914475458388645 -0.00609788059335732 -0.00478653986806398 -0.0285825184848698 -0.00954846383176445 -0.00431432896415757 0.000287763592798431 -0.0135871438517567 -0.00458456237188322 -0.00432943387677403 0.00253809742070291 0.00312106995508681 0.00199599955843853 0.00670448953082742 0.00331656041114329 0.00409361187788194 0.000807366515376633
  76 1403.43094200449 ""  6.0109587718505 0 0 0.00992932717336562 -0.00717642781206969 0.00244777233261766 -0.00169989115725044 0.000197219999822721 -0.00522840911309497 0.000504588755300605 0.000277567385287394 0.00376915681269661 0.00471503814125456 0.000414879975812457 0.00458687221026022 -0.00212516795069255 2.25592222049299e-05 -0.00492566143160518 -0.0043499405247558 -0.000860798749364788 0.00424204957391212 0.00148388678328153 -1.13054462700147e-05 0.00134178557508555 0.00131213331504867 -0.000368983894283229 -0.00195850071439171 0.00152868469373293 0.00024923984442777 -0.00123963811087976 -0.000500897685538316 0.000401627240148593 -0.000272773425476568 -0.000273866858221527 -0.00136225472032 -0.000846078384331766 0.00209086539580481 0.000262129365252116 -0.000605503909232893 -0.0657216119318189 0.0101220268188152 -0.0224372443103486 -0.0191757782976576 0.000286816235506574 0.0122623420857963 -0.00267794472479958 -0.00156357974143479 -0.0120343553532411 0.00558602206837287 0.00118445556812791 -0.00464965082849939 -0.0106721063907249 5.95196048502516e-05 -0.0233243413727186 -0.000613538910398327 0.00562955521617646 -0.00261569112266274 0.00181003542455935 -0.00114442662152564 0.00207055563886197 -0.0001643816974097 -0.00287097062560504 -3.1759028773867e-05 0.00176880729683502 -0.00276264827279828 0.00200211173188965 0.00191964741747499 0.00348467638882037 0.00594519389998309 0.00164513224111627 0.00597091147276281 0.00374349479451459 -0.00262722963273936 0.00657649005162512 0.00134769599833397 -0.00954961467227247 0.000792877926238189 0.00182702779364354 -0.00603393868161311 -0.000892413035550797 0.00874593290517772 -0.00940484170897509 -0.00387418824320097 0.00133053437176309 -0.00617518000851825 -0.00974060634182523 0.0068802164065652 0.00587332169142501 -0.000120147823974232 6.86012027109001e-05 -0.0164697131627865 0.0155892044538394 -0.00924722854250702 0.00930984379591154 0.00961020822763273 0.00265835501288835 0.0171420840902622 0.0450562803719483 -0.0264011481058368 0.0639451364177324 -0.0639730403899433 0.0673603646137296 0.0890479744094163 0.0197969832308674 0.0403510025996389 -0.032959363590383 0.0376835725649553 -0.000379309493338286 0.030056332556038 -0.0155345888817245 -0.0259676895559971 -0.51527200572738 -0.428268856419609 -0.281822935969797 -0.198450945650499 -0.0419158430202241 -0.0119079137617271 -0.0055365873825165 -0.208878790828857 -0.11484090836283 0.18672950781764 0.17805052389179 0.0756867918069778 -0.157024995773273 -0.0431389455744686 0.0763549918883886 -0.0433145111923087 -0.0636152820536528 0.109684072620705 -0.170870428019361 0.0479345401621013 -0.00473387271904933
  77 1409.39466805511 ""  17.3345417645897 0 0 0.0697155270137756 -0.0371954014624881 0.0204566278924132 0.0158034835130971 0.00138372007943828 -0.010126745241338 -0.0165316759030813 -0.000786288073243959 -0.00888641545135235 -0.00162090556717124 0.000466289026565999 -0.00427050293781901 0.00551819119871105 0.000881760947937507 0.00188458638329071 -0.0102045316617973 -0.00233772506579463 0.0124462800329623 0.00867735066505568 0.0014888173256739 -0.00707794743358715 -0.00895144071248606 -0.00115327444323726 -0.0023672064901113 0.00260172145129458 0.000424330296503909 -0.00279658080488768 -0.00121316107281156 0.00159750748106766 -0.000985867868870114 -0.000679448286669989 -0.00200619414623983 -0.00127999019447277 0.00275167524371372 0.000528422590723016 -0.00100131693896764 -0.431455614396387 0.101964615579028 -0.17595825022971 -0.179230010857401 -0.00336230930053429 -0.0100201699188304 0.0319306399936101 -0.0148272603963968 0.0591709885665849 0.0154215701886563 0.00288065407347029 0.00321379898073594 0.0153754301684979 0.00253243150256669 0.00405713736681348 0.03102972404401 0.00372960500923142 -0.00070395634783177 0.00312281870623553 -0.00481379438486683 0.00768042374803605 -0.000738582120345817 -0.00801901482837197 0.000454359123899353 0.00469014273124188 -0.00921856741366132 0.00408046273186106 0.00148579723838431 0.00532281991240876 0.00925158578686606 0.00204599739287025 0.0106513822609434 0.00559534449112089 -0.00368977931306669 0.0081310201552948 0.00176937252639553 -0.0149592257997526 0.00282982549234583 0.00509234442712371 -0.00672916269693595 -0.00172411559288461 0.0100544252590563 -0.0131844911450794 -0.00774344101036909 0.00474101522966092 0.00234319334593384 -0.0182048376832685 0.0242322392463209 0.016809892205597 0.000674348668981017 0.00552200402407675 -0.0895517864139132 0.0788838357092617 -0.0447091214401473 0.0165889541605797 -0.139757140497258 -0.0169570689266477 0.00676163054981932 -0.0244337652048742 0.0266006379292055 0.405592812948207 -0.295678739604813 0.33514803573902 -0.0120990097450611 0.0019552834824772 -0.0088503124741341 0.00946358106035501 -0.00366793807591906 0.00329564214323427 -0.0022811332564326 0.00316856916227612 0.00305851255133261 0.083508506608867 0.0732392665196674 0.047557637734197 -0.00211710035711261 -0.0311140398218531 -0.0270447533883138 0.0338237301468439 0.0568551668921876 0.0309968459676208 -0.0589781786839729 -0.0470110771726106 -0.0318020795065379 0.0128956071047633 0.0110263830853083 -0.0111602410383064 -0.00713284512253327 -0.000510947024971567 -0.0150173065478438 0.0183578907120399 -0.00259964897398141 0.000376255866721894
  78 1413.91365983145 ""  1.987984669843 0 0 -0.00687350645500512 0.00425872270463344 -0.0035318359239248 -0.000467731389583537 0.000555904887098054 0.000895093737136823 0.00179466536144721 -0.000164667766310898 0.00036007199277534 -0.00217322731407197 -3.36131012032676e-05 -0.00141726775836177 0.00174569509909774 0.000206632848411748 0.00176404978092046 0.00168047373424011 0.000419648934147643 -0.002134872018627 -0.00280832917504809 -0.000338050186721274 -0.00111178404202497 0.00231190198803687 0.000175646763072775 0.00173635455062014 -0.000267526667689666 -9.08109981836435e-05 0.000477088497285285 0.000161755339488067 -0.000771905235256617 0.000691682182927516 -0.000169865920647474 0.0024744099784754 0.00185660534375606 -0.0033527179033223 -0.000528570262298731 0.00174473248386741 0.0380930712920688 -0.0196422716050173 0.0251842569583033 0.018099120740487 0.00577917763643252 0.0142427726652711 -0.00144423619146186 0.000533181882550784 0.000510008920673047 -0.00724722176604685 -0.00120652373858691 0.000981066093023461 0.00140345173734693 -0.000380799065513316 0.00785736417105016 -0.00587385429797787 -0.000492888740448209 0.00141099691963857 -0.000111983090032105 0.0027134333215029 -0.00369009901797746 0.00145202428978496 0.00409800248884296 -0.00191737503560039 -0.00270233104983078 0.0041252044153265 -0.00209290672494132 -0.000419093352561716 -0.0064072588427418 -0.0116527444891477 -0.0032123946934384 -0.0108791258569225 -0.00611640359982792 0.00633780791533022 -0.011362486636989 -0.00505985946452885 0.0154093429862415 -0.00295774720219573 -0.00470609581517261 0.00978359473030095 0.00169802180122059 -0.0135050107529005 0.0140801180797655 0.00781122173472137 -0.00374607762691258 -0.00307127483586584 -0.000183471324159622 -0.00098041430417032 -0.00222910958871305 -0.000224912116216622 -0.000284809196546514 0.00898065334237125 -0.00433425740633727 0.00152193722583463 0.00692401704142527 -0.0214108371766969 -0.0104676289711218 0.0477324792113052 -0.000768116934754455 0.00907784663532309 -0.038110248527809 0.0166246012497685 -0.0266427654564457 0.0401981432286589 0.0715719508906049 -0.00663174960458954 0.00846584451789129 -0.0428828922186538 0.0404728108721237 0.0219884556881802 0.00561915178513748 -0.0308187970787159 0.0157812032369605 0.0565111801407707 0.144934115125343 -0.519160651442045 -0.41301232792763 -0.314799035684859 0.147255587369332 0.223749622826752 0.157994000367779 -0.180693880803819 -0.163392849860666 -0.204165355537086 -0.154813223822175 0.0132159333139376 0.0356784332390786 -0.138893837420575 -0.101442199664007 0.0762957820492495 -0.0606351776632679 0.0749963972922141 -0.00334231915358167
  79 1417.9350532905 ""  8.09327519098742 0 0 0.00271632578541051 -0.00154535949522288 -0.00381965099424973 -0.00443999900113603 -0.00106517466548145 0.00574565086204662 0.0166532419390117 0.00380778303713055 -0.0233433632177074 -0.0246264935247042 -0.00221044105166304 -0.016906476564154 0.0135046902583587 0.000444933457846679 0.0181436815429715 0.00372521610014578 0.00157873254976637 -0.0105760664293249 -0.0233886787265541 -0.00281784268309796 -0.00919371780886986 0.0267862758299212 0.00223091973563962 0.0197635282317797 0.00583518710076948 -2.15817928337515e-05 -0.000858691924631501 0.000492518081833231 -0.0206001945726959 0.0160516858483076 -0.00983102157858035 0.0500928419241563 0.0407551195325944 -0.0796216427314238 -0.0139422244439303 0.0478775132390084 -0.0187369579344876 0.000765724757402766 -0.00915079624161044 -0.0034838315607747 0.00273113087576044 0.00584133280260081 0.0386289594928623 -0.00452654581889647 0.114833788239027 -0.00774123957356653 0.00128944953343198 0.0187852928374484 -0.0134220077765691 -0.00136775322023224 0.0169752178644561 -0.105498755563335 -0.0134020660395168 0.0114876799176302 0.00439927245350073 0.0648469427432026 -0.0890410302227173 0.0338738522944518 0.0963888892832757 -0.0495432993945301 -0.0605069105374055 0.0892784444905953 -0.042502834735613 0.0278501296299717 -0.133993373132208 -0.24984747844036 -0.0608593958803183 -0.247710562738081 -0.113432422170366 0.131930184767152 -0.224056689258096 -0.113126554186772 0.364596742902339 -0.0832348610409259 -0.12377227640245 0.231830299946775 0.0464789040460425 -0.315873458971496 0.3242240367782 0.201102090382133 -0.105385753163721 -0.000114114871706304 -0.000544406416667051 0.00107280604563277 0.00104672732219011 8.75873820282463e-05 0.000115389710499431 -0.00483259776392296 0.00384068836429356 -0.000795176180789333 0.000860218484884817 -0.00574458772889787 -0.00102079289914634 -0.000435617201202607 -0.00127657154291902 0.00154508180419676 0.0249096512287347 -0.0164725894165673 0.0205848846567956 0.0013124944330424 -0.00211224120857474 0.00123575746072073 -0.00132748166474826 0.00280557469550458 -0.00142420526540166 -0.00236134375658729 -0.00102852582494529 0.000900341261234152 -0.0148974463841254 -0.0143644759400294 -0.0141859153161122 0.0137090527140583 0.0133435858593243 0.0107527566440575 -0.00429153254016483 -0.0146440665657146 -0.00936230254565728 0.0150452752917835 0.0132376703782774 0.00972542544786727 0.00978758984704207 -0.0027054292933587 -0.00263874069555983 0.0115726243309343 0.00868162107740986 -0.00226731988409962 0.00708192586378632 -0.00258843995753185 0.00118381005521615
  80 1419.31751593699 ""  7.13130739462188 0 0 -0.000424223774805176 0.000217533907277321 0.00103432306292174 0.00114590069052012 0.000255601935377956 -0.00150199247501918 -0.00418696927338886 -0.00066664924661482 0.00585347233508013 0.00648352450582023 0.000657399342361742 0.00434736471379028 -0.00364597887869603 -0.00129877988391797 -0.00484191733357589 -0.00157940628582257 0.00144050542833346 0.00295840719207896 0.00619372414094525 -3.25720867796805e-06 0.00224343177752307 -0.00696331202672735 -0.000835636314019258 -0.00500603216066688 -0.000572201211999427 -0.00372108782604267 7.43052736855289e-05 -0.012926030056024 0.0788726655529878 -0.0467587737867476 -0.00735792691184389 0.0598137570316725 0.0413738212418874 0.0191092798796361 0.00705500614014036 -0.011654977491646 0.00301904617406427 0.000320889164264142 0.00148635932079197 0.000333207737696687 -0.000758935933078728 -0.0015307139868653 -0.00896202545699898 -0.00048112311120056 -0.0285743264638762 0.00154877055586215 0.0168843034880147 -0.00348929995650143 0.00258592875072679 0.00512860277611354 -0.00482464162926544 0.0273022697815763 0.00356608088969636 -0.00285068528731941 0.0474193797553122 -0.224776038365105 0.344478701197089 -0.0578224027044714 -0.387613113978056 0.0974283716913045 0.175214902814797 -0.324719172341096 0.113367760142225 0.00544359065424472 -0.153663821414793 -0.290053270047103 -0.0507131909994195 -0.275304510479053 -0.110412222178278 0.128226214029435 -0.278156181349713 -0.0957196987665493 -0.0981026242419667 0.0174908176747295 0.0206422857951685 -0.0540310754799612 -0.0328254768353964 0.0772004887232818 -0.071433323296729 -0.0512269790501115 0.0358209595767888 0.00010182512774621 2.17478258354553e-05 -0.00017042346250111 -0.000173603724244299 -2.64290857088226e-05 -8.97883389581779e-06 0.000828949669830863 -0.000629124944293498 3.17307849807551e-05 -0.000406885803004874 0.00173981785579412 0.00059598615565377 -0.00074406322240879 0.0006737845376134 -0.000792106897274301 -0.0045733982584102 0.00288433880833077 -0.0036807327478789 -0.000468234824407947 -0.000413714145222822 -4.7341223473604e-06 2.34009500190394e-05 2.42293326112085e-05 -0.000226063453730489 0.00112239644642539 0.000280356900742066 0.000126550933985634 0.00139189212140357 0.000974266270390257 0.000574814482510799 0.00259758658369722 0.00231835360145532 0.00173663920245964 -0.00074476919629885 -0.000270024295479827 -0.000332023725562551 -0.000165990286348649 -0.000127906874396027 0.000690387113269278 -0.0046483560878712 0.00176862514855734 0.00116157742710188 -0.00424093363496082 -0.00372791814363942 -0.00138745454921485 -0.00323414832165761 -0.000443482208742857 -0.000662897627262954
  81 1436.23155550063 ""  5.36635899807724 0 0 -0.00104193649904195 0.000158544114768355 -0.00288467379800855 -0.000792036479264645 -0.000189406816272039 0.00195475214659901 0.0045260374640766 0.000991905873029208 -0.00673834370030036 -0.0100990117136547 -0.000979503938716814 -0.00587544088743219 0.00708105380303133 0.000486225099598784 0.00854026419608626 0.0072180450964852 0.00156166143077301 -0.0099424751081134 -0.0105100789001275 -0.00133220002667188 -0.00444419937940755 0.00887938399594309 0.00102246980581364 0.00764091235361505 -0.00277241501672918 -0.000808730482914166 0.00394059432482454 0.000384224964018206 0.00281582656413995 -0.00211773611991478 0.00127684336267683 -0.00143280125405109 -0.00174398852722294 0.00370351991935788 0.000777091944508415 -0.00420132337299766 0.000502411407409586 -0.0106782118644696 0.00766702414275935 0.003933175339234 0.00495308195812144 0.0152508869549022 0.00754445971637293 -0.00140892089341441 0.0322113737899954 -0.0354439734622645 -0.00548759663123134 0.00510644392713165 0.00836435674232904 0.00129737475829946 0.0358282597512228 -0.025925860932606 -0.00864504495326962 0.00626235009884418 -0.00189393124480659 -0.00908956216653664 0.0124080236502077 -0.00334469067264303 -0.0114844273273018 0.00544298805840617 0.00624254989387232 -0.0105976958126471 0.00268894911770259 -0.006530107411399 0.00460121057067448 0.00933906798641372 0.00135191111637191 0.00924345503554462 0.00127279616539203 -0.00431696237282792 0.00407148628127147 0.00501011072796888 -0.0158904610854117 0.00886253217517933 0.0111526177358767 -0.0123784639169692 -0.0018635573030213 0.0149517372196943 -0.0137384364580122 -0.01449607494586 0.00996748005283621 -0.00233808770574341 -0.00212690814182727 6.94151368406358e-05 0.000653715937332361 -0.000320752841343769 1.17766826338676e-05 -0.0013113492480734 0.00217602104038181 -0.00108364118421779 0.00280022335796166 -0.00867175266261339 -0.00434422651816799 0.0245599742325001 0.00927869878903198 -0.00238891727376936 0.00376300795092788 -0.00674652433366021 0.00652706961442049 0.0407285535649767 0.0255511187174833 0.00592941212641816 -0.00488586339771463 0.00117797924025961 0.0106248623766865 -0.110603954114786 -0.0452709115605545 0.00373611445186162 -0.139771446703518 -0.110888735227435 -0.0451168052168638 -0.17096742588305 -0.106724053215294 -0.083500029281626 0.0151216330419499 -0.000938876387431815 0.00933219257939013 -0.0131479202366942 -0.00330771891220028 -0.0243657134508212 0.41346085036821 0.00879144251937027 -0.253479593312555 0.36466809689462 0.305032943049599 0.00584865342954465 0.433623349732541 0.142019206012319 0.147337917857284
  82 1443.01491126117 ""  4.20933685414001 0 0 0.00169073164703434 0.000235861211614339 -0.0108543592729649 -0.0139751865141302 -0.00282121046205573 0.01511004606025 0.0400457358566288 0.0085032284608557 -0.0505716178325334 -0.0819376282530222 -0.00775262676651818 -0.051528892585911 0.062464184211079 0.00460187822431949 0.0668604370838109 0.0478620231982805 0.011059534790678 -0.0707876803581111 -0.0871239091355857 -0.00988963542295893 -0.0349189271104129 0.0832883963742025 0.00710942182220825 0.0610620161853661 -0.0220196623149844 -0.00486047054254857 0.0272491500826206 0.00567868967949168 0.0113795738586293 -0.00918368218551397 0.00857467103853673 -0.00754493305382372 -0.00967220697220309 0.0198476397292321 0.00434386034606458 -0.0243826043020283 -0.00864969184667179 -0.0136990206168361 -0.000912850537241248 0.000688133208330368 0.00974730300642106 0.0184816039512587 0.0702194454651423 -0.0114878276469541 0.273623751395458 -0.266619639018161 -0.0433016063077732 0.0400448699656778 0.0427819377885903 -0.00685303722013052 0.245003770687496 -0.26521456768884 -0.0331652988906603 0.0423541297912336 -0.0245288274629829 -0.0393362941080872 0.0486669695039617 -0.0179628714431159 -0.0396166806354414 0.0303805406931833 0.0225600706753877 -0.0399898935407838 0.0024075280223847 -0.0344754328486346 0.0236209442584103 0.0486407637223695 0.00893343437402528 0.0417257889748015 0.00548145786829673 -0.0271745735141459 0.026219339826284 0.0326836247916529 -0.0855019807026946 0.0535108180987686 0.0675074011184138 -0.0624982945957084 -0.0137413593707402 0.0746505515453027 -0.0638813290521916 -0.0832679732092684 0.0610618066702318 -0.000691602794954552 0.00269305840536272 8.87507918618905e-05 0.000447627462862174 0.000212985334420166 -0.000119025829247719 -0.00295788169088064 0.000977871533310417 0.00211730509092428 0.00312257142279668 -0.0138236510686232 -0.00696529118160634 0.00391847535459384 -0.0112443275578024 0.0109908898800547 0.0208648474381269 -0.00992391952826842 0.0153310908789608 -0.00271793923670944 -0.00326040347147591 0.000539020842574921 -0.000882226507196992 0.000991623936367762 -0.00160597336633728 0.0142316940621634 0.00644261857942026 -0.00023175112810595 0.00394600785300687 0.00182954124981308 -0.00483706371289248 0.0210609162472041 0.0143052393877125 0.0123763130437253 -0.00151072922934694 -0.0094085721786137 -0.00658261861873227 0.0185274664462861 0.0132361886596567 0.00727124221564167 -0.0595063336094676 -0.00634613560129911 0.0402390873992411 -0.0440238377496669 -0.0373348044482638 -0.00801749977468033 -0.0549121212960679 -0.0302646318577635 -0.0246158351554082
  83 1451.32731258595 ""  5.54744546540611 0 0 0.000227403085374836 -0.000502688672196835 0.000438911304927926 0.00117344984601235 7.31201894512719e-05 0.00114472337891854 -0.00271103915001903 7.34485628878559e-05 -0.00555087910605948 0.00363357103840737 0.000340349131231751 0.00211580292902092 -0.00164872049732502 -0.000234808151049134 -7.00021346674881e-05 -0.00876656257826489 -0.00118116568782545 -0.00342492519238221 0.000317481495719752 0.000170674390929542 -0.00218476819894533 0.000298896987007823 -0.0001577002047779 0.0037534959407841 0.00131133631658079 0.000118621352063731 0.00018644354506507 0.0113809356332868 -0.0602882831791774 0.0368185286718383 -0.00642404267415437 0.0553139798024858 0.0412351716542614 0.0593301186201962 0.0110328898652972 -0.0356617921878451 -0.0010356668825318 0.00499922544484677 -0.00477428588854292 0.000205968796535453 -0.00174320347438442 -0.00438084431564901 0.000629461057302422 0.000374301183863018 -0.00398527948065329 0.0426089289506894 0.00611697311851337 0.00487678514124952 0.0128789875702005 0.000696213419657981 0.0225730390890225 -0.000613095565347685 -0.000562940291021136 0.0036804989847078 -0.0483083088152504 0.170274844954996 -0.26652906669453 0.0457105279631898 0.301025249020142 -0.0686475022202441 -0.135285256337822 0.239181786268224 -0.0882661475630761 0.00032910385911621 -0.14498649640585 -0.272232014635918 -0.0569848903928272 -0.250441917385483 -0.109743294694273 0.129086123033856 -0.257374373851524 -0.0936644010498079 -0.27303022323182 0.0648411348371331 0.0916736877146992 -0.170595905997 -0.038246364648471 0.238761064651492 -0.239291169530365 -0.153451453920805 0.0810508356627641 0.0011300586351998 -0.00297774611354296 0.00049429009730799 0.000122952024190255 1.64770858051154e-05 -7.75343755303146e-05 -0.000398864970236141 0.00102281318957043 -0.000119543648568257 -0.00457807172732256 0.0145577673453145 0.00890549542323832 -0.00936255015265194 0.0109605119473033 -0.0114124393807685 0.00127583859581737 -0.0017763541209591 0.00228206025071192 0.000125953141779164 2.84887655349604e-05 -8.78113918427991e-05 2.92167732085201e-05 0.000219462033573963 0.000160132839316222 -0.000410976694073076 -0.000320815798040498 0.000373904172068733 -0.000526131038808595 -0.0004933445518898 0.00155091217033536 -0.0010471947016805 0.000972572069087624 0.00033092531811733 0.00112680323276232 -0.00121400193516417 -0.000494772430968521 -0.00197366199827125 -0.000921281498079855 -0.00170314135201611 -0.000267663749591784 0.00297136311980345 -0.00265688766302463 0.000386238912420986 0.000107543719774983 -0.00380902960243128 0.00428205968044293 0.000631459452664627 0.00121990854500765
  84 1454.9499453992 ""  14.9367982775846 0 0 0.0118070939851018 0.00891558357478939 -0.00284183464168095 0.00367242135179024 0.00108885294633827 -0.00373780011206673 -0.00177687515372316 9.09955578942832e-05 0.00121513939087013 0.00105060435666311 6.81954035177527e-05 -0.00115301059865713 -0.00169587493570266 -0.000242977912555463 -0.000547281248916236 -0.000944457541774033 -0.000273936609853835 0.00282896011638499 0.00353372473651901 0.000453911538648087 -0.000292264637574989 -0.00559518940499284 -0.000722454795718933 -0.0018730033050592 0.00014195162524037 8.83178305487179e-05 -0.00108539894172714 0.000380157221455905 -0.00182233030215903 0.00125519060309186 -0.000234562649030906 0.00173031886523667 0.00143354606981245 0.0014554374011198 0.000225689159895198 -0.00051934232029088 -0.0585531759307647 -0.0762699701297342 0.0624764757628169 -0.102264014811585 0.0394248042693156 0.0454640061035133 0.00236155333118088 0.00208506482531837 0.00164528524653642 0.0139264041393851 0.00194000107373901 0.00101517909427869 0.00434948837265501 0.000675716033092677 0.000478717528592065 0.0168629381312553 0.00255839475808381 -0.000358832335473619 -0.00242794356557925 0.00537103845127157 -0.00845406907244968 0.0011962973150739 0.00943643136429397 -0.00187235044404441 -0.00421895346084499 0.00653069233305676 -0.00296158065070534 9.58878964078009e-05 -0.00492655153277231 -0.00908547589036946 -0.00196800623026501 -0.00786147274632612 -0.00354229855436521 0.00399053812341754 -0.0079065026167723 -0.00295618595587549 -0.00692833218119593 0.00119283597090061 0.00200614850348746 -0.00324779849478062 -0.000589792781488732 0.00492141902117728 -0.00638928768782709 -0.00343167139341713 0.00169296411272107 -0.0382404994352631 0.100895518178436 -0.0181959843736136 -0.00590296401144717 0.00110292828702307 0.000806719659489802 0.00237297164534652 -0.0365031967959928 0.0126914292739948 0.154898418183333 -0.501213171871725 -0.3046452019135 0.325586651361555 -0.383256108791915 0.396680917220842 -0.00743874740443532 0.0726656549781925 -0.0664719960066655 0.00187455834712425 -0.00337497140645814 0.00568210038389988 -0.00102221262841428 -0.0011753086391552 -0.00192403270408225 -0.000233443651049936 0.00263935431733257 -0.0032398744559808 -0.00479803528766004 -0.00934527707948902 -0.0349164612361728 0.00360861417434468 -0.00980764585899006 0.00408250439732885 -0.0272766134808888 -0.0260510244697856 -0.0130621668239573 0.0569603836289826 0.0357737016466837 0.0280989389698549 0.00696591518759886 -0.0220746646537314 0.016230665033044 0.00372667771920196 0.00540022499744707 0.0199507421633205 -0.00859488821171252 -0.00806792578621371 -0.00789870855319831
  85 1497.23062649573 ""  0.00379663654845282 0 0 2.8636098460149e-05 4.62603659221749e-05 -8.13500267443369e-05 3.49880691774468e-05 -3.47970698090755e-05 -2.63918322717636e-05 2.42986310745137e-05 -7.21871934241685e-05 8.0914882988186e-05 6.02510858735017e-05 -4.15669134845477e-05 -8.9350718047365e-05 -0.000130426547747266 5.92645382686809e-05 -5.71943131619895e-05 -0.000202359028173042 0.000253045468476465 0.000257081409499362 9.63010621402936e-05 0.000268956541691356 -3.3433699205387e-06 -0.000152935440183803 -6.83692694299323e-06 -6.25937949991423e-05 0.000173829785153461 0.00148624294233152 9.15368838389076e-06 -0.0361263128303434 -0.00134640738024202 0.0145958909359273 0.035663944776406 0.0109632968764719 -0.0138962755135865 0.00242223382605848 -0.0186169915712261 -0.00134897693742066 -0.000254632020460502 -0.000771651573652051 0.000621020734036994 -0.000316979499831219 0.000364258524297293 0.000737767040196396 5.34364652670552e-06 0.00111418633751917 0.00017643745582456 0.0027402983336494 -0.0097517612772324 -0.000637520092648347 0.000697871848614088 -0.00607070069435814 -0.000821025534340086 0.000410323024601307 4.32857856021112e-05 -4.44892531590509e-05 0.430150526750709 0.0308661607150698 0.0738982854594369 0.189399487676578 -0.261863566162583 -0.232278564025646 -0.111537514437059 0.246414669402967 -0.0424628909010678 -0.434528558986712 -0.0930240677681923 -0.0751739404123101 0.0286152238333907 0.273111184179892 0.0625486524065082 -0.096491586246928 -0.336155337968131 0.202373489104352 0.119052856046015 0.0377208769874726 0.0665386731387407 -0.0292988258367601 0.203833665211973 0.00624404023610417 -0.121254741500125 -0.0015817262899788 -0.0542172393067572 -3.26919946141307e-06 0.000114173497976091 -1.88440521026214e-05 2.23906697009489e-07 -1.66502521734991e-05 2.14453681918688e-06 -1.63667644529227e-05 -3.41190712717842e-05 -1.33568224637242e-05 2.64404282886139e-05 -0.000442083862291951 -0.000210774701302868 0.000132356383640106 -0.000289159129816748 0.000302925208665119 5.89759358214334e-05 1.50588837850908e-05 1.11790795576468e-05 -8.38102722959053e-06 -0.000489164678424163 0.000288446738680353 -8.83801499672931e-05 0.000144451228051585 -0.000136362481247613 0.000466176756082087 -0.000464058415037732 0.00030550031875161 0.000895116620807506 0.000151240563315019 -0.00146336764143429 0.00119558074935093 0.000533955972802197 0.00100732048707355 -0.000630645866450099 -0.00102545378371424 -0.000648480170812779 0.00111813461441333 0.000869522095111464 0.000829051318773124 -0.00335561157739565 0.00776077857335464 -0.00546723494260965 -0.00587619505794803 -0.00507444823068031 -0.00272377148042358 0.00238233212945649 0.00588746837934288 0.00354832238655341
  86 1501.17963713371 ""  0.0122728929487256 0 0 -5.27345889721033e-05 -0.000105531359197048 0.000315251232755176 8.74018411609548e-05 -2.30597393602573e-05 0.000131866184957602 -0.00041989761697722 -0.000285474328312964 -0.000539255793608812 -0.000137295707195699 0.000221850145410757 0.000500275893075087 0.000630975583536815 0.000968332714702936 0.000110454073227751 -0.000174830266084186 -0.00121473727381245 -0.000428997421427009 -3.80459062317025e-05 0.00026678956166872 0.000390079088972962 0.000525018970894503 0.00023055456836069 1.45205681915749e-05 -0.000843985225889662 0.00369011158146909 0.000267781951042976 0.0143856483786065 0.0172007635527057 0.0272820883085087 -0.0204019550044825 0.0151821935006107 -0.0263758303159483 0.00449777612166919 -0.0260382524537114 -0.000736998010880722 0.00059219471025893 0.00236482251697839 -0.0017981990563656 0.00072483690942791 -0.00109767647659635 -0.00255264468485832 -0.00126250209985217 0.000234989281861915 -0.00158974812262351 0.000218987601709597 -0.0162295010835925 -0.001380718452961 0.000770714721013203 -0.0101806789623373 -0.00115391888295751 -0.00215141562515734 0.000385176973330836 -0.000202692576077291 -0.210245180904372 -0.135892603730347 0.157275197150099 0.171971420899044 0.116058772628373 -0.215101762959543 -0.177769252284549 -0.229191858010053 -0.324428310614406 0.253382978395527 -0.0514057699811317 -0.170798417575069 0.250480655015246 -0.20776172574547 0.312709144824038 -0.200801710557998 0.0436268519127734 0.226852192244907 0.186888944840081 0.0501086340521045 0.0819367639181569 -0.0511778221363408 0.31229810888071 0.0187025240128403 -0.198470052693007 0.00634999732431173 -0.0903663982648361 -2.98304928232517e-05 -3.53928241892937e-05 7.89776633170124e-06 3.93226808012077e-07 9.99962988541712e-06 -9.48253043677169e-06 -6.51330800390026e-06 7.07617837330701e-06 3.5108452741636e-05 0.000146675685147513 4.33624848825027e-05 -4.78467952040452e-05 0.000182031353522563 -3.17219238795635e-05 5.60769801014979e-05 -7.96492875985317e-05 6.13922891638001e-05 -6.54405535693004e-05 0.000449553011454613 0.000664244026778929 -0.000517228761952928 8.02254277760878e-05 -0.000238724093269624 5.3889513932167e-05 -0.000592207268452973 0.00102126425484978 9.84747813453916e-05 -0.00279958152372349 -0.0016887052882109 0.00606775917795278 -0.00490800244202019 0.00254926303251054 0.00010311874524865 0.000704257491915115 0.00135872774845488 0.000751135765542953 -0.00116598975496791 -0.00100215664896308 -0.000780387151742876 -3.87211847883137e-05 -0.0103626482746071 0.00979533495302653 0.00826749553155453 0.00703830447922176 -0.00430867923028716 0.000324763144397575 -0.0142976903690259 -0.00740915239012451
  87 1503.59293359471 ""  0.914133924147849 0 0 -0.000541611006522567 0.000463764696644838 -0.00196703337311179 0.000893280724479463 0.000139229927699364 -0.000289332822492132 0.0015533633563427 -0.000208380466716005 0.0012727295571724 0.000785498841191199 0.000271919894033151 -0.000659634876235889 -0.00328837249986804 -0.000448126338175864 -0.00102214007344465 0.00115376347630676 -5.47714000394345e-05 0.00358768466745198 0.00192986469594443 0.000416944654470009 -0.00220009618912236 -0.00552531959010439 -0.000373135843393673 -0.000849010975529415 0.000369964400175902 -3.78645833517396e-06 -0.000636029017304517 -0.00033258536464128 -7.82757639953359e-06 -0.000131950871945846 0.00121167235705844 -0.000604990678591244 0.000898959687660064 -0.000895963385734741 0.000315410780865851 -0.0008025368982097 -0.00474576048860257 -0.0149654784920027 0.0111625635266085 -0.00151543438784019 0.00629957501706692 0.0174221705019412 0.00288816508916951 -1.58622331034876e-05 0.0029484887678664 0.0137791380788757 0.00254428854842802 0.00100549336565239 0.0064828027017259 0.00110966395724207 0.00566858839790328 0.017282650865627 -0.000321051399726053 0.000951142289827279 0.00144659719139841 -0.000285085647539404 0.000571878215574318 0.000312779121653029 -0.000416534096770932 -0.000690271284207234 0.000206987765629958 0.000276916870716593 0.00049132644483815 -0.0173952817131438 0.00168234679502633 0.00746211157516407 -0.0111424351736632 0.0136948149219429 -0.0134192212085478 0.00821221203958752 -0.00670094179737733 -0.00828960459827064 -0.00140401005630707 0.00598424110108037 0.00875628438847507 0.00562101570631923 -0.00403174661116703 -0.00720512625188029 0.00708064624430076 -0.0070256328909314 0.010882277423312 9.63322586545357e-05 -0.000195354249206558 0.000599969671730382 0.00023603899858014 -0.000286118270902721 7.84881631764114e-05 -0.000663638537093988 0.0009322514468923 -0.000839777860214207 0.0034644893910332 -0.00155725328176927 -0.0011425757244406 0.00397853318640359 0.00185875071657374 0.000353518381827438 0.00241296933872751 -0.00423893958079082 0.00353008326664566 0.0262542264121194 0.0176571874356875 -0.0141422738878758 0.000123802973500017 -0.00730710243145652 -0.00455572993548534 -0.0160190093586547 0.0328366729900006 0.0209484338637283 -0.12997729051567 -0.0960968594812054 0.26224425937613 -0.216745367330587 0.163963212073874 0.0502344612206852 0.00788294904100113 0.0363148393860398 0.0146813547358721 -0.0142318647133781 -0.017065643693208 0.00172179090063555 -0.154270358409146 -0.223586530454411 0.292662335886129 0.223379747714738 0.182648094430457 -0.390372477931567 0.154861845539393 -0.543432335426688 -0.253295184190247
  88 1504.73924249324 ""  4.87048435672417 0 0 0.000153731123154465 -0.00178249425470546 0.00628778250997252 0.00165207155635608 -4.466317522775e-06 0.00274025951570225 -0.0117503047580048 -0.00066773304693092 -0.00969029148299495 -0.00412603485431785 -0.00127005064487055 0.00842034298230054 0.0189217996124157 0.00250579212559559 0.00411737662587447 -0.00373662930478665 0.000419331595540541 -0.0163758697892214 -0.00231701561705524 -0.000882451190979312 0.0103657608829099 0.0157963820208287 0.00189272277164543 0.000582553916964357 -0.00842886605279089 -0.00121174532554255 0.00140429369696659 -0.0188140781238679 -0.0133143398882956 -0.0156972925299726 -0.0200313736738866 0.00839345162128732 -0.0142445348065133 0.0217163691959748 0.0023389900209791 0.0314483458698429 0.00924502261624797 0.0434164079785641 -0.0323671265375615 0.00715283401146311 -0.0190443122683453 -0.0490199499303255 -0.025962913003749 -0.000770861418105218 -0.0309663182881428 -0.0803067648775086 -0.0111558787751163 -0.00748336665628278 -0.00944344707231571 -0.000615225609313816 0.000256299334439762 -0.0533966651603216 -0.00597405503215244 -0.00565855253904779 0.26508201114862 0.116670361197478 -0.105418571196348 -0.0858813015671499 -0.156880202563687 0.111109818165979 0.106241150831512 0.235514896622598 0.237857083047604 0.259610470268347 -0.02309912662571 -0.108568388014663 0.167071006900229 -0.196885355434724 0.206515838968778 -0.123545243010862 0.0971455199400393 0.123443251925012 -0.0466840689963596 -0.239219235428799 -0.351639097667359 -0.143964401850693 -0.0398913020856189 0.211149900406137 -0.113123377566203 0.246293461440633 -0.324505444918867 -0.000603724319318803 0.00131727401081667 -0.000351052651873968 -0.000159586217749759 8.71190581787295e-05 -0.000131835643868447 -0.000402747288821097 -0.000764318634008928 0.000778986974281798 0.00255574334958007 -0.00662321967912532 -0.00438959091114856 0.00517987327882662 -0.00607609647801076 0.00626474728466557 -0.00112675704237894 0.00306037705810649 -0.00213749997054176 0.000371597879567863 0.000979707905655146 -0.00101987915106968 0.00027888353871483 -0.000279808903972737 0.000457588358983157 -0.00115948738076055 0.00174453778664967 -0.000460163878627573 -0.00325884242305253 -0.0016789500701789 0.0105858545374472 -0.00825917665957133 0.00365320378448168 -0.000189265691794146 0.00212895776820207 -0.000762598328244016 0.000166354645617989 -0.00258834630869324 -0.001787643254326 -0.00413871502803757 0.00450295503776676 -0.0208682561240699 0.0171832740499105 0.0156733218328689 0.0134915522580184 -2.60810199488313e-05 -0.00288182817968871 -0.0217496302525602 -0.0120576116961674
  89 1510.53128519242 ""  5.98306665451415 0 0 0.0017227195280702 0.00220030073913303 -0.00748791676325939 0.000748615252716211 0.000184952589054294 -0.00115578567525925 0.00195066482890759 -8.74699666035031e-06 0.00318134477341394 -0.00128466933949231 0.000341267233530068 -0.00492504304779146 -0.00275051548768952 -0.000522488747783578 0.00136692452330617 0.00288103265413443 0.000343648083352869 0.00195112229978666 0.000421440592753491 0.000375606612005718 -0.00222668896069103 -0.00365521176350622 -0.000515769519546582 -0.000583461485727654 0.00033502472598825 0.000710526866746017 -0.00160309413924039 0.00119025061143096 -0.000597735665676223 -0.00131197309321416 -0.000254616896007618 0.000842721185488239 -0.00238233997679525 -6.11903327975659e-05 0.000568515900651427 0.00205295004715753 -0.0207845163428799 -0.0588695506332183 0.0426653560658423 -0.0199935942346342 0.0267711643185456 0.0644317627478069 0.00789982913758409 -4.53839088918251e-05 0.0126565812805446 0.0123467343533552 0.00107120610695045 0.00323275665738093 0.00699834138607055 -0.00113446784532975 0.00994228783195185 0.0111690150629713 0.00604176778208111 0.000124346147866581 -0.0147721351042206 0.00395535077340968 -0.00990296459507081 -0.0151838524970991 0.00942747708270681 0.0189667419930227 0.0116117507244686 -0.00540757576441363 0.0133727745387681 0.00213337840348398 -0.00719861173229463 -0.013811669493166 0.0191277978784314 -0.00147393398300339 0.0260520156835529 -0.018803782556395 -0.00724816801453927 0.0244480288988869 -0.00479191566548562 -0.0134311529526649 -0.0195713805454253 -0.00340546832609734 -0.0100505655292632 0.00634878135558182 0.0029033165125003 0.0132079282292668 -0.013694939003006 -0.0010138300603825 0.00318360191880114 -0.0004049989718365 0.000159512620688658 -8.63126136435005e-05 4.26175374403851e-05 -0.000170807218251331 -0.000819222657940088 -0.000298057177497796 0.000459630955364331 -0.0100900611311972 -0.00541482178752777 0.00474305769362647 -0.00485132780904789 0.00672104518370133 0.00264821050999373 -0.00225622109869738 0.00166815102093629 0.024287263127976 -0.0213843260809993 0.000577753592897683 -0.00293037858175076 0.00364091092242116 -0.00700332279289913 0.01020173196985 -0.0226580330304054 0.0371680319108983 -0.0333949422797738 -0.0662706686582316 0.155463201037202 -0.161073987079418 0.158475005278431 0.0893192329476477 -0.0244421636775432 -0.0391919183603054 -0.0252616862885088 0.0455106169092965 0.0330842453934988 0.0320192710577076 -0.282980444543148 0.459850235857926 -0.286324401202093 -0.246410278954416 -0.221745582797839 -0.450817623024175 0.342346140539414 0.136973907451204 0.133782144343548
  90 1514.86734612077 ""  47.6966354125936 0 0 0.0131865858943433 0.0177552652223652 -0.0628901220869655 0.00469529883609918 0.00191785118941856 -0.00889501709435207 0.0149492845438046 0.000117518240473625 0.0212457823493143 -0.00523242298293751 0.0017630396829945 -0.02939524389747 -0.0206013972227869 -0.00359160629477269 0.00699126387490536 0.0180316206610174 0.0021063191201134 0.00895544966690882 0.00334842685770471 0.00108493010674279 -0.0133991086585058 -0.0274155376636646 -0.00320285018188225 -0.0016861867228575 0.00343643947341831 0.00109885103317218 -0.0097745971989722 0.00695964778783394 -0.00379087021850824 -0.00846081583489431 0.00522950616265572 0.00659657377877493 -0.00821162046261402 -0.00059112410954708 -0.000440769282685747 0.00594920733691245 -0.147328627335178 -0.469993096381683 0.33954277235674 -0.13982848644451 0.215170759526053 0.521535392459617 0.0481081901199686 -3.16391404791247e-05 0.0712916047985065 0.0806628983301799 0.0105065277545176 0.0191508149766705 0.0448596670283217 0.00273623400218611 0.0655832756740349 0.0910024162901697 0.00935683037338471 0.00978281113506195 -0.0861231287545511 0.0283669198761313 -0.0653464674151489 -0.0962494462359571 0.0556646540793789 0.119594712531368 0.0743255190039944 -0.0272369143553128 0.0877726410954578 -0.0724596037131993 -0.0466337436647216 -0.0700457627203952 0.0659855480492752 0.0378520070619935 0.0935652395556563 -0.0750253392716645 -0.0926809920326357 0.113940187040028 2.13509697863633e-05 -0.0323341996824644 -0.0461077621239868 -0.013966672903937 -0.00242883423754045 0.0177392117250251 -0.0111878316734369 0.0351040241154495 -0.0431808767642432 0.00596812557223695 -0.0132860146318896 0.00352533545717601 0.000127264668124624 -0.000120857819409198 0.000868112357746517 0.000594038963827052 0.00647026777383678 -0.00617501041761495 -0.0229903546797391 0.0586616133620213 0.0407388802768667 -0.0461699374266635 0.054577378099516 -0.0574727533881891 0.0194583623959378 -0.025038593419566 0.0202371320530822 -0.00950215923621538 0.00603215847189348 0.00713005088779572 0.000619420201075211 0.00091595449248384 0.00205469971559318 -6.1269161898865e-05 0.00258171280133942 -0.00099319759508362 0.01792524892018 0.0272560218655659 -0.0973912865839171 0.0843596220655266 -0.0736353141955007 -0.0302644052853838 0.00699060460844872 -0.000638050490275579 0.00120444109797473 -0.0165339510666501 -0.00817124585818123 -0.01164375794267 0.0138848633857438 -0.0423330080237885 0.034758263759948 0.0259939619710076 0.0217964546116347 0.0215635879151148 -0.0296827837519803 -0.0306902431285413 -0.019561547401332
  91 1518.58691581072 ""  7.57333221197912 0 0 -0.00603245562373372 -0.00709043170318781 0.0253860919637797 -0.00563421240876743 -0.000969366979806837 -0.000698197884998615 0.00135161755423701 -0.00106226691815008 0.0168861831295533 0.00347851166418658 0.00124038531749182 -0.0105396747365729 -0.0156011499333785 -0.00217818126352965 -0.00113007842014011 0.00836177877704496 0.00099206951193489 0.00423995752963355 -0.00464481466240143 -0.00030432317187659 -0.00662031802843535 0.00357166171898344 0.000451393343776759 -0.000396685881938977 0.0231873798950662 0.00466870609954967 -0.0217882667461616 0.0232012692046928 -0.00752988901500341 -0.0200793559013723 0.01917824272788 0.0160498138190795 -0.0190055024261104 -0.0109944028240214 -0.00173501813816058 0.00446000395365723 0.0613540456924558 0.189157794701599 -0.135594826910168 0.0621177089207414 -0.0875099315481331 -0.208613827759802 0.0226616619555833 0.000679190073156034 0.0249046532827434 0.0111175014045107 0.00144675256779473 0.00167528643967647 0.00898448757199833 0.000413268453736718 0.0188552813422723 0.0145793774806149 0.00189261750958829 0.00111708457032705 -0.309335738741134 0.0459814605589447 -0.152839221399949 -0.24621805954811 0.202376478465519 0.303884620491735 0.185442477195594 -0.145906686545644 0.190078297607325 -0.278461966789492 -0.120638897143891 -0.160912402310884 0.13670341710507 0.171965731614976 0.206834675224919 -0.169985434067702 -0.292233613092222 0.278439596636272 0.0214705489056311 0.000639705603895514 0.00431652573126857 0.0144489276444152 0.00131126050775628 -0.0276196355560263 0.0235635867724351 0.00554386287759225 0.0057896930805678 -0.0020012275487414 0.00479410755253451 -0.00120142600098852 0.000161745230486542 -9.6409222142958e-05 -0.000175398028983674 -0.000145401832022491 -0.00181861437616786 0.0016621288210661 0.00836717307803907 -0.0215049054107034 -0.014675326670997 0.0164276416530959 -0.0196764452751617 0.0207827103457431 -0.00728332622717296 0.00768423074655844 -0.00667479812043031 0.00376916404286438 -0.00207759844044898 -0.005020261221095 -0.000349067698762289 -0.00109396147990329 -0.00138507781397297 -0.000342235664406889 -4.08454297292857e-05 -0.00299085245887575 -0.00914273530634812 -0.0119969894245164 0.0473912501209998 -0.0331085129414634 0.0363117748204389 0.0132100797024213 -0.00368166762114402 0.00939130919894625 0.00340807592765512 0.00653932554109777 0.00200709876015225 0.00960660447262093 0.019028705122827 -0.0142816970135967 0.00246928187512301 0.00360467225463819 0.00413508260611501 0.0349100702137107 -0.0192296061336771 0.0130205482415929 0.00265525590396011
  92 1521.58522614658 ""  6.61000766434252 0 0 -0.0022242989625096 -0.00252562440614929 0.0103918064764473 -0.000866984518329916 -0.000483714506411753 0.00136516785056225 -0.00272242875025669 0.000286586580572255 -0.00218456424327577 0.00158911466702859 -0.000279606245634432 0.00386671695791211 0.001249778714866 0.000265530909735754 -0.00164375886159586 -0.00215561680441751 -0.000318168495103452 0.000116156991161513 0.000418474111545843 6.56682167687115e-05 0.00133941010390296 0.00225231484653602 0.000251945133585603 -0.000302183706915584 0.00146057224652958 0.000894569835121837 -0.00106660386943924 0.001069510872077 -0.000216642520023228 -0.000340465711703409 0.000832674205400576 0.000680400559383645 -0.00117909679221057 -0.00095680625764851 0.000698568700732785 5.94103097251697e-05 0.0292918905296677 0.0792118124036333 -0.0559110752492683 0.0235814710923499 -0.0356362741053927 -0.0882670004267338 -0.0057114264365449 0.00094841794368872 -0.0098760061435632 -0.00874887280544756 -0.00132306226886006 -0.00307293653562047 -0.00423186475006387 -0.000346327259615832 -0.0078610110464311 -0.00695605347568763 -7.99843049888671e-05 -0.00142759101367123 -0.0145669571115955 5.8920860403338e-05 -0.00405109495076382 -0.00719390049777195 0.00961519179914751 0.00892841155736319 0.00496470859257941 -0.00864461533313721 0.00340276540425754 -0.012329125759144 -0.00615277297197841 -0.00858161012667279 0.0083651749139255 0.00834459475276317 0.0125141898067417 -0.00984942614398686 -0.013712976386336 0.0152229564060829 -0.00520938346865532 0.000535241391212399 0.00090089072228926 0.00460579736850661 -0.0108571672575995 -0.00473041480234649 0.0104921932786011 -0.00205473057642125 0.00669244999917487 -0.00287981712435986 -0.00101612334896648 0.00026944755742319 8.9093369741515e-05 0.000590441259128574 -0.000462313651915129 0.00158737771262178 -0.00176928357212181 0.00162081894258511 0.00604076563580289 0.003998719652153 -0.00387474502667297 0.00702247906139276 0.0011784596202086 0.0011504372983489 -0.00916013658513817 0.00686253933577452 -0.00741132565621522 -0.025607965446927 0.0315566815241787 0.0626699208674418 -0.00136852175343782 0.00353164380608168 0.00681213791452853 -0.00373515550992154 0.00606586013332507 0.0235579288196234 0.0560801514452539 0.0965569169285399 -0.559180710393877 0.283089272932331 -0.462070340263524 -0.183711224127529 0.000599378678660317 -0.0105328863729462 0.000311918896090825 -0.005997750290144 0.00325980264464442 -0.00580763649010569 -0.179769649769032 0.0665772866865518 0.0361115072041572 0.0193924206796049 0.00872184790172148 -0.342435343005958 0.202647937999833 -0.19767920977934 -0.0650603926327994
  93 1524.74730957412 ""  5.93683784298299 0 0 4.93409052975139e-05 -1.18219981798921e-05 0.000112342874748795 7.4483518556407e-05 2.40053172050139e-05 -2.9218445407979e-06 -0.000482636411863184 -7.35717011437271e-05 4.88835986263977e-05 0.000124344516268681 -0.000294581461420205 0.000170546677912843 0.000263186003575173 -0.000242799271809335 -2.13908450224765e-05 -0.000373953350912938 0.00233571338881506 -0.000275958954471311 5.96351973341996e-05 0.000432743589869273 0.000601685736696473 0.000373691178901606 -0.000179750545333609 -0.000261676264632785 0.00450884853658805 -0.0306948927701995 -0.00197445581123192 0.00183993951377692 -0.00224511663445163 -0.0204817764318604 -0.00123782069153264 -0.00427862560940009 0.0196396045107648 0.00636290737024843 -0.0413507082823837 -0.0021096624078467 -0.00017939310937436 0.000513565189107932 -0.00037894061117172 2.28906453509786e-05 -0.000202273678545243 -0.000584479477180337 -0.000338399008675176 -0.00136334618289586 -0.00110747316369577 -0.00396540695594358 0.0127748918531645 0.000626236591444459 0.00133371389477929 -0.0152894868053325 -0.00168834583463648 -0.00135497604947606 0.00124515765414468 -0.000389810227639125 -0.0313862573273367 0.0695736239546244 -0.112083817762522 -0.160522748558611 0.0135730332167629 0.194531550029902 0.140679142762896 0.0252962696359133 0.196177184052445 0.0173206475222603 0.0623114883085381 0.112678426357637 -0.137401405183033 -0.00409016638342235 -0.185768563185694 0.140198383848938 0.0811364127153388 -0.18260321638154 0.370166715182395 0.0991231970167066 0.154091962914143 -0.0885334968531694 0.574552438646019 0.026371576244964 -0.383759358151813 -0.00708185098427353 -0.145655780730019 -8.00063239024747e-05 4.83971153143413e-07 9.01970990612775e-06 7.64711397620671e-06 1.24579784596999e-05 -1.238451359051e-05 1.55817640197944e-05 -3.43618389202192e-05 2.50319194087585e-05 0.000135543339612441 1.51567608072824e-05 -0.00012513995274207 0.000150258597871369 -2.29442163196466e-05 7.73206571299605e-05 -8.8706956606076e-05 7.45436150794145e-05 -9.09861028325333e-05 -0.000239146406915396 0.000189777321488708 0.00122823006298169 -1.70506045608356e-05 0.0001293054257222 2.64900864741843e-05 0.000237997534069376 -0.000182166114631251 0.00106839534142249 0.00123892858431349 0.00136008378805523 -0.00839522623324956 0.00325460007599073 -0.00651536008520896 -0.00208999490844429 -0.000415544280700724 -0.000872204638690281 -0.000400963161990897 0.000333361005341499 0.000412108522856377 0.000269415674112488 -0.00862800502033292 0.00908197256828112 -0.00393878196485362 -0.00450556033053202 -0.00407637138665563 -0.0140672530477715 0.0091797889571502 -0.00148880534494352 0.000867173797539865
  94 1536.30686486521 ""  1.40340274966703 0 0 -0.00191440218592037 -0.00105707273163449 0.00355883543465695 -0.00369706730310208 -0.000426147622554011 -0.0016652169926646 0.0107756642325014 0.00032881242235744 0.0130491824956996 0.000267849257507037 0.00141157420865715 -0.0181689524838397 -0.0194761274293852 -0.00320241054178783 0.00528290951684768 0.00934336917908019 0.00155332131015259 -0.00423655622899701 -0.00546099660881819 6.27968692906076e-05 -0.0161287873213913 -0.00974137550939356 -0.00145868659715728 0.00507783553609795 0.0272153424466716 0.00225823770227335 0.031402511441959 0.0115419856207962 0.012358176206909 0.00965626770576466 0.0146068497633813 -0.00923613331674287 0.00897745847611119 0.0153984266644019 0.000370625749080727 0.0288604125428399 0.0129789363584887 0.0314711548712902 -0.0221785254368077 0.0148218629076699 -0.0150289810658959 -0.0339289643069072 0.0380830090817571 0.00048878999161098 0.0539163946748431 0.062712017641508 0.00823292516885631 0.0162304813602466 0.0455704629768124 0.00211592623089287 0.0849825953378479 0.0454799437413702 0.00455360534373165 0.0116463210319377 -0.212904792695942 -0.109014284193911 0.108769212115911 0.0826427742171709 0.147111070171678 -0.113772914150607 -0.0921146634314436 -0.203637000270102 -0.204677631574355 -0.230884529967179 0.0303625141405145 0.116626626277882 -0.153220464609499 0.183877055207203 -0.18771988979191 0.12323060660281 -0.100656963347823 -0.12885065949332 -0.0187340456569158 -0.252377556533354 -0.371805109718367 -0.177490336029548 -0.0314570647082063 0.245631633837445 -0.110644591482506 0.268978044471481 -0.35063232706582 -0.000262339454939993 0.000606565816295231 -0.000126793377202882 0.000141407135126318 -6.56717050891392e-05 2.39764025901604e-05 0.000161294189635229 -8.36965975348169e-05 0.000154601942559839 0.00112825687891523 -0.00235359034163459 -0.00179659586588982 0.00194316006210676 -0.00218733046646557 0.00247569452440639 -0.000995193068889739 0.000365081316868241 -0.000385946144689612 0.000462865000120388 0.000251513838697093 0.000424613063041651 -0.000323507635195308 -0.000376035856522995 -0.000688720309795392 0.000158558577492406 -5.53348653313002e-05 -0.000328373717536629 -0.00161903401613962 -0.0012752357883567 -0.00435242539116251 0.00102349129036476 -0.00255987042437495 -0.00109938073468345 -0.00250225891462746 0.00601326219266219 0.00225132224959697 0.00322519627565057 0.00134253576042165 0.00704403714294244 6.84178745211857e-05 -0.00108293134969067 0.000768090536303981 -0.000407803896477509 -0.000316478685522011 0.00311050214225539 -0.00244290096858844 0.00114892690078598 0.000187364995928807
  95 1543.53734876704 ""  143.640279302687 0 0 -0.0111162820249452 -0.00346919283744179 0.010969530360919 -0.0202998918116678 -0.00241485739143808 -0.00778474757794465 0.0828974067607176 0.00614794876987978 0.0511558882597878 -0.0171877036737336 0.00371040233520241 -0.0804120236900601 -0.0713724531296401 -0.0115980521540043 0.0149430133264813 0.0656520674623427 0.00676108028944065 0.0515313967627627 -0.0111502889607966 0.00242563984433641 -0.077509381352163 -0.0812427439973206 -0.0108663218555469 0.0162390610647231 -0.0262669773245907 -0.00339176750655164 -0.0119601166138672 -0.00769776932525697 -0.0009022325983249 -0.000738907125634106 -0.00747649977122095 -0.00141757844231137 -0.000937257185014898 0.00238606562206198 0.000303638827183902 -0.00190336109452652 0.063718258154455 0.117326015710251 -0.0806981164564004 0.0701907242908627 -0.0580651736243491 -0.125227283308642 0.157346795552174 5.52269314486962e-05 0.253195390592889 0.298316741036945 0.0403494117487658 0.0610721815846226 0.161926788507049 0.00900319054007621 0.255752625998188 0.258899892307967 0.0266388997283722 0.0534505845713424 0.123652589987713 0.0252218171524956 -0.00332897193134915 0.0152795433052725 -0.0916374263300199 -0.015756626142931 -0.00544406373443366 0.0947303989500719 0.0273585511822285 0.123727008908803 0.0131652496983025 -0.00374733304801949 0.0241880438134761 -0.0927652356538207 0.0189592346765596 -0.0139105310125026 0.0920514642996505 -0.00536591025818632 -0.0106527742765897 0.0189459961870833 0.0276791724131349 0.0189191868913716 0.00611282256695443 -0.0244204512310473 -0.00643517422486497 -0.023860107118915 0.024505475333473 -0.000997212498138277 0.0019737227729529 -0.000419398323300677 0.000959363126335052 -0.000347698553975962 0.000140156365491448 0.0013309543548304 -0.000244336824908349 0.000603881751110882 0.00384838752699954 -0.00605173755469274 -0.00568483763686804 0.00594879365870325 -0.00614658106784863 0.00743003889550879 -0.00500087821996541 0.000576700392620726 -0.00108960163066767 0.00317902500075337 0.000807244579664267 0.0012242707384361 -0.00169085310389233 -0.00223098685930713 -0.00410368685409402 0.000506704119577802 -0.000810793436644101 -0.00132183125787958 -0.0091804771150125 -0.00825181772630315 -0.0151768083941099 -1.11918415985704e-05 -0.00760522918405678 -0.00388084996346304 -0.0149654985890046 0.0366597809074155 0.0138612591949653 0.0176475086294051 0.00681711104467676 0.0419067659183243 0.00200521109478353 -0.000144198897647384 -0.00183196165970548 -0.00455663758484572 -0.00352984436535988 0.0149934116392681 -0.00966736637792865 0.0111074484374306 0.00415147953415015
  96 1590.73880191692 ""  6.27981104055853 0 0 0.00530853013765829 -0.00125490523020366 0.00937912908863705 0.00371752728269722 0.00154274564492407 -0.0161009676222957 -0.0787406309307528 -0.0186846358228555 0.126640637161414 0.0167491106804022 0.00989559639154056 -0.0989376318600255 -0.0737139356763249 -0.0136128266694543 0.0428498005075924 0.0606241898861607 0.0147393112649193 -0.103125418522633 -0.00191455443228342 -0.00556054088667075 0.100653195346581 0.070654000273943 0.0118250782291826 -0.0574656520290418 -0.0112483708580393 -0.00252303231204458 0.0151866679786925 0.00141437747150566 -0.000156229725199681 0.00114891360732202 0.00132137886936091 0.000519355512777937 0.00107936297879006 -0.00149294246421416 0.00016689903943001 -0.00637629101079846 -0.0169274037278797 0.0142028826994151 -0.00737214089015685 -0.00764941049865194 -0.00634943721367321 -0.0144974287820103 0.121896114818947 0.00599366495524204 0.0933130861506165 0.143191534723583 0.0168047434568406 0.069027866564448 -0.12888887141004 -0.0109479297233018 -0.145432848350448 -0.0903324764043228 -0.00247695033156565 -0.0773999709761934 0.0216937471293028 0.00182744756336434 0.00428597991427637 0.0123710067544593 -0.0175196078686421 -0.0110670175486985 -0.0134188658129987 0.0273188511334954 -0.0120437942176459 0.0210105064465885 0.00411275633934088 0.00399574851380192 -0.00399408425780715 -0.0285488010626133 -0.013734733820027 0.00567445863692932 0.0208547382997724 -0.00816041396442955 0.00620851654536267 0.0137238398895547 0.0154782975715979 -0.00589921793847398 -0.00191855553009836 0.00126372991900309 0.0115548511993669 -0.012586276286718 0.0147449853969533 0.00034240946538254 -6.70000174793198e-05 0.000371494255137558 0.000220528928077845 -0.000222617643051986 0.000461919307221763 -0.000955061986653211 0.00162235651728476 -0.00314570952266842 0.00044300473852052 -0.00325752137721737 -0.000705324617079117 0.000135351877988456 -0.000461799510891979 0.000584968538804043 0.00128575317862531 -0.00371137520849094 7.17835756176216e-05 0.000501656350182112 0.000590148318105404 0.000168136303183335 0.000175840416065588 -0.00130449731935009 -0.00171185366082176 -0.000409120359119216 8.39499935084553e-05 0.000318940450418097 -0.00109811392849817 -0.000454954484263382 -0.00197103674562799 -0.000307917350031768 -0.00248637192703897 -0.00176393213572683 -0.00671591366087143 0.0176963431427616 0.00733188904772844 -0.00248400939322394 -0.00233724437242972 0.0181545810218961 -0.000748272586435295 -0.00134961092386116 0.00180367869105761 0.00324926564612934 0.00209567812150423 -0.00441600298335259 0.00243804611710607 -0.00427819791309508 -0.00177244348695749
  97 1630.11770361474 ""  69.0291094891756 0 0 0.00456435365933284 -6.64465473491048e-05 0.000862006217748557 0.00377147065193302 0.00199403947682717 -0.000403785545782667 -0.0584198527381576 -0.00553804407611063 -0.0236038972038279 0.0685832692960821 0.00488469552200501 0.0638240465054642 -0.107229920453415 -0.0135285468995759 -0.032142922021114 0.0644100604737684 0.00743018412789487 0.0360337994118608 -0.0699027128099135 -0.00538305632820817 -0.0765844242481317 0.0994605304224428 0.0108738845425564 0.0327531766174295 -0.00826496842291322 -0.001066794675714 -0.00337760583593015 -0.00113065927154024 0.00147704369105259 -0.00164843044796493 -0.000624545457537256 -0.00157656646390708 -0.00180826265177201 -0.000692919633817165 -0.000137369712693995 0.000356889282424947 -0.0191234352649399 -0.0114740438435142 0.00556626023659085 -0.0167080994779736 0.00712933613916883 0.0113254281791908 -0.0229386088283843 0.00720087296305659 -0.125453197833906 0.181150120650293 0.0284176050350948 -0.000745873267676208 0.0421777284198485 -0.000854884562762626 0.148785816012138 -0.135011321379911 -0.016813022400276 0.0146519132147145 0.0123228148801658 -0.000907589299208903 0.00558071348847211 0.000179039173696828 -0.0142822549908204 -0.000601773323850415 0.00198302870809607 0.00599283238859471 0.00359192459639127 0.0109989928771444 0.00393640678860651 0.00579214211174238 0.00371511120985803 -0.00509383944543107 0.00300760779447366 -0.00414450275944772 0.0133425067176026 0.000928975480147051 0.0022099009795983 0.000211730492732829 0.000317120129345658 0.00380354262048165 0.00109407645479475 -0.00605758824119385 0.00190812447118781 0.000476572272177062 0.000216481268558152 0.000643695310662914 0.00196590379876907 -0.000245575424864857 -0.000963476161572341 -0.000115217461275848 0.000366548762690947 -0.000643232492665763 -0.00010174162198709 -0.00084822819602281 -0.00421780261463467 -0.0112739771412965 -0.000959233399315052 0.000557657741418648 -0.00359021045904295 0.00315571659611982 0.00172392973743942 -0.00205921652298399 -0.00159470266920563 -0.0135374667841903 -0.00132852297029821 0.000934501641417577 0.000804551899504749 0.0166141441430387 0.0314548602689306 0.000593192602316565 0.000780247337921783 0.000191834076044985 0.0258174441224907 0.0276877250522152 0.0322572088057897 0.0116437385714413 0.0187874510894257 0.0143712584631811 0.123150649926649 -0.288304363284633 -0.113464835409727 -0.0289020648835786 -0.000584572139425437 -0.361613700444006 -0.00190866875129186 -0.00116041985298901 0.0023185273739564 0.00726698508931673 0.00539973122717785 -0.0112081215241242 0.0108285931027539 -0.00828042876100765 -0.00347892788003165
  98 1644.17112681642 ""  18.5224320346341 0 0 -0.00906456486411675 -0.000564983765404119 0.00279182311747508 -0.00612265766923765 0.00122027430030136 -0.00526185878823965 0.0463499970925572 0.00318824236678652 0.0282169340200531 -0.0413766093317088 -0.00243407485536879 -0.0465068661457136 0.0564432868650451 0.00682785265499809 0.0198948947837477 -0.0322737807449882 -0.00354271089081151 -0.0211045217430985 0.0395819597137151 0.0030697251724042 0.0437641731008892 -0.0625017214375625 -0.00675028744686119 -0.0204376797965637 0.0040052043833371 0.000516045399689077 0.00199532525043249 0.000413007023651657 -0.000835360689077626 0.000802188352411983 0.00014879051228938 0.000843000619793938 0.000893321590782228 0.000237350413403302 7.19310351986646e-05 -0.000416581406876758 0.0286103223008147 0.0216685070516519 -0.00807241288735144 0.0296820856813016 -0.0165120640719977 -0.0212360489740684 0.0259881483333188 -0.00325360397878395 0.0898250669343839 -0.0875922754493362 -0.0140292150058257 0.00488717537964185 -0.0206519695485467 0.000520632633145657 -0.0785137298058527 0.0916294873514652 0.0111576634665903 -0.00749460412754402 -0.00494623712224512 0.000460559407482214 -0.0026696807243842 0.000261535749237938 0.00692688426126951 -5.60123997250245e-05 -0.00110593912903183 -0.00210157755774152 -0.00154115199667522 -0.00466675520157432 -0.00162332143806061 -0.00276172517930239 -0.00178251407598893 0.00186845087555326 -0.0013969314484798 0.00234646095272462 -0.00651284373256456 -0.000774519416490059 -0.000884380043754199 0.000282007882803544 0.000143154901476246 -0.00217702785750798 -0.000611102464897113 0.0032588048102117 -0.000566916882006891 -0.000521953126093356 0.000164078202332424 0.000904063365253596 0.00413785252731933 -0.000352483688087547 0.000277655804010469 -0.000708752893107225 0.00102656933627611 -0.000337238352544452 0.000311669547783864 -0.00249692988543457 -0.00664199602300762 -0.0200819498339649 -0.0029725849025209 0.00102488110116771 -0.00561146843251377 0.00609875003501518 0.00015864916247255 -0.0063439298444884 -0.00162637134648667 -0.0199197594916158 -0.00106444065821355 0.00238508467566775 -0.000898157389999997 0.0268162121013021 0.0511352199161115 0.00118793121671918 0.000495931019672079 -8.3693665392672e-05 0.0325723638253186 0.0379281753665369 0.0484950825305225 0.0182630282542871 0.0330982588082252 0.0244377069821559 0.203213154662721 -0.469276688718617 -0.185714034229638 -0.0259596771351347 0.00747733608720243 -0.601867019770873 -0.00512248460764389 -0.00306313570352577 0.00533777982847968 0.0127439890702467 0.00887289163613543 -0.0151793077114491 0.0137632354325589 -0.0122773997518566 -0.00531418206167775
  99 2722.77130257114 ""  161.469016392247 0 0 0.000873048526422479 0.00166702103634225 -0.000355286292311635 -0.000685612327288889 0.000280532276346096 0.000152423407207025 -0.000362293477960089 4.0759177439548e-05 0.00028807674729045 0.000106752617522819 7.18163613344875e-06 -7.87864586555642e-06 -2.00555760895211e-05 -9.94148975483778e-06 3.33263869983334e-05 3.82809403130118e-07 -9.11721296547245e-07 -3.968132278048e-06 -4.30735597855959e-05 -1.3710693921667e-05 4.62926935365646e-05 1.0253601341759e-05 2.00841597486336e-05 -5.68792484092092e-05 5.84573998966719e-06 -3.05961062546349e-06 4.76909395456334e-06 -1.59538077125143e-05 6.8275279663267e-06 -1.83840075073267e-07 -1.87854246668323e-05 7.25705934541652e-06 -1.72753700921573e-05 -1.26563785773425e-05 3.84930481524151e-06 -1.13794853371227e-05 0.00868252515353704 -0.0205231194619128 -0.0264561932562189 -0.00644377855016458 -0.0161153595226859 0.00560533879796747 0.000375067561125918 -0.000149304482182093 0.000522729972965247 7.62902270162913e-05 3.1393517114198e-06 0.00013488631355975 1.69240423757089e-06 -3.72396527352945e-05 -0.000146354792976059 -0.000147676042237139 -0.000230102956514761 -0.000858264835805278 1.28372058947598e-05 -0.000125274548093897 -8.7272811160913e-05 0.000103883635129206 2.94050096642948e-05 7.65526285708502e-05 3.27260497186704e-05 -2.98612749246612e-07 -1.4422483390567e-06 5.35759308724004e-05 -9.0441424170731e-05 6.48360726249071e-05 0.000109508062673395 1.3946568190885e-05 -3.64100933262528e-05 0.0001158701409977 2.53763938545943e-05 8.32020689703479e-05 3.00037518141749e-05 -3.88234236042345e-05 1.74806140088427e-05 7.63194136851672e-05 8.50553168805694e-06 6.41842541351084e-05 3.07179292398623e-05 -0.000110184342233745 -8.54044220476676e-05 0.00235014396203677 0.00272059681287646 0.000569763047265025 0.0053288488166488 -0.000229168308776262 -0.000374068546390692 0.00966385177189344 -0.04422050944164 -0.061170517916101 -0.00792356711337324 -0.000379138831519854 -0.0126211448746327 0.00531381454880817 -0.00458288198250595 -0.0174942825162476 -0.201459131012021 0.534840123434525 0.770551603681458 -0.000182473108823715 0.000222323465224083 0.000168426044715065 -0.000787377015589193 -0.00152087129655229 0.000591205405494254 -6.18829561673968e-05 -0.000181795743591941 -0.000216890654223395 -0.000199939319711292 0.00140285784214035 0.000556470891361958 0.000439664761932455 -0.000510281723603211 0.00107112507892694 -0.00239162358123502 -0.00251101920659561 0.000151646187152343 -0.00626268068164286 0.00168354963045699 -0.00365428016294075 -0.000154718895179387 0.00103437724187287 0.00129556580898346 0.000280164054552359 -0.000394656048941618 -3.43412756518674e-05 0.000125121670743607 0.000179450830530361 -0.000319967251088246
  100 2976.26750397905 ""  20.4278381863978 0 0 0.0126151493173542 -0.000411582921150856 -0.0629362898200332 0.00223311850796675 4.66953757416556e-05 6.30536397231022e-05 -0.000866640743191615 0.00020042080790854 -0.00131453669955231 -0.00210508158206747 -0.000294159231137031 0.00116196685663838 -8.84746491224535e-05 -4.28004581453875e-05 6.25057396445638e-05 9.1941195584561e-05 -1.22452750102991e-06 -4.89460216929147e-05 5.78616467779739e-05 1.11573624525194e-05 -8.51686883692131e-05 0.000390857032187605 2.01016722590394e-05 0.000309652486968187 -3.9316379504515e-05 -2.23194213439519e-06 1.60318616506048e-05 0.000146953576849662 -0.000211699181559524 0.000283389623320973 8.62874376805609e-05 0.000301627198906474 0.000335259566280849 -4.76788505254302e-05 -1.28521895488806e-05 0.000135521326549201 -0.100910773075898 0.521537482928603 0.603635123497348 -0.0841230602354098 -0.516532461355944 0.144806235147496 0.0254364029167687 0.00588945527963681 -0.011448579019894 2.80825233280973e-06 -9.7031478846236e-06 0.00193215042434194 -0.00129499547800106 -0.000230288277872041 0.00092758975444298 -0.000691847584622504 -0.000137982278194741 -0.0010630720995536 -0.000454148155888972 0.00255150472615632 0.0019964905095895 -0.00424843283895809 -0.00060522859148261 -0.0030729215320127 0.00319418986107461 0.00065016898207371 -0.00212395843069608 0.000500508087445536 -0.00374824020962736 0.00237593235109553 0.00381858316936904 0.000658845428084181 -0.00253175266053588 -0.00506121771601576 -0.000469524813439376 -0.00364902749388034 -0.000151784701892649 0.00143581232465754 -0.000912150008787122 0.000384745885691593 4.36416350748093e-05 0.000406091513374267 0.000272517180068596 -0.00132476651327745 -0.00104550735901384 4.71084619988776e-05 0.000572389195388663 0.000673595547262104 -0.000477918971736751 2.00371818720037e-05 0.000363170445228125 0.00132961932297871 -0.00142369733614798 -0.00106658224341821 0.000229626777651734 0.000576170469765383 0.0030824586061188 0.00106458628742549 -0.00383093788086912 -0.0102269209657083 -0.0028593979279758 0.00949632452756472 0.0129889282973334 -0.000397400055121236 1.4636312306165e-05 0.000451150275975586 0.000235857111939591 -0.000376918870620935 -7.054273093123e-05 -8.93832050373649e-05 8.6327043532291e-07 0.000124484555755209 0.00342833938420336 -0.00432630227770964 0.000142628274153449 0.00115857567614603 0.00407803459257202 -0.00688130506631498 -0.000239157206924254 0.000129552329899731 0.00113489864828139 -0.00422706476394213 0.00380214028149731 0.00157116901950789 0.000258224066247836 0.00057438075628523 0.000573651166635209 0.000946273903340586 -0.00152128237564019 4.1286907453351e-05 -0.000111339089237713 0.000720604813113027 -0.0014353068881332
  101 2986.25272897096 ""  28.1738263268602 0 0 9.73000318479074e-05 4.63597987961558e-05 -0.0003792470456241 -2.50713659698254e-05 2.80465359735696e-06 -1.19163941948385e-05 3.17639552461629e-05 -2.06944762503922e-05 -5.39559107997554e-06 -3.89670591548849e-05 1.26766580790203e-05 -3.99451691872853e-05 4.40352639250995e-06 0.000100440479699029 0.000622145366951935 0.000206186531768702 -0.00013196700128832 -8.69150365933739e-05 -0.000549064588563386 -0.000130526962971916 0.000129361640238772 -1.36241229692856e-06 1.84607651717813e-05 -5.59304671371281e-05 -0.000472524106551431 0.000565255186554795 0.000250029891198891 0.00790226860742502 -0.0124760421235587 0.0104447042702983 -0.00743105381614543 -0.0330884016497711 -0.0253093456630915 0.0136072499796908 0.00389007304809037 -0.00899364645761052 -0.000587185661474631 0.00293044275831121 0.00339258612811745 -0.000588433340147214 -0.00349043235813312 0.00102619022994818 -0.000108586871975053 3.0720150996501e-05 0.000114268294917909 0.000743592504208426 0.00148173395749627 -0.00570816532827247 0.00511249577681807 0.0007579415268097 -0.0022718577553376 -0.000138860718958372 5.96829165452133e-06 0.00121043900815376 -0.0243102409687715 0.145888698764754 0.118900235828726 -0.204187045527103 -0.0260371898534985 -0.152874106214893 0.135123439760108 0.0261846366209059 -0.0901701658726705 -0.0550302354875152 0.399544030932773 -0.259867657530365 -0.318582817720193 -0.0592717585967621 0.211961396942047 0.462937240051208 0.049058276967761 0.346524000069419 0.014890407713939 -0.179638549470703 0.11331952404956 -0.140764928997334 -0.0158319566230963 -0.123695365857181 -0.0331889280481872 0.149164285454731 0.117127326523738 -1.0175880502985e-05 5.61906203255836e-06 4.43605020271771e-06 -7.49428947734153e-06 4.11300243253815e-06 1.05435857027498e-06 1.72694318402849e-05 -1.73689204882408e-05 -6.11995010825241e-06 4.67828071913943e-05 -3.61695129568001e-06 8.48973466825356e-05 2.05806582977153e-05 -6.89084512113403e-05 -0.000122704165355549 -4.61010371437516e-05 0.000119815660525757 0.000148820641681453 -6.50229994881749e-05 2.96547118119821e-05 6.04484629135563e-05 1.88723321469299e-05 -1.64228385411274e-05 -2.31595018182102e-06 0.000213138587785157 0.000115701629828393 -2.86702258897815e-05 0.000626872259450289 -0.00081973393045952 -1.9365474495877e-05 6.57694955373936e-05 0.000389322385076062 -0.000792574444787933 6.2733915179238e-06 -3.79257201536899e-06 6.65905652664418e-05 -0.000180496731449956 0.000242308195865628 7.10916867283796e-05 -0.000901885308119696 -0.00192758785920345 -0.00222134447846833 -0.00134984789506596 0.00183895099850944 -9.03828063999179e-05 -0.000231279961245792 -0.00128364044948586 0.00264031058566667
  102 2987.17143204781 ""  28.3989657195097 0 0 -0.000116531213929204 5.48196394365001e-05 0.000482317183119026 3.13692381931455e-05 3.97820220440869e-06 7.80603446872631e-06 -3.70486183124976e-05 -2.22105965931014e-05 1.82985480068771e-05 4.25502463772103e-05 6.15976202186435e-06 7.12952011292391e-05 -8.04299711452379e-05 0.000137490686177023 -0.00104080068649544 -0.000226060960710869 -0.000138926495509085 0.000174510156750674 0.00109894311245337 0.000143851197491496 -0.000290914590709533 -9.72754583716832e-06 6.90455407642972e-06 7.43672481307952e-05 0.000629602221934936 0.000454140274388105 -0.000260285487593312 0.0150692467255392 -0.0256153079465286 0.0201585128406787 -0.000158869686946365 0.00157630423427775 0.000489562133862525 -0.0269540561045215 -0.00580785169198334 0.0177308641349592 0.000800876267890265 -0.00402459623930561 -0.00469588553388571 0.000575801186081519 0.00333880186937794 -0.000926405073590464 0.000328801454676437 8.90340713815357e-05 -0.000274421083921919 -0.00145522410676463 -0.000328570070968279 0.00974191861490949 -0.0103758344788718 -0.00167673554001837 0.00469598617578113 0.000185822997823564 0.00015917616037099 -0.0020723039415781 -0.0509760952035396 0.300862299063339 0.241842147826025 -0.399819239241039 -0.0504093210999442 -0.299978078143872 0.271473529458865 0.0507490648199428 -0.180021800901674 0.00245688719485716 -0.0209056424579348 0.0123887660606047 0.0121793439538749 0.00317653002919006 -0.00764923166282365 -0.0131761289090261 -0.0016035997674163 -0.010170293006445 -0.0301890301087753 0.339316007051538 -0.213891639581237 0.275302429782612 0.0307811853766444 0.241747550680798 0.070175061235176 -0.301949072847579 -0.238510471450162 -1.19410220742853e-05 -1.07615945461507e-05 3.18777833451923e-06 1.20318212545748e-05 3.12458932103497e-06 -3.48122016762089e-06 -1.19749397703267e-05 1.04988356944727e-05 2.38787487650728e-06 -1.43920399671289e-05 7.16311111712279e-06 -5.33622417865883e-05 -6.30733155592232e-06 2.43055679409656e-05 6.33976734795775e-05 1.04422157281703e-05 -6.59934352406895e-05 -8.01166887223738e-05 4.2979308223806e-05 -3.73849384620008e-05 -3.85402101438237e-05 -2.6187844923673e-06 1.88824763100272e-05 6.95090874741648e-07 -2.44588814141961e-05 -2.05273101597548e-05 3.74639041179618e-05 -0.000484019338950744 0.00066359942702285 1.86078198969572e-05 -4.79997257347987e-05 -0.000232522076446092 0.000458123516546766 -9.79967987700047e-06 -2.03843658899897e-06 -3.71422900422564e-05 0.000107992519083304 -0.000192538145205875 -5.53074449712003e-05 6.83473514835738e-05 0.000163098545766879 0.000183308318756007 0.000136407630694122 -0.000205068872534192 -1.18376870814888e-06 7.18503246290289e-05 0.000317510682452499 -0.000642791422097879
  103 2992.77012570246 ""  20.9787010809192 0 0 5.25413323070308e-05 0.000399112008914127 -7.02437462645598e-05 -2.66060401123031e-06 -5.08369738359461e-06 -1.34582258762891e-05 -3.95251615214775e-05 -3.40018617097596e-05 4.25520482033349e-05 -1.18174086358879e-05 5.80932351577679e-06 -2.796946698309e-05 -9.96824465809709e-06 -1.3193045971538e-06 2.73013867453232e-05 5.84280058811631e-05 1.29863337107858e-05 -8.41980710928476e-06 7.59694782042308e-05 -2.89335163783125e-05 4.12838956339924e-05 1.27669626868138e-05 -9.3389401730132e-05 0.000180274040993533 7.21546191984662e-06 -1.2131438597714e-05 3.94725003816188e-06 -0.00076108684994877 0.00109680935992653 -0.000940817731663423 -0.000264746172314868 -0.000924549013815338 -0.000638515216837511 -0.0014105220275576 -0.000391645256176265 0.00101719140646958 4.60297761480721e-05 -0.000458120184843462 -0.000531512150189615 -0.000704603716563817 -0.00433261328770688 0.00144462382780608 2.78996229486868e-05 -4.85975419398674e-05 -8.82304996993667e-06 0.000102944079924111 3.44861452004222e-05 -0.000322782691179633 -0.000426038447483667 1.88081782335117e-05 0.000202841616801267 0.000296905278188549 -0.00111830341460885 -0.00212306799878445 0.00217182899811004 -0.0128022229981473 -0.0101643874657338 0.0180514600828068 0.00224144837033359 0.0135582559698417 -0.0113177346963045 -0.00227455173174758 0.00762924346857245 -0.00148492296748709 0.0108800709433811 -0.00691720882177378 -0.00762569497000206 -0.00133382432599157 0.00517969598058355 0.012177663005444 0.00130068954262766 0.00916706155542065 -0.00146541280567613 0.018890082672507 -0.0119492823572741 0.0141322498647828 0.00156544410907067 0.0123123041654788 0.00379617504021762 -0.0158068123646375 -0.0125096334331706 -0.000165525534457391 -0.000139972823339728 3.68622805625857e-05 4.10810003179525e-05 5.60107669564293e-05 -3.12318113095567e-05 7.79338469006165e-05 -0.000112500893034659 -5.72995549650086e-05 8.89752316165482e-05 0.000375968457946263 -0.000478237064259401 -0.000564657328207928 0.0008253946574479 0.00132098056231759 -0.00038320357915412 0.00069917880989304 0.000932062665574846 -0.00246732737842669 -0.00188223654266077 0.00531377773714659 0.000181589559493447 -6.51133774506644e-07 -0.000112497523372364 0.0404537177305344 0.0204354710925305 -0.0208224998679349 0.0146252766228269 -0.0163926404936319 0.000541303944435629 0.00700770387888665 0.0362430151903022 -0.0668767612135654 0.00152555149739999 0.000170213262726045 0.00348075800032291 -0.000171532495039329 0.00219313033253952 0.000440009678493702 -0.14166849752481 -0.312129929103265 -0.354494457311892 -0.276702232042335 0.382904617205261 -0.0197117302803308 -0.0586479601761097 -0.310690447321504 0.621500326004875
  104 2994.30655916288 ""  30.4760786407935 0 0 -0.000155893196055183 0.000148596438676134 0.000502225878335627 0.000127191723855545 -4.79093129138013e-07 8.87370365771513e-05 -0.000133885152075318 -1.04193427285998e-05 -9.39097896068464e-05 0.000156938987381316 2.02109670531604e-05 3.30705272014798e-06 0.000210128559374226 0.000135033608010486 -0.00140982657613487 -0.000850632811977603 -0.000113720877671441 -0.000525940876545628 -0.00118537384533706 -0.000201250438440691 0.000538246002801957 6.08817456412234e-05 -1.15535670843027e-05 0.000195866692843697 0.000145744769838274 0.000126833710347448 -7.53263326088106e-06 0.0119134157049172 -0.0207546452186917 0.0163865471988537 0.00386452404455069 0.0198697843813014 0.0150435935815426 0.0242716010651911 0.00590027194045507 -0.0192220848074845 0.000883846651358448 -0.00424507249346886 -0.00505587315085761 0.000477343466313013 0.0024026163230068 -0.000690830469814115 -0.000357843983884136 -9.00156227676875e-05 0.000386538923705974 -0.00277014154206488 -0.0014336435662296 0.0157754964971946 0.0140225316054654 0.0022696122313466 -0.00684847426746836 0.000317552508347704 -2.92693428789208e-05 -6.7795877692207e-05 -0.0405662475742948 0.23801186774979 0.189002016319256 -0.315023744741259 -0.0388200940105679 -0.236568435815247 0.215011409589024 0.0429535775863672 -0.144758258318075 0.0321614916500544 -0.236314315362279 0.150891352877319 0.188207384332083 0.032884901306365 -0.126825750811402 -0.266581529275072 -0.0292232498362394 -0.200211271018515 0.0257249111775051 -0.330334946978315 0.20894864626366 -0.24021058294322 -0.0269664277856136 -0.209324581892508 -0.0693145850940445 0.287661885459169 0.228360957639654 6.20784844210276e-06 -2.74567625631117e-05 1.36045675905656e-05 2.8498547174966e-05 -3.28062022604579e-08 2.93548679846337e-07 -2.79503227451801e-05 1.38645451948642e-05 -1.89152924632637e-05 -0.000164411143889659 6.54335741861982e-05 -0.000325672204211181 -8.38491491306245e-05 0.000172147305470654 0.000282107630512713 -7.61061410768602e-06 -1.82505655634226e-05 6.49455408696444e-05 -2.69921626671824e-06 -0.000232645149920621 0.000238143587351694 -2.45371006873282e-05 4.94761932040092e-05 3.27794906821895e-06 0.00215964862426323 0.00108300259969436 -0.00107947882012541 -0.000661411393197322 0.00103303370908818 9.66555153753091e-05 0.000285760178976686 0.00169354356159825 -0.00302842676666368 8.75635458461837e-05 -1.68286956005017e-05 8.57545493071261e-05 0.000455132164632025 -0.000461032308508278 -0.000227686190836067 -0.00758882800507659 -0.0167452127938332 -0.0190280154633795 -0.0147951990224771 0.0205626406856577 -0.00111527410867642 -0.00306365073881621 -0.0164891095169016 0.0329414478392356
  105 3013.80992345291 ""  13.5706121905437 0 0 0.000223935434451048 0.00170827632840101 -0.000359824444039587 3.13980856939685e-05 2.42786832083283e-05 3.67969793891607e-05 -2.27246241253631e-05 1.61525395764482e-05 -1.62832397415938e-05 -1.51264135767569e-05 -8.08881917587305e-06 2.56164848406271e-05 -1.40742132440488e-05 -6.80355970837752e-06 5.59234638496861e-05 4.74500333763156e-06 -1.11998940973801e-07 -9.73737580408139e-07 3.10505456369841e-06 4.64193069193969e-06 -7.06992247163273e-06 6.60366357215055e-06 1.12674351108437e-05 1.46512084393068e-05 -5.32835849152313e-06 -2.50599343020764e-06 5.80445137748985e-07 1.12225015636179e-05 0.000100467412607267 -3.16497678087097e-06 1.33433085260374e-05 -0.000109382678123067 -1.12501043546435e-05 5.07074296750606e-05 -2.3367364361456e-05 0.000127891917185119 0.000300033182904386 -0.00115346343402241 -0.00209467549152671 -0.00320395028832409 -0.0185879805563791 0.00603867514332204 0.000415545485154793 6.17386734255764e-05 -0.00015470731837602 8.17663361782945e-05 3.58909429182393e-05 -0.00057809756929379 -0.000129941162326784 -7.18183586646379e-06 4.89646945518242e-05 -8.36383276936877e-05 0.000222404826884374 -0.000242343085815935 0.000188808525767575 -0.00106377255586863 -0.000851462956740172 0.000490731790674441 5.86528960551284e-05 0.000367681008694507 -0.000781103398735526 -0.000147664744073932 0.000523039779259711 -0.000167543022767465 0.00133713945746577 -0.00088076050972989 -0.000669156100266564 -0.000156420155550578 0.000455696136124996 0.000735303705730259 7.87872104644622e-05 0.000565883281921505 -6.72680589477613e-05 0.000891022107994929 -0.000568912812796365 -0.000665713782978597 -9.30518265628359e-05 -0.00054539259761284 0.000127866143303999 -0.00050028479497042 -0.000379907339574414 0.000607997418876234 0.000807748755158955 0.000592241689236292 -0.000100737939561604 -0.000144504235289967 7.6305180771077e-05 -0.000223981075892037 0.000192768465676534 0.000226983572131106 -0.00229981574247956 0.000386801355646479 -0.000403224299195865 -0.000694690515843477 -0.00884372120903411 -0.00898182193325523 0.00067199203104459 -0.000303731459915854 -0.00143090946587633 0.0427306644759242 -0.0315213369109668 -0.039167036273321 -0.00152820642561126 0.000478665868394094 -4.31929276845172e-05 0.000643454542994789 0.0125648746039191 0.00803889623029133 -0.473233240580717 0.635467493018754 0.00767158682663105 -0.0286695530339748 -0.257643541599832 0.462515585540294 0.000273561410577775 0.00323248158552876 -0.00901985545020676 0.0138632047443406 -0.0168683836128743 0.000437390578211651 -0.0417843281160459 -0.0974237982033059 -0.11200372905118 0.0357534656612215 -0.0468285740217866 0.00502729420317082 -0.00219206452394759 -0.00322419700343981 0.0162428150199023
  106 3028.17185234067 ""  35.1751229608797 0 0 -0.0037513210097302 -0.0897488188923227 -0.0130406362675673 -0.000595327568371679 0.000586213822829673 0.00014892696310864 0.000190978425316599 0.000270961369143115 6.35720364394851e-05 -0.00139690994624985 -0.000113095117363536 0.000565763902086385 3.10406162467524e-05 -3.51074599996976e-05 -0.000150480320069833 1.96784445093672e-05 -2.6252273829651e-05 -4.34666976568374e-05 -5.26206926490831e-06 -1.84709136457482e-05 3.89547405886699e-05 -5.22144414159484e-05 -8.42680606097536e-05 -1.6794501831493e-05 -4.10239145826049e-06 1.76765851477491e-05 2.37676326105607e-06 2.9504934090178e-05 1.99154457407215e-05 0.000138123837909347 -0.000321343528771287 0.000141396928818191 -0.000181858838683764 -3.0981490761863e-05 0.000123597303784451 -7.67170915620547e-05 -0.0625589898443339 0.319944479343431 0.403918437173541 0.117774019535485 0.739593363319904 -0.247333389576398 0.0130978818489485 0.00298248499324276 -0.00749339894100311 -0.000321166467468328 -0.000102047243843579 0.00226868641863199 0.000333212977741798 0.000122773415764618 -0.000155282546978788 6.9887591970133e-06 -9.10606284780465e-05 0.000112169758830637 6.0414951405994e-05 -0.000370383528962292 -0.00024776432558511 -0.00127492368395727 -0.000115499333003486 -0.000944487942386238 0.000787695143660513 0.000146173960039667 -0.000504607534848983 0.000249244501947564 -0.00225430386799001 0.00139814811375253 0.00126310272214478 0.000233786767197224 -0.000926211073097168 0.00229199055602667 0.000306290184516671 0.00175704264795088 9.6210779262563e-05 -0.00131493258291013 0.000852084738195896 0.000220601906454131 5.74798244787196e-05 0.000186542780961469 4.14734105989777e-05 -0.000164787420143799 -0.00015633467641856 -0.0003063121139711 0.00090757848484136 0.0010152056057508 0.000292997516890471 0.000472712239754807 0.00015099396833121 0.000367736547840227 -0.00312223825140178 -0.00257838436657523 -0.00163402009577619 0.00170756879953654 -0.00324443925958712 0.00025973483856703 -0.00347855543166872 -0.00893031605277972 -0.00463061311522841 0.0172323537889202 0.0254483258858895 0.00125380262909467 -0.00217790385122156 0.000594268028215473 7.3154168626516e-05 -4.59109808816311e-05 6.47425635709913e-06 -0.000201328318070281 0.000931337288601206 -0.000372773062831255 -0.0162895764610887 0.0215360895205231 0.000736008469654481 0.00149866492343377 0.00493882813724098 -0.00835786095510437 -0.000237924405751577 -0.000366284320315432 -0.000183706419309833 8.7480758839356e-05 0.000981265876838731 -0.000967453328028283 -0.00101581482105303 -0.00189835410479701 -0.00254915363687961 0.00436739507770844 -0.00588860115953353 0.000124461642562063 -0.000956091300387099 -0.00359874400395247 0.00754834455643082
  107 3040.69772326073 ""  6.53626371982883 0 0 -2.32314818148291e-05 -0.000390738228727258 -6.00225693461768e-05 1.09047185567844e-05 4.31877468199632e-06 1.27931686741351e-05 -4.27331620694418e-05 -9.72928223024836e-06 4.12254519599237e-06 6.39440741783209e-07 2.15104829515266e-05 -4.07928026557227e-05 -0.00010317142727636 9.17714608679551e-05 0.000373728791602442 9.39844747581133e-05 -1.16533980144164e-05 -0.000117996365131229 -0.000604403573395883 -2.88934731220522e-05 0.000139894396973058 6.88909329029298e-05 6.9359719156249e-07 -5.8308376122943e-05 0.000376287920609672 -0.000484576968466253 0.000237333724008082 -0.0223721375428351 -0.0160425927166924 -0.0147104758866586 0.0584651409769634 -0.0295840810524712 0.0407722394274427 -0.0144401931426048 0.0153656052868344 -0.0181529520176851 -0.000272024144910574 0.00142683251369391 0.0017917380356946 0.00051789781407487 0.00316545385670091 -0.00106176663287603 -0.000447535058256838 -9.75316417754304e-05 0.00025043400952889 0.000403242137860713 1.18860811905872e-05 -0.00350665148309866 0.00657058339791106 0.000893559993050585 -0.00255176019565126 -8.9691375133607e-05 -0.000250640117598166 0.00135304674770679 -0.0343271490813766 0.151897807520481 0.117786997290542 0.187106938967669 0.0202187467591381 0.142555124076756 0.113913388320622 0.0213092495695206 -0.0854053718474996 -0.0457090058067279 0.456165270308347 -0.281048944747804 -0.185064350138995 -0.0402484978897357 0.147803263662387 -0.468384539436928 -0.0620389685799864 -0.354286758051394 0.011077778328527 -0.179852220444264 0.11297886531754 0.156740838006439 0.0230648735211238 0.132942746972249 0.00277346899581764 -0.0258166606290822 -0.0295754593836209 -2.21187373599037e-05 1.03764747566391e-05 2.47115495400725e-05 6.89079043625886e-06 8.28741119133719e-06 8.19125185329715e-08 4.40910888331092e-06 -2.43489480477356e-05 -2.20277618312092e-05 3.65319306150711e-05 1.47498136916323e-05 5.18607515775593e-05 3.81243858699666e-05 -0.000163424101497951 -0.000278210292799888 -5.87846090811944e-05 0.000156920174881591 0.000237236768713692 -0.000325540008917675 0.000884894877200232 -0.000685634305514272 1.86276267031481e-05 -2.45408082375593e-05 8.60550834720383e-06 0.000633585753731358 -0.000429070833113281 0.0017266276345202 0.00458404938710583 -0.00602673154712478 -0.00024971612693807 -0.000759408275150889 -0.00450871958817021 0.00853548393152655 -3.76230002360092e-07 0.000128467186801509 -0.000208211292212027 -0.000198600899188863 0.00018116077226335 -5.16120722769319e-05 -0.00363094483209971 -0.00816335986500245 -0.008594803828902 -0.00521974829700061 0.00713526664392338 8.3273920485565e-05 0.0013678499570818 0.00625349663131624 -0.0121614389264758
  108 3042.68559932483 ""  1.89783407436216 0 0 -6.66570360422438e-05 -0.0013084362776199 -0.000262851226623167 -3.80182510468406e-05 3.83539761645196e-05 -4.61391994909232e-05 0.000134262694163012 -1.65740893372762e-06 6.75394587292214e-05 -7.52872918228498e-05 -3.8783048704089e-06 8.94973721723436e-05 0.00012143222450206 0.000164153577651945 -0.00118790403377112 -0.000177688195388033 -5.57711920069916e-05 0.000114876725991772 0.00101643196061676 0.000164988712530142 -0.000239612660359733 -0.000122523283550419 -0.000101948478714871 0.000384633574892939 -0.000376336147365152 -0.000327694973041247 -0.000128992727494642 -0.0368497380363064 -0.0283382790105591 -0.0262406663514203 -0.00684384622753682 0.00617964768395473 -0.00782577034414509 0.0209889970758143 0.000695876660152318 0.0337099313420489 -0.00097825453459127 0.00534208632303649 0.00663925324330763 0.00162578971455935 0.010345793244384 -0.00343607539909031 0.00183879286754841 0.000346295283049762 -0.000922204373331954 -0.00119118387668541 -0.00110370951446085 0.0124909955436652 -0.0113116426807437 -0.00177938078813978 0.00437112064508459 0.000528330133059391 -0.000282732512373233 -0.0053257912587428 -0.0585417146917813 0.272734960211747 0.211456765505558 0.319549821217044 0.0323102769897865 0.240905280913033 0.180101099447219 0.033181083021677 -0.138256562168661 0.010293765166856 -0.0846806764615186 0.0526586665657932 0.00498650028977058 0.00254514990199376 -0.00780898806302759 0.0667693485908215 0.00996799776472098 0.049187001051524 -0.00506616710117325 0.143750786524198 -0.0824641543843355 -0.276970884848328 -0.0317669630898196 -0.232813486927462 0.0342622628024096 -0.11930796939902 -0.0873556587467455 -0.000155625209128895 0.000257316952387897 0.00027016158898757 6.38607853404128e-06 1.47837764410414e-05 2.10678929518797e-06 1.2457662833276e-05 -7.37348171350394e-05 -5.9844097515454e-05 0.00121452666378608 -8.55126892762135e-05 0.00217784124779421 0.000685581795870301 -0.00300640931615865 -0.00476794149512373 -0.000132506240651044 0.000362553730263316 0.000523928955057084 -0.00966806870505095 0.0279301810391942 -0.0226542212824381 0.000234650190108683 -0.000837249708959326 0.000335326978091137 0.0156903930794963 -0.0143655041951159 0.0358905005363675 0.139911860781999 -0.18378249758704 -0.00779735597266634 -0.0241506234417544 -0.148279002177567 0.281755187039348 0.000535434369045969 0.00488399609705121 -0.00715519554163762 -0.00511875865778608 0.00452939556740613 -0.000830071174450328 -0.0690019530885736 -0.160354455240308 -0.164027443829583 -0.146309132267768 0.199316357415457 0.00111613194708443 0.0286475846903081 0.134963408799515 -0.266297621842699
  109 3042.71421129083 ""  7.43250017050251 0 0 -8.45630203734417e-05 -0.00150507690465231 -0.000335445076190244 -1.18340981111377e-05 4.47544271209189e-05 -1.26746771267033e-05 3.07940238887851e-05 -4.26353913165168e-06 8.66961256251891e-05 -3.60388378442437e-05 -2.97900864475543e-06 -7.77256778869528e-05 -0.000104464782273814 -0.000138490569999305 0.000900974182070599 0.000151627908310444 5.571662793474e-05 -0.000161445289239596 -0.000837043037068342 -0.000190532540869901 0.000250846904101646 7.054109208947e-05 -9.3688131930964e-05 0.00020927623783443 0.00031106239713026 0.000256702194637955 0.000115352765575911 0.0310748452780911 0.0239281279715758 0.0221827472594363 0.00373567031155868 -0.00442692162275117 0.00558969985317105 -0.0165621581485144 -0.00226267799897934 -0.0271717879950283 -0.00115231737131279 0.00646361070029189 0.00798834855945363 0.00183604329184502 0.0115973420885888 -0.00389208116238867 -0.000388696821293282 -6.81447574413599e-05 0.00026522849193108 0.000874122369481301 0.000860919262718148 -0.00937210266304208 0.00942615232248223 0.00163524214902992 -0.00366157495742835 0.000168237806213951 -0.000509775056845811 -0.00103050161557793 0.0494938024436079 -0.230342534367434 -0.178599780887042 -0.269816283121323 -0.0272819887872536 -0.203457127057784 -0.151709792707093 -0.0279248653453355 0.116473833296214 -0.0075514449506864 0.0586601732554416 -0.0365343046175875 0.00463269822939414 -0.000414579707213336 -0.000124156738201978 -0.0420223399892968 -0.006607578733145 -0.030583618097191 0.0032558634071969 -0.10472217552126 0.0590722989122544 0.222198797844623 0.0249957723507685 0.186715858795536 -0.0300191074509573 0.10594047248764 0.0786809722150293 -0.000165575681129093 0.000303195134933073 0.000330028634753067 1.26774560376381e-05 1.23646833057179e-05 6.17817509590878e-06 2.6180732621804e-06 -8.22251911270539e-05 -7.82056172474833e-05 0.00135249851047751 -7.08977214007522e-05 0.00245450251418028 0.000799017637446785 -0.00354046624312697 -0.0056386502694759 -0.000146459547320716 0.000424208517839938 0.000651930404473607 -0.0117037686286335 0.0338114920726289 -0.0274046170490784 0.000265107951102142 -0.0010028004058887 0.000410706887083615 0.0190561619984034 -0.0173579390319555 0.0435895272115805 0.169375228265838 -0.22252787481693 -0.00942840759228255 -0.0292444358674098 -0.179367698086814 0.340870401580845 0.000662408911055793 0.00590206723934959 -0.0086897021795732 -0.00601427912208341 0.00531217004497452 -0.00110550005719765 -0.0840379210224171 -0.195266055641066 -0.199811811528971 -0.177375443267458 0.241776343193406 0.00134158827814529 0.0347539208922085 0.163626321033949 -0.322820615494519
  110 3048.00063334743 ""  30.4711610826353 0 0 2.32450889106609e-05 0.000178363746975505 3.36279067857005e-06 -2.44887865872741e-05 -3.30224470711469e-08 -1.19294205086482e-05 3.09961651233267e-05 4.43425169929041e-05 1.49521740704926e-05 -2.01840956827612e-05 -1.33801786238661e-05 1.56153655086571e-05 9.14323720855151e-05 -7.18358365928844e-05 -0.000196521113932261 7.60289128220588e-05 -2.63775838669217e-05 7.58495059412748e-05 -0.000105944451145684 -0.000247265653692375 0.000137479891248557 -1.78197030070371e-05 -3.20990035015709e-05 -3.90656491005432e-05 -0.000734282801302067 0.00154508332101182 -0.000411653727504702 0.00757518663788661 -0.00592406785843208 -0.0118987390234501 -0.0255780236844342 0.000853102969594532 -0.00259823656728936 -0.0181843921793754 0.0808104644449579 -0.00343225441835507 9.65162611762513e-05 -0.000499393201463371 -0.000628503171195552 -0.000278078755316271 -0.0015699291480819 0.00053271394164182 0.000253588948022714 7.97399761440912e-05 -0.000153983160535806 -0.00026890569695865 -0.000206263131466029 0.00176002343690261 0.00191088823344876 0.000736073172098119 -0.000891592782002102 -3.50668695570473e-05 -0.000138613312721975 0.000461723076301946 -0.0143516261885044 0.086310201906735 0.0677940583338392 0.0211363904109243 6.35078414504938e-05 0.0131205827336143 -0.0956239275567676 -0.0219533090068197 0.0636175354001228 0.00265342691997753 -0.0601317952856224 0.0349663457173064 0.162215627718567 0.027591893864181 -0.115369886782581 0.142930321862325 0.0178737979836263 0.111259338977252 0.0364735249288556 -0.544158001050215 0.359424252734143 0.0697917889658814 0.0280474241226989 0.06110219569253 0.112127465780985 -0.450216241481967 -0.37862152139277 1.82218663709148e-05 1.10868864764351e-05 -1.06725212666322e-05 -1.03467117571144e-05 -7.67067105578781e-06 1.21129889386784e-06 -2.36408989263659e-06 1.64746838251079e-05 1.82003839833491e-05 4.11329245475121e-05 -2.39035731031504e-05 9.74854960473382e-05 2.16976776685004e-06 -3.45419123875712e-05 -3.68641824757952e-05 4.9354464123027e-05 -0.000116883244456001 -0.000187583186186599 -0.000191070129421911 0.000698372831212226 -0.000654359401060125 -7.84093922361493e-06 -3.04408244172759e-05 1.33598631525479e-05 0.00021180371991202 -0.000344742589604344 0.000184268457241809 0.0030396573718137 -0.00400514807616581 -0.000192322055566786 -0.000678711293172195 -0.00426185794156776 0.00803913649521662 4.86283569959286e-05 0.000167992110468248 -0.000202643021896506 -9.5756245451814e-05 0.000126579041239748 1.19467366175025e-05 -3.3417012496457e-05 -0.000440857261734686 -0.000246548490879457 -0.00264077929284892 0.00366266582946292 -2.26387665716597e-05 0.000154219734127057 0.000892354237878807 -0.00189834207963918
  111 3050.556542685 ""  92.295756754384 0 0 8.44453179154162e-05 0.000137819810489035 -9.53661925921214e-05 -0.000110255879760242 -4.49640635041805e-06 -4.53250555263066e-05 0.000117750926740705 -2.3640103711045e-06 5.32599054868323e-05 -8.22096490021307e-05 5.7739660067359e-06 -1.06689631622943e-05 0.000239467922264716 9.56463413955459e-05 -2.40580497464917e-06 0.00040907183500025 8.2112533144008e-06 0.000222276450400674 -0.00125862442819732 -0.000170374138207297 0.000791835803125137 -4.1289488650452e-05 2.05512687441391e-05 -0.000348241697344131 -0.0017687305437369 -0.00026940955819755 -0.00204654995026301 -0.0324647649003036 -0.0192940332510192 -0.0162286043173242 -0.0153935607677189 0.0193896478102181 -0.0263985872797937 -0.0322597439838519 -0.0168059061123755 -0.057862823121226 -8.49303394273711e-05 0.000200973781875416 0.000258117745109507 -0.000348643733559743 -0.00174749567550609 0.000612916883948972 0.000218476486271785 7.03117351368288e-05 -0.000171126296429588 -0.000318902711935397 9.10215654079515e-05 -0.000738292994303986 0.0161714297288249 0.00248549298154992 -0.00656613132720725 -0.000425664157680068 -0.000262782410018405 0.00512462325258332 -0.0383701729669542 0.169558297831849 0.130457649887214 0.257548760295757 0.0242998449375414 0.197665527028261 0.173350973440967 0.0340605614534513 -0.128032344718456 0.0308304041247041 -0.256354042023094 0.157186663593885 -0.0379901943272138 -0.00177523172185823 0.0178330793540215 0.194254059838655 0.0297790395962317 0.145773353921574 0.00182363341006178 -0.145362057474748 0.0780367936813401 0.46887929046051 0.0510710512992721 0.38817974523735 -0.082531793731415 0.295271860522378 0.228399061782845 -4.98327632042584e-06 3.87407300628319e-05 -2.2326672217104e-05 -2.90790656750573e-05 -3.67935607220612e-06 -1.21948424456591e-06 2.15296453624524e-05 4.59541889241929e-07 3.00216765895452e-05 0.000263201578816029 -0.000110222216044681 0.000471098525974831 6.00896181713191e-05 -0.000251411887299256 -0.000316016498550662 2.06960645415065e-05 -3.9909821779153e-05 -0.000146128764636052 -5.2020802933266e-05 0.000368243748724563 -0.000453119591414793 2.32588674102977e-05 -6.63252938567714e-05 4.90640805677781e-06 -0.000132394848641362 4.37273113710497e-05 -0.000334556377434063 0.00110614854349402 -0.00142241630140621 -0.000127201066312918 -0.000407736795775421 -0.00300810794775312 0.00546982997286429 4.49926585197161e-05 0.000114881223655517 -5.32562497410543e-05 -0.000432505757171857 0.000640103566235456 0.000188182593109845 0.000855162191366715 0.00184618745446884 0.00200977359308525 0.00102290997696121 -0.00142926814374593 7.87745629734821e-05 -0.000313471119358705 -0.00100730566751022 0.00197686443317506
  112 3055.24408786109 ""  22.4110404491201 0 0 -1.07988078832378e-05 4.87032387866143e-06 -1.0007094676745e-05 2.96017840844367e-05 -1.00320909159709e-05 1.90187376479611e-05 -4.25515434178905e-05 -1.04559832317043e-05 -1.9752250788227e-06 6.19584131222526e-05 8.05217666828507e-05 -0.00012601306533713 -0.000183107670465327 2.34559161123263e-05 0.00205887552150689 2.82061917415525e-05 -0.000262701955569501 1.50064212678357e-05 5.62790778118759e-07 -6.26353047389825e-05 -0.000107937200761942 5.41068106493936e-05 5.16531101196847e-06 6.81014541259187e-05 0.000582306485416038 0.00172404146496743 4.11906028313172e-06 -0.0192484186814392 0.0159110442759572 0.0315054846979668 0.0488614691209118 0.0357777209068069 -0.04331711782098 0.00066075769643547 0.0217109912437671 0.00836587981331564 -3.20225140648994e-06 0.000150713870193224 0.000139750326590539 -1.57282806990297e-05 -0.000201359466176168 3.61900890245998e-05 -0.00204885894777932 -0.000207913531214515 0.00107285588686519 0.00227090913217334 0.00243244098634965 -0.0224540306160707 -0.000349672681512859 0.000158380867687852 0.000198612997110857 5.19025850957705e-05 -1.98380621469587e-05 -0.000483057237391847 0.0392502031713581 -0.248947877167906 -0.188341756042243 -0.0467951929898736 -0.00126658552793411 -0.024936845021541 0.237672618537678 0.0529727076082336 -0.159538053618764 0.0584220169426075 -0.345679529321426 0.211815876512209 -0.560305690148409 -0.0861238606456564 0.382036126698546 -0.0837848378699716 -0.00333137795268211 -0.0826958049911781 0.00730171720575207 -0.107652450714621 0.0750594487750478 -0.0589401545258812 -0.000675251232837285 -0.0470946946440098 0.0404697620846535 -0.153428518622656 -0.12664028820778 3.34379654515147e-05 -4.44596666163837e-06 6.92810110376653e-06 3.4608649559591e-06 -6.94122052815774e-06 4.6046798002234e-06 -1.57010126976853e-05 1.32002520058331e-05 -5.22838966638323e-06 -0.000138112382128484 4.92876629878177e-05 -0.000198907389574586 -3.72442220321338e-05 6.75651724150179e-05 8.86165090554419e-05 2.88728851504661e-05 -4.30721746788502e-05 -1.90920246715506e-05 -0.000159322193715487 0.00067541195772791 -0.000703986396639927 -2.62206521690634e-05 2.08584744065661e-06 2.55403210607998e-05 0.000154121741980969 -0.00065123546923092 -0.000601481014739045 0.00269753055850453 -0.00355831183206143 -0.0001606048233035 -0.000768110248934877 -0.00447843185375586 0.00845982368853393 7.56699337791879e-05 0.000193230574164184 -0.000261591672919945 0.000168639663547525 -0.000232000145921452 -0.000116162543077753 0.00220050019659894 0.00430434280590046 0.00486641030895805 -0.00371976775857435 0.00508924332878476 -0.00029914809500434 -0.000320971459356587 -0.00156873447480505 0.00266327405660917
  113 3058.32289006761 ""  38.1724128141269 0 0 -8.73054590821752e-06 0.000125784445380902 9.87720540949584e-05 -1.39631381340154e-05 -1.59486938340603e-07 -2.70701210938054e-05 3.66994569031788e-05 2.68128475917241e-06 -1.07444798304142e-05 -0.000222012376973488 -4.86871038314146e-05 0.00040612578555674 0.000359510776313594 0.000551865775606468 -0.00656218013010136 -0.000140615267391502 -8.85086281092315e-05 -0.00021733510854673 0.000440424195577774 3.79158608895363e-05 -2.36859630350708e-05 -0.000100326847078962 -5.87365263263506e-06 -8.9307576427711e-06 -0.00162781392093247 0.000200386503986606 0.00127594096298869 -0.0537949445580168 0.0205672037576107 0.0511956734148095 -0.0286868353079498 -0.0189226802883829 0.0221896576357589 -0.000659047378569508 0.00537330766579265 -0.000162907831588097 0.00019619976375949 -0.00118391384933822 -0.00136952306360176 -6.94241136070419e-05 -0.000254868787086515 0.000156193687793884 0.00657511671739513 0.00127876766367993 -0.00341168574116583 -0.00732628958150786 -0.00589263861798602 0.0729308435573301 -0.00487513800346407 -0.000672488056763171 0.00176656261090294 5.00943118459066e-05 3.36520232431287e-05 -0.00105632032252142 0.0561212468040698 -0.381504748776196 -0.289290512389288 0.043054431250206 0.010852027665379 0.0543218072947167 0.547878623983863 0.124588945726682 -0.374981607812859 -0.0293399036455213 0.173431436360001 -0.107109887531125 0.315658916669347 0.0464365291278352 -0.215979211742561 0.0605345285685222 0.00328892832406234 0.0565027257401017 0.00264193117677769 -0.0340045867499296 0.0211873896270975 0.00518628422368728 0.00222111894953815 0.00326443527981265 0.00892685333092765 -0.0313199711159014 -0.0283788729114425 -1.75616421200973e-05 1.91406541870136e-05 -4.51642015705735e-06 -6.55620454211659e-06 8.24181148728505e-08 -3.00120554575314e-06 4.90937667907718e-06 8.82364900839121e-06 2.38434437389109e-05 0.000174702136241516 -5.96378915654794e-05 0.000295401619949176 3.78355085703068e-05 -0.000188874123185727 -0.00023323962901107 3.65784417996172e-05 -0.000109826759904101 -0.000219484300916915 -0.000107946428276601 0.000530453311229949 -0.000636539892972722 1.60323030113066e-05 -2.33876489180842e-05 1.78287931029626e-05 -0.000120310093777882 -0.000610774025769641 -0.00121513722992329 0.00190579217215842 -0.00245508718121485 -0.000128036973760094 -0.000670427935135333 -0.00404294800041832 0.00753115481368398 6.00130460956567e-05 0.000181422107774848 -0.000164466287045563 -0.000183188744715704 0.000198290739437654 6.04585072903016e-05 0.00387672561992848 0.00832141374893646 0.00903299618399917 -0.00181124939118836 0.00220677558802694 -0.000353183040528749 -0.000688595928765765 -0.00319476650129648 0.00586090505033187
  114 3058.98899666599 ""  20.4715917784885 0 0 7.77308084164648e-05 0.00108920079906531 0.000394245591008455 -8.37912891561819e-05 -4.54908486016571e-05 -3.9499972286465e-05 2.00672667043652e-05 1.76653303088957e-05 2.65459983212309e-06 4.85925583101373e-05 -1.13332295748746e-05 -2.20883281755286e-05 1.72158432582221e-05 6.59885696267139e-06 -0.000101588279595367 -1.82409143546339e-05 -1.71323732471085e-05 1.73727207676291e-05 -1.66892332818508e-05 1.37464925864903e-05 -2.98134450890109e-06 1.08311538187791e-05 9.10975522353856e-05 -0.000521298371268186 -4.31818008201573e-05 4.07923392069528e-05 9.30674649273138e-06 -0.00135142070490967 0.000506548814617586 0.00122778842273865 -0.000372138089215133 0.000468284063507491 -0.000592158468052381 -0.000231786353961874 0.000716489127205013 -0.000120764890535064 0.00107978919798541 -0.00588265340969746 -0.00710637873935939 -0.00111219474688446 -0.00724870686757866 0.00242911392992352 -0.000472646048949772 -2.16965807575977e-05 0.000248188454319797 -0.000109805733603424 -3.383268605878e-05 0.00096582954048151 0.000144302396274169 2.58537145615824e-05 -6.05806389415329e-05 -0.000491854151392535 0.000100748351921375 0.00597028996989635 0.00138592278627584 -0.00954021035773811 -0.00720726265805486 0.00162412839958125 0.000307836125438917 0.0017704601011367 0.0132909658948305 0.00300262542900697 -0.00911382473613377 0.000696792863118998 -0.00632643853177665 0.00383802304599194 -0.000369344684297212 2.18325421479454e-05 1.37341418272373e-05 0.00418429194671878 0.000551005906418013 0.00309912151051519 0.00027082827931399 -0.00506338622799548 0.00333953214443347 0.00165481595183371 0.000379733292293103 0.00138831524543981 0.000988446270380262 -0.00390939128573804 -0.00332994092225017 -0.000203168446158624 -0.000661712962544251 -0.000446451000705584 5.08248661526952e-05 0.000108638331348276 -6.96440892187789e-05 0.000199612373082866 -0.000152730937488885 -3.78310219835504e-05 -0.00142573724113312 0.000355231101544431 -0.00328788645983906 -0.00062718269394505 0.00645784196193048 0.00872369225173009 -0.00057259104398729 0.000510806313594882 0.000695045112299676 0.00604468907484135 -0.0308699294937788 0.0368369654820977 4.15373967815535e-05 0.00056596577630775 -0.0012490998544558 0.00144121451819756 0.0383363573090977 0.0621051766363894 -0.108944144871747 0.14181873748983 0.00713159398926162 0.0397357785324148 0.232884038639444 -0.435399632597089 -0.0039516955155909 -0.00993264582492933 0.0110206846785978 0.00146306043410325 -0.000648811948349318 0.00168093434952316 -0.202528417761569 -0.426862374232657 -0.465961526575244 0.152822330275622 -0.199302807401114 0.0219876651147096 0.0342542234058031 0.165495457856718 -0.299527232297207
  115 3071.40939579017 ""  22.4117398237476 0 0 -9.74518467308058e-05 -0.000446019455442951 -7.19734389813376e-05 -9.19729557950605e-06 6.00550793140485e-05 -3.58374997424804e-05 7.78861662660311e-05 8.47483033819052e-06 6.50662546506885e-05 -1.99244174547457e-05 -4.56310044770623e-06 4.95613979202654e-05 3.12750893953106e-06 -5.40432608517963e-07 -8.89166731526015e-05 -1.13889921766455e-05 -1.92409635174624e-05 4.35394570043318e-05 -8.63967681690232e-05 5.7753412123467e-05 7.60498279171819e-05 1.48395554505266e-05 0.000277729521952562 -0.00148225427656772 2.30414390908286e-05 1.85327731647994e-06 1.31124821037314e-05 0.000179334950912288 4.47852741432947e-05 4.99831488230402e-05 0.000196432613365919 -6.66520338215592e-05 0.000143238062062409 0.000171015549994015 -4.58920064434403e-05 0.000246800394719836 -0.000276090818626467 0.00182993684848332 0.0022257397427775 0.000606835449570547 0.00355558753825178 -0.00118435148048813 0.000208011340005677 3.01270394048719e-05 -8.27912930529365e-05 -0.000104906582700696 -6.62531606547129e-05 0.000931441777434583 0.00154691932470754 0.000120654181134528 -0.000828746676049466 -0.00126481876781449 0.000320945371199649 0.015939565837476 9.35874308371816e-05 -0.000229020916552504 -0.000153406465805662 -0.00147768118709627 -0.000128437954138378 -0.00115314280573982 -0.000866003945209745 -0.000187337484438479 0.000659841592046166 -7.22930496383972e-05 0.00115853727828459 -0.000642030511146286 -0.000434251295055571 -8.28732654181685e-05 0.000391751753097337 -0.00193385310822635 -0.000251118015621126 -0.00149513304282546 -1.98595120981045e-05 0.00133151452343854 -0.00078308603252599 -0.00224752212074744 -0.000262268085370779 -0.00187782244674139 0.000188883124332802 -0.000531810810877779 -0.000356309003063646 -0.000484454437390709 0.000596213910169974 0.00029955092376902 1.32287131339269e-05 -2.82986134930019e-06 1.0028274704951e-05 -2.45340729978498e-05 -1.43119525035909e-05 -5.35613361049134e-05 0.00444270311008595 -0.00129668370943007 0.00709270953469426 0.00172262128092783 -0.00623711348033925 -0.00976066865620063 -2.59255957921013e-05 4.34791729999401e-05 0.000238214760850436 -0.0156707787400491 0.0382557423366121 -0.0260217278758109 0.00047983184492286 -0.00124673860235243 0.00056878872095819 -0.0249279503570562 0.0696818071047334 -0.00842108274572756 0.216270645569853 -0.276998037927682 -0.00936080736020733 -0.0315074730641571 -0.170730800665673 0.319785390188133 0.00242770063529565 0.00776808950724601 -0.00624301633520468 -0.00905965968567729 0.00321573909638072 -0.00289515121396543 -0.0852301429145885 -0.159021705984401 -0.193345380937681 0.41833886024468 -0.550561171249483 0.0192426284798044 -0.0339588819124638 -0.126208255309403 0.274717379449477
  116 3102.92203775206 ""  8.52656169679755 0 0 0.00022057380172818 0.000427400883427291 0.000813175912967282 -5.53875845870865e-05 -4.53207000755272e-05 -2.79198956407433e-05 0.000105873435581442 1.73675599090569e-05 7.0470584594057e-05 -4.56272314539743e-05 -1.06882687578507e-05 -2.27199504743147e-05 2.40068185793855e-05 1.12889874100684e-05 -0.000137317470982903 -1.29600366320936e-05 8.29448750863948e-08 -3.40224529099317e-06 -2.89741936067894e-05 -7.09129124729991e-06 7.65424060930579e-06 -4.4773660961137e-05 -2.49127729863677e-05 0.000242505967318505 5.82083306616434e-06 2.2821639698895e-06 3.46010823663943e-06 4.20416419370828e-05 1.11586506359356e-05 1.11732297273571e-05 3.64520822267129e-05 2.86486656331469e-05 -1.33338027977143e-05 1.57297354366822e-05 2.2855441375939e-05 1.86105343655068e-05 0.00011887956103225 -0.00599194388914855 -0.00868402908603296 -0.000961106400862717 0.00112529950291857 -0.00159067564532297 0.00036662715751347 7.37475781565567e-05 -1.84612993824269e-05 -0.000176287878067187 -0.00013321655281317 0.00162926784856279 0.000162723111206862 4.08854659043636e-05 -9.22327456137246e-05 0.00024366046083443 0.000217804290383275 -0.00282967462578012 3.21003990503325e-05 -7.68001898217083e-05 -4.8472334006166e-05 -0.00035470061135722 -3.10927147886617e-05 -0.000276625110323469 -0.000223195723987515 -5.08813427738347e-05 0.000177035887592584 4.02443193823363e-05 -0.000262819681370654 0.000172883562865348 -0.000273217346653503 -3.51970553058243e-05 0.000198556797096844 -0.000267811037019015 -4.3444738666411e-05 -0.000219776846189857 1.22899208883746e-05 -0.000102793380072905 8.41552005718172e-05 -0.000273032381755089 -2.7005045244045e-05 -0.00022114843342413 4.60000141689349e-05 -0.000134780700262401 -0.000100921112328675 -0.0369839406272877 0.0505131398250535 0.00147546131477431 0.000321232186538462 -0.000589782485777774 5.7715065405358e-05 -0.00130375181375179 -0.00195024644015964 0.00133486831250001 0.328336365219611 -0.150458143036373 0.54897193360816 0.108314076585012 -0.407902678020106 -0.578639227614886 0.00235324932250713 4.95551913281156e-05 -0.00456268961140296 8.28910394004794e-05 -0.00114446689236941 0.00131588237898972 0.000740192166016381 -0.000742886237670631 0.000423157036917103 0.000230976467534574 -0.000506760952038801 8.01007706326567e-05 -0.00319311819097041 0.00234033239839788 -0.000197290786587623 0.00131556943735354 0.00885895171634528 -0.0171974207396335 -0.00385655115383877 7.91240253686152e-05 -0.00208949443106813 0.0042908027831965 0.00264103659352951 -0.000593709451325567 -6.06638067435092e-05 0.000479307590859731 0.000649403430641851 -0.00289873785109148 0.00417218397775908 -0.000227727101204443 0.00076171107862267 0.00130873009171056 -0.00252092792345895
  117 3124.24280694288 ""  25.1421208400512 0 0 -0.000135759522828411 -0.000275744434232394 -0.000297339147326648 -0.000253239130840605 -2.97537345492846e-05 2.80180042370674e-05 0.00301020806415237 0.000390232568747601 -1.10342535959191e-05 0.00660669514617577 0.00140262787724289 -0.00511816320627064 -0.00443732616057174 -0.00334697280220552 0.0393192314679596 0.00149962026761234 0.000246150222441869 -0.00010575955010073 0.0145271599482694 0.00249043239849535 -0.0103721339283965 -0.00590180517153726 -0.00369256322759795 0.0685081096885167 -7.7490931463999e-05 -2.39105074329041e-05 0.000272094981719171 -0.00185458948393708 4.57569919302183e-05 0.00143799958962476 -0.00166551750923785 -0.00069604376949262 0.00132873093661014 -2.98426664245201e-05 3.02607987557073e-05 -0.000700993184760602 0.000285215090006852 0.00232829915585785 0.0029020658740655 0.000491719504379787 0.000789269652392213 -0.000419952393516023 -0.0922489486890582 -0.017382553891408 0.0489486348675417 0.0451346382442653 0.0379544463060534 -0.459174617531518 -0.194984616690286 -0.03160334549437 0.102008944069648 0.0621536230660413 0.0414646330790511 -0.793489268407483 0.000691040861241143 -0.00561282008452981 -0.0042043603988919 0.00156875433673165 0.000476919145355523 0.00143324021187725 0.0216061559079545 0.00448823602676708 -0.0148861800499616 -0.000983255481362658 0.00557303374814211 -0.00341030455401924 0.020741159167314 0.00346568197112923 -0.0142508681483142 0.00160314846759439 -0.000109075871880185 0.0013433191760124 0.000696322242932388 -0.00560211692798391 0.00362212956095419 0.00151915749481449 0.000125749598263005 0.00216401410689949 -0.000976235925780581 0.00518327438198257 0.004153351745387 -4.83037589265489e-05 -0.000127165128020133 1.91367341273047e-05 1.12777563172576e-05 3.22749622026078e-05 -2.29740769474464e-05 -1.02520052702393e-05 -2.12327865736107e-05 8.02273988066046e-05 -0.000323602927155644 0.000245815910303834 -0.000706309028377121 -8.78518123003584e-05 0.000676457030258375 0.000844116366017442 0.000116454044743392 -0.000193294700348818 -0.000246031472689625 -0.000179545094515734 0.000283371271309027 -5.28712949676052e-05 -5.53002921077366e-05 0.000231944480381421 -2.70247297619984e-06 -0.00057722476985793 0.00128070613022218 -6.41241967283301e-06 0.00223907658174602 -0.00269975166528061 -0.000156382172406951 -6.93086604567769e-05 -0.000481266046927807 0.00102627590539935 -2.99762060484988e-06 3.03677230778893e-05 -0.000181433436781551 0.000743843998709555 -0.0027910786221879 -0.000266999783182383 -0.00134268630204878 -0.00366058076894808 -0.00375936974011891 0.00864052591498397 -0.0105992303396663 0.000880978907696601 -0.000315824818933822 -0.00134832394856264 0.00295875070317856
  118 3126.51641224168 ""  3.73170246245068 0 0 0.000152766877995577 -0.000443583131560459 -0.000322432157593245 0.000313038716605244 1.71187646277474e-05 0.000100893242214902 -0.00152352664766466 -0.000186520420218577 -0.000248637012954195 0.0109518268311445 0.00218955807862955 -0.00715091871128718 -0.0072291986572506 -0.00576181779358611 0.0688977569559075 0.00172077523092539 0.000240696124585196 -1.08803687278452e-05 -0.0097090798919008 -0.0016018369222488 0.00560904884761479 0.00338293159367804 0.00212836886989447 -0.0391952091710993 -0.000234484574201221 -6.61624490052632e-05 0.000579966584882027 -0.00346528888967049 6.89524999148573e-05 0.00270676681213752 -0.00314676744233292 -0.0012797673291592 0.00250368779213226 0.000395369588836853 2.68207896308919e-05 0.000831154803578131 -0.000865118774483535 0.00514345240554989 0.0063964948295265 -1.43609896997819e-05 -0.000375199773107165 -0.000202501850739399 -0.146304980881453 -0.0273488497447317 0.0750746521166945 0.0782147690159386 0.0662068252734346 -0.801073560514879 0.124446337821421 0.0200419148082647 -0.0633866231094055 -0.035194751526384 -0.0236218320300421 0.452656487475967 0.00130515967212925 -0.0106426975444712 -0.00774957041590265 0.00269852598629517 0.00100063610167089 0.00229925427765996 0.0403381757117599 0.00847330266679911 -0.0279573781751937 -0.0018689664025479 0.0104058288033195 -0.0061606484711146 0.0389955896125482 0.00644588751600095 -0.026947207365753 0.00288993516271709 -0.000349205283602224 0.00217806704012356 -0.00021827839640093 0.00571530960274468 -0.00354293308135464 -0.00739926913741195 -0.000846335816027883 -0.00608311153436095 0.00149767169507696 -0.00522199990955557 -0.00414184044701158 -2.80192049157786e-05 0.000204087961614912 7.30470216779072e-05 2.16196121547951e-05 -2.04560887752728e-05 1.35124963907543e-05 -6.82072218631165e-05 2.44170763249417e-06 -7.15142201627313e-05 0.000623276680507732 -0.000398492736779313 0.00117847532032739 0.000327517654619761 -0.00151291613041318 -0.00216632782007487 4.53404891912962e-05 0.000224343793921118 0.000623427517733049 5.76081335535431e-05 -6.83286863951483e-05 4.48876014478827e-07 -1.39199673308129e-05 -7.69785134032107e-05 2.04034853304769e-05 0.000333340801811541 -0.00066094617592968 3.01015492075353e-06 -0.000656435249349431 0.000676307483929423 0.000112943857968919 -3.36984856646402e-05 0.000192090169798518 -0.000175291126024136 1.18493730169475e-05 1.9171665181492e-06 -9.12470154365649e-05 0.000237589639632204 0.000835178157862154 -0.000155129414974419 0.000555842146338143 0.00173366826819131 0.00173851454744791 -0.00473423987648756 0.00578412202738431 -0.000528838910706054 0.000120532660552507 0.000570479775475634 -0.00127190503736555
  119 3156.51827114718 ""  9.60542440225841 0 0 2.37006440178267e-06 0.000165119023840863 -2.11477651713362e-05 -0.000346648060207064 -2.87657594400051e-05 -1.46645277848988e-05 0.00170416327813999 0.000270994749165143 -0.000553457571035825 -0.00615994167423098 -0.00114329987940261 0.00282881537987306 0.000866011776172852 0.000100413984214548 0.000406200791423837 -0.000366100417211156 9.85284982672934e-05 -0.00251533352033674 -0.0701678245202003 -0.0112445802341996 0.0352579475285982 0.000166412405038183 -0.00102959255032704 0.0241634657664298 -0.000548696433576586 -0.000103516061587067 0.000294994496468834 -0.00025869667940093 0.000135244911021192 9.13092374312461e-05 -0.000213431527101356 -0.000210479090205229 6.77931858638701e-05 4.14550519786001e-05 -0.000136149862264213 0.00175821344695264 8.77721615361809e-05 -0.00122295701668502 -0.00158077413581769 -0.000207950979658708 -0.00048792647754932 0.000291869101907256 0.0706208177306884 0.0130588131016175 -0.0346322787981168 -0.000825485949305496 0.000183221836533966 -0.00433708052000288 0.808757417193656 0.129525770727674 -0.404748175296207 0.016571934878655 0.0131156528803989 -0.259135286392051 0.000145818613611665 -0.00165225674234309 -0.00120427357107116 0.00263863194474497 -2.86514192336962e-05 0.00216933950383993 0.00160264064024437 0.000457991274548723 -0.00138742678418202 -0.000368141070169372 0.00167552228878827 -0.00101574424322891 0.00166100043709139 0.000187954264951354 -0.00140091939712616 0.00258909708122368 0.000602993390220025 0.00223017909716219 -0.00221533197791702 0.0166997126380101 -0.0114522587356649 -0.00566295573669707 -0.000518777473694848 -0.00695676016590829 0.00261026767587997 -0.0148332833459513 -0.0125781126697671 -2.57144131271502e-05 -9.47824136535202e-05 -6.64350675043627e-05 -1.80904175271956e-05 1.78389237395631e-05 -1.54096033009958e-05 3.59899932968294e-05 -1.30019812940115e-05 6.25126668694911e-05 -2.18076305495509e-05 8.14094849233842e-05 -0.000125451332304184 -0.000159421961606058 0.0007291010639983 0.00102964283939813 1.14556638244433e-05 -0.000122521740783846 -0.000340631356874131 -2.06890744102976e-05 -2.8342571124072e-05 3.66496711677402e-05 5.01880776809857e-05 2.24231860938172e-06 -2.37549425870342e-05 -0.000158698709892884 0.000291302093219804 -1.0984077429895e-05 0.000205718823387955 -5.05787844367016e-05 -4.86747665829101e-05 0.000110660212865713 0.000165813747763825 -0.000392423617995539 -3.88262591327412e-05 -4.60099470126079e-05 0.0001856804169042 -0.000515793779470428 0.00015444720227997 0.000219274754935187 -0.00014990662969311 -0.000486625395870005 -0.000462016490896851 0.00192912488114665 -0.00281908573107624 0.000295108151268167 -4.21935313360652e-05 -0.000127608301130658 0.000336060148158925
  120 3165.85443706021 ""  3.28661460294542 0 0 -0.000670971032976649 0.00141708911220412 0.00167491595893023 -6.87174498789488e-05 -5.02081843866719e-05 0.000388852977261223 -0.00044037079036653 0.000170104031686146 -0.0032203856932888 -0.0715020087029938 -0.0134332299125618 0.0359684207338649 0.000479342265432238 -0.00117836618310465 0.0183314857747374 0.00106650697497149 0.000166330351301069 -0.000235600438449412 0.00604821942487348 0.000985067534079099 -0.00321816380929202 0.000477978891668221 0.000119038705778443 -0.00127087644990615 -9.89221564261987e-07 -1.13116932374338e-05 0.000169379984891067 -0.00036832330689149 -4.88121658957608e-05 0.000362629301688462 -0.000348890598120044 -9.54984515488903e-05 0.000350101182736644 4.79772765378592e-05 2.07393481253882e-05 -0.000193158441162932 0.00178151468801096 -0.0191784109700816 -0.0249412428886831 -0.000117866489714097 0.00375827241664743 -0.000572036955606852 0.821701111650506 0.152489916753134 -0.406352945477412 0.0155171363737596 0.0154682904287655 -0.193769133453556 -0.0690079726486395 -0.011085778936485 0.0348472539050004 -0.00163479832612863 -0.000775735620002452 0.013097704551636 8.6824788699912e-05 -0.000772527791223133 -0.00049922573632144 -0.000780164484220887 0.000153764277017652 -0.000643212422223982 0.00534312727492796 0.00096650137468414 -0.00354965166099959 -0.000138286613849468 0.000791115248487889 -0.000410497671923857 0.00514440084603421 0.000983796890825087 -0.00342717725737868 -0.000731388230976623 -0.000316865422081057 -0.000695219755875806 0.000252691169002965 -0.00163942553411265 0.00114757026495979 -0.000649349985582939 -0.000101849838392231 -3.52007380065637e-05 -0.000224281080822832 0.00147833414856899 0.00127073652727822 -9.63367023742358e-05 -8.25781387834543e-05 -0.000247892627990572 2.68728212970351e-05 -8.45536402754622e-06 8.47989968029875e-06 0.00011362906832185 5.1380714206752e-05 -5.05709524958249e-05 0.000896984288535546 -0.000321696385360096 0.00128070125893243 -0.000229795292570696 0.00099137605142494 0.00157033358955925 -0.000380433668846583 -0.000296947415553821 -0.00106624891771298 -1.87920345814674e-05 -1.31963849884702e-05 5.3088551405017e-05 -5.54908020817236e-05 0.000117588985933882 2.42519820105734e-05 -8.1746745344794e-06 1.83133940027691e-05 -9.42196705161201e-06 0.000186815471256507 -0.000258512693857425 1.00698323279951e-05 -0.000112808925714223 0.000342016861945284 -0.0005284123373456 -2.10733464922299e-05 9.85596299097025e-05 -0.000327118591005201 0.000941465487695444 -0.00148210859732643 -0.000116648786338263 7.07493010402365e-06 -3.05507244153862e-05 -2.9855775462318e-05 0.000120442244363928 9.56650977443652e-06 -7.7712225515844e-05 6.14357988213044e-05 -0.000104862948777542 0.000122280867566645
  121 3197.2843497872 ""  6.53146509168499 0 0 0.000179462886759128 -0.000849803973375444 -0.000119556171839877 -4.36451832014343e-05 2.40998651105951e-05 -9.40797894247435e-06 2.22537472308553e-05 1.4828914964128e-06 5.08250776930143e-05 0.000171207381436856 4.22160167135611e-05 -9.61297855717805e-05 -2.51978594477355e-06 -8.49762647731676e-08 8.40319756277649e-06 -2.30763317781855e-06 -9.75309467030863e-07 4.4982981877291e-06 2.85013859508231e-05 3.09019929704723e-06 -1.03367599927322e-05 -2.46560586866506e-06 1.50162451929788e-06 -6.51475865053935e-05 5.30414876033134e-06 4.4967664325593e-07 2.51034447166192e-06 9.20584768629142e-06 -1.24752391015912e-06 2.76421664704196e-06 1.26021972823612e-05 -4.2573684938928e-07 6.01529616670942e-06 7.10967593054352e-06 -3.65342960503513e-06 4.46942130629916e-06 0.00027884609589452 0.00432101209620142 0.00886969485414582 2.11101902044952e-05 0.00388375951012944 -0.000720097774535758 -0.00200148989390213 -0.000408752458949958 0.00104377929349584 2.13929550748066e-05 5.38492885591676e-06 -6.71434084299566e-05 -0.000348568792824447 -6.01139015600606e-05 0.000164386981508518 -6.37499879405509e-05 -5.20892453259978e-05 0.00062830721225491 -1.43761311698307e-07 3.08715005332912e-05 3.17326034884609e-05 -0.000110994700496978 -4.717837068025e-06 -8.83581417795303e-05 -2.68760410468434e-05 -9.62835402590658e-06 3.20373065436076e-05 8.74154075177905e-06 5.31614826057022e-05 -2.40661592535431e-05 -3.58241617137007e-05 -6.44096883485702e-06 4.28538901244475e-05 -0.00013068362775683 -1.68604178787622e-05 -0.000105420639122529 1.07210010543087e-05 2.61201805927613e-05 -1.24791883249018e-05 -9.5603907464598e-05 -1.24474018790346e-05 -7.83288404675795e-05 1.57267223728435e-06 2.05156981175965e-05 2.47376370289408e-05 -0.0211637473821035 -0.0164088217058204 -0.0915405823573945 0.000265484488573354 0.000262643025552836 0.000626969316312814 -9.77470038636202e-06 -0.00166934951450192 -0.00263620138713848 0.358680351556444 -0.17222622978653 0.568685984199609 -0.111594293885226 0.369864050432227 0.501930677781626 -0.00299312038743698 0.0132448474798704 0.0164071421213448 0.00041997660213617 1.27180737612285e-05 -0.000767222215618093 0.000292514674078483 -1.35277434768981e-05 0.00178303236906715 3.08887244119056e-05 6.51821890492199e-05 0.000103901596632223 -0.00239885790342492 0.00459631186955204 -9.38853871267079e-05 0.000355091547359718 -0.00440542517261916 0.00894556333409671 -0.00591814877333413 0.00282107942938772 -0.00885992941935607 0.000776969250093923 -0.00238869338049027 -6.16130435160514e-05 0.000676726517032784 0.000451052645332678 9.73324180784201e-05 -0.000510772276643561 9.29164462245917e-05 6.13431089623798e-05 -0.000546664070840671 -0.000242225501586337 0.000335891984969569
  122 3382.88598461939 ""  75.9561908882331 0 0 -0.000914228898516652 0.000101831228062512 0.000375264218958351 0.000132537230634834 -0.000228339603947727 -0.000331681241767204 0.00102514961140419 8.92332344903513e-05 0.00045900965688465 -0.000261882581393425 -3.83701951552289e-05 -0.000123521661130725 1.85263227206505e-05 -2.16461858219638e-05 6.03248734562503e-05 -2.2805448884527e-05 1.48718684752187e-07 -3.9235412308932e-05 0.000126259010581143 1.80745467805536e-05 -4.06415180943868e-05 -0.000270937657583072 -6.21369006995348e-05 0.000227243414965665 4.5613634997654e-05 8.67620021692977e-06 1.57686478677367e-05 1.62634549204282e-05 -6.72083052679219e-06 1.37100777229411e-05 6.79446690026595e-06 2.88321074650994e-05 2.9657080420234e-06 1.59980935490105e-05 1.83090483308669e-05 7.01884911783382e-06 0.00184146974213993 -0.00220047379167471 -0.00381852849056046 0.00226572827690991 0.00141211371282921 -0.000948869995442049 0.00108934122511948 0.00032123716429089 -0.000405845037986064 -7.65740303234265e-05 8.19317548514547e-05 -0.00125024732232748 -0.00107451321739922 -0.000103604791178978 0.00049912301599229 0.00118237543076843 0.000146208921043085 -0.00202893773105901 5.68700363988421e-05 -6.99835212978781e-05 1.62383377769061e-05 -0.000499825928655387 3.03361896842886e-05 -0.000424576410891391 9.75910561700007e-06 -3.32275956593914e-05 8.97895414483073e-05 3.27563562511032e-05 -0.000165558771697169 0.000164905353728963 -1.2399609373756e-07 3.61590691192564e-05 8.04043719736691e-05 -0.000445735557331468 -0.000155933939416397 -0.000412541065226795 4.53905298453507e-05 -3.12847770452234e-05 8.31805275782014e-05 -0.000407226797502081 -4.83364727406276e-05 -0.000300663678153513 8.87716963028717e-05 -0.000110654024253869 -4.22055733101635e-05 0.00163976670366292 0.000857658389103304 -0.000937179361104199 -5.27580615968558e-05 -0.000473286105086171 0.000174593188156076 -0.000655136007184321 0.000789262695081843 0.000208323783972146 0.0016641539579787 -0.00230950816237674 0.00506455514717068 -0.00407680127863938 0.000467869317249994 0.0039857559588169 0.00179952565744182 -0.00236428499512551 -0.00337813874323156 0.00187104379149892 -0.000549208619842122 -0.00146847569784778 0.029859654818374 -0.0394026323262272 -0.0297631755134896 -0.0003215086839402 7.81085535197922e-05 9.0989941938971e-05 -0.00968098744767407 0.0176753348421233 0.00307830563825428 -0.000643409480907862 -0.00596659858357714 0.0110990293456034 0.0107290576404302 -0.191495260311095 0.422654165810802 -0.447969685773614 0.727275806991271 -0.00650338445067288 0.00201754247485704 0.00248574927267554 0.00231284728018898 -0.000613193670882771 -0.000980336105118465 -0.000259476510500125 -0.00109225454781808 -0.00091079541545751 0.000352414384760904
  123 3481.43878971031 ""  46.9893389731725 0 0 -0.000372070819368782 0.000143383074165949 0.000125023380891636 8.08437433444874e-05 -0.000105482261378342 -0.000165578630510903 0.000441856478782879 3.22043190296088e-05 0.000199234697671925 -9.72227984091455e-05 -2.07788188942862e-05 -5.83742933040688e-05 4.10745713602496e-07 -7.9334306812298e-06 1.26821795819761e-05 -6.08151939502635e-06 7.0337580322971e-07 -2.23281724313711e-05 5.48051025835089e-05 1.06406002917582e-05 -1.12758360129279e-05 -0.000133290003245542 -1.92908986499233e-05 0.00012439179597489 2.25620744840179e-05 3.49775648591298e-06 7.65971765329014e-06 5.78124533909988e-06 -3.86673063426565e-06 4.23288513074553e-06 1.55066948988775e-06 1.0831645746274e-05 1.28819546852354e-06 5.79495419747172e-06 6.09521148453607e-06 2.89063772376427e-06 0.000896458289329335 -0.000920201743499511 -0.00182823177771371 0.000773155137520858 6.57391457430887e-05 -0.000274848949264093 0.000351854447420371 0.00012575557693708 -0.00011168021246749 -4.16494284188573e-05 2.7876898590157e-05 -0.000444885548379828 -0.000357234488011755 -2.95273502187961e-05 0.000176560389432768 0.000640329684278873 -2.47518938904026e-05 -0.00111835507519143 2.63947912050905e-05 -2.59711057303377e-05 1.37424143810892e-05 -0.000213696440867076 1.66573370074093e-05 -0.000181248645935664 5.85626927258858e-07 -1.69358034773575e-05 4.88879315991133e-05 1.46541529342024e-05 -4.82521990794798e-05 6.3614449615639e-05 -1.30504370842316e-08 1.80916185466147e-05 4.2133072511579e-05 -0.000193462605676744 -6.98120116590295e-05 -0.000180986490356604 2.56462488523531e-05 4.33326589146153e-06 2.95612787495315e-05 -0.000179642577119473 -2.0570138659414e-05 -0.00013595335062264 4.32695199218612e-05 -4.58622571302032e-05 -1.25319270546678e-05 0.000332846607831894 0.000104670991895381 0.000254688347370737 5.83582451573592e-05 -0.000123541934008089 5.23158746383622e-05 -0.000212993284279972 0.000443015914270278 6.37612806937489e-05 -0.0056456686621967 0.00102175916904024 -0.00592641140282884 0.00161467458479813 -0.00145310753542875 -0.00255663586466408 0.000972717575504165 -0.00111743158630231 -0.00207940863787059 7.54373089459781e-05 -0.00221865192422395 0.00117954915466224 0.0178556913427417 -0.0513966392618619 0.0548735760189706 -2.96311211414253e-05 0.00023587063585436 -0.000200966226113411 -0.00687435645267614 0.0133869146167117 0.00235701695034188 -0.000423327780211305 0.00834802389789535 -0.017101526018039 -0.000629814186696068 0.344464479652699 -0.769975444544234 -0.243502870258126 0.37059702351292 0.0181466501275219 -0.000254353954783453 -0.000190349442665963 -0.000799895921731461 8.15587141914473e-05 -0.00106027735861797 0.000213352662518277 0.00150361967025782 -5.98389545878028e-05 0.000968665331516461
  :::
 } 
 m_exists[123] { 
  s_m_exists
  :::
  1 11111111111111111111111111111111111111111111111111111111111111111111111111111111111111111111111111111111111111111111111111111111111111 
  2 11111111111111111111111111111111111111111111111111111111111111111111111111111111111111111111111111111111111111111111111111111111111111 
  3 11111111111111111111111111111111111111111111111111111111111111111111111111111111111111111111111111111111111111111111111111111111111111 
  4 11111111111111111111111111111111111111111111111111111111111111111111111111111111111111111111111111111111111111111111111111111111111111 
  5 11111111111111111111111111111111111111111111111111111111111111111111111111111111111111111111111111111111111111111111111111111111111111 
  6 11111111111111111111111111111111111111111111111111111111111111111111111111111111111111111111111111111111111111111111111111111111111111 
  7 11111111111111111111111111111111111111111111111111111111111111111111111111111111111111111111111111111111111111111111111111111111111111 
  8 11111111111111111111111111111111111111111111111111111111111111111111111111111111111111111111111111111111111111111111111111111111111111 
  9 11111111111111111111111111111111111111111111111111111111111111111111111111111111111111111111111111111111111111111111111111111111111111 
  10 11111111111111111111111111111111111111111111111111111111111111111111111111111111111111111111111111111111111111111111111111111111111111 
  11 11111111111111111111111111111111111111111111111111111111111111111111111111111111111111111111111111111111111111111111111111111111111111 
  12 11111111111111111111111111111111111111111111111111111111111111111111111111111111111111111111111111111111111111111111111111111111111111 
  13 11111111111111111111111111111111111111111111111111111111111111111111111111111111111111111111111111111111111111111111111111111111111111 
  14 11111111111111111111111111111111111111111111111111111111111111111111111111111111111111111111111111111111111111111111111111111111111111 
  15 11111111111111111111111111111111111111111111111111111111111111111111111111111111111111111111111111111111111111111111111111111111111111 
  16 11111111111111111111111111111111111111111111111111111111111111111111111111111111111111111111111111111111111111111111111111111111111111 
  17 11111111111111111111111111111111111111111111111111111111111111111111111111111111111111111111111111111111111111111111111111111111111111 
  18 11111111111111111111111111111111111111111111111111111111111111111111111111111111111111111111111111111111111111111111111111111111111111 
  19 11111111111111111111111111111111111111111111111111111111111111111111111111111111111111111111111111111111111111111111111111111111111111 
  20 11111111111111111111111111111111111111111111111111111111111111111111111111111111111111111111111111111111111111111111111111111111111111 
  21 11111111111111111111111111111111111111111111111111111111111111111111111111111111111111111111111111111111111111111111111111111111111111 
  22 11111111111111111111111111111111111111111111111111111111111111111111111111111111111111111111111111111111111111111111111111111111111111 
  23 11111111111111111111111111111111111111111111111111111111111111111111111111111111111111111111111111111111111111111111111111111111111111 
  24 11111111111111111111111111111111111111111111111111111111111111111111111111111111111111111111111111111111111111111111111111111111111111 
  25 11111111111111111111111111111111111111111111111111111111111111111111111111111111111111111111111111111111111111111111111111111111111111 
  26 11111111111111111111111111111111111111111111111111111111111111111111111111111111111111111111111111111111111111111111111111111111111111 
  27 11111111111111111111111111111111111111111111111111111111111111111111111111111111111111111111111111111111111111111111111111111111111111 
  28 11111111111111111111111111111111111111111111111111111111111111111111111111111111111111111111111111111111111111111111111111111111111111 
  29 11111111111111111111111111111111111111111111111111111111111111111111111111111111111111111111111111111111111111111111111111111111111111 
  30 11111111111111111111111111111111111111111111111111111111111111111111111111111111111111111111111111111111111111111111111111111111111111 
  31 11111111111111111111111111111111111111111111111111111111111111111111111111111111111111111111111111111111111111111111111111111111111111 
  32 11111111111111111111111111111111111111111111111111111111111111111111111111111111111111111111111111111111111111111111111111111111111111 
  33 11111111111111111111111111111111111111111111111111111111111111111111111111111111111111111111111111111111111111111111111111111111111111 
  34 11111111111111111111111111111111111111111111111111111111111111111111111111111111111111111111111111111111111111111111111111111111111111 
  35 11111111111111111111111111111111111111111111111111111111111111111111111111111111111111111111111111111111111111111111111111111111111111 
  36 11111111111111111111111111111111111111111111111111111111111111111111111111111111111111111111111111111111111111111111111111111111111111 
  37 11111111111111111111111111111111111111111111111111111111111111111111111111111111111111111111111111111111111111111111111111111111111111 
  38 11111111111111111111111111111111111111111111111111111111111111111111111111111111111111111111111111111111111111111111111111111111111111 
  39 11111111111111111111111111111111111111111111111111111111111111111111111111111111111111111111111111111111111111111111111111111111111111 
  40 11111111111111111111111111111111111111111111111111111111111111111111111111111111111111111111111111111111111111111111111111111111111111 
  41 11111111111111111111111111111111111111111111111111111111111111111111111111111111111111111111111111111111111111111111111111111111111111 
  42 11111111111111111111111111111111111111111111111111111111111111111111111111111111111111111111111111111111111111111111111111111111111111 
  43 11111111111111111111111111111111111111111111111111111111111111111111111111111111111111111111111111111111111111111111111111111111111111 
  44 11111111111111111111111111111111111111111111111111111111111111111111111111111111111111111111111111111111111111111111111111111111111111 
  45 11111111111111111111111111111111111111111111111111111111111111111111111111111111111111111111111111111111111111111111111111111111111111 
  46 11111111111111111111111111111111111111111111111111111111111111111111111111111111111111111111111111111111111111111111111111111111111111 
  47 11111111111111111111111111111111111111111111111111111111111111111111111111111111111111111111111111111111111111111111111111111111111111 
  48 11111111111111111111111111111111111111111111111111111111111111111111111111111111111111111111111111111111111111111111111111111111111111 
  49 11111111111111111111111111111111111111111111111111111111111111111111111111111111111111111111111111111111111111111111111111111111111111 
  50 11111111111111111111111111111111111111111111111111111111111111111111111111111111111111111111111111111111111111111111111111111111111111 
  51 11111111111111111111111111111111111111111111111111111111111111111111111111111111111111111111111111111111111111111111111111111111111111 
  52 11111111111111111111111111111111111111111111111111111111111111111111111111111111111111111111111111111111111111111111111111111111111111 
  53 11111111111111111111111111111111111111111111111111111111111111111111111111111111111111111111111111111111111111111111111111111111111111 
  54 11111111111111111111111111111111111111111111111111111111111111111111111111111111111111111111111111111111111111111111111111111111111111 
  55 11111111111111111111111111111111111111111111111111111111111111111111111111111111111111111111111111111111111111111111111111111111111111 
  56 11111111111111111111111111111111111111111111111111111111111111111111111111111111111111111111111111111111111111111111111111111111111111 
  57 11111111111111111111111111111111111111111111111111111111111111111111111111111111111111111111111111111111111111111111111111111111111111 
  58 11111111111111111111111111111111111111111111111111111111111111111111111111111111111111111111111111111111111111111111111111111111111111 
  59 11111111111111111111111111111111111111111111111111111111111111111111111111111111111111111111111111111111111111111111111111111111111111 
  60 11111111111111111111111111111111111111111111111111111111111111111111111111111111111111111111111111111111111111111111111111111111111111 
  61 11111111111111111111111111111111111111111111111111111111111111111111111111111111111111111111111111111111111111111111111111111111111111 
  62 11111111111111111111111111111111111111111111111111111111111111111111111111111111111111111111111111111111111111111111111111111111111111 
  63 11111111111111111111111111111111111111111111111111111111111111111111111111111111111111111111111111111111111111111111111111111111111111 
  64 11111111111111111111111111111111111111111111111111111111111111111111111111111111111111111111111111111111111111111111111111111111111111 
  65 11111111111111111111111111111111111111111111111111111111111111111111111111111111111111111111111111111111111111111111111111111111111111 
  66 11111111111111111111111111111111111111111111111111111111111111111111111111111111111111111111111111111111111111111111111111111111111111 
  67 11111111111111111111111111111111111111111111111111111111111111111111111111111111111111111111111111111111111111111111111111111111111111 
  68 11111111111111111111111111111111111111111111111111111111111111111111111111111111111111111111111111111111111111111111111111111111111111 
  69 11111111111111111111111111111111111111111111111111111111111111111111111111111111111111111111111111111111111111111111111111111111111111 
  70 11111111111111111111111111111111111111111111111111111111111111111111111111111111111111111111111111111111111111111111111111111111111111 
  71 11111111111111111111111111111111111111111111111111111111111111111111111111111111111111111111111111111111111111111111111111111111111111 
  72 11111111111111111111111111111111111111111111111111111111111111111111111111111111111111111111111111111111111111111111111111111111111111 
  73 11111111111111111111111111111111111111111111111111111111111111111111111111111111111111111111111111111111111111111111111111111111111111 
  74 11111111111111111111111111111111111111111111111111111111111111111111111111111111111111111111111111111111111111111111111111111111111111 
  75 11111111111111111111111111111111111111111111111111111111111111111111111111111111111111111111111111111111111111111111111111111111111111 
  76 11111111111111111111111111111111111111111111111111111111111111111111111111111111111111111111111111111111111111111111111111111111111111 
  77 11111111111111111111111111111111111111111111111111111111111111111111111111111111111111111111111111111111111111111111111111111111111111 
  78 11111111111111111111111111111111111111111111111111111111111111111111111111111111111111111111111111111111111111111111111111111111111111 
  79 11111111111111111111111111111111111111111111111111111111111111111111111111111111111111111111111111111111111111111111111111111111111111 
  80 11111111111111111111111111111111111111111111111111111111111111111111111111111111111111111111111111111111111111111111111111111111111111 
  81 11111111111111111111111111111111111111111111111111111111111111111111111111111111111111111111111111111111111111111111111111111111111111 
  82 11111111111111111111111111111111111111111111111111111111111111111111111111111111111111111111111111111111111111111111111111111111111111 
  83 11111111111111111111111111111111111111111111111111111111111111111111111111111111111111111111111111111111111111111111111111111111111111 
  84 11111111111111111111111111111111111111111111111111111111111111111111111111111111111111111111111111111111111111111111111111111111111111 
  85 11111111111111111111111111111111111111111111111111111111111111111111111111111111111111111111111111111111111111111111111111111111111111 
  86 11111111111111111111111111111111111111111111111111111111111111111111111111111111111111111111111111111111111111111111111111111111111111 
  87 11111111111111111111111111111111111111111111111111111111111111111111111111111111111111111111111111111111111111111111111111111111111111 
  88 11111111111111111111111111111111111111111111111111111111111111111111111111111111111111111111111111111111111111111111111111111111111111 
  89 11111111111111111111111111111111111111111111111111111111111111111111111111111111111111111111111111111111111111111111111111111111111111 
  90 11111111111111111111111111111111111111111111111111111111111111111111111111111111111111111111111111111111111111111111111111111111111111 
  91 11111111111111111111111111111111111111111111111111111111111111111111111111111111111111111111111111111111111111111111111111111111111111 
  92 11111111111111111111111111111111111111111111111111111111111111111111111111111111111111111111111111111111111111111111111111111111111111 
  93 11111111111111111111111111111111111111111111111111111111111111111111111111111111111111111111111111111111111111111111111111111111111111 
  94 11111111111111111111111111111111111111111111111111111111111111111111111111111111111111111111111111111111111111111111111111111111111111 
  95 11111111111111111111111111111111111111111111111111111111111111111111111111111111111111111111111111111111111111111111111111111111111111 
  96 11111111111111111111111111111111111111111111111111111111111111111111111111111111111111111111111111111111111111111111111111111111111111 
  97 11111111111111111111111111111111111111111111111111111111111111111111111111111111111111111111111111111111111111111111111111111111111111 
  98 11111111111111111111111111111111111111111111111111111111111111111111111111111111111111111111111111111111111111111111111111111111111111 
  99 11111111111111111111111111111111111111111111111111111111111111111111111111111111111111111111111111111111111111111111111111111111111111 
  100 11111111111111111111111111111111111111111111111111111111111111111111111111111111111111111111111111111111111111111111111111111111111111 
  101 11111111111111111111111111111111111111111111111111111111111111111111111111111111111111111111111111111111111111111111111111111111111111 
  102 11111111111111111111111111111111111111111111111111111111111111111111111111111111111111111111111111111111111111111111111111111111111111 
  103 11111111111111111111111111111111111111111111111111111111111111111111111111111111111111111111111111111111111111111111111111111111111111 
  104 11111111111111111111111111111111111111111111111111111111111111111111111111111111111111111111111111111111111111111111111111111111111111 
  105 11111111111111111111111111111111111111111111111111111111111111111111111111111111111111111111111111111111111111111111111111111111111111 
  106 11111111111111111111111111111111111111111111111111111111111111111111111111111111111111111111111111111111111111111111111111111111111111 
  107 11111111111111111111111111111111111111111111111111111111111111111111111111111111111111111111111111111111111111111111111111111111111111 
  108 11111111111111111111111111111111111111111111111111111111111111111111111111111111111111111111111111111111111111111111111111111111111111 
  109 11111111111111111111111111111111111111111111111111111111111111111111111111111111111111111111111111111111111111111111111111111111111111 
  110 11111111111111111111111111111111111111111111111111111111111111111111111111111111111111111111111111111111111111111111111111111111111111 
  111 11111111111111111111111111111111111111111111111111111111111111111111111111111111111111111111111111111111111111111111111111111111111111 
  112 11111111111111111111111111111111111111111111111111111111111111111111111111111111111111111111111111111111111111111111111111111111111111 
  113 11111111111111111111111111111111111111111111111111111111111111111111111111111111111111111111111111111111111111111111111111111111111111 
  114 11111111111111111111111111111111111111111111111111111111111111111111111111111111111111111111111111111111111111111111111111111111111111 
  115 11111111111111111111111111111111111111111111111111111111111111111111111111111111111111111111111111111111111111111111111111111111111111 
  116 11111111111111111111111111111111111111111111111111111111111111111111111111111111111111111111111111111111111111111111111111111111111111 
  117 11111111111111111111111111111111111111111111111111111111111111111111111111111111111111111111111111111111111111111111111111111111111111 
  118 11111111111111111111111111111111111111111111111111111111111111111111111111111111111111111111111111111111111111111111111111111111111111 
  119 11111111111111111111111111111111111111111111111111111111111111111111111111111111111111111111111111111111111111111111111111111111111111 
  120 11111111111111111111111111111111111111111111111111111111111111111111111111111111111111111111111111111111111111111111111111111111111111 
  121 11111111111111111111111111111111111111111111111111111111111111111111111111111111111111111111111111111111111111111111111111111111111111 
  122 11111111111111111111111111111111111111111111111111111111111111111111111111111111111111111111111111111111111111111111111111111111111111 
  123 11111111111111111111111111111111111111111111111111111111111111111111111111111111111111111111111111111111111111111111111111111111111111 
  :::
 } 
} 
