# Supplementary material for: Cut-off Scale and Complex Formation in Density Functional Theory Computations of Epoxy-Amine Reactivity
Source: ACS Omega. 2021 Oct 25;6(44):29424–31. doi: 10.1021/acsomega.1c03229 (PMC8587129; doi:10.1021/acsomega.1c03229)
Supplement: Supplementary file 1 — ao1c03229_si_001.zip [file ao1c03229_si_001.zip › Final_structures/Primary/A1_E4_B3LYP-D3_CC-PVTZ-F_ canonical/Frag4_LACVP-rxwf_spe_B3LYP-D3_CC-PVTZ-F_canonical.mae]

{ 
 s_m_m2io_version
 :::
 2.0.0 
} 

f_m_ct { 
 s_m_title
 s_m_entry_id
 s_m_entry_name
 i_m_Spin_multiplicity
 s_j_QM_Method
 s_j_QM_Basis
 r_j_Final_Energy
 s_j_Jaguar_input_file
 s_j_Jaguar_output_file
 s_m_Source_Path
 s_m_Source_File
 i_m_Source_File_Index
 s_j_Task
 s_j_Jaguar_restart_input_file
 s_j_Jaguar_restart_mae_file
 s_j_Jaguar_log_file
 s_j_Jaguar_mae_file
 i_j_Number_of_canonical_orbitals
 r_j_Lowest_Frequency_(cm-1)
 r_j_Highest_Frequency_(cm-1)
 r_j_2nd_Lowest_Frequency_(cm-1)
 i_j_Num_Negative_Frequencies
 b_matsci_Reaction_Workflow_Structure
 s_matsci_Reaction_Workflow_Conformers_Group
 s_matsci_Reaction_Workflow_Sibling_Group
 i_mmod_Serial_Number-OPLS3e
 r_mmod_Relative_Potential_Energy-OPLS3e_global
 i_matsci_Workflow_Stage
 r_j_Enthalpy_(kcal/mol)_298.15K_1.00E+00atm
 r_j_Free_Energy_(kcal/mol)_298.15K_1.00E+00atm
 r_j_Internal_Energy_(kcal/mol)_298.15K_1.00E+00atm
 r_j_Heat_Capacity_(cal/mol/K)_298.15K_1.00E+00atm
 r_j_ln(Q)_(kcal/mol)_298.15K_1.00E+00atm
 r_j_Enthalpy_(kcal/mol)_308.15K_1.00E+00atm
 r_j_Free_Energy_(kcal/mol)_308.15K_1.00E+00atm
 r_j_Internal_Energy_(kcal/mol)_308.15K_1.00E+00atm
 r_j_Heat_Capacity_(cal/mol/K)_308.15K_1.00E+00atm
 r_j_ln(Q)_(kcal/mol)_308.15K_1.00E+00atm
 r_j_Enthalpy_(kcal/mol)_318.15K_1.00E+00atm
 r_j_Free_Energy_(kcal/mol)_318.15K_1.00E+00atm
 r_j_Internal_Energy_(kcal/mol)_318.15K_1.00E+00atm
 r_j_Heat_Capacity_(cal/mol/K)_318.15K_1.00E+00atm
 r_j_ln(Q)_(kcal/mol)_318.15K_1.00E+00atm
 r_j_Enthalpy_(kcal/mol)_328.15K_1.00E+00atm
 r_j_Free_Energy_(kcal/mol)_328.15K_1.00E+00atm
 r_j_Internal_Energy_(kcal/mol)_328.15K_1.00E+00atm
 r_j_Heat_Capacity_(cal/mol/K)_328.15K_1.00E+00atm
 r_j_ln(Q)_(kcal/mol)_328.15K_1.00E+00atm
 r_j_Enthalpy_(kcal/mol)_338.15K_1.00E+00atm
 r_j_Free_Energy_(kcal/mol)_338.15K_1.00E+00atm
 r_j_Internal_Energy_(kcal/mol)_338.15K_1.00E+00atm
 r_j_Heat_Capacity_(cal/mol/K)_338.15K_1.00E+00atm
 r_j_ln(Q)_(kcal/mol)_338.15K_1.00E+00atm
 r_j_Enthalpy_(kcal/mol)_348.15K_1.00E+00atm
 r_j_Free_Energy_(kcal/mol)_348.15K_1.00E+00atm
 r_j_Internal_Energy_(kcal/mol)_348.15K_1.00E+00atm
 r_j_Heat_Capacity_(cal/mol/K)_348.15K_1.00E+00atm
 r_j_ln(Q)_(kcal/mol)_348.15K_1.00E+00atm
 r_j_Enthalpy_(kcal/mol)_358.15K_1.00E+00atm
 r_j_Free_Energy_(kcal/mol)_358.15K_1.00E+00atm
 r_j_Internal_Energy_(kcal/mol)_358.15K_1.00E+00atm
 r_j_Heat_Capacity_(cal/mol/K)_358.15K_1.00E+00atm
 r_j_ln(Q)_(kcal/mol)_358.15K_1.00E+00atm
 r_j_Enthalpy_(kcal/mol)_368.15K_1.00E+00atm
 r_j_Free_Energy_(kcal/mol)_368.15K_1.00E+00atm
 r_j_Internal_Energy_(kcal/mol)_368.15K_1.00E+00atm
 r_j_Heat_Capacity_(cal/mol/K)_368.15K_1.00E+00atm
 r_j_ln(Q)_(kcal/mol)_368.15K_1.00E+00atm
 r_j_Enthalpy_(kcal/mol)_378.15K_1.00E+00atm
 r_j_Free_Energy_(kcal/mol)_378.15K_1.00E+00atm
 r_j_Internal_Energy_(kcal/mol)_378.15K_1.00E+00atm
 r_j_Heat_Capacity_(cal/mol/K)_378.15K_1.00E+00atm
 r_j_ln(Q)_(kcal/mol)_378.15K_1.00E+00atm
 r_j_Enthalpy_(kcal/mol)_388.15K_1.00E+00atm
 r_j_Free_Energy_(kcal/mol)_388.15K_1.00E+00atm
 r_j_Internal_Energy_(kcal/mol)_388.15K_1.00E+00atm
 r_j_Heat_Capacity_(cal/mol/K)_388.15K_1.00E+00atm
 r_j_ln(Q)_(kcal/mol)_388.15K_1.00E+00atm
 r_j_Zero_Point_Energy_(kcal/mol)_stage_2
 r_j_Total_Internal_Energy_(au)_298.15K_1.00E+00atm_stage_2
 r_j_Total_Enthalpy_(au)_298.15K_1.00E+00atm_stage_2
 r_j_Total_Free_Energy_(au)_298.15K_1.00E+00atm_stage_2
 r_j_Entropy_(cal/mol/K)_298.15K_1.00E+00atm_stage_2
 r_j_Total_Internal_Energy_(au)_308.15K_1.00E+00atm_stage_2
 r_j_Total_Enthalpy_(au)_308.15K_1.00E+00atm_stage_2
 r_j_Total_Free_Energy_(au)_308.15K_1.00E+00atm_stage_2
 r_j_Entropy_(cal/mol/K)_308.15K_1.00E+00atm_stage_2
 r_j_Total_Internal_Energy_(au)_318.15K_1.00E+00atm_stage_2
 r_j_Total_Enthalpy_(au)_318.15K_1.00E+00atm_stage_2
 r_j_Total_Free_Energy_(au)_318.15K_1.00E+00atm_stage_2
 r_j_Entropy_(cal/mol/K)_318.15K_1.00E+00atm_stage_2
 r_j_Total_Internal_Energy_(au)_328.15K_1.00E+00atm_stage_2
 r_j_Total_Enthalpy_(au)_328.15K_1.00E+00atm_stage_2
 r_j_Total_Free_Energy_(au)_328.15K_1.00E+00atm_stage_2
 r_j_Entropy_(cal/mol/K)_328.15K_1.00E+00atm_stage_2
 r_j_Total_Internal_Energy_(au)_338.15K_1.00E+00atm_stage_2
 r_j_Total_Enthalpy_(au)_338.15K_1.00E+00atm_stage_2
 r_j_Total_Free_Energy_(au)_338.15K_1.00E+00atm_stage_2
 r_j_Entropy_(cal/mol/K)_338.15K_1.00E+00atm_stage_2
 r_j_Total_Internal_Energy_(au)_348.15K_1.00E+00atm_stage_2
 r_j_Total_Enthalpy_(au)_348.15K_1.00E+00atm_stage_2
 r_j_Total_Free_Energy_(au)_348.15K_1.00E+00atm_stage_2
 r_j_Entropy_(cal/mol/K)_348.15K_1.00E+00atm_stage_2
 r_j_Total_Internal_Energy_(au)_358.15K_1.00E+00atm_stage_2
 r_j_Total_Enthalpy_(au)_358.15K_1.00E+00atm_stage_2
 r_j_Total_Free_Energy_(au)_358.15K_1.00E+00atm_stage_2
 r_j_Entropy_(cal/mol/K)_358.15K_1.00E+00atm_stage_2
 r_j_Total_Internal_Energy_(au)_368.15K_1.00E+00atm_stage_2
 r_j_Total_Enthalpy_(au)_368.15K_1.00E+00atm_stage_2
 r_j_Total_Free_Energy_(au)_368.15K_1.00E+00atm_stage_2
 r_j_Entropy_(cal/mol/K)_368.15K_1.00E+00atm_stage_2
 r_j_Total_Internal_Energy_(au)_378.15K_1.00E+00atm_stage_2
 r_j_Total_Enthalpy_(au)_378.15K_1.00E+00atm_stage_2
 r_j_Total_Free_Energy_(au)_378.15K_1.00E+00atm_stage_2
 r_j_Entropy_(cal/mol/K)_378.15K_1.00E+00atm_stage_2
 r_j_Total_Internal_Energy_(au)_388.15K_1.00E+00atm_stage_2
 r_j_Total_Enthalpy_(au)_388.15K_1.00E+00atm_stage_2
 r_j_Total_Free_Energy_(au)_388.15K_1.00E+00atm_stage_2
 r_j_Entropy_(cal/mol/K)_388.15K_1.00E+00atm_stage_2
 r_j_Gas_Phase_Energy_stage_2
 r_j_HOMO_stage_2
 r_j_LUMO_stage_2
 s_m_job_name
 r_j_Gas_Phase_Energy
 r_j_HOMO
 r_j_LUMO
 r_j_Zero_Point_Energy_(kcal/mol)
 r_j_Entropy_(cal/mol/K)_298.15K_1.00E+00atm
 r_j_Total_Internal_Energy_(au)_298.15K_1.00E+00atm
 r_j_Total_Enthalpy_(au)_298.15K_1.00E+00atm
 r_j_Total_Free_Energy_(au)_298.15K_1.00E+00atm
 r_j_ESP_min,_kcal/mol
 r_j_ESP_max,_kcal/mol
 r_j_ESP_mean,_kcal/mol
 r_j_ESP_pos_mean,_kcal/mol
 r_j_ESP_neg_mean,_kcal/mol
 r_j_ESP_pos_variance,_(kcal/mol)**2
 r_j_ESP_neg_variance,_(kcal/mol)**2
 r_j_ESP_total_variance,_(kcal/mol)**2
 r_j_ESP_balance
 r_j_ESP_local_polarity,_kcal/mol
 s_j_jname
 i_m_ct_format
 :::
 Epoxy_frag4_reactant-7 
  362 
  Epoxy_frag4_reactant-7_stage_2 
  1
  DFT(b3lyp-d3) 
  cc-pvtz(-f) 
  -792.110633925845
  /home/laurikai/Schrodinger_WD/Frag4_LACVP-rxwf_spe_B3LYP-D3_CC-PVTZ-F/Epoxy_frag4_reactant-7_isomer1.in 
  /home/laurikai/Schrodinger_WD/Frag4_LACVP-rxwf_spe_B3LYP-D3_CC-PVTZ-F/Epoxy_frag4_reactant-7_isomer1.out 
  /home/laurikai/.schrodinger/tmp 
  tmp0zsgxb6j.mae 
  1
  "Single Point" 
  /home/laurikai/Schrodinger_WD/Frag4_LACVP-rxwf_spe_B3LYP-D3_CC-PVTZ-F/Epoxy_frag4_reactant-7_isomer1.01.in 
  /home/laurikai/Schrodinger_WD/Frag4_LACVP-rxwf_spe_B3LYP-D3_CC-PVTZ-F/Epoxy_frag4_reactant-7_isomer1.01.mae 
  /home/laurikai/Schrodinger_WD/Frag4_LACVP-rxwf_spe_B3LYP-D3_CC-PVTZ-F/Epoxy_frag4_reactant-7_isomer1.log 
  /home/laurikai/Schrodinger_WD/Frag4_LACVP-rxwf_spe_B3LYP-D3_CC-PVTZ-F/Epoxy_frag4_reactant-7_isomer1.mae 
  631
  49.4520488321854
  3508.51901417319
  55.8366613910569
  0
  1
  reactant 
  reactant 
  1
  6.4003582000733
  2
  12.8393571218656
  -28.7128742089624
  12.2468715330383
  76.1521172038042
  48.4617259059324
  13.9690361922885
  -30.6693359518248
  13.3566785394388
  79.1602229777939
  50.0840249306962
  14.7919804889332
  -32.1310770764778
  14.1597507720611
  81.4540580922174
  50.8218393077863
  15.6378519971234
  -33.6190456901037
  14.9857502162289
  83.745050380712
  51.5549054995559
  16.5066040126125
  -35.1331405766932
  15.8346301676957
  86.0295640798582
  52.2834941307029
  17.3981541633904
  -36.6732646016778
  16.7063082544512
  88.3041115107212
  53.0078506323897
  18.3123861662454
  -38.2393233586801
  17.6006681932838
  90.5654055385834
  53.7281968580349
  19.2491520311753
  -39.8312240231284
  18.5175619941914
  92.8103970574401
  54.4447327185278
  20.2082745750012
  -41.4488743948767
  19.4568124739949
  95.036299705498
  55.1576378095057
  21.1895501270445
  -43.0921821114223
  20.4182159620158
  97.2406038971773
  55.8670730082582
  239.177896751537
  -791.463448576875
  -791.462504390983
  -791.530077806546
  142.22021863548
  -791.462205352398
  -791.461229498356
  -791.532365272839
  144.859231361718
  -791.460925575326
  -791.459918053133
  -791.534694705612
  147.487215355684
  -791.459609261415
  -791.458570071073
  -791.537065934549
  150.104823060269
  -791.458256485095
  -791.457185626603
  -791.539478798353
  152.712537599603
  -791.456867377634
  -791.455764850992
  -791.541933142229
  155.310695864047
  -791.455442124341
  -791.454307929549
  -791.544428815732
  157.899510051446
  -791.453980961052
  -791.45281509811
  -791.546965670936
  160.479087476039
  -791.452484170127
  -791.451286639035
  -791.549543560911
  163.049448551839
  -791.450952076137
  -791.449722876895
  -791.552162338467
  165.610542930482
  -791.864644817242
  -0.211776012055909
  -0.0010788025776179
  828_Epoxy_frag4_rxwf_LACVPss 
  -792.110633925845
  -0.221196641069141
  -0.0151445656991506
  237.42743297158
  139.366866781244
  -791.712752592668
  -791.711808406776
  -791.778026102791
  -36.5665040966782
  20.9546273058902
  0.284136606729325
  7.09172906416727
  -7.71612203934158
  29.3747195116088
  53.7016223997387
  83.0763419113475
  0.228563251069715
  7.36092782281327
  Epoxy_frag4_reactant-7_isomer1 
  2
 m_depend[86] { 
  # First column is dependency index #
  i_m_depend_dependency
  s_m_depend_property
  :::
  1 20 i_m_Spin_multiplicity 
  2 20 s_j_QM_Method 
  3 20 s_j_QM_Basis 
  4 20 r_j_Final_Energy 
  5 20 s_j_Jaguar_input_file 
  6 20 s_j_Jaguar_output_file 
  7 20 s_j_Task 
  8 20 s_j_Jaguar_restart_input_file 
  9 20 s_j_Jaguar_restart_mae_file 
  10 20 s_j_Jaguar_log_file 
  11 20 s_j_Jaguar_mae_file 
  12 20 i_j_Number_of_canonical_orbitals 
  13 20 r_j_Lowest_Frequency_(cm-1) 
  14 20 r_j_Highest_Frequency_(cm-1) 
  15 20 r_j_2nd_Lowest_Frequency_(cm-1) 
  16 20 i_j_Num_Negative_Frequencies 
  17 10 i_mmod_Serial_Number-OPLS3e 
  18 20 r_j_Enthalpy_(kcal/mol)_298.15K_1.00E+00atm 
  19 20 r_j_Free_Energy_(kcal/mol)_298.15K_1.00E+00atm 
  20 20 r_j_Internal_Energy_(kcal/mol)_298.15K_1.00E+00atm 
  21 20 r_j_Heat_Capacity_(cal/mol/K)_298.15K_1.00E+00atm 
  22 20 r_j_ln(Q)_(kcal/mol)_298.15K_1.00E+00atm 
  23 20 r_j_Enthalpy_(kcal/mol)_308.15K_1.00E+00atm 
  24 20 r_j_Free_Energy_(kcal/mol)_308.15K_1.00E+00atm 
  25 20 r_j_Internal_Energy_(kcal/mol)_308.15K_1.00E+00atm 
  26 20 r_j_Heat_Capacity_(cal/mol/K)_308.15K_1.00E+00atm 
  27 20 r_j_ln(Q)_(kcal/mol)_308.15K_1.00E+00atm 
  28 20 r_j_Enthalpy_(kcal/mol)_318.15K_1.00E+00atm 
  29 20 r_j_Free_Energy_(kcal/mol)_318.15K_1.00E+00atm 
  30 20 r_j_Internal_Energy_(kcal/mol)_318.15K_1.00E+00atm 
  31 20 r_j_Heat_Capacity_(cal/mol/K)_318.15K_1.00E+00atm 
  32 20 r_j_ln(Q)_(kcal/mol)_318.15K_1.00E+00atm 
  33 20 r_j_Enthalpy_(kcal/mol)_328.15K_1.00E+00atm 
  34 20 r_j_Free_Energy_(kcal/mol)_328.15K_1.00E+00atm 
  35 20 r_j_Internal_Energy_(kcal/mol)_328.15K_1.00E+00atm 
  36 20 r_j_Heat_Capacity_(cal/mol/K)_328.15K_1.00E+00atm 
  37 20 r_j_ln(Q)_(kcal/mol)_328.15K_1.00E+00atm 
  38 20 r_j_Enthalpy_(kcal/mol)_338.15K_1.00E+00atm 
  39 20 r_j_Free_Energy_(kcal/mol)_338.15K_1.00E+00atm 
  40 20 r_j_Internal_Energy_(kcal/mol)_338.15K_1.00E+00atm 
  41 20 r_j_Heat_Capacity_(cal/mol/K)_338.15K_1.00E+00atm 
  42 20 r_j_ln(Q)_(kcal/mol)_338.15K_1.00E+00atm 
  43 20 r_j_Enthalpy_(kcal/mol)_348.15K_1.00E+00atm 
  44 20 r_j_Free_Energy_(kcal/mol)_348.15K_1.00E+00atm 
  45 20 r_j_Internal_Energy_(kcal/mol)_348.15K_1.00E+00atm 
  46 20 r_j_Heat_Capacity_(cal/mol/K)_348.15K_1.00E+00atm 
  47 20 r_j_ln(Q)_(kcal/mol)_348.15K_1.00E+00atm 
  48 20 r_j_Enthalpy_(kcal/mol)_358.15K_1.00E+00atm 
  49 20 r_j_Free_Energy_(kcal/mol)_358.15K_1.00E+00atm 
  50 20 r_j_Internal_Energy_(kcal/mol)_358.15K_1.00E+00atm 
  51 20 r_j_Heat_Capacity_(cal/mol/K)_358.15K_1.00E+00atm 
  52 20 r_j_ln(Q)_(kcal/mol)_358.15K_1.00E+00atm 
  53 20 r_j_Enthalpy_(kcal/mol)_368.15K_1.00E+00atm 
  54 20 r_j_Free_Energy_(kcal/mol)_368.15K_1.00E+00atm 
  55 20 r_j_Internal_Energy_(kcal/mol)_368.15K_1.00E+00atm 
  56 20 r_j_Heat_Capacity_(cal/mol/K)_368.15K_1.00E+00atm 
  57 20 r_j_ln(Q)_(kcal/mol)_368.15K_1.00E+00atm 
  58 20 r_j_Enthalpy_(kcal/mol)_378.15K_1.00E+00atm 
  59 20 r_j_Free_Energy_(kcal/mol)_378.15K_1.00E+00atm 
  60 20 r_j_Internal_Energy_(kcal/mol)_378.15K_1.00E+00atm 
  61 20 r_j_Heat_Capacity_(cal/mol/K)_378.15K_1.00E+00atm 
  62 20 r_j_ln(Q)_(kcal/mol)_378.15K_1.00E+00atm 
  63 20 r_j_Enthalpy_(kcal/mol)_388.15K_1.00E+00atm 
  64 20 r_j_Free_Energy_(kcal/mol)_388.15K_1.00E+00atm 
  65 20 r_j_Internal_Energy_(kcal/mol)_388.15K_1.00E+00atm 
  66 20 r_j_Heat_Capacity_(cal/mol/K)_388.15K_1.00E+00atm 
  67 20 r_j_ln(Q)_(kcal/mol)_388.15K_1.00E+00atm 
  68 30 s_m_job_name 
  69 20 r_j_Gas_Phase_Energy 
  70 20 r_j_HOMO 
  71 20 r_j_LUMO 
  72 20 r_j_Zero_Point_Energy_(kcal/mol) 
  73 20 r_j_Entropy_(cal/mol/K)_298.15K_1.00E+00atm 
  74 20 r_j_Total_Internal_Energy_(au)_298.15K_1.00E+00atm 
  75 20 r_j_Total_Enthalpy_(au)_298.15K_1.00E+00atm 
  76 20 r_j_Total_Free_Energy_(au)_298.15K_1.00E+00atm 
  77 20 r_j_ESP_min,_kcal/mol 
  78 20 r_j_ESP_max,_kcal/mol 
  79 20 r_j_ESP_mean,_kcal/mol 
  80 20 r_j_ESP_pos_mean,_kcal/mol 
  81 20 r_j_ESP_neg_mean,_kcal/mol 
  82 20 r_j_ESP_pos_variance,_(kcal/mol)**2 
  83 20 r_j_ESP_neg_variance,_(kcal/mol)**2 
  84 20 r_j_ESP_total_variance,_(kcal/mol)**2 
  85 20 r_j_ESP_balance 
  86 20 r_j_ESP_local_polarity,_kcal/mol 
  :::
 } 
 m_atom[43] { 
  # First column is atom index #
  i_m_mmod_type
  r_m_x_coord
  r_m_y_coord
  r_m_z_coord
  i_m_color
  r_m_charge1
  r_m_charge2
  i_m_atomic_number
  s_m_color_rgb
  s_m_atom_name
  r_j_EPN
  r_j_Max_surface_ESP
  r_j_Min_surface_ESP
  i_m_Hcount
  i_rdk_index
  r_j_Mulliken_Charges
  i_j_separated_energy_at_no
  b_matsci_Reaction_Workflow_Keep_Atom
  i_matsci_Reaction_Workflow_Superposition_Atom
  :::
  1 3 3.418568 0.788157 0.112652 2 0.15752 0.15752 6 A0A0A0  C1  -14.6855535231159 0 0 2 3 <> <> <> <>
  2 16 2.619331 0.352152 -0.980888 70 -0.36637 -0.36637 8 FF2F2F  O2  -22.3102378551749 -2.54628954118894 -20.8431116048607 0 4 <> <> <> <>
  3 2 1.732255 -0.680157 -0.807434 2 0.15251 0.15251 6 A0A0A0  C3  -14.6999387245182 -2.89996885335558 -15.3243565166733 0 5 <> <> <> <>
  4 2 0.784966 -0.834833 -1.822769 2 -0.17905 -0.17905 6 A0A0A0  C4  -14.7643123156761 -9.66622695116024 -16.1393926483607 1 6 <> <> <> <>
  5 2 -0.176666 -1.838563 -1.741856 2 -0.09274 -0.09274 6 A0A0A0  C5  -14.7612126504504 -6.39602443630482 -16.0970621383636 1 7 <> <> <> <>
  6 2 -0.231498 -2.722337 -0.652810 2 -0.09643 -0.09643 6 A0A0A0  C6  -14.7567353925293 -11.9883316407765 -15.7222066700524 0 8 <> <> <> <>
  7 2 0.740770 -2.554075 0.343552 2 -0.09274 -0.09274 6 A0A0A0  C7  -14.7602848975497 -8.39501242917466 -15.9199842918509 1 9 <> <> <> <>
  8 2 1.714127 -1.555701 0.284038 2 -0.17905 -0.17905 6 A0A0A0  C8  -14.7618442459417 -4.18206190441442 -15.842790985743 1 10 <> <> <> <>
  9 3 -1.294730 -3.825577 -0.515431 2 0.01506 0.01506 6 A0A0A0  C9  -14.7320215514032 0 0 0 11 <> <> <> <>
  10 3 -0.597818 -5.204221 -0.447478 2 -0.16558 -0.16558 6 A0A0A0  C10  -14.7694689686953 0 0 3 12 <> <> <> <>
  11 3 -2.276105 -3.839473 -1.701794 2 -0.16558 -0.16558 6 A0A0A0  C11  -14.7689344019239 0 0 3 13 <> <> <> <>
  12 3 -2.110949 -3.599198 0.778995 2 -0.16558 -0.16558 6 A0A0A0  C12  -14.7702240798547 0 0 3 14 <> <> <> <>
  13 41 4.056815 1.565641 -0.318959 21 0.04650 0.04650 1 FFFFFF  H13  -1.09866152431779 18.972865031114 -9.56424929702084 0 <> <> <> <> <>
  14 41 4.066582 -0.012849 0.496926 21 0.04650 0.04650 1 FFFFFF  H14  -1.09941749663614 19.4462008635112 -4.8853252446083 0 <> <> <> <> <>
  15 41 0.807501 -0.146775 -2.661536 21 0.13664 0.13664 1 FFFFFF  H15  -1.11160667297817 9.52567141076382 -16.381536731095 0 <> <> <> <> <>
  16 41 -0.898437 -1.914902 -2.546809 21 0.13284 0.13284 1 FFFFFF  H16  -1.11539950676493 11.3835993795611 -10.0524922808677 0 <> <> <> <> <>
  17 41 0.741099 -3.207305 1.211298 21 0.13284 0.13284 1 FFFFFF  H17  -1.11406718707905 13.4203797383648 -9.31789727615101 0 <> <> <> <> <>
  18 41 2.409417 -1.440351 1.105878 21 0.13664 0.13664 1 FFFFFF  H18  -1.10898851383473 10.8892007242545 -15.2862573262054 0 <> <> <> <> <>
  19 41 0.082424 -5.272016 0.406711 21 0.06102 0.06102 1 FFFFFF  H19  -1.13078598111203 11.5483925515256 -9.66742594327162 0 <> <> <> <> <>
  20 41 -1.339708 -6.004959 -0.347509 21 0.06102 0.06102 1 FFFFFF  H20  -1.13038329387471 8.03199545684421 -1.762711093245 0 <> <> <> <> <>
  21 41 -0.014335 -5.390007 -1.355209 21 0.06102 0.06102 1 FFFFFF  H21  -1.13170221707317 5.31606225572487 -13.1166494684199 0 <> <> <> <> <>
  22 41 -2.822605 -2.894181 -1.785580 21 0.06102 0.06102 1 FFFFFF  H22  -1.12907669972142 6.68811107516217 -0.955078817021542 0 <> <> <> <> <>
  23 41 -1.762820 -4.026554 -2.650877 21 0.06102 0.06102 1 FFFFFF  H23  -1.12903186040784 7.301714290386 -4.42878184033799 0 <> <> <> <> <>
  24 41 -3.013903 -4.636463 -1.562206 21 0.06102 0.06102 1 FFFFFF  H24  -1.12877440915202 8.58484785894533 -0.940944441900011 0 <> <> <> <> <>
  25 41 -2.627306 -2.634701 0.749835 21 0.06102 0.06102 1 FFFFFF  H25  -1.13245875064579 2.49421855696708 -2.19948915588038 0 <> <> <> <> <>
  26 41 -2.864077 -4.386620 0.899523 21 0.06102 0.06102 1 FFFFFF  H26  -1.13076047209832 7.802217900539 -1.98092665854503 0 <> <> <> <> <>
  27 41 -1.473541 -3.609796 1.668024 21 0.06102 0.06102 1 FFFFFF  H27  -1.1312722430924 11.3021492146825 -5.02560774495466 0 <> <> <> <> <>
  28 3 3.263239 1.736995 2.517138 24 -0.06316 -0.06316 6 696969  C28  -14.6899706198801 15.042270462134 -0.528760760274842 2 <> -0.01523 1 1 <>
  29 16 2.452531 0.558021 2.432896 70 -0.27379 -0.27379 8 FF2F2F  O1  -22.3243493623862 -1.45771655023444 -19.9348412105991 0 <> -0.4555 2 1 <>
  30 3 2.609745 1.372580 1.252377 24 -0.01671 -0.01671 6 696969  C2  -14.6886731904045 11.217385732806 7.84674052460767 1 <> 0.12847 3 1 2
  31 41 2.857221 2.549894 3.118731 21 0.10817 0.10817 1 FFFFFF  H1  -1.09528219343429 17.8659517453711 -6.69512711897522 0 <> 0.09523 5 1 <>
  32 41 4.332209 1.557043 2.643610 21 0.10817 0.10817 1 FFFFFF  H2  -1.0931686338156 20.9546273058902 -5.71731739917922 0 <> 0.13032 6 1 <>
  33 41 1.699225 1.894950 0.956357 21 0.13414 0.13414 1 FFFFFF  H3  -1.10128650740111 13.2595186139626 -31.8459466413789 0 <> 0.09262 7 1 3
  34 3 -1.883345 0.274764 1.876847 24 0.05056 0.05056 6 696969  C34  -14.7452518959178 0 0 2 <> -0.05731 11 1 <>
  35 26 -0.528742 0.746955 1.572812 38 -0.93975 -0.93975 7 2F2FFF  N1  -18.4173402361704 -22.6271281201602 -36.5665040966782 2 <> -0.59647 12 1 <>
  36 3 -2.753661 0.335122 0.622188 24 -0.17361 -0.17361 6 696969  C36  -14.7793853641274 0 0 3 <> -0.33385 13 1 <>
  37 41 -1.910926 -0.753956 2.280661 21 0.05356 0.05356 1 FFFFFF  H7  -1.15284747992225 0.73942652230324 -8.86147289901341 0 <> 0.10069 14 1 <>
  38 41 -2.310903 0.923751 2.652280 21 0.05356 0.05356 1 FFFFFF  H8  -1.14765243855987 2.41808980259138 -27.8625931844781 0 <> 0.07668 15 1 <>
  39 43 0.079715 0.632517 2.380917 21 0.38111 0.38111 1 FFFFFF  H9  -1.09301818832656 7.80619749831055 -26.0165163700329 0 <> 0.2374 16 1 <>
  40 43 -0.129832 0.136475 0.863281 21 0.38111 0.38111 1 FFFFFF  H10  -1.09428281809787 -8.81393513483972 -29.8497840875288 0 <> 0.23796 17 1 <>
  41 41 -3.776914 0.005049 0.831800 21 0.06449 0.06449 1 FFFFFF  H11  -1.13741911959744 4.5254497657178 -6.1627588868221 0 <> 0.09684 18 1 <>
  42 41 -2.786559 1.355440 0.227519 21 0.06449 0.06449 1 FFFFFF  H12  -1.14335131989666 -0.576591341966864 -33.8740224304586 0 <> 0.09085 19 1 <>
  43 41 -2.341465 -0.314088 -0.160085 21 0.06449 0.06449 1 FFFFFF  H43  -1.14066075069367 2.9780113569505 -15.7659708322708 0 <> 0.15744 20 1 <>
  :::
 } 
 m_bond[43] { 
  # First column is bond index #
  i_m_from
  i_m_to
  i_m_order
  :::
  1 1 2 1
  2 1 13 1
  3 1 14 1
  4 1 30 1
  5 2 3 1
  6 3 8 2
  7 3 4 1
  8 4 5 2
  9 4 15 1
  10 5 6 1
  11 5 16 1
  12 6 7 2
  13 6 9 1
  14 7 8 1
  15 7 17 1
  16 8 18 1
  17 9 10 1
  18 9 11 1
  19 9 12 1
  20 10 19 1
  21 10 20 1
  22 10 21 1
  23 11 22 1
  24 11 23 1
  25 11 24 1
  26 12 25 1
  27 12 26 1
  28 12 27 1
  29 28 32 1
  30 28 31 1
  31 28 29 1
  32 28 30 1
  33 29 30 1
  34 30 33 1
  35 34 37 1
  36 34 38 1
  37 34 35 1
  38 34 36 1
  39 35 40 1
  40 35 39 1
  41 36 43 1
  42 36 41 1
  43 36 42 1
  :::
 } 
} 

f_m_ct { 
 s_m_title
 s_m_entry_id
 s_m_entry_name
 i_m_Spin_multiplicity
 s_j_QM_Method
 s_j_QM_Basis
 r_j_Final_Energy
 s_j_Jaguar_input_file
 s_j_Jaguar_output_file
 s_m_Source_Path
 s_m_Source_File
 i_m_Source_File_Index
 s_j_Task
 s_j_Jaguar_restart_input_file
 s_j_Jaguar_restart_mae_file
 s_j_Jaguar_log_file
 s_j_Jaguar_mae_file
 i_j_Number_of_canonical_orbitals
 r_j_Lowest_Frequency_(cm-1)
 r_j_Highest_Frequency_(cm-1)
 r_j_2nd_Lowest_Frequency_(cm-1)
 i_j_Num_Negative_Frequencies
 b_matsci_Reaction_Workflow_Structure
 s_matsci_Reaction_Workflow_Conformers_Group
 s_matsci_Reaction_Workflow_Sibling_Group
 i_mmod_Serial_Number-OPLS3e
 r_mmod_Relative_Potential_Energy-OPLS3e_global
 i_matsci_Workflow_Stage
 i_j_Geometry_convergence_category
 r_j_Enthalpy_(kcal/mol)_298.15K_1.00E+00atm
 r_j_Free_Energy_(kcal/mol)_298.15K_1.00E+00atm
 r_j_Internal_Energy_(kcal/mol)_298.15K_1.00E+00atm
 r_j_Heat_Capacity_(cal/mol/K)_298.15K_1.00E+00atm
 r_j_ln(Q)_(kcal/mol)_298.15K_1.00E+00atm
 r_j_Enthalpy_(kcal/mol)_308.15K_1.00E+00atm
 r_j_Free_Energy_(kcal/mol)_308.15K_1.00E+00atm
 r_j_Internal_Energy_(kcal/mol)_308.15K_1.00E+00atm
 r_j_Heat_Capacity_(cal/mol/K)_308.15K_1.00E+00atm
 r_j_ln(Q)_(kcal/mol)_308.15K_1.00E+00atm
 r_j_Enthalpy_(kcal/mol)_318.15K_1.00E+00atm
 r_j_Free_Energy_(kcal/mol)_318.15K_1.00E+00atm
 r_j_Internal_Energy_(kcal/mol)_318.15K_1.00E+00atm
 r_j_Heat_Capacity_(cal/mol/K)_318.15K_1.00E+00atm
 r_j_ln(Q)_(kcal/mol)_318.15K_1.00E+00atm
 r_j_Enthalpy_(kcal/mol)_328.15K_1.00E+00atm
 r_j_Free_Energy_(kcal/mol)_328.15K_1.00E+00atm
 r_j_Internal_Energy_(kcal/mol)_328.15K_1.00E+00atm
 r_j_Heat_Capacity_(cal/mol/K)_328.15K_1.00E+00atm
 r_j_ln(Q)_(kcal/mol)_328.15K_1.00E+00atm
 r_j_Enthalpy_(kcal/mol)_338.15K_1.00E+00atm
 r_j_Free_Energy_(kcal/mol)_338.15K_1.00E+00atm
 r_j_Internal_Energy_(kcal/mol)_338.15K_1.00E+00atm
 r_j_Heat_Capacity_(cal/mol/K)_338.15K_1.00E+00atm
 r_j_ln(Q)_(kcal/mol)_338.15K_1.00E+00atm
 r_j_Enthalpy_(kcal/mol)_348.15K_1.00E+00atm
 r_j_Free_Energy_(kcal/mol)_348.15K_1.00E+00atm
 r_j_Internal_Energy_(kcal/mol)_348.15K_1.00E+00atm
 r_j_Heat_Capacity_(cal/mol/K)_348.15K_1.00E+00atm
 r_j_ln(Q)_(kcal/mol)_348.15K_1.00E+00atm
 r_j_Enthalpy_(kcal/mol)_358.15K_1.00E+00atm
 r_j_Free_Energy_(kcal/mol)_358.15K_1.00E+00atm
 r_j_Internal_Energy_(kcal/mol)_358.15K_1.00E+00atm
 r_j_Heat_Capacity_(cal/mol/K)_358.15K_1.00E+00atm
 r_j_ln(Q)_(kcal/mol)_358.15K_1.00E+00atm
 r_j_Enthalpy_(kcal/mol)_368.15K_1.00E+00atm
 r_j_Free_Energy_(kcal/mol)_368.15K_1.00E+00atm
 r_j_Internal_Energy_(kcal/mol)_368.15K_1.00E+00atm
 r_j_Heat_Capacity_(cal/mol/K)_368.15K_1.00E+00atm
 r_j_ln(Q)_(kcal/mol)_368.15K_1.00E+00atm
 r_j_Enthalpy_(kcal/mol)_378.15K_1.00E+00atm
 r_j_Free_Energy_(kcal/mol)_378.15K_1.00E+00atm
 r_j_Internal_Energy_(kcal/mol)_378.15K_1.00E+00atm
 r_j_Heat_Capacity_(cal/mol/K)_378.15K_1.00E+00atm
 r_j_ln(Q)_(kcal/mol)_378.15K_1.00E+00atm
 r_j_Enthalpy_(kcal/mol)_388.15K_1.00E+00atm
 r_j_Free_Energy_(kcal/mol)_388.15K_1.00E+00atm
 r_j_Internal_Energy_(kcal/mol)_388.15K_1.00E+00atm
 r_j_Heat_Capacity_(cal/mol/K)_388.15K_1.00E+00atm
 r_j_ln(Q)_(kcal/mol)_388.15K_1.00E+00atm
 r_j_Zero_Point_Energy_(kcal/mol)_stage_2
 r_j_Total_Internal_Energy_(au)_298.15K_1.00E+00atm_stage_2
 r_j_Total_Enthalpy_(au)_298.15K_1.00E+00atm_stage_2
 r_j_Total_Free_Energy_(au)_298.15K_1.00E+00atm_stage_2
 r_j_Entropy_(cal/mol/K)_298.15K_1.00E+00atm_stage_2
 r_j_Total_Internal_Energy_(au)_308.15K_1.00E+00atm_stage_2
 r_j_Total_Enthalpy_(au)_308.15K_1.00E+00atm_stage_2
 r_j_Total_Free_Energy_(au)_308.15K_1.00E+00atm_stage_2
 r_j_Entropy_(cal/mol/K)_308.15K_1.00E+00atm_stage_2
 r_j_Total_Internal_Energy_(au)_318.15K_1.00E+00atm_stage_2
 r_j_Total_Enthalpy_(au)_318.15K_1.00E+00atm_stage_2
 r_j_Total_Free_Energy_(au)_318.15K_1.00E+00atm_stage_2
 r_j_Entropy_(cal/mol/K)_318.15K_1.00E+00atm_stage_2
 r_j_Total_Internal_Energy_(au)_328.15K_1.00E+00atm_stage_2
 r_j_Total_Enthalpy_(au)_328.15K_1.00E+00atm_stage_2
 r_j_Total_Free_Energy_(au)_328.15K_1.00E+00atm_stage_2
 r_j_Entropy_(cal/mol/K)_328.15K_1.00E+00atm_stage_2
 r_j_Total_Internal_Energy_(au)_338.15K_1.00E+00atm_stage_2
 r_j_Total_Enthalpy_(au)_338.15K_1.00E+00atm_stage_2
 r_j_Total_Free_Energy_(au)_338.15K_1.00E+00atm_stage_2
 r_j_Entropy_(cal/mol/K)_338.15K_1.00E+00atm_stage_2
 r_j_Total_Internal_Energy_(au)_348.15K_1.00E+00atm_stage_2
 r_j_Total_Enthalpy_(au)_348.15K_1.00E+00atm_stage_2
 r_j_Total_Free_Energy_(au)_348.15K_1.00E+00atm_stage_2
 r_j_Entropy_(cal/mol/K)_348.15K_1.00E+00atm_stage_2
 r_j_Total_Internal_Energy_(au)_358.15K_1.00E+00atm_stage_2
 r_j_Total_Enthalpy_(au)_358.15K_1.00E+00atm_stage_2
 r_j_Total_Free_Energy_(au)_358.15K_1.00E+00atm_stage_2
 r_j_Entropy_(cal/mol/K)_358.15K_1.00E+00atm_stage_2
 r_j_Total_Internal_Energy_(au)_368.15K_1.00E+00atm_stage_2
 r_j_Total_Enthalpy_(au)_368.15K_1.00E+00atm_stage_2
 r_j_Total_Free_Energy_(au)_368.15K_1.00E+00atm_stage_2
 r_j_Entropy_(cal/mol/K)_368.15K_1.00E+00atm_stage_2
 r_j_Total_Internal_Energy_(au)_378.15K_1.00E+00atm_stage_2
 r_j_Total_Enthalpy_(au)_378.15K_1.00E+00atm_stage_2
 r_j_Total_Free_Energy_(au)_378.15K_1.00E+00atm_stage_2
 r_j_Entropy_(cal/mol/K)_378.15K_1.00E+00atm_stage_2
 r_j_Total_Internal_Energy_(au)_388.15K_1.00E+00atm_stage_2
 r_j_Total_Enthalpy_(au)_388.15K_1.00E+00atm_stage_2
 r_j_Total_Free_Energy_(au)_388.15K_1.00E+00atm_stage_2
 r_j_Entropy_(cal/mol/K)_388.15K_1.00E+00atm_stage_2
 r_j_Gas_Phase_Energy_stage_2
 r_j_HOMO_stage_2
 r_j_LUMO_stage_2
 s_m_job_name
 r_j_Gas_Phase_Energy
 r_j_HOMO
 r_j_LUMO
 r_j_Zero_Point_Energy_(kcal/mol)
 r_j_Entropy_(cal/mol/K)_298.15K_1.00E+00atm
 r_j_Total_Internal_Energy_(au)_298.15K_1.00E+00atm
 r_j_Total_Enthalpy_(au)_298.15K_1.00E+00atm
 r_j_Total_Free_Energy_(au)_298.15K_1.00E+00atm
 r_j_ESP_min,_kcal/mol
 r_j_ESP_max,_kcal/mol
 r_j_ESP_mean,_kcal/mol
 r_j_ESP_pos_mean,_kcal/mol
 r_j_ESP_neg_mean,_kcal/mol
 r_j_ESP_pos_variance,_(kcal/mol)**2
 r_j_ESP_neg_variance,_(kcal/mol)**2
 r_j_ESP_total_variance,_(kcal/mol)**2
 r_j_ESP_balance
 r_j_ESP_local_polarity,_kcal/mol
 s_j_jname
 i_m_ct_format
 :::
 Epoxy_frag4_reactant-8 
  363 
  Epoxy_frag4_reactant-8_stage_2 
  1
  DFT(b3lyp-d3) 
  cc-pvtz(-f) 
  -792.106841069317
  /home/laurikai/Schrodinger_WD/Frag4_LACVP-rxwf_spe_B3LYP-D3_CC-PVTZ-F/Epoxy_frag4_reactant-8_isomer2.in 
  /home/laurikai/Schrodinger_WD/Frag4_LACVP-rxwf_spe_B3LYP-D3_CC-PVTZ-F/Epoxy_frag4_reactant-8_isomer2.out 
  /home/laurikai/.schrodinger/tmp 
  tmp0zsgxb6j.mae 
  1
  "Single Point" 
  /home/laurikai/Schrodinger_WD/Frag4_LACVP-rxwf_spe_B3LYP-D3_CC-PVTZ-F/Epoxy_frag4_reactant-8_isomer2.01.in 
  /home/laurikai/Schrodinger_WD/Frag4_LACVP-rxwf_spe_B3LYP-D3_CC-PVTZ-F/Epoxy_frag4_reactant-8_isomer2.01.mae 
  /home/laurikai/Schrodinger_WD/Frag4_LACVP-rxwf_spe_B3LYP-D3_CC-PVTZ-F/Epoxy_frag4_reactant-8_isomer2.log 
  /home/laurikai/Schrodinger_WD/Frag4_LACVP-rxwf_spe_B3LYP-D3_CC-PVTZ-F/Epoxy_frag4_reactant-8_isomer2.mae 
  631
  45.4272293390247
  3517.47980800599
  50.013253746704
  0
  1
  reactant 
  reactant 
  1
  6.6459579467774
  2
  3
  12.880358894309
  -28.9672505907415
  12.2878733054817
  76.1190383325156
  48.8910635751956
  13.9832398529689
  -30.8771041145137
  13.3708822001192
  79.0483162822468
  50.4233171102291
  14.8050577242527
  -32.3460305645556
  14.1728280073806
  81.3407158351551
  51.1618320071825
  15.6497894657949
  -33.841148879612
  14.9976876849005
  83.6304689745479
  51.8955013942698
  16.5173901657603
  -35.362358550782
  15.8454163208435
  85.9139076703592
  52.6246055829161
  17.4077789788409
  -36.9095631576366
  16.7159330699017
  88.1875228561551
  53.349398588236
  18.3208409771957
  -38.482669008135
  17.6091230042341
  90.4480140996023
  54.0701098891788
  19.2564294240473
  -40.0815839884461
  18.5248393870634
  92.6923248272322
  54.7869461887247
  20.2143683362549
  -41.7062166037855
  19.4629062352486
  94.917665242716
  55.5000931489888
  21.1944552230053
  -43.3564751911164
  20.4231210579766
  97.1215249559733
  56.2097170809272
  239.182037840745
  -791.459096073256
  -791.458151887364
  -791.526069299466
  142.94422026555
  -791.457854619113
  -791.45687876507
  -791.528368274173
  145.579568286492
  -791.456576637113
  -791.455569114921
  -791.530709157491
  148.203955017471
  -791.455262139537
  -791.454222949194
  -791.533091780202
  150.81803548806
  -791.453911197955
  -791.452840339463
  -791.535515982137
  153.422294001308
  -791.452523941203
  -791.451421414561
  -791.537981609639
  156.017067748033
  -791.45110055243
  -791.449966357638
  -791.5404885134
  158.602568715149
  -791.449641265477
  -791.448475402535
  -791.543036546628
  161.178903741664
  -791.448146360789
  -791.446948829697
  -791.545625563516
  163.746092661749
  -791.446616161057
  -791.445386961815
  -791.54825541799
  166.304084539796
  -791.860323318176
  -0.218469915837771
  -0.00417327120215871
  828_Epoxy_frag4_rxwf_LACVPss 
  -792.106841069317
  -0.226605584854921
  -0.0181424289181013
  237.329132252989
  140.357569964952
  -791.709051047824
  -791.708106861932
  -791.774795273001
  -32.4448401726192
  20.7898179145678
  0.936330500354448
  6.96420462967185
  -9.72989372189778
  26.4206868130013
  74.4932364380232
  100.913923251024
  0.193267471468858
  7.75430608246721
  Epoxy_frag4_reactant-8_isomer2 
  2
 m_depend[87] { 
  # First column is dependency index #
  i_m_depend_dependency
  s_m_depend_property
  :::
  1 20 i_m_Spin_multiplicity 
  2 20 s_j_QM_Method 
  3 20 s_j_QM_Basis 
  4 20 r_j_Final_Energy 
  5 20 s_j_Jaguar_input_file 
  6 20 s_j_Jaguar_output_file 
  7 20 s_j_Task 
  8 20 s_j_Jaguar_restart_input_file 
  9 20 s_j_Jaguar_restart_mae_file 
  10 20 s_j_Jaguar_log_file 
  11 20 s_j_Jaguar_mae_file 
  12 20 i_j_Number_of_canonical_orbitals 
  13 20 r_j_Lowest_Frequency_(cm-1) 
  14 20 r_j_Highest_Frequency_(cm-1) 
  15 20 r_j_2nd_Lowest_Frequency_(cm-1) 
  16 20 i_j_Num_Negative_Frequencies 
  17 10 i_mmod_Serial_Number-OPLS3e 
  18 20 i_j_Geometry_convergence_category 
  19 20 r_j_Enthalpy_(kcal/mol)_298.15K_1.00E+00atm 
  20 20 r_j_Free_Energy_(kcal/mol)_298.15K_1.00E+00atm 
  21 20 r_j_Internal_Energy_(kcal/mol)_298.15K_1.00E+00atm 
  22 20 r_j_Heat_Capacity_(cal/mol/K)_298.15K_1.00E+00atm 
  23 20 r_j_ln(Q)_(kcal/mol)_298.15K_1.00E+00atm 
  24 20 r_j_Enthalpy_(kcal/mol)_308.15K_1.00E+00atm 
  25 20 r_j_Free_Energy_(kcal/mol)_308.15K_1.00E+00atm 
  26 20 r_j_Internal_Energy_(kcal/mol)_308.15K_1.00E+00atm 
  27 20 r_j_Heat_Capacity_(cal/mol/K)_308.15K_1.00E+00atm 
  28 20 r_j_ln(Q)_(kcal/mol)_308.15K_1.00E+00atm 
  29 20 r_j_Enthalpy_(kcal/mol)_318.15K_1.00E+00atm 
  30 20 r_j_Free_Energy_(kcal/mol)_318.15K_1.00E+00atm 
  31 20 r_j_Internal_Energy_(kcal/mol)_318.15K_1.00E+00atm 
  32 20 r_j_Heat_Capacity_(cal/mol/K)_318.15K_1.00E+00atm 
  33 20 r_j_ln(Q)_(kcal/mol)_318.15K_1.00E+00atm 
  34 20 r_j_Enthalpy_(kcal/mol)_328.15K_1.00E+00atm 
  35 20 r_j_Free_Energy_(kcal/mol)_328.15K_1.00E+00atm 
  36 20 r_j_Internal_Energy_(kcal/mol)_328.15K_1.00E+00atm 
  37 20 r_j_Heat_Capacity_(cal/mol/K)_328.15K_1.00E+00atm 
  38 20 r_j_ln(Q)_(kcal/mol)_328.15K_1.00E+00atm 
  39 20 r_j_Enthalpy_(kcal/mol)_338.15K_1.00E+00atm 
  40 20 r_j_Free_Energy_(kcal/mol)_338.15K_1.00E+00atm 
  41 20 r_j_Internal_Energy_(kcal/mol)_338.15K_1.00E+00atm 
  42 20 r_j_Heat_Capacity_(cal/mol/K)_338.15K_1.00E+00atm 
  43 20 r_j_ln(Q)_(kcal/mol)_338.15K_1.00E+00atm 
  44 20 r_j_Enthalpy_(kcal/mol)_348.15K_1.00E+00atm 
  45 20 r_j_Free_Energy_(kcal/mol)_348.15K_1.00E+00atm 
  46 20 r_j_Internal_Energy_(kcal/mol)_348.15K_1.00E+00atm 
  47 20 r_j_Heat_Capacity_(cal/mol/K)_348.15K_1.00E+00atm 
  48 20 r_j_ln(Q)_(kcal/mol)_348.15K_1.00E+00atm 
  49 20 r_j_Enthalpy_(kcal/mol)_358.15K_1.00E+00atm 
  50 20 r_j_Free_Energy_(kcal/mol)_358.15K_1.00E+00atm 
  51 20 r_j_Internal_Energy_(kcal/mol)_358.15K_1.00E+00atm 
  52 20 r_j_Heat_Capacity_(cal/mol/K)_358.15K_1.00E+00atm 
  53 20 r_j_ln(Q)_(kcal/mol)_358.15K_1.00E+00atm 
  54 20 r_j_Enthalpy_(kcal/mol)_368.15K_1.00E+00atm 
  55 20 r_j_Free_Energy_(kcal/mol)_368.15K_1.00E+00atm 
  56 20 r_j_Internal_Energy_(kcal/mol)_368.15K_1.00E+00atm 
  57 20 r_j_Heat_Capacity_(cal/mol/K)_368.15K_1.00E+00atm 
  58 20 r_j_ln(Q)_(kcal/mol)_368.15K_1.00E+00atm 
  59 20 r_j_Enthalpy_(kcal/mol)_378.15K_1.00E+00atm 
  60 20 r_j_Free_Energy_(kcal/mol)_378.15K_1.00E+00atm 
  61 20 r_j_Internal_Energy_(kcal/mol)_378.15K_1.00E+00atm 
  62 20 r_j_Heat_Capacity_(cal/mol/K)_378.15K_1.00E+00atm 
  63 20 r_j_ln(Q)_(kcal/mol)_378.15K_1.00E+00atm 
  64 20 r_j_Enthalpy_(kcal/mol)_388.15K_1.00E+00atm 
  65 20 r_j_Free_Energy_(kcal/mol)_388.15K_1.00E+00atm 
  66 20 r_j_Internal_Energy_(kcal/mol)_388.15K_1.00E+00atm 
  67 20 r_j_Heat_Capacity_(cal/mol/K)_388.15K_1.00E+00atm 
  68 20 r_j_ln(Q)_(kcal/mol)_388.15K_1.00E+00atm 
  69 30 s_m_job_name 
  70 20 r_j_Gas_Phase_Energy 
  71 20 r_j_HOMO 
  72 20 r_j_LUMO 
  73 20 r_j_Zero_Point_Energy_(kcal/mol) 
  74 20 r_j_Entropy_(cal/mol/K)_298.15K_1.00E+00atm 
  75 20 r_j_Total_Internal_Energy_(au)_298.15K_1.00E+00atm 
  76 20 r_j_Total_Enthalpy_(au)_298.15K_1.00E+00atm 
  77 20 r_j_Total_Free_Energy_(au)_298.15K_1.00E+00atm 
  78 20 r_j_ESP_min,_kcal/mol 
  79 20 r_j_ESP_max,_kcal/mol 
  80 20 r_j_ESP_mean,_kcal/mol 
  81 20 r_j_ESP_pos_mean,_kcal/mol 
  82 20 r_j_ESP_neg_mean,_kcal/mol 
  83 20 r_j_ESP_pos_variance,_(kcal/mol)**2 
  84 20 r_j_ESP_neg_variance,_(kcal/mol)**2 
  85 20 r_j_ESP_total_variance,_(kcal/mol)**2 
  86 20 r_j_ESP_balance 
  87 20 r_j_ESP_local_polarity,_kcal/mol 
  :::
 } 
 m_atom[43] { 
  # First column is atom index #
  i_m_mmod_type
  r_m_x_coord
  r_m_y_coord
  r_m_z_coord
  i_m_color
  r_m_charge1
  r_m_charge2
  i_m_atomic_number
  s_m_color_rgb
  s_m_atom_name
  r_j_EPN
  r_j_Max_surface_ESP
  r_j_Min_surface_ESP
  i_m_Hcount
  i_rdk_index
  r_j_Mulliken_Charges
  i_j_separated_energy_at_no
  b_matsci_Reaction_Workflow_Keep_Atom
  i_matsci_Reaction_Workflow_Superposition_Atom
  :::
  1 3 2.964911 0.201701 0.583161 2 0.15752 0.15752 6 A0A0A0  C1  -14.6856927776371 0 0 2 3 <> <> <> <>
  2 16 1.568302 0.005741 0.743905 70 -0.36637 -0.36637 8 FF2F2F  O2  -22.3021532749626 1.32038994209523 -22.0537051373575 0 4 <> <> <> <>
  3 2 1.004786 -1.101318 0.160250 2 0.15251 0.15251 6 A0A0A0  C3  -14.6945252824059 1.05755770568119 -13.3573548861124 0 5 <> <> <> <>
  4 2 1.722818 -2.175656 -0.364875 2 -0.17905 -0.17905 6 A0A0A0  C4  -14.7563444938521 -2.39343775916736 -13.691125904524 1 6 <> <> <> <>
  5 2 1.038227 -3.268137 -0.910910 2 -0.09274 -0.09274 6 A0A0A0  C5  -14.7574654486176 -5.34475993831443 -13.8141301069563 1 7 <> <> <> <>
  6 2 -0.356991 -3.327262 -0.951347 2 -0.09643 -0.09643 6 A0A0A0  C6  -14.7538112441437 -10.0190294465979 -13.9183710234022 0 8 <> <> <> <>
  7 2 -1.052259 -2.223321 -0.421565 2 -0.09274 -0.09274 6 A0A0A0  C7  -14.7573211462956 -6.42852746509548 -14.4418753797297 1 9 <> <> <> <>
  8 2 -0.394920 -1.128789 0.120891 2 -0.17905 -0.17905 6 A0A0A0  C8  -14.7601071554853 -5.60638160404783 -14.5758809613172 1 10 <> <> <> <>
  9 3 -1.137891 -4.515125 -1.538867 2 0.01506 0.01506 6 A0A0A0  C9  -14.7285486320173 0 0 0 11 <> <> <> <>
  10 3 -0.208005 -5.625281 -2.061376 2 -0.16558 -0.16558 6 A0A0A0  C10  -14.7655931262682 0 0 3 12 <> <> <> <>
  11 3 -2.012000 -4.023818 -2.716513 2 -0.16558 -0.16558 6 A0A0A0  C11  -14.7664675023015 0 0 3 13 <> <> <> <>
  12 3 -2.046744 -5.123159 -0.444940 2 -0.16558 -0.16558 6 A0A0A0  C12  -14.7661980820058 0 0 3 14 <> <> <> <>
  13 41 3.224394 0.164629 -0.485294 21 0.04650 0.04650 1 FFFFFF  H13  -1.10196361130081 20.1759847200685 -14.0060929411814 0 <> <> <> <> <>
  14 41 3.535646 -0.588792 1.095258 21 0.04650 0.04650 1 FFFFFF  H14  -1.09908864257696 20.6849625360603 -0.0275923776435218 0 <> <> <> <> <>
  15 41 2.806207 -2.185619 -0.353733 21 0.13664 0.13664 1 FFFFFF  H15  -1.10039300585243 20.7777298385974 -5.86602925348521 0 <> <> <> <> <>
  16 41 1.631951 -4.084413 -1.306562 21 0.13284 0.13284 1 FFFFFF  H16  -1.11148676776531 14.5917611425644 -6.55194040607012 0 <> <> <> <> <>
  17 41 -2.138210 -2.211496 -0.438001 21 0.13284 0.13284 1 FFFFFF  H17  -1.11004524592318 15.5546943605448 -8.36751699355821 0 <> <> <> <> <>
  18 41 -0.949005 -0.279508 0.504211 21 0.13664 0.13664 1 FFFFFF  H18  -1.10567383346744 10.113541139459 -10.9007022619851 0 <> <> <> <> <>
  19 41 0.422765 -6.033900 -1.264764 21 0.06102 0.06102 1 FFFFFF  H19  -1.12575168357052 9.61707686373766 -3.79173333986745 0 <> <> <> <> <>
  20 41 -0.805998 -6.448895 -2.465038 21 0.06102 0.06102 1 FFFFFF  H20  -1.12551625237829 10.3010792556663 1.00065122783469 0 <> <> <> <> <>
  21 41 0.442239 -5.264210 -2.865077 21 0.06102 0.06102 1 FFFFFF  H21  -1.12583498814048 9.46899993885341 -4.27258546478554 0 <> <> <> <> <>
  22 41 -2.727511 -3.259360 -2.399572 21 0.06102 0.06102 1 FFFFFF  H22  -1.12785911732221 13.1850685093177 -7.73329697274455 0 <> <> <> <> <>
  23 41 -1.390438 -3.592367 -3.507939 21 0.06102 0.06102 1 FFFFFF  H23  -1.12897527939674 6.7597571029226 -11.27136431404 0 <> <> <> <> <>
  24 41 -2.582061 -4.856458 -3.144533 21 0.06102 0.06102 1 FFFFFF  H24  -1.12744240385975 9.4789296988934 -0.52261264860782 0 <> <> <> <> <>
  25 41 -2.765458 -4.392545 -0.062192 21 0.06102 0.06102 1 FFFFFF  H25  -1.12750925969375 13.56996452432 -6.88641203369784 0 <> <> <> <> <>
  26 41 -2.615060 -5.970393 -0.845640 21 0.06102 0.06102 1 FFFFFF  H26  -1.1271526512049 9.60705488251955 -0.0805195647924219 0 <> <> <> <> <>
  27 41 -1.450621 -5.480852 0.401005 21 0.06102 0.06102 1 FFFFFF  H27  -1.12853273435264 7.36005955036602 -10.1516888777885 0 <> <> <> <> <>
  28 3 2.670783 2.237014 2.229608 24 -0.06316 -0.06316 6 696969  C28  -14.7131596215354 3.85020586851773 -10.9559521527359 2 <> -0.01523 1 1 <>
  29 16 2.567616 2.669014 0.854413 70 -0.27379 -0.27379 8 FF2F2F  O1  -22.3410722639418 -3.15556008015519 -32.4448401726192 0 <> -0.4555 2 1 <>
  30 3 3.379958 1.538324 1.150912 24 -0.01671 -0.01671 6 696969  C2  -14.691593467104 7.17310848369175 3.49709446797326 1 <> 0.12847 3 1 2
  31 41 3.238227 2.907527 2.876790 21 0.10817 0.10817 1 FFFFFF  H1  -1.11405791367297 11.7333888388583 -16.979711380988 0 <> 0.09523 5 1 <>
  32 41 1.763302 1.820534 2.661115 21 0.10817 0.10817 1 FFFFFF  H2  -1.1189909378486 3.88244237473749 -30.4871325970538 0 <> 0.13032 6 1 <>
  33 41 4.456730 1.705388 1.047182 21 0.13414 0.13414 1 FFFFFF  H3  -1.10296277063278 20.7898179145678 -14.9879111635461 0 <> 0.09262 7 1 3
  34 3 -1.426812 1.630968 2.515301 24 0.05056 0.05056 6 696969  C34  -14.7380162319076 0 0 2 <> -0.05731 11 1 <>
  35 26 -0.374009 0.879409 3.210907 38 -0.93975 -0.93975 7 2F2FFF  N1  -18.4042421927229 -16.6825295081536 -31.6795962250706 2 <> -0.59647 12 1 <>
  36 3 -0.811197 2.673445 1.581477 24 -0.17361 -0.17361 6 696969  C36  -14.7829346298765 0 0 3 <> -0.33385 13 1 <>
  37 41 -2.120114 0.989192 1.939394 21 0.05356 0.05356 1 FFFFFF  H7  -1.14534686713872 8.68189134836253 -1.14464118044458 0 <> 0.10069 14 1 <>
  38 41 -2.041173 2.132357 3.273803 21 0.05356 0.05356 1 FFFFFF  H8  -1.14056952926712 7.19156533212855 -23.0135961951411 0 <> 0.07668 15 1 <>
  39 43 -0.783943 0.226198 3.873887 21 0.38111 0.38111 1 FFFFFF  H9  -1.07883340535964 20.5743295709798 -26.7663515510294 0 <> 0.2374 16 1 <>
  40 43 0.148474 0.324236 2.536824 21 0.38111 0.38111 1 FFFFFF  H10  -1.08201207075983 6.68974078054981 -14.9531848322292 0 <> 0.23796 17 1 <>
  41 41 -1.589022 3.194747 1.013002 21 0.06449 0.06449 1 FFFFFF  H11  -1.14029887191223 3.07906478851466 -13.3003395776759 0 <> 0.09684 18 1 <>
  42 41 -0.245168 3.413988 2.154424 21 0.06449 0.06449 1 FFFFFF  H12  -1.1460638903138 -1.0953194946502 -27.0261921871396 0 <> 0.09085 19 1 <>
  43 41 -0.114254 2.212553 0.874007 21 0.06449 0.06449 1 FFFFFF  H43  -1.14599844881893 -0.601144319679393 -30.356678831984 0 <> 0.15744 20 1 <>
  :::
 } 
 m_bond[43] { 
  # First column is bond index #
  i_m_from
  i_m_to
  i_m_order
  :::
  1 1 2 1
  2 1 13 1
  3 1 14 1
  4 1 30 1
  5 2 3 1
  6 3 8 2
  7 3 4 1
  8 4 5 2
  9 4 15 1
  10 5 6 1
  11 5 16 1
  12 6 7 2
  13 6 9 1
  14 7 8 1
  15 7 17 1
  16 8 18 1
  17 9 10 1
  18 9 11 1
  19 9 12 1
  20 10 19 1
  21 10 20 1
  22 10 21 1
  23 11 22 1
  24 11 23 1
  25 11 24 1
  26 12 25 1
  27 12 26 1
  28 12 27 1
  29 28 32 1
  30 28 31 1
  31 28 29 1
  32 28 30 1
  33 29 30 1
  34 30 33 1
  35 34 37 1
  36 34 38 1
  37 34 35 1
  38 34 36 1
  39 35 40 1
  40 35 39 1
  41 36 43 1
  42 36 41 1
  43 36 42 1
  :::
 } 
} 

f_m_ct { 
 s_m_title
 s_m_entry_id
 s_m_entry_name
 i_m_Spin_multiplicity
 s_j_QM_Method
 s_j_QM_Basis
 r_j_Final_Energy
 s_j_Jaguar_input_file
 s_j_Jaguar_output_file
 s_m_Source_Path
 s_m_Source_File
 i_m_Source_File_Index
 s_j_Task
 s_j_Jaguar_restart_input_file
 s_j_Jaguar_restart_mae_file
 s_j_Jaguar_log_file
 s_j_Jaguar_mae_file
 i_j_Number_of_canonical_orbitals
 r_j_Lowest_Frequency_(cm-1)
 r_j_Highest_Frequency_(cm-1)
 r_j_2nd_Lowest_Frequency_(cm-1)
 i_j_Num_Negative_Frequencies
 b_matsci_Reaction_Workflow_Structure
 s_matsci_Reaction_Workflow_Conformers_Group
 s_matsci_Reaction_Workflow_Sibling_Group
 i_mmod_Serial_Number-OPLS3e
 r_mmod_Relative_Potential_Energy-OPLS3e_global
 i_matsci_Workflow_Stage
 i_j_Geometry_convergence_category
 r_j_Enthalpy_(kcal/mol)_298.15K_1.00E+00atm
 r_j_Free_Energy_(kcal/mol)_298.15K_1.00E+00atm
 r_j_Internal_Energy_(kcal/mol)_298.15K_1.00E+00atm
 r_j_Heat_Capacity_(cal/mol/K)_298.15K_1.00E+00atm
 r_j_ln(Q)_(kcal/mol)_298.15K_1.00E+00atm
 r_j_Enthalpy_(kcal/mol)_308.15K_1.00E+00atm
 r_j_Free_Energy_(kcal/mol)_308.15K_1.00E+00atm
 r_j_Internal_Energy_(kcal/mol)_308.15K_1.00E+00atm
 r_j_Heat_Capacity_(cal/mol/K)_308.15K_1.00E+00atm
 r_j_ln(Q)_(kcal/mol)_308.15K_1.00E+00atm
 r_j_Enthalpy_(kcal/mol)_318.15K_1.00E+00atm
 r_j_Free_Energy_(kcal/mol)_318.15K_1.00E+00atm
 r_j_Internal_Energy_(kcal/mol)_318.15K_1.00E+00atm
 r_j_Heat_Capacity_(cal/mol/K)_318.15K_1.00E+00atm
 r_j_ln(Q)_(kcal/mol)_318.15K_1.00E+00atm
 r_j_Enthalpy_(kcal/mol)_328.15K_1.00E+00atm
 r_j_Free_Energy_(kcal/mol)_328.15K_1.00E+00atm
 r_j_Internal_Energy_(kcal/mol)_328.15K_1.00E+00atm
 r_j_Heat_Capacity_(cal/mol/K)_328.15K_1.00E+00atm
 r_j_ln(Q)_(kcal/mol)_328.15K_1.00E+00atm
 r_j_Enthalpy_(kcal/mol)_338.15K_1.00E+00atm
 r_j_Free_Energy_(kcal/mol)_338.15K_1.00E+00atm
 r_j_Internal_Energy_(kcal/mol)_338.15K_1.00E+00atm
 r_j_Heat_Capacity_(cal/mol/K)_338.15K_1.00E+00atm
 r_j_ln(Q)_(kcal/mol)_338.15K_1.00E+00atm
 r_j_Enthalpy_(kcal/mol)_348.15K_1.00E+00atm
 r_j_Free_Energy_(kcal/mol)_348.15K_1.00E+00atm
 r_j_Internal_Energy_(kcal/mol)_348.15K_1.00E+00atm
 r_j_Heat_Capacity_(cal/mol/K)_348.15K_1.00E+00atm
 r_j_ln(Q)_(kcal/mol)_348.15K_1.00E+00atm
 r_j_Enthalpy_(kcal/mol)_358.15K_1.00E+00atm
 r_j_Free_Energy_(kcal/mol)_358.15K_1.00E+00atm
 r_j_Internal_Energy_(kcal/mol)_358.15K_1.00E+00atm
 r_j_Heat_Capacity_(cal/mol/K)_358.15K_1.00E+00atm
 r_j_ln(Q)_(kcal/mol)_358.15K_1.00E+00atm
 r_j_Enthalpy_(kcal/mol)_368.15K_1.00E+00atm
 r_j_Free_Energy_(kcal/mol)_368.15K_1.00E+00atm
 r_j_Internal_Energy_(kcal/mol)_368.15K_1.00E+00atm
 r_j_Heat_Capacity_(cal/mol/K)_368.15K_1.00E+00atm
 r_j_ln(Q)_(kcal/mol)_368.15K_1.00E+00atm
 r_j_Enthalpy_(kcal/mol)_378.15K_1.00E+00atm
 r_j_Free_Energy_(kcal/mol)_378.15K_1.00E+00atm
 r_j_Internal_Energy_(kcal/mol)_378.15K_1.00E+00atm
 r_j_Heat_Capacity_(cal/mol/K)_378.15K_1.00E+00atm
 r_j_ln(Q)_(kcal/mol)_378.15K_1.00E+00atm
 r_j_Enthalpy_(kcal/mol)_388.15K_1.00E+00atm
 r_j_Free_Energy_(kcal/mol)_388.15K_1.00E+00atm
 r_j_Internal_Energy_(kcal/mol)_388.15K_1.00E+00atm
 r_j_Heat_Capacity_(cal/mol/K)_388.15K_1.00E+00atm
 r_j_ln(Q)_(kcal/mol)_388.15K_1.00E+00atm
 r_j_Zero_Point_Energy_(kcal/mol)_stage_2
 r_j_Total_Internal_Energy_(au)_298.15K_1.00E+00atm_stage_2
 r_j_Total_Enthalpy_(au)_298.15K_1.00E+00atm_stage_2
 r_j_Total_Free_Energy_(au)_298.15K_1.00E+00atm_stage_2
 r_j_Entropy_(cal/mol/K)_298.15K_1.00E+00atm_stage_2
 r_j_Total_Internal_Energy_(au)_308.15K_1.00E+00atm_stage_2
 r_j_Total_Enthalpy_(au)_308.15K_1.00E+00atm_stage_2
 r_j_Total_Free_Energy_(au)_308.15K_1.00E+00atm_stage_2
 r_j_Entropy_(cal/mol/K)_308.15K_1.00E+00atm_stage_2
 r_j_Total_Internal_Energy_(au)_318.15K_1.00E+00atm_stage_2
 r_j_Total_Enthalpy_(au)_318.15K_1.00E+00atm_stage_2
 r_j_Total_Free_Energy_(au)_318.15K_1.00E+00atm_stage_2
 r_j_Entropy_(cal/mol/K)_318.15K_1.00E+00atm_stage_2
 r_j_Total_Internal_Energy_(au)_328.15K_1.00E+00atm_stage_2
 r_j_Total_Enthalpy_(au)_328.15K_1.00E+00atm_stage_2
 r_j_Total_Free_Energy_(au)_328.15K_1.00E+00atm_stage_2
 r_j_Entropy_(cal/mol/K)_328.15K_1.00E+00atm_stage_2
 r_j_Total_Internal_Energy_(au)_338.15K_1.00E+00atm_stage_2
 r_j_Total_Enthalpy_(au)_338.15K_1.00E+00atm_stage_2
 r_j_Total_Free_Energy_(au)_338.15K_1.00E+00atm_stage_2
 r_j_Entropy_(cal/mol/K)_338.15K_1.00E+00atm_stage_2
 r_j_Total_Internal_Energy_(au)_348.15K_1.00E+00atm_stage_2
 r_j_Total_Enthalpy_(au)_348.15K_1.00E+00atm_stage_2
 r_j_Total_Free_Energy_(au)_348.15K_1.00E+00atm_stage_2
 r_j_Entropy_(cal/mol/K)_348.15K_1.00E+00atm_stage_2
 r_j_Total_Internal_Energy_(au)_358.15K_1.00E+00atm_stage_2
 r_j_Total_Enthalpy_(au)_358.15K_1.00E+00atm_stage_2
 r_j_Total_Free_Energy_(au)_358.15K_1.00E+00atm_stage_2
 r_j_Entropy_(cal/mol/K)_358.15K_1.00E+00atm_stage_2
 r_j_Total_Internal_Energy_(au)_368.15K_1.00E+00atm_stage_2
 r_j_Total_Enthalpy_(au)_368.15K_1.00E+00atm_stage_2
 r_j_Total_Free_Energy_(au)_368.15K_1.00E+00atm_stage_2
 r_j_Entropy_(cal/mol/K)_368.15K_1.00E+00atm_stage_2
 r_j_Total_Internal_Energy_(au)_378.15K_1.00E+00atm_stage_2
 r_j_Total_Enthalpy_(au)_378.15K_1.00E+00atm_stage_2
 r_j_Total_Free_Energy_(au)_378.15K_1.00E+00atm_stage_2
 r_j_Entropy_(cal/mol/K)_378.15K_1.00E+00atm_stage_2
 r_j_Total_Internal_Energy_(au)_388.15K_1.00E+00atm_stage_2
 r_j_Total_Enthalpy_(au)_388.15K_1.00E+00atm_stage_2
 r_j_Total_Free_Energy_(au)_388.15K_1.00E+00atm_stage_2
 r_j_Entropy_(cal/mol/K)_388.15K_1.00E+00atm_stage_2
 r_j_Gas_Phase_Energy_stage_2
 r_j_HOMO_stage_2
 r_j_LUMO_stage_2
 s_m_job_name
 r_j_Gas_Phase_Energy
 r_j_HOMO
 r_j_LUMO
 r_j_Zero_Point_Energy_(kcal/mol)
 r_j_Entropy_(cal/mol/K)_298.15K_1.00E+00atm
 r_j_Total_Internal_Energy_(au)_298.15K_1.00E+00atm
 r_j_Total_Enthalpy_(au)_298.15K_1.00E+00atm
 r_j_Total_Free_Energy_(au)_298.15K_1.00E+00atm
 r_j_ESP_min,_kcal/mol
 r_j_ESP_max,_kcal/mol
 r_j_ESP_mean,_kcal/mol
 r_j_ESP_pos_mean,_kcal/mol
 r_j_ESP_neg_mean,_kcal/mol
 r_j_ESP_pos_variance,_(kcal/mol)**2
 r_j_ESP_neg_variance,_(kcal/mol)**2
 r_j_ESP_total_variance,_(kcal/mol)**2
 r_j_ESP_balance
 r_j_ESP_local_polarity,_kcal/mol
 s_j_jname
 i_m_ct_format
 :::
 Epoxy_frag4_reactant-3 
  364 
  Epoxy_frag4_reactant-3_stage_2 
  1
  DFT(b3lyp-d3) 
  cc-pvtz(-f) 
  -792.109687975041
  /home/laurikai/Schrodinger_WD/Frag4_LACVP-rxwf_spe_B3LYP-D3_CC-PVTZ-F/Epoxy_frag4_reactant-3_isomer3.in 
  /home/laurikai/Schrodinger_WD/Frag4_LACVP-rxwf_spe_B3LYP-D3_CC-PVTZ-F/Epoxy_frag4_reactant-3_isomer3.out 
  /home/laurikai/.schrodinger/tmp 
  tmp0zsgxb6j.mae 
  1
  "Single Point" 
  /home/laurikai/Schrodinger_WD/Frag4_LACVP-rxwf_spe_B3LYP-D3_CC-PVTZ-F/Epoxy_frag4_reactant-3_isomer3.01.in 
  /home/laurikai/Schrodinger_WD/Frag4_LACVP-rxwf_spe_B3LYP-D3_CC-PVTZ-F/Epoxy_frag4_reactant-3_isomer3.01.mae 
  /home/laurikai/Schrodinger_WD/Frag4_LACVP-rxwf_spe_B3LYP-D3_CC-PVTZ-F/Epoxy_frag4_reactant-3_isomer3.log 
  /home/laurikai/Schrodinger_WD/Frag4_LACVP-rxwf_spe_B3LYP-D3_CC-PVTZ-F/Epoxy_frag4_reactant-3_isomer3.mae 
  631
  45.9789066459006
  3521.82542858084
  53.8158371413319
  0
  1
  reactant 
  reactant 
  1
  4.412525177002
  2
  3
  12.8075417310863
  -28.6817697133988
  12.215056142259
  76.0836832078267
  48.4092275901083
  13.9398486321691
  -30.6605486572953
  13.3274909793194
  79.0712423577736
  50.0696749924067
  14.7619553471569
  -32.1210437071309
  14.1297256302849
  81.3754071171658
  50.8059694916749
  15.6070890858008
  -33.6077414857376
  14.9549873049063
  83.6760301716026
  51.5375704688945
  16.4751961238806
  -35.1205444686951
  15.8032222789639
  85.9694722807028
  52.2647491927959
  17.36618711008
  -36.6593587871334
  16.6743412011408
  88.252256668266
  52.9877510489931
  18.279938946452
  -38.2240929142268
  17.5682209734905
  90.5211176337288
  53.7067973078873
  19.2162970819897
  -39.8146565570738
  18.4847070450058
  92.7730349187807
  54.4220868851826
  20.175078087446
  -41.4309597354566
  19.4236159864397
  95.0052559335807
  55.1337980717517
  21.1560724000606
  -43.0729120286892
  20.3847382350319
  97.2153078309632
  55.8420902140211
  239.17616510321
  -791.462096188681
  -791.461152002789
  -791.52866834605
  142.100099870527
  -791.460854469023
  -791.459878614981
  -791.530953872681
  144.73599639612
  -791.459576026722
  -791.458568504529
  -791.533281319707
  147.361304586792
  -791.458260888522
  -791.45722169818
  -791.53565052344
  149.976628284438
  -791.456909140039
  -791.455838281547
  -791.538061328464
  152.58240601087
  -791.455520923663
  -791.454418397021
  -791.54051358519
  155.178934072134
  -791.454096435564
  -791.452962240772
  -791.54300714776
  157.766387995753
  -791.452635922033
  -791.451470059091
  -791.545541872285
  160.344842154186
  -791.451139675385
  -791.449942144293
  -791.54811761537
  162.914287512634
  -791.449608029578
  -791.448378830335
  -791.550734232922
  165.474647504186
  -791.863244660971
  -0.206237068363148
  -0.00134728727670437
  828_Epoxy_frag4_rxwf_LACVPss 
  -792.109687975041
  -0.220779837527153
  -0.0150787507794073
  237.3792198524
  139.155832448382
  -791.711934175414
  -791.710989989521
  -791.777107416314
  -43.8877838528702
  24.3311215241114
  0.387350124328227
  8.44647824928938
  -8.40981511101005
  39.2836987263081
  76.4357993843121
  115.71949811062
  0.224231230824663
  8.41983199421513
  Epoxy_frag4_reactant-3_isomer3 
  2
 m_depend[87] { 
  # First column is dependency index #
  i_m_depend_dependency
  s_m_depend_property
  :::
  1 20 i_m_Spin_multiplicity 
  2 20 s_j_QM_Method 
  3 20 s_j_QM_Basis 
  4 20 r_j_Final_Energy 
  5 20 s_j_Jaguar_input_file 
  6 20 s_j_Jaguar_output_file 
  7 20 s_j_Task 
  8 20 s_j_Jaguar_restart_input_file 
  9 20 s_j_Jaguar_restart_mae_file 
  10 20 s_j_Jaguar_log_file 
  11 20 s_j_Jaguar_mae_file 
  12 20 i_j_Number_of_canonical_orbitals 
  13 20 r_j_Lowest_Frequency_(cm-1) 
  14 20 r_j_Highest_Frequency_(cm-1) 
  15 20 r_j_2nd_Lowest_Frequency_(cm-1) 
  16 20 i_j_Num_Negative_Frequencies 
  17 10 i_mmod_Serial_Number-OPLS3e 
  18 20 i_j_Geometry_convergence_category 
  19 20 r_j_Enthalpy_(kcal/mol)_298.15K_1.00E+00atm 
  20 20 r_j_Free_Energy_(kcal/mol)_298.15K_1.00E+00atm 
  21 20 r_j_Internal_Energy_(kcal/mol)_298.15K_1.00E+00atm 
  22 20 r_j_Heat_Capacity_(cal/mol/K)_298.15K_1.00E+00atm 
  23 20 r_j_ln(Q)_(kcal/mol)_298.15K_1.00E+00atm 
  24 20 r_j_Enthalpy_(kcal/mol)_308.15K_1.00E+00atm 
  25 20 r_j_Free_Energy_(kcal/mol)_308.15K_1.00E+00atm 
  26 20 r_j_Internal_Energy_(kcal/mol)_308.15K_1.00E+00atm 
  27 20 r_j_Heat_Capacity_(cal/mol/K)_308.15K_1.00E+00atm 
  28 20 r_j_ln(Q)_(kcal/mol)_308.15K_1.00E+00atm 
  29 20 r_j_Enthalpy_(kcal/mol)_318.15K_1.00E+00atm 
  30 20 r_j_Free_Energy_(kcal/mol)_318.15K_1.00E+00atm 
  31 20 r_j_Internal_Energy_(kcal/mol)_318.15K_1.00E+00atm 
  32 20 r_j_Heat_Capacity_(cal/mol/K)_318.15K_1.00E+00atm 
  33 20 r_j_ln(Q)_(kcal/mol)_318.15K_1.00E+00atm 
  34 20 r_j_Enthalpy_(kcal/mol)_328.15K_1.00E+00atm 
  35 20 r_j_Free_Energy_(kcal/mol)_328.15K_1.00E+00atm 
  36 20 r_j_Internal_Energy_(kcal/mol)_328.15K_1.00E+00atm 
  37 20 r_j_Heat_Capacity_(cal/mol/K)_328.15K_1.00E+00atm 
  38 20 r_j_ln(Q)_(kcal/mol)_328.15K_1.00E+00atm 
  39 20 r_j_Enthalpy_(kcal/mol)_338.15K_1.00E+00atm 
  40 20 r_j_Free_Energy_(kcal/mol)_338.15K_1.00E+00atm 
  41 20 r_j_Internal_Energy_(kcal/mol)_338.15K_1.00E+00atm 
  42 20 r_j_Heat_Capacity_(cal/mol/K)_338.15K_1.00E+00atm 
  43 20 r_j_ln(Q)_(kcal/mol)_338.15K_1.00E+00atm 
  44 20 r_j_Enthalpy_(kcal/mol)_348.15K_1.00E+00atm 
  45 20 r_j_Free_Energy_(kcal/mol)_348.15K_1.00E+00atm 
  46 20 r_j_Internal_Energy_(kcal/mol)_348.15K_1.00E+00atm 
  47 20 r_j_Heat_Capacity_(cal/mol/K)_348.15K_1.00E+00atm 
  48 20 r_j_ln(Q)_(kcal/mol)_348.15K_1.00E+00atm 
  49 20 r_j_Enthalpy_(kcal/mol)_358.15K_1.00E+00atm 
  50 20 r_j_Free_Energy_(kcal/mol)_358.15K_1.00E+00atm 
  51 20 r_j_Internal_Energy_(kcal/mol)_358.15K_1.00E+00atm 
  52 20 r_j_Heat_Capacity_(cal/mol/K)_358.15K_1.00E+00atm 
  53 20 r_j_ln(Q)_(kcal/mol)_358.15K_1.00E+00atm 
  54 20 r_j_Enthalpy_(kcal/mol)_368.15K_1.00E+00atm 
  55 20 r_j_Free_Energy_(kcal/mol)_368.15K_1.00E+00atm 
  56 20 r_j_Internal_Energy_(kcal/mol)_368.15K_1.00E+00atm 
  57 20 r_j_Heat_Capacity_(cal/mol/K)_368.15K_1.00E+00atm 
  58 20 r_j_ln(Q)_(kcal/mol)_368.15K_1.00E+00atm 
  59 20 r_j_Enthalpy_(kcal/mol)_378.15K_1.00E+00atm 
  60 20 r_j_Free_Energy_(kcal/mol)_378.15K_1.00E+00atm 
  61 20 r_j_Internal_Energy_(kcal/mol)_378.15K_1.00E+00atm 
  62 20 r_j_Heat_Capacity_(cal/mol/K)_378.15K_1.00E+00atm 
  63 20 r_j_ln(Q)_(kcal/mol)_378.15K_1.00E+00atm 
  64 20 r_j_Enthalpy_(kcal/mol)_388.15K_1.00E+00atm 
  65 20 r_j_Free_Energy_(kcal/mol)_388.15K_1.00E+00atm 
  66 20 r_j_Internal_Energy_(kcal/mol)_388.15K_1.00E+00atm 
  67 20 r_j_Heat_Capacity_(cal/mol/K)_388.15K_1.00E+00atm 
  68 20 r_j_ln(Q)_(kcal/mol)_388.15K_1.00E+00atm 
  69 30 s_m_job_name 
  70 20 r_j_Gas_Phase_Energy 
  71 20 r_j_HOMO 
  72 20 r_j_LUMO 
  73 20 r_j_Zero_Point_Energy_(kcal/mol) 
  74 20 r_j_Entropy_(cal/mol/K)_298.15K_1.00E+00atm 
  75 20 r_j_Total_Internal_Energy_(au)_298.15K_1.00E+00atm 
  76 20 r_j_Total_Enthalpy_(au)_298.15K_1.00E+00atm 
  77 20 r_j_Total_Free_Energy_(au)_298.15K_1.00E+00atm 
  78 20 r_j_ESP_min,_kcal/mol 
  79 20 r_j_ESP_max,_kcal/mol 
  80 20 r_j_ESP_mean,_kcal/mol 
  81 20 r_j_ESP_pos_mean,_kcal/mol 
  82 20 r_j_ESP_neg_mean,_kcal/mol 
  83 20 r_j_ESP_pos_variance,_(kcal/mol)**2 
  84 20 r_j_ESP_neg_variance,_(kcal/mol)**2 
  85 20 r_j_ESP_total_variance,_(kcal/mol)**2 
  86 20 r_j_ESP_balance 
  87 20 r_j_ESP_local_polarity,_kcal/mol 
  :::
 } 
 m_atom[43] { 
  # First column is atom index #
  i_m_mmod_type
  r_m_x_coord
  r_m_y_coord
  r_m_z_coord
  i_m_color
  r_m_charge1
  r_m_charge2
  i_m_atomic_number
  s_m_color_rgb
  s_m_atom_name
  r_j_EPN
  r_j_Max_surface_ESP
  r_j_Min_surface_ESP
  i_m_Hcount
  i_rdk_index
  r_j_Mulliken_Charges
  i_j_separated_energy_at_no
  b_matsci_Reaction_Workflow_Keep_Atom
  i_matsci_Reaction_Workflow_Superposition_Atom
  :::
  1 3 3.416092 0.747137 -0.016809 2 0.15752 0.15752 6 A0A0A0  C1  -14.6806666790026 0 0 2 3 <> <> <> <>
  2 16 2.976260 -0.474854 0.550739 70 -0.36637 -0.36637 8 FF2F2F  O2  -22.3034226834607 1.23161828573711 -16.5509995034543 0 4 <> <> <> <>
  3 2 1.910521 -1.144732 -0.000992 2 0.15251 0.15251 6 A0A0A0  C3  -14.6973618123201 -1.12717847409933 -14.2186189192337 0 5 <> <> <> <>
  4 2 1.617721 -2.377878 0.591842 2 -0.17905 -0.17905 6 A0A0A0  C4  -14.7623807590852 -9.01088085785496 -15.2154096089752 1 6 <> <> <> <>
  5 2 0.544247 -3.131352 0.136953 2 -0.09274 -0.09274 6 A0A0A0  C5  -14.7592551587464 -8.42912213105731 -15.3313885833253 1 7 <> <> <> <>
  6 2 -0.270698 -2.701179 -0.927457 2 -0.09643 -0.09643 6 A0A0A0  C6  -14.7561090024022 -10.7093948334571 -15.1468390350144 0 8 <> <> <> <>
  7 2 0.064652 -1.479845 -1.521634 2 -0.09274 -0.09274 6 A0A0A0  C7  -14.7600878569541 -6.81493703595909 -15.1235680584888 1 9 <> <> <> <>
  8 2 1.131940 -0.698025 -1.067684 2 -0.17905 -0.17905 6 A0A0A0  C8  -14.7598528273564 -2.95545072382201 -14.771966829709 1 10 <> <> <> <>
  9 3 -1.501478 -3.529137 -1.332179 2 0.01506 0.01506 6 A0A0A0  C9  -14.7323708592136 0 0 0 11 <> <> <> <>
  10 3 -2.476745 -3.587630 -0.131030 2 -0.16558 -0.16558 6 A0A0A0  C10  -14.771803234747 0 0 3 12 <> <> <> <>
  11 3 -1.069785 -4.962383 -1.717077 2 -0.16558 -0.16558 6 A0A0A0  C11  -14.7695829210397 0 0 3 13 <> <> <> <>
  12 3 -2.250176 -2.913881 -2.528336 2 -0.16558 -0.16558 6 A0A0A0  C12  -14.7700982215094 0 0 3 14 <> <> <> <>
  13 41 3.349639 0.727751 -1.112419 21 0.04650 0.04650 1 FFFFFF  H13  -1.09397526599318 23.8448570876261 -2.41699454023723 0 <> <> <> <> <>
  14 41 4.477173 0.834481 0.244561 21 0.04650 0.04650 1 FFFFFF  H14  -1.09310750522333 24.0350825335772 -6.57023297208554 0 <> <> <> <> <>
  15 41 2.233693 -2.716208 1.418611 21 0.13664 0.13664 1 FFFFFF  H15  -1.10861767987712 11.6478758345194 -12.9512834212903 0 <> <> <> <> <>
  16 41 0.329114 -4.071992 0.634988 21 0.13284 0.13284 1 FFFFFF  H16  -1.11224101236239 14.1321167882607 -8.98841141441477 0 <> <> <> <> <>
  17 41 -0.529900 -1.088000 -2.338585 21 0.13284 0.13284 1 FFFFFF  H17  -1.11507831230065 11.4258929475893 -10.6353896620984 0 <> <> <> <> <>
  18 41 1.302100 0.271515 -1.517595 21 0.13664 0.13664 1 FFFFFF  H18  -1.10604819975254 19.4090460373349 -15.9633981869656 0 <> <> <> <> <>
  19 41 -2.782170 -2.580678 0.172465 21 0.06102 0.06102 1 FFFFFF  H19  -1.13470422810348 -1.57902562659304 -32.8578006443811 0 <> <> <> <> <>
  20 41 -3.376676 -4.155791 -0.393861 21 0.06102 0.06102 1 FFFFFF  H20  -1.13238830700666 6.83735066503197 -5.22727074254593 0 <> <> <> <> <>
  21 41 -2.018709 -4.072457 0.736761 21 0.06102 0.06102 1 FFFFFF  H21  -1.13269961700991 10.457320176603 -6.59767827535969 0 <> <> <> <> <>
  22 41 -0.385227 -4.947175 -2.571754 21 0.06102 0.06102 1 FFFFFF  H22  -1.13176960070707 5.54683824773693 -11.9906234058021 0 <> <> <> <> <>
  23 41 -0.563440 -5.471613 -0.891687 21 0.06102 0.06102 1 FFFFFF  H23  -1.13070000791255 12.4054640453649 -8.32167848186894 0 <> <> <> <> <>
  24 41 -1.944338 -5.563833 -1.990162 21 0.06102 0.06102 1 FFFFFF  H24  -1.13055356478765 7.56083004062203 -1.8085693699556 0 <> <> <> <> <>
  25 41 -1.611282 -2.847561 -3.415537 21 0.06102 0.06102 1 FFFFFF  H25  -1.13000237924445 7.08776852936506 -7.09625975192586 0 <> <> <> <> <>
  26 41 -3.111777 -3.538591 -2.785895 21 0.06102 0.06102 1 FFFFFF  H26  -1.12987907871973 7.8770125480637 -2.45087469477147 0 <> <> <> <> <>
  27 41 -2.626970 -1.912053 -2.297882 21 0.06102 0.06102 1 FFFFFF  H27  -1.13058217472224 6.3759300109553 -5.11797577248687 0 <> <> <> <> <>
  28 3 2.058437 1.926309 1.867751 24 -0.06316 -0.06316 6 696969  C28  -14.6956219915784 12.0065356117572 9.49427109755352 2 <> -0.01523 1 1 <>
  29 16 1.266996 1.886886 0.663600 70 -0.27379 -0.27379 8 FF2F2F  O1  -22.3245269846201 5.52703254694498 -24.5791397884805 0 <> -0.4555 2 1 <>
  30 3 2.690606 1.955329 0.543785 24 -0.01671 -0.01671 6 696969  C2  -14.6813450490151 13.4590302145789 9.65304625428271 1 <> 0.12847 3 1 2
  31 41 1.974868 2.844349 2.448722 21 0.10817 0.10817 1 FFFFFF  H1  -1.09783649276336 17.965441891185 -9.84453050286018 0 <> 0.09523 5 1 <>
  32 41 2.070574 0.998383 2.434726 21 0.10817 0.10817 1 FFFFFF  H2  -1.10099047539216 13.4962352899734 -10.2431781974107 0 <> 0.13032 6 1 <>
  33 41 3.069648 2.908828 0.165525 21 0.13414 0.13414 1 FFFFFF  H3  -1.09054095499561 24.3311215241114 -6.79205124578576 0 <> 0.09262 7 1 3
  34 3 -0.577126 -0.524534 2.843324 24 0.05056 0.05056 6 696969  C34  -14.7486098897613 0 0 2 <> -0.05731 11 1 <>
  35 26 -1.138354 -0.227574 1.524589 38 -0.93975 -0.93975 7 2F2FFF  N1  -18.4245431495217 -25.0550994872794 -43.8877838528702 2 <> -0.59647 12 1 <>
  36 3 -0.810851 0.644732 3.799539 24 -0.17361 -0.17361 6 696969  C36  -14.7807469060339 0 0 3 <> -0.33385 13 1 <>
  37 41 -1.080302 -1.418562 3.234540 21 0.05356 0.05356 1 FFFFFF  H7  -1.15018999789339 1.57933800750842 -29.7515319250689 0 <> 0.10069 14 1 <>
  38 41 0.501858 -0.770463 2.821523 21 0.05356 0.05356 1 FFFFFF  H8  -1.15589165039243 6.0441355442724 -7.64439179171533 0 <> 0.07668 15 1 <>
  39 43 -0.599052 0.524645 1.098843 21 0.38111 0.38111 1 FFFFFF  H9  -1.1015274566981 -6.75321960815292 -36.9737868530256 0 <> 0.2374 16 1 <>
  40 43 -0.997966 -1.029282 0.916707 21 0.38111 0.38111 1 FFFFFF  H10  -1.10082677593031 -2.18093994772563 -32.8747832145536 0 <> 0.23796 17 1 <>
  41 41 -0.412694 0.430960 4.797639 21 0.06449 0.06449 1 FFFFFF  H11  -1.13903779585807 4.44528683821841 -6.87184414528221 0 <> 0.09684 18 1 <>
  42 41 -0.320356 1.552949 3.428585 21 0.06449 0.06449 1 FFFFFF  H12  -1.14102284772516 8.06551077985278 -19.3840656936775 0 <> 0.09085 19 1 <>
  43 41 -1.880562 0.859102 3.883591 21 0.06449 0.06449 1 FFFFFF  H43  -1.14549881082289 -2.10166818669863 -38.9435909159447 0 <> 0.15744 20 1 <>
  :::
 } 
 m_bond[43] { 
  # First column is bond index #
  i_m_from
  i_m_to
  i_m_order
  :::
  1 1 2 1
  2 1 13 1
  3 1 14 1
  4 1 30 1
  5 2 3 1
  6 3 8 2
  7 3 4 1
  8 4 5 2
  9 4 15 1
  10 5 6 1
  11 5 16 1
  12 6 7 2
  13 6 9 1
  14 7 8 1
  15 7 17 1
  16 8 18 1
  17 9 10 1
  18 9 11 1
  19 9 12 1
  20 10 19 1
  21 10 20 1
  22 10 21 1
  23 11 22 1
  24 11 23 1
  25 11 24 1
  26 12 25 1
  27 12 26 1
  28 12 27 1
  29 28 32 1
  30 28 31 1
  31 28 29 1
  32 28 30 1
  33 29 30 1
  34 30 33 1
  35 34 37 1
  36 34 38 1
  37 34 35 1
  38 34 36 1
  39 35 40 1
  40 35 39 1
  41 36 43 1
  42 36 41 1
  43 36 42 1
  :::
 } 
} 

f_m_ct { 
 s_m_title
 s_m_entry_id
 s_m_entry_name
 i_m_Spin_multiplicity
 s_j_QM_Method
 s_j_QM_Basis
 r_j_Final_Energy
 s_j_Jaguar_input_file
 s_j_Jaguar_output_file
 s_m_Source_Path
 s_m_Source_File
 i_m_Source_File_Index
 s_j_Task
 s_j_Jaguar_restart_input_file
 s_j_Jaguar_restart_mae_file
 s_j_Jaguar_log_file
 s_j_Jaguar_mae_file
 i_j_Number_of_canonical_orbitals
 r_j_Lowest_Frequency_(cm-1)
 r_j_Highest_Frequency_(cm-1)
 r_j_2nd_Lowest_Frequency_(cm-1)
 i_j_Num_Negative_Frequencies
 b_matsci_Reaction_Workflow_Structure
 s_matsci_Reaction_Workflow_Conformers_Group
 s_matsci_Reaction_Workflow_Sibling_Group
 i_mmod_Serial_Number-OPLS3e
 r_mmod_Relative_Potential_Energy-OPLS3e_global
 i_matsci_Workflow_Stage
 r_j_Enthalpy_(kcal/mol)_298.15K_1.00E+00atm
 r_j_Free_Energy_(kcal/mol)_298.15K_1.00E+00atm
 r_j_Internal_Energy_(kcal/mol)_298.15K_1.00E+00atm
 r_j_Heat_Capacity_(cal/mol/K)_298.15K_1.00E+00atm
 r_j_ln(Q)_(kcal/mol)_298.15K_1.00E+00atm
 r_j_Enthalpy_(kcal/mol)_308.15K_1.00E+00atm
 r_j_Free_Energy_(kcal/mol)_308.15K_1.00E+00atm
 r_j_Internal_Energy_(kcal/mol)_308.15K_1.00E+00atm
 r_j_Heat_Capacity_(cal/mol/K)_308.15K_1.00E+00atm
 r_j_ln(Q)_(kcal/mol)_308.15K_1.00E+00atm
 r_j_Enthalpy_(kcal/mol)_318.15K_1.00E+00atm
 r_j_Free_Energy_(kcal/mol)_318.15K_1.00E+00atm
 r_j_Internal_Energy_(kcal/mol)_318.15K_1.00E+00atm
 r_j_Heat_Capacity_(cal/mol/K)_318.15K_1.00E+00atm
 r_j_ln(Q)_(kcal/mol)_318.15K_1.00E+00atm
 r_j_Enthalpy_(kcal/mol)_328.15K_1.00E+00atm
 r_j_Free_Energy_(kcal/mol)_328.15K_1.00E+00atm
 r_j_Internal_Energy_(kcal/mol)_328.15K_1.00E+00atm
 r_j_Heat_Capacity_(cal/mol/K)_328.15K_1.00E+00atm
 r_j_ln(Q)_(kcal/mol)_328.15K_1.00E+00atm
 r_j_Enthalpy_(kcal/mol)_338.15K_1.00E+00atm
 r_j_Free_Energy_(kcal/mol)_338.15K_1.00E+00atm
 r_j_Internal_Energy_(kcal/mol)_338.15K_1.00E+00atm
 r_j_Heat_Capacity_(cal/mol/K)_338.15K_1.00E+00atm
 r_j_ln(Q)_(kcal/mol)_338.15K_1.00E+00atm
 r_j_Enthalpy_(kcal/mol)_348.15K_1.00E+00atm
 r_j_Free_Energy_(kcal/mol)_348.15K_1.00E+00atm
 r_j_Internal_Energy_(kcal/mol)_348.15K_1.00E+00atm
 r_j_Heat_Capacity_(cal/mol/K)_348.15K_1.00E+00atm
 r_j_ln(Q)_(kcal/mol)_348.15K_1.00E+00atm
 r_j_Enthalpy_(kcal/mol)_358.15K_1.00E+00atm
 r_j_Free_Energy_(kcal/mol)_358.15K_1.00E+00atm
 r_j_Internal_Energy_(kcal/mol)_358.15K_1.00E+00atm
 r_j_Heat_Capacity_(cal/mol/K)_358.15K_1.00E+00atm
 r_j_ln(Q)_(kcal/mol)_358.15K_1.00E+00atm
 r_j_Enthalpy_(kcal/mol)_368.15K_1.00E+00atm
 r_j_Free_Energy_(kcal/mol)_368.15K_1.00E+00atm
 r_j_Internal_Energy_(kcal/mol)_368.15K_1.00E+00atm
 r_j_Heat_Capacity_(cal/mol/K)_368.15K_1.00E+00atm
 r_j_ln(Q)_(kcal/mol)_368.15K_1.00E+00atm
 r_j_Enthalpy_(kcal/mol)_378.15K_1.00E+00atm
 r_j_Free_Energy_(kcal/mol)_378.15K_1.00E+00atm
 r_j_Internal_Energy_(kcal/mol)_378.15K_1.00E+00atm
 r_j_Heat_Capacity_(cal/mol/K)_378.15K_1.00E+00atm
 r_j_ln(Q)_(kcal/mol)_378.15K_1.00E+00atm
 r_j_Enthalpy_(kcal/mol)_388.15K_1.00E+00atm
 r_j_Free_Energy_(kcal/mol)_388.15K_1.00E+00atm
 r_j_Internal_Energy_(kcal/mol)_388.15K_1.00E+00atm
 r_j_Heat_Capacity_(cal/mol/K)_388.15K_1.00E+00atm
 r_j_ln(Q)_(kcal/mol)_388.15K_1.00E+00atm
 r_j_Zero_Point_Energy_(kcal/mol)_stage_2
 r_j_Total_Internal_Energy_(au)_298.15K_1.00E+00atm_stage_2
 r_j_Total_Enthalpy_(au)_298.15K_1.00E+00atm_stage_2
 r_j_Total_Free_Energy_(au)_298.15K_1.00E+00atm_stage_2
 r_j_Entropy_(cal/mol/K)_298.15K_1.00E+00atm_stage_2
 r_j_Total_Internal_Energy_(au)_308.15K_1.00E+00atm_stage_2
 r_j_Total_Enthalpy_(au)_308.15K_1.00E+00atm_stage_2
 r_j_Total_Free_Energy_(au)_308.15K_1.00E+00atm_stage_2
 r_j_Entropy_(cal/mol/K)_308.15K_1.00E+00atm_stage_2
 r_j_Total_Internal_Energy_(au)_318.15K_1.00E+00atm_stage_2
 r_j_Total_Enthalpy_(au)_318.15K_1.00E+00atm_stage_2
 r_j_Total_Free_Energy_(au)_318.15K_1.00E+00atm_stage_2
 r_j_Entropy_(cal/mol/K)_318.15K_1.00E+00atm_stage_2
 r_j_Total_Internal_Energy_(au)_328.15K_1.00E+00atm_stage_2
 r_j_Total_Enthalpy_(au)_328.15K_1.00E+00atm_stage_2
 r_j_Total_Free_Energy_(au)_328.15K_1.00E+00atm_stage_2
 r_j_Entropy_(cal/mol/K)_328.15K_1.00E+00atm_stage_2
 r_j_Total_Internal_Energy_(au)_338.15K_1.00E+00atm_stage_2
 r_j_Total_Enthalpy_(au)_338.15K_1.00E+00atm_stage_2
 r_j_Total_Free_Energy_(au)_338.15K_1.00E+00atm_stage_2
 r_j_Entropy_(cal/mol/K)_338.15K_1.00E+00atm_stage_2
 r_j_Total_Internal_Energy_(au)_348.15K_1.00E+00atm_stage_2
 r_j_Total_Enthalpy_(au)_348.15K_1.00E+00atm_stage_2
 r_j_Total_Free_Energy_(au)_348.15K_1.00E+00atm_stage_2
 r_j_Entropy_(cal/mol/K)_348.15K_1.00E+00atm_stage_2
 r_j_Total_Internal_Energy_(au)_358.15K_1.00E+00atm_stage_2
 r_j_Total_Enthalpy_(au)_358.15K_1.00E+00atm_stage_2
 r_j_Total_Free_Energy_(au)_358.15K_1.00E+00atm_stage_2
 r_j_Entropy_(cal/mol/K)_358.15K_1.00E+00atm_stage_2
 r_j_Total_Internal_Energy_(au)_368.15K_1.00E+00atm_stage_2
 r_j_Total_Enthalpy_(au)_368.15K_1.00E+00atm_stage_2
 r_j_Total_Free_Energy_(au)_368.15K_1.00E+00atm_stage_2
 r_j_Entropy_(cal/mol/K)_368.15K_1.00E+00atm_stage_2
 r_j_Total_Internal_Energy_(au)_378.15K_1.00E+00atm_stage_2
 r_j_Total_Enthalpy_(au)_378.15K_1.00E+00atm_stage_2
 r_j_Total_Free_Energy_(au)_378.15K_1.00E+00atm_stage_2
 r_j_Entropy_(cal/mol/K)_378.15K_1.00E+00atm_stage_2
 r_j_Total_Internal_Energy_(au)_388.15K_1.00E+00atm_stage_2
 r_j_Total_Enthalpy_(au)_388.15K_1.00E+00atm_stage_2
 r_j_Total_Free_Energy_(au)_388.15K_1.00E+00atm_stage_2
 r_j_Entropy_(cal/mol/K)_388.15K_1.00E+00atm_stage_2
 r_j_Gas_Phase_Energy_stage_2
 r_j_HOMO_stage_2
 r_j_LUMO_stage_2
 s_m_job_name
 r_j_Gas_Phase_Energy
 r_j_HOMO
 r_j_LUMO
 r_j_Zero_Point_Energy_(kcal/mol)
 r_j_Entropy_(cal/mol/K)_298.15K_1.00E+00atm
 r_j_Total_Internal_Energy_(au)_298.15K_1.00E+00atm
 r_j_Total_Enthalpy_(au)_298.15K_1.00E+00atm
 r_j_Total_Free_Energy_(au)_298.15K_1.00E+00atm
 r_j_ESP_min,_kcal/mol
 r_j_ESP_max,_kcal/mol
 r_j_ESP_mean,_kcal/mol
 r_j_ESP_pos_mean,_kcal/mol
 r_j_ESP_neg_mean,_kcal/mol
 r_j_ESP_pos_variance,_(kcal/mol)**2
 r_j_ESP_neg_variance,_(kcal/mol)**2
 r_j_ESP_total_variance,_(kcal/mol)**2
 r_j_ESP_balance
 r_j_ESP_local_polarity,_kcal/mol
 s_j_jname
 i_m_ct_format
 :::
 Epoxy_frag4_reactant-4 
  365 
  Epoxy_frag4_reactant-4_stage_2 
  1
  DFT(b3lyp-d3) 
  cc-pvtz(-f) 
  -792.108364376549
  /home/laurikai/Schrodinger_WD/Frag4_LACVP-rxwf_spe_B3LYP-D3_CC-PVTZ-F/Epoxy_frag4_reactant-4_isomer4.in 
  /home/laurikai/Schrodinger_WD/Frag4_LACVP-rxwf_spe_B3LYP-D3_CC-PVTZ-F/Epoxy_frag4_reactant-4_isomer4.out 
  /home/laurikai/.schrodinger/tmp 
  tmp0zsgxb6j.mae 
  1
  "Single Point" 
  /home/laurikai/Schrodinger_WD/Frag4_LACVP-rxwf_spe_B3LYP-D3_CC-PVTZ-F/Epoxy_frag4_reactant-4_isomer4.01.in 
  /home/laurikai/Schrodinger_WD/Frag4_LACVP-rxwf_spe_B3LYP-D3_CC-PVTZ-F/Epoxy_frag4_reactant-4_isomer4.01.mae 
  /home/laurikai/Schrodinger_WD/Frag4_LACVP-rxwf_spe_B3LYP-D3_CC-PVTZ-F/Epoxy_frag4_reactant-4_isomer4.log 
  /home/laurikai/Schrodinger_WD/Frag4_LACVP-rxwf_spe_B3LYP-D3_CC-PVTZ-F/Epoxy_frag4_reactant-4_isomer4.mae 
  631
  32.0794251088778
  3509.98205461255
  54.9745091362416
  0
  1
  reactant 
  reactant 
  1
  4.630859375
  2
  13.0021234438633
  -29.1186761500398
  12.409637855036
  76.3788909686734
  49.1466403557179
  14.1538739000951
  -31.1724333534888
  13.5415162472455
  79.3399867994315
  50.9055993804036
  14.9785374494021
  -32.6565271784185
  14.3463077325301
  81.6183706623651
  51.6529456096862
  15.8259802504232
  -34.1669002052049
  15.1738784695288
  83.8952004388635
  52.3950420106842
  16.6961678571561
  -35.7034453191661
  16.0241940122393
  86.1667169554722
  53.1321949347402
  17.5890289915636
  -37.2660601813853
  16.8971830826245
  88.429322815206
  53.8646824385016
  18.5044574290353
  -38.8546457840066
  17.7927394560737
  90.679633273626
  54.5927562041563
  19.4423143165159
  -40.4691052260063
  18.710724279532
  92.9145122743223
  55.3166434480775
  20.4024307860817
  -42.1093426893343
  19.6509686850754
  95.1310958630621
  56.0365487932708
  21.38461074831
  -43.7752625951709
  20.6132765832813
  97.3268050667597
  56.75265608589
  239.006751280571
  -791.460418495015
  -791.459474309123
  -791.528105493651
  144.44648072693
  -791.459172273324
  -791.458196419282
  -791.530428488152
  147.091699670887
  -791.457889756448
  -791.456882234256
  -791.53279354222
  149.725175633571
  -791.456570938523
  -791.455531748181
  -791.535200474863
  152.347647282121
  -791.455215874443
  -791.454145015951
  -791.537649115381
  154.959672264741
  -791.453824677797
  -791.452722151154
  -791.540139300688
  157.561652083725
  -791.452397517863
  -791.451263323071
  -791.542670873005
  160.153855125065
  -791.450934615919
  -791.449768752977
  -791.545243677909
  162.736437708875
  -791.449436241073
  -791.448238709981
  -791.547857562706
  165.309463110977
  -791.447902705813
  -791.446673506571
  -791.55051237508
  167.872918571379
  -791.861633558136
  -0.218221529465906
  -0.00804484157363621
  828_Epoxy_frag4_rxwf_LACVPss 
  -792.108364376549
  -0.22656955908275
  -0.0218108467854596
  237.2169861445
  141.273854079836
  -791.710559027094
  -791.709614841202
  -791.776738608424
  -31.275096243603
  23.05989313494
  1.72015322777358
  6.53337750519854
  -9.32677014220748
  18.3204765765292
  71.4345364884371
  89.7550130649662
  0.162452937630113
  6.82536934234249
  Epoxy_frag4_reactant-4_isomer4 
  2
 m_depend[86] { 
  # First column is dependency index #
  i_m_depend_dependency
  s_m_depend_property
  :::
  1 20 i_m_Spin_multiplicity 
  2 20 s_j_QM_Method 
  3 20 s_j_QM_Basis 
  4 20 r_j_Final_Energy 
  5 20 s_j_Jaguar_input_file 
  6 20 s_j_Jaguar_output_file 
  7 20 s_j_Task 
  8 20 s_j_Jaguar_restart_input_file 
  9 20 s_j_Jaguar_restart_mae_file 
  10 20 s_j_Jaguar_log_file 
  11 20 s_j_Jaguar_mae_file 
  12 20 i_j_Number_of_canonical_orbitals 
  13 20 r_j_Lowest_Frequency_(cm-1) 
  14 20 r_j_Highest_Frequency_(cm-1) 
  15 20 r_j_2nd_Lowest_Frequency_(cm-1) 
  16 20 i_j_Num_Negative_Frequencies 
  17 10 i_mmod_Serial_Number-OPLS3e 
  18 20 r_j_Enthalpy_(kcal/mol)_298.15K_1.00E+00atm 
  19 20 r_j_Free_Energy_(kcal/mol)_298.15K_1.00E+00atm 
  20 20 r_j_Internal_Energy_(kcal/mol)_298.15K_1.00E+00atm 
  21 20 r_j_Heat_Capacity_(cal/mol/K)_298.15K_1.00E+00atm 
  22 20 r_j_ln(Q)_(kcal/mol)_298.15K_1.00E+00atm 
  23 20 r_j_Enthalpy_(kcal/mol)_308.15K_1.00E+00atm 
  24 20 r_j_Free_Energy_(kcal/mol)_308.15K_1.00E+00atm 
  25 20 r_j_Internal_Energy_(kcal/mol)_308.15K_1.00E+00atm 
  26 20 r_j_Heat_Capacity_(cal/mol/K)_308.15K_1.00E+00atm 
  27 20 r_j_ln(Q)_(kcal/mol)_308.15K_1.00E+00atm 
  28 20 r_j_Enthalpy_(kcal/mol)_318.15K_1.00E+00atm 
  29 20 r_j_Free_Energy_(kcal/mol)_318.15K_1.00E+00atm 
  30 20 r_j_Internal_Energy_(kcal/mol)_318.15K_1.00E+00atm 
  31 20 r_j_Heat_Capacity_(cal/mol/K)_318.15K_1.00E+00atm 
  32 20 r_j_ln(Q)_(kcal/mol)_318.15K_1.00E+00atm 
  33 20 r_j_Enthalpy_(kcal/mol)_328.15K_1.00E+00atm 
  34 20 r_j_Free_Energy_(kcal/mol)_328.15K_1.00E+00atm 
  35 20 r_j_Internal_Energy_(kcal/mol)_328.15K_1.00E+00atm 
  36 20 r_j_Heat_Capacity_(cal/mol/K)_328.15K_1.00E+00atm 
  37 20 r_j_ln(Q)_(kcal/mol)_328.15K_1.00E+00atm 
  38 20 r_j_Enthalpy_(kcal/mol)_338.15K_1.00E+00atm 
  39 20 r_j_Free_Energy_(kcal/mol)_338.15K_1.00E+00atm 
  40 20 r_j_Internal_Energy_(kcal/mol)_338.15K_1.00E+00atm 
  41 20 r_j_Heat_Capacity_(cal/mol/K)_338.15K_1.00E+00atm 
  42 20 r_j_ln(Q)_(kcal/mol)_338.15K_1.00E+00atm 
  43 20 r_j_Enthalpy_(kcal/mol)_348.15K_1.00E+00atm 
  44 20 r_j_Free_Energy_(kcal/mol)_348.15K_1.00E+00atm 
  45 20 r_j_Internal_Energy_(kcal/mol)_348.15K_1.00E+00atm 
  46 20 r_j_Heat_Capacity_(cal/mol/K)_348.15K_1.00E+00atm 
  47 20 r_j_ln(Q)_(kcal/mol)_348.15K_1.00E+00atm 
  48 20 r_j_Enthalpy_(kcal/mol)_358.15K_1.00E+00atm 
  49 20 r_j_Free_Energy_(kcal/mol)_358.15K_1.00E+00atm 
  50 20 r_j_Internal_Energy_(kcal/mol)_358.15K_1.00E+00atm 
  51 20 r_j_Heat_Capacity_(cal/mol/K)_358.15K_1.00E+00atm 
  52 20 r_j_ln(Q)_(kcal/mol)_358.15K_1.00E+00atm 
  53 20 r_j_Enthalpy_(kcal/mol)_368.15K_1.00E+00atm 
  54 20 r_j_Free_Energy_(kcal/mol)_368.15K_1.00E+00atm 
  55 20 r_j_Internal_Energy_(kcal/mol)_368.15K_1.00E+00atm 
  56 20 r_j_Heat_Capacity_(cal/mol/K)_368.15K_1.00E+00atm 
  57 20 r_j_ln(Q)_(kcal/mol)_368.15K_1.00E+00atm 
  58 20 r_j_Enthalpy_(kcal/mol)_378.15K_1.00E+00atm 
  59 20 r_j_Free_Energy_(kcal/mol)_378.15K_1.00E+00atm 
  60 20 r_j_Internal_Energy_(kcal/mol)_378.15K_1.00E+00atm 
  61 20 r_j_Heat_Capacity_(cal/mol/K)_378.15K_1.00E+00atm 
  62 20 r_j_ln(Q)_(kcal/mol)_378.15K_1.00E+00atm 
  63 20 r_j_Enthalpy_(kcal/mol)_388.15K_1.00E+00atm 
  64 20 r_j_Free_Energy_(kcal/mol)_388.15K_1.00E+00atm 
  65 20 r_j_Internal_Energy_(kcal/mol)_388.15K_1.00E+00atm 
  66 20 r_j_Heat_Capacity_(cal/mol/K)_388.15K_1.00E+00atm 
  67 20 r_j_ln(Q)_(kcal/mol)_388.15K_1.00E+00atm 
  68 30 s_m_job_name 
  69 20 r_j_Gas_Phase_Energy 
  70 20 r_j_HOMO 
  71 20 r_j_LUMO 
  72 20 r_j_Zero_Point_Energy_(kcal/mol) 
  73 20 r_j_Entropy_(cal/mol/K)_298.15K_1.00E+00atm 
  74 20 r_j_Total_Internal_Energy_(au)_298.15K_1.00E+00atm 
  75 20 r_j_Total_Enthalpy_(au)_298.15K_1.00E+00atm 
  76 20 r_j_Total_Free_Energy_(au)_298.15K_1.00E+00atm 
  77 20 r_j_ESP_min,_kcal/mol 
  78 20 r_j_ESP_max,_kcal/mol 
  79 20 r_j_ESP_mean,_kcal/mol 
  80 20 r_j_ESP_pos_mean,_kcal/mol 
  81 20 r_j_ESP_neg_mean,_kcal/mol 
  82 20 r_j_ESP_pos_variance,_(kcal/mol)**2 
  83 20 r_j_ESP_neg_variance,_(kcal/mol)**2 
  84 20 r_j_ESP_total_variance,_(kcal/mol)**2 
  85 20 r_j_ESP_balance 
  86 20 r_j_ESP_local_polarity,_kcal/mol 
  :::
 } 
 m_atom[43] { 
  # First column is atom index #
  i_m_mmod_type
  r_m_x_coord
  r_m_y_coord
  r_m_z_coord
  i_m_color
  r_m_charge1
  r_m_charge2
  i_m_atomic_number
  s_m_color_rgb
  s_m_atom_name
  r_j_EPN
  r_j_Max_surface_ESP
  r_j_Min_surface_ESP
  i_m_Hcount
  i_rdk_index
  r_j_Mulliken_Charges
  i_j_separated_energy_at_no
  b_matsci_Reaction_Workflow_Keep_Atom
  i_matsci_Reaction_Workflow_Superposition_Atom
  :::
  1 3 2.841213 0.442848 0.669103 2 0.15752 0.15752 6 A0A0A0  C1  -14.6931871161911 0 0 2 3 <> <> <> <>
  2 16 2.013434 -0.482371 1.373802 70 -0.36637 -0.36637 8 FF2F2F  O2  -22.3050697839863 -0.903460429563261 -17.4271646413664 0 4 <> <> <> <>
  3 2 1.274921 -1.380238 0.656347 2 0.15251 0.15251 6 A0A0A0  C3  -14.6930717144429 -0.322156164932435 -12.1282198757291 0 5 <> <> <> <>
  4 2 1.381278 -1.581861 -0.725214 2 -0.17905 -0.17905 6 A0A0A0  C4  -14.7528613652756 -0.559180014742641 -12.5744810887848 1 6 <> <> <> <>
  5 2 0.534876 -2.497773 -1.353516 2 -0.09274 -0.09274 6 A0A0A0  C5  -14.7537099786058 -1.91054471862589 -12.6364938489439 1 7 <> <> <> <>
  6 2 -0.428208 -3.236438 -0.653097 2 -0.09643 -0.09643 6 A0A0A0  C6  -14.7517670372228 -6.51048981202725 -12.6272843009639 0 8 <> <> <> <>
  7 2 -0.498517 -3.025675 0.733130 2 -0.09274 -0.09274 6 A0A0A0  C7  -14.7558397466069 -2.95576501137449 -13.1331718478943 1 9 <> <> <> <>
  8 2 0.333603 -2.118421 1.381282 2 -0.17905 -0.17905 6 A0A0A0  C8  -14.7586215620658 -7.59649653137667 -13.1590689359488 1 10 <> <> <> <>
  9 3 -1.346783 -4.217041 -1.403206 2 0.01506 0.01506 6 A0A0A0  C9  -14.7266439721827 0 0 0 11 <> <> <> <>
  10 3 -2.164797 -3.444617 -2.464429 2 -0.16558 -0.16558 6 A0A0A0  C10  -14.7640796701253 0 0 3 12 <> <> <> <>
  11 3 -2.335402 -4.927653 -0.460121 2 -0.16558 -0.16558 6 A0A0A0  C11  -14.7640902230364 0 0 3 13 <> <> <> <>
  12 3 -0.486934 -5.295430 -2.102251 2 -0.16558 -0.16558 6 A0A0A0  C12  -14.7648317394522 0 0 3 14 <> <> <> <>
  13 41 2.303679 0.901048 -0.169606 21 0.04650 0.04650 1 FFFFFF  H13  -1.10716925538997 14.4492138392126 -18.0837711988092 0 <> <> <> <> <>
  14 41 3.733639 -0.065612 0.276942 21 0.04650 0.04650 1 FFFFFF  H14  -1.10850428534623 14.3639430886594 -8.79633367992549 0 <> <> <> <> <>
  15 41 2.114269 -1.042073 -1.313601 21 0.13664 0.13664 1 FFFFFF  H15  -1.09773244515363 18.5062150482629 -5.77262896440279 0 <> <> <> <> <>
  16 41 0.639363 -2.629601 -2.426669 21 0.13284 0.13284 1 FFFFFF  H16  -1.1070718809705 17.3576269133449 -5.77584642967887 0 <> <> <> <> <>
  17 41 -1.218666 -3.569251 1.333605 21 0.13284 0.13284 1 FFFFFF  H17  -1.10995804475694 14.3708899186854 -7.03991232880228 0 <> <> <> <> <>
  18 41 0.261785 -1.958781 2.452115 21 0.13664 0.13664 1 FFFFFF  H18  -1.10547894541054 12.7068741920112 -12.482351479302 0 <> <> <> <> <>
  19 41 -1.517524 -2.950227 -3.194985 21 0.06102 0.06102 1 FFFFFF  H19  -1.12538311947835 15.1455989255946 -4.00755587758075 0 <> <> <> <> <>
  20 41 -2.824395 -4.127483 -3.012202 21 0.06102 0.06102 1 FFFFFF  H20  -1.1251788856777 10.5596272808114 1.16934132197362 0 <> <> <> <> <>
  21 41 -2.785671 -2.675739 -1.992395 21 0.06102 0.06102 1 FFFFFF  H21  -1.12624099978345 9.06530018211913 -6.76782684424817 0 <> <> <> <> <>
  22 41 -1.816145 -5.518245 0.301934 21 0.06102 0.06102 1 FFFFFF  H22  -1.12435163243067 9.78271468044674 -2.95978777349514 0 <> <> <> <> <>
  23 41 -2.995461 -4.215708 0.046639 21 0.06102 0.06102 1 FFFFFF  H23  -1.12425960764639 10.2590708601249 -1.16475331569992 0 <> <> <> <> <>
  24 41 -2.967250 -5.612755 -1.034865 21 0.06102 0.06102 1 FFFFFF  H24  -1.12404265296486 11.019806383403 1.6152319751797 0 <> <> <> <> <>
  25 41 0.100964 -5.858023 -1.369681 21 0.06102 0.06102 1 FFFFFF  H25  -1.12725805293815 7.58260823950296 -10.0071269602179 0 <> <> <> <> <>
  26 41 -1.124406 -6.002830 -2.645169 21 0.06102 0.06102 1 FFFFFF  H26  -1.12580006753052 10.3419830724912 0.384824724509578 0 <> <> <> <> <>
  27 41 0.209649 -4.855023 -2.821908 21 0.06102 0.06102 1 FFFFFF  H27  -1.12605743049562 14.8797421774054 -6.58828827435807 0 <> <> <> <> <>
  28 3 2.401746 2.749995 1.714673 24 -0.06316 -0.06316 6 696969  C28  -14.7124553524252 -5.55944645517112 -11.270628899746 2 <> -0.01523 1 1 <>
  29 16 3.674992 2.737745 1.037434 70 -0.27379 -0.27379 8 FF2F2F  O1  -22.3389122185284 -5.38374374323656 -31.275096243603 0 <> -0.4555 2 1 <>
  30 3 3.215096 1.529672 1.645165 24 -0.01671 -0.01671 6 696969  C2  -14.6974212840302 -1.05342841103358 -1.05342841103358 1 <> 0.12847 3 1 2
  31 41 2.378457 3.320907 2.643186 21 0.10817 0.10817 1 FFFFFF  H1  -1.1125180594368 11.6803631598799 -17.1072388329483 0 <> 0.09523 5 1 <>
  32 41 1.520918 2.827928 1.076296 21 0.10817 0.10817 1 FFFFFF  H2  -1.11776236153086 3.98414876764818 -23.267945717661 0 <> 0.13032 6 1 <>
  33 41 3.770501 1.203499 2.526393 21 0.13414 0.13414 1 FFFFFF  H3  -1.10906696675853 12.0036250882183 -15.7918253556399 0 <> 0.09262 7 1 3
  34 3 -1.504298 1.288643 1.128910 24 0.05056 0.05056 6 696969  C34  -14.7343693605439 0 0 2 <> -0.05731 11 1 <>
  35 26 -0.531899 1.545833 0.052193 38 -0.93975 -0.93975 7 2F2FFF  N1  -18.3976238327284 -9.49958581999442 -23.3323428024325 2 <> -0.59647 12 1 <>
  36 3 -0.811806 1.294524 2.491850 24 -0.17361 -0.17361 6 696969  C36  -14.776055056724 0 0 3 <> -0.33385 13 1 <>
  37 41 -2.259363 2.083620 1.100329 21 0.05356 0.05356 1 FFFFFF  H7  -1.13485075087396 10.6154305111375 -15.6036909613549 0 <> 0.10069 14 1 <>
  38 41 -2.045119 0.335841 0.998900 21 0.05356 0.05356 1 FFFFFF  H8  -1.14245803957243 6.06477178729547 -7.75330845029354 0 <> 0.07668 15 1 <>
  39 43 -0.021982 0.685288 -0.134554 21 0.38111 0.38111 1 FFFFFF  H9  -1.07588211992264 10.833839623284 -7.16120664009252 0 <> 0.2374 16 1 <>
  40 43 -1.024313 1.763520 -0.810975 21 0.38111 0.38111 1 FFFFFF  H10  -1.07359684317447 23.05989313494 -22.5343606289632 0 <> 0.23796 17 1 <>
  41 41 -1.514603 1.027529 3.288777 21 0.06449 0.06449 1 FFFFFF  H11  -1.13330606658952 6.80139436184153 -3.77801838014946 0 <> 0.09684 18 1 <>
  42 41 0.018015 0.582220 2.507934 21 0.06449 0.06449 1 FFFFFF  H12  -1.13821605708245 3.1986602846282 -14.2322262292848 0 <> 0.09085 19 1 <>
  43 41 -0.402257 2.286024 2.708973 21 0.06449 0.06449 1 FFFFFF  H43  -1.13788546086494 6.47891696950742 -16.6629789728256 0 <> 0.15744 20 1 <>
  :::
 } 
 m_bond[43] { 
  # First column is bond index #
  i_m_from
  i_m_to
  i_m_order
  :::
  1 1 2 1
  2 1 13 1
  3 1 14 1
  4 1 30 1
  5 2 3 1
  6 3 8 2
  7 3 4 1
  8 4 5 2
  9 4 15 1
  10 5 6 1
  11 5 16 1
  12 6 7 2
  13 6 9 1
  14 7 8 1
  15 7 17 1
  16 8 18 1
  17 9 10 1
  18 9 11 1
  19 9 12 1
  20 10 19 1
  21 10 20 1
  22 10 21 1
  23 11 22 1
  24 11 23 1
  25 11 24 1
  26 12 25 1
  27 12 26 1
  28 12 27 1
  29 28 32 1
  30 28 31 1
  31 28 29 1
  32 28 30 1
  33 29 30 1
  34 30 33 1
  35 34 37 1
  36 34 38 1
  37 34 35 1
  38 34 36 1
  39 35 40 1
  40 35 39 1
  41 36 43 1
  42 36 41 1
  43 36 42 1
  :::
 } 
} 

f_m_ct { 
 s_m_title
 s_m_entry_id
 s_m_entry_name
 i_m_Spin_multiplicity
 s_j_QM_Method
 s_j_QM_Basis
 r_j_Final_Energy
 s_j_Jaguar_input_file
 s_j_Jaguar_output_file
 s_m_Source_Path
 s_m_Source_File
 i_m_Source_File_Index
 s_j_Task
 s_j_Jaguar_restart_input_file
 s_j_Jaguar_restart_mae_file
 s_j_Jaguar_log_file
 s_j_Jaguar_mae_file
 i_j_Number_of_canonical_orbitals
 r_j_Lowest_Frequency_(cm-1)
 r_j_Highest_Frequency_(cm-1)
 r_j_2nd_Lowest_Frequency_(cm-1)
 i_j_Num_Negative_Frequencies
 b_matsci_Reaction_Workflow_Structure
 s_matsci_Reaction_Workflow_Conformers_Group
 s_matsci_Reaction_Workflow_Sibling_Group
 i_mmod_Serial_Number-OPLS3e
 r_mmod_Relative_Potential_Energy-OPLS3e_global
 i_matsci_Workflow_Stage
 i_j_Geometry_convergence_category
 r_j_Enthalpy_(kcal/mol)_298.15K_1.00E+00atm
 r_j_Free_Energy_(kcal/mol)_298.15K_1.00E+00atm
 r_j_Internal_Energy_(kcal/mol)_298.15K_1.00E+00atm
 r_j_Heat_Capacity_(cal/mol/K)_298.15K_1.00E+00atm
 r_j_ln(Q)_(kcal/mol)_298.15K_1.00E+00atm
 r_j_Enthalpy_(kcal/mol)_308.15K_1.00E+00atm
 r_j_Free_Energy_(kcal/mol)_308.15K_1.00E+00atm
 r_j_Internal_Energy_(kcal/mol)_308.15K_1.00E+00atm
 r_j_Heat_Capacity_(cal/mol/K)_308.15K_1.00E+00atm
 r_j_ln(Q)_(kcal/mol)_308.15K_1.00E+00atm
 r_j_Enthalpy_(kcal/mol)_318.15K_1.00E+00atm
 r_j_Free_Energy_(kcal/mol)_318.15K_1.00E+00atm
 r_j_Internal_Energy_(kcal/mol)_318.15K_1.00E+00atm
 r_j_Heat_Capacity_(cal/mol/K)_318.15K_1.00E+00atm
 r_j_ln(Q)_(kcal/mol)_318.15K_1.00E+00atm
 r_j_Enthalpy_(kcal/mol)_328.15K_1.00E+00atm
 r_j_Free_Energy_(kcal/mol)_328.15K_1.00E+00atm
 r_j_Internal_Energy_(kcal/mol)_328.15K_1.00E+00atm
 r_j_Heat_Capacity_(cal/mol/K)_328.15K_1.00E+00atm
 r_j_ln(Q)_(kcal/mol)_328.15K_1.00E+00atm
 r_j_Enthalpy_(kcal/mol)_338.15K_1.00E+00atm
 r_j_Free_Energy_(kcal/mol)_338.15K_1.00E+00atm
 r_j_Internal_Energy_(kcal/mol)_338.15K_1.00E+00atm
 r_j_Heat_Capacity_(cal/mol/K)_338.15K_1.00E+00atm
 r_j_ln(Q)_(kcal/mol)_338.15K_1.00E+00atm
 r_j_Enthalpy_(kcal/mol)_348.15K_1.00E+00atm
 r_j_Free_Energy_(kcal/mol)_348.15K_1.00E+00atm
 r_j_Internal_Energy_(kcal/mol)_348.15K_1.00E+00atm
 r_j_Heat_Capacity_(cal/mol/K)_348.15K_1.00E+00atm
 r_j_ln(Q)_(kcal/mol)_348.15K_1.00E+00atm
 r_j_Enthalpy_(kcal/mol)_358.15K_1.00E+00atm
 r_j_Free_Energy_(kcal/mol)_358.15K_1.00E+00atm
 r_j_Internal_Energy_(kcal/mol)_358.15K_1.00E+00atm
 r_j_Heat_Capacity_(cal/mol/K)_358.15K_1.00E+00atm
 r_j_ln(Q)_(kcal/mol)_358.15K_1.00E+00atm
 r_j_Enthalpy_(kcal/mol)_368.15K_1.00E+00atm
 r_j_Free_Energy_(kcal/mol)_368.15K_1.00E+00atm
 r_j_Internal_Energy_(kcal/mol)_368.15K_1.00E+00atm
 r_j_Heat_Capacity_(cal/mol/K)_368.15K_1.00E+00atm
 r_j_ln(Q)_(kcal/mol)_368.15K_1.00E+00atm
 r_j_Enthalpy_(kcal/mol)_378.15K_1.00E+00atm
 r_j_Free_Energy_(kcal/mol)_378.15K_1.00E+00atm
 r_j_Internal_Energy_(kcal/mol)_378.15K_1.00E+00atm
 r_j_Heat_Capacity_(cal/mol/K)_378.15K_1.00E+00atm
 r_j_ln(Q)_(kcal/mol)_378.15K_1.00E+00atm
 r_j_Enthalpy_(kcal/mol)_388.15K_1.00E+00atm
 r_j_Free_Energy_(kcal/mol)_388.15K_1.00E+00atm
 r_j_Internal_Energy_(kcal/mol)_388.15K_1.00E+00atm
 r_j_Heat_Capacity_(cal/mol/K)_388.15K_1.00E+00atm
 r_j_ln(Q)_(kcal/mol)_388.15K_1.00E+00atm
 r_j_Zero_Point_Energy_(kcal/mol)_stage_2
 r_j_Total_Internal_Energy_(au)_298.15K_1.00E+00atm_stage_2
 r_j_Total_Enthalpy_(au)_298.15K_1.00E+00atm_stage_2
 r_j_Total_Free_Energy_(au)_298.15K_1.00E+00atm_stage_2
 r_j_Entropy_(cal/mol/K)_298.15K_1.00E+00atm_stage_2
 r_j_Total_Internal_Energy_(au)_308.15K_1.00E+00atm_stage_2
 r_j_Total_Enthalpy_(au)_308.15K_1.00E+00atm_stage_2
 r_j_Total_Free_Energy_(au)_308.15K_1.00E+00atm_stage_2
 r_j_Entropy_(cal/mol/K)_308.15K_1.00E+00atm_stage_2
 r_j_Total_Internal_Energy_(au)_318.15K_1.00E+00atm_stage_2
 r_j_Total_Enthalpy_(au)_318.15K_1.00E+00atm_stage_2
 r_j_Total_Free_Energy_(au)_318.15K_1.00E+00atm_stage_2
 r_j_Entropy_(cal/mol/K)_318.15K_1.00E+00atm_stage_2
 r_j_Total_Internal_Energy_(au)_328.15K_1.00E+00atm_stage_2
 r_j_Total_Enthalpy_(au)_328.15K_1.00E+00atm_stage_2
 r_j_Total_Free_Energy_(au)_328.15K_1.00E+00atm_stage_2
 r_j_Entropy_(cal/mol/K)_328.15K_1.00E+00atm_stage_2
 r_j_Total_Internal_Energy_(au)_338.15K_1.00E+00atm_stage_2
 r_j_Total_Enthalpy_(au)_338.15K_1.00E+00atm_stage_2
 r_j_Total_Free_Energy_(au)_338.15K_1.00E+00atm_stage_2
 r_j_Entropy_(cal/mol/K)_338.15K_1.00E+00atm_stage_2
 r_j_Total_Internal_Energy_(au)_348.15K_1.00E+00atm_stage_2
 r_j_Total_Enthalpy_(au)_348.15K_1.00E+00atm_stage_2
 r_j_Total_Free_Energy_(au)_348.15K_1.00E+00atm_stage_2
 r_j_Entropy_(cal/mol/K)_348.15K_1.00E+00atm_stage_2
 r_j_Total_Internal_Energy_(au)_358.15K_1.00E+00atm_stage_2
 r_j_Total_Enthalpy_(au)_358.15K_1.00E+00atm_stage_2
 r_j_Total_Free_Energy_(au)_358.15K_1.00E+00atm_stage_2
 r_j_Entropy_(cal/mol/K)_358.15K_1.00E+00atm_stage_2
 r_j_Total_Internal_Energy_(au)_368.15K_1.00E+00atm_stage_2
 r_j_Total_Enthalpy_(au)_368.15K_1.00E+00atm_stage_2
 r_j_Total_Free_Energy_(au)_368.15K_1.00E+00atm_stage_2
 r_j_Entropy_(cal/mol/K)_368.15K_1.00E+00atm_stage_2
 r_j_Total_Internal_Energy_(au)_378.15K_1.00E+00atm_stage_2
 r_j_Total_Enthalpy_(au)_378.15K_1.00E+00atm_stage_2
 r_j_Total_Free_Energy_(au)_378.15K_1.00E+00atm_stage_2
 r_j_Entropy_(cal/mol/K)_378.15K_1.00E+00atm_stage_2
 r_j_Total_Internal_Energy_(au)_388.15K_1.00E+00atm_stage_2
 r_j_Total_Enthalpy_(au)_388.15K_1.00E+00atm_stage_2
 r_j_Total_Free_Energy_(au)_388.15K_1.00E+00atm_stage_2
 r_j_Entropy_(cal/mol/K)_388.15K_1.00E+00atm_stage_2
 r_j_Gas_Phase_Energy_stage_2
 r_j_HOMO_stage_2
 r_j_LUMO_stage_2
 s_m_job_name
 r_j_Gas_Phase_Energy
 r_j_HOMO
 r_j_LUMO
 r_j_Zero_Point_Energy_(kcal/mol)
 r_j_Entropy_(cal/mol/K)_298.15K_1.00E+00atm
 r_j_Total_Internal_Energy_(au)_298.15K_1.00E+00atm
 r_j_Total_Enthalpy_(au)_298.15K_1.00E+00atm
 r_j_Total_Free_Energy_(au)_298.15K_1.00E+00atm
 r_j_ESP_min,_kcal/mol
 r_j_ESP_max,_kcal/mol
 r_j_ESP_mean,_kcal/mol
 r_j_ESP_pos_mean,_kcal/mol
 r_j_ESP_neg_mean,_kcal/mol
 r_j_ESP_pos_variance,_(kcal/mol)**2
 r_j_ESP_neg_variance,_(kcal/mol)**2
 r_j_ESP_total_variance,_(kcal/mol)**2
 r_j_ESP_balance
 r_j_ESP_local_polarity,_kcal/mol
 s_j_jname
 i_m_ct_format
 :::
 Epoxy_frag4_reactant-6 
  366 
  Epoxy_frag4_reactant-6_stage_2 
  1
  DFT(b3lyp-d3) 
  cc-pvtz(-f) 
  -792.108263488044
  /home/laurikai/Schrodinger_WD/Frag4_LACVP-rxwf_spe_B3LYP-D3_CC-PVTZ-F/Epoxy_frag4_reactant-6_isomer5.in 
  /home/laurikai/Schrodinger_WD/Frag4_LACVP-rxwf_spe_B3LYP-D3_CC-PVTZ-F/Epoxy_frag4_reactant-6_isomer5.out 
  /home/laurikai/.schrodinger/tmp 
  tmp0zsgxb6j.mae 
  1
  "Single Point" 
  /home/laurikai/Schrodinger_WD/Frag4_LACVP-rxwf_spe_B3LYP-D3_CC-PVTZ-F/Epoxy_frag4_reactant-6_isomer5.01.in 
  /home/laurikai/Schrodinger_WD/Frag4_LACVP-rxwf_spe_B3LYP-D3_CC-PVTZ-F/Epoxy_frag4_reactant-6_isomer5.01.mae 
  /home/laurikai/Schrodinger_WD/Frag4_LACVP-rxwf_spe_B3LYP-D3_CC-PVTZ-F/Epoxy_frag4_reactant-6_isomer5.log 
  /home/laurikai/Schrodinger_WD/Frag4_LACVP-rxwf_spe_B3LYP-D3_CC-PVTZ-F/Epoxy_frag4_reactant-6_isomer5.mae 
  631
  34.2429772285247
  3500.94176022871
  52.2155223742925
  0
  1
  reactant 
  reactant 
  1
  5.0164642333985
  2
  1
  12.9613761052938
  -29.1630395397421
  12.3688905164665
  76.2975529143501
  49.2215170962478
  14.0835851862654
  -31.1779622793161
  13.4712275334157
  79.2337856169265
  50.9146282964326
  14.9072379515233
  -32.6599380376548
  14.2750082346512
  81.5222768081943
  51.6583405779157
  15.7537669838017
  -34.1681627519161
  15.1016652029073
  83.8084111748914
  52.3969781297812
  16.6231300737464
  -35.7025330683385
  15.9511562288296
  86.0884821557262
  53.1308373657894
  17.5152486991703
  -37.2629499643366
  16.8234027902311
  88.3589434796833
  53.8601869041514
  18.430009892974
  -38.8493173568137
  17.7182919200124
  90.6164595429269
  54.585269492572
  19.3672685397345
  -40.4615409244739
  18.6356785027506
  92.8579411334768
  55.3063039120669
  20.3268499653492
  -42.0995271248243
  19.5753878643429
  95.0805686705635
  56.0234868377884
  21.3085527052423
  -43.7631823863157
  20.5372185402137
  97.2818050063422
  56.7369946392655
  239.077481533326
  -791.460171967067
  -791.459227781175
  -791.527760863375
  144.240007005637
  -791.458927523984
  -791.457951669942
  -791.53008053752
  146.881542967975
  -791.457646617895
  -791.456639095702
  -791.532442216234
  149.511790002131
  -791.456329256153
  -791.455290065811
  -791.534845725322
  152.13143299015
  -791.454975506024
  -791.453904647532
  -791.537290900081
  154.740982232988
  -791.453585492641
  -791.452482965999
  -791.539777582705
  157.340797539873
  -791.452159396028
  -791.451025201236
  -791.542305620079
  159.931110567605
  -791.450697447441
  -791.449531584499
  -791.544874861891
  162.512045264725
  -791.449199925242
  -791.44800239415
  -791.547485159071
  165.083636361691
  -791.447667150484
  -791.446437951242
  -791.550136362505
  167.6458459141
  -791.861389512433
  -0.219834318772642
  -0.00468380601114165
  828_Epoxy_frag4_rxwf_LACVPss 
  -792.108263488044
  -0.228121967697447
  -0.0189367937159616
  237.257992966996
  141.285982374764
  -791.710457725075
  -791.709513539183
  -791.776643068949
  -30.399543695596
  20.3056569506649
  1.8164510513496
  6.31526293464829
  -9.99427870702269
  17.6080120418716
  69.6731846103165
  87.2811966521881
  0.161040312389742
  6.71956769895184
  Epoxy_frag4_reactant-6_isomer5 
  2
 m_depend[87] { 
  # First column is dependency index #
  i_m_depend_dependency
  s_m_depend_property
  :::
  1 20 i_m_Spin_multiplicity 
  2 20 s_j_QM_Method 
  3 20 s_j_QM_Basis 
  4 20 r_j_Final_Energy 
  5 20 s_j_Jaguar_input_file 
  6 20 s_j_Jaguar_output_file 
  7 20 s_j_Task 
  8 20 s_j_Jaguar_restart_input_file 
  9 20 s_j_Jaguar_restart_mae_file 
  10 20 s_j_Jaguar_log_file 
  11 20 s_j_Jaguar_mae_file 
  12 20 i_j_Number_of_canonical_orbitals 
  13 20 r_j_Lowest_Frequency_(cm-1) 
  14 20 r_j_Highest_Frequency_(cm-1) 
  15 20 r_j_2nd_Lowest_Frequency_(cm-1) 
  16 20 i_j_Num_Negative_Frequencies 
  17 10 i_mmod_Serial_Number-OPLS3e 
  18 20 i_j_Geometry_convergence_category 
  19 20 r_j_Enthalpy_(kcal/mol)_298.15K_1.00E+00atm 
  20 20 r_j_Free_Energy_(kcal/mol)_298.15K_1.00E+00atm 
  21 20 r_j_Internal_Energy_(kcal/mol)_298.15K_1.00E+00atm 
  22 20 r_j_Heat_Capacity_(cal/mol/K)_298.15K_1.00E+00atm 
  23 20 r_j_ln(Q)_(kcal/mol)_298.15K_1.00E+00atm 
  24 20 r_j_Enthalpy_(kcal/mol)_308.15K_1.00E+00atm 
  25 20 r_j_Free_Energy_(kcal/mol)_308.15K_1.00E+00atm 
  26 20 r_j_Internal_Energy_(kcal/mol)_308.15K_1.00E+00atm 
  27 20 r_j_Heat_Capacity_(cal/mol/K)_308.15K_1.00E+00atm 
  28 20 r_j_ln(Q)_(kcal/mol)_308.15K_1.00E+00atm 
  29 20 r_j_Enthalpy_(kcal/mol)_318.15K_1.00E+00atm 
  30 20 r_j_Free_Energy_(kcal/mol)_318.15K_1.00E+00atm 
  31 20 r_j_Internal_Energy_(kcal/mol)_318.15K_1.00E+00atm 
  32 20 r_j_Heat_Capacity_(cal/mol/K)_318.15K_1.00E+00atm 
  33 20 r_j_ln(Q)_(kcal/mol)_318.15K_1.00E+00atm 
  34 20 r_j_Enthalpy_(kcal/mol)_328.15K_1.00E+00atm 
  35 20 r_j_Free_Energy_(kcal/mol)_328.15K_1.00E+00atm 
  36 20 r_j_Internal_Energy_(kcal/mol)_328.15K_1.00E+00atm 
  37 20 r_j_Heat_Capacity_(cal/mol/K)_328.15K_1.00E+00atm 
  38 20 r_j_ln(Q)_(kcal/mol)_328.15K_1.00E+00atm 
  39 20 r_j_Enthalpy_(kcal/mol)_338.15K_1.00E+00atm 
  40 20 r_j_Free_Energy_(kcal/mol)_338.15K_1.00E+00atm 
  41 20 r_j_Internal_Energy_(kcal/mol)_338.15K_1.00E+00atm 
  42 20 r_j_Heat_Capacity_(cal/mol/K)_338.15K_1.00E+00atm 
  43 20 r_j_ln(Q)_(kcal/mol)_338.15K_1.00E+00atm 
  44 20 r_j_Enthalpy_(kcal/mol)_348.15K_1.00E+00atm 
  45 20 r_j_Free_Energy_(kcal/mol)_348.15K_1.00E+00atm 
  46 20 r_j_Internal_Energy_(kcal/mol)_348.15K_1.00E+00atm 
  47 20 r_j_Heat_Capacity_(cal/mol/K)_348.15K_1.00E+00atm 
  48 20 r_j_ln(Q)_(kcal/mol)_348.15K_1.00E+00atm 
  49 20 r_j_Enthalpy_(kcal/mol)_358.15K_1.00E+00atm 
  50 20 r_j_Free_Energy_(kcal/mol)_358.15K_1.00E+00atm 
  51 20 r_j_Internal_Energy_(kcal/mol)_358.15K_1.00E+00atm 
  52 20 r_j_Heat_Capacity_(cal/mol/K)_358.15K_1.00E+00atm 
  53 20 r_j_ln(Q)_(kcal/mol)_358.15K_1.00E+00atm 
  54 20 r_j_Enthalpy_(kcal/mol)_368.15K_1.00E+00atm 
  55 20 r_j_Free_Energy_(kcal/mol)_368.15K_1.00E+00atm 
  56 20 r_j_Internal_Energy_(kcal/mol)_368.15K_1.00E+00atm 
  57 20 r_j_Heat_Capacity_(cal/mol/K)_368.15K_1.00E+00atm 
  58 20 r_j_ln(Q)_(kcal/mol)_368.15K_1.00E+00atm 
  59 20 r_j_Enthalpy_(kcal/mol)_378.15K_1.00E+00atm 
  60 20 r_j_Free_Energy_(kcal/mol)_378.15K_1.00E+00atm 
  61 20 r_j_Internal_Energy_(kcal/mol)_378.15K_1.00E+00atm 
  62 20 r_j_Heat_Capacity_(cal/mol/K)_378.15K_1.00E+00atm 
  63 20 r_j_ln(Q)_(kcal/mol)_378.15K_1.00E+00atm 
  64 20 r_j_Enthalpy_(kcal/mol)_388.15K_1.00E+00atm 
  65 20 r_j_Free_Energy_(kcal/mol)_388.15K_1.00E+00atm 
  66 20 r_j_Internal_Energy_(kcal/mol)_388.15K_1.00E+00atm 
  67 20 r_j_Heat_Capacity_(cal/mol/K)_388.15K_1.00E+00atm 
  68 20 r_j_ln(Q)_(kcal/mol)_388.15K_1.00E+00atm 
  69 30 s_m_job_name 
  70 20 r_j_Gas_Phase_Energy 
  71 20 r_j_HOMO 
  72 20 r_j_LUMO 
  73 20 r_j_Zero_Point_Energy_(kcal/mol) 
  74 20 r_j_Entropy_(cal/mol/K)_298.15K_1.00E+00atm 
  75 20 r_j_Total_Internal_Energy_(au)_298.15K_1.00E+00atm 
  76 20 r_j_Total_Enthalpy_(au)_298.15K_1.00E+00atm 
  77 20 r_j_Total_Free_Energy_(au)_298.15K_1.00E+00atm 
  78 20 r_j_ESP_min,_kcal/mol 
  79 20 r_j_ESP_max,_kcal/mol 
  80 20 r_j_ESP_mean,_kcal/mol 
  81 20 r_j_ESP_pos_mean,_kcal/mol 
  82 20 r_j_ESP_neg_mean,_kcal/mol 
  83 20 r_j_ESP_pos_variance,_(kcal/mol)**2 
  84 20 r_j_ESP_neg_variance,_(kcal/mol)**2 
  85 20 r_j_ESP_total_variance,_(kcal/mol)**2 
  86 20 r_j_ESP_balance 
  87 20 r_j_ESP_local_polarity,_kcal/mol 
  :::
 } 
 m_atom[43] { 
  # First column is atom index #
  i_m_mmod_type
  r_m_x_coord
  r_m_y_coord
  r_m_z_coord
  i_m_color
  r_m_charge1
  r_m_charge2
  i_m_atomic_number
  s_m_color_rgb
  s_m_atom_name
  r_j_EPN
  r_j_Max_surface_ESP
  r_j_Min_surface_ESP
  i_m_Hcount
  i_rdk_index
  r_j_Mulliken_Charges
  i_j_separated_energy_at_no
  b_matsci_Reaction_Workflow_Keep_Atom
  i_matsci_Reaction_Workflow_Superposition_Atom
  :::
  1 3 2.225536 0.918213 0.006368 2 0.15752 0.15752 6 A0A0A0  C1  -14.6885981778236 0 0 2 3 <> <> <> <>
  2 16 1.677712 -0.175413 0.742172 70 -0.36637 -0.36637 8 FF2F2F  O2  -22.2999434927859 -0.239075643958149 -13.56673984115 0 4 <> <> <> <>
  3 2 0.994141 -1.146723 0.052968 2 0.15251 0.15251 6 A0A0A0  C3  -14.6938300214425 0.00267756102311554 -12.0168561946034 0 5 <> <> <> <>
  4 2 0.488593 -2.198990 0.826409 2 -0.17905 -0.17905 6 A0A0A0  C4  -14.7579966607519 -4.79377116700979 -13.0643003655637 1 6 <> <> <> <>
  5 2 -0.224195 -3.223556 0.220869 2 -0.09274 -0.09274 6 A0A0A0  C5  -14.7557954670351 -5.89186133636598 -13.1217106128192 1 7 <> <> <> <>
  6 2 -0.465187 -3.247929 -1.166371 2 -0.09643 -0.09643 6 A0A0A0  C6  -14.752749209741 -9.19205237812733 -12.7258113095514 0 8 <> <> <> <>
  7 2 0.046383 -2.183248 -1.912096 2 -0.09274 -0.09274 6 A0A0A0  C7  -14.756439326219 -4.31071477476181 -12.8119095567149 1 9 <> <> <> <>
  8 2 0.767753 -1.137895 -1.322676 2 -0.17905 -0.17905 6 A0A0A0  C8  -14.7551271737911 -1.62969074463981 -12.6857145275277 1 10 <> <> <> <>
  9 3 -1.257111 -4.412148 -1.786095 2 0.01506 0.01506 6 A0A0A0  C9  -14.7278144293213 0 0 0 11 <> <> <> <>
  10 3 -2.667770 -4.471136 -1.154740 2 -0.16558 -0.16558 6 A0A0A0  C10  -14.7654937860498 0 0 3 12 <> <> <> <>
  11 3 -0.515458 -5.740549 -1.507743 2 -0.16558 -0.16558 6 A0A0A0  C11  -14.7657336286601 0 0 3 13 <> <> <> <>
  12 3 -1.419692 -4.263748 -3.309815 2 -0.16558 -0.16558 6 A0A0A0  C12  -14.7652326808057 0 0 3 14 <> <> <> <>
  13 41 1.433854 1.501979 -0.481499 21 0.04650 0.04650 1 FFFFFF  H13  -1.10438669090192 14.7015093621454 -15.6810679293757 0 <> <> <> <> <>
  14 41 2.913367 0.549539 -0.767404 21 0.04650 0.04650 1 FFFFFF  H14  -1.10328398877867 15.3606944692477 -6.29490504648318 0 <> <> <> <> <>
  15 41 0.667593 -2.194005 1.896859 21 0.13664 0.13664 1 FFFFFF  H15  -1.10382522726699 13.7102359918258 -9.11556181169485 0 <> <> <> <> <>
  16 41 -0.600867 -4.026541 0.847785 21 0.13284 0.13284 1 FFFFFF  H16  -1.10856965167793 16.416517754466 -7.00864863364222 0 <> <> <> <> <>
  17 41 -0.108973 -2.141544 -2.984108 21 0.13284 0.13284 1 FFFFFF  H17  -1.11077284360705 14.2414755732829 -6.26528349437544 0 <> <> <> <> <>
  18 41 1.137052 -0.332963 -1.946849 21 0.13664 0.13664 1 FFFFFF  H18  -1.09988400130156 18.0635930651503 -6.18007963930474 0 <> <> <> <> <>
  19 41 -3.216477 -3.542090 -1.341102 21 0.06102 0.06102 1 FFFFFF  H19  -1.12782421687763 7.5577637207774 -9.56295153453221 0 <> <> <> <> <>
  20 41 -3.243778 -5.300210 -1.581664 21 0.06102 0.06102 1 FFFFFF  H20  -1.12645547035942 9.97575528135206 0.211935290346425 0 <> <> <> <> <>
  21 41 -2.622471 -4.621764 -0.072049 21 0.06102 0.06102 1 FFFFFF  H21  -1.12677270891669 14.2256813346254 -5.55647985662927 0 <> <> <> <> <>
  22 41 0.486379 -5.725730 -1.949181 21 0.06102 0.06102 1 FFFFFF  H22  -1.12814321670264 7.22110133066433 -10.4234132155373 0 <> <> <> <> <>
  23 41 -0.405125 -5.926415 -0.435226 21 0.06102 0.06102 1 FFFFFF  H23  -1.12706401466834 14.2335045389177 -7.46363136000369 0 <> <> <> <> <>
  24 41 -1.066298 -6.585245 -1.937338 21 0.06102 0.06102 1 FFFFFF  H24  -1.1266540818574 9.89915819985299 0.0138905642213361 0 <> <> <> <> <>
  25 41 -0.451395 -4.244806 -3.820984 21 0.06102 0.06102 1 FFFFFF  H25  -1.12538804760072 9.45141629286348 -3.55417292087096 0 <> <> <> <> <>
  26 41 -1.985569 -5.113620 -3.705366 21 0.06102 0.06102 1 FFFFFF  H26  -1.12507989423284 10.4913377387655 1.11253666625676 0 <> <> <> <> <>
  27 41 -1.965879 -3.351668 -3.572404 21 0.06102 0.06102 1 FFFFFF  H27  -1.12537560955629 9.42874551776212 -3.8323896460682 0 <> <> <> <> <>
  28 3 2.299573 2.941733 1.618737 24 -0.06316 -0.06316 6 696969  C28  -14.7062461250037 -3.09616672732864 -8.12683243174233 2 <> -0.01523 1 1 <>
  29 16 3.209099 3.121892 0.518252 70 -0.27379 -0.27379 8 FF2F2F  O1  -22.3338723868868 -0.140548429456849 -29.4535837304623 0 <> -0.4555 2 1 <>
  30 3 2.964345 1.794264 0.986675 24 -0.01671 -0.01671 6 696969  C2  -14.6916162546099 0 0 1 <> 0.12847 3 1 2
  31 41 2.664250 3.300658 2.581321 21 0.10817 0.10817 1 FFFFFF  H1  -1.10765889290884 14.163977399435 -14.5475038354069 0 <> 0.09523 5 1 <>
  32 41 1.244141 3.120235 1.416969 21 0.10817 0.10817 1 FFFFFF  H2  -1.11226572174563 5.15708213293107 -28.3374202727554 0 <> 0.13032 6 1 <>
  33 41 3.799949 1.314783 1.500055 21 0.13414 0.13414 1 FFFFFF  H3  -1.10448536906246 14.2788015597269 -14.0008915862548 0 <> 0.09262 7 1 3
  34 3 -0.125519 1.416054 3.737767 24 0.05056 0.05056 6 696969  C34  -14.7340137186606 0 0 2 <> -0.05731 11 1 <>
  35 26 -0.514373 1.454439 2.324125 38 -0.93975 -0.93975 7 2F2FFF  N1  -18.4040069388847 -15.158612826866 -30.399543695596 2 <> -0.59647 12 1 <>
  36 3 -0.083446 0.018435 4.369860 24 -0.17361 -0.17361 6 696969  C36  -14.7690707232759 0 0 3 <> -0.33385 13 1 <>
  37 41 0.865681 1.879427 3.823614 21 0.05356 0.05356 1 FFFFFF  H7  -1.13592552809677 11.3284687364752 -14.2583513979945 0 <> 0.10069 14 1 <>
  38 41 -0.812334 2.060645 4.300382 21 0.05356 0.05356 1 FFFFFF  H8  -1.13554570711193 9.73004631717415 -22.1653653944246 0 <> 0.07668 15 1 <>
  39 43 0.095597 0.826454 1.803817 21 0.38111 0.38111 1 FFFFFF  H9  -1.08173700119641 6.14355227141878 -15.4314816986509 0 <> 0.2374 16 1 <>
  40 43 -1.457464 1.084743 2.220858 21 0.38111 0.38111 1 FFFFFF  H10  -1.07872826703825 20.3056569506649 -26.8111208478931 0 <> 0.23796 17 1 <>
  41 41 0.205694 0.059415 5.426635 21 0.06449 0.06449 1 FFFFFF  H11  -1.12693891447317 8.25456614912627 -0.298782268799953 0 <> 0.09684 18 1 <>
  42 41 -1.063291 -0.469560 4.306718 21 0.06449 0.06449 1 FFFFFF  H12  -1.12867927422974 11.3532467142787 -0.877151979553959 0 <> 0.09085 19 1 <>
  43 41 0.641549 -0.615154 3.845878 21 0.06449 0.06449 1 FFFFFF  H43  -1.12937970330886 11.5594133703045 -8.33656279121296 0 <> 0.15744 20 1 <>
  :::
 } 
 m_bond[43] { 
  # First column is bond index #
  i_m_from
  i_m_to
  i_m_order
  :::
  1 1 2 1
  2 1 13 1
  3 1 14 1
  4 1 30 1
  5 2 3 1
  6 3 8 2
  7 3 4 1
  8 4 5 2
  9 4 15 1
  10 5 6 1
  11 5 16 1
  12 6 7 2
  13 6 9 1
  14 7 8 1
  15 7 17 1
  16 8 18 1
  17 9 10 1
  18 9 11 1
  19 9 12 1
  20 10 19 1
  21 10 20 1
  22 10 21 1
  23 11 22 1
  24 11 23 1
  25 11 24 1
  26 12 25 1
  27 12 26 1
  28 12 27 1
  29 28 32 1
  30 28 31 1
  31 28 29 1
  32 28 30 1
  33 29 30 1
  34 30 33 1
  35 34 37 1
  36 34 38 1
  37 34 35 1
  38 34 36 1
  39 35 40 1
  40 35 39 1
  41 36 43 1
  42 36 41 1
  43 36 42 1
  :::
 } 
} 

f_m_ct { 
 s_m_title
 s_m_entry_id
 s_m_entry_name
 i_m_Spin_multiplicity
 s_j_QM_Method
 s_j_QM_Basis
 r_j_Final_Energy
 s_j_Jaguar_input_file
 s_j_Jaguar_output_file
 s_m_Source_Path
 s_m_Source_File
 i_m_Source_File_Index
 s_j_Task
 s_j_Jaguar_restart_input_file
 s_j_Jaguar_restart_mae_file
 s_j_Jaguar_log_file
 s_j_Jaguar_mae_file
 i_j_Number_of_canonical_orbitals
 r_j_Lowest_Frequency_(cm-1)
 r_j_Highest_Frequency_(cm-1)
 r_j_2nd_Lowest_Frequency_(cm-1)
 i_j_Num_Negative_Frequencies
 b_matsci_Reaction_Workflow_Structure
 s_matsci_Reaction_Workflow_Conformers_Group
 s_matsci_Reaction_Workflow_Sibling_Group
 i_mmod_Serial_Number-OPLS3e
 r_mmod_Relative_Potential_Energy-OPLS3e_global
 i_matsci_Workflow_Stage
 i_j_Geometry_convergence_category
 r_j_Enthalpy_(kcal/mol)_298.15K_1.00E+00atm
 r_j_Free_Energy_(kcal/mol)_298.15K_1.00E+00atm
 r_j_Internal_Energy_(kcal/mol)_298.15K_1.00E+00atm
 r_j_Heat_Capacity_(cal/mol/K)_298.15K_1.00E+00atm
 r_j_ln(Q)_(kcal/mol)_298.15K_1.00E+00atm
 r_j_Enthalpy_(kcal/mol)_308.15K_1.00E+00atm
 r_j_Free_Energy_(kcal/mol)_308.15K_1.00E+00atm
 r_j_Internal_Energy_(kcal/mol)_308.15K_1.00E+00atm
 r_j_Heat_Capacity_(cal/mol/K)_308.15K_1.00E+00atm
 r_j_ln(Q)_(kcal/mol)_308.15K_1.00E+00atm
 r_j_Enthalpy_(kcal/mol)_318.15K_1.00E+00atm
 r_j_Free_Energy_(kcal/mol)_318.15K_1.00E+00atm
 r_j_Internal_Energy_(kcal/mol)_318.15K_1.00E+00atm
 r_j_Heat_Capacity_(cal/mol/K)_318.15K_1.00E+00atm
 r_j_ln(Q)_(kcal/mol)_318.15K_1.00E+00atm
 r_j_Enthalpy_(kcal/mol)_328.15K_1.00E+00atm
 r_j_Free_Energy_(kcal/mol)_328.15K_1.00E+00atm
 r_j_Internal_Energy_(kcal/mol)_328.15K_1.00E+00atm
 r_j_Heat_Capacity_(cal/mol/K)_328.15K_1.00E+00atm
 r_j_ln(Q)_(kcal/mol)_328.15K_1.00E+00atm
 r_j_Enthalpy_(kcal/mol)_338.15K_1.00E+00atm
 r_j_Free_Energy_(kcal/mol)_338.15K_1.00E+00atm
 r_j_Internal_Energy_(kcal/mol)_338.15K_1.00E+00atm
 r_j_Heat_Capacity_(cal/mol/K)_338.15K_1.00E+00atm
 r_j_ln(Q)_(kcal/mol)_338.15K_1.00E+00atm
 r_j_Enthalpy_(kcal/mol)_348.15K_1.00E+00atm
 r_j_Free_Energy_(kcal/mol)_348.15K_1.00E+00atm
 r_j_Internal_Energy_(kcal/mol)_348.15K_1.00E+00atm
 r_j_Heat_Capacity_(cal/mol/K)_348.15K_1.00E+00atm
 r_j_ln(Q)_(kcal/mol)_348.15K_1.00E+00atm
 r_j_Enthalpy_(kcal/mol)_358.15K_1.00E+00atm
 r_j_Free_Energy_(kcal/mol)_358.15K_1.00E+00atm
 r_j_Internal_Energy_(kcal/mol)_358.15K_1.00E+00atm
 r_j_Heat_Capacity_(cal/mol/K)_358.15K_1.00E+00atm
 r_j_ln(Q)_(kcal/mol)_358.15K_1.00E+00atm
 r_j_Enthalpy_(kcal/mol)_368.15K_1.00E+00atm
 r_j_Free_Energy_(kcal/mol)_368.15K_1.00E+00atm
 r_j_Internal_Energy_(kcal/mol)_368.15K_1.00E+00atm
 r_j_Heat_Capacity_(cal/mol/K)_368.15K_1.00E+00atm
 r_j_ln(Q)_(kcal/mol)_368.15K_1.00E+00atm
 r_j_Enthalpy_(kcal/mol)_378.15K_1.00E+00atm
 r_j_Free_Energy_(kcal/mol)_378.15K_1.00E+00atm
 r_j_Internal_Energy_(kcal/mol)_378.15K_1.00E+00atm
 r_j_Heat_Capacity_(cal/mol/K)_378.15K_1.00E+00atm
 r_j_ln(Q)_(kcal/mol)_378.15K_1.00E+00atm
 r_j_Enthalpy_(kcal/mol)_388.15K_1.00E+00atm
 r_j_Free_Energy_(kcal/mol)_388.15K_1.00E+00atm
 r_j_Internal_Energy_(kcal/mol)_388.15K_1.00E+00atm
 r_j_Heat_Capacity_(cal/mol/K)_388.15K_1.00E+00atm
 r_j_ln(Q)_(kcal/mol)_388.15K_1.00E+00atm
 r_j_Zero_Point_Energy_(kcal/mol)_stage_2
 r_j_Total_Internal_Energy_(au)_298.15K_1.00E+00atm_stage_2
 r_j_Total_Enthalpy_(au)_298.15K_1.00E+00atm_stage_2
 r_j_Total_Free_Energy_(au)_298.15K_1.00E+00atm_stage_2
 r_j_Entropy_(cal/mol/K)_298.15K_1.00E+00atm_stage_2
 r_j_Total_Internal_Energy_(au)_308.15K_1.00E+00atm_stage_2
 r_j_Total_Enthalpy_(au)_308.15K_1.00E+00atm_stage_2
 r_j_Total_Free_Energy_(au)_308.15K_1.00E+00atm_stage_2
 r_j_Entropy_(cal/mol/K)_308.15K_1.00E+00atm_stage_2
 r_j_Total_Internal_Energy_(au)_318.15K_1.00E+00atm_stage_2
 r_j_Total_Enthalpy_(au)_318.15K_1.00E+00atm_stage_2
 r_j_Total_Free_Energy_(au)_318.15K_1.00E+00atm_stage_2
 r_j_Entropy_(cal/mol/K)_318.15K_1.00E+00atm_stage_2
 r_j_Total_Internal_Energy_(au)_328.15K_1.00E+00atm_stage_2
 r_j_Total_Enthalpy_(au)_328.15K_1.00E+00atm_stage_2
 r_j_Total_Free_Energy_(au)_328.15K_1.00E+00atm_stage_2
 r_j_Entropy_(cal/mol/K)_328.15K_1.00E+00atm_stage_2
 r_j_Total_Internal_Energy_(au)_338.15K_1.00E+00atm_stage_2
 r_j_Total_Enthalpy_(au)_338.15K_1.00E+00atm_stage_2
 r_j_Total_Free_Energy_(au)_338.15K_1.00E+00atm_stage_2
 r_j_Entropy_(cal/mol/K)_338.15K_1.00E+00atm_stage_2
 r_j_Total_Internal_Energy_(au)_348.15K_1.00E+00atm_stage_2
 r_j_Total_Enthalpy_(au)_348.15K_1.00E+00atm_stage_2
 r_j_Total_Free_Energy_(au)_348.15K_1.00E+00atm_stage_2
 r_j_Entropy_(cal/mol/K)_348.15K_1.00E+00atm_stage_2
 r_j_Total_Internal_Energy_(au)_358.15K_1.00E+00atm_stage_2
 r_j_Total_Enthalpy_(au)_358.15K_1.00E+00atm_stage_2
 r_j_Total_Free_Energy_(au)_358.15K_1.00E+00atm_stage_2
 r_j_Entropy_(cal/mol/K)_358.15K_1.00E+00atm_stage_2
 r_j_Total_Internal_Energy_(au)_368.15K_1.00E+00atm_stage_2
 r_j_Total_Enthalpy_(au)_368.15K_1.00E+00atm_stage_2
 r_j_Total_Free_Energy_(au)_368.15K_1.00E+00atm_stage_2
 r_j_Entropy_(cal/mol/K)_368.15K_1.00E+00atm_stage_2
 r_j_Total_Internal_Energy_(au)_378.15K_1.00E+00atm_stage_2
 r_j_Total_Enthalpy_(au)_378.15K_1.00E+00atm_stage_2
 r_j_Total_Free_Energy_(au)_378.15K_1.00E+00atm_stage_2
 r_j_Entropy_(cal/mol/K)_378.15K_1.00E+00atm_stage_2
 r_j_Total_Internal_Energy_(au)_388.15K_1.00E+00atm_stage_2
 r_j_Total_Enthalpy_(au)_388.15K_1.00E+00atm_stage_2
 r_j_Total_Free_Energy_(au)_388.15K_1.00E+00atm_stage_2
 r_j_Entropy_(cal/mol/K)_388.15K_1.00E+00atm_stage_2
 r_j_Gas_Phase_Energy_stage_2
 r_j_HOMO_stage_2
 r_j_LUMO_stage_2
 s_m_job_name
 r_j_Gas_Phase_Energy
 r_j_HOMO
 r_j_LUMO
 r_j_Zero_Point_Energy_(kcal/mol)
 r_j_Entropy_(cal/mol/K)_298.15K_1.00E+00atm
 r_j_Total_Internal_Energy_(au)_298.15K_1.00E+00atm
 r_j_Total_Enthalpy_(au)_298.15K_1.00E+00atm
 r_j_Total_Free_Energy_(au)_298.15K_1.00E+00atm
 r_j_ESP_min,_kcal/mol
 r_j_ESP_max,_kcal/mol
 r_j_ESP_mean,_kcal/mol
 r_j_ESP_pos_mean,_kcal/mol
 r_j_ESP_neg_mean,_kcal/mol
 r_j_ESP_pos_variance,_(kcal/mol)**2
 r_j_ESP_neg_variance,_(kcal/mol)**2
 r_j_ESP_total_variance,_(kcal/mol)**2
 r_j_ESP_balance
 r_j_ESP_local_polarity,_kcal/mol
 s_j_jname
 i_m_ct_format
 :::
 Epoxy_frag4_reactant-2 
  367 
  Epoxy_frag4_reactant-2_stage_2 
  1
  DFT(b3lyp-d3) 
  cc-pvtz(-f) 
  -792.109142445616
  /home/laurikai/Schrodinger_WD/Frag4_LACVP-rxwf_spe_B3LYP-D3_CC-PVTZ-F/Epoxy_frag4_reactant-2_isomer6.in 
  /home/laurikai/Schrodinger_WD/Frag4_LACVP-rxwf_spe_B3LYP-D3_CC-PVTZ-F/Epoxy_frag4_reactant-2_isomer6.out 
  /home/laurikai/.schrodinger/tmp 
  tmp0zsgxb6j.mae 
  1
  "Single Point" 
  /home/laurikai/Schrodinger_WD/Frag4_LACVP-rxwf_spe_B3LYP-D3_CC-PVTZ-F/Epoxy_frag4_reactant-2_isomer6.01.in 
  /home/laurikai/Schrodinger_WD/Frag4_LACVP-rxwf_spe_B3LYP-D3_CC-PVTZ-F/Epoxy_frag4_reactant-2_isomer6.01.mae 
  /home/laurikai/Schrodinger_WD/Frag4_LACVP-rxwf_spe_B3LYP-D3_CC-PVTZ-F/Epoxy_frag4_reactant-2_isomer6.log 
  /home/laurikai/Schrodinger_WD/Frag4_LACVP-rxwf_spe_B3LYP-D3_CC-PVTZ-F/Epoxy_frag4_reactant-2_isomer6.mae 
  631
  38.5320949542889
  3504.10856876085
  52.4810019976786
  0
  1
  reactant 
  reactant 
  1
  2.1336536407471
  2
  1
  12.9188705601282
  -28.9543663977122
  12.3263849713009
  76.1663369063883
  48.8693175728079
  14.0568583423167
  -30.9551372031349
  13.4445006894671
  79.130963953092
  50.5507476865566
  14.879488133901
  -32.4289981193125
  14.2472584170289
  81.4205337154445
  51.2930620847046
  15.7250058230893
  -33.9290760089116
  15.0729040421949
  83.707910410415
  52.0303379058018
  16.5933706924658
  -35.455268870866
  15.921396847549
  85.9893593992922
  52.7628703692418
  17.4845054605784
  -37.0074789955648
  16.7926595516393
  88.2613120614227
  53.4909269786811
  18.3982982017697
  -38.5856115701343
  17.6865802288081
  90.5204151201972
  54.2147494316803
  19.3346046848507
  -40.1895734993682
  18.6030146478668
  92.7635654540307
  54.9345555128856
  20.2932509963717
  -41.8192724225266
  19.5417888953654
  94.9879325562954
  55.6505409474735
  21.2740363352936
  -43.4746159060871
  20.5027021702649
  97.1909706825504
  56.3628811962057
  239.016752872019
  -791.461800723851
  -791.460856537959
  -791.529006458372
  143.433575177511
  -791.460557926637
  -791.459582072594
  -791.531313253871
  146.071703863221
  -791.45927865076
  -791.458271128567
  -791.533662000761
  148.698683807052
  -791.457962900696
  -791.456923710354
  -791.536052527058
  151.315196806341
  -791.456610741333
  -791.455539882841
  -791.538484670213
  153.921749411006
  -791.455222295826
  -791.454119769184
  -791.540958274515
  156.518697274575
  -791.45379774254
  -791.452663547748
  -791.543473188871
  159.106267686455
  -791.452337311323
  -791.451171448381
  -791.546029264924
  161.684580155423
  -791.450841279323
  -791.449643748231
  -791.548626355488
  164.253664997748
  -791.449309966537
  -791.448080767295
  -791.55126431326
  166.813479946878
  -791.862880545866
  -0.204339425631009
  -0.00714936097984152
  828_Epoxy_frag4_rxwf_LACVPss 
  -792.109142445616
  -0.218348372321316
  -0.0208899553189148
  237.188146331577
  140.443524929869
  -791.711515727245
  -791.710571541352
  -791.777300792399
  -45.1109498558716
  23.3093848764179
  1.11075092918081
  8.32351206756736
  -9.67407400827692
  35.9080673648551
  93.1322887813277
  129.040356146183
  0.200835832737223
  8.70994729308051
  Epoxy_frag4_reactant-2_isomer6 
  2
 m_depend[87] { 
  # First column is dependency index #
  i_m_depend_dependency
  s_m_depend_property
  :::
  1 20 i_m_Spin_multiplicity 
  2 20 s_j_QM_Method 
  3 20 s_j_QM_Basis 
  4 20 r_j_Final_Energy 
  5 20 s_j_Jaguar_input_file 
  6 20 s_j_Jaguar_output_file 
  7 20 s_j_Task 
  8 20 s_j_Jaguar_restart_input_file 
  9 20 s_j_Jaguar_restart_mae_file 
  10 20 s_j_Jaguar_log_file 
  11 20 s_j_Jaguar_mae_file 
  12 20 i_j_Number_of_canonical_orbitals 
  13 20 r_j_Lowest_Frequency_(cm-1) 
  14 20 r_j_Highest_Frequency_(cm-1) 
  15 20 r_j_2nd_Lowest_Frequency_(cm-1) 
  16 20 i_j_Num_Negative_Frequencies 
  17 10 i_mmod_Serial_Number-OPLS3e 
  18 20 i_j_Geometry_convergence_category 
  19 20 r_j_Enthalpy_(kcal/mol)_298.15K_1.00E+00atm 
  20 20 r_j_Free_Energy_(kcal/mol)_298.15K_1.00E+00atm 
  21 20 r_j_Internal_Energy_(kcal/mol)_298.15K_1.00E+00atm 
  22 20 r_j_Heat_Capacity_(cal/mol/K)_298.15K_1.00E+00atm 
  23 20 r_j_ln(Q)_(kcal/mol)_298.15K_1.00E+00atm 
  24 20 r_j_Enthalpy_(kcal/mol)_308.15K_1.00E+00atm 
  25 20 r_j_Free_Energy_(kcal/mol)_308.15K_1.00E+00atm 
  26 20 r_j_Internal_Energy_(kcal/mol)_308.15K_1.00E+00atm 
  27 20 r_j_Heat_Capacity_(cal/mol/K)_308.15K_1.00E+00atm 
  28 20 r_j_ln(Q)_(kcal/mol)_308.15K_1.00E+00atm 
  29 20 r_j_Enthalpy_(kcal/mol)_318.15K_1.00E+00atm 
  30 20 r_j_Free_Energy_(kcal/mol)_318.15K_1.00E+00atm 
  31 20 r_j_Internal_Energy_(kcal/mol)_318.15K_1.00E+00atm 
  32 20 r_j_Heat_Capacity_(cal/mol/K)_318.15K_1.00E+00atm 
  33 20 r_j_ln(Q)_(kcal/mol)_318.15K_1.00E+00atm 
  34 20 r_j_Enthalpy_(kcal/mol)_328.15K_1.00E+00atm 
  35 20 r_j_Free_Energy_(kcal/mol)_328.15K_1.00E+00atm 
  36 20 r_j_Internal_Energy_(kcal/mol)_328.15K_1.00E+00atm 
  37 20 r_j_Heat_Capacity_(cal/mol/K)_328.15K_1.00E+00atm 
  38 20 r_j_ln(Q)_(kcal/mol)_328.15K_1.00E+00atm 
  39 20 r_j_Enthalpy_(kcal/mol)_338.15K_1.00E+00atm 
  40 20 r_j_Free_Energy_(kcal/mol)_338.15K_1.00E+00atm 
  41 20 r_j_Internal_Energy_(kcal/mol)_338.15K_1.00E+00atm 
  42 20 r_j_Heat_Capacity_(cal/mol/K)_338.15K_1.00E+00atm 
  43 20 r_j_ln(Q)_(kcal/mol)_338.15K_1.00E+00atm 
  44 20 r_j_Enthalpy_(kcal/mol)_348.15K_1.00E+00atm 
  45 20 r_j_Free_Energy_(kcal/mol)_348.15K_1.00E+00atm 
  46 20 r_j_Internal_Energy_(kcal/mol)_348.15K_1.00E+00atm 
  47 20 r_j_Heat_Capacity_(cal/mol/K)_348.15K_1.00E+00atm 
  48 20 r_j_ln(Q)_(kcal/mol)_348.15K_1.00E+00atm 
  49 20 r_j_Enthalpy_(kcal/mol)_358.15K_1.00E+00atm 
  50 20 r_j_Free_Energy_(kcal/mol)_358.15K_1.00E+00atm 
  51 20 r_j_Internal_Energy_(kcal/mol)_358.15K_1.00E+00atm 
  52 20 r_j_Heat_Capacity_(cal/mol/K)_358.15K_1.00E+00atm 
  53 20 r_j_ln(Q)_(kcal/mol)_358.15K_1.00E+00atm 
  54 20 r_j_Enthalpy_(kcal/mol)_368.15K_1.00E+00atm 
  55 20 r_j_Free_Energy_(kcal/mol)_368.15K_1.00E+00atm 
  56 20 r_j_Internal_Energy_(kcal/mol)_368.15K_1.00E+00atm 
  57 20 r_j_Heat_Capacity_(cal/mol/K)_368.15K_1.00E+00atm 
  58 20 r_j_ln(Q)_(kcal/mol)_368.15K_1.00E+00atm 
  59 20 r_j_Enthalpy_(kcal/mol)_378.15K_1.00E+00atm 
  60 20 r_j_Free_Energy_(kcal/mol)_378.15K_1.00E+00atm 
  61 20 r_j_Internal_Energy_(kcal/mol)_378.15K_1.00E+00atm 
  62 20 r_j_Heat_Capacity_(cal/mol/K)_378.15K_1.00E+00atm 
  63 20 r_j_ln(Q)_(kcal/mol)_378.15K_1.00E+00atm 
  64 20 r_j_Enthalpy_(kcal/mol)_388.15K_1.00E+00atm 
  65 20 r_j_Free_Energy_(kcal/mol)_388.15K_1.00E+00atm 
  66 20 r_j_Internal_Energy_(kcal/mol)_388.15K_1.00E+00atm 
  67 20 r_j_Heat_Capacity_(cal/mol/K)_388.15K_1.00E+00atm 
  68 20 r_j_ln(Q)_(kcal/mol)_388.15K_1.00E+00atm 
  69 30 s_m_job_name 
  70 20 r_j_Gas_Phase_Energy 
  71 20 r_j_HOMO 
  72 20 r_j_LUMO 
  73 20 r_j_Zero_Point_Energy_(kcal/mol) 
  74 20 r_j_Entropy_(cal/mol/K)_298.15K_1.00E+00atm 
  75 20 r_j_Total_Internal_Energy_(au)_298.15K_1.00E+00atm 
  76 20 r_j_Total_Enthalpy_(au)_298.15K_1.00E+00atm 
  77 20 r_j_Total_Free_Energy_(au)_298.15K_1.00E+00atm 
  78 20 r_j_ESP_min,_kcal/mol 
  79 20 r_j_ESP_max,_kcal/mol 
  80 20 r_j_ESP_mean,_kcal/mol 
  81 20 r_j_ESP_pos_mean,_kcal/mol 
  82 20 r_j_ESP_neg_mean,_kcal/mol 
  83 20 r_j_ESP_pos_variance,_(kcal/mol)**2 
  84 20 r_j_ESP_neg_variance,_(kcal/mol)**2 
  85 20 r_j_ESP_total_variance,_(kcal/mol)**2 
  86 20 r_j_ESP_balance 
  87 20 r_j_ESP_local_polarity,_kcal/mol 
  :::
 } 
 m_atom[43] { 
  # First column is atom index #
  i_m_mmod_type
  r_m_x_coord
  r_m_y_coord
  r_m_z_coord
  i_m_color
  r_m_charge1
  r_m_charge2
  i_m_atomic_number
  s_m_color_rgb
  s_m_atom_name
  r_j_EPN
  r_j_Max_surface_ESP
  r_j_Min_surface_ESP
  i_m_Hcount
  i_rdk_index
  r_j_Mulliken_Charges
  i_j_separated_energy_at_no
  b_matsci_Reaction_Workflow_Keep_Atom
  i_matsci_Reaction_Workflow_Superposition_Atom
  :::
  1 3 2.215649 1.358513 -0.169945 2 0.15752 0.15752 6 A0A0A0  C1  -14.6807380817447 0 0 2 3 <> <> <> <>
  2 16 2.288646 0.051456 0.371760 70 -0.36637 -0.36637 8 FF2F2F  O2  -22.3010312419802 4.91592602213565 -12.128356903695 0 4 <> <> <> <>
  3 2 1.420960 -0.906943 -0.075721 2 0.15251 0.15251 6 A0A0A0  C3  -14.6927818462165 0.857709367575323 -12.0562703979897 0 5 <> <> <> <>
  4 2 1.449539 -2.120228 0.616874 2 -0.17905 -0.17905 6 A0A0A0  C4  -14.7584979299228 -6.53171629820463 -13.0404486091687 1 6 <> <> <> <>
  5 2 0.578019 -3.148451 0.268575 2 -0.09274 -0.09274 6 A0A0A0  C5  -14.7565036240458 -5.00640315340015 -13.065998685219 1 7 <> <> <> <>
  6 2 -0.345225 -3.009493 -0.778371 2 -0.09643 -0.09643 6 A0A0A0  C6  -14.7528816870097 -9.08068999803779 -12.7787576584501 0 8 <> <> <> <>
  7 2 -0.334138 -1.791100 -1.472040 2 -0.09274 -0.09274 6 A0A0A0  C7  -14.7550681386794 -5.34386613177295 -12.7754209982846 1 9 <> <> <> <>
  8 2 0.530141 -0.747485 -1.141101 2 -0.17905 -0.17905 6 A0A0A0  C8  -14.7537813983296 -0.992363904592158 -12.5992544708397 1 10 <> <> <> <>
  9 3 -1.343180 -4.110984 -1.173312 2 0.01506 0.01506 6 A0A0A0  C9  -14.7288454880978 0 0 0 11 <> <> <> <>
  10 3 -1.224960 -5.355306 -0.274070 2 -0.16558 -0.16558 6 A0A0A0  C10  -14.7664933931155 0 0 3 12 <> <> <> <>
  11 3 -1.080686 -4.544272 -2.634103 2 -0.16558 -0.16558 6 A0A0A0  C11  -14.7665832745126 0 0 3 13 <> <> <> <>
  12 3 -2.784794 -3.563442 -1.049432 2 -0.16558 -0.16558 6 A0A0A0  C12  -14.7674982751405 0 0 3 14 <> <> <> <>
  13 41 1.174597 1.706907 -0.213308 21 0.04650 0.04650 1 FFFFFF  H13  -1.09551544757224 23.0203461359385 -2.52249384058215 0 <> <> <> <> <>
  14 41 2.626498 1.380075 -1.191015 21 0.04650 0.04650 1 FFFFFF  H14  -1.09501268978195 23.2819709109156 -1.35280128577375 0 <> <> <> <> <>
  15 41 2.153314 -2.235268 1.435405 21 0.13664 0.13664 1 FFFFFF  H15  -1.10425324297303 13.4043072381038 -8.1732987803427 0 <> <> <> <> <>
  16 41 0.624296 -4.067732 0.840637 21 0.13284 0.13284 1 FFFFFF  H16  -1.11108854533189 13.0541756771364 -8.06874334718092 0 <> <> <> <> <>
  17 41 -1.023073 -1.635475 -2.297030 21 0.13284 0.13284 1 FFFFFF  H17  -1.10857626736772 16.5089384282983 -7.70328450647045 0 <> <> <> <> <>
  18 41 0.493997 0.175028 -1.708601 21 0.13664 0.13664 1 FFFFFF  H18  -1.09787418563947 21.7412133702734 -5.46067171349899 0 <> <> <> <> <>
  19 41 -1.423738 -5.116141 0.775835 21 0.06102 0.06102 1 FFFFFF  H19  -1.126931993292 7.62478300073316 -3.36426343055884 0 <> <> <> <> <>
  20 41 -1.956730 -6.107458 -0.586709 21 0.06102 0.06102 1 FFFFFF  H20  -1.1264393582485 9.68463612913999 -0.0884915432538616 0 <> <> <> <> <>
  21 41 -0.232408 -5.813156 -0.341839 21 0.06102 0.06102 1 FFFFFF  H21  -1.12656314536731 8.96023679661544 -3.48586024762498 0 <> <> <> <> <>
  22 41 -1.184751 -3.705949 -3.329064 21 0.06102 0.06102 1 FFFFFF  H22  -1.12792588377321 13.8816273584753 -6.60843832923957 0 <> <> <> <> <>
  23 41 -0.068283 -4.946692 -2.744620 21 0.06102 0.06102 1 FFFFFF  H23  -1.12878215761433 7.0555483875441 -10.1991868733425 0 <> <> <> <> <>
  24 41 -1.792363 -5.320358 -2.938591 21 0.06102 0.06102 1 FFFFFF  H24  -1.12753126379489 9.22001265853064 -0.218369620883439 0 <> <> <> <> <>
  25 41 -2.952254 -2.705971 -1.707938 21 0.06102 0.06102 1 FFFFFF  H25  -1.12867720329845 13.661688629141 -6.83752229876038 0 <> <> <> <> <>
  26 41 -3.513047 -4.337061 -1.319005 21 0.06102 0.06102 1 FFFFFF  H26  -1.12842740637355 8.95030767458324 -1.53294988559229 0 <> <> <> <> <>
  27 41 -2.990831 -3.240424 -0.023853 21 0.06102 0.06102 1 FFFFFF  H27  -1.13014336226826 4.13042585843066 -7.12986694421406 0 <> <> <> <> <>
  28 3 3.860944 1.844548 1.807478 24 -0.06316 -0.06316 6 696969  C28  -14.6946666392181 10.7598922120367 -3.39906196096333 2 <> -0.01523 1 1 <>
  29 16 2.566277 2.414938 2.072141 70 -0.27379 -0.27379 8 FF2F2F  O1  -22.3260519577989 3.31350733146991 -26.4414093150409 0 <> -0.4555 2 1 <>
  30 3 2.996967 2.304869 0.712083 24 -0.01671 -0.01671 6 696969  C2  -14.6809055016798 14.7472512505083 8.0382867022879 1 <> 0.12847 3 1 2
  31 41 4.709558 2.454365 2.117093 21 0.10817 0.10817 1 FFFFFF  H1  -1.09848449511336 17.996732616422 -8.54341852319813 0 <> 0.09523 5 1 <>
  32 41 3.940983 0.777191 1.997264 21 0.10817 0.10817 1 FFFFFF  H2  -1.10189375142246 13.8012939129039 -9.38201504292716 0 <> 0.13032 6 1 <>
  33 41 3.219570 3.261620 0.234129 21 0.13414 0.13414 1 FFFFFF  H3  -1.09192855268826 23.3093848764179 -9.21082020523792 0 <> 0.09262 7 1 3
  34 3 -1.034635 0.834953 1.823147 24 0.05056 0.05056 6 696969  C34  -14.7493291236999 0 0 2 <> -0.05731 11 1 <>
  35 26 0.043804 0.455425 2.737125 38 -0.93975 -0.93975 7 2F2FFF  N1  -18.4251081295965 -26.2367315237775 -45.1109498558716 2 <> -0.59647 12 1 <>
  36 3 -2.069199 -0.285376 1.719062 24 -0.17361 -0.17361 6 696969  C36  -14.7845066873591 0 0 3 <> -0.33385 13 1 <>
  37 41 -1.510306 1.743349 2.215864 21 0.05356 0.05356 1 FFFFFF  H7  -1.15320691958243 -0.398846271951733 -34.0321384389371 0 <> 0.10069 14 1 <>
  38 41 -0.694675 1.081330 0.798787 21 0.05356 0.05356 1 FFFFFF  H8  -1.15630069113606 10.8693680753065 -8.73207342412519 0 <> 0.07668 15 1 <>
  39 43 0.463333 -0.410070 2.405264 21 0.38111 0.38111 1 FFFFFF  H9  -1.10026657603123 5.16662814765227 -36.6039304760774 0 <> 0.2374 16 1 <>
  40 43 0.788386 1.150073 2.710327 21 0.38111 0.38111 1 FFFFFF  H10  -1.10173259212108 -2.44984014874339 -38.2515606131023 0 <> 0.23796 17 1 <>
  41 41 -2.914603 0.012508 1.089469 21 0.06449 0.06449 1 FFFFFF  H11  -1.14243398121317 3.14157874466041 -8.84822570718926 0 <> 0.09684 18 1 <>
  42 41 -1.619870 -1.179258 1.271451 21 0.06449 0.06449 1 FFFFFF  H12  -1.14638248741938 -1.52836537786079 -14.4712045220753 0 <> 0.09085 19 1 <>
  43 41 -2.445478 -0.550349 2.712133 21 0.06449 0.06449 1 FFFFFF  H43  -1.14813397361779 -3.0239584639591 -39.1404746279643 0 <> 0.15744 20 1 <>
  :::
 } 
 m_bond[43] { 
  # First column is bond index #
  i_m_from
  i_m_to
  i_m_order
  :::
  1 1 2 1
  2 1 13 1
  3 1 14 1
  4 1 30 1
  5 2 3 1
  6 3 8 2
  7 3 4 1
  8 4 5 2
  9 4 15 1
  10 5 6 1
  11 5 16 1
  12 6 7 2
  13 6 9 1
  14 7 8 1
  15 7 17 1
  16 8 18 1
  17 9 10 1
  18 9 11 1
  19 9 12 1
  20 10 19 1
  21 10 20 1
  22 10 21 1
  23 11 22 1
  24 11 23 1
  25 11 24 1
  26 12 25 1
  27 12 26 1
  28 12 27 1
  29 28 32 1
  30 28 31 1
  31 28 29 1
  32 28 30 1
  33 29 30 1
  34 30 33 1
  35 34 37 1
  36 34 38 1
  37 34 35 1
  38 34 36 1
  39 35 40 1
  40 35 39 1
  41 36 43 1
  42 36 41 1
  43 36 42 1
  :::
 } 
} 

f_m_ct { 
 s_m_title
 s_m_entry_id
 s_m_entry_name
 i_m_Spin_multiplicity
 s_j_QM_Method
 s_j_QM_Basis
 r_j_Final_Energy
 s_j_Jaguar_input_file
 s_j_Jaguar_output_file
 s_m_Source_Path
 s_m_Source_File
 i_m_Source_File_Index
 s_j_Task
 s_j_Jaguar_restart_input_file
 s_j_Jaguar_restart_mae_file
 s_j_Jaguar_log_file
 s_j_Jaguar_mae_file
 i_j_Number_of_canonical_orbitals
 r_j_Lowest_Frequency_(cm-1)
 r_j_Highest_Frequency_(cm-1)
 r_j_2nd_Lowest_Frequency_(cm-1)
 i_j_Num_Negative_Frequencies
 b_matsci_Reaction_Workflow_Structure
 s_matsci_Reaction_Workflow_Conformers_Group
 s_matsci_Reaction_Workflow_Sibling_Group
 s_matsci_Reaction_Workflow_Parent_Conformer_Groups
 s_matsci_Reaction_Workflow_Restrained_Distances
 s_matsci_Reaction_Workflow_Restrained_Angles
 b_matsci_Reaction_Workflow_Transition_State_Structure
 i_mmod_Serial_Number-OPLS3e
 r_mmod_Relative_Potential_Energy-OPLS3e_global
 i_matsci_Workflow_Stage
 r_j_Enthalpy_(kcal/mol)_298.15K_1.00E+00atm
 r_j_Free_Energy_(kcal/mol)_298.15K_1.00E+00atm
 r_j_Internal_Energy_(kcal/mol)_298.15K_1.00E+00atm
 r_j_Heat_Capacity_(cal/mol/K)_298.15K_1.00E+00atm
 r_j_ln(Q)_(kcal/mol)_298.15K_1.00E+00atm
 r_j_Enthalpy_(kcal/mol)_308.15K_1.00E+00atm
 r_j_Free_Energy_(kcal/mol)_308.15K_1.00E+00atm
 r_j_Internal_Energy_(kcal/mol)_308.15K_1.00E+00atm
 r_j_Heat_Capacity_(cal/mol/K)_308.15K_1.00E+00atm
 r_j_ln(Q)_(kcal/mol)_308.15K_1.00E+00atm
 r_j_Enthalpy_(kcal/mol)_318.15K_1.00E+00atm
 r_j_Free_Energy_(kcal/mol)_318.15K_1.00E+00atm
 r_j_Internal_Energy_(kcal/mol)_318.15K_1.00E+00atm
 r_j_Heat_Capacity_(cal/mol/K)_318.15K_1.00E+00atm
 r_j_ln(Q)_(kcal/mol)_318.15K_1.00E+00atm
 r_j_Enthalpy_(kcal/mol)_328.15K_1.00E+00atm
 r_j_Free_Energy_(kcal/mol)_328.15K_1.00E+00atm
 r_j_Internal_Energy_(kcal/mol)_328.15K_1.00E+00atm
 r_j_Heat_Capacity_(cal/mol/K)_328.15K_1.00E+00atm
 r_j_ln(Q)_(kcal/mol)_328.15K_1.00E+00atm
 r_j_Enthalpy_(kcal/mol)_338.15K_1.00E+00atm
 r_j_Free_Energy_(kcal/mol)_338.15K_1.00E+00atm
 r_j_Internal_Energy_(kcal/mol)_338.15K_1.00E+00atm
 r_j_Heat_Capacity_(cal/mol/K)_338.15K_1.00E+00atm
 r_j_ln(Q)_(kcal/mol)_338.15K_1.00E+00atm
 r_j_Enthalpy_(kcal/mol)_348.15K_1.00E+00atm
 r_j_Free_Energy_(kcal/mol)_348.15K_1.00E+00atm
 r_j_Internal_Energy_(kcal/mol)_348.15K_1.00E+00atm
 r_j_Heat_Capacity_(cal/mol/K)_348.15K_1.00E+00atm
 r_j_ln(Q)_(kcal/mol)_348.15K_1.00E+00atm
 r_j_Enthalpy_(kcal/mol)_358.15K_1.00E+00atm
 r_j_Free_Energy_(kcal/mol)_358.15K_1.00E+00atm
 r_j_Internal_Energy_(kcal/mol)_358.15K_1.00E+00atm
 r_j_Heat_Capacity_(cal/mol/K)_358.15K_1.00E+00atm
 r_j_ln(Q)_(kcal/mol)_358.15K_1.00E+00atm
 r_j_Enthalpy_(kcal/mol)_368.15K_1.00E+00atm
 r_j_Free_Energy_(kcal/mol)_368.15K_1.00E+00atm
 r_j_Internal_Energy_(kcal/mol)_368.15K_1.00E+00atm
 r_j_Heat_Capacity_(cal/mol/K)_368.15K_1.00E+00atm
 r_j_ln(Q)_(kcal/mol)_368.15K_1.00E+00atm
 r_j_Enthalpy_(kcal/mol)_378.15K_1.00E+00atm
 r_j_Free_Energy_(kcal/mol)_378.15K_1.00E+00atm
 r_j_Internal_Energy_(kcal/mol)_378.15K_1.00E+00atm
 r_j_Heat_Capacity_(cal/mol/K)_378.15K_1.00E+00atm
 r_j_ln(Q)_(kcal/mol)_378.15K_1.00E+00atm
 r_j_Enthalpy_(kcal/mol)_388.15K_1.00E+00atm
 r_j_Free_Energy_(kcal/mol)_388.15K_1.00E+00atm
 r_j_Internal_Energy_(kcal/mol)_388.15K_1.00E+00atm
 r_j_Heat_Capacity_(cal/mol/K)_388.15K_1.00E+00atm
 r_j_ln(Q)_(kcal/mol)_388.15K_1.00E+00atm
 r_j_Zero_Point_Energy_(kcal/mol)_stage_2
 r_j_Total_Internal_Energy_(au)_298.15K_1.00E+00atm_stage_2
 r_j_Total_Enthalpy_(au)_298.15K_1.00E+00atm_stage_2
 r_j_Total_Free_Energy_(au)_298.15K_1.00E+00atm_stage_2
 r_j_Entropy_(cal/mol/K)_298.15K_1.00E+00atm_stage_2
 r_j_Total_Internal_Energy_(au)_308.15K_1.00E+00atm_stage_2
 r_j_Total_Enthalpy_(au)_308.15K_1.00E+00atm_stage_2
 r_j_Total_Free_Energy_(au)_308.15K_1.00E+00atm_stage_2
 r_j_Entropy_(cal/mol/K)_308.15K_1.00E+00atm_stage_2
 r_j_Total_Internal_Energy_(au)_318.15K_1.00E+00atm_stage_2
 r_j_Total_Enthalpy_(au)_318.15K_1.00E+00atm_stage_2
 r_j_Total_Free_Energy_(au)_318.15K_1.00E+00atm_stage_2
 r_j_Entropy_(cal/mol/K)_318.15K_1.00E+00atm_stage_2
 r_j_Total_Internal_Energy_(au)_328.15K_1.00E+00atm_stage_2
 r_j_Total_Enthalpy_(au)_328.15K_1.00E+00atm_stage_2
 r_j_Total_Free_Energy_(au)_328.15K_1.00E+00atm_stage_2
 r_j_Entropy_(cal/mol/K)_328.15K_1.00E+00atm_stage_2
 r_j_Total_Internal_Energy_(au)_338.15K_1.00E+00atm_stage_2
 r_j_Total_Enthalpy_(au)_338.15K_1.00E+00atm_stage_2
 r_j_Total_Free_Energy_(au)_338.15K_1.00E+00atm_stage_2
 r_j_Entropy_(cal/mol/K)_338.15K_1.00E+00atm_stage_2
 r_j_Total_Internal_Energy_(au)_348.15K_1.00E+00atm_stage_2
 r_j_Total_Enthalpy_(au)_348.15K_1.00E+00atm_stage_2
 r_j_Total_Free_Energy_(au)_348.15K_1.00E+00atm_stage_2
 r_j_Entropy_(cal/mol/K)_348.15K_1.00E+00atm_stage_2
 r_j_Total_Internal_Energy_(au)_358.15K_1.00E+00atm_stage_2
 r_j_Total_Enthalpy_(au)_358.15K_1.00E+00atm_stage_2
 r_j_Total_Free_Energy_(au)_358.15K_1.00E+00atm_stage_2
 r_j_Entropy_(cal/mol/K)_358.15K_1.00E+00atm_stage_2
 r_j_Total_Internal_Energy_(au)_368.15K_1.00E+00atm_stage_2
 r_j_Total_Enthalpy_(au)_368.15K_1.00E+00atm_stage_2
 r_j_Total_Free_Energy_(au)_368.15K_1.00E+00atm_stage_2
 r_j_Entropy_(cal/mol/K)_368.15K_1.00E+00atm_stage_2
 r_j_Total_Internal_Energy_(au)_378.15K_1.00E+00atm_stage_2
 r_j_Total_Enthalpy_(au)_378.15K_1.00E+00atm_stage_2
 r_j_Total_Free_Energy_(au)_378.15K_1.00E+00atm_stage_2
 r_j_Entropy_(cal/mol/K)_378.15K_1.00E+00atm_stage_2
 r_j_Total_Internal_Energy_(au)_388.15K_1.00E+00atm_stage_2
 r_j_Total_Enthalpy_(au)_388.15K_1.00E+00atm_stage_2
 r_j_Total_Free_Energy_(au)_388.15K_1.00E+00atm_stage_2
 r_j_Entropy_(cal/mol/K)_388.15K_1.00E+00atm_stage_2
 r_j_Gas_Phase_Energy_stage_2
 r_j_HOMO_stage_2
 r_j_LUMO_stage_2
 s_m_job_name
 r_j_Gas_Phase_Energy
 r_j_HOMO
 r_j_LUMO
 r_j_Zero_Point_Energy_(kcal/mol)
 r_j_Entropy_(cal/mol/K)_298.15K_1.00E+00atm
 r_j_Total_Internal_Energy_(au)_298.15K_1.00E+00atm
 r_j_Total_Enthalpy_(au)_298.15K_1.00E+00atm
 r_j_Total_Free_Energy_(au)_298.15K_1.00E+00atm
 r_j_ESP_min,_kcal/mol
 r_j_ESP_max,_kcal/mol
 r_j_ESP_mean,_kcal/mol
 r_j_ESP_pos_mean,_kcal/mol
 r_j_ESP_neg_mean,_kcal/mol
 r_j_ESP_pos_variance,_(kcal/mol)**2
 r_j_ESP_neg_variance,_(kcal/mol)**2
 r_j_ESP_total_variance,_(kcal/mol)**2
 r_j_ESP_balance
 r_j_ESP_local_polarity,_kcal/mol
 s_j_jname
 i_m_ct_format
 :::
 Epoxy_frag4_transition_state_1 
  368 
  Epoxy_frag4_transition_state_1_stage_2 
  1
  DFT(b3lyp-d3) 
  cc-pvtz(-f) 
  -792.066905058232
  /home/laurikai/Schrodinger_WD/Frag4_LACVP-rxwf_spe_B3LYP-D3_CC-PVTZ-F/Epoxy_frag4_transition_state_1_isomer7.in 
  /home/laurikai/Schrodinger_WD/Frag4_LACVP-rxwf_spe_B3LYP-D3_CC-PVTZ-F/Epoxy_frag4_transition_state_1_isomer7.out 
  /home/laurikai/.schrodinger/tmp 
  tmp0zsgxb6j.mae 
  2
  "Single Point" 
  /home/laurikai/Schrodinger_WD/Frag4_LACVP-rxwf_spe_B3LYP-D3_CC-PVTZ-F/Epoxy_frag4_transition_state_1_isomer7.01.in 
  /home/laurikai/Schrodinger_WD/Frag4_LACVP-rxwf_spe_B3LYP-D3_CC-PVTZ-F/Epoxy_frag4_transition_state_1_isomer7.01.mae 
  /home/laurikai/Schrodinger_WD/Frag4_LACVP-rxwf_spe_B3LYP-D3_CC-PVTZ-F/Epoxy_frag4_transition_state_1_isomer7.log 
  /home/laurikai/Schrodinger_WD/Frag4_LACVP-rxwf_spe_B3LYP-D3_CC-PVTZ-F/Epoxy_frag4_transition_state_1_isomer7.mae 
  631
  -374.939649634213
  3481.43878971031
  32.2856437238191
  1
  1
  TS 
  Transition_states 
  reactant 
  (28,35);(40,35);(39,35);(28,30);(28,29) 
  (28,30,29) 
  1
  1
  0
  2
  12.2246121369916
  -27.8984852528539
  11.6321265481644
  74.0225465531242
  47.0871963452719
  13.292805653507
  -29.7339118511588
  12.6804480006573
  76.9515094948067
  48.5564468947023
  14.0937321222729
  -31.142998171503
  13.4615024054009
  79.2590654648128
  49.2589913767157
  14.917718976907
  -32.5776219007629
  14.2656171960126
  81.5629893480899
  49.9578790539106
  15.7647121192951
  -34.0377068045747
  15.0927382743783
  83.8597423079628
  50.653320902377
  16.6346226713925
  -35.5231790464387
  15.9427767624534
  86.1459176312303
  51.345507124422
  17.5273285821257
  -37.0339660029665
  16.8156106091642
  88.4182951896058
  52.0346083840809
  18.4426767022673
  -38.5699952632561
  17.7110866652833
  90.6738809249379
  52.720777092954
  19.380485188049
  -40.1311937981708
  18.6290230870427
  92.9099334574267
  53.404148718118
  20.3405461149541
  -41.7174872841396
  19.5692119499254
  95.1239798408017
  54.0848430881931
  239.03137184268
  -791.418462011764
  -791.417517825872
  -791.482640987858
  137.063226104621
  -791.417254100624
  -791.416278246581
  -791.484845685898
  139.629133554002
  -791.416009411193
  -791.415001889001
  -791.487091207898
  142.186799603256
  -791.414727972699
  -791.413688782356
  -791.48937742635
  144.736677975529
  -791.41340987135
  -791.412339012858
  -791.491704219767
  147.27907415014
  -791.412055248785
  -791.410952722143
  -791.494071470483
  149.814165497146
  -791.410664299503
  -791.409530104711
  -791.496479062764
  152.342020340897
  -791.409237267563
  -791.408071404621
  -791.498926881217
  154.862615687963
  -791.407774442753
  -791.40657691166
  -791.501414809463
  157.375853460848
  -791.406276156419
  -791.405046957177
  -791.503942729059
  159.881575161906
  -791.818382421194
  -0.162359416140534
  -0.00857436363158873
  828_Epoxy_frag4_rxwf_LACVPss 
  -792.066905058232
  -0.179018131476575
  -0.0233187842645731
  237.152005890679
  134.573528055829
  -791.670442304548
  -791.669498118656
  -791.733438344753
  -64.6233614437975
  49.9873254933136
  3.5259143343725
  12.5108757190933
  -20.7650431443327
  97.3344718932443
  454.370139885273
  551.704611778518
  0.145299202671724
  13.4754662875265
  Epoxy_frag4_transition_state_1_isomer7 
  2
 m_depend[86] { 
  # First column is dependency index #
  i_m_depend_dependency
  s_m_depend_property
  :::
  1 20 i_m_Spin_multiplicity 
  2 20 s_j_QM_Method 
  3 20 s_j_QM_Basis 
  4 20 r_j_Final_Energy 
  5 20 s_j_Jaguar_input_file 
  6 20 s_j_Jaguar_output_file 
  7 20 s_j_Task 
  8 20 s_j_Jaguar_restart_input_file 
  9 20 s_j_Jaguar_restart_mae_file 
  10 20 s_j_Jaguar_log_file 
  11 20 s_j_Jaguar_mae_file 
  12 20 i_j_Number_of_canonical_orbitals 
  13 20 r_j_Lowest_Frequency_(cm-1) 
  14 20 r_j_Highest_Frequency_(cm-1) 
  15 20 r_j_2nd_Lowest_Frequency_(cm-1) 
  16 20 i_j_Num_Negative_Frequencies 
  17 10 i_mmod_Serial_Number-OPLS3e 
  18 20 r_j_Enthalpy_(kcal/mol)_298.15K_1.00E+00atm 
  19 20 r_j_Free_Energy_(kcal/mol)_298.15K_1.00E+00atm 
  20 20 r_j_Internal_Energy_(kcal/mol)_298.15K_1.00E+00atm 
  21 20 r_j_Heat_Capacity_(cal/mol/K)_298.15K_1.00E+00atm 
  22 20 r_j_ln(Q)_(kcal/mol)_298.15K_1.00E+00atm 
  23 20 r_j_Enthalpy_(kcal/mol)_308.15K_1.00E+00atm 
  24 20 r_j_Free_Energy_(kcal/mol)_308.15K_1.00E+00atm 
  25 20 r_j_Internal_Energy_(kcal/mol)_308.15K_1.00E+00atm 
  26 20 r_j_Heat_Capacity_(cal/mol/K)_308.15K_1.00E+00atm 
  27 20 r_j_ln(Q)_(kcal/mol)_308.15K_1.00E+00atm 
  28 20 r_j_Enthalpy_(kcal/mol)_318.15K_1.00E+00atm 
  29 20 r_j_Free_Energy_(kcal/mol)_318.15K_1.00E+00atm 
  30 20 r_j_Internal_Energy_(kcal/mol)_318.15K_1.00E+00atm 
  31 20 r_j_Heat_Capacity_(cal/mol/K)_318.15K_1.00E+00atm 
  32 20 r_j_ln(Q)_(kcal/mol)_318.15K_1.00E+00atm 
  33 20 r_j_Enthalpy_(kcal/mol)_328.15K_1.00E+00atm 
  34 20 r_j_Free_Energy_(kcal/mol)_328.15K_1.00E+00atm 
  35 20 r_j_Internal_Energy_(kcal/mol)_328.15K_1.00E+00atm 
  36 20 r_j_Heat_Capacity_(cal/mol/K)_328.15K_1.00E+00atm 
  37 20 r_j_ln(Q)_(kcal/mol)_328.15K_1.00E+00atm 
  38 20 r_j_Enthalpy_(kcal/mol)_338.15K_1.00E+00atm 
  39 20 r_j_Free_Energy_(kcal/mol)_338.15K_1.00E+00atm 
  40 20 r_j_Internal_Energy_(kcal/mol)_338.15K_1.00E+00atm 
  41 20 r_j_Heat_Capacity_(cal/mol/K)_338.15K_1.00E+00atm 
  42 20 r_j_ln(Q)_(kcal/mol)_338.15K_1.00E+00atm 
  43 20 r_j_Enthalpy_(kcal/mol)_348.15K_1.00E+00atm 
  44 20 r_j_Free_Energy_(kcal/mol)_348.15K_1.00E+00atm 
  45 20 r_j_Internal_Energy_(kcal/mol)_348.15K_1.00E+00atm 
  46 20 r_j_Heat_Capacity_(cal/mol/K)_348.15K_1.00E+00atm 
  47 20 r_j_ln(Q)_(kcal/mol)_348.15K_1.00E+00atm 
  48 20 r_j_Enthalpy_(kcal/mol)_358.15K_1.00E+00atm 
  49 20 r_j_Free_Energy_(kcal/mol)_358.15K_1.00E+00atm 
  50 20 r_j_Internal_Energy_(kcal/mol)_358.15K_1.00E+00atm 
  51 20 r_j_Heat_Capacity_(cal/mol/K)_358.15K_1.00E+00atm 
  52 20 r_j_ln(Q)_(kcal/mol)_358.15K_1.00E+00atm 
  53 20 r_j_Enthalpy_(kcal/mol)_368.15K_1.00E+00atm 
  54 20 r_j_Free_Energy_(kcal/mol)_368.15K_1.00E+00atm 
  55 20 r_j_Internal_Energy_(kcal/mol)_368.15K_1.00E+00atm 
  56 20 r_j_Heat_Capacity_(cal/mol/K)_368.15K_1.00E+00atm 
  57 20 r_j_ln(Q)_(kcal/mol)_368.15K_1.00E+00atm 
  58 20 r_j_Enthalpy_(kcal/mol)_378.15K_1.00E+00atm 
  59 20 r_j_Free_Energy_(kcal/mol)_378.15K_1.00E+00atm 
  60 20 r_j_Internal_Energy_(kcal/mol)_378.15K_1.00E+00atm 
  61 20 r_j_Heat_Capacity_(cal/mol/K)_378.15K_1.00E+00atm 
  62 20 r_j_ln(Q)_(kcal/mol)_378.15K_1.00E+00atm 
  63 20 r_j_Enthalpy_(kcal/mol)_388.15K_1.00E+00atm 
  64 20 r_j_Free_Energy_(kcal/mol)_388.15K_1.00E+00atm 
  65 20 r_j_Internal_Energy_(kcal/mol)_388.15K_1.00E+00atm 
  66 20 r_j_Heat_Capacity_(cal/mol/K)_388.15K_1.00E+00atm 
  67 20 r_j_ln(Q)_(kcal/mol)_388.15K_1.00E+00atm 
  68 30 s_m_job_name 
  69 20 r_j_Gas_Phase_Energy 
  70 20 r_j_HOMO 
  71 20 r_j_LUMO 
  72 20 r_j_Zero_Point_Energy_(kcal/mol) 
  73 20 r_j_Entropy_(cal/mol/K)_298.15K_1.00E+00atm 
  74 20 r_j_Total_Internal_Energy_(au)_298.15K_1.00E+00atm 
  75 20 r_j_Total_Enthalpy_(au)_298.15K_1.00E+00atm 
  76 20 r_j_Total_Free_Energy_(au)_298.15K_1.00E+00atm 
  77 20 r_j_ESP_min,_kcal/mol 
  78 20 r_j_ESP_max,_kcal/mol 
  79 20 r_j_ESP_mean,_kcal/mol 
  80 20 r_j_ESP_pos_mean,_kcal/mol 
  81 20 r_j_ESP_neg_mean,_kcal/mol 
  82 20 r_j_ESP_pos_variance,_(kcal/mol)**2 
  83 20 r_j_ESP_neg_variance,_(kcal/mol)**2 
  84 20 r_j_ESP_total_variance,_(kcal/mol)**2 
  85 20 r_j_ESP_balance 
  86 20 r_j_ESP_local_polarity,_kcal/mol 
  :::
 } 
 m_atom[43] { 
  # First column is atom index #
  i_m_mmod_type
  r_m_x_coord
  r_m_y_coord
  r_m_z_coord
  i_m_color
  r_m_charge1
  r_m_charge2
  i_m_atomic_number
  i_m_formal_charge
  s_m_color_rgb
  s_m_atom_name
  r_j_EPN
  r_j_Max_surface_ESP
  r_j_Min_surface_ESP
  i_m_Hcount
  i_rdk_index
  b_matsci_Reaction_Workflow_Keep_Atom
  b_matsci_Reaction_Workflow_Restrained_Atom
  i_matsci_Reaction_Workflow_Superposition_Atom
  :::
  1 3 1.376111 0.071342 0.454514 2 0.13539 0.13539 6 0 A0A0A0  C1  -14.7197625181346 0 0 2 3 <> <> <>
  2 16 2.726176 0.189645 -0.057088 70 -0.33584 -0.33584 8 0 FF2F2F  O2  -22.3053246492228 -1.14016570288537 -17.7986339039631 0 4 <> <> <>
  3 2 3.784376 0.230480 0.805578 2 0.16957 0.16957 6 0 A0A0A0  C3  -14.6929951307124 -1.76301208672171 -12.7051030106283 0 5 <> <> <>
  4 2 3.686320 0.113160 2.196574 2 -0.18733 -0.18733 6 0 A0A0A0  C4  -14.7553825213478 1.44768754571626 -13.3616096716587 1 6 <> <> <>
  5 2 4.836938 0.224233 2.977115 2 -0.09439 -0.09439 6 0 A0A0A0  C5  -14.753640845125 -3.35390494414986 -13.3333473904787 1 7 <> <> <>
  6 2 6.107193 0.445976 2.425493 2 -0.11249 -0.11249 6 0 A0A0A0  C6  -14.7511831702402 -4.97427900557259 -12.7468121476692 0 8 <> <> <>
  7 2 6.179716 0.531785 1.027259 2 -0.09439 -0.09439 6 0 A0A0A0  C7  -14.7534944629083 0.187192544145448 -12.926041247442 1 9 <> <> <>
  8 2 5.044372 0.423472 0.227917 2 -0.18733 -0.18733 6 0 A0A0A0  C8  -14.7556180463413 -3.0376289154141 -13.0125494915722 1 10 <> <> <>
  9 3 7.333236 0.584806 3.344150 2 0.01830 0.01830 6 0 A0A0A0  C9  -14.7257743766867 0 0 0 11 <> <> <>
  10 3 7.507412 -0.707566 4.175043 2 -0.16417 -0.16417 6 0 A0A0A0  C10  -14.7643090831278 0 0 3 12 <> <> <>
  11 3 7.123767 1.783731 4.298909 2 -0.16417 -0.16417 6 0 A0A0A0  C11  -14.7629008359477 0 0 3 13 <> <> <>
  12 3 8.631917 0.825411 2.552532 2 -0.16417 -0.16417 6 0 A0A0A0  C12  -14.7625181724885 0 0 3 14 <> <> <>
  13 41 1.220842 0.759398 1.295436 21 0.00817 0.00817 1 0 FFFFFF  H13  -1.12527204088851 16.1199914858373 -42.5874309462305 0 <> <> <> <>
  14 41 1.196063 -0.953211 0.800837 21 0.00817 0.00817 1 0 FFFFFF  H14  -1.12877877460451 4.25740848401486 -43.2754231847341 0 <> <> <> <>
  15 41 2.729518 -0.066427 2.671838 21 0.13584 0.13584 1 0 FFFFFF  H15  -1.10153145475383 13.6666232610919 -8.39594904335678 0 <> <> <> <>
  16 41 4.727324 0.134803 4.054185 21 0.12580 0.12580 1 0 FFFFFF  H16  -1.10762320365136 16.7906614869926 -6.41014613084208 0 <> <> <> <>
  17 41 7.133879 0.685288 0.536077 21 0.12580 0.12580 1 0 FFFFFF  H17  -1.1071559844002 17.0816871134711 -6.01262140699421 0 <> <> <> <>
  18 41 5.118660 0.477979 -0.854615 21 0.13584 0.13584 1 0 FFFFFF  H18  -1.09901131696426 27.253012664643 -8.74001119967659 0 <> <> <> <>
  19 41 7.660375 -1.572098 3.520934 21 0.05874 0.05874 1 0 FFFFFF  H19  -1.12682504537472 7.73943050012185 -9.64547174203043 0 <> <> <> <>
  20 41 8.375161 -0.622925 4.839462 21 0.05874 0.05874 1 0 FFFFFF  H20  -1.1253262245925 10.7589717098921 0.501622974129271 0 <> <> <> <>
  21 41 6.630980 -0.910569 4.797430 21 0.05874 0.05874 1 0 FFFFFF  H21  -1.12572364012681 14.6165713349736 -7.11719911996908 0 <> <> <> <>
  22 41 7.001818 2.713890 3.733791 21 0.05874 0.05874 1 0 FFFFFF  H22  -1.12495319266294 11.243656755877 -5.84582025582766 0 <> <> <> <>
  23 41 6.235406 1.653815 4.924021 21 0.05874 0.05874 1 0 FFFFFF  H23  -1.12442094634003 14.8906089380044 -4.20148368625953 0 <> <> <> <>
  24 41 7.986166 1.899832 4.965477 21 0.05874 0.05874 1 0 FFFFFF  H24  -1.12408609791282 11.1936199573977 2.08522914325629 0 <> <> <> <>
  25 41 8.581752 1.746193 1.961538 21 0.05874 0.05874 1 0 FFFFFF  H25  -1.12244502390284 12.8228545540276 1.02957843088838 0 <> <> <> <>
  26 41 9.474388 0.923213 3.245108 21 0.05874 0.05874 1 0 FFFFFF  H26  -1.12260325088952 11.8020422176391 2.46684594263434 0 <> <> <> <>
  27 41 8.855376 -0.006299 1.876156 21 0.05874 0.05874 1 0 FFFFFF  H27  -1.12278343684868 11.5441763548936 -2.50108884417992 0 <> <> <> <>
  28 3 0.384111 1.901013 -0.984457 2 -0.09497 -0.09497 6 0 A0A0A0  C28  -14.7242145144009 0 0 2 <> 1 1 <>
  29 18 -0.896697 0.444754 -0.304285 70 -0.99424 -0.99424 8 -1 FF2F2F  O1  -22.4675589366828 -36.7337983297806 -64.6233614437975 0 <> 1 1 <>
  30 3 0.395997 0.436254 -0.670954 2 0.46976 0.46976 6 0 A0A0A0  C2  -14.7322826163039 0 0 1 <> 1 1 2
  31 41 -0.187412 2.163708 -1.868738 21 0.08124 0.08124 1 0 FFFFFF  H1  -1.10760529132318 29.7777803841036 -45.0939596094289 0 <> 1 <> <>
  32 41 0.181117 2.522671 -0.117907 21 0.08124 0.08124 1 0 FFFFFF  H2  -1.10927653688934 20.8491139142253 -45.352120574403 0 <> 1 <> <>
  33 41 0.686196 -0.169525 -1.567466 21 -0.06688 -0.06688 1 0 FFFFFF  H3  -1.16339173596125 14.3069642422192 -47.549893908235 0 <> 1 <> 3
  34 3 2.602026 3.525727 -0.419363 2 -0.06352 -0.06352 6 0 A0A0A0  C34  -14.6866385367093 0 0 2 <> 1 <> <>
  35 32 2.064336 2.593972 -1.435327 43 -0.20484 -0.20484 7 1 5757FF  N1  -18.302573307039 0 0 2 <> 1 1 <>
  36 3 4.049790 3.938580 -0.674328 2 -0.21067 -0.21067 6 0 A0A0A0  C36  -14.7339930692037 0 0 3 <> 1 <> <>
  37 41 1.939075 4.396630 -0.389488 21 0.11541 0.11541 1 0 FFFFFF  H7  -1.08698725935605 36.8204282432543 16.9229773736296 0 <> 1 <> <>
  38 41 2.516192 3.014548 0.544139 21 0.11541 0.11541 1 0 FFFFFF  H8  -1.08873398988017 21.8386432930508 -1.88565779385653 0 <> 1 <> <>
  39 44 2.086932 3.002220 -2.368810 21 0.30305 0.30305 1 0 FFFFFF  H9  -0.994613678052506 49.9873254933136 20.6060918861302 0 <> 1 1 <>
  40 44 2.610696 1.729823 -1.429753 21 0.30305 0.30305 1 0 FFFFFF  H10  -1.00237338264245 34.8472652930003 -2.07337426393523 0 <> 1 1 <>
  41 41 4.382961 4.640795 0.096697 21 0.09289 0.09289 1 0 FFFFFF  H11  -1.09350737090753 22.2726910706669 7.86876597026339 0 <> 1 <> <>
  42 41 4.711185 3.067456 -0.640961 21 0.09289 0.09289 1 0 FFFFFF  H12  -1.09799272298619 27.4941119020783 -3.72857590573245 0 <> 1 <> <>
  43 41 4.160466 4.429990 -1.647622 21 0.09289 0.09289 1 0 FFFFFF  H43  -1.09425353228065 38.1148676755602 13.479264408286 0 <> 1 <> <>
  :::
 } 
 m_bond[43] { 
  # First column is bond index #
  i_m_from
  i_m_to
  i_m_order
  :::
  1 1 2 1
  2 1 13 1
  3 1 14 1
  4 1 30 1
  5 2 3 1
  6 3 8 2
  7 3 4 1
  8 4 5 2
  9 4 15 1
  10 5 6 1
  11 5 16 1
  12 6 7 2
  13 6 9 1
  14 7 8 1
  15 7 17 1
  16 8 18 1
  17 9 10 1
  18 9 11 1
  19 9 12 1
  20 10 19 1
  21 10 20 1
  22 10 21 1
  23 11 22 1
  24 11 23 1
  25 11 24 1
  26 12 25 1
  27 12 26 1
  28 12 27 1
  29 28 31 1
  30 28 32 1
  31 28 30 1
  32 28 35 1
  33 29 30 1
  34 30 33 1
  35 34 37 1
  36 34 38 1
  37 34 35 1
  38 34 36 1
  39 35 40 1
  40 35 39 1
  41 36 43 1
  42 36 41 1
  43 36 42 1
  :::
 } 
} 

f_m_ct { 
 s_m_title
 s_m_entry_id
 s_m_entry_name
 i_m_Spin_multiplicity
 s_j_QM_Method
 s_j_QM_Basis
 r_j_Final_Energy
 s_j_Jaguar_input_file
 s_j_Jaguar_output_file
 s_m_Source_Path
 s_m_Source_File
 i_m_Source_File_Index
 s_j_Task
 s_j_Jaguar_restart_input_file
 s_j_Jaguar_restart_mae_file
 s_j_Jaguar_log_file
 s_j_Jaguar_mae_file
 i_j_Number_of_canonical_orbitals
 r_j_Lowest_Frequency_(cm-1)
 r_j_Highest_Frequency_(cm-1)
 r_j_2nd_Lowest_Frequency_(cm-1)
 i_j_Num_Negative_Frequencies
 b_matsci_Reaction_Workflow_Structure
 s_matsci_Reaction_Workflow_Conformers_Group
 s_matsci_Reaction_Workflow_Sibling_Group
 s_matsci_Reaction_Workflow_Parent_Conformer_Groups
 s_matsci_Reaction_Workflow_Restrained_Distances
 s_matsci_Reaction_Workflow_Restrained_Angles
 b_matsci_Reaction_Workflow_Transition_State_Structure
 i_mmod_Serial_Number-OPLS3e
 r_mmod_Relative_Potential_Energy-OPLS3e_global
 i_matsci_Workflow_Stage
 r_j_Enthalpy_(kcal/mol)_298.15K_1.00E+00atm
 r_j_Free_Energy_(kcal/mol)_298.15K_1.00E+00atm
 r_j_Internal_Energy_(kcal/mol)_298.15K_1.00E+00atm
 r_j_Heat_Capacity_(cal/mol/K)_298.15K_1.00E+00atm
 r_j_ln(Q)_(kcal/mol)_298.15K_1.00E+00atm
 r_j_Enthalpy_(kcal/mol)_308.15K_1.00E+00atm
 r_j_Free_Energy_(kcal/mol)_308.15K_1.00E+00atm
 r_j_Internal_Energy_(kcal/mol)_308.15K_1.00E+00atm
 r_j_Heat_Capacity_(cal/mol/K)_308.15K_1.00E+00atm
 r_j_ln(Q)_(kcal/mol)_308.15K_1.00E+00atm
 r_j_Enthalpy_(kcal/mol)_318.15K_1.00E+00atm
 r_j_Free_Energy_(kcal/mol)_318.15K_1.00E+00atm
 r_j_Internal_Energy_(kcal/mol)_318.15K_1.00E+00atm
 r_j_Heat_Capacity_(cal/mol/K)_318.15K_1.00E+00atm
 r_j_ln(Q)_(kcal/mol)_318.15K_1.00E+00atm
 r_j_Enthalpy_(kcal/mol)_328.15K_1.00E+00atm
 r_j_Free_Energy_(kcal/mol)_328.15K_1.00E+00atm
 r_j_Internal_Energy_(kcal/mol)_328.15K_1.00E+00atm
 r_j_Heat_Capacity_(cal/mol/K)_328.15K_1.00E+00atm
 r_j_ln(Q)_(kcal/mol)_328.15K_1.00E+00atm
 r_j_Enthalpy_(kcal/mol)_338.15K_1.00E+00atm
 r_j_Free_Energy_(kcal/mol)_338.15K_1.00E+00atm
 r_j_Internal_Energy_(kcal/mol)_338.15K_1.00E+00atm
 r_j_Heat_Capacity_(cal/mol/K)_338.15K_1.00E+00atm
 r_j_ln(Q)_(kcal/mol)_338.15K_1.00E+00atm
 r_j_Enthalpy_(kcal/mol)_348.15K_1.00E+00atm
 r_j_Free_Energy_(kcal/mol)_348.15K_1.00E+00atm
 r_j_Internal_Energy_(kcal/mol)_348.15K_1.00E+00atm
 r_j_Heat_Capacity_(cal/mol/K)_348.15K_1.00E+00atm
 r_j_ln(Q)_(kcal/mol)_348.15K_1.00E+00atm
 r_j_Enthalpy_(kcal/mol)_358.15K_1.00E+00atm
 r_j_Free_Energy_(kcal/mol)_358.15K_1.00E+00atm
 r_j_Internal_Energy_(kcal/mol)_358.15K_1.00E+00atm
 r_j_Heat_Capacity_(cal/mol/K)_358.15K_1.00E+00atm
 r_j_ln(Q)_(kcal/mol)_358.15K_1.00E+00atm
 r_j_Enthalpy_(kcal/mol)_368.15K_1.00E+00atm
 r_j_Free_Energy_(kcal/mol)_368.15K_1.00E+00atm
 r_j_Internal_Energy_(kcal/mol)_368.15K_1.00E+00atm
 r_j_Heat_Capacity_(cal/mol/K)_368.15K_1.00E+00atm
 r_j_ln(Q)_(kcal/mol)_368.15K_1.00E+00atm
 r_j_Enthalpy_(kcal/mol)_378.15K_1.00E+00atm
 r_j_Free_Energy_(kcal/mol)_378.15K_1.00E+00atm
 r_j_Internal_Energy_(kcal/mol)_378.15K_1.00E+00atm
 r_j_Heat_Capacity_(cal/mol/K)_378.15K_1.00E+00atm
 r_j_ln(Q)_(kcal/mol)_378.15K_1.00E+00atm
 r_j_Enthalpy_(kcal/mol)_388.15K_1.00E+00atm
 r_j_Free_Energy_(kcal/mol)_388.15K_1.00E+00atm
 r_j_Internal_Energy_(kcal/mol)_388.15K_1.00E+00atm
 r_j_Heat_Capacity_(cal/mol/K)_388.15K_1.00E+00atm
 r_j_ln(Q)_(kcal/mol)_388.15K_1.00E+00atm
 r_j_Zero_Point_Energy_(kcal/mol)_stage_2
 r_j_Total_Internal_Energy_(au)_298.15K_1.00E+00atm_stage_2
 r_j_Total_Enthalpy_(au)_298.15K_1.00E+00atm_stage_2
 r_j_Total_Free_Energy_(au)_298.15K_1.00E+00atm_stage_2
 r_j_Entropy_(cal/mol/K)_298.15K_1.00E+00atm_stage_2
 r_j_Total_Internal_Energy_(au)_308.15K_1.00E+00atm_stage_2
 r_j_Total_Enthalpy_(au)_308.15K_1.00E+00atm_stage_2
 r_j_Total_Free_Energy_(au)_308.15K_1.00E+00atm_stage_2
 r_j_Entropy_(cal/mol/K)_308.15K_1.00E+00atm_stage_2
 r_j_Total_Internal_Energy_(au)_318.15K_1.00E+00atm_stage_2
 r_j_Total_Enthalpy_(au)_318.15K_1.00E+00atm_stage_2
 r_j_Total_Free_Energy_(au)_318.15K_1.00E+00atm_stage_2
 r_j_Entropy_(cal/mol/K)_318.15K_1.00E+00atm_stage_2
 r_j_Total_Internal_Energy_(au)_328.15K_1.00E+00atm_stage_2
 r_j_Total_Enthalpy_(au)_328.15K_1.00E+00atm_stage_2
 r_j_Total_Free_Energy_(au)_328.15K_1.00E+00atm_stage_2
 r_j_Entropy_(cal/mol/K)_328.15K_1.00E+00atm_stage_2
 r_j_Total_Internal_Energy_(au)_338.15K_1.00E+00atm_stage_2
 r_j_Total_Enthalpy_(au)_338.15K_1.00E+00atm_stage_2
 r_j_Total_Free_Energy_(au)_338.15K_1.00E+00atm_stage_2
 r_j_Entropy_(cal/mol/K)_338.15K_1.00E+00atm_stage_2
 r_j_Total_Internal_Energy_(au)_348.15K_1.00E+00atm_stage_2
 r_j_Total_Enthalpy_(au)_348.15K_1.00E+00atm_stage_2
 r_j_Total_Free_Energy_(au)_348.15K_1.00E+00atm_stage_2
 r_j_Entropy_(cal/mol/K)_348.15K_1.00E+00atm_stage_2
 r_j_Total_Internal_Energy_(au)_358.15K_1.00E+00atm_stage_2
 r_j_Total_Enthalpy_(au)_358.15K_1.00E+00atm_stage_2
 r_j_Total_Free_Energy_(au)_358.15K_1.00E+00atm_stage_2
 r_j_Entropy_(cal/mol/K)_358.15K_1.00E+00atm_stage_2
 r_j_Total_Internal_Energy_(au)_368.15K_1.00E+00atm_stage_2
 r_j_Total_Enthalpy_(au)_368.15K_1.00E+00atm_stage_2
 r_j_Total_Free_Energy_(au)_368.15K_1.00E+00atm_stage_2
 r_j_Entropy_(cal/mol/K)_368.15K_1.00E+00atm_stage_2
 r_j_Total_Internal_Energy_(au)_378.15K_1.00E+00atm_stage_2
 r_j_Total_Enthalpy_(au)_378.15K_1.00E+00atm_stage_2
 r_j_Total_Free_Energy_(au)_378.15K_1.00E+00atm_stage_2
 r_j_Entropy_(cal/mol/K)_378.15K_1.00E+00atm_stage_2
 r_j_Total_Internal_Energy_(au)_388.15K_1.00E+00atm_stage_2
 r_j_Total_Enthalpy_(au)_388.15K_1.00E+00atm_stage_2
 r_j_Total_Free_Energy_(au)_388.15K_1.00E+00atm_stage_2
 r_j_Entropy_(cal/mol/K)_388.15K_1.00E+00atm_stage_2
 r_j_Gas_Phase_Energy_stage_2
 r_j_HOMO_stage_2
 r_j_LUMO_stage_2
 s_m_job_name
 r_j_Gas_Phase_Energy
 r_j_HOMO
 r_j_LUMO
 r_j_Zero_Point_Energy_(kcal/mol)
 r_j_Entropy_(cal/mol/K)_298.15K_1.00E+00atm
 r_j_Total_Internal_Energy_(au)_298.15K_1.00E+00atm
 r_j_Total_Enthalpy_(au)_298.15K_1.00E+00atm
 r_j_Total_Free_Energy_(au)_298.15K_1.00E+00atm
 r_j_ESP_min,_kcal/mol
 r_j_ESP_max,_kcal/mol
 r_j_ESP_mean,_kcal/mol
 r_j_ESP_pos_mean,_kcal/mol
 r_j_ESP_neg_mean,_kcal/mol
 r_j_ESP_pos_variance,_(kcal/mol)**2
 r_j_ESP_neg_variance,_(kcal/mol)**2
 r_j_ESP_total_variance,_(kcal/mol)**2
 r_j_ESP_balance
 r_j_ESP_local_polarity,_kcal/mol
 s_j_jname
 i_m_ct_format
 :::
 Epoxy_frag4_transition_state_1-2 
  369 
  Epoxy_frag4_transition_state_1-2_stage_2 
  1
  DFT(b3lyp-d3) 
  cc-pvtz(-f) 
  -792.067165722327
  /home/laurikai/Schrodinger_WD/Frag4_LACVP-rxwf_spe_B3LYP-D3_CC-PVTZ-F/Epoxy_frag4_transition_state_1-2_isomer8.in 
  /home/laurikai/Schrodinger_WD/Frag4_LACVP-rxwf_spe_B3LYP-D3_CC-PVTZ-F/Epoxy_frag4_transition_state_1-2_isomer8.out 
  /home/laurikai/.schrodinger/tmp 
  tmp0zsgxb6j.mae 
  2
  "Single Point" 
  /home/laurikai/Schrodinger_WD/Frag4_LACVP-rxwf_spe_B3LYP-D3_CC-PVTZ-F/Epoxy_frag4_transition_state_1-2_isomer8.01.in 
  /home/laurikai/Schrodinger_WD/Frag4_LACVP-rxwf_spe_B3LYP-D3_CC-PVTZ-F/Epoxy_frag4_transition_state_1-2_isomer8.01.mae 
  /home/laurikai/Schrodinger_WD/Frag4_LACVP-rxwf_spe_B3LYP-D3_CC-PVTZ-F/Epoxy_frag4_transition_state_1-2_isomer8.log 
  /home/laurikai/Schrodinger_WD/Frag4_LACVP-rxwf_spe_B3LYP-D3_CC-PVTZ-F/Epoxy_frag4_transition_state_1-2_isomer8.mae 
  631
  -371.865259522366
  3482.03190952594
  32.2659270090097
  1
  1
  TS 
  Transition_states 
  reactant 
  (28,35);(40,35);(39,35);(28,30);(28,29) 
  (28,30,29) 
  1
  1
  0.0476913452150001
  2
  12.2254992757042
  -27.9000470324428
  11.6330136868769
  74.0181218252882
  47.0898323243038
  13.2934081415881
  -29.7453752833738
  12.6810504887384
  76.9296967050696
  48.5751670530307
  14.094114385716
  -31.1548496393221
  13.4618846688439
  79.2368481709251
  49.2777368856704
  14.917877401725
  -32.5898544225758
  14.2657756208306
  81.5404523574125
  49.9766376621084
  15.7646438985959
  -34.0503135138076
  15.0926700536791
  83.8369623434672
  50.6720816165453
  16.6343257278075
  -35.5361532074748
  15.9424798188684
  86.1229639791814
  51.3642600878615
  17.5268014965076
  -37.0473010235535
  16.8150835235461
  88.3952303054354
  52.0533447671618
  18.4419186482362
  -38.5836847039646
  17.7103286112522
  90.6507609972636
  52.7394889944513
  19.3794958719735
  -40.1452313793768
  18.6280337709672
  92.8868089312063
  53.4228290762986
  20.3393257209664
  -41.7318668909312
  19.5679915559377
  95.1008959012685
  54.103485600665
  239.05001824727
  -791.418517342341
  -791.417573156449
  -791.482715260823
  137.103093713035
  -791.417309774972
  -791.416333920929
  -791.484920588514
  139.66828955042
  -791.416065436492
  -791.415057914299
  -791.487166728888
  142.225252318209
  -791.414784354707
  -791.413745164364
  -791.489453554589
  144.774437983547
  -791.413466614541
  -791.412395756049
  -791.491780944311
  147.31615381459
  -791.412112356469
  -791.411009829827
  -791.494148780598
  149.850578587627
  -791.410721773942
  -791.409587579149
  -791.496556947946
  152.377781711744
  -791.409295110073
  -791.408129247131
  -791.499005331204
  154.897741008287
  -791.407832653802
  -791.40663512271
  -791.501493814247
  157.410358988101
  -791.406334735715
  -791.405105536473
  -791.504022278896
  159.915477552229
  -791.818468770606
  -0.161609710554027
  -0.00753309683162188
  828_Epoxy_frag4_rxwf_LACVPss 
  -792.067165722327
  -0.178287282986048
  -0.0222742915508125
  237.162707178249
  134.581741768059
  -791.67068450131
  -791.669740315418
  -791.733684444115
  -64.9218075963538
  50.095060073135
  3.49499312887246
  12.5530161297161
  -20.6118696070442
  100.591464026363
  452.575961369786
  553.167425396149
  0.148778239783792
  13.5103644894876
  Epoxy_frag4_transition_state_1-2_isomer8 
  2
 m_depend[86] { 
  # First column is dependency index #
  i_m_depend_dependency
  s_m_depend_property
  :::
  1 20 i_m_Spin_multiplicity 
  2 20 s_j_QM_Method 
  3 20 s_j_QM_Basis 
  4 20 r_j_Final_Energy 
  5 20 s_j_Jaguar_input_file 
  6 20 s_j_Jaguar_output_file 
  7 20 s_j_Task 
  8 20 s_j_Jaguar_restart_input_file 
  9 20 s_j_Jaguar_restart_mae_file 
  10 20 s_j_Jaguar_log_file 
  11 20 s_j_Jaguar_mae_file 
  12 20 i_j_Number_of_canonical_orbitals 
  13 20 r_j_Lowest_Frequency_(cm-1) 
  14 20 r_j_Highest_Frequency_(cm-1) 
  15 20 r_j_2nd_Lowest_Frequency_(cm-1) 
  16 20 i_j_Num_Negative_Frequencies 
  17 10 i_mmod_Serial_Number-OPLS3e 
  18 20 r_j_Enthalpy_(kcal/mol)_298.15K_1.00E+00atm 
  19 20 r_j_Free_Energy_(kcal/mol)_298.15K_1.00E+00atm 
  20 20 r_j_Internal_Energy_(kcal/mol)_298.15K_1.00E+00atm 
  21 20 r_j_Heat_Capacity_(cal/mol/K)_298.15K_1.00E+00atm 
  22 20 r_j_ln(Q)_(kcal/mol)_298.15K_1.00E+00atm 
  23 20 r_j_Enthalpy_(kcal/mol)_308.15K_1.00E+00atm 
  24 20 r_j_Free_Energy_(kcal/mol)_308.15K_1.00E+00atm 
  25 20 r_j_Internal_Energy_(kcal/mol)_308.15K_1.00E+00atm 
  26 20 r_j_Heat_Capacity_(cal/mol/K)_308.15K_1.00E+00atm 
  27 20 r_j_ln(Q)_(kcal/mol)_308.15K_1.00E+00atm 
  28 20 r_j_Enthalpy_(kcal/mol)_318.15K_1.00E+00atm 
  29 20 r_j_Free_Energy_(kcal/mol)_318.15K_1.00E+00atm 
  30 20 r_j_Internal_Energy_(kcal/mol)_318.15K_1.00E+00atm 
  31 20 r_j_Heat_Capacity_(cal/mol/K)_318.15K_1.00E+00atm 
  32 20 r_j_ln(Q)_(kcal/mol)_318.15K_1.00E+00atm 
  33 20 r_j_Enthalpy_(kcal/mol)_328.15K_1.00E+00atm 
  34 20 r_j_Free_Energy_(kcal/mol)_328.15K_1.00E+00atm 
  35 20 r_j_Internal_Energy_(kcal/mol)_328.15K_1.00E+00atm 
  36 20 r_j_Heat_Capacity_(cal/mol/K)_328.15K_1.00E+00atm 
  37 20 r_j_ln(Q)_(kcal/mol)_328.15K_1.00E+00atm 
  38 20 r_j_Enthalpy_(kcal/mol)_338.15K_1.00E+00atm 
  39 20 r_j_Free_Energy_(kcal/mol)_338.15K_1.00E+00atm 
  40 20 r_j_Internal_Energy_(kcal/mol)_338.15K_1.00E+00atm 
  41 20 r_j_Heat_Capacity_(cal/mol/K)_338.15K_1.00E+00atm 
  42 20 r_j_ln(Q)_(kcal/mol)_338.15K_1.00E+00atm 
  43 20 r_j_Enthalpy_(kcal/mol)_348.15K_1.00E+00atm 
  44 20 r_j_Free_Energy_(kcal/mol)_348.15K_1.00E+00atm 
  45 20 r_j_Internal_Energy_(kcal/mol)_348.15K_1.00E+00atm 
  46 20 r_j_Heat_Capacity_(cal/mol/K)_348.15K_1.00E+00atm 
  47 20 r_j_ln(Q)_(kcal/mol)_348.15K_1.00E+00atm 
  48 20 r_j_Enthalpy_(kcal/mol)_358.15K_1.00E+00atm 
  49 20 r_j_Free_Energy_(kcal/mol)_358.15K_1.00E+00atm 
  50 20 r_j_Internal_Energy_(kcal/mol)_358.15K_1.00E+00atm 
  51 20 r_j_Heat_Capacity_(cal/mol/K)_358.15K_1.00E+00atm 
  52 20 r_j_ln(Q)_(kcal/mol)_358.15K_1.00E+00atm 
  53 20 r_j_Enthalpy_(kcal/mol)_368.15K_1.00E+00atm 
  54 20 r_j_Free_Energy_(kcal/mol)_368.15K_1.00E+00atm 
  55 20 r_j_Internal_Energy_(kcal/mol)_368.15K_1.00E+00atm 
  56 20 r_j_Heat_Capacity_(cal/mol/K)_368.15K_1.00E+00atm 
  57 20 r_j_ln(Q)_(kcal/mol)_368.15K_1.00E+00atm 
  58 20 r_j_Enthalpy_(kcal/mol)_378.15K_1.00E+00atm 
  59 20 r_j_Free_Energy_(kcal/mol)_378.15K_1.00E+00atm 
  60 20 r_j_Internal_Energy_(kcal/mol)_378.15K_1.00E+00atm 
  61 20 r_j_Heat_Capacity_(cal/mol/K)_378.15K_1.00E+00atm 
  62 20 r_j_ln(Q)_(kcal/mol)_378.15K_1.00E+00atm 
  63 20 r_j_Enthalpy_(kcal/mol)_388.15K_1.00E+00atm 
  64 20 r_j_Free_Energy_(kcal/mol)_388.15K_1.00E+00atm 
  65 20 r_j_Internal_Energy_(kcal/mol)_388.15K_1.00E+00atm 
  66 20 r_j_Heat_Capacity_(cal/mol/K)_388.15K_1.00E+00atm 
  67 20 r_j_ln(Q)_(kcal/mol)_388.15K_1.00E+00atm 
  68 30 s_m_job_name 
  69 20 r_j_Gas_Phase_Energy 
  70 20 r_j_HOMO 
  71 20 r_j_LUMO 
  72 20 r_j_Zero_Point_Energy_(kcal/mol) 
  73 20 r_j_Entropy_(cal/mol/K)_298.15K_1.00E+00atm 
  74 20 r_j_Total_Internal_Energy_(au)_298.15K_1.00E+00atm 
  75 20 r_j_Total_Enthalpy_(au)_298.15K_1.00E+00atm 
  76 20 r_j_Total_Free_Energy_(au)_298.15K_1.00E+00atm 
  77 20 r_j_ESP_min,_kcal/mol 
  78 20 r_j_ESP_max,_kcal/mol 
  79 20 r_j_ESP_mean,_kcal/mol 
  80 20 r_j_ESP_pos_mean,_kcal/mol 
  81 20 r_j_ESP_neg_mean,_kcal/mol 
  82 20 r_j_ESP_pos_variance,_(kcal/mol)**2 
  83 20 r_j_ESP_neg_variance,_(kcal/mol)**2 
  84 20 r_j_ESP_total_variance,_(kcal/mol)**2 
  85 20 r_j_ESP_balance 
  86 20 r_j_ESP_local_polarity,_kcal/mol 
  :::
 } 
 m_atom[43] { 
  # First column is atom index #
  i_m_mmod_type
  r_m_x_coord
  r_m_y_coord
  r_m_z_coord
  i_m_color
  r_m_charge1
  r_m_charge2
  i_m_atomic_number
  i_m_formal_charge
  s_m_color_rgb
  s_m_atom_name
  r_j_EPN
  r_j_Max_surface_ESP
  r_j_Min_surface_ESP
  i_m_Hcount
  i_rdk_index
  b_matsci_Reaction_Workflow_Keep_Atom
  b_matsci_Reaction_Workflow_Restrained_Atom
  i_matsci_Reaction_Workflow_Superposition_Atom
  :::
  1 3 1.441143 -0.017309 0.312540 2 0.13539 0.13539 6 0 A0A0A0  C1  -14.7203574212577 0 0 2 3 <> <> <>
  2 16 2.791019 0.244416 -0.143450 70 -0.33584 -0.33584 8 0 FF2F2F  O2  -22.3053382158936 0.739021454527696 -17.6222866505214 0 4 <> <> <>
  3 2 3.822360 0.251888 0.751571 2 0.16957 0.16957 6 0 A0A0A0  C3  -14.6932744864701 -1.49067643932226 -12.6351305599451 0 5 <> <> <>
  4 2 5.078598 0.610768 0.240051 2 -0.18733 -0.18733 6 0 A0A0A0  C4  -14.754602656456 -3.01719896077776 -12.8943726987551 1 6 <> <> <>
  5 2 6.178915 0.695063 1.081803 2 -0.09439 -0.09439 6 0 A0A0A0  C5  -14.7524850198234 0.350504602036819 -12.9426582146661 1 7 <> <> <>
  6 2 6.085297 0.421774 2.459386 2 -0.11249 -0.11249 6 0 A0A0A0  C6  -14.7512369229775 -5.27347096054548 -12.8255077907513 0 8 <> <> <>
  7 2 4.829153 0.039932 2.939158 2 -0.09439 -0.09439 6 0 A0A0A0  C7  -14.7548553405658 -1.70149457286774 -13.5247376000134 1 9 <> <> <>
  8 2 3.705589 -0.050241 2.109238 2 -0.18733 -0.18733 6 0 A0A0A0  C8  -14.7566371010009 0.814588848126382 -13.5985297176442 1 10 <> <> <>
  9 3 7.329666 0.557076 3.353169 2 0.01830 0.01830 6 0 A0A0A0  C9  -14.7258566315832 0 0 0 11 <> <> <>
  10 3 7.837704 2.017459 3.300887 2 -0.16417 -0.16417 6 0 A0A0A0  C10  -14.7622799712631 0 0 3 12 <> <> <>
  11 3 8.441382 -0.389636 2.844243 2 -0.16417 -0.16417 6 0 A0A0A0  C11  -14.7637506169061 0 0 3 13 <> <> <>
  12 3 7.035021 0.204665 4.822612 2 -0.16417 -0.16417 6 0 A0A0A0  C12  -14.7635577712639 0 0 3 14 <> <> <>
  13 41 1.224094 0.560169 1.220385 21 0.00817 0.00817 1 0 FFFFFF  H13  -1.12587444519418 15.603283413271 -42.4861357707233 0 <> <> <> <>
  14 41 1.322806 -1.083789 0.537645 21 0.00817 0.00817 1 0 FFFFFF  H14  -1.12918462555115 4.14370973181803 -45.1677836342393 0 <> <> <> <>
  15 41 5.171542 0.809398 -0.824113 21 0.13584 0.13584 1 0 FFFFFF  H15  -1.09771113512441 29.0580068720226 -7.77199044537429 0 <> <> <> <>
  16 41 7.134527 0.981453 0.651956 21 0.12580 0.12580 1 0 FFFFFF  H16  -1.1048090553219 19.1146096165265 -5.81381066148739 0 <> <> <> <>
  17 41 4.695178 -0.198209 3.988265 21 0.12580 0.12580 1 0 FFFFFF  H17  -1.11010959248588 14.2467359745844 -7.3978146616813 0 <> <> <> <>
  18 41 2.755321 -0.358348 2.528348 21 0.13584 0.13584 1 0 FFFFFF  H18  -1.10290666739159 13.0010070492061 -8.85246921201788 0 <> <> <> <>
  19 41 7.069268 2.709224 3.661862 21 0.05874 0.05874 1 0 FFFFFF  H19  -1.12450043098884 10.7398875018325 -5.18663187060162 0 <> <> <> <>
  20 41 8.727967 2.138080 3.928926 21 0.05874 0.05874 1 0 FFFFFF  H20  -1.12353784149335 11.4123221500984 2.40399038027695 0 <> <> <> <>
  21 41 8.105816 2.316775 2.283074 21 0.05874 0.05874 1 0 FFFFFF  H21  -1.12345997855884 16.7940001299035 -1.3036251640308 0 <> <> <> <>
  22 41 8.107068 -1.431765 2.872047 21 0.05874 0.05874 1 0 FFFFFF  H22  -1.12649240084239 7.53922523653775 -9.61896619443888 0 <> <> <> <>
  23 41 8.732420 -0.159338 1.815050 21 0.05874 0.05874 1 0 FFFFFF  H23  -1.12497050406612 16.3271615958663 -6.26840477167695 0 <> <> <> <>
  24 41 9.336819 -0.300472 3.470154 21 0.05874 0.05874 1 0 FFFFFF  H24  -1.12485000544769 10.949579957928 0.800764582855603 0 <> <> <> <>
  25 41 6.693114 -0.829965 4.930097 21 0.05874 0.05874 1 0 FFFFFF  H25  -1.12401421403971 9.58798494732685 -3.76494485862224 0 <> <> <> <>
  26 41 7.946184 0.315949 5.419620 21 0.05874 0.05874 1 0 FFFFFF  H26  -1.12348940645517 11.4883419964203 1.69565128792678 0 <> <> <> <>
  27 41 6.275098 0.865076 5.253442 21 0.05874 0.05874 1 0 FFFFFF  H27  -1.12376389703469 10.7107420391404 -0.323128067910511 0 <> <> <> <>
  28 3 0.370930 1.896275 -0.949527 2 -0.09497 -0.09497 6 0 A0A0A0  C28  -14.724170518294 0 0 2 <> 1 1 <>
  29 18 -0.834649 0.300924 -0.455507 70 -0.99424 -0.99424 8 -1 FF2F2F  O1  -22.4685663345039 -36.064985950956 -64.9218075963538 0 <> 1 1 <>
  30 3 0.461443 0.408568 -0.791459 2 0.46976 0.46976 6 0 A0A0A0  C2  -14.7325964502412 0 0 1 <> 1 1 2
  31 41 -0.206377 2.217281 -1.810543 21 0.08124 0.08124 1 0 FFFFFF  H1  -1.10767671196961 30.0180395552018 -46.6719986663336 0 <> 1 <> <>
  32 41 0.119199 2.408886 -0.026013 21 0.08124 0.08124 1 0 FFFFFF  H2  -1.10918211443578 20.3040349526017 -45.9543288796742 0 <> 1 <> <>
  33 41 0.803601 -0.080232 -1.739991 21 -0.06688 -0.06688 1 0 FFFFFF  H3  -1.16379955917066 13.6394012533146 -47.5279336423946 0 <> 1 <> 3
  34 3 2.471346 3.588119 -0.185850 2 -0.06352 -0.06352 6 0 A0A0A0  C34  -14.6860591219844 0 0 2 <> 1 <> <>
  35 32 2.007677 2.726723 -1.296062 43 -0.20484 -0.20484 7 1 5757FF  N1  -18.3013495187111 0 0 2 <> 1 1 <>
  36 3 3.884607 4.130927 -0.383855 2 -0.21067 -0.21067 6 0 A0A0A0  C36  -14.7332240713982 0 0 3 <> 1 <> <>
  37 41 1.745375 4.400407 -0.076155 21 0.11541 0.11541 1 0 FFFFFF  H7  -1.0864696592141 37.7125729440811 17.1042399468146 0 <> 1 <> <>
  38 41 2.420616 2.977083 0.720174 21 0.11541 0.11541 1 0 FFFFFF  H8  -1.08814866347533 21.9326422942067 -1.27563926780276 0 <> 1 <> <>
  39 44 2.014345 3.224351 -2.185352 21 0.30305 0.30305 1 0 FFFFFF  H9  -0.993721115027288 50.095060073135 20.8441836412925 0 <> 1 1 <>
  40 44 2.607663 1.901854 -1.364112 21 0.30305 0.30305 1 0 FFFFFF  H10  -1.00141216010298 35.7079487464242 -3.68852741908532 0 <> 1 1 <>
  41 41 4.161570 4.776884 0.455494 21 0.09289 0.09289 1 0 FFFFFF  H11  -1.09279039352556 22.4854763538831 8.31093915941082 0 <> 1 <> <>
  42 41 4.610084 3.313089 -0.429219 21 0.09289 0.09289 1 0 FFFFFF  H12  -1.09712713892319 28.2689982782025 -3.92756399943 0 <> 1 <> <>
  43 41 3.960642 4.722694 -1.303159 21 0.09289 0.09289 1 0 FFFFFF  H43  -1.09345706324831 37.4979849738586 13.8261368659544 0 <> 1 <> <>
  :::
 } 
 m_bond[43] { 
  # First column is bond index #
  i_m_from
  i_m_to
  i_m_order
  :::
  1 1 2 1
  2 1 13 1
  3 1 14 1
  4 1 30 1
  5 2 3 1
  6 3 8 2
  7 3 4 1
  8 4 5 2
  9 4 15 1
  10 5 6 1
  11 5 16 1
  12 6 7 2
  13 6 9 1
  14 7 8 1
  15 7 17 1
  16 8 18 1
  17 9 10 1
  18 9 11 1
  19 9 12 1
  20 10 19 1
  21 10 20 1
  22 10 21 1
  23 11 22 1
  24 11 23 1
  25 11 24 1
  26 12 25 1
  27 12 26 1
  28 12 27 1
  29 28 31 1
  30 28 32 1
  31 28 30 1
  32 28 35 1
  33 29 30 1
  34 30 33 1
  35 34 37 1
  36 34 38 1
  37 34 35 1
  38 34 36 1
  39 35 40 1
  40 35 39 1
  41 36 43 1
  42 36 41 1
  43 36 42 1
  :::
 } 
} 

f_m_ct { 
 s_m_title
 s_m_entry_id
 s_m_entry_name
 i_m_Spin_multiplicity
 s_j_QM_Method
 s_j_QM_Basis
 r_j_Final_Energy
 s_j_Jaguar_input_file
 s_j_Jaguar_output_file
 s_m_Source_Path
 s_m_Source_File
 i_m_Source_File_Index
 s_j_Task
 s_j_Jaguar_restart_input_file
 s_j_Jaguar_restart_mae_file
 s_j_Jaguar_log_file
 s_j_Jaguar_mae_file
 i_j_Number_of_canonical_orbitals
 r_j_Lowest_Frequency_(cm-1)
 r_j_Highest_Frequency_(cm-1)
 r_j_2nd_Lowest_Frequency_(cm-1)
 i_j_Num_Negative_Frequencies
 b_matsci_Reaction_Workflow_Structure
 s_matsci_Reaction_Workflow_Conformers_Group
 s_matsci_Reaction_Workflow_Sibling_Group
 i_mmod_Serial_Number-OPLS3e
 r_mmod_Relative_Potential_Energy-OPLS3e_global
 i_matsci_Workflow_Stage
 i_j_Geometry_convergence_category
 r_j_Enthalpy_(kcal/mol)_298.15K_1.00E+00atm
 r_j_Free_Energy_(kcal/mol)_298.15K_1.00E+00atm
 r_j_Internal_Energy_(kcal/mol)_298.15K_1.00E+00atm
 r_j_Heat_Capacity_(cal/mol/K)_298.15K_1.00E+00atm
 r_j_ln(Q)_(kcal/mol)_298.15K_1.00E+00atm
 r_j_Enthalpy_(kcal/mol)_308.15K_1.00E+00atm
 r_j_Free_Energy_(kcal/mol)_308.15K_1.00E+00atm
 r_j_Internal_Energy_(kcal/mol)_308.15K_1.00E+00atm
 r_j_Heat_Capacity_(cal/mol/K)_308.15K_1.00E+00atm
 r_j_ln(Q)_(kcal/mol)_308.15K_1.00E+00atm
 r_j_Enthalpy_(kcal/mol)_318.15K_1.00E+00atm
 r_j_Free_Energy_(kcal/mol)_318.15K_1.00E+00atm
 r_j_Internal_Energy_(kcal/mol)_318.15K_1.00E+00atm
 r_j_Heat_Capacity_(cal/mol/K)_318.15K_1.00E+00atm
 r_j_ln(Q)_(kcal/mol)_318.15K_1.00E+00atm
 r_j_Enthalpy_(kcal/mol)_328.15K_1.00E+00atm
 r_j_Free_Energy_(kcal/mol)_328.15K_1.00E+00atm
 r_j_Internal_Energy_(kcal/mol)_328.15K_1.00E+00atm
 r_j_Heat_Capacity_(cal/mol/K)_328.15K_1.00E+00atm
 r_j_ln(Q)_(kcal/mol)_328.15K_1.00E+00atm
 r_j_Enthalpy_(kcal/mol)_338.15K_1.00E+00atm
 r_j_Free_Energy_(kcal/mol)_338.15K_1.00E+00atm
 r_j_Internal_Energy_(kcal/mol)_338.15K_1.00E+00atm
 r_j_Heat_Capacity_(cal/mol/K)_338.15K_1.00E+00atm
 r_j_ln(Q)_(kcal/mol)_338.15K_1.00E+00atm
 r_j_Enthalpy_(kcal/mol)_348.15K_1.00E+00atm
 r_j_Free_Energy_(kcal/mol)_348.15K_1.00E+00atm
 r_j_Internal_Energy_(kcal/mol)_348.15K_1.00E+00atm
 r_j_Heat_Capacity_(cal/mol/K)_348.15K_1.00E+00atm
 r_j_ln(Q)_(kcal/mol)_348.15K_1.00E+00atm
 r_j_Enthalpy_(kcal/mol)_358.15K_1.00E+00atm
 r_j_Free_Energy_(kcal/mol)_358.15K_1.00E+00atm
 r_j_Internal_Energy_(kcal/mol)_358.15K_1.00E+00atm
 r_j_Heat_Capacity_(cal/mol/K)_358.15K_1.00E+00atm
 r_j_ln(Q)_(kcal/mol)_358.15K_1.00E+00atm
 r_j_Enthalpy_(kcal/mol)_368.15K_1.00E+00atm
 r_j_Free_Energy_(kcal/mol)_368.15K_1.00E+00atm
 r_j_Internal_Energy_(kcal/mol)_368.15K_1.00E+00atm
 r_j_Heat_Capacity_(cal/mol/K)_368.15K_1.00E+00atm
 r_j_ln(Q)_(kcal/mol)_368.15K_1.00E+00atm
 r_j_Enthalpy_(kcal/mol)_378.15K_1.00E+00atm
 r_j_Free_Energy_(kcal/mol)_378.15K_1.00E+00atm
 r_j_Internal_Energy_(kcal/mol)_378.15K_1.00E+00atm
 r_j_Heat_Capacity_(cal/mol/K)_378.15K_1.00E+00atm
 r_j_ln(Q)_(kcal/mol)_378.15K_1.00E+00atm
 r_j_Enthalpy_(kcal/mol)_388.15K_1.00E+00atm
 r_j_Free_Energy_(kcal/mol)_388.15K_1.00E+00atm
 r_j_Internal_Energy_(kcal/mol)_388.15K_1.00E+00atm
 r_j_Heat_Capacity_(cal/mol/K)_388.15K_1.00E+00atm
 r_j_ln(Q)_(kcal/mol)_388.15K_1.00E+00atm
 r_j_Zero_Point_Energy_(kcal/mol)_stage_2
 r_j_Total_Internal_Energy_(au)_298.15K_1.00E+00atm_stage_2
 r_j_Total_Enthalpy_(au)_298.15K_1.00E+00atm_stage_2
 r_j_Total_Free_Energy_(au)_298.15K_1.00E+00atm_stage_2
 r_j_Entropy_(cal/mol/K)_298.15K_1.00E+00atm_stage_2
 r_j_Total_Internal_Energy_(au)_308.15K_1.00E+00atm_stage_2
 r_j_Total_Enthalpy_(au)_308.15K_1.00E+00atm_stage_2
 r_j_Total_Free_Energy_(au)_308.15K_1.00E+00atm_stage_2
 r_j_Entropy_(cal/mol/K)_308.15K_1.00E+00atm_stage_2
 r_j_Total_Internal_Energy_(au)_318.15K_1.00E+00atm_stage_2
 r_j_Total_Enthalpy_(au)_318.15K_1.00E+00atm_stage_2
 r_j_Total_Free_Energy_(au)_318.15K_1.00E+00atm_stage_2
 r_j_Entropy_(cal/mol/K)_318.15K_1.00E+00atm_stage_2
 r_j_Total_Internal_Energy_(au)_328.15K_1.00E+00atm_stage_2
 r_j_Total_Enthalpy_(au)_328.15K_1.00E+00atm_stage_2
 r_j_Total_Free_Energy_(au)_328.15K_1.00E+00atm_stage_2
 r_j_Entropy_(cal/mol/K)_328.15K_1.00E+00atm_stage_2
 r_j_Total_Internal_Energy_(au)_338.15K_1.00E+00atm_stage_2
 r_j_Total_Enthalpy_(au)_338.15K_1.00E+00atm_stage_2
 r_j_Total_Free_Energy_(au)_338.15K_1.00E+00atm_stage_2
 r_j_Entropy_(cal/mol/K)_338.15K_1.00E+00atm_stage_2
 r_j_Total_Internal_Energy_(au)_348.15K_1.00E+00atm_stage_2
 r_j_Total_Enthalpy_(au)_348.15K_1.00E+00atm_stage_2
 r_j_Total_Free_Energy_(au)_348.15K_1.00E+00atm_stage_2
 r_j_Entropy_(cal/mol/K)_348.15K_1.00E+00atm_stage_2
 r_j_Total_Internal_Energy_(au)_358.15K_1.00E+00atm_stage_2
 r_j_Total_Enthalpy_(au)_358.15K_1.00E+00atm_stage_2
 r_j_Total_Free_Energy_(au)_358.15K_1.00E+00atm_stage_2
 r_j_Entropy_(cal/mol/K)_358.15K_1.00E+00atm_stage_2
 r_j_Total_Internal_Energy_(au)_368.15K_1.00E+00atm_stage_2
 r_j_Total_Enthalpy_(au)_368.15K_1.00E+00atm_stage_2
 r_j_Total_Free_Energy_(au)_368.15K_1.00E+00atm_stage_2
 r_j_Entropy_(cal/mol/K)_368.15K_1.00E+00atm_stage_2
 r_j_Total_Internal_Energy_(au)_378.15K_1.00E+00atm_stage_2
 r_j_Total_Enthalpy_(au)_378.15K_1.00E+00atm_stage_2
 r_j_Total_Free_Energy_(au)_378.15K_1.00E+00atm_stage_2
 r_j_Entropy_(cal/mol/K)_378.15K_1.00E+00atm_stage_2
 r_j_Total_Internal_Energy_(au)_388.15K_1.00E+00atm_stage_2
 r_j_Total_Enthalpy_(au)_388.15K_1.00E+00atm_stage_2
 r_j_Total_Free_Energy_(au)_388.15K_1.00E+00atm_stage_2
 r_j_Entropy_(cal/mol/K)_388.15K_1.00E+00atm_stage_2
 r_j_Gas_Phase_Energy_stage_2
 r_j_HOMO_stage_2
 r_j_LUMO_stage_2
 s_m_job_name
 r_j_Gas_Phase_Energy
 r_j_HOMO
 r_j_LUMO
 r_j_Zero_Point_Energy_(kcal/mol)
 r_j_Entropy_(cal/mol/K)_298.15K_1.00E+00atm
 r_j_Total_Internal_Energy_(au)_298.15K_1.00E+00atm
 r_j_Total_Enthalpy_(au)_298.15K_1.00E+00atm
 r_j_Total_Free_Energy_(au)_298.15K_1.00E+00atm
 r_j_ESP_min,_kcal/mol
 r_j_ESP_max,_kcal/mol
 r_j_ESP_mean,_kcal/mol
 r_j_ESP_pos_mean,_kcal/mol
 r_j_ESP_neg_mean,_kcal/mol
 r_j_ESP_pos_variance,_(kcal/mol)**2
 r_j_ESP_neg_variance,_(kcal/mol)**2
 r_j_ESP_total_variance,_(kcal/mol)**2
 r_j_ESP_balance
 r_j_ESP_local_polarity,_kcal/mol
 s_j_jname
 i_m_ct_format
 :::
 Epoxy_frag4_reactant 
  370 
  Epoxy_frag4_reactant_stage_2 
  1
  DFT(b3lyp-d3) 
  cc-pvtz(-f) 
  -792.10870337751
  /home/laurikai/Schrodinger_WD/Frag4_LACVP-rxwf_spe_B3LYP-D3_CC-PVTZ-F/Epoxy_frag4_reactant_isomer9.in 
  /home/laurikai/Schrodinger_WD/Frag4_LACVP-rxwf_spe_B3LYP-D3_CC-PVTZ-F/Epoxy_frag4_reactant_isomer9.out 
  /home/laurikai/.schrodinger/tmp 
  tmp0zsgxb6j.mae 
  1
  "Single Point" 
  /home/laurikai/Schrodinger_WD/Frag4_LACVP-rxwf_spe_B3LYP-D3_CC-PVTZ-F/Epoxy_frag4_reactant_isomer9.01.in 
  /home/laurikai/Schrodinger_WD/Frag4_LACVP-rxwf_spe_B3LYP-D3_CC-PVTZ-F/Epoxy_frag4_reactant_isomer9.01.mae 
  /home/laurikai/Schrodinger_WD/Frag4_LACVP-rxwf_spe_B3LYP-D3_CC-PVTZ-F/Epoxy_frag4_reactant_isomer9.log 
  /home/laurikai/Schrodinger_WD/Frag4_LACVP-rxwf_spe_B3LYP-D3_CC-PVTZ-F/Epoxy_frag4_reactant_isomer9.mae 
  631
  36.9032320458315
  3499.15188546095
  51.6340837895656
  0
  1
  reactant 
  reactant 
  1
  0
  2
  3
  12.9318520259994
  -29.0439703167261
  12.3393664371722
  76.188052263929
  49.0205514942797
  14.0424929795167
  -31.015382820813
  13.4301353266671
  79.075210222845
  50.6491307432519
  14.8645634042034
  -32.4907236608136
  14.2323336873314
  81.3644154722066
  51.3906935940339
  15.709518144679
  -33.9922638333828
  15.0574163637846
  83.6514423318619
  52.1272366205769
  16.5773166859312
  -35.5199017688053
  15.9053428410144
  85.9325668153771
  52.8590540204781
  17.4678820416922
  -37.0735401707106
  16.776036132753
  88.204228252805
  53.5864123668177
  18.3811026487343
  -38.6530846252119
  17.6693846757728
  90.4630789192842
  54.3095525104854
  19.316834683181
  -40.2584424245939
  18.5852446461971
  92.7060191732409
  55.0286914657338
  20.2749046647126
  -41.8895215860031
  19.5234425637062
  94.9302202458017
  55.7440242560561
  21.2551122354126
  -43.5462300454312
  20.4837780703839
  97.1331367042605
  56.4557257019867
  239.138366495169
  -791.462049339927
  -791.461105154034
  -791.529326687613
  143.584297764392
  -791.460807428283
  -791.45983157424
  -791.531635870358
  146.220593218659
  -791.459529043814
  -791.458521521621
  -791.533986975657
  148.845786783017
  -791.458214190866
  -791.457175000523
  -791.53637983225
  151.460557604942
  -791.456862934004
  -791.455792075512
  -791.538814278276
  154.065410187007
  -791.455475395913
  -791.454372869271
  -791.541290158682
  156.660698585101
  -791.454051754382
  -791.452917559589
  -791.543807323012
  159.246648817385
  -791.452592238607
  -791.451426375664
  -791.546365623526
  161.823379350197
  -791.451097125047
  -791.449899593955
  -791.548964913639
  164.390919610514
  -791.449566732993
  -791.448337533751
  -791.551605046639
  166.949226538307
  -791.863300958495
  -0.211111430750508
  0.00345857067324424
  828_Epoxy_frag4_rxwf_LACVPss 
  -792.10870337751
  -0.220080193701452
  -0.0115758763346326
  237.247193564038
  140.787597996732
  -791.710961874101
  -791.710017688209
  -791.776910419474
  -35.7830492417673
  23.4127413877881
  0.156684483772139
  7.90766796051819
  -8.05868692075821
  36.9440703366194
  55.228983225982
  92.1730535626014
  0.2401617501087
  7.977778024083
  Epoxy_frag4_reactant_isomer9 
  2
 m_depend[87] { 
  # First column is dependency index #
  i_m_depend_dependency
  s_m_depend_property
  :::
  1 20 i_m_Spin_multiplicity 
  2 20 s_j_QM_Method 
  3 20 s_j_QM_Basis 
  4 20 r_j_Final_Energy 
  5 20 s_j_Jaguar_input_file 
  6 20 s_j_Jaguar_output_file 
  7 20 s_j_Task 
  8 20 s_j_Jaguar_restart_input_file 
  9 20 s_j_Jaguar_restart_mae_file 
  10 20 s_j_Jaguar_log_file 
  11 20 s_j_Jaguar_mae_file 
  12 20 i_j_Number_of_canonical_orbitals 
  13 20 r_j_Lowest_Frequency_(cm-1) 
  14 20 r_j_Highest_Frequency_(cm-1) 
  15 20 r_j_2nd_Lowest_Frequency_(cm-1) 
  16 20 i_j_Num_Negative_Frequencies 
  17 10 i_mmod_Serial_Number-OPLS3e 
  18 20 i_j_Geometry_convergence_category 
  19 20 r_j_Enthalpy_(kcal/mol)_298.15K_1.00E+00atm 
  20 20 r_j_Free_Energy_(kcal/mol)_298.15K_1.00E+00atm 
  21 20 r_j_Internal_Energy_(kcal/mol)_298.15K_1.00E+00atm 
  22 20 r_j_Heat_Capacity_(cal/mol/K)_298.15K_1.00E+00atm 
  23 20 r_j_ln(Q)_(kcal/mol)_298.15K_1.00E+00atm 
  24 20 r_j_Enthalpy_(kcal/mol)_308.15K_1.00E+00atm 
  25 20 r_j_Free_Energy_(kcal/mol)_308.15K_1.00E+00atm 
  26 20 r_j_Internal_Energy_(kcal/mol)_308.15K_1.00E+00atm 
  27 20 r_j_Heat_Capacity_(cal/mol/K)_308.15K_1.00E+00atm 
  28 20 r_j_ln(Q)_(kcal/mol)_308.15K_1.00E+00atm 
  29 20 r_j_Enthalpy_(kcal/mol)_318.15K_1.00E+00atm 
  30 20 r_j_Free_Energy_(kcal/mol)_318.15K_1.00E+00atm 
  31 20 r_j_Internal_Energy_(kcal/mol)_318.15K_1.00E+00atm 
  32 20 r_j_Heat_Capacity_(cal/mol/K)_318.15K_1.00E+00atm 
  33 20 r_j_ln(Q)_(kcal/mol)_318.15K_1.00E+00atm 
  34 20 r_j_Enthalpy_(kcal/mol)_328.15K_1.00E+00atm 
  35 20 r_j_Free_Energy_(kcal/mol)_328.15K_1.00E+00atm 
  36 20 r_j_Internal_Energy_(kcal/mol)_328.15K_1.00E+00atm 
  37 20 r_j_Heat_Capacity_(cal/mol/K)_328.15K_1.00E+00atm 
  38 20 r_j_ln(Q)_(kcal/mol)_328.15K_1.00E+00atm 
  39 20 r_j_Enthalpy_(kcal/mol)_338.15K_1.00E+00atm 
  40 20 r_j_Free_Energy_(kcal/mol)_338.15K_1.00E+00atm 
  41 20 r_j_Internal_Energy_(kcal/mol)_338.15K_1.00E+00atm 
  42 20 r_j_Heat_Capacity_(cal/mol/K)_338.15K_1.00E+00atm 
  43 20 r_j_ln(Q)_(kcal/mol)_338.15K_1.00E+00atm 
  44 20 r_j_Enthalpy_(kcal/mol)_348.15K_1.00E+00atm 
  45 20 r_j_Free_Energy_(kcal/mol)_348.15K_1.00E+00atm 
  46 20 r_j_Internal_Energy_(kcal/mol)_348.15K_1.00E+00atm 
  47 20 r_j_Heat_Capacity_(cal/mol/K)_348.15K_1.00E+00atm 
  48 20 r_j_ln(Q)_(kcal/mol)_348.15K_1.00E+00atm 
  49 20 r_j_Enthalpy_(kcal/mol)_358.15K_1.00E+00atm 
  50 20 r_j_Free_Energy_(kcal/mol)_358.15K_1.00E+00atm 
  51 20 r_j_Internal_Energy_(kcal/mol)_358.15K_1.00E+00atm 
  52 20 r_j_Heat_Capacity_(cal/mol/K)_358.15K_1.00E+00atm 
  53 20 r_j_ln(Q)_(kcal/mol)_358.15K_1.00E+00atm 
  54 20 r_j_Enthalpy_(kcal/mol)_368.15K_1.00E+00atm 
  55 20 r_j_Free_Energy_(kcal/mol)_368.15K_1.00E+00atm 
  56 20 r_j_Internal_Energy_(kcal/mol)_368.15K_1.00E+00atm 
  57 20 r_j_Heat_Capacity_(cal/mol/K)_368.15K_1.00E+00atm 
  58 20 r_j_ln(Q)_(kcal/mol)_368.15K_1.00E+00atm 
  59 20 r_j_Enthalpy_(kcal/mol)_378.15K_1.00E+00atm 
  60 20 r_j_Free_Energy_(kcal/mol)_378.15K_1.00E+00atm 
  61 20 r_j_Internal_Energy_(kcal/mol)_378.15K_1.00E+00atm 
  62 20 r_j_Heat_Capacity_(cal/mol/K)_378.15K_1.00E+00atm 
  63 20 r_j_ln(Q)_(kcal/mol)_378.15K_1.00E+00atm 
  64 20 r_j_Enthalpy_(kcal/mol)_388.15K_1.00E+00atm 
  65 20 r_j_Free_Energy_(kcal/mol)_388.15K_1.00E+00atm 
  66 20 r_j_Internal_Energy_(kcal/mol)_388.15K_1.00E+00atm 
  67 20 r_j_Heat_Capacity_(cal/mol/K)_388.15K_1.00E+00atm 
  68 20 r_j_ln(Q)_(kcal/mol)_388.15K_1.00E+00atm 
  69 30 s_m_job_name 
  70 20 r_j_Gas_Phase_Energy 
  71 20 r_j_HOMO 
  72 20 r_j_LUMO 
  73 20 r_j_Zero_Point_Energy_(kcal/mol) 
  74 20 r_j_Entropy_(cal/mol/K)_298.15K_1.00E+00atm 
  75 20 r_j_Total_Internal_Energy_(au)_298.15K_1.00E+00atm 
  76 20 r_j_Total_Enthalpy_(au)_298.15K_1.00E+00atm 
  77 20 r_j_Total_Free_Energy_(au)_298.15K_1.00E+00atm 
  78 20 r_j_ESP_min,_kcal/mol 
  79 20 r_j_ESP_max,_kcal/mol 
  80 20 r_j_ESP_mean,_kcal/mol 
  81 20 r_j_ESP_pos_mean,_kcal/mol 
  82 20 r_j_ESP_neg_mean,_kcal/mol 
  83 20 r_j_ESP_pos_variance,_(kcal/mol)**2 
  84 20 r_j_ESP_neg_variance,_(kcal/mol)**2 
  85 20 r_j_ESP_total_variance,_(kcal/mol)**2 
  86 20 r_j_ESP_balance 
  87 20 r_j_ESP_local_polarity,_kcal/mol 
  :::
 } 
 m_atom[43] { 
  # First column is atom index #
  i_m_mmod_type
  r_m_x_coord
  r_m_y_coord
  r_m_z_coord
  i_m_color
  r_m_charge1
  r_m_charge2
  i_m_atomic_number
  s_m_color_rgb
  s_m_atom_name
  r_j_EPN
  r_j_Max_surface_ESP
  r_j_Min_surface_ESP
  i_m_Hcount
  i_rdk_index
  r_j_Mulliken_Charges
  i_j_separated_energy_at_no
  b_matsci_Reaction_Workflow_Keep_Atom
  i_matsci_Reaction_Workflow_Superposition_Atom
  :::
  1 3 2.490676 0.901803 -0.267285 2 0.15752 0.15752 6 A0A0A0  C1  -14.6822083352583 0 0 2 3 <> <> <> <>
  2 16 1.907130 -0.037175 0.612232 70 -0.36637 -0.36637 8 FF2F2F  O2  -22.3054071093316 1.15247929577365 -14.6367164799593 0 4 <> <> <> <>
  3 2 1.180084 -1.077696 0.088431 2 0.15251 0.15251 6 A0A0A0  C3  -14.7017509261545 -1.69775965133299 -16.285285376733 0 5 <> <> <> <>
  4 2 0.467979 -1.844138 1.014162 2 -0.17905 -0.17905 6 A0A0A0  C4  -14.7725792442347 -11.8349129486731 -17.4466047320136 1 6 <> <> <> <>
  5 2 -0.298070 -2.920414 0.576443 2 -0.09274 -0.09274 6 A0A0A0  C5  -14.7662830388727 -8.32711225794098 -17.4509352812493 1 7 <> <> <> <>
  6 2 -0.382323 -3.270339 -0.780616 2 -0.09643 -0.09643 6 A0A0A0  C6  -14.7597159443018 -13.2666354363656 -16.6740100100669 0 8 <> <> <> <>
  7 2 0.345250 -2.482627 -1.682653 2 -0.09274 -0.09274 6 A0A0A0  C7  -14.7623592340411 -7.46357011269797 -16.587911966732 1 9 <> <> <> <>
  8 2 1.120097 -1.397127 -1.270304 2 -0.17905 -0.17905 6 A0A0A0  C8  -14.7603850366045 -2.53115381952505 -16.2544480340537 1 10 <> <> <> <>
  9 3 -1.227671 -4.448462 -1.295888 2 0.01506 0.01506 6 A0A0A0  C9  -14.7330999002767 0 0 0 11 <> <> <> <>
  10 3 -2.285973 -3.925685 -2.295202 2 -0.16558 -0.16558 6 A0A0A0  C10  -14.77026214105 0 0 3 12 <> <> <> <>
  11 3 -1.964473 -5.180245 -0.158798 2 -0.16558 -0.16558 6 A0A0A0  C11  -14.7705182674082 0 0 3 13 <> <> <> <>
  12 3 -0.308820 -5.467284 -2.008921 2 -0.16558 -0.16558 6 A0A0A0  C12  -14.770214815726 0 0 3 14 <> <> <> <>
  13 41 1.729444 1.334327 -0.934351 21 0.04650 0.04650 1 FFFFFF  H13  -1.09839353585445 23.0932970989915 -4.31879051968255 0 <> <> <> <> <>
  14 41 3.265220 0.435685 -0.896695 21 0.04650 0.04650 1 FFFFFF  H14  -1.09589974466503 23.4127413877881 -0.62619251696022 0 <> <> <> <> <>
  15 41 0.489226 -1.546218 2.058204 21 0.13664 0.13664 1 FFFFFF  H15  -1.12221006290838 -0.971221806412274 -35.0811244160367 0 <> <> <> <> <>
  16 41 -0.846684 -3.483923 1.322255 21 0.13284 0.13284 1 FFFFFF  H16  -1.12079274544416 8.16697548227877 -13.4425662886912 0 <> <> <> <> <>
  17 41 0.314082 -2.709855 -2.744478 21 0.13284 0.13284 1 FFFFFF  H17  -1.11448377292539 14.3458044930448 -8.91573178741831 0 <> <> <> <> <>
  18 41 1.662413 -0.818636 -2.009625 21 0.13664 0.13664 1 FFFFFF  H18  -1.10331228412102 20.4269175300417 -7.96259946947963 0 <> <> <> <> <>
  19 41 -1.823417 -3.433306 -3.155720 21 0.06102 0.06102 1 FFFFFF  H19  -1.13155919978814 11.846418175341 -10.1135617118953 0 <> <> <> <> <>
  20 41 -2.898202 -4.752354 -2.674070 21 0.06102 0.06102 1 FFFFFF  H20  -1.13117004108122 7.58107421264534 -2.19767024282886 0 <> <> <> <> <>
  21 41 -2.950606 -3.201263 -1.813116 21 0.06102 0.06102 1 FFFFFF  H21  -1.13267973792893 4.58234425577018 -13.8225010180469 0 <> <> <> <> <>
  22 41 -1.265999 -5.603664 0.570445 21 0.06102 0.06102 1 FFFFFF  H22  -1.13088265722936 5.99323562202138 -6.39701298936391 0 <> <> <> <> <>
  23 41 -2.653371 -4.514472 0.371457 21 0.06102 0.06102 1 FFFFFF  H23  -1.13091522465966 5.62566420541972 -6.24450250590848 0 <> <> <> <> <>
  24 41 -2.553491 -6.006335 -0.571029 21 0.06102 0.06102 1 FFFFFF  H24  -1.13028322975195 8.05870588354565 -1.76545280118772 0 <> <> <> <> <>
  25 41 0.446385 -5.857796 -1.318966 21 0.06102 0.06102 1 FFFFFF  H25  -1.1326313220749 4.76916460548431 -13.7302987217544 0 <> <> <> <> <>
  26 41 -0.894198 -6.312323 -2.389694 21 0.06102 0.06102 1 FFFFFF  H26  -1.13114747960521 7.6318911942819 -2.06350366545123 0 <> <> <> <> <>
  27 41 0.215193 -5.015854 -2.856755 21 0.06102 0.06102 1 FFFFFF  H27  -1.13149578756719 11.6515737973474 -9.76721267299541 0 <> <> <> <> <>
  28 3 3.516831 1.811161 1.955569 24 -0.06316 -0.06316 6 696969  C28  -14.6955252914687 11.2673275869504 -2.34115132550243 2 <> -0.01523 1 1 <>
  29 16 2.339972 2.567820 1.602096 70 -0.27379 -0.27379 8 FF2F2F  O1  -22.3266738427425 1.72932114024486 -25.9354038384803 0 <> -0.4555 2 1 <>
  30 3 3.126891 1.999696 0.552939 24 -0.01671 -0.01671 6 696969  C2  -14.681652252808 13.7441114004429 8.55383863582671 1 <> 0.12847 3 1 2
  31 41 4.336341 2.396834 2.371434 21 0.10817 0.10817 1 FFFFFF  H1  -1.098210068158 18.2565618679296 -9.8938924755638 0 <> 0.09523 5 1 <>
  32 41 3.318813 0.853160 2.431325 21 0.10817 0.10817 1 FFFFFF  H2  -1.1014297313712 12.9957141571083 -13.7734097974328 0 <> 0.13032 6 1 <>
  33 41 3.674627 2.728794 -0.048949 21 0.13414 0.13414 1 FFFFFF  H3  -1.09218229879777 23.2598789079717 -9.0830354703952 0 <> 0.09262 7 1 3
  34 3 -1.216421 1.031665 2.135249 24 0.05056 0.05056 6 696969  C34  -14.7500239557335 0 0 2 <> -0.05731 11 1 <>
  35 26 -0.063493 0.743745 2.997413 38 -0.93975 -0.93975 7 2F2FFF  N1  -18.4183632368454 -18.8957926914743 -35.7830492417673 2 <> -0.59647 12 1 <>
  36 3 -1.294902 2.472452 1.613046 24 -0.17361 -0.17361 6 696969  C36  -14.7835689708109 0 0 3 <> -0.33385 13 1 <>
  37 41 -1.176580 0.336191 1.288559 21 0.05356 0.05356 1 FFFFFF  H7  -1.15260829629947 -1.73115829177215 -18.911282845749 0 <> 0.10069 14 1 <>
  38 41 -2.131179 0.784734 2.689810 21 0.05356 0.05356 1 FFFFFF  H8  -1.15026724454237 2.50342514844877 -28.9545383754464 0 <> 0.07668 15 1 <>
  39 43 0.779699 1.004547 2.488366 21 0.38111 0.38111 1 FFFFFF  H9  -1.09780610895347 1.78464002468144 -25.6176967926122 0 <> 0.2374 16 1 <>
  40 43 -0.096098 1.355843 3.811313 21 0.38111 0.38111 1 FFFFFF  H10  -1.09285237681686 14.3818195839904 -31.7712869891529 0 <> 0.23796 17 1 <>
  41 41 -2.152448 2.614527 0.944002 21 0.06449 0.06449 1 FFFFFF  H11  -1.14062487448644 2.46874401449764 -7.72111967481228 0 <> 0.09684 18 1 <>
  42 41 -1.392525 3.184916 2.441397 21 0.06449 0.06449 1 FFFFFF  H12  -1.14313040789378 4.71911605824365 -15.3328217125043 0 <> 0.09085 19 1 <>
  43 41 -0.381063 2.729640 1.066422 21 0.06449 0.06449 1 FFFFFF  H43  -1.14512299365536 3.74087678399038 -23.8072986135835 0 <> 0.15744 20 1 <>
  :::
 } 
 m_bond[43] { 
  # First column is bond index #
  i_m_from
  i_m_to
  i_m_order
  :::
  1 1 2 1
  2 1 13 1
  3 1 14 1
  4 1 30 1
  5 2 3 1
  6 3 8 2
  7 3 4 1
  8 4 5 2
  9 4 15 1
  10 5 6 1
  11 5 16 1
  12 6 7 2
  13 6 9 1
  14 7 8 1
  15 7 17 1
  16 8 18 1
  17 9 10 1
  18 9 11 1
  19 9 12 1
  20 10 19 1
  21 10 20 1
  22 10 21 1
  23 11 22 1
  24 11 23 1
  25 11 24 1
  26 12 25 1
  27 12 26 1
  28 12 27 1
  29 28 32 1
  30 28 31 1
  31 28 29 1
  32 28 30 1
  33 29 30 1
  34 30 33 1
  35 34 37 1
  36 34 38 1
  37 34 35 1
  38 34 36 1
  39 35 40 1
  40 35 39 1
  41 36 43 1
  42 36 41 1
  43 36 42 1
  :::
 } 
} 

f_m_ct { 
 s_m_title
 s_m_entry_id
 s_m_entry_name
 i_m_Spin_multiplicity
 s_j_QM_Method
 s_j_QM_Basis
 r_j_Final_Energy
 s_j_Jaguar_input_file
 s_j_Jaguar_output_file
 s_m_Source_Path
 s_m_Source_File
 i_m_Source_File_Index
 s_j_Task
 s_j_Jaguar_restart_input_file
 s_j_Jaguar_restart_mae_file
 s_j_Jaguar_log_file
 s_j_Jaguar_mae_file
 i_j_Number_of_canonical_orbitals
 r_j_Lowest_Frequency_(cm-1)
 r_j_Highest_Frequency_(cm-1)
 r_j_2nd_Lowest_Frequency_(cm-1)
 i_j_Num_Negative_Frequencies
 b_matsci_Reaction_Workflow_Structure
 s_matsci_Reaction_Workflow_Conformers_Group
 s_matsci_Reaction_Workflow_Sibling_Group
 s_matsci_Reaction_Workflow_Parent_Conformer_Groups
 s_matsci_Reaction_Workflow_Restrained_Distances
 s_matsci_Reaction_Workflow_Restrained_Angles
 b_matsci_Reaction_Workflow_Transition_State_Structure
 i_mmod_Serial_Number-OPLS3e
 r_mmod_Relative_Potential_Energy-OPLS3e_global
 i_matsci_Workflow_Stage
 r_j_Enthalpy_(kcal/mol)_298.15K_1.00E+00atm
 r_j_Free_Energy_(kcal/mol)_298.15K_1.00E+00atm
 r_j_Internal_Energy_(kcal/mol)_298.15K_1.00E+00atm
 r_j_Heat_Capacity_(cal/mol/K)_298.15K_1.00E+00atm
 r_j_ln(Q)_(kcal/mol)_298.15K_1.00E+00atm
 r_j_Enthalpy_(kcal/mol)_308.15K_1.00E+00atm
 r_j_Free_Energy_(kcal/mol)_308.15K_1.00E+00atm
 r_j_Internal_Energy_(kcal/mol)_308.15K_1.00E+00atm
 r_j_Heat_Capacity_(cal/mol/K)_308.15K_1.00E+00atm
 r_j_ln(Q)_(kcal/mol)_308.15K_1.00E+00atm
 r_j_Enthalpy_(kcal/mol)_318.15K_1.00E+00atm
 r_j_Free_Energy_(kcal/mol)_318.15K_1.00E+00atm
 r_j_Internal_Energy_(kcal/mol)_318.15K_1.00E+00atm
 r_j_Heat_Capacity_(cal/mol/K)_318.15K_1.00E+00atm
 r_j_ln(Q)_(kcal/mol)_318.15K_1.00E+00atm
 r_j_Enthalpy_(kcal/mol)_328.15K_1.00E+00atm
 r_j_Free_Energy_(kcal/mol)_328.15K_1.00E+00atm
 r_j_Internal_Energy_(kcal/mol)_328.15K_1.00E+00atm
 r_j_Heat_Capacity_(cal/mol/K)_328.15K_1.00E+00atm
 r_j_ln(Q)_(kcal/mol)_328.15K_1.00E+00atm
 r_j_Enthalpy_(kcal/mol)_338.15K_1.00E+00atm
 r_j_Free_Energy_(kcal/mol)_338.15K_1.00E+00atm
 r_j_Internal_Energy_(kcal/mol)_338.15K_1.00E+00atm
 r_j_Heat_Capacity_(cal/mol/K)_338.15K_1.00E+00atm
 r_j_ln(Q)_(kcal/mol)_338.15K_1.00E+00atm
 r_j_Enthalpy_(kcal/mol)_348.15K_1.00E+00atm
 r_j_Free_Energy_(kcal/mol)_348.15K_1.00E+00atm
 r_j_Internal_Energy_(kcal/mol)_348.15K_1.00E+00atm
 r_j_Heat_Capacity_(cal/mol/K)_348.15K_1.00E+00atm
 r_j_ln(Q)_(kcal/mol)_348.15K_1.00E+00atm
 r_j_Enthalpy_(kcal/mol)_358.15K_1.00E+00atm
 r_j_Free_Energy_(kcal/mol)_358.15K_1.00E+00atm
 r_j_Internal_Energy_(kcal/mol)_358.15K_1.00E+00atm
 r_j_Heat_Capacity_(cal/mol/K)_358.15K_1.00E+00atm
 r_j_ln(Q)_(kcal/mol)_358.15K_1.00E+00atm
 r_j_Enthalpy_(kcal/mol)_368.15K_1.00E+00atm
 r_j_Free_Energy_(kcal/mol)_368.15K_1.00E+00atm
 r_j_Internal_Energy_(kcal/mol)_368.15K_1.00E+00atm
 r_j_Heat_Capacity_(cal/mol/K)_368.15K_1.00E+00atm
 r_j_ln(Q)_(kcal/mol)_368.15K_1.00E+00atm
 r_j_Enthalpy_(kcal/mol)_378.15K_1.00E+00atm
 r_j_Free_Energy_(kcal/mol)_378.15K_1.00E+00atm
 r_j_Internal_Energy_(kcal/mol)_378.15K_1.00E+00atm
 r_j_Heat_Capacity_(cal/mol/K)_378.15K_1.00E+00atm
 r_j_ln(Q)_(kcal/mol)_378.15K_1.00E+00atm
 r_j_Enthalpy_(kcal/mol)_388.15K_1.00E+00atm
 r_j_Free_Energy_(kcal/mol)_388.15K_1.00E+00atm
 r_j_Internal_Energy_(kcal/mol)_388.15K_1.00E+00atm
 r_j_Heat_Capacity_(cal/mol/K)_388.15K_1.00E+00atm
 r_j_ln(Q)_(kcal/mol)_388.15K_1.00E+00atm
 r_j_Zero_Point_Energy_(kcal/mol)_stage_2
 r_j_Total_Internal_Energy_(au)_298.15K_1.00E+00atm_stage_2
 r_j_Total_Enthalpy_(au)_298.15K_1.00E+00atm_stage_2
 r_j_Total_Free_Energy_(au)_298.15K_1.00E+00atm_stage_2
 r_j_Entropy_(cal/mol/K)_298.15K_1.00E+00atm_stage_2
 r_j_Total_Internal_Energy_(au)_308.15K_1.00E+00atm_stage_2
 r_j_Total_Enthalpy_(au)_308.15K_1.00E+00atm_stage_2
 r_j_Total_Free_Energy_(au)_308.15K_1.00E+00atm_stage_2
 r_j_Entropy_(cal/mol/K)_308.15K_1.00E+00atm_stage_2
 r_j_Total_Internal_Energy_(au)_318.15K_1.00E+00atm_stage_2
 r_j_Total_Enthalpy_(au)_318.15K_1.00E+00atm_stage_2
 r_j_Total_Free_Energy_(au)_318.15K_1.00E+00atm_stage_2
 r_j_Entropy_(cal/mol/K)_318.15K_1.00E+00atm_stage_2
 r_j_Total_Internal_Energy_(au)_328.15K_1.00E+00atm_stage_2
 r_j_Total_Enthalpy_(au)_328.15K_1.00E+00atm_stage_2
 r_j_Total_Free_Energy_(au)_328.15K_1.00E+00atm_stage_2
 r_j_Entropy_(cal/mol/K)_328.15K_1.00E+00atm_stage_2
 r_j_Total_Internal_Energy_(au)_338.15K_1.00E+00atm_stage_2
 r_j_Total_Enthalpy_(au)_338.15K_1.00E+00atm_stage_2
 r_j_Total_Free_Energy_(au)_338.15K_1.00E+00atm_stage_2
 r_j_Entropy_(cal/mol/K)_338.15K_1.00E+00atm_stage_2
 r_j_Total_Internal_Energy_(au)_348.15K_1.00E+00atm_stage_2
 r_j_Total_Enthalpy_(au)_348.15K_1.00E+00atm_stage_2
 r_j_Total_Free_Energy_(au)_348.15K_1.00E+00atm_stage_2
 r_j_Entropy_(cal/mol/K)_348.15K_1.00E+00atm_stage_2
 r_j_Total_Internal_Energy_(au)_358.15K_1.00E+00atm_stage_2
 r_j_Total_Enthalpy_(au)_358.15K_1.00E+00atm_stage_2
 r_j_Total_Free_Energy_(au)_358.15K_1.00E+00atm_stage_2
 r_j_Entropy_(cal/mol/K)_358.15K_1.00E+00atm_stage_2
 r_j_Total_Internal_Energy_(au)_368.15K_1.00E+00atm_stage_2
 r_j_Total_Enthalpy_(au)_368.15K_1.00E+00atm_stage_2
 r_j_Total_Free_Energy_(au)_368.15K_1.00E+00atm_stage_2
 r_j_Entropy_(cal/mol/K)_368.15K_1.00E+00atm_stage_2
 r_j_Total_Internal_Energy_(au)_378.15K_1.00E+00atm_stage_2
 r_j_Total_Enthalpy_(au)_378.15K_1.00E+00atm_stage_2
 r_j_Total_Free_Energy_(au)_378.15K_1.00E+00atm_stage_2
 r_j_Entropy_(cal/mol/K)_378.15K_1.00E+00atm_stage_2
 r_j_Total_Internal_Energy_(au)_388.15K_1.00E+00atm_stage_2
 r_j_Total_Enthalpy_(au)_388.15K_1.00E+00atm_stage_2
 r_j_Total_Free_Energy_(au)_388.15K_1.00E+00atm_stage_2
 r_j_Entropy_(cal/mol/K)_388.15K_1.00E+00atm_stage_2
 r_j_Gas_Phase_Energy_stage_2
 r_j_HOMO_stage_2
 r_j_LUMO_stage_2
 s_m_job_name
 r_j_Gas_Phase_Energy
 r_j_HOMO
 r_j_LUMO
 r_j_Zero_Point_Energy_(kcal/mol)
 r_j_Entropy_(cal/mol/K)_298.15K_1.00E+00atm
 r_j_Total_Internal_Energy_(au)_298.15K_1.00E+00atm
 r_j_Total_Enthalpy_(au)_298.15K_1.00E+00atm
 r_j_Total_Free_Energy_(au)_298.15K_1.00E+00atm
 r_j_ESP_min,_kcal/mol
 r_j_ESP_max,_kcal/mol
 r_j_ESP_mean,_kcal/mol
 r_j_ESP_pos_mean,_kcal/mol
 r_j_ESP_neg_mean,_kcal/mol
 r_j_ESP_pos_variance,_(kcal/mol)**2
 r_j_ESP_neg_variance,_(kcal/mol)**2
 r_j_ESP_total_variance,_(kcal/mol)**2
 r_j_ESP_balance
 r_j_ESP_local_polarity,_kcal/mol
 s_j_jname
 i_m_ct_format
 :::
 Epoxy_frag4_transition_state_1-5 
  371 
  Epoxy_frag4_transition_state_1-5_stage_2 
  1
  DFT(b3lyp-d3) 
  cc-pvtz(-f) 
  -792.067007800104
  /home/laurikai/Schrodinger_WD/Frag4_LACVP-rxwf_spe_B3LYP-D3_CC-PVTZ-F/Epoxy_frag4_transition_state_1-5_isomer10.in 
  /home/laurikai/Schrodinger_WD/Frag4_LACVP-rxwf_spe_B3LYP-D3_CC-PVTZ-F/Epoxy_frag4_transition_state_1-5_isomer10.out 
  /home/laurikai/.schrodinger/tmp 
  tmp0zsgxb6j.mae 
  2
  "Single Point" 
  /home/laurikai/Schrodinger_WD/Frag4_LACVP-rxwf_spe_B3LYP-D3_CC-PVTZ-F/Epoxy_frag4_transition_state_1-5_isomer10.01.in 
  /home/laurikai/Schrodinger_WD/Frag4_LACVP-rxwf_spe_B3LYP-D3_CC-PVTZ-F/Epoxy_frag4_transition_state_1-5_isomer10.01.mae 
  /home/laurikai/Schrodinger_WD/Frag4_LACVP-rxwf_spe_B3LYP-D3_CC-PVTZ-F/Epoxy_frag4_transition_state_1-5_isomer10.log 
  /home/laurikai/Schrodinger_WD/Frag4_LACVP-rxwf_spe_B3LYP-D3_CC-PVTZ-F/Epoxy_frag4_transition_state_1-5_isomer10.mae 
  631
  -381.796129057282
  3496.14966165998
  38.291727323082
  1
  1
  TS 
  Transition_states 
  reactant 
  (28,35);(40,35);(39,35);(28,30);(28,29) 
  (28,30,29) 
  1
  1
  2.36330413818401
  2
  12.1944001609534
  -27.8851047962576
  11.6019145721262
  73.9344969615382
  47.0646127468711
  13.2496866035643
  -29.667759595021
  12.6373289507146
  76.8746170815566
  48.448418104942
  14.049856882924
  -31.073287665656
  13.4176271660519
  79.1846802266581
  49.1487300207771
  14.8731114795656
  -32.5043297510228
  14.2210096986712
  81.4908883252544
  49.8454853266007
  15.7193942110544
  -33.9608110272461
  15.0474203661376
  83.7897308329057
  50.5388882084408
  16.5886143765574
  -35.4426589271186
  15.8967684676182
  86.0778251948781
  51.2291226545859
  17.4806483264316
  -36.9498019744875
  16.76893035347
  88.3519720830637
  51.916353637571
  18.3953415067072
  -38.4821687996893
  17.6637514697233
  90.6091954949196
  52.6007283509988
  19.3325108377576
  -40.0396873223917
  18.5810487367512
  92.8467698421892
  53.2823774728928
  20.2919473073979
  -41.6222840869191
  19.5206131423692
  95.0622360798488
  53.9614164314508
  239.102612758742
  -791.418321768038
  -791.417377582146
  -791.482333486876
  136.711203590616
  -791.417115103912
  -791.416139249869
  -791.484532554274
  139.274529283094
  -791.415871619546
  -791.414864097354
  -791.486772405843
  141.829780130693
  -791.414591347979
  -791.413552157636
  -791.489052916582
  144.377392139535
  -791.413274378742
  -791.41220352025
  -791.491373967253
  146.917655591603
  -791.411920856378
  -791.410818329736
  -791.493735442212
  149.450734751331
  -791.410530977934
  -791.409396783141
  -791.496137227554
  151.9766865864
  -791.409104989707
  -791.407939126765
  -791.498579209546
  154.495478219195
  -791.407643183454
  -791.406445652362
  -791.501061273319
  157.007002935738
  -791.406145892257
  -791.404916693015
  -791.503583301814
  159.51109466525
  -791.818288239529
  -0.162682912918646
  -0.00653191516329884
  828_Epoxy_frag4_rxwf_LACVPss 
  -792.067007800104
  -0.179991062532689
  -0.021764584098616
  237.235508927478
  134.427318320345
  -791.670460121708
  -791.669515935816
  -791.733386692949
  -64.1687907466424
  49.1814288597313
  2.93986447781217
  12.0684602021106
  -19.3720584447419
  102.533771879065
  424.236948161308
  526.770720040373
  0.156758886346443
  13.2472393286236
  Epoxy_frag4_transition_state_1-5_isomer10 
  2
 m_depend[86] { 
  # First column is dependency index #
  i_m_depend_dependency
  s_m_depend_property
  :::
  1 20 i_m_Spin_multiplicity 
  2 20 s_j_QM_Method 
  3 20 s_j_QM_Basis 
  4 20 r_j_Final_Energy 
  5 20 s_j_Jaguar_input_file 
  6 20 s_j_Jaguar_output_file 
  7 20 s_j_Task 
  8 20 s_j_Jaguar_restart_input_file 
  9 20 s_j_Jaguar_restart_mae_file 
  10 20 s_j_Jaguar_log_file 
  11 20 s_j_Jaguar_mae_file 
  12 20 i_j_Number_of_canonical_orbitals 
  13 20 r_j_Lowest_Frequency_(cm-1) 
  14 20 r_j_Highest_Frequency_(cm-1) 
  15 20 r_j_2nd_Lowest_Frequency_(cm-1) 
  16 20 i_j_Num_Negative_Frequencies 
  17 10 i_mmod_Serial_Number-OPLS3e 
  18 20 r_j_Enthalpy_(kcal/mol)_298.15K_1.00E+00atm 
  19 20 r_j_Free_Energy_(kcal/mol)_298.15K_1.00E+00atm 
  20 20 r_j_Internal_Energy_(kcal/mol)_298.15K_1.00E+00atm 
  21 20 r_j_Heat_Capacity_(cal/mol/K)_298.15K_1.00E+00atm 
  22 20 r_j_ln(Q)_(kcal/mol)_298.15K_1.00E+00atm 
  23 20 r_j_Enthalpy_(kcal/mol)_308.15K_1.00E+00atm 
  24 20 r_j_Free_Energy_(kcal/mol)_308.15K_1.00E+00atm 
  25 20 r_j_Internal_Energy_(kcal/mol)_308.15K_1.00E+00atm 
  26 20 r_j_Heat_Capacity_(cal/mol/K)_308.15K_1.00E+00atm 
  27 20 r_j_ln(Q)_(kcal/mol)_308.15K_1.00E+00atm 
  28 20 r_j_Enthalpy_(kcal/mol)_318.15K_1.00E+00atm 
  29 20 r_j_Free_Energy_(kcal/mol)_318.15K_1.00E+00atm 
  30 20 r_j_Internal_Energy_(kcal/mol)_318.15K_1.00E+00atm 
  31 20 r_j_Heat_Capacity_(cal/mol/K)_318.15K_1.00E+00atm 
  32 20 r_j_ln(Q)_(kcal/mol)_318.15K_1.00E+00atm 
  33 20 r_j_Enthalpy_(kcal/mol)_328.15K_1.00E+00atm 
  34 20 r_j_Free_Energy_(kcal/mol)_328.15K_1.00E+00atm 
  35 20 r_j_Internal_Energy_(kcal/mol)_328.15K_1.00E+00atm 
  36 20 r_j_Heat_Capacity_(cal/mol/K)_328.15K_1.00E+00atm 
  37 20 r_j_ln(Q)_(kcal/mol)_328.15K_1.00E+00atm 
  38 20 r_j_Enthalpy_(kcal/mol)_338.15K_1.00E+00atm 
  39 20 r_j_Free_Energy_(kcal/mol)_338.15K_1.00E+00atm 
  40 20 r_j_Internal_Energy_(kcal/mol)_338.15K_1.00E+00atm 
  41 20 r_j_Heat_Capacity_(cal/mol/K)_338.15K_1.00E+00atm 
  42 20 r_j_ln(Q)_(kcal/mol)_338.15K_1.00E+00atm 
  43 20 r_j_Enthalpy_(kcal/mol)_348.15K_1.00E+00atm 
  44 20 r_j_Free_Energy_(kcal/mol)_348.15K_1.00E+00atm 
  45 20 r_j_Internal_Energy_(kcal/mol)_348.15K_1.00E+00atm 
  46 20 r_j_Heat_Capacity_(cal/mol/K)_348.15K_1.00E+00atm 
  47 20 r_j_ln(Q)_(kcal/mol)_348.15K_1.00E+00atm 
  48 20 r_j_Enthalpy_(kcal/mol)_358.15K_1.00E+00atm 
  49 20 r_j_Free_Energy_(kcal/mol)_358.15K_1.00E+00atm 
  50 20 r_j_Internal_Energy_(kcal/mol)_358.15K_1.00E+00atm 
  51 20 r_j_Heat_Capacity_(cal/mol/K)_358.15K_1.00E+00atm 
  52 20 r_j_ln(Q)_(kcal/mol)_358.15K_1.00E+00atm 
  53 20 r_j_Enthalpy_(kcal/mol)_368.15K_1.00E+00atm 
  54 20 r_j_Free_Energy_(kcal/mol)_368.15K_1.00E+00atm 
  55 20 r_j_Internal_Energy_(kcal/mol)_368.15K_1.00E+00atm 
  56 20 r_j_Heat_Capacity_(cal/mol/K)_368.15K_1.00E+00atm 
  57 20 r_j_ln(Q)_(kcal/mol)_368.15K_1.00E+00atm 
  58 20 r_j_Enthalpy_(kcal/mol)_378.15K_1.00E+00atm 
  59 20 r_j_Free_Energy_(kcal/mol)_378.15K_1.00E+00atm 
  60 20 r_j_Internal_Energy_(kcal/mol)_378.15K_1.00E+00atm 
  61 20 r_j_Heat_Capacity_(cal/mol/K)_378.15K_1.00E+00atm 
  62 20 r_j_ln(Q)_(kcal/mol)_378.15K_1.00E+00atm 
  63 20 r_j_Enthalpy_(kcal/mol)_388.15K_1.00E+00atm 
  64 20 r_j_Free_Energy_(kcal/mol)_388.15K_1.00E+00atm 
  65 20 r_j_Internal_Energy_(kcal/mol)_388.15K_1.00E+00atm 
  66 20 r_j_Heat_Capacity_(cal/mol/K)_388.15K_1.00E+00atm 
  67 20 r_j_ln(Q)_(kcal/mol)_388.15K_1.00E+00atm 
  68 30 s_m_job_name 
  69 20 r_j_Gas_Phase_Energy 
  70 20 r_j_HOMO 
  71 20 r_j_LUMO 
  72 20 r_j_Zero_Point_Energy_(kcal/mol) 
  73 20 r_j_Entropy_(cal/mol/K)_298.15K_1.00E+00atm 
  74 20 r_j_Total_Internal_Energy_(au)_298.15K_1.00E+00atm 
  75 20 r_j_Total_Enthalpy_(au)_298.15K_1.00E+00atm 
  76 20 r_j_Total_Free_Energy_(au)_298.15K_1.00E+00atm 
  77 20 r_j_ESP_min,_kcal/mol 
  78 20 r_j_ESP_max,_kcal/mol 
  79 20 r_j_ESP_mean,_kcal/mol 
  80 20 r_j_ESP_pos_mean,_kcal/mol 
  81 20 r_j_ESP_neg_mean,_kcal/mol 
  82 20 r_j_ESP_pos_variance,_(kcal/mol)**2 
  83 20 r_j_ESP_neg_variance,_(kcal/mol)**2 
  84 20 r_j_ESP_total_variance,_(kcal/mol)**2 
  85 20 r_j_ESP_balance 
  86 20 r_j_ESP_local_polarity,_kcal/mol 
  :::
 } 
 m_atom[43] { 
  # First column is atom index #
  i_m_mmod_type
  r_m_x_coord
  r_m_y_coord
  r_m_z_coord
  i_m_color
  r_m_charge1
  r_m_charge2
  i_m_atomic_number
  i_m_formal_charge
  s_m_color_rgb
  s_m_atom_name
  r_j_EPN
  r_j_Max_surface_ESP
  r_j_Min_surface_ESP
  i_m_Hcount
  i_rdk_index
  b_matsci_Reaction_Workflow_Keep_Atom
  b_matsci_Reaction_Workflow_Restrained_Atom
  i_matsci_Reaction_Workflow_Superposition_Atom
  :::
  1 3 1.616819 0.043777 0.195980 2 0.13539 0.13539 6 0 A0A0A0  C1  -14.7200673302109 0 0 2 3 <> <> <>
  2 16 2.938641 0.479452 -0.205031 70 -0.33584 -0.33584 8 0 FF2F2F  O2  -22.3049800170921 -1.51925475822801 -16.6723996200867 0 4 <> <> <>
  3 2 3.970468 0.411088 0.689040 2 0.16957 0.16957 6 0 A0A0A0  C3  -14.6946223963399 -4.15409315771184 -13.1648064047764 0 5 <> <> <>
  4 2 3.872514 -0.133326 1.974150 2 -0.18733 -0.18733 6 0 A0A0A0  C4  -14.7570468050446 -1.70322597206286 -13.9931452948743 1 6 <> <> <>
  5 2 4.988538 -0.122711 2.810075 2 -0.09439 -0.09439 6 0 A0A0A0  C5  -14.7550917178277 -5.30682253115823 -13.9701034654475 1 7 <> <> <>
  6 2 6.222065 0.418187 2.418375 2 -0.11249 -0.11249 6 0 A0A0A0  C6  -14.7525573736454 -6.42968547923293 -13.3487557887302 0 8 <> <> <>
  7 2 6.293616 0.947856 1.121607 2 -0.09439 -0.09439 6 0 A0A0A0  C7  -14.7548702504155 -0.903369735431569 -13.5497777281456 1 9 <> <> <>
  8 2 5.192564 0.945448 0.268506 2 -0.18733 -0.18733 6 0 A0A0A0  C8  -14.7566460170839 1.68651433724196 -13.6069140752692 1 10 <> <> <>
  9 3 7.411257 0.410784 3.394692 2 0.01830 0.01830 6 0 A0A0A0  C9  -14.7271244713352 0 0 0 11 <> <> <>
  10 3 8.669148 1.060207 2.788899 2 -0.16417 -0.16417 6 0 A0A0A0  C10  -14.7637246275566 0 0 3 12 <> <> <>
  11 3 7.757010 -1.047529 3.775005 2 -0.16417 -0.16417 6 0 A0A0A0  C11  -14.7654264702198 0 0 3 13 <> <> <>
  12 3 7.032543 1.196589 4.671762 2 -0.16417 -0.16417 6 0 A0A0A0  C12  -14.7645454812377 0 0 3 14 <> <> <>
  13 41 1.317721 0.546803 1.124935 21 0.00817 0.00817 1 0 FFFFFF  H13  -1.12724842789907 12.3190511672723 -43.4510241159111 0 <> <> <> <>
  14 41 1.613838 -1.039613 0.364931 21 0.00817 0.00817 1 0 FFFFFF  H14  -1.12848171657938 5.06764007945969 -43.3406373865202 0 <> <> <> <>
  15 41 2.942182 -0.563768 2.324468 21 0.13584 0.13584 1 0 FFFFFF  H15  -1.10323111109952 12.4945939338492 -8.8186278491899 0 <> <> <> <>
  16 41 4.881239 -0.552567 3.801963 21 0.12580 0.12580 1 0 FFFFFF  H16  -1.10911003587263 15.9078776942245 -7.65473324667126 0 <> <> <> <>
  17 41 7.219848 1.374380 0.753807 21 0.12580 0.12580 1 0 FFFFFF  H17  -1.10857491908522 16.4261961792928 -6.48819732967931 0 <> <> <> <>
  18 41 5.268108 1.350625 -0.736778 21 0.13584 0.13584 1 0 FFFFFF  H18  -1.0998553648507 28.3505269557679 -7.9841660511521 0 <> <> <> <>
  19 41 8.495228 2.107900 2.521435 21 0.05874 0.05874 1 0 FFFFFF  H19  -1.1237785480857 11.7664028171811 -1.54502083351727 0 <> <> <> <>
  20 41 9.485757 1.036374 3.518058 21 0.05874 0.05874 1 0 FFFFFF  H20  -1.12375698238905 11.1853454172781 1.94071940903977 0 <> <> <> <>
  21 41 9.009867 0.528151 1.894461 21 0.05874 0.05874 1 0 FFFFFF  H21  -1.12397264705907 10.7879758645323 -2.87751855170866 0 <> <> <> <>
  22 41 6.911880 -1.553005 4.251520 21 0.05874 0.05874 1 0 FFFFFF  H22  -1.12691205518123 13.496543293933 -7.56400128512795 0 <> <> <> <>
  23 41 8.034453 -1.625166 2.887264 21 0.05874 0.05874 1 0 FFFFFF  H23  -1.12796011238675 7.28823347658278 -10.6322311920828 0 <> <> <> <>
  24 41 8.599028 -1.072116 4.476471 21 0.05874 0.05874 1 0 FFFFFF  H24  -1.12643720241253 10.1546783866545 -0.0499511409108507 0 <> <> <> <>
  25 41 6.168185 0.756413 5.177625 21 0.05874 0.05874 1 0 FFFFFF  H25  -1.12604277034728 13.8168188274818 -5.8573123959281 0 <> <> <> <>
  26 41 7.867396 1.200492 5.382071 21 0.05874 0.05874 1 0 FFFFFF  H26  -1.12564289378932 10.4475854405108 1.06805002205487 0 <> <> <> <>
  27 41 6.785029 2.235524 4.429820 21 0.05874 0.05874 1 0 FFFFFF  H27  -1.12674241340577 9.57332125650636 -7.87529837003959 0 <> <> <> <>
  28 3 0.382996 1.872757 -1.046166 2 -0.09497 -0.09497 6 0 A0A0A0  C28  -14.724442071922 0 0 2 <> 1 1 <>
  29 18 -0.670789 0.182609 -0.568181 70 -0.99424 -0.99424 8 -1 FF2F2F  O1  -22.4667887394767 -33.3457868557299 -64.1687907466424 0 <> 1 1 <>
  30 3 0.612956 0.402337 -0.908584 2 0.46976 0.46976 6 0 A0A0A0  C2  -14.7321071629839 0 0 1 <> 1 1 2
  31 41 -0.249370 2.151050 -1.882621 21 0.08124 0.08124 1 0 FFFFFF  H1  -1.10782512463598 29.7442666343164 -45.5706948623491 0 <> 1 <> <>
  32 41 0.127818 2.360621 -0.111201 21 0.08124 0.08124 1 0 FFFFFF  H2  -1.10849865485236 19.8468128691603 -44.1129630706963 0 <> 1 <> <>
  33 41 0.991323 -0.047718 -1.861479 21 -0.06688 -0.06688 1 0 FFFFFF  H3  -1.16244996879011 16.910925757709 -47.6300948324144 0 <> 1 <> 3
  34 3 2.163314 4.089529 -0.692743 2 -0.06352 -0.06352 6 0 A0A0A0  C34  -14.68432581229 0 0 2 <> 1 <> <>
  35 32 1.930713 2.851975 -1.475446 43 -0.20484 -0.20484 7 1 5757FF  N1  -18.3058213905187 0 0 2 <> 1 1 <>
  36 3 2.570109 3.763769 0.742351 2 -0.21067 -0.21067 6 0 A0A0A0  C36  -14.7382187197532 0 0 3 <> 1 <> <>
  37 41 2.940695 4.697760 -1.173062 21 0.11541 0.11541 1 0 FFFFFF  H7  -1.08690929488937 37.3500521186199 18.771468876882 0 <> 1 <> <>
  38 41 1.234603 4.670678 -0.713954 21 0.11541 0.11541 1 0 FFFFFF  H8  -1.08864686171921 34.4665795259614 16.9995850317995 0 <> 1 <> <>
  39 44 1.924487 3.032443 -2.476657 21 0.30305 0.30305 1 0 FFFFFF  H9  -0.997229276639498 49.1814288597313 15.4370323880202 0 <> 1 1 <>
  40 44 2.640444 2.142785 -1.269533 21 0.30305 0.30305 1 0 FFFFFF  H10  -1.00397939977337 32.748780342857 -2.12292489095806 0 <> 1 1 <>
  41 41 2.685254 4.689057 1.313852 21 0.09289 0.09289 1 0 FFFFFF  H11  -1.09772662691877 23.2452423981803 7.70336565317037 0 <> 1 <> <>
  42 41 1.818305 3.147337 1.242493 21 0.09289 0.09289 1 0 FFFFFF  H12  -1.10175972340429 18.6674467994605 -1.64872874002608 0 <> 1 <> <>
  43 41 3.520701 3.222583 0.771712 21 0.09289 0.09289 1 0 FFFFFF  H43  -1.10265508521488 27.8569593312841 -7.54282282367125 0 <> 1 <> <>
  :::
 } 
 m_bond[43] { 
  # First column is bond index #
  i_m_from
  i_m_to
  i_m_order
  :::
  1 1 2 1
  2 1 13 1
  3 1 14 1
  4 1 30 1
  5 2 3 1
  6 3 8 2
  7 3 4 1
  8 4 5 2
  9 4 15 1
  10 5 6 1
  11 5 16 1
  12 6 7 2
  13 6 9 1
  14 7 8 1
  15 7 17 1
  16 8 18 1
  17 9 10 1
  18 9 11 1
  19 9 12 1
  20 10 19 1
  21 10 20 1
  22 10 21 1
  23 11 22 1
  24 11 23 1
  25 11 24 1
  26 12 25 1
  27 12 26 1
  28 12 27 1
  29 28 31 1
  30 28 32 1
  31 28 30 1
  32 28 35 1
  33 29 30 1
  34 30 33 1
  35 34 37 1
  36 34 38 1
  37 34 35 1
  38 34 36 1
  39 35 40 1
  40 35 39 1
  41 36 43 1
  42 36 41 1
  43 36 42 1
  :::
 } 
} 

f_m_ct { 
 s_m_title
 s_m_entry_id
 s_m_entry_name
 i_m_Spin_multiplicity
 s_j_QM_Method
 s_j_QM_Basis
 r_j_Final_Energy
 s_j_Jaguar_input_file
 s_j_Jaguar_output_file
 s_m_Source_Path
 s_m_Source_File
 i_m_Source_File_Index
 s_j_Task
 s_j_Jaguar_restart_input_file
 s_j_Jaguar_restart_mae_file
 s_j_Jaguar_log_file
 s_j_Jaguar_mae_file
 i_j_Number_of_canonical_orbitals
 r_j_Lowest_Frequency_(cm-1)
 r_j_Highest_Frequency_(cm-1)
 r_j_2nd_Lowest_Frequency_(cm-1)
 i_j_Num_Negative_Frequencies
 b_matsci_Reaction_Workflow_Structure
 s_matsci_Reaction_Workflow_Conformers_Group
 s_matsci_Reaction_Workflow_Sibling_Group
 s_matsci_Reaction_Workflow_Parent_Conformer_Groups
 s_matsci_Reaction_Workflow_Restrained_Distances
 s_matsci_Reaction_Workflow_Restrained_Angles
 b_matsci_Reaction_Workflow_Transition_State_Structure
 i_mmod_Serial_Number-OPLS3e
 r_mmod_Relative_Potential_Energy-OPLS3e_global
 i_matsci_Workflow_Stage
 r_j_Enthalpy_(kcal/mol)_298.15K_1.00E+00atm
 r_j_Free_Energy_(kcal/mol)_298.15K_1.00E+00atm
 r_j_Internal_Energy_(kcal/mol)_298.15K_1.00E+00atm
 r_j_Heat_Capacity_(cal/mol/K)_298.15K_1.00E+00atm
 r_j_ln(Q)_(kcal/mol)_298.15K_1.00E+00atm
 r_j_Enthalpy_(kcal/mol)_308.15K_1.00E+00atm
 r_j_Free_Energy_(kcal/mol)_308.15K_1.00E+00atm
 r_j_Internal_Energy_(kcal/mol)_308.15K_1.00E+00atm
 r_j_Heat_Capacity_(cal/mol/K)_308.15K_1.00E+00atm
 r_j_ln(Q)_(kcal/mol)_308.15K_1.00E+00atm
 r_j_Enthalpy_(kcal/mol)_318.15K_1.00E+00atm
 r_j_Free_Energy_(kcal/mol)_318.15K_1.00E+00atm
 r_j_Internal_Energy_(kcal/mol)_318.15K_1.00E+00atm
 r_j_Heat_Capacity_(cal/mol/K)_318.15K_1.00E+00atm
 r_j_ln(Q)_(kcal/mol)_318.15K_1.00E+00atm
 r_j_Enthalpy_(kcal/mol)_328.15K_1.00E+00atm
 r_j_Free_Energy_(kcal/mol)_328.15K_1.00E+00atm
 r_j_Internal_Energy_(kcal/mol)_328.15K_1.00E+00atm
 r_j_Heat_Capacity_(cal/mol/K)_328.15K_1.00E+00atm
 r_j_ln(Q)_(kcal/mol)_328.15K_1.00E+00atm
 r_j_Enthalpy_(kcal/mol)_338.15K_1.00E+00atm
 r_j_Free_Energy_(kcal/mol)_338.15K_1.00E+00atm
 r_j_Internal_Energy_(kcal/mol)_338.15K_1.00E+00atm
 r_j_Heat_Capacity_(cal/mol/K)_338.15K_1.00E+00atm
 r_j_ln(Q)_(kcal/mol)_338.15K_1.00E+00atm
 r_j_Enthalpy_(kcal/mol)_348.15K_1.00E+00atm
 r_j_Free_Energy_(kcal/mol)_348.15K_1.00E+00atm
 r_j_Internal_Energy_(kcal/mol)_348.15K_1.00E+00atm
 r_j_Heat_Capacity_(cal/mol/K)_348.15K_1.00E+00atm
 r_j_ln(Q)_(kcal/mol)_348.15K_1.00E+00atm
 r_j_Enthalpy_(kcal/mol)_358.15K_1.00E+00atm
 r_j_Free_Energy_(kcal/mol)_358.15K_1.00E+00atm
 r_j_Internal_Energy_(kcal/mol)_358.15K_1.00E+00atm
 r_j_Heat_Capacity_(cal/mol/K)_358.15K_1.00E+00atm
 r_j_ln(Q)_(kcal/mol)_358.15K_1.00E+00atm
 r_j_Enthalpy_(kcal/mol)_368.15K_1.00E+00atm
 r_j_Free_Energy_(kcal/mol)_368.15K_1.00E+00atm
 r_j_Internal_Energy_(kcal/mol)_368.15K_1.00E+00atm
 r_j_Heat_Capacity_(cal/mol/K)_368.15K_1.00E+00atm
 r_j_ln(Q)_(kcal/mol)_368.15K_1.00E+00atm
 r_j_Enthalpy_(kcal/mol)_378.15K_1.00E+00atm
 r_j_Free_Energy_(kcal/mol)_378.15K_1.00E+00atm
 r_j_Internal_Energy_(kcal/mol)_378.15K_1.00E+00atm
 r_j_Heat_Capacity_(cal/mol/K)_378.15K_1.00E+00atm
 r_j_ln(Q)_(kcal/mol)_378.15K_1.00E+00atm
 r_j_Enthalpy_(kcal/mol)_388.15K_1.00E+00atm
 r_j_Free_Energy_(kcal/mol)_388.15K_1.00E+00atm
 r_j_Internal_Energy_(kcal/mol)_388.15K_1.00E+00atm
 r_j_Heat_Capacity_(cal/mol/K)_388.15K_1.00E+00atm
 r_j_ln(Q)_(kcal/mol)_388.15K_1.00E+00atm
 r_j_Zero_Point_Energy_(kcal/mol)_stage_2
 r_j_Total_Internal_Energy_(au)_298.15K_1.00E+00atm_stage_2
 r_j_Total_Enthalpy_(au)_298.15K_1.00E+00atm_stage_2
 r_j_Total_Free_Energy_(au)_298.15K_1.00E+00atm_stage_2
 r_j_Entropy_(cal/mol/K)_298.15K_1.00E+00atm_stage_2
 r_j_Total_Internal_Energy_(au)_308.15K_1.00E+00atm_stage_2
 r_j_Total_Enthalpy_(au)_308.15K_1.00E+00atm_stage_2
 r_j_Total_Free_Energy_(au)_308.15K_1.00E+00atm_stage_2
 r_j_Entropy_(cal/mol/K)_308.15K_1.00E+00atm_stage_2
 r_j_Total_Internal_Energy_(au)_318.15K_1.00E+00atm_stage_2
 r_j_Total_Enthalpy_(au)_318.15K_1.00E+00atm_stage_2
 r_j_Total_Free_Energy_(au)_318.15K_1.00E+00atm_stage_2
 r_j_Entropy_(cal/mol/K)_318.15K_1.00E+00atm_stage_2
 r_j_Total_Internal_Energy_(au)_328.15K_1.00E+00atm_stage_2
 r_j_Total_Enthalpy_(au)_328.15K_1.00E+00atm_stage_2
 r_j_Total_Free_Energy_(au)_328.15K_1.00E+00atm_stage_2
 r_j_Entropy_(cal/mol/K)_328.15K_1.00E+00atm_stage_2
 r_j_Total_Internal_Energy_(au)_338.15K_1.00E+00atm_stage_2
 r_j_Total_Enthalpy_(au)_338.15K_1.00E+00atm_stage_2
 r_j_Total_Free_Energy_(au)_338.15K_1.00E+00atm_stage_2
 r_j_Entropy_(cal/mol/K)_338.15K_1.00E+00atm_stage_2
 r_j_Total_Internal_Energy_(au)_348.15K_1.00E+00atm_stage_2
 r_j_Total_Enthalpy_(au)_348.15K_1.00E+00atm_stage_2
 r_j_Total_Free_Energy_(au)_348.15K_1.00E+00atm_stage_2
 r_j_Entropy_(cal/mol/K)_348.15K_1.00E+00atm_stage_2
 r_j_Total_Internal_Energy_(au)_358.15K_1.00E+00atm_stage_2
 r_j_Total_Enthalpy_(au)_358.15K_1.00E+00atm_stage_2
 r_j_Total_Free_Energy_(au)_358.15K_1.00E+00atm_stage_2
 r_j_Entropy_(cal/mol/K)_358.15K_1.00E+00atm_stage_2
 r_j_Total_Internal_Energy_(au)_368.15K_1.00E+00atm_stage_2
 r_j_Total_Enthalpy_(au)_368.15K_1.00E+00atm_stage_2
 r_j_Total_Free_Energy_(au)_368.15K_1.00E+00atm_stage_2
 r_j_Entropy_(cal/mol/K)_368.15K_1.00E+00atm_stage_2
 r_j_Total_Internal_Energy_(au)_378.15K_1.00E+00atm_stage_2
 r_j_Total_Enthalpy_(au)_378.15K_1.00E+00atm_stage_2
 r_j_Total_Free_Energy_(au)_378.15K_1.00E+00atm_stage_2
 r_j_Entropy_(cal/mol/K)_378.15K_1.00E+00atm_stage_2
 r_j_Total_Internal_Energy_(au)_388.15K_1.00E+00atm_stage_2
 r_j_Total_Enthalpy_(au)_388.15K_1.00E+00atm_stage_2
 r_j_Total_Free_Energy_(au)_388.15K_1.00E+00atm_stage_2
 r_j_Entropy_(cal/mol/K)_388.15K_1.00E+00atm_stage_2
 r_j_Gas_Phase_Energy_stage_2
 r_j_HOMO_stage_2
 r_j_LUMO_stage_2
 s_m_job_name
 r_j_Gas_Phase_Energy
 r_j_HOMO
 r_j_LUMO
 r_j_Zero_Point_Energy_(kcal/mol)
 r_j_Entropy_(cal/mol/K)_298.15K_1.00E+00atm
 r_j_Total_Internal_Energy_(au)_298.15K_1.00E+00atm
 r_j_Total_Enthalpy_(au)_298.15K_1.00E+00atm
 r_j_Total_Free_Energy_(au)_298.15K_1.00E+00atm
 r_j_ESP_min,_kcal/mol
 r_j_ESP_max,_kcal/mol
 r_j_ESP_mean,_kcal/mol
 r_j_ESP_pos_mean,_kcal/mol
 r_j_ESP_neg_mean,_kcal/mol
 r_j_ESP_pos_variance,_(kcal/mol)**2
 r_j_ESP_neg_variance,_(kcal/mol)**2
 r_j_ESP_total_variance,_(kcal/mol)**2
 r_j_ESP_balance
 r_j_ESP_local_polarity,_kcal/mol
 s_j_jname
 i_m_ct_format
 :::
 Epoxy_frag4_transition_state_1-4 
  372 
  Epoxy_frag4_transition_state_1-4_stage_2 
  1
  DFT(b3lyp-d3) 
  cc-pvtz(-f) 
  -792.065906310246
  /home/laurikai/Schrodinger_WD/Frag4_LACVP-rxwf_spe_B3LYP-D3_CC-PVTZ-F/Epoxy_frag4_transition_state_1-4_isomer11.in 
  /home/laurikai/Schrodinger_WD/Frag4_LACVP-rxwf_spe_B3LYP-D3_CC-PVTZ-F/Epoxy_frag4_transition_state_1-4_isomer11.out 
  /home/laurikai/.schrodinger/tmp 
  tmp0zsgxb6j.mae 
  2
  "Single Point" 
  /home/laurikai/Schrodinger_WD/Frag4_LACVP-rxwf_spe_B3LYP-D3_CC-PVTZ-F/Epoxy_frag4_transition_state_1-4_isomer11.01.in 
  /home/laurikai/Schrodinger_WD/Frag4_LACVP-rxwf_spe_B3LYP-D3_CC-PVTZ-F/Epoxy_frag4_transition_state_1-4_isomer11.01.mae 
  /home/laurikai/Schrodinger_WD/Frag4_LACVP-rxwf_spe_B3LYP-D3_CC-PVTZ-F/Epoxy_frag4_transition_state_1-4_isomer11.log 
  /home/laurikai/Schrodinger_WD/Frag4_LACVP-rxwf_spe_B3LYP-D3_CC-PVTZ-F/Epoxy_frag4_transition_state_1-4_isomer11.mae 
  631
  -383.703663054548
  3480.62667143939
  31.8478876512918
  1
  1
  TS 
  Transition_states 
  reactant 
  (28,35);(40,35);(39,35);(28,30);(28,29) 
  (28,30,29) 
  1
  1
  1.95613861084
  2
  12.201594022126
  -27.8996021487338
  11.6091084332987
  73.9753648381274
  47.0890814474599
  13.2803277355964
  -29.7620833240716
  12.6679700827467
  76.9224048887713
  48.6024518279005
  14.0809710823817
  -31.1716743400273
  13.4487413655097
  79.2315278884681
  49.3043485748338
  14.9046899691874
  -32.6067941027861
  14.252588188293
  81.5369172708961
  50.0026147115607
  15.7514293313565
  -34.0673670891638
  15.0794554864397
  83.8350437398404
  50.6974599485818
  16.621099413677
  -35.5533201045009
  15.9292535047378
  86.1225089491977
  51.3890732677968
  17.5135773664823
  -37.0645811062967
  16.8018593935207
  88.3961001466536
  52.0776241634953
  18.4287093114156
  -38.6010782107598
  17.6971192744316
  90.6528298144931
  52.7632639311179
  19.366312737356
  -40.1627388682523
  18.6148506363497
  92.889962407382
  53.4461269762886
  20.3261791076998
  -41.7494891924159
  19.5548449426711
  95.1050302135867
  54.1263321207385
  239.02763373104
  -791.416835527111
  -791.415891341219
  -791.481039170167
  137.115142092186
  -791.415628093007
  -791.414652238965
  -791.483244687553
  139.680061851916
  -791.41438385476
  -791.413376332568
  -791.485491013837
  142.236823581358
  -791.413102843299
  -791.412063652957
  -791.487778022769
  144.785872533821
  -791.411785146376
  -791.410714287884
  -791.490105593995
  147.327506788468
  -791.410430907023
  -791.409328380381
  -791.492473610872
  149.861897222972
  -791.409040321016
  -791.407906126223
  -791.494881958592
  152.38910644361
  -791.407613633573
  -791.406447770631
  -791.497330522603
  154.909106402758
  -791.406151135546
  -791.404953604454
  -791.499819187288
  157.421794540813
  -791.404653159258
  -791.403423960016
  -791.502347834902
  159.92700837335
  -791.81673057169
  -0.16267526641597
  -0.00613435035536589
  828_Epoxy_frag4_rxwf_LACVPss 
  -792.065906310246
  -0.179790563678731
  -0.0210614262857812
  237.180709202595
  134.500071007412
  -791.669434496624
  -791.668490310732
  -791.732395635014
  -64.0655233493267
  49.3394063842051
  3.52327215595017
  12.3264953921491
  -20.4112802768011
  96.5390341380075
  443.780835196285
  540.319869334292
  0.14674712992069
  13.250070990917
  Epoxy_frag4_transition_state_1-4_isomer11 
  2
 m_depend[86] { 
  # First column is dependency index #
  i_m_depend_dependency
  s_m_depend_property
  :::
  1 20 i_m_Spin_multiplicity 
  2 20 s_j_QM_Method 
  3 20 s_j_QM_Basis 
  4 20 r_j_Final_Energy 
  5 20 s_j_Jaguar_input_file 
  6 20 s_j_Jaguar_output_file 
  7 20 s_j_Task 
  8 20 s_j_Jaguar_restart_input_file 
  9 20 s_j_Jaguar_restart_mae_file 
  10 20 s_j_Jaguar_log_file 
  11 20 s_j_Jaguar_mae_file 
  12 20 i_j_Number_of_canonical_orbitals 
  13 20 r_j_Lowest_Frequency_(cm-1) 
  14 20 r_j_Highest_Frequency_(cm-1) 
  15 20 r_j_2nd_Lowest_Frequency_(cm-1) 
  16 20 i_j_Num_Negative_Frequencies 
  17 10 i_mmod_Serial_Number-OPLS3e 
  18 20 r_j_Enthalpy_(kcal/mol)_298.15K_1.00E+00atm 
  19 20 r_j_Free_Energy_(kcal/mol)_298.15K_1.00E+00atm 
  20 20 r_j_Internal_Energy_(kcal/mol)_298.15K_1.00E+00atm 
  21 20 r_j_Heat_Capacity_(cal/mol/K)_298.15K_1.00E+00atm 
  22 20 r_j_ln(Q)_(kcal/mol)_298.15K_1.00E+00atm 
  23 20 r_j_Enthalpy_(kcal/mol)_308.15K_1.00E+00atm 
  24 20 r_j_Free_Energy_(kcal/mol)_308.15K_1.00E+00atm 
  25 20 r_j_Internal_Energy_(kcal/mol)_308.15K_1.00E+00atm 
  26 20 r_j_Heat_Capacity_(cal/mol/K)_308.15K_1.00E+00atm 
  27 20 r_j_ln(Q)_(kcal/mol)_308.15K_1.00E+00atm 
  28 20 r_j_Enthalpy_(kcal/mol)_318.15K_1.00E+00atm 
  29 20 r_j_Free_Energy_(kcal/mol)_318.15K_1.00E+00atm 
  30 20 r_j_Internal_Energy_(kcal/mol)_318.15K_1.00E+00atm 
  31 20 r_j_Heat_Capacity_(cal/mol/K)_318.15K_1.00E+00atm 
  32 20 r_j_ln(Q)_(kcal/mol)_318.15K_1.00E+00atm 
  33 20 r_j_Enthalpy_(kcal/mol)_328.15K_1.00E+00atm 
  34 20 r_j_Free_Energy_(kcal/mol)_328.15K_1.00E+00atm 
  35 20 r_j_Internal_Energy_(kcal/mol)_328.15K_1.00E+00atm 
  36 20 r_j_Heat_Capacity_(cal/mol/K)_328.15K_1.00E+00atm 
  37 20 r_j_ln(Q)_(kcal/mol)_328.15K_1.00E+00atm 
  38 20 r_j_Enthalpy_(kcal/mol)_338.15K_1.00E+00atm 
  39 20 r_j_Free_Energy_(kcal/mol)_338.15K_1.00E+00atm 
  40 20 r_j_Internal_Energy_(kcal/mol)_338.15K_1.00E+00atm 
  41 20 r_j_Heat_Capacity_(cal/mol/K)_338.15K_1.00E+00atm 
  42 20 r_j_ln(Q)_(kcal/mol)_338.15K_1.00E+00atm 
  43 20 r_j_Enthalpy_(kcal/mol)_348.15K_1.00E+00atm 
  44 20 r_j_Free_Energy_(kcal/mol)_348.15K_1.00E+00atm 
  45 20 r_j_Internal_Energy_(kcal/mol)_348.15K_1.00E+00atm 
  46 20 r_j_Heat_Capacity_(cal/mol/K)_348.15K_1.00E+00atm 
  47 20 r_j_ln(Q)_(kcal/mol)_348.15K_1.00E+00atm 
  48 20 r_j_Enthalpy_(kcal/mol)_358.15K_1.00E+00atm 
  49 20 r_j_Free_Energy_(kcal/mol)_358.15K_1.00E+00atm 
  50 20 r_j_Internal_Energy_(kcal/mol)_358.15K_1.00E+00atm 
  51 20 r_j_Heat_Capacity_(cal/mol/K)_358.15K_1.00E+00atm 
  52 20 r_j_ln(Q)_(kcal/mol)_358.15K_1.00E+00atm 
  53 20 r_j_Enthalpy_(kcal/mol)_368.15K_1.00E+00atm 
  54 20 r_j_Free_Energy_(kcal/mol)_368.15K_1.00E+00atm 
  55 20 r_j_Internal_Energy_(kcal/mol)_368.15K_1.00E+00atm 
  56 20 r_j_Heat_Capacity_(cal/mol/K)_368.15K_1.00E+00atm 
  57 20 r_j_ln(Q)_(kcal/mol)_368.15K_1.00E+00atm 
  58 20 r_j_Enthalpy_(kcal/mol)_378.15K_1.00E+00atm 
  59 20 r_j_Free_Energy_(kcal/mol)_378.15K_1.00E+00atm 
  60 20 r_j_Internal_Energy_(kcal/mol)_378.15K_1.00E+00atm 
  61 20 r_j_Heat_Capacity_(cal/mol/K)_378.15K_1.00E+00atm 
  62 20 r_j_ln(Q)_(kcal/mol)_378.15K_1.00E+00atm 
  63 20 r_j_Enthalpy_(kcal/mol)_388.15K_1.00E+00atm 
  64 20 r_j_Free_Energy_(kcal/mol)_388.15K_1.00E+00atm 
  65 20 r_j_Internal_Energy_(kcal/mol)_388.15K_1.00E+00atm 
  66 20 r_j_Heat_Capacity_(cal/mol/K)_388.15K_1.00E+00atm 
  67 20 r_j_ln(Q)_(kcal/mol)_388.15K_1.00E+00atm 
  68 30 s_m_job_name 
  69 20 r_j_Gas_Phase_Energy 
  70 20 r_j_HOMO 
  71 20 r_j_LUMO 
  72 20 r_j_Zero_Point_Energy_(kcal/mol) 
  73 20 r_j_Entropy_(cal/mol/K)_298.15K_1.00E+00atm 
  74 20 r_j_Total_Internal_Energy_(au)_298.15K_1.00E+00atm 
  75 20 r_j_Total_Enthalpy_(au)_298.15K_1.00E+00atm 
  76 20 r_j_Total_Free_Energy_(au)_298.15K_1.00E+00atm 
  77 20 r_j_ESP_min,_kcal/mol 
  78 20 r_j_ESP_max,_kcal/mol 
  79 20 r_j_ESP_mean,_kcal/mol 
  80 20 r_j_ESP_pos_mean,_kcal/mol 
  81 20 r_j_ESP_neg_mean,_kcal/mol 
  82 20 r_j_ESP_pos_variance,_(kcal/mol)**2 
  83 20 r_j_ESP_neg_variance,_(kcal/mol)**2 
  84 20 r_j_ESP_total_variance,_(kcal/mol)**2 
  85 20 r_j_ESP_balance 
  86 20 r_j_ESP_local_polarity,_kcal/mol 
  :::
 } 
 m_atom[43] { 
  # First column is atom index #
  i_m_mmod_type
  r_m_x_coord
  r_m_y_coord
  r_m_z_coord
  i_m_color
  r_m_charge1
  r_m_charge2
  i_m_atomic_number
  i_m_formal_charge
  s_m_color_rgb
  s_m_atom_name
  r_j_EPN
  r_j_Max_surface_ESP
  r_j_Min_surface_ESP
  i_m_Hcount
  i_rdk_index
  b_matsci_Reaction_Workflow_Keep_Atom
  b_matsci_Reaction_Workflow_Restrained_Atom
  i_matsci_Reaction_Workflow_Superposition_Atom
  :::
  1 3 1.323682 0.248827 0.691612 2 0.13539 0.13539 6 0 A0A0A0  C1  -14.7204204571773 0 0 2 3 <> <> <>
  2 16 2.663661 0.062449 0.170946 70 -0.33584 -0.33584 8 0 FF2F2F  O2  -22.3058041770681 1.28758616116152 -17.5827756157042 0 4 <> <> <>
  3 2 3.735445 0.156488 1.012546 2 0.16957 0.16957 6 0 A0A0A0  C3  -14.6940189198325 -3.65865033474115 -12.8153437776591 0 5 <> <> <>
  4 2 4.996577 0.227828 0.402992 2 -0.18733 -0.18733 6 0 A0A0A0  C4  -14.7548955264625 3.04632262056479 -13.2122222252531 1 6 <> <> <>
  5 2 6.141718 0.352691 1.176919 2 -0.09439 -0.09439 6 0 A0A0A0  C5  -14.7533219448104 0.374866156672599 -13.2068450262236 1 7 <> <> <>
  6 2 6.088518 0.409031 2.582076 2 -0.11249 -0.11249 6 0 A0A0A0  C6  -14.7521090684472 -6.48688011589141 -12.9908256945615 0 8 <> <> <>
  7 2 4.821503 0.319875 3.166335 2 -0.09439 -0.09439 6 0 A0A0A0  C7  -14.7555778806405 -2.60258444187539 -13.6582759299803 1 9 <> <> <>
  8 2 3.653579 0.193862 2.405604 2 -0.18733 -0.18733 6 0 A0A0A0  C8  -14.7573387610842 0.210939994255263 -13.6738416849423 1 10 <> <> <>
  9 3 7.386813 0.568994 3.391309 2 0.01830 0.01830 6 0 A0A0A0  C9  -14.7263980587271 0 0 0 11 <> <> <>
  10 3 8.339931 -0.608811 3.081833 2 -0.16417 -0.16417 6 0 A0A0A0  C10  -14.7642368347799 0 0 3 12 <> <> <>
  11 3 7.130276 0.591621 4.909136 2 -0.16417 -0.16417 6 0 A0A0A0  C11  -14.7640947662498 0 0 3 13 <> <> <>
  12 3 8.072724 1.898739 2.998293 2 -0.16417 -0.16417 6 0 A0A0A0  C12  -14.762855211495 0 0 3 14 <> <> <>
  13 41 1.305313 1.083898 1.403040 21 0.00817 0.00817 1 0 FFFFFF  H13  -1.1264857515273 15.6231257047484 -41.5584011539831 0 <> <> <> <>
  14 41 0.991432 -0.660435 1.206197 21 0.00817 0.00817 1 0 FFFFFF  H14  -1.12926406596269 4.71654671196366 -43.6304727003868 0 <> <> <> <>
  15 41 5.058682 0.176523 -0.680778 21 0.13584 0.13584 1 0 FFFFFF  H15  -1.09755639114002 30.9682572506165 -6.67607954302159 0 <> <> <> <>
  16 41 7.101078 0.409604 0.670584 21 0.12580 0.12580 1 0 FFFFFF  H16  -1.105520622047 19.0843137914183 -5.41797345758665 0 <> <> <> <>
  17 41 4.714853 0.347172 4.244852 21 0.12580 0.12580 1 0 FFFFFF  H17  -1.11077355152327 13.7499219478885 -7.30309618397982 0 <> <> <> <>
  18 41 2.694837 0.119799 2.904951 21 0.13584 0.13584 1 0 FFFFFF  H18  -1.10368321116085 12.5647877669758 -9.09639418071677 0 <> <> <> <>
  19 41 8.601112 -0.653174 2.020283 21 0.05874 0.05874 1 0 FFFFFF  H19  -1.1254060032239 16.3209172208009 -6.2894870513198 0 <> <> <> <>
  20 41 9.272308 -0.506110 3.648986 21 0.05874 0.05874 1 0 FFFFFF  H20  -1.1252649634929 10.7510305997822 0.636874521400194 0 <> <> <> <>
  21 41 7.878343 -1.563908 3.352583 21 0.05874 0.05874 1 0 FFFFFF  H21  -1.12684190596654 7.43084110133602 -9.8955658103653 0 <> <> <> <>
  22 41 6.486164 1.428345 5.199224 21 0.05874 0.05874 1 0 FFFFFF  H22  -1.1243057269759 10.2274902196354 -1.51681052162756 0 <> <> <> <>
  23 41 6.664779 -0.337372 5.254501 21 0.05874 0.05874 1 0 FFFFFF  H23  -1.12448050809976 9.24264021984272 -3.91254168700132 0 <> <> <> <>
  24 41 8.079514 0.704822 5.443203 21 0.05874 0.05874 1 0 FFFFFF  H24  -1.12398404472779 11.2493251852282 1.41579381858281 0 <> <> <> <>
  25 41 7.419614 2.751106 3.213297 21 0.05874 0.05874 1 0 FFFFFF  H25  -1.125144730922 10.012801424422 -6.19175685312414 0 <> <> <> <>
  26 41 9.004481 2.031960 3.560160 21 0.05874 0.05874 1 0 FFFFFF  H26  -1.12407361524608 11.0882195356899 2.01847599156348 0 <> <> <> <>
  27 41 8.320190 1.927138 1.932760 21 0.05874 0.05874 1 0 FFFFFF  H27  -1.12406879206889 16.3233192473772 -2.76222209489159 0 <> <> <> <>
  28 3 0.651287 1.928747 -1.072936 2 -0.09497 -0.09497 6 0 A0A0A0  C28  -14.723705311638 0 0 2 <> 1 1 <>
  29 18 -0.859387 0.928959 -0.096263 70 -0.99424 -0.99424 8 -1 FF2F2F  O1  -22.4668117183138 -36.8788690289827 -64.0655233493267 0 <> 1 1 <>
  30 3 0.381474 0.580568 -0.475717 2 0.46976 0.46976 6 0 A0A0A0  C2  -14.7317813549241 0 0 1 <> 1 1 2
  31 41 0.069863 2.145485 -1.962560 21 0.08124 0.08124 1 0 FFFFFF  H1  -1.1078074196307 28.0359855823263 -45.1892732068724 0 <> 1 <> <>
  32 41 0.658159 2.726325 -0.336382 21 0.08124 0.08124 1 0 FFFFFF  H2  -1.10784739783771 20.2137367094273 -43.9020551088437 0 <> 1 <> <>
  33 41 0.493354 -0.233498 -1.237373 21 -0.06688 -0.06688 1 0 FFFFFF  H3  -1.1624724910993 14.8410465365685 -46.7689175804183 0 <> 1 <> 3
  34 3 3.201784 3.160316 -1.052315 2 -0.06352 -0.06352 6 0 A0A0A0  C34  -14.6865913958872 0 0 2 <> 1 <> <>
  35 32 2.392191 2.126610 -1.737067 43 -0.20484 -0.20484 7 1 5757FF  N1  -18.3038606599798 0 0 2 <> 1 1 <>
  36 3 2.743387 4.563354 -1.431736 2 -0.21067 -0.21067 6 0 A0A0A0  C36  -14.7313710863677 0 0 3 <> 1 <> <>
  37 41 3.086604 2.982881 0.021252 21 0.11541 0.11541 1 0 FFFFFF  H7  -1.08963172944202 21.1303557240021 -2.98223700819904 0 <> 1 <> <>
  38 41 4.265009 3.020786 -1.284393 21 0.11541 0.11541 1 0 FFFFFF  H8  -1.08923332297844 34.7001053125963 -0.419015133290351 0 <> 1 <> <>
  39 44 2.405781 2.248116 -2.748866 21 0.30305 0.30305 1 0 FFFFFF  H9  -0.995380461311594 49.3394063842051 17.8946523124473 0 <> 1 1 <>
  40 44 2.745331 1.197971 -1.497597 21 0.30305 0.30305 1 0 FFFFFF  H10  -1.00318343754456 34.7803825359695 -2.33452758432266 0 <> 1 1 <>
  41 41 3.337631 5.311166 -0.899625 21 0.09289 0.09289 1 0 FFFFFF  H11  -1.09186705549591 22.0566104554574 12.1434417448036 0 <> 1 <> <>
  42 41 2.865692 4.742016 -2.506233 21 0.09289 0.09289 1 0 FFFFFF  H12  -1.09251251707995 39.2162566872 13.5906054476165 0 <> 1 <> <>
  43 41 1.691178 4.719916 -1.177820 21 0.09289 0.09289 1 0 FFFFFF  H43  -1.09573866512913 24.5211456177016 12.1276929550886 0 <> 1 <> <>
  :::
 } 
 m_bond[43] { 
  # First column is bond index #
  i_m_from
  i_m_to
  i_m_order
  :::
  1 1 2 1
  2 1 13 1
  3 1 14 1
  4 1 30 1
  5 2 3 1
  6 3 8 2
  7 3 4 1
  8 4 5 2
  9 4 15 1
  10 5 6 1
  11 5 16 1
  12 6 7 2
  13 6 9 1
  14 7 8 1
  15 7 17 1
  16 8 18 1
  17 9 10 1
  18 9 11 1
  19 9 12 1
  20 10 19 1
  21 10 20 1
  22 10 21 1
  23 11 22 1
  24 11 23 1
  25 11 24 1
  26 12 25 1
  27 12 26 1
  28 12 27 1
  29 28 31 1
  30 28 32 1
  31 28 30 1
  32 28 35 1
  33 29 30 1
  34 30 33 1
  35 34 37 1
  36 34 38 1
  37 34 35 1
  38 34 36 1
  39 35 40 1
  40 35 39 1
  41 36 43 1
  42 36 41 1
  43 36 42 1
  :::
 } 
} 

f_m_ct { 
 s_m_title
 s_m_entry_id
 s_m_entry_name
 i_m_Spin_multiplicity
 s_j_QM_Method
 s_j_QM_Basis
 r_j_Final_Energy
 s_j_Jaguar_input_file
 s_j_Jaguar_output_file
 s_m_Source_Path
 s_m_Source_File
 i_m_Source_File_Index
 s_j_Task
 s_j_Jaguar_restart_input_file
 s_j_Jaguar_restart_mae_file
 s_j_Jaguar_log_file
 s_j_Jaguar_mae_file
 i_j_Number_of_canonical_orbitals
 r_j_Lowest_Frequency_(cm-1)
 r_j_Highest_Frequency_(cm-1)
 r_j_2nd_Lowest_Frequency_(cm-1)
 i_j_Num_Negative_Frequencies
 b_matsci_Reaction_Workflow_Structure
 s_matsci_Reaction_Workflow_Conformers_Group
 s_matsci_Reaction_Workflow_Sibling_Group
 i_mmod_Serial_Number-OPLS3e
 r_mmod_Relative_Potential_Energy-OPLS3e_global
 i_matsci_Workflow_Stage
 i_j_Geometry_convergence_category
 r_j_Enthalpy_(kcal/mol)_298.15K_1.00E+00atm
 r_j_Free_Energy_(kcal/mol)_298.15K_1.00E+00atm
 r_j_Internal_Energy_(kcal/mol)_298.15K_1.00E+00atm
 r_j_Heat_Capacity_(cal/mol/K)_298.15K_1.00E+00atm
 r_j_ln(Q)_(kcal/mol)_298.15K_1.00E+00atm
 r_j_Enthalpy_(kcal/mol)_308.15K_1.00E+00atm
 r_j_Free_Energy_(kcal/mol)_308.15K_1.00E+00atm
 r_j_Internal_Energy_(kcal/mol)_308.15K_1.00E+00atm
 r_j_Heat_Capacity_(cal/mol/K)_308.15K_1.00E+00atm
 r_j_ln(Q)_(kcal/mol)_308.15K_1.00E+00atm
 r_j_Enthalpy_(kcal/mol)_318.15K_1.00E+00atm
 r_j_Free_Energy_(kcal/mol)_318.15K_1.00E+00atm
 r_j_Internal_Energy_(kcal/mol)_318.15K_1.00E+00atm
 r_j_Heat_Capacity_(cal/mol/K)_318.15K_1.00E+00atm
 r_j_ln(Q)_(kcal/mol)_318.15K_1.00E+00atm
 r_j_Enthalpy_(kcal/mol)_328.15K_1.00E+00atm
 r_j_Free_Energy_(kcal/mol)_328.15K_1.00E+00atm
 r_j_Internal_Energy_(kcal/mol)_328.15K_1.00E+00atm
 r_j_Heat_Capacity_(cal/mol/K)_328.15K_1.00E+00atm
 r_j_ln(Q)_(kcal/mol)_328.15K_1.00E+00atm
 r_j_Enthalpy_(kcal/mol)_338.15K_1.00E+00atm
 r_j_Free_Energy_(kcal/mol)_338.15K_1.00E+00atm
 r_j_Internal_Energy_(kcal/mol)_338.15K_1.00E+00atm
 r_j_Heat_Capacity_(cal/mol/K)_338.15K_1.00E+00atm
 r_j_ln(Q)_(kcal/mol)_338.15K_1.00E+00atm
 r_j_Enthalpy_(kcal/mol)_348.15K_1.00E+00atm
 r_j_Free_Energy_(kcal/mol)_348.15K_1.00E+00atm
 r_j_Internal_Energy_(kcal/mol)_348.15K_1.00E+00atm
 r_j_Heat_Capacity_(cal/mol/K)_348.15K_1.00E+00atm
 r_j_ln(Q)_(kcal/mol)_348.15K_1.00E+00atm
 r_j_Enthalpy_(kcal/mol)_358.15K_1.00E+00atm
 r_j_Free_Energy_(kcal/mol)_358.15K_1.00E+00atm
 r_j_Internal_Energy_(kcal/mol)_358.15K_1.00E+00atm
 r_j_Heat_Capacity_(cal/mol/K)_358.15K_1.00E+00atm
 r_j_ln(Q)_(kcal/mol)_358.15K_1.00E+00atm
 r_j_Enthalpy_(kcal/mol)_368.15K_1.00E+00atm
 r_j_Free_Energy_(kcal/mol)_368.15K_1.00E+00atm
 r_j_Internal_Energy_(kcal/mol)_368.15K_1.00E+00atm
 r_j_Heat_Capacity_(cal/mol/K)_368.15K_1.00E+00atm
 r_j_ln(Q)_(kcal/mol)_368.15K_1.00E+00atm
 r_j_Enthalpy_(kcal/mol)_378.15K_1.00E+00atm
 r_j_Free_Energy_(kcal/mol)_378.15K_1.00E+00atm
 r_j_Internal_Energy_(kcal/mol)_378.15K_1.00E+00atm
 r_j_Heat_Capacity_(cal/mol/K)_378.15K_1.00E+00atm
 r_j_ln(Q)_(kcal/mol)_378.15K_1.00E+00atm
 r_j_Enthalpy_(kcal/mol)_388.15K_1.00E+00atm
 r_j_Free_Energy_(kcal/mol)_388.15K_1.00E+00atm
 r_j_Internal_Energy_(kcal/mol)_388.15K_1.00E+00atm
 r_j_Heat_Capacity_(cal/mol/K)_388.15K_1.00E+00atm
 r_j_ln(Q)_(kcal/mol)_388.15K_1.00E+00atm
 r_j_Zero_Point_Energy_(kcal/mol)_stage_2
 r_j_Total_Internal_Energy_(au)_298.15K_1.00E+00atm_stage_2
 r_j_Total_Enthalpy_(au)_298.15K_1.00E+00atm_stage_2
 r_j_Total_Free_Energy_(au)_298.15K_1.00E+00atm_stage_2
 r_j_Entropy_(cal/mol/K)_298.15K_1.00E+00atm_stage_2
 r_j_Total_Internal_Energy_(au)_308.15K_1.00E+00atm_stage_2
 r_j_Total_Enthalpy_(au)_308.15K_1.00E+00atm_stage_2
 r_j_Total_Free_Energy_(au)_308.15K_1.00E+00atm_stage_2
 r_j_Entropy_(cal/mol/K)_308.15K_1.00E+00atm_stage_2
 r_j_Total_Internal_Energy_(au)_318.15K_1.00E+00atm_stage_2
 r_j_Total_Enthalpy_(au)_318.15K_1.00E+00atm_stage_2
 r_j_Total_Free_Energy_(au)_318.15K_1.00E+00atm_stage_2
 r_j_Entropy_(cal/mol/K)_318.15K_1.00E+00atm_stage_2
 r_j_Total_Internal_Energy_(au)_328.15K_1.00E+00atm_stage_2
 r_j_Total_Enthalpy_(au)_328.15K_1.00E+00atm_stage_2
 r_j_Total_Free_Energy_(au)_328.15K_1.00E+00atm_stage_2
 r_j_Entropy_(cal/mol/K)_328.15K_1.00E+00atm_stage_2
 r_j_Total_Internal_Energy_(au)_338.15K_1.00E+00atm_stage_2
 r_j_Total_Enthalpy_(au)_338.15K_1.00E+00atm_stage_2
 r_j_Total_Free_Energy_(au)_338.15K_1.00E+00atm_stage_2
 r_j_Entropy_(cal/mol/K)_338.15K_1.00E+00atm_stage_2
 r_j_Total_Internal_Energy_(au)_348.15K_1.00E+00atm_stage_2
 r_j_Total_Enthalpy_(au)_348.15K_1.00E+00atm_stage_2
 r_j_Total_Free_Energy_(au)_348.15K_1.00E+00atm_stage_2
 r_j_Entropy_(cal/mol/K)_348.15K_1.00E+00atm_stage_2
 r_j_Total_Internal_Energy_(au)_358.15K_1.00E+00atm_stage_2
 r_j_Total_Enthalpy_(au)_358.15K_1.00E+00atm_stage_2
 r_j_Total_Free_Energy_(au)_358.15K_1.00E+00atm_stage_2
 r_j_Entropy_(cal/mol/K)_358.15K_1.00E+00atm_stage_2
 r_j_Total_Internal_Energy_(au)_368.15K_1.00E+00atm_stage_2
 r_j_Total_Enthalpy_(au)_368.15K_1.00E+00atm_stage_2
 r_j_Total_Free_Energy_(au)_368.15K_1.00E+00atm_stage_2
 r_j_Entropy_(cal/mol/K)_368.15K_1.00E+00atm_stage_2
 r_j_Total_Internal_Energy_(au)_378.15K_1.00E+00atm_stage_2
 r_j_Total_Enthalpy_(au)_378.15K_1.00E+00atm_stage_2
 r_j_Total_Free_Energy_(au)_378.15K_1.00E+00atm_stage_2
 r_j_Entropy_(cal/mol/K)_378.15K_1.00E+00atm_stage_2
 r_j_Total_Internal_Energy_(au)_388.15K_1.00E+00atm_stage_2
 r_j_Total_Enthalpy_(au)_388.15K_1.00E+00atm_stage_2
 r_j_Total_Free_Energy_(au)_388.15K_1.00E+00atm_stage_2
 r_j_Entropy_(cal/mol/K)_388.15K_1.00E+00atm_stage_2
 r_j_Gas_Phase_Energy_stage_2
 r_j_HOMO_stage_2
 r_j_LUMO_stage_2
 s_m_job_name
 r_j_Gas_Phase_Energy
 r_j_HOMO
 r_j_LUMO
 r_j_Zero_Point_Energy_(kcal/mol)
 r_j_Entropy_(cal/mol/K)_298.15K_1.00E+00atm
 r_j_Total_Internal_Energy_(au)_298.15K_1.00E+00atm
 r_j_Total_Enthalpy_(au)_298.15K_1.00E+00atm
 r_j_Total_Free_Energy_(au)_298.15K_1.00E+00atm
 r_j_ESP_min,_kcal/mol
 r_j_ESP_max,_kcal/mol
 r_j_ESP_mean,_kcal/mol
 r_j_ESP_pos_mean,_kcal/mol
 r_j_ESP_neg_mean,_kcal/mol
 r_j_ESP_pos_variance,_(kcal/mol)**2
 r_j_ESP_neg_variance,_(kcal/mol)**2
 r_j_ESP_total_variance,_(kcal/mol)**2
 r_j_ESP_balance
 r_j_ESP_local_polarity,_kcal/mol
 s_j_jname
 i_m_ct_format
 :::
 Epoxy_frag4_reactant-5 
  373 
  Epoxy_frag4_reactant-5_stage_2 
  1
  DFT(b3lyp-d3) 
  cc-pvtz(-f) 
  -792.108760209672
  /home/laurikai/Schrodinger_WD/Frag4_LACVP-rxwf_spe_B3LYP-D3_CC-PVTZ-F/Epoxy_frag4_reactant-5_isomer12.in 
  /home/laurikai/Schrodinger_WD/Frag4_LACVP-rxwf_spe_B3LYP-D3_CC-PVTZ-F/Epoxy_frag4_reactant-5_isomer12.out 
  /home/laurikai/.schrodinger/tmp 
  tmp0zsgxb6j.mae 
  1
  "Single Point" 
  /home/laurikai/Schrodinger_WD/Frag4_LACVP-rxwf_spe_B3LYP-D3_CC-PVTZ-F/Epoxy_frag4_reactant-5_isomer12.01.in 
  /home/laurikai/Schrodinger_WD/Frag4_LACVP-rxwf_spe_B3LYP-D3_CC-PVTZ-F/Epoxy_frag4_reactant-5_isomer12.01.mae 
  /home/laurikai/Schrodinger_WD/Frag4_LACVP-rxwf_spe_B3LYP-D3_CC-PVTZ-F/Epoxy_frag4_reactant-5_isomer12.log 
  /home/laurikai/Schrodinger_WD/Frag4_LACVP-rxwf_spe_B3LYP-D3_CC-PVTZ-F/Epoxy_frag4_reactant-5_isomer12.mae 
  631
  30.2873245177126
  3510.54398230043
  54.2267634661259
  0
  1
  reactant 
  reactant 
  1
  4.6440677642823
  2
  3
  13.0023764167337
  -29.1179741630915
  12.4098908279064
  76.3784284856591
  49.1454555388016
  14.1624221915162
  -31.2017077978756
  13.5500645386665
  79.3448479351109
  50.9534055019578
  14.9871309511341
  -32.68702977991
  14.3549012342621
  81.6225586872682
  51.7011916833482
  15.8346124381318
  -34.1986322825277
  15.1825106572374
  83.8987561148387
  52.4437032446395
  16.7048325975116
  -35.7364079579428
  16.0328587525948
  86.1696778336306
  53.1812483897609
  17.5977205132507
  -37.3002542590566
  16.9058746043115
  88.4317238357285
  53.9141068511194
  18.5131702990926
  -38.8900719918508
  17.801452326131
  90.6815072359091
  54.6425318304438
  19.4510434208217
  -40.5057640887117
  18.7194533838378
  92.9158901993566
  55.3667519253013
  20.4111713130069
  -42.1472345824904
  19.6597092120006
  95.1320072677261
  56.0869730170677
  21.393358174747
  -43.8143877609715
  20.6220240097183
  97.3272781673201
  56.8033801009467
  239.002303478451
  -791.460706770412
  -791.459762584519
  -791.528452005615
  144.56904989529
  -791.459460465597
  -791.458484611554
  -791.530776954791
  147.214440984559
  -791.458177876673
  -791.457170354481
  -791.533143966052
  149.848061389421
  -791.456858997098
  -791.455819806756
  -791.535552857989
  152.470652813224
  -791.455503881142
  -791.45443302265
  -791.538003459532
  155.082775559528
  -791.454112641817
  -791.453010115175
  -791.540495607262
  157.684833469215
  -791.452685447863
  -791.45155125307
  -791.543029143103
  160.277097001098
  -791.451222520048
  -791.450056657106
  -791.545603912368
  162.859724323057
  -791.449724126999
  -791.448526595907
  -791.548219762124
  165.43278036625
  -791.448190580744
  -791.446961381501
  -791.550876539843
  167.996253859896
  -791.861928284954
  -0.218826549531281
  -0.00699790907115838
  828_Epoxy_frag4_rxwf_LACVPss 
  -792.108760209672
  -0.227075649129478
  -0.0207891906628964
  237.228453162831
  141.272348079239
  -791.710936183222
  -791.70999199733
  -791.777115049003
  -31.224866365416
  22.9071457056176
  1.76568684376849
  6.50621996826047
  -9.29108702085282
  18.2711494976013
  71.4553812623092
  89.7265307599105
  0.162165721780988
  6.77359550201193
  Epoxy_frag4_reactant-5_isomer12 
  2
 m_depend[87] { 
  # First column is dependency index #
  i_m_depend_dependency
  s_m_depend_property
  :::
  1 20 i_m_Spin_multiplicity 
  2 20 s_j_QM_Method 
  3 20 s_j_QM_Basis 
  4 20 r_j_Final_Energy 
  5 20 s_j_Jaguar_input_file 
  6 20 s_j_Jaguar_output_file 
  7 20 s_j_Task 
  8 20 s_j_Jaguar_restart_input_file 
  9 20 s_j_Jaguar_restart_mae_file 
  10 20 s_j_Jaguar_log_file 
  11 20 s_j_Jaguar_mae_file 
  12 20 i_j_Number_of_canonical_orbitals 
  13 20 r_j_Lowest_Frequency_(cm-1) 
  14 20 r_j_Highest_Frequency_(cm-1) 
  15 20 r_j_2nd_Lowest_Frequency_(cm-1) 
  16 20 i_j_Num_Negative_Frequencies 
  17 10 i_mmod_Serial_Number-OPLS3e 
  18 20 i_j_Geometry_convergence_category 
  19 20 r_j_Enthalpy_(kcal/mol)_298.15K_1.00E+00atm 
  20 20 r_j_Free_Energy_(kcal/mol)_298.15K_1.00E+00atm 
  21 20 r_j_Internal_Energy_(kcal/mol)_298.15K_1.00E+00atm 
  22 20 r_j_Heat_Capacity_(cal/mol/K)_298.15K_1.00E+00atm 
  23 20 r_j_ln(Q)_(kcal/mol)_298.15K_1.00E+00atm 
  24 20 r_j_Enthalpy_(kcal/mol)_308.15K_1.00E+00atm 
  25 20 r_j_Free_Energy_(kcal/mol)_308.15K_1.00E+00atm 
  26 20 r_j_Internal_Energy_(kcal/mol)_308.15K_1.00E+00atm 
  27 20 r_j_Heat_Capacity_(cal/mol/K)_308.15K_1.00E+00atm 
  28 20 r_j_ln(Q)_(kcal/mol)_308.15K_1.00E+00atm 
  29 20 r_j_Enthalpy_(kcal/mol)_318.15K_1.00E+00atm 
  30 20 r_j_Free_Energy_(kcal/mol)_318.15K_1.00E+00atm 
  31 20 r_j_Internal_Energy_(kcal/mol)_318.15K_1.00E+00atm 
  32 20 r_j_Heat_Capacity_(cal/mol/K)_318.15K_1.00E+00atm 
  33 20 r_j_ln(Q)_(kcal/mol)_318.15K_1.00E+00atm 
  34 20 r_j_Enthalpy_(kcal/mol)_328.15K_1.00E+00atm 
  35 20 r_j_Free_Energy_(kcal/mol)_328.15K_1.00E+00atm 
  36 20 r_j_Internal_Energy_(kcal/mol)_328.15K_1.00E+00atm 
  37 20 r_j_Heat_Capacity_(cal/mol/K)_328.15K_1.00E+00atm 
  38 20 r_j_ln(Q)_(kcal/mol)_328.15K_1.00E+00atm 
  39 20 r_j_Enthalpy_(kcal/mol)_338.15K_1.00E+00atm 
  40 20 r_j_Free_Energy_(kcal/mol)_338.15K_1.00E+00atm 
  41 20 r_j_Internal_Energy_(kcal/mol)_338.15K_1.00E+00atm 
  42 20 r_j_Heat_Capacity_(cal/mol/K)_338.15K_1.00E+00atm 
  43 20 r_j_ln(Q)_(kcal/mol)_338.15K_1.00E+00atm 
  44 20 r_j_Enthalpy_(kcal/mol)_348.15K_1.00E+00atm 
  45 20 r_j_Free_Energy_(kcal/mol)_348.15K_1.00E+00atm 
  46 20 r_j_Internal_Energy_(kcal/mol)_348.15K_1.00E+00atm 
  47 20 r_j_Heat_Capacity_(cal/mol/K)_348.15K_1.00E+00atm 
  48 20 r_j_ln(Q)_(kcal/mol)_348.15K_1.00E+00atm 
  49 20 r_j_Enthalpy_(kcal/mol)_358.15K_1.00E+00atm 
  50 20 r_j_Free_Energy_(kcal/mol)_358.15K_1.00E+00atm 
  51 20 r_j_Internal_Energy_(kcal/mol)_358.15K_1.00E+00atm 
  52 20 r_j_Heat_Capacity_(cal/mol/K)_358.15K_1.00E+00atm 
  53 20 r_j_ln(Q)_(kcal/mol)_358.15K_1.00E+00atm 
  54 20 r_j_Enthalpy_(kcal/mol)_368.15K_1.00E+00atm 
  55 20 r_j_Free_Energy_(kcal/mol)_368.15K_1.00E+00atm 
  56 20 r_j_Internal_Energy_(kcal/mol)_368.15K_1.00E+00atm 
  57 20 r_j_Heat_Capacity_(cal/mol/K)_368.15K_1.00E+00atm 
  58 20 r_j_ln(Q)_(kcal/mol)_368.15K_1.00E+00atm 
  59 20 r_j_Enthalpy_(kcal/mol)_378.15K_1.00E+00atm 
  60 20 r_j_Free_Energy_(kcal/mol)_378.15K_1.00E+00atm 
  61 20 r_j_Internal_Energy_(kcal/mol)_378.15K_1.00E+00atm 
  62 20 r_j_Heat_Capacity_(cal/mol/K)_378.15K_1.00E+00atm 
  63 20 r_j_ln(Q)_(kcal/mol)_378.15K_1.00E+00atm 
  64 20 r_j_Enthalpy_(kcal/mol)_388.15K_1.00E+00atm 
  65 20 r_j_Free_Energy_(kcal/mol)_388.15K_1.00E+00atm 
  66 20 r_j_Internal_Energy_(kcal/mol)_388.15K_1.00E+00atm 
  67 20 r_j_Heat_Capacity_(cal/mol/K)_388.15K_1.00E+00atm 
  68 20 r_j_ln(Q)_(kcal/mol)_388.15K_1.00E+00atm 
  69 30 s_m_job_name 
  70 20 r_j_Gas_Phase_Energy 
  71 20 r_j_HOMO 
  72 20 r_j_LUMO 
  73 20 r_j_Zero_Point_Energy_(kcal/mol) 
  74 20 r_j_Entropy_(cal/mol/K)_298.15K_1.00E+00atm 
  75 20 r_j_Total_Internal_Energy_(au)_298.15K_1.00E+00atm 
  76 20 r_j_Total_Enthalpy_(au)_298.15K_1.00E+00atm 
  77 20 r_j_Total_Free_Energy_(au)_298.15K_1.00E+00atm 
  78 20 r_j_ESP_min,_kcal/mol 
  79 20 r_j_ESP_max,_kcal/mol 
  80 20 r_j_ESP_mean,_kcal/mol 
  81 20 r_j_ESP_pos_mean,_kcal/mol 
  82 20 r_j_ESP_neg_mean,_kcal/mol 
  83 20 r_j_ESP_pos_variance,_(kcal/mol)**2 
  84 20 r_j_ESP_neg_variance,_(kcal/mol)**2 
  85 20 r_j_ESP_total_variance,_(kcal/mol)**2 
  86 20 r_j_ESP_balance 
  87 20 r_j_ESP_local_polarity,_kcal/mol 
  :::
 } 
 m_atom[43] { 
  # First column is atom index #
  i_m_mmod_type
  r_m_x_coord
  r_m_y_coord
  r_m_z_coord
  i_m_color
  r_m_charge1
  r_m_charge2
  i_m_atomic_number
  s_m_color_rgb
  s_m_atom_name
  r_j_EPN
  r_j_Max_surface_ESP
  r_j_Min_surface_ESP
  i_m_Hcount
  i_rdk_index
  r_j_Mulliken_Charges
  i_j_separated_energy_at_no
  b_matsci_Reaction_Workflow_Keep_Atom
  i_matsci_Reaction_Workflow_Superposition_Atom
  :::
  1 3 2.529036 0.901279 0.131825 2 0.15752 0.15752 6 A0A0A0  C1  -14.6928356147396 0 0 2 3 <> <> <> <>
  2 16 2.234982 -0.338949 0.774254 70 -0.36637 -0.36637 8 FF2F2F  O2  -22.304686594062 -0.623547129129855 -17.1736767634792 0 4 <> <> <> <>
  3 2 1.396264 -1.215584 0.146175 2 0.15251 0.15251 6 A0A0A0  C3  -14.6930071245761 -0.266260653336556 -12.1147418005109 0 5 <> <> <> <>
  4 2 0.982904 -2.316837 0.909315 2 -0.17905 -0.17905 6 A0A0A0  C4  -14.7575075567694 -7.39242346109803 -13.0654179866645 1 6 <> <> <> <>
  5 2 0.095791 -3.238279 0.374582 2 -0.09274 -0.09274 6 A0A0A0  C5  -14.7547539508267 -4.66208453958828 -12.9531201900095 1 7 <> <> <> <>
  6 2 -0.416594 -3.112934 -0.931550 2 -0.09643 -0.09643 6 A0A0A0  C6  -14.7516041004325 -6.43938023871729 -12.5555539673227 0 8 <> <> <> <>
  7 2 0.021610 -2.015591 -1.676036 2 -0.09274 -0.09274 6 A0A0A0  C7  -14.7545724006198 -2.2224589318192 -12.6443367611531 1 9 <> <> <> <>
  8 2 0.916932 -1.071035 -1.157270 2 -0.17905 -0.17905 6 A0A0A0  C8  -14.7537135926289 -0.91796998262202 -12.5778416043048 1 10 <> <> <> <>
  9 3 -1.415845 -4.154011 -1.462756 2 0.01506 0.01506 6 A0A0A0  C9  -14.7267446459464 0 0 0 11 <> <> <> <>
  10 3 -0.765678 -5.556768 -1.434623 2 -0.16558 -0.16558 6 A0A0A0  C10  -14.7648163057905 0 0 3 12 <> <> <> <>
  11 3 -1.854891 -3.857544 -2.907993 2 -0.16558 -0.16558 6 A0A0A0  C11  -14.7640328897994 0 0 3 13 <> <> <> <>
  12 3 -2.675914 -4.155232 -0.565341 2 -0.16558 -0.16558 6 A0A0A0  C12  -14.7641657456737 0 0 3 14 <> <> <> <>
  13 41 1.617312 1.382913 -0.242509 21 0.04650 0.04650 1 FFFFFF  H13  -1.10690228219497 14.2728854737404 -18.2813386874985 0 <> <> <> <> <>
  14 41 3.210232 0.739516 -0.715820 21 0.04650 0.04650 1 FFFFFF  H14  -1.10826203391256 14.2977469955011 -8.19753132795278 0 <> <> <> <> <>
  15 41 1.362816 -2.420675 1.920355 21 0.13664 0.13664 1 FFFFFF  H15  -1.10408822306429 13.1501768333406 -11.2175697294383 0 <> <> <> <> <>
  16 41 -0.210975 -4.074449 0.996003 21 0.13284 0.13284 1 FFFFFF  H16  -1.10760889038954 16.8740925886244 -6.59393022926132 0 <> <> <> <> <>
  17 41 -0.330352 -1.867012 -2.690573 21 0.13284 0.13284 1 FFFFFF  H17  -1.10918055649923 15.0940207736281 -6.20563249172943 0 <> <> <> <> <>
  18 41 1.230062 -0.240037 -1.778524 21 0.13664 0.13664 1 FFFFFF  H18  -1.09871537832304 18.0773803164222 -6.10804842654477 0 <> <> <> <> <>
  19 41 -0.468863 -5.847466 -0.422556 21 0.06102 0.06102 1 FFFFFF  H19  -1.12606412362482 14.0330479228734 -6.67700150861198 0 <> <> <> <> <>
  20 41 -1.468766 -6.311932 -1.804374 21 0.06102 0.06102 1 FFFFFF  H20  -1.12579906978578 10.3698410502168 0.429678860616879 0 <> <> <> <> <>
  21 41 0.128400 -5.583685 -2.065990 21 0.06102 0.06102 1 FFFFFF  H21  -1.12724983164138 7.66255322832709 -9.29483555172881 0 <> <> <> <> <>
  22 41 -2.354421 -2.886343 -2.988821 21 0.06102 0.06102 1 FFFFFF  H22  -1.12410707541101 10.7245166102744 -1.61805674878366 0 <> <> <> <> <>
  23 41 -1.005274 -3.866829 -3.598789 21 0.06102 0.06102 1 FFFFFF  H23  -1.12429872124167 9.95994411696844 -3.90298434668683 0 <> <> <> <> <>
  24 41 -2.563013 -4.622160 -3.243903 21 0.06102 0.06102 1 FFFFFF  H24  -1.12394819236173 11.097127245826 1.68325524892447 0 <> <> <> <> <>
  25 41 -3.157957 -3.172024 -0.571219 21 0.06102 0.06102 1 FFFFFF  H25  -1.12636552216475 9.24545598502246 -7.17468842765145 0 <> <> <> <> <>
  26 41 -3.402104 -4.894141 -0.923205 21 0.06102 0.06102 1 FFFFFF  H26  -1.12522932431547 10.530147483716 1.04497804934015 0 <> <> <> <> <>
  27 41 -2.434121 -4.402276 0.472692 21 0.06102 0.06102 1 FFFFFF  H27  -1.12557691281275 14.7804732943083 -5.21873231098155 0 <> <> <> <> <>
  28 3 2.303704 2.722111 1.934337 24 -0.06316 -0.06316 6 696969  C28  -14.7121770768967 -4.65435595222644 -10.7730200494696 2 <> -0.01523 1 1 <>
  29 16 3.120033 3.190284 0.841590 70 -0.27379 -0.27379 8 FF2F2F  O1  -22.338514660178 -4.33587232907255 -31.224866365416 0 <> -0.4555 2 1 <>
  30 3 3.152581 1.800146 1.169494 24 -0.01671 -0.01671 6 696969  C2  -14.6967422957291 -0.257123402016001 -1.06417157732866 1 <> 0.12847 3 1 2
  31 41 2.627936 3.045153 2.923851 21 0.10817 0.10817 1 FFFFFF  H1  -1.11234215362783 11.7277418998292 -16.6007395789045 0 <> 0.09523 5 1 <>
  32 41 1.227380 2.709354 1.759053 21 0.10817 0.10817 1 FFFFFF  H2  -1.11768943545345 3.23466790797992 -23.4614866884989 0 <> 0.13032 6 1 <>
  33 41 4.085067 1.440431 1.608126 21 0.13414 0.13414 1 FFFFFF  H3  -1.10873535073983 12.1543052526732 -15.0629876524538 0 <> 0.09262 7 1 3
  34 3 -1.142787 0.435641 2.619298 24 0.05056 0.05056 6 696969  C34  -14.7344232140606 0 0 2 <> -0.05731 11 1 <>
  35 26 -0.845768 1.163360 1.373537 38 -0.93975 -0.93975 7 2F2FFF  N1  -18.3977608012169 -10.71783624752 -23.5807483003727 2 <> -0.59647 12 1 <>
  36 3 0.107445 0.335689 3.493436 24 -0.17361 -0.17361 6 696969  C36  -14.7753475940151 0 0 3 <> -0.33385 13 1 <>
  37 41 -1.921291 0.989736 3.157795 21 0.05356 0.05356 1 FFFFFF  H7  -1.13481920568313 10.9681250839714 -15.8114521770285 0 <> 0.10069 14 1 <>
  38 41 -1.543694 -0.576701 2.439987 21 0.05356 0.05356 1 FFFFFF  H8  -1.14238562579398 5.90271668126023 -7.76683935821913 0 <> 0.07668 15 1 <>
  39 43 -0.351526 0.535508 0.743567 21 0.38111 0.38111 1 FFFFFF  H9  -1.07599672791443 10.2353519932267 -7.44993523978394 0 <> 0.2374 16 1 <>
  40 43 -1.713701 1.400159 0.898438 21 0.38111 0.38111 1 FFFFFF  H10  -1.07365962676601 22.9071457056176 -22.1987040758785 0 <> 0.23796 17 1 <>
  41 41 -0.087786 -0.266079 4.387904 21 0.06449 0.06449 1 FFFFFF  H11  -1.1328029146495 7.04453945772474 -3.54785342751473 0 <> 0.09684 18 1 <>
  42 41 0.931656 -0.122778 2.939152 21 0.06449 0.06449 1 FFFFFF  H12  -1.13752856834012 4.6378568524075 -14.150225911177 0 <> 0.09085 19 1 <>
  43 41 0.434018 1.331152 3.810283 21 0.06449 0.06449 1 FFFFFF  H43  -1.13738382294176 6.76532032782847 -15.7415650931541 0 <> 0.15744 20 1 <>
  :::
 } 
 m_bond[43] { 
  # First column is bond index #
  i_m_from
  i_m_to
  i_m_order
  :::
  1 1 2 1
  2 1 13 1
  3 1 14 1
  4 1 30 1
  5 2 3 1
  6 3 8 2
  7 3 4 1
  8 4 5 2
  9 4 15 1
  10 5 6 1
  11 5 16 1
  12 6 7 2
  13 6 9 1
  14 7 8 1
  15 7 17 1
  16 8 18 1
  17 9 10 1
  18 9 11 1
  19 9 12 1
  20 10 19 1
  21 10 20 1
  22 10 21 1
  23 11 22 1
  24 11 23 1
  25 11 24 1
  26 12 25 1
  27 12 26 1
  28 12 27 1
  29 28 32 1
  30 28 31 1
  31 28 29 1
  32 28 30 1
  33 29 30 1
  34 30 33 1
  35 34 37 1
  36 34 38 1
  37 34 35 1
  38 34 36 1
  39 35 40 1
  40 35 39 1
  41 36 43 1
  42 36 41 1
  43 36 42 1
  :::
 } 
} 

f_m_ct { 
 s_m_title
 s_m_entry_id
 s_m_entry_name
 i_m_Spin_multiplicity
 s_j_QM_Method
 s_j_QM_Basis
 r_j_Final_Energy
 s_j_Jaguar_input_file
 s_j_Jaguar_output_file
 s_m_Source_Path
 s_m_Source_File
 i_m_Source_File_Index
 s_j_Task
 s_j_Jaguar_restart_input_file
 s_j_Jaguar_restart_mae_file
 s_j_Jaguar_log_file
 s_j_Jaguar_mae_file
 i_j_Number_of_canonical_orbitals
 r_j_Lowest_Frequency_(cm-1)
 r_j_Highest_Frequency_(cm-1)
 r_j_2nd_Lowest_Frequency_(cm-1)
 i_j_Num_Negative_Frequencies
 b_matsci_Reaction_Workflow_Structure
 s_matsci_Reaction_Workflow_Conformers_Group
 s_matsci_Reaction_Workflow_Sibling_Group
 s_matsci_Reaction_Workflow_Parent_Conformer_Groups
 s_matsci_Reaction_Workflow_Restrained_Distances
 s_matsci_Reaction_Workflow_Restrained_Angles
 b_matsci_Reaction_Workflow_Transition_State_Structure
 i_mmod_Serial_Number-OPLS3e
 r_mmod_Relative_Potential_Energy-OPLS3e_global
 i_matsci_Workflow_Stage
 r_j_Enthalpy_(kcal/mol)_298.15K_1.00E+00atm
 r_j_Free_Energy_(kcal/mol)_298.15K_1.00E+00atm
 r_j_Internal_Energy_(kcal/mol)_298.15K_1.00E+00atm
 r_j_Heat_Capacity_(cal/mol/K)_298.15K_1.00E+00atm
 r_j_ln(Q)_(kcal/mol)_298.15K_1.00E+00atm
 r_j_Enthalpy_(kcal/mol)_308.15K_1.00E+00atm
 r_j_Free_Energy_(kcal/mol)_308.15K_1.00E+00atm
 r_j_Internal_Energy_(kcal/mol)_308.15K_1.00E+00atm
 r_j_Heat_Capacity_(cal/mol/K)_308.15K_1.00E+00atm
 r_j_ln(Q)_(kcal/mol)_308.15K_1.00E+00atm
 r_j_Enthalpy_(kcal/mol)_318.15K_1.00E+00atm
 r_j_Free_Energy_(kcal/mol)_318.15K_1.00E+00atm
 r_j_Internal_Energy_(kcal/mol)_318.15K_1.00E+00atm
 r_j_Heat_Capacity_(cal/mol/K)_318.15K_1.00E+00atm
 r_j_ln(Q)_(kcal/mol)_318.15K_1.00E+00atm
 r_j_Enthalpy_(kcal/mol)_328.15K_1.00E+00atm
 r_j_Free_Energy_(kcal/mol)_328.15K_1.00E+00atm
 r_j_Internal_Energy_(kcal/mol)_328.15K_1.00E+00atm
 r_j_Heat_Capacity_(cal/mol/K)_328.15K_1.00E+00atm
 r_j_ln(Q)_(kcal/mol)_328.15K_1.00E+00atm
 r_j_Enthalpy_(kcal/mol)_338.15K_1.00E+00atm
 r_j_Free_Energy_(kcal/mol)_338.15K_1.00E+00atm
 r_j_Internal_Energy_(kcal/mol)_338.15K_1.00E+00atm
 r_j_Heat_Capacity_(cal/mol/K)_338.15K_1.00E+00atm
 r_j_ln(Q)_(kcal/mol)_338.15K_1.00E+00atm
 r_j_Enthalpy_(kcal/mol)_348.15K_1.00E+00atm
 r_j_Free_Energy_(kcal/mol)_348.15K_1.00E+00atm
 r_j_Internal_Energy_(kcal/mol)_348.15K_1.00E+00atm
 r_j_Heat_Capacity_(cal/mol/K)_348.15K_1.00E+00atm
 r_j_ln(Q)_(kcal/mol)_348.15K_1.00E+00atm
 r_j_Enthalpy_(kcal/mol)_358.15K_1.00E+00atm
 r_j_Free_Energy_(kcal/mol)_358.15K_1.00E+00atm
 r_j_Internal_Energy_(kcal/mol)_358.15K_1.00E+00atm
 r_j_Heat_Capacity_(cal/mol/K)_358.15K_1.00E+00atm
 r_j_ln(Q)_(kcal/mol)_358.15K_1.00E+00atm
 r_j_Enthalpy_(kcal/mol)_368.15K_1.00E+00atm
 r_j_Free_Energy_(kcal/mol)_368.15K_1.00E+00atm
 r_j_Internal_Energy_(kcal/mol)_368.15K_1.00E+00atm
 r_j_Heat_Capacity_(cal/mol/K)_368.15K_1.00E+00atm
 r_j_ln(Q)_(kcal/mol)_368.15K_1.00E+00atm
 r_j_Enthalpy_(kcal/mol)_378.15K_1.00E+00atm
 r_j_Free_Energy_(kcal/mol)_378.15K_1.00E+00atm
 r_j_Internal_Energy_(kcal/mol)_378.15K_1.00E+00atm
 r_j_Heat_Capacity_(cal/mol/K)_378.15K_1.00E+00atm
 r_j_ln(Q)_(kcal/mol)_378.15K_1.00E+00atm
 r_j_Enthalpy_(kcal/mol)_388.15K_1.00E+00atm
 r_j_Free_Energy_(kcal/mol)_388.15K_1.00E+00atm
 r_j_Internal_Energy_(kcal/mol)_388.15K_1.00E+00atm
 r_j_Heat_Capacity_(cal/mol/K)_388.15K_1.00E+00atm
 r_j_ln(Q)_(kcal/mol)_388.15K_1.00E+00atm
 r_j_Zero_Point_Energy_(kcal/mol)_stage_2
 r_j_Total_Internal_Energy_(au)_298.15K_1.00E+00atm_stage_2
 r_j_Total_Enthalpy_(au)_298.15K_1.00E+00atm_stage_2
 r_j_Total_Free_Energy_(au)_298.15K_1.00E+00atm_stage_2
 r_j_Entropy_(cal/mol/K)_298.15K_1.00E+00atm_stage_2
 r_j_Total_Internal_Energy_(au)_308.15K_1.00E+00atm_stage_2
 r_j_Total_Enthalpy_(au)_308.15K_1.00E+00atm_stage_2
 r_j_Total_Free_Energy_(au)_308.15K_1.00E+00atm_stage_2
 r_j_Entropy_(cal/mol/K)_308.15K_1.00E+00atm_stage_2
 r_j_Total_Internal_Energy_(au)_318.15K_1.00E+00atm_stage_2
 r_j_Total_Enthalpy_(au)_318.15K_1.00E+00atm_stage_2
 r_j_Total_Free_Energy_(au)_318.15K_1.00E+00atm_stage_2
 r_j_Entropy_(cal/mol/K)_318.15K_1.00E+00atm_stage_2
 r_j_Total_Internal_Energy_(au)_328.15K_1.00E+00atm_stage_2
 r_j_Total_Enthalpy_(au)_328.15K_1.00E+00atm_stage_2
 r_j_Total_Free_Energy_(au)_328.15K_1.00E+00atm_stage_2
 r_j_Entropy_(cal/mol/K)_328.15K_1.00E+00atm_stage_2
 r_j_Total_Internal_Energy_(au)_338.15K_1.00E+00atm_stage_2
 r_j_Total_Enthalpy_(au)_338.15K_1.00E+00atm_stage_2
 r_j_Total_Free_Energy_(au)_338.15K_1.00E+00atm_stage_2
 r_j_Entropy_(cal/mol/K)_338.15K_1.00E+00atm_stage_2
 r_j_Total_Internal_Energy_(au)_348.15K_1.00E+00atm_stage_2
 r_j_Total_Enthalpy_(au)_348.15K_1.00E+00atm_stage_2
 r_j_Total_Free_Energy_(au)_348.15K_1.00E+00atm_stage_2
 r_j_Entropy_(cal/mol/K)_348.15K_1.00E+00atm_stage_2
 r_j_Total_Internal_Energy_(au)_358.15K_1.00E+00atm_stage_2
 r_j_Total_Enthalpy_(au)_358.15K_1.00E+00atm_stage_2
 r_j_Total_Free_Energy_(au)_358.15K_1.00E+00atm_stage_2
 r_j_Entropy_(cal/mol/K)_358.15K_1.00E+00atm_stage_2
 r_j_Total_Internal_Energy_(au)_368.15K_1.00E+00atm_stage_2
 r_j_Total_Enthalpy_(au)_368.15K_1.00E+00atm_stage_2
 r_j_Total_Free_Energy_(au)_368.15K_1.00E+00atm_stage_2
 r_j_Entropy_(cal/mol/K)_368.15K_1.00E+00atm_stage_2
 r_j_Total_Internal_Energy_(au)_378.15K_1.00E+00atm_stage_2
 r_j_Total_Enthalpy_(au)_378.15K_1.00E+00atm_stage_2
 r_j_Total_Free_Energy_(au)_378.15K_1.00E+00atm_stage_2
 r_j_Entropy_(cal/mol/K)_378.15K_1.00E+00atm_stage_2
 r_j_Total_Internal_Energy_(au)_388.15K_1.00E+00atm_stage_2
 r_j_Total_Enthalpy_(au)_388.15K_1.00E+00atm_stage_2
 r_j_Total_Free_Energy_(au)_388.15K_1.00E+00atm_stage_2
 r_j_Entropy_(cal/mol/K)_388.15K_1.00E+00atm_stage_2
 r_j_Gas_Phase_Energy_stage_2
 r_j_HOMO_stage_2
 r_j_LUMO_stage_2
 s_m_job_name
 r_j_Gas_Phase_Energy
 r_j_HOMO
 r_j_LUMO
 r_j_Zero_Point_Energy_(kcal/mol)
 r_j_Entropy_(cal/mol/K)_298.15K_1.00E+00atm
 r_j_Total_Internal_Energy_(au)_298.15K_1.00E+00atm
 r_j_Total_Enthalpy_(au)_298.15K_1.00E+00atm
 r_j_Total_Free_Energy_(au)_298.15K_1.00E+00atm
 r_j_ESP_min,_kcal/mol
 r_j_ESP_max,_kcal/mol
 r_j_ESP_mean,_kcal/mol
 r_j_ESP_pos_mean,_kcal/mol
 r_j_ESP_neg_mean,_kcal/mol
 r_j_ESP_pos_variance,_(kcal/mol)**2
 r_j_ESP_neg_variance,_(kcal/mol)**2
 r_j_ESP_total_variance,_(kcal/mol)**2
 r_j_ESP_balance
 r_j_ESP_local_polarity,_kcal/mol
 s_j_jname
 i_m_ct_format
 :::
 Epoxy_frag4_transition_state_1-3 
  374 
  Epoxy_frag4_transition_state_1-3_stage_2 
  1
  DFT(b3lyp-d3) 
  cc-pvtz(-f) 
  -792.065453050169
  /home/laurikai/Schrodinger_WD/Frag4_LACVP-rxwf_spe_B3LYP-D3_CC-PVTZ-F/Epoxy_frag4_transition_state_1-3_isomer13.in 
  /home/laurikai/Schrodinger_WD/Frag4_LACVP-rxwf_spe_B3LYP-D3_CC-PVTZ-F/Epoxy_frag4_transition_state_1-3_isomer13.out 
  /home/laurikai/.schrodinger/tmp 
  tmp0zsgxb6j.mae 
  2
  "Single Point" 
  /home/laurikai/Schrodinger_WD/Frag4_LACVP-rxwf_spe_B3LYP-D3_CC-PVTZ-F/Epoxy_frag4_transition_state_1-3_isomer13.01.in 
  /home/laurikai/Schrodinger_WD/Frag4_LACVP-rxwf_spe_B3LYP-D3_CC-PVTZ-F/Epoxy_frag4_transition_state_1-3_isomer13.01.mae 
  /home/laurikai/Schrodinger_WD/Frag4_LACVP-rxwf_spe_B3LYP-D3_CC-PVTZ-F/Epoxy_frag4_transition_state_1-3_isomer13.log 
  /home/laurikai/Schrodinger_WD/Frag4_LACVP-rxwf_spe_B3LYP-D3_CC-PVTZ-F/Epoxy_frag4_transition_state_1-3_isomer13.mae 
  631
  -381.478642447463
  3480.49290476079
  31.8573084731246
  1
  1
  TS 
  Transition_states 
  reactant 
  (28,35);(40,35);(39,35);(28,30);(28,29) 
  (28,30,29) 
  1
  1
  1.906631469727
  2
  12.1945917511386
  -27.8861508730369
  11.6021061623114
  73.9616640644824
  47.0663783202437
  13.2671925191241
  -29.7140089261985
  12.6548348662744
  76.9245998746981
  48.5239447697306
  14.0678665046787
  -31.1216140300443
  13.4356367878066
  79.2354314476565
  49.2251680038371
  14.8916322620681
  -32.5547491007611
  14.2395304811737
  81.5423608261943
  49.922803547798
  15.7384331056612
  -34.013339047998
  15.0664592607444
  83.8418715340306
  50.6170579484526
  16.608177783304
  -35.4973110381948
  15.9163318743648
  86.1305772139318
  51.308117283838
  17.5007420642007
  -37.0065933278498
  16.7890240912391
  88.4052762915996
  51.9961483814441
  18.415970796716
  -38.5411142783981
  17.6843807597321
  90.6629916472408
  52.6813000861633
  19.3536802966837
  -40.1008015388684
  18.6022181956774
  92.9009973908583
  53.363704550326
  20.3136609474665
  -41.6855813812607
  19.5423267824378
  95.1168347648705
  54.0434785223207
  239.033359188058
  -791.416506591885
  -791.415562405993
  -791.480615836921
  136.916464743589
  -791.415299137616
  -791.414323283574
  -791.482818188432
  139.48142607601
  -791.414054850544
  -791.413047328351
  -791.485061349964
  142.038285509109
  -791.41277376439
  -791.411734574048
  -791.487345196088
  144.58747939305
  -791.41145596949
  -791.410385110997
  -791.48966960714
  147.129298103384
  -791.410101611262
  -791.40899908462
  -791.492034467052
  149.663905849487
  -791.408710887681
  -791.407576692889
  -791.494439661494
  152.191359464053
  -791.407284045998
  -791.406118183056
  -791.496885076303
  154.711625900079
  -791.405821378931
  -791.404623847839
  -791.49937059618
  157.224598269343
  -791.404323220526
  -791.403094021284
  -791.501896103631
  159.73011034066
  -791.816389808096
  -0.162209625740053
  -0.0082273929709101
  828_Epoxy_frag4_rxwf_LACVPss 
  -792.065453050169
  -0.179436488766933
  -0.0231543279679473
  237.192722659326
  134.431469475685
  -791.668973250714
  -791.668029064822
  -791.731901794303
  -64.282192406124
  49.2450671798737
  3.589762756158
  12.5556088826241
  -20.6820840629741
  94.1670893080734
  448.76057722302
  542.927666531093
  0.143360629254971
  13.4464843419533
  Epoxy_frag4_transition_state_1-3_isomer13 
  2
 m_depend[86] { 
  # First column is dependency index #
  i_m_depend_dependency
  s_m_depend_property
  :::
  1 20 i_m_Spin_multiplicity 
  2 20 s_j_QM_Method 
  3 20 s_j_QM_Basis 
  4 20 r_j_Final_Energy 
  5 20 s_j_Jaguar_input_file 
  6 20 s_j_Jaguar_output_file 
  7 20 s_j_Task 
  8 20 s_j_Jaguar_restart_input_file 
  9 20 s_j_Jaguar_restart_mae_file 
  10 20 s_j_Jaguar_log_file 
  11 20 s_j_Jaguar_mae_file 
  12 20 i_j_Number_of_canonical_orbitals 
  13 20 r_j_Lowest_Frequency_(cm-1) 
  14 20 r_j_Highest_Frequency_(cm-1) 
  15 20 r_j_2nd_Lowest_Frequency_(cm-1) 
  16 20 i_j_Num_Negative_Frequencies 
  17 10 i_mmod_Serial_Number-OPLS3e 
  18 20 r_j_Enthalpy_(kcal/mol)_298.15K_1.00E+00atm 
  19 20 r_j_Free_Energy_(kcal/mol)_298.15K_1.00E+00atm 
  20 20 r_j_Internal_Energy_(kcal/mol)_298.15K_1.00E+00atm 
  21 20 r_j_Heat_Capacity_(cal/mol/K)_298.15K_1.00E+00atm 
  22 20 r_j_ln(Q)_(kcal/mol)_298.15K_1.00E+00atm 
  23 20 r_j_Enthalpy_(kcal/mol)_308.15K_1.00E+00atm 
  24 20 r_j_Free_Energy_(kcal/mol)_308.15K_1.00E+00atm 
  25 20 r_j_Internal_Energy_(kcal/mol)_308.15K_1.00E+00atm 
  26 20 r_j_Heat_Capacity_(cal/mol/K)_308.15K_1.00E+00atm 
  27 20 r_j_ln(Q)_(kcal/mol)_308.15K_1.00E+00atm 
  28 20 r_j_Enthalpy_(kcal/mol)_318.15K_1.00E+00atm 
  29 20 r_j_Free_Energy_(kcal/mol)_318.15K_1.00E+00atm 
  30 20 r_j_Internal_Energy_(kcal/mol)_318.15K_1.00E+00atm 
  31 20 r_j_Heat_Capacity_(cal/mol/K)_318.15K_1.00E+00atm 
  32 20 r_j_ln(Q)_(kcal/mol)_318.15K_1.00E+00atm 
  33 20 r_j_Enthalpy_(kcal/mol)_328.15K_1.00E+00atm 
  34 20 r_j_Free_Energy_(kcal/mol)_328.15K_1.00E+00atm 
  35 20 r_j_Internal_Energy_(kcal/mol)_328.15K_1.00E+00atm 
  36 20 r_j_Heat_Capacity_(cal/mol/K)_328.15K_1.00E+00atm 
  37 20 r_j_ln(Q)_(kcal/mol)_328.15K_1.00E+00atm 
  38 20 r_j_Enthalpy_(kcal/mol)_338.15K_1.00E+00atm 
  39 20 r_j_Free_Energy_(kcal/mol)_338.15K_1.00E+00atm 
  40 20 r_j_Internal_Energy_(kcal/mol)_338.15K_1.00E+00atm 
  41 20 r_j_Heat_Capacity_(cal/mol/K)_338.15K_1.00E+00atm 
  42 20 r_j_ln(Q)_(kcal/mol)_338.15K_1.00E+00atm 
  43 20 r_j_Enthalpy_(kcal/mol)_348.15K_1.00E+00atm 
  44 20 r_j_Free_Energy_(kcal/mol)_348.15K_1.00E+00atm 
  45 20 r_j_Internal_Energy_(kcal/mol)_348.15K_1.00E+00atm 
  46 20 r_j_Heat_Capacity_(cal/mol/K)_348.15K_1.00E+00atm 
  47 20 r_j_ln(Q)_(kcal/mol)_348.15K_1.00E+00atm 
  48 20 r_j_Enthalpy_(kcal/mol)_358.15K_1.00E+00atm 
  49 20 r_j_Free_Energy_(kcal/mol)_358.15K_1.00E+00atm 
  50 20 r_j_Internal_Energy_(kcal/mol)_358.15K_1.00E+00atm 
  51 20 r_j_Heat_Capacity_(cal/mol/K)_358.15K_1.00E+00atm 
  52 20 r_j_ln(Q)_(kcal/mol)_358.15K_1.00E+00atm 
  53 20 r_j_Enthalpy_(kcal/mol)_368.15K_1.00E+00atm 
  54 20 r_j_Free_Energy_(kcal/mol)_368.15K_1.00E+00atm 
  55 20 r_j_Internal_Energy_(kcal/mol)_368.15K_1.00E+00atm 
  56 20 r_j_Heat_Capacity_(cal/mol/K)_368.15K_1.00E+00atm 
  57 20 r_j_ln(Q)_(kcal/mol)_368.15K_1.00E+00atm 
  58 20 r_j_Enthalpy_(kcal/mol)_378.15K_1.00E+00atm 
  59 20 r_j_Free_Energy_(kcal/mol)_378.15K_1.00E+00atm 
  60 20 r_j_Internal_Energy_(kcal/mol)_378.15K_1.00E+00atm 
  61 20 r_j_Heat_Capacity_(cal/mol/K)_378.15K_1.00E+00atm 
  62 20 r_j_ln(Q)_(kcal/mol)_378.15K_1.00E+00atm 
  63 20 r_j_Enthalpy_(kcal/mol)_388.15K_1.00E+00atm 
  64 20 r_j_Free_Energy_(kcal/mol)_388.15K_1.00E+00atm 
  65 20 r_j_Internal_Energy_(kcal/mol)_388.15K_1.00E+00atm 
  66 20 r_j_Heat_Capacity_(cal/mol/K)_388.15K_1.00E+00atm 
  67 20 r_j_ln(Q)_(kcal/mol)_388.15K_1.00E+00atm 
  68 30 s_m_job_name 
  69 20 r_j_Gas_Phase_Energy 
  70 20 r_j_HOMO 
  71 20 r_j_LUMO 
  72 20 r_j_Zero_Point_Energy_(kcal/mol) 
  73 20 r_j_Entropy_(cal/mol/K)_298.15K_1.00E+00atm 
  74 20 r_j_Total_Internal_Energy_(au)_298.15K_1.00E+00atm 
  75 20 r_j_Total_Enthalpy_(au)_298.15K_1.00E+00atm 
  76 20 r_j_Total_Free_Energy_(au)_298.15K_1.00E+00atm 
  77 20 r_j_ESP_min,_kcal/mol 
  78 20 r_j_ESP_max,_kcal/mol 
  79 20 r_j_ESP_mean,_kcal/mol 
  80 20 r_j_ESP_pos_mean,_kcal/mol 
  81 20 r_j_ESP_neg_mean,_kcal/mol 
  82 20 r_j_ESP_pos_variance,_(kcal/mol)**2 
  83 20 r_j_ESP_neg_variance,_(kcal/mol)**2 
  84 20 r_j_ESP_total_variance,_(kcal/mol)**2 
  85 20 r_j_ESP_balance 
  86 20 r_j_ESP_local_polarity,_kcal/mol 
  :::
 } 
 m_atom[43] { 
  # First column is atom index #
  i_m_mmod_type
  r_m_x_coord
  r_m_y_coord
  r_m_z_coord
  i_m_color
  r_m_charge1
  r_m_charge2
  i_m_atomic_number
  i_m_formal_charge
  s_m_color_rgb
  s_m_atom_name
  r_j_EPN
  r_j_Max_surface_ESP
  r_j_Min_surface_ESP
  i_m_Hcount
  i_rdk_index
  b_matsci_Reaction_Workflow_Keep_Atom
  b_matsci_Reaction_Workflow_Restrained_Atom
  i_matsci_Reaction_Workflow_Superposition_Atom
  :::
  1 3 1.378315 0.026338 0.521552 2 0.13539 0.13539 6 0 A0A0A0  C1  -14.7198583198309 0 0 2 3 <> <> <>
  2 16 2.733666 -0.040063 0.008881 70 -0.33584 -0.33584 8 0 FF2F2F  O2  -22.307617648311 -2.97772169663098 -18.5003887537513 0 4 <> <> <>
  3 2 3.793230 0.081097 0.862836 2 0.16957 0.16957 6 0 A0A0A0  C3  -14.6930023973183 -3.49174479134494 -12.5732485410199 0 5 <> <> <>
  4 2 5.041880 0.303651 0.272731 2 -0.18733 -0.18733 6 0 A0A0A0  C4  -14.7551419846301 -3.87362805449581 -12.8918896687027 1 6 <> <> <>
  5 2 6.175209 0.482893 1.061548 2 -0.09439 -0.09439 6 0 A0A0A0  C5  -14.753712555072 1.68690446314699 -12.8809631414919 1 7 <> <> <>
  6 2 6.111155 0.445098 2.462201 2 -0.11249 -0.11249 6 0 A0A0A0  C6  -14.7508155000686 -4.56238388988948 -12.6642468803514 0 8 <> <> <>
  7 2 4.851810 0.196963 3.028494 2 -0.09439 -0.09439 6 0 A0A0A0  C7  -14.7537509582341 -3.87589400678538 -13.2566775350383 1 9 <> <> <>
  8 2 3.704005 0.013849 2.257854 2 -0.18733 -0.18733 6 0 A0A0A0  C8  -14.7552093567288 1.08264899662127 -13.2670203551642 1 10 <> <> <>
  9 3 7.336239 0.658054 3.367673 2 0.01830 0.01830 6 0 A0A0A0  C9  -14.7256623318918 0 0 0 11 <> <> <>
  10 3 7.085111 1.869472 4.296149 2 -0.16417 -0.16417 6 0 A0A0A0  C10  -14.7629389080573 0 0 3 12 <> <> <>
  11 3 8.618280 0.932701 2.560087 2 -0.16417 -0.16417 6 0 A0A0A0  C11  -14.7622927367941 0 0 3 13 <> <> <>
  12 3 7.568333 -0.606636 4.226425 2 -0.16417 -0.16417 6 0 A0A0A0  C12  -14.7641980327101 0 0 3 14 <> <> <>
  13 41 1.312374 0.758745 1.335511 21 0.00817 0.00817 1 0 FFFFFF  H13  -1.12537600718154 15.659033023771 -39.3296908011861 0 <> <> <> <>
  14 41 1.074898 -0.954830 0.904514 21 0.00817 0.00817 1 0 FFFFFF  H14  -1.12935673306271 5.01565364828021 -43.7640024467394 0 <> <> <> <>
  15 41 5.110973 0.329428 -0.811418 21 0.13584 0.13584 1 0 FFFFFF  H15  -1.09805863639523 30.4519806365922 -7.77363093457064 0 <> <> <> <>
  16 41 7.120541 0.657921 0.560591 21 0.12580 0.12580 1 0 FFFFFF  H16  -1.10693815105387 17.4963245989437 -5.51047698447028 0 <> <> <> <>
  17 41 4.749881 0.142607 4.108662 21 0.12580 0.12580 1 0 FFFFFF  H17  -1.10749788385948 16.7520342621376 -6.85310072029495 0 <> <> <> <>
  18 41 2.754900 -0.184117 2.741908 21 0.13584 0.13584 1 0 FFFFFF  H18  -1.10149333813673 13.3520291057366 -8.48832976491786 0 <> <> <> <>
  19 41 6.209748 1.717218 4.934312 21 0.05874 0.05874 1 0 FFFFFF  H19  -1.1243240350926 14.7378415864314 -3.68708063256104 0 <> <> <> <>
  20 41 7.948417 2.037502 4.950203 21 0.05874 0.05874 1 0 FFFFFF  H20  -1.12400325729877 11.2448022702213 2.07294447307771 0 <> <> <> <>
  21 41 6.918124 2.779868 3.710784 21 0.05874 0.05874 1 0 FFFFFF  H21  -1.12484540334932 11.2984585692289 -5.59664836751107 0 <> <> <> <>
  22 41 8.872633 0.093678 1.903977 21 0.05874 0.05874 1 0 FFFFFF  H22  -1.12249324293786 11.8724171120165 -0.970463494407565 0 <> <> <> <>
  23 41 8.524689 1.834610 1.945709 21 0.05874 0.05874 1 0 FFFFFF  H23  -1.12213980132516 13.2108501278688 1.31015862084869 0 <> <> <> <>
  24 41 9.460476 1.084243 3.243216 21 0.05874 0.05874 1 0 FFFFFF  H24  -1.12228590579727 11.9469151778897 2.69412775794687 0 <> <> <> <>
  25 41 7.753271 -1.478532 3.590664 21 0.05874 0.05874 1 0 FFFFFF  H25  -1.1266479585453 7.94124542592894 -9.71256664093093 0 <> <> <> <>
  26 41 8.435289 -0.471585 4.883471 21 0.05874 0.05874 1 0 FFFFFF  H26  -1.12516659709234 10.8341602641133 0.593179699967499 0 <> <> <> <>
  27 41 6.703754 -0.831226 4.857956 21 0.05874 0.05874 1 0 FFFFFF  H27  -1.12558453620045 14.6410989428817 -7.04179344700973 0 <> <> <> <>
  28 3 0.646290 1.908483 -0.998454 2 -0.09497 -0.09497 6 0 A0A0A0  C28  -14.7242062320257 0 0 2 <> 1 1 <>
  29 18 -0.825092 0.689769 -0.229358 70 -0.99424 -0.99424 8 -1 FF2F2F  O1  -22.4668257426735 -36.8065307729937 -64.282192406124 0 <> 1 1 <>
  30 3 0.443538 0.473306 -0.613519 2 0.46976 0.46976 6 0 A0A0A0  C2  -14.732323908787 0 0 1 <> 1 1 2
  31 41 0.083352 2.218713 -1.872420 21 0.08124 0.08124 1 0 FFFFFF  H1  -1.10791707668058 28.2248704175647 -46.234253530766 0 <> 1 <> <>
  32 41 0.573252 2.587621 -0.154658 21 0.08124 0.08124 1 0 FFFFFF  H2  -1.10837505680182 19.8969697498672 -45.2835864838692 0 <> 1 <> <>
  33 41 0.623733 -0.210952 -1.482217 21 -0.06688 -0.06688 1 0 FFFFFF  H3  -1.16297540173331 16.0511468575018 -47.8764010461563 0 <> 1 <> 3
  34 3 3.112983 3.244970 -0.653900 2 -0.06352 -0.06352 6 0 A0A0A0  C34  -14.6873699767666 0 0 2 <> 1 <> <>
  35 32 2.391064 2.305878 -1.543857 43 -0.20484 -0.20484 7 1 5757FF  N1  -18.3043319154745 0 0 2 <> 1 1 <>
  36 3 2.603842 4.670903 -0.826166 2 -0.21067 -0.21067 6 0 A0A0A0  C36  -14.7316142252752 0 0 3 <> 1 <> <>
  37 41 2.953043 2.888984 0.368281 21 0.11541 0.11541 1 0 FFFFFF  H7  -1.09022307686696 21.2186265850361 -3.99376674107603 0 <> 1 <> <>
  38 41 4.191848 3.187448 -0.842507 21 0.11541 0.11541 1 0 FFFFFF  H8  -1.09015129759749 34.138383754377 -1.68478855696863 0 <> 1 <> <>
  39 44 2.434347 2.604534 -2.517353 21 0.30305 0.30305 1 0 FFFFFF  H9  -0.995355840163008 49.2450671798737 18.3090478461619 0 <> 1 1 <>
  40 44 2.789574 1.368907 -1.455287 21 0.30305 0.30305 1 0 FFFFFF  H10  -1.00301568448121 34.8460370784917 -0.366762636784903 0 <> 1 1 <>
  41 41 3.128793 5.343802 -0.142616 21 0.09289 0.09289 1 0 FFFFFF  H11  -1.09194195123774 22.0033760840551 12.2058887374908 0 <> 1 <> <>
  42 41 2.774939 5.031492 -1.847011 21 0.09289 0.09289 1 0 FFFFFF  H12  -1.09266566369882 37.6273168042404 13.5419251859094 0 <> 1 <> <>
  43 41 1.532654 4.738829 -0.615617 21 0.09289 0.09289 1 0 FFFFFF  H43  -1.09577696135614 24.0651656534084 11.8449396050825 0 <> 1 <> <>
  :::
 } 
 m_bond[43] { 
  # First column is bond index #
  i_m_from
  i_m_to
  i_m_order
  :::
  1 1 2 1
  2 1 13 1
  3 1 14 1
  4 1 30 1
  5 2 3 1
  6 3 8 2
  7 3 4 1
  8 4 5 2
  9 4 15 1
  10 5 6 1
  11 5 16 1
  12 6 7 2
  13 6 9 1
  14 7 8 1
  15 7 17 1
  16 8 18 1
  17 9 10 1
  18 9 11 1
  19 9 12 1
  20 10 19 1
  21 10 20 1
  22 10 21 1
  23 11 22 1
  24 11 23 1
  25 11 24 1
  26 12 25 1
  27 12 26 1
  28 12 27 1
  29 28 31 1
  30 28 32 1
  31 28 30 1
  32 28 35 1
  33 29 30 1
  34 30 33 1
  35 34 37 1
  36 34 38 1
  37 34 35 1
  38 34 36 1
  39 35 40 1
  40 35 39 1
  41 36 43 1
  42 36 41 1
  43 36 42 1
  :::
 } 
} 

f_m_ct { 
 s_m_title
 s_m_entry_id
 s_m_entry_name
 i_m_Spin_multiplicity
 s_j_QM_Method
 s_j_QM_Basis
 r_j_Final_Energy
 s_j_Jaguar_input_file
 s_j_Jaguar_output_file
 s_m_Source_Path
 s_m_Source_File
 i_m_Source_File_Index
 s_j_Task
 s_j_Jaguar_restart_input_file
 s_j_Jaguar_restart_mae_file
 s_j_Jaguar_log_file
 s_j_Jaguar_mae_file
 i_j_Number_of_canonical_orbitals
 r_j_Lowest_Frequency_(cm-1)
 r_j_Highest_Frequency_(cm-1)
 r_j_2nd_Lowest_Frequency_(cm-1)
 i_j_Num_Negative_Frequencies
 b_matsci_Reaction_Workflow_Structure
 s_matsci_Reaction_Workflow_Conformers_Group
 s_matsci_Reaction_Workflow_Sibling_Group
 s_matsci_Reaction_Workflow_Parent_Conformer_Groups
 i_mmod_Serial_Number-OPLS3e
 r_mmod_Relative_Potential_Energy-OPLS3e_global
 i_matsci_Workflow_Stage
 i_j_Geometry_convergence_category
 r_j_Enthalpy_(kcal/mol)_298.15K_1.00E+00atm
 r_j_Free_Energy_(kcal/mol)_298.15K_1.00E+00atm
 r_j_Internal_Energy_(kcal/mol)_298.15K_1.00E+00atm
 r_j_Heat_Capacity_(cal/mol/K)_298.15K_1.00E+00atm
 r_j_ln(Q)_(kcal/mol)_298.15K_1.00E+00atm
 r_j_Enthalpy_(kcal/mol)_308.15K_1.00E+00atm
 r_j_Free_Energy_(kcal/mol)_308.15K_1.00E+00atm
 r_j_Internal_Energy_(kcal/mol)_308.15K_1.00E+00atm
 r_j_Heat_Capacity_(cal/mol/K)_308.15K_1.00E+00atm
 r_j_ln(Q)_(kcal/mol)_308.15K_1.00E+00atm
 r_j_Enthalpy_(kcal/mol)_318.15K_1.00E+00atm
 r_j_Free_Energy_(kcal/mol)_318.15K_1.00E+00atm
 r_j_Internal_Energy_(kcal/mol)_318.15K_1.00E+00atm
 r_j_Heat_Capacity_(cal/mol/K)_318.15K_1.00E+00atm
 r_j_ln(Q)_(kcal/mol)_318.15K_1.00E+00atm
 r_j_Enthalpy_(kcal/mol)_328.15K_1.00E+00atm
 r_j_Free_Energy_(kcal/mol)_328.15K_1.00E+00atm
 r_j_Internal_Energy_(kcal/mol)_328.15K_1.00E+00atm
 r_j_Heat_Capacity_(cal/mol/K)_328.15K_1.00E+00atm
 r_j_ln(Q)_(kcal/mol)_328.15K_1.00E+00atm
 r_j_Enthalpy_(kcal/mol)_338.15K_1.00E+00atm
 r_j_Free_Energy_(kcal/mol)_338.15K_1.00E+00atm
 r_j_Internal_Energy_(kcal/mol)_338.15K_1.00E+00atm
 r_j_Heat_Capacity_(cal/mol/K)_338.15K_1.00E+00atm
 r_j_ln(Q)_(kcal/mol)_338.15K_1.00E+00atm
 r_j_Enthalpy_(kcal/mol)_348.15K_1.00E+00atm
 r_j_Free_Energy_(kcal/mol)_348.15K_1.00E+00atm
 r_j_Internal_Energy_(kcal/mol)_348.15K_1.00E+00atm
 r_j_Heat_Capacity_(cal/mol/K)_348.15K_1.00E+00atm
 r_j_ln(Q)_(kcal/mol)_348.15K_1.00E+00atm
 r_j_Enthalpy_(kcal/mol)_358.15K_1.00E+00atm
 r_j_Free_Energy_(kcal/mol)_358.15K_1.00E+00atm
 r_j_Internal_Energy_(kcal/mol)_358.15K_1.00E+00atm
 r_j_Heat_Capacity_(cal/mol/K)_358.15K_1.00E+00atm
 r_j_ln(Q)_(kcal/mol)_358.15K_1.00E+00atm
 r_j_Enthalpy_(kcal/mol)_368.15K_1.00E+00atm
 r_j_Free_Energy_(kcal/mol)_368.15K_1.00E+00atm
 r_j_Internal_Energy_(kcal/mol)_368.15K_1.00E+00atm
 r_j_Heat_Capacity_(cal/mol/K)_368.15K_1.00E+00atm
 r_j_ln(Q)_(kcal/mol)_368.15K_1.00E+00atm
 r_j_Enthalpy_(kcal/mol)_378.15K_1.00E+00atm
 r_j_Free_Energy_(kcal/mol)_378.15K_1.00E+00atm
 r_j_Internal_Energy_(kcal/mol)_378.15K_1.00E+00atm
 r_j_Heat_Capacity_(cal/mol/K)_378.15K_1.00E+00atm
 r_j_ln(Q)_(kcal/mol)_378.15K_1.00E+00atm
 r_j_Enthalpy_(kcal/mol)_388.15K_1.00E+00atm
 r_j_Free_Energy_(kcal/mol)_388.15K_1.00E+00atm
 r_j_Internal_Energy_(kcal/mol)_388.15K_1.00E+00atm
 r_j_Heat_Capacity_(cal/mol/K)_388.15K_1.00E+00atm
 r_j_ln(Q)_(kcal/mol)_388.15K_1.00E+00atm
 r_j_Zero_Point_Energy_(kcal/mol)_stage_2
 r_j_Total_Internal_Energy_(au)_298.15K_1.00E+00atm_stage_2
 r_j_Total_Enthalpy_(au)_298.15K_1.00E+00atm_stage_2
 r_j_Total_Free_Energy_(au)_298.15K_1.00E+00atm_stage_2
 r_j_Entropy_(cal/mol/K)_298.15K_1.00E+00atm_stage_2
 r_j_Total_Internal_Energy_(au)_308.15K_1.00E+00atm_stage_2
 r_j_Total_Enthalpy_(au)_308.15K_1.00E+00atm_stage_2
 r_j_Total_Free_Energy_(au)_308.15K_1.00E+00atm_stage_2
 r_j_Entropy_(cal/mol/K)_308.15K_1.00E+00atm_stage_2
 r_j_Total_Internal_Energy_(au)_318.15K_1.00E+00atm_stage_2
 r_j_Total_Enthalpy_(au)_318.15K_1.00E+00atm_stage_2
 r_j_Total_Free_Energy_(au)_318.15K_1.00E+00atm_stage_2
 r_j_Entropy_(cal/mol/K)_318.15K_1.00E+00atm_stage_2
 r_j_Total_Internal_Energy_(au)_328.15K_1.00E+00atm_stage_2
 r_j_Total_Enthalpy_(au)_328.15K_1.00E+00atm_stage_2
 r_j_Total_Free_Energy_(au)_328.15K_1.00E+00atm_stage_2
 r_j_Entropy_(cal/mol/K)_328.15K_1.00E+00atm_stage_2
 r_j_Total_Internal_Energy_(au)_338.15K_1.00E+00atm_stage_2
 r_j_Total_Enthalpy_(au)_338.15K_1.00E+00atm_stage_2
 r_j_Total_Free_Energy_(au)_338.15K_1.00E+00atm_stage_2
 r_j_Entropy_(cal/mol/K)_338.15K_1.00E+00atm_stage_2
 r_j_Total_Internal_Energy_(au)_348.15K_1.00E+00atm_stage_2
 r_j_Total_Enthalpy_(au)_348.15K_1.00E+00atm_stage_2
 r_j_Total_Free_Energy_(au)_348.15K_1.00E+00atm_stage_2
 r_j_Entropy_(cal/mol/K)_348.15K_1.00E+00atm_stage_2
 r_j_Total_Internal_Energy_(au)_358.15K_1.00E+00atm_stage_2
 r_j_Total_Enthalpy_(au)_358.15K_1.00E+00atm_stage_2
 r_j_Total_Free_Energy_(au)_358.15K_1.00E+00atm_stage_2
 r_j_Entropy_(cal/mol/K)_358.15K_1.00E+00atm_stage_2
 r_j_Total_Internal_Energy_(au)_368.15K_1.00E+00atm_stage_2
 r_j_Total_Enthalpy_(au)_368.15K_1.00E+00atm_stage_2
 r_j_Total_Free_Energy_(au)_368.15K_1.00E+00atm_stage_2
 r_j_Entropy_(cal/mol/K)_368.15K_1.00E+00atm_stage_2
 r_j_Total_Internal_Energy_(au)_378.15K_1.00E+00atm_stage_2
 r_j_Total_Enthalpy_(au)_378.15K_1.00E+00atm_stage_2
 r_j_Total_Free_Energy_(au)_378.15K_1.00E+00atm_stage_2
 r_j_Entropy_(cal/mol/K)_378.15K_1.00E+00atm_stage_2
 r_j_Total_Internal_Energy_(au)_388.15K_1.00E+00atm_stage_2
 r_j_Total_Enthalpy_(au)_388.15K_1.00E+00atm_stage_2
 r_j_Total_Free_Energy_(au)_388.15K_1.00E+00atm_stage_2
 r_j_Entropy_(cal/mol/K)_388.15K_1.00E+00atm_stage_2
 r_j_Gas_Phase_Energy_stage_2
 r_j_HOMO_stage_2
 r_j_LUMO_stage_2
 s_m_job_name
 r_j_Gas_Phase_Energy
 r_j_HOMO
 r_j_LUMO
 r_j_Zero_Point_Energy_(kcal/mol)
 r_j_Entropy_(cal/mol/K)_298.15K_1.00E+00atm
 r_j_Total_Internal_Energy_(au)_298.15K_1.00E+00atm
 r_j_Total_Enthalpy_(au)_298.15K_1.00E+00atm
 r_j_Total_Free_Energy_(au)_298.15K_1.00E+00atm
 r_j_ESP_min,_kcal/mol
 r_j_ESP_max,_kcal/mol
 r_j_ESP_mean,_kcal/mol
 r_j_ESP_pos_mean,_kcal/mol
 r_j_ESP_neg_mean,_kcal/mol
 r_j_ESP_pos_variance,_(kcal/mol)**2
 r_j_ESP_neg_variance,_(kcal/mol)**2
 r_j_ESP_total_variance,_(kcal/mol)**2
 r_j_ESP_balance
 r_j_ESP_local_polarity,_kcal/mol
 s_j_jname
 i_m_ct_format
 :::
 Epoxy_frag4_product 
  375 
  Epoxy_frag4_product_stage_2 
  1
  DFT(b3lyp-d3) 
  cc-pvtz(-f) 
  -792.152568553605
  /home/laurikai/Schrodinger_WD/Frag4_LACVP-rxwf_spe_B3LYP-D3_CC-PVTZ-F/Epoxy_frag4_product_isomer14.in 
  /home/laurikai/Schrodinger_WD/Frag4_LACVP-rxwf_spe_B3LYP-D3_CC-PVTZ-F/Epoxy_frag4_product_isomer14.out 
  /home/laurikai/.schrodinger/tmp 
  tmp0zsgxb6j.mae 
  3
  "Single Point" 
  /home/laurikai/Schrodinger_WD/Frag4_LACVP-rxwf_spe_B3LYP-D3_CC-PVTZ-F/Epoxy_frag4_product_isomer14.01.in 
  /home/laurikai/Schrodinger_WD/Frag4_LACVP-rxwf_spe_B3LYP-D3_CC-PVTZ-F/Epoxy_frag4_product_isomer14.01.mae 
  /home/laurikai/Schrodinger_WD/Frag4_LACVP-rxwf_spe_B3LYP-D3_CC-PVTZ-F/Epoxy_frag4_product_isomer14.log 
  /home/laurikai/Schrodinger_WD/Frag4_LACVP-rxwf_spe_B3LYP-D3_CC-PVTZ-F/Epoxy_frag4_product_isomer14.mae 
  631
  29.9649765716638
  3536.33090100011
  57.6545581665864
  0
  1
  intermediate 
  Intermediates 
  Transition_states 
  1
  0
  2
  3
  12.0276612503917
  -27.6926301573284
  11.4351756615644
  73.5219881805756
  46.7397531341502
  13.0976361663489
  -29.5423114413434
  12.4852785134992
  76.4653077323826
  48.2435571824176
  13.8939241341628
  -30.9387707385887
  13.2616944172907
  78.8175759779022
  48.9359641170596
  14.7137197034257
  -32.3606285805249
  14.0616179225313
  81.1662137628361
  49.6251191587599
  15.5569683121587
  -33.8078265938983
  14.8849944672419
  83.5075889011128
  50.3112239406942
  16.4235797592901
  -35.2803077197847
  15.7317338503509
  85.8382156326855
  50.9944588295402
  17.3134299390936
  -36.7780150994509
  16.6017119661321
  88.154806123197
  51.6749843289926
  18.2263630177571
  -38.300891139642
  17.4947729807732
  90.4543077127661
  52.3529424997936
  19.1621939192548
  -39.8488767430956
  18.4107318182485
  92.7339278486346
  53.028458374324
  20.1207110068718
  -41.4219106890734
  19.3493768418431
  94.9911485904581
  53.7016413470188
  241.205614284979
  -791.505512397677
  -791.504568211784
  -791.569102991259
  135.824870920326
  -791.504312590254
  -791.503336736212
  -791.57128781846
  138.373998402376
  -791.503075292746
  -791.502067770553
  -791.573513218018
  140.916846999062
  -791.501800533489
  -791.500761343147
  -791.575779092734
  143.453750674846
  -791.500488399436
  -791.499417540943
  -791.578085349584
  145.984902871675
  -791.499139034329
  -791.498036507686
  -791.580431897638
  148.51037621449
  -791.497752635944
  -791.496618441151
  -791.582818646287
  151.030141109994
  -791.496329452618
  -791.495163589675
  -791.58524550375
  153.544083002578
  -791.494869779288
  -791.493672248196
  -791.587712375849
  156.052018147165
  -791.493373953219
  -791.492144753977
  -791.590219165023
  158.553707834459
  -791.908594764352
  -0.20877620652251
  0.00482320523789731
  828_Epoxy_frag4_rxwf_LACVPss 
  -792.152568553605
  -0.217998664243206
  -0.0101303724633253
  239.327926481502
  133.222510171793
  -791.752952110935
  -791.752007925043
  -791.815306238943
  -32.8544588444944
  16.0823887883248
  0.739739301369765
  5.96966521506706
  -7.87107762302396
  12.8914219337156
  55.5137401174832
  68.4051620511988
  0.152940870878314
  6.53615002921179
  Epoxy_frag4_product_isomer14 
  2
 m_depend[87] { 
  # First column is dependency index #
  i_m_depend_dependency
  s_m_depend_property
  :::
  1 20 i_m_Spin_multiplicity 
  2 20 s_j_QM_Method 
  3 20 s_j_QM_Basis 
  4 20 r_j_Final_Energy 
  5 20 s_j_Jaguar_input_file 
  6 20 s_j_Jaguar_output_file 
  7 20 s_j_Task 
  8 20 s_j_Jaguar_restart_input_file 
  9 20 s_j_Jaguar_restart_mae_file 
  10 20 s_j_Jaguar_log_file 
  11 20 s_j_Jaguar_mae_file 
  12 20 i_j_Number_of_canonical_orbitals 
  13 20 r_j_Lowest_Frequency_(cm-1) 
  14 20 r_j_Highest_Frequency_(cm-1) 
  15 20 r_j_2nd_Lowest_Frequency_(cm-1) 
  16 20 i_j_Num_Negative_Frequencies 
  17 10 i_mmod_Serial_Number-OPLS3e 
  18 20 i_j_Geometry_convergence_category 
  19 20 r_j_Enthalpy_(kcal/mol)_298.15K_1.00E+00atm 
  20 20 r_j_Free_Energy_(kcal/mol)_298.15K_1.00E+00atm 
  21 20 r_j_Internal_Energy_(kcal/mol)_298.15K_1.00E+00atm 
  22 20 r_j_Heat_Capacity_(cal/mol/K)_298.15K_1.00E+00atm 
  23 20 r_j_ln(Q)_(kcal/mol)_298.15K_1.00E+00atm 
  24 20 r_j_Enthalpy_(kcal/mol)_308.15K_1.00E+00atm 
  25 20 r_j_Free_Energy_(kcal/mol)_308.15K_1.00E+00atm 
  26 20 r_j_Internal_Energy_(kcal/mol)_308.15K_1.00E+00atm 
  27 20 r_j_Heat_Capacity_(cal/mol/K)_308.15K_1.00E+00atm 
  28 20 r_j_ln(Q)_(kcal/mol)_308.15K_1.00E+00atm 
  29 20 r_j_Enthalpy_(kcal/mol)_318.15K_1.00E+00atm 
  30 20 r_j_Free_Energy_(kcal/mol)_318.15K_1.00E+00atm 
  31 20 r_j_Internal_Energy_(kcal/mol)_318.15K_1.00E+00atm 
  32 20 r_j_Heat_Capacity_(cal/mol/K)_318.15K_1.00E+00atm 
  33 20 r_j_ln(Q)_(kcal/mol)_318.15K_1.00E+00atm 
  34 20 r_j_Enthalpy_(kcal/mol)_328.15K_1.00E+00atm 
  35 20 r_j_Free_Energy_(kcal/mol)_328.15K_1.00E+00atm 
  36 20 r_j_Internal_Energy_(kcal/mol)_328.15K_1.00E+00atm 
  37 20 r_j_Heat_Capacity_(cal/mol/K)_328.15K_1.00E+00atm 
  38 20 r_j_ln(Q)_(kcal/mol)_328.15K_1.00E+00atm 
  39 20 r_j_Enthalpy_(kcal/mol)_338.15K_1.00E+00atm 
  40 20 r_j_Free_Energy_(kcal/mol)_338.15K_1.00E+00atm 
  41 20 r_j_Internal_Energy_(kcal/mol)_338.15K_1.00E+00atm 
  42 20 r_j_Heat_Capacity_(cal/mol/K)_338.15K_1.00E+00atm 
  43 20 r_j_ln(Q)_(kcal/mol)_338.15K_1.00E+00atm 
  44 20 r_j_Enthalpy_(kcal/mol)_348.15K_1.00E+00atm 
  45 20 r_j_Free_Energy_(kcal/mol)_348.15K_1.00E+00atm 
  46 20 r_j_Internal_Energy_(kcal/mol)_348.15K_1.00E+00atm 
  47 20 r_j_Heat_Capacity_(cal/mol/K)_348.15K_1.00E+00atm 
  48 20 r_j_ln(Q)_(kcal/mol)_348.15K_1.00E+00atm 
  49 20 r_j_Enthalpy_(kcal/mol)_358.15K_1.00E+00atm 
  50 20 r_j_Free_Energy_(kcal/mol)_358.15K_1.00E+00atm 
  51 20 r_j_Internal_Energy_(kcal/mol)_358.15K_1.00E+00atm 
  52 20 r_j_Heat_Capacity_(cal/mol/K)_358.15K_1.00E+00atm 
  53 20 r_j_ln(Q)_(kcal/mol)_358.15K_1.00E+00atm 
  54 20 r_j_Enthalpy_(kcal/mol)_368.15K_1.00E+00atm 
  55 20 r_j_Free_Energy_(kcal/mol)_368.15K_1.00E+00atm 
  56 20 r_j_Internal_Energy_(kcal/mol)_368.15K_1.00E+00atm 
  57 20 r_j_Heat_Capacity_(cal/mol/K)_368.15K_1.00E+00atm 
  58 20 r_j_ln(Q)_(kcal/mol)_368.15K_1.00E+00atm 
  59 20 r_j_Enthalpy_(kcal/mol)_378.15K_1.00E+00atm 
  60 20 r_j_Free_Energy_(kcal/mol)_378.15K_1.00E+00atm 
  61 20 r_j_Internal_Energy_(kcal/mol)_378.15K_1.00E+00atm 
  62 20 r_j_Heat_Capacity_(cal/mol/K)_378.15K_1.00E+00atm 
  63 20 r_j_ln(Q)_(kcal/mol)_378.15K_1.00E+00atm 
  64 20 r_j_Enthalpy_(kcal/mol)_388.15K_1.00E+00atm 
  65 20 r_j_Free_Energy_(kcal/mol)_388.15K_1.00E+00atm 
  66 20 r_j_Internal_Energy_(kcal/mol)_388.15K_1.00E+00atm 
  67 20 r_j_Heat_Capacity_(cal/mol/K)_388.15K_1.00E+00atm 
  68 20 r_j_ln(Q)_(kcal/mol)_388.15K_1.00E+00atm 
  69 30 s_m_job_name 
  70 20 r_j_Gas_Phase_Energy 
  71 20 r_j_HOMO 
  72 20 r_j_LUMO 
  73 20 r_j_Zero_Point_Energy_(kcal/mol) 
  74 20 r_j_Entropy_(cal/mol/K)_298.15K_1.00E+00atm 
  75 20 r_j_Total_Internal_Energy_(au)_298.15K_1.00E+00atm 
  76 20 r_j_Total_Enthalpy_(au)_298.15K_1.00E+00atm 
  77 20 r_j_Total_Free_Energy_(au)_298.15K_1.00E+00atm 
  78 20 r_j_ESP_min,_kcal/mol 
  79 20 r_j_ESP_max,_kcal/mol 
  80 20 r_j_ESP_mean,_kcal/mol 
  81 20 r_j_ESP_pos_mean,_kcal/mol 
  82 20 r_j_ESP_neg_mean,_kcal/mol 
  83 20 r_j_ESP_pos_variance,_(kcal/mol)**2 
  84 20 r_j_ESP_neg_variance,_(kcal/mol)**2 
  85 20 r_j_ESP_total_variance,_(kcal/mol)**2 
  86 20 r_j_ESP_balance 
  87 20 r_j_ESP_local_polarity,_kcal/mol 
  :::
 } 
 m_atom[43] { 
  # First column is atom index #
  i_m_mmod_type
  r_m_x_coord
  r_m_y_coord
  r_m_z_coord
  i_m_color
  r_m_charge1
  r_m_charge2
  i_m_atomic_number
  i_m_formal_charge
  s_m_color_rgb
  s_m_atom_name
  r_j_EPN
  r_j_Max_surface_ESP
  r_j_Min_surface_ESP
  i_m_Hcount
  i_rdk_index
  r_j_Mulliken_Charges
  i_j_separated_energy_at_no
  b_matsci_Reaction_Workflow_Keep_Atom
  i_matsci_Reaction_Workflow_Superposition_Atom
  :::
  1 3 0.605572 0.281309 1.583930 2 0.13539 0.13539 6 0 A0A0A0  C1  -14.7011133394894 0 0 2 3 <> <> <> <>
  2 16 1.320394 1.019411 0.582460 70 -0.33584 -0.33584 8 0 FF2F2F  O2  -22.3135680986246 -3.09774993390881 -17.1100930067861 0 4 <> <> <> <>
  3 2 1.465494 2.383390 0.704774 2 0.16957 0.16957 6 0 A0A0A0  C3  -14.705638811599 -4.07327982872039 -16.5144507072395 0 5 <> <> <> <>
  4 2 0.568179 3.218766 1.377195 2 -0.18733 -0.18733 6 0 A0A0A0  C4  -14.7706215649887 -8.73852895327032 -17.1032347233523 1 6 <> <> <> <>
  5 2 0.820251 4.589049 1.424170 2 -0.09439 -0.09439 6 0 A0A0A0  C5  -14.7658501417622 -11.4037400197613 -17.2940165354981 1 7 <> <> <> <>
  6 2 1.936341 5.174831 0.806688 2 -0.11249 -0.11249 6 0 A0A0A0  C6  -14.760818683921 -13.6983514802807 -17.2163128608484 0 8 <> <> <> <>
  7 2 2.805496 4.311922 0.124385 2 -0.09439 -0.09439 6 0 A0A0A0  C7  -14.7652860607829 -8.4002655395984 -17.4279949909882 1 9 <> <> <> <>
  8 2 2.581447 2.936940 0.075114 2 -0.18733 -0.18733 6 0 A0A0A0  C8  -14.7681472002399 -4.10348574164436 -17.2874206247964 1 10 <> <> <> <>
  9 3 2.156002 6.695192 0.898173 2 0.01830 0.01830 6 0 A0A0A0  C9  -14.7336272348139 0 0 0 11 <> <> <> <>
  10 3 0.950162 7.430079 0.267722 2 -0.16417 -0.16417 6 0 A0A0A0  C10  -14.7712318555366 0 0 3 12 <> <> <> <>
  11 3 3.430681 7.147662 0.162327 2 -0.16417 -0.16417 6 0 A0A0A0  C11  -14.7703659661353 0 0 3 13 <> <> <> <>
  12 3 2.286112 7.107237 2.383340 2 -0.16417 -0.16417 6 0 A0A0A0  C12  -14.7712999125569 0 0 3 14 <> <> <> <>
  13 41 0.604133 0.825613 2.535032 21 0.00817 0.00817 1 0 FFFFFF  H13  -1.11025585196187 12.9983236360439 -13.5278311960533 0 <> <> <> <> <>
  14 41 1.173371 -0.647921 1.717974 21 0.00817 0.00817 1 0 FFFFFF  H14  -1.1115723762881 15.0039309183433 -10.3922030542068 0 <> <> <> <> <>
  15 41 -0.329783 2.806049 1.822226 21 0.13584 0.13584 1 0 FFFFFF  H15  -1.11727164302091 2.58923948432227 -25.2179701768586 0 <> <> <> <> <>
  16 41 0.107982 5.216318 1.952971 21 0.12580 0.12580 1 0 FFFFFF  H16  -1.11887175289369 11.5293407949287 -11.8156182041875 0 <> <> <> <> <>
  17 41 3.685524 4.701408 -0.374848 21 0.12580 0.12580 1 0 FFFFFF  H17  -1.11855977272565 10.7971298607057 -11.128240629557 0 <> <> <> <> <>
  18 41 3.270804 2.276061 -0.441211 21 0.13584 0.13584 1 0 FFFFFF  H18  -1.11356348976307 10.52230370607 -14.760738309651 0 <> <> <> <> <>
  19 41 0.013623 7.182963 0.776347 21 0.05874 0.05874 1 0 FFFFFF  H19  -1.13276984698039 9.82801158279286 -10.9894705379776 0 <> <> <> <> <>
  20 41 1.087078 8.516007 0.330309 21 0.05874 0.05874 1 0 FFFFFF  H20  -1.13215088661581 7.17103931778508 -2.63157938648388 0 <> <> <> <> <>
  21 41 0.838637 7.159922 -0.787533 21 0.05874 0.05874 1 0 FFFFFF  H21  -1.13358364052609 4.71801295806615 -14.3986840962344 0 <> <> <> <> <>
  22 41 4.327927 6.680576 0.581822 21 0.05874 0.05874 1 0 FFFFFF  H22  -1.13060041115603 6.67208161381438 -6.3717171850469 0 <> <> <> <> <>
  23 41 3.387139 6.911611 -0.906131 21 0.05874 0.05874 1 0 FFFFFF  H23  -1.13058752723481 6.88589619514835 -5.95893886968337 0 <> <> <> <> <>
  24 41 3.547379 8.232492 0.256757 21 0.05874 0.05874 1 0 FFFFFF  H24  -1.13022245181391 7.96583428588301 -1.32659576868838 0 <> <> <> <> <>
  25 41 3.136507 6.602480 2.853483 21 0.05874 0.05874 1 0 FFFFFF  H25  -1.13363909961915 4.50613228743705 -14.4202451484322 0 <> <> <> <> <>
  26 41 2.439791 8.189270 2.470207 21 0.05874 0.05874 1 0 FFFFFF  H26  -1.13217898548418 7.17181187155825 -2.66377835534333 0 <> <> <> <> <>
  27 41 1.388876 6.851606 2.954554 21 0.05874 0.05874 1 0 FFFFFF  H27  -1.13281845556775 9.74755620700792 -11.5949530126158 0 <> <> <> <> <>
  28 3 -0.927714 -0.700489 -0.220183 2 -0.09497 -0.09497 6 0 A0A0A0  C28  -14.7246912782356 0 0 2 <> -0.13193 1 1 <>
  29 18 -1.706740 1.040472 1.255431 70 -0.99424 -0.99424 8 -1 FF2F2F  O1  -22.3566130803587 -8.66958883276378 -32.8544588444944 0 <> -0.65653 2 1 <>
  30 3 -0.833690 -0.073207 1.186699 2 0.46976 0.46976 6 0 A0A0A0  C2  -14.6986222339991 0 0 1 <> 0.30718 3 1 2
  31 41 -0.150074 -1.472077 -0.353692 21 0.08124 0.08124 1 0 FFFFFF  H1  -1.11996207273341 13.9797903029321 -2.16747774809303 0 <> 0.14046 5 1 <>
  32 41 -1.900418 -1.197146 -0.313216 21 0.08124 0.08124 1 0 FFFFFF  H2  -1.11912879216916 11.4763655381652 -13.5111286333424 0 <> 0.12129 6 1 <>
  33 41 -1.174049 -0.811713 1.927603 21 -0.06688 -0.06688 1 0 FFFFFF  H3  -1.11872171386743 14.4608450298025 -19.1371952626709 0 <> -0.09815 7 1 3
  34 3 -1.271380 -0.028259 -2.567349 2 -0.06352 -0.06352 6 0 A0A0A0  C34  -14.7252773585147 0 0 2 <> -0.07664 11 1 <>
  35 32 -0.878893 0.369715 -1.216388 43 -0.20484 -0.20484 7 1 5757FF  N1  -18.3791704184132 0 0 2 <> -0.4673 12 1 <>
  36 3 -1.174086 1.157646 -3.524797 2 -0.21067 -0.21067 6 0 A0A0A0  C36  -14.7623497759075 0 0 3 <> -0.33322 13 1 <>
  37 41 -0.661997 -0.867568 -2.950543 21 0.11541 0.11541 1 0 FFFFFF  H7  -1.13104021317501 10.6971017484788 4.17804296675933 0 <> 0.15205 14 1 <>
  38 41 -2.306698 -0.390725 -2.526019 21 0.11541 0.11541 1 0 FFFFFF  H8  -1.1262505840497 10.3476007637342 -9.40969057505529 0 <> 0.13507 15 1 <>
  39 44 0.060551 0.760675 -1.224292 21 0.30305 0.30305 1 0 FFFFFF  H9  -1.06732653935613 16.0823887883248 -12.5159018499798 0 <> 0.28111 16 1 <>
  40 44 -1.735747 1.364166 0.332175 21 0.30305 0.30305 1 0 FFFFFF  H10  -1.02255221125813 11.5380839787411 -21.6624784184691 0 <> 0.32093 17 1 <>
  41 41 -1.495656 0.874514 -4.531848 21 0.09289 0.09289 1 0 FFFFFF  H11  -1.12202992506777 10.4098347317897 0.0644147893633446 0 <> 0.1371 18 1 <>
  42 41 -1.800318 1.984073 -3.175486 21 0.09289 0.09289 1 0 FFFFFF  H12  -1.1273560271499 5.98830835327113 -12.0131324095251 0 <> 0.13472 19 1 <>
  43 41 -0.142428 1.522556 -3.593539 21 0.09289 0.09289 1 0 FFFFFF  H43  -1.12419667380075 13.5179022139485 -3.18151107850371 0 <> 0.15138 20 1 <>
  :::
 } 
 m_bond[43] { 
  # First column is bond index #
  i_m_from
  i_m_to
  i_m_order
  :::
  1 1 2 1
  2 1 13 1
  3 1 14 1
  4 1 30 1
  5 2 3 1
  6 3 8 2
  7 3 4 1
  8 4 5 2
  9 4 15 1
  10 5 6 1
  11 5 16 1
  12 6 7 2
  13 6 9 1
  14 7 8 1
  15 7 17 1
  16 8 18 1
  17 9 10 1
  18 9 11 1
  19 9 12 1
  20 10 19 1
  21 10 20 1
  22 10 21 1
  23 11 22 1
  24 11 23 1
  25 11 24 1
  26 12 25 1
  27 12 26 1
  28 12 27 1
  29 28 31 1
  30 28 32 1
  31 28 35 1
  32 28 30 1
  33 29 30 1
  34 30 33 1
  35 34 37 1
  36 34 38 1
  37 34 35 1
  38 34 36 1
  39 35 40 1
  40 35 39 1
  41 36 43 1
  42 36 41 1
  43 36 42 1
  :::
 } 
} 

f_m_ct { 
 s_m_title
 s_m_entry_id
 s_m_entry_name
 i_m_Spin_multiplicity
 s_j_QM_Method
 s_j_QM_Basis
 r_j_Final_Energy
 s_j_Jaguar_input_file
 s_j_Jaguar_output_file
 s_m_Source_Path
 s_m_Source_File
 i_m_Source_File_Index
 s_j_Task
 s_j_Jaguar_restart_input_file
 s_j_Jaguar_restart_mae_file
 s_j_Jaguar_log_file
 s_j_Jaguar_mae_file
 i_j_Number_of_canonical_orbitals
 r_j_Lowest_Frequency_(cm-1)
 r_j_Highest_Frequency_(cm-1)
 r_j_2nd_Lowest_Frequency_(cm-1)
 i_j_Num_Negative_Frequencies
 b_matsci_Reaction_Workflow_Structure
 s_matsci_Reaction_Workflow_Conformers_Group
 s_matsci_Reaction_Workflow_Sibling_Group
 i_mmod_Serial_Number-OPLS3e
 r_mmod_Relative_Potential_Energy-OPLS3e_global
 i_matsci_Workflow_Stage
 i_j_Geometry_convergence_category
 r_j_Enthalpy_(kcal/mol)_298.15K_1.00E+00atm
 r_j_Free_Energy_(kcal/mol)_298.15K_1.00E+00atm
 r_j_Internal_Energy_(kcal/mol)_298.15K_1.00E+00atm
 r_j_Heat_Capacity_(cal/mol/K)_298.15K_1.00E+00atm
 r_j_ln(Q)_(kcal/mol)_298.15K_1.00E+00atm
 r_j_Enthalpy_(kcal/mol)_308.15K_1.00E+00atm
 r_j_Free_Energy_(kcal/mol)_308.15K_1.00E+00atm
 r_j_Internal_Energy_(kcal/mol)_308.15K_1.00E+00atm
 r_j_Heat_Capacity_(cal/mol/K)_308.15K_1.00E+00atm
 r_j_ln(Q)_(kcal/mol)_308.15K_1.00E+00atm
 r_j_Enthalpy_(kcal/mol)_318.15K_1.00E+00atm
 r_j_Free_Energy_(kcal/mol)_318.15K_1.00E+00atm
 r_j_Internal_Energy_(kcal/mol)_318.15K_1.00E+00atm
 r_j_Heat_Capacity_(cal/mol/K)_318.15K_1.00E+00atm
 r_j_ln(Q)_(kcal/mol)_318.15K_1.00E+00atm
 r_j_Enthalpy_(kcal/mol)_328.15K_1.00E+00atm
 r_j_Free_Energy_(kcal/mol)_328.15K_1.00E+00atm
 r_j_Internal_Energy_(kcal/mol)_328.15K_1.00E+00atm
 r_j_Heat_Capacity_(cal/mol/K)_328.15K_1.00E+00atm
 r_j_ln(Q)_(kcal/mol)_328.15K_1.00E+00atm
 r_j_Enthalpy_(kcal/mol)_338.15K_1.00E+00atm
 r_j_Free_Energy_(kcal/mol)_338.15K_1.00E+00atm
 r_j_Internal_Energy_(kcal/mol)_338.15K_1.00E+00atm
 r_j_Heat_Capacity_(cal/mol/K)_338.15K_1.00E+00atm
 r_j_ln(Q)_(kcal/mol)_338.15K_1.00E+00atm
 r_j_Enthalpy_(kcal/mol)_348.15K_1.00E+00atm
 r_j_Free_Energy_(kcal/mol)_348.15K_1.00E+00atm
 r_j_Internal_Energy_(kcal/mol)_348.15K_1.00E+00atm
 r_j_Heat_Capacity_(cal/mol/K)_348.15K_1.00E+00atm
 r_j_ln(Q)_(kcal/mol)_348.15K_1.00E+00atm
 r_j_Enthalpy_(kcal/mol)_358.15K_1.00E+00atm
 r_j_Free_Energy_(kcal/mol)_358.15K_1.00E+00atm
 r_j_Internal_Energy_(kcal/mol)_358.15K_1.00E+00atm
 r_j_Heat_Capacity_(cal/mol/K)_358.15K_1.00E+00atm
 r_j_ln(Q)_(kcal/mol)_358.15K_1.00E+00atm
 r_j_Enthalpy_(kcal/mol)_368.15K_1.00E+00atm
 r_j_Free_Energy_(kcal/mol)_368.15K_1.00E+00atm
 r_j_Internal_Energy_(kcal/mol)_368.15K_1.00E+00atm
 r_j_Heat_Capacity_(cal/mol/K)_368.15K_1.00E+00atm
 r_j_ln(Q)_(kcal/mol)_368.15K_1.00E+00atm
 r_j_Enthalpy_(kcal/mol)_378.15K_1.00E+00atm
 r_j_Free_Energy_(kcal/mol)_378.15K_1.00E+00atm
 r_j_Internal_Energy_(kcal/mol)_378.15K_1.00E+00atm
 r_j_Heat_Capacity_(cal/mol/K)_378.15K_1.00E+00atm
 r_j_ln(Q)_(kcal/mol)_378.15K_1.00E+00atm
 r_j_Enthalpy_(kcal/mol)_388.15K_1.00E+00atm
 r_j_Free_Energy_(kcal/mol)_388.15K_1.00E+00atm
 r_j_Internal_Energy_(kcal/mol)_388.15K_1.00E+00atm
 r_j_Heat_Capacity_(cal/mol/K)_388.15K_1.00E+00atm
 r_j_ln(Q)_(kcal/mol)_388.15K_1.00E+00atm
 r_j_Zero_Point_Energy_(kcal/mol)_stage_2
 r_j_Total_Internal_Energy_(au)_298.15K_1.00E+00atm_stage_2
 r_j_Total_Enthalpy_(au)_298.15K_1.00E+00atm_stage_2
 r_j_Total_Free_Energy_(au)_298.15K_1.00E+00atm_stage_2
 r_j_Entropy_(cal/mol/K)_298.15K_1.00E+00atm_stage_2
 r_j_Total_Internal_Energy_(au)_308.15K_1.00E+00atm_stage_2
 r_j_Total_Enthalpy_(au)_308.15K_1.00E+00atm_stage_2
 r_j_Total_Free_Energy_(au)_308.15K_1.00E+00atm_stage_2
 r_j_Entropy_(cal/mol/K)_308.15K_1.00E+00atm_stage_2
 r_j_Total_Internal_Energy_(au)_318.15K_1.00E+00atm_stage_2
 r_j_Total_Enthalpy_(au)_318.15K_1.00E+00atm_stage_2
 r_j_Total_Free_Energy_(au)_318.15K_1.00E+00atm_stage_2
 r_j_Entropy_(cal/mol/K)_318.15K_1.00E+00atm_stage_2
 r_j_Total_Internal_Energy_(au)_328.15K_1.00E+00atm_stage_2
 r_j_Total_Enthalpy_(au)_328.15K_1.00E+00atm_stage_2
 r_j_Total_Free_Energy_(au)_328.15K_1.00E+00atm_stage_2
 r_j_Entropy_(cal/mol/K)_328.15K_1.00E+00atm_stage_2
 r_j_Total_Internal_Energy_(au)_338.15K_1.00E+00atm_stage_2
 r_j_Total_Enthalpy_(au)_338.15K_1.00E+00atm_stage_2
 r_j_Total_Free_Energy_(au)_338.15K_1.00E+00atm_stage_2
 r_j_Entropy_(cal/mol/K)_338.15K_1.00E+00atm_stage_2
 r_j_Total_Internal_Energy_(au)_348.15K_1.00E+00atm_stage_2
 r_j_Total_Enthalpy_(au)_348.15K_1.00E+00atm_stage_2
 r_j_Total_Free_Energy_(au)_348.15K_1.00E+00atm_stage_2
 r_j_Entropy_(cal/mol/K)_348.15K_1.00E+00atm_stage_2
 r_j_Total_Internal_Energy_(au)_358.15K_1.00E+00atm_stage_2
 r_j_Total_Enthalpy_(au)_358.15K_1.00E+00atm_stage_2
 r_j_Total_Free_Energy_(au)_358.15K_1.00E+00atm_stage_2
 r_j_Entropy_(cal/mol/K)_358.15K_1.00E+00atm_stage_2
 r_j_Total_Internal_Energy_(au)_368.15K_1.00E+00atm_stage_2
 r_j_Total_Enthalpy_(au)_368.15K_1.00E+00atm_stage_2
 r_j_Total_Free_Energy_(au)_368.15K_1.00E+00atm_stage_2
 r_j_Entropy_(cal/mol/K)_368.15K_1.00E+00atm_stage_2
 r_j_Total_Internal_Energy_(au)_378.15K_1.00E+00atm_stage_2
 r_j_Total_Enthalpy_(au)_378.15K_1.00E+00atm_stage_2
 r_j_Total_Free_Energy_(au)_378.15K_1.00E+00atm_stage_2
 r_j_Entropy_(cal/mol/K)_378.15K_1.00E+00atm_stage_2
 r_j_Total_Internal_Energy_(au)_388.15K_1.00E+00atm_stage_2
 r_j_Total_Enthalpy_(au)_388.15K_1.00E+00atm_stage_2
 r_j_Total_Free_Energy_(au)_388.15K_1.00E+00atm_stage_2
 r_j_Entropy_(cal/mol/K)_388.15K_1.00E+00atm_stage_2
 r_j_Gas_Phase_Energy_stage_2
 r_j_HOMO_stage_2
 r_j_LUMO_stage_2
 s_m_job_name
 r_j_Gas_Phase_Energy
 r_j_HOMO
 r_j_LUMO
 r_j_Zero_Point_Energy_(kcal/mol)
 r_j_Entropy_(cal/mol/K)_298.15K_1.00E+00atm
 r_j_Total_Internal_Energy_(au)_298.15K_1.00E+00atm
 r_j_Total_Enthalpy_(au)_298.15K_1.00E+00atm
 r_j_Total_Free_Energy_(au)_298.15K_1.00E+00atm
 r_j_ESP_min,_kcal/mol
 r_j_ESP_max,_kcal/mol
 r_j_ESP_mean,_kcal/mol
 r_j_ESP_pos_mean,_kcal/mol
 r_j_ESP_neg_mean,_kcal/mol
 r_j_ESP_pos_variance,_(kcal/mol)**2
 r_j_ESP_neg_variance,_(kcal/mol)**2
 r_j_ESP_total_variance,_(kcal/mol)**2
 r_j_ESP_balance
 r_j_ESP_local_polarity,_kcal/mol
 s_j_jname
 i_m_ct_format
 :::
 Epoxy_frag4_reactant-9 
  376 
  Epoxy_frag4_reactant-9_stage_2 
  1
  DFT(b3lyp-d3) 
  cc-pvtz(-f) 
  -792.110103846091
  /home/laurikai/Schrodinger_WD/Frag4_LACVP-rxwf_spe_B3LYP-D3_CC-PVTZ-F/Epoxy_frag4_reactant-9_isomer15.in 
  /home/laurikai/Schrodinger_WD/Frag4_LACVP-rxwf_spe_B3LYP-D3_CC-PVTZ-F/Epoxy_frag4_reactant-9_isomer15.out 
  /home/laurikai/.schrodinger/tmp 
  tmp0zsgxb6j.mae 
  1
  "Single Point" 
  /home/laurikai/Schrodinger_WD/Frag4_LACVP-rxwf_spe_B3LYP-D3_CC-PVTZ-F/Epoxy_frag4_reactant-9_isomer15.01.in 
  /home/laurikai/Schrodinger_WD/Frag4_LACVP-rxwf_spe_B3LYP-D3_CC-PVTZ-F/Epoxy_frag4_reactant-9_isomer15.01.mae 
  /home/laurikai/Schrodinger_WD/Frag4_LACVP-rxwf_spe_B3LYP-D3_CC-PVTZ-F/Epoxy_frag4_reactant-9_isomer15.log 
  /home/laurikai/Schrodinger_WD/Frag4_LACVP-rxwf_spe_B3LYP-D3_CC-PVTZ-F/Epoxy_frag4_reactant-9_isomer15.mae 
  631
  30.8041004575934
  3486.71564891652
  44.4935197611443
  0
  1
  reactant 
  reactant 
  1
  6.7959938049317
  2
  3
  12.8536561506601
  -28.8134593863274
  12.2611705618328
  76.1161801756411
  48.6314940475747
  13.9667639045025
  -30.7597611115753
  13.3544062516529
  79.0518478592149
  50.2316921629578
  14.7886519833928
  -32.2243458457885
  14.1564222665208
  81.3511500599632
  50.9693628531396
  15.6335206939418
  -33.7151257023607
  14.9814189130474
  83.6473535449664
  51.7022444810953
  16.5013206256743
  -35.2320020402237
  15.8293467807575
  85.9367954493824
  52.4306151299477
  17.3919664945399
  -36.7748800639978
  16.7001205856007
  88.2159734821371
  53.154726491605
  18.305339008908
  -38.3436674867819
  17.5936210359464
  90.4815953980933
  53.8748056722926
  19.2412871565056
  -39.938273400687
  18.5096971195216
  92.7306140729094
  54.5910569877865
  20.1996307789677
  -41.5586073364776
  19.4481686779613
  94.9602502956703
  55.3036637254553
  21.1801633213101
  -43.2045784933872
  20.4088291562814
  97.1680052827429
  56.0127898545499
  239.232449503406
  -791.462787969078
  -791.461843783186
  -791.52955486371
  142.509958923028
  -791.461546516679
  -791.460570662637
  -791.531846917665
  145.145302664539
  -791.460268422797
  -791.459260900605
  -791.534180882018
  147.769913025872
  -791.458953706946
  -791.457914516604
  -791.536556590956
  150.384416871256
  -791.457602447869
  -791.456531589376
  -791.538973887284
  152.989273002804
  -791.456214781472
  -791.45511225483
  -791.541432619937
  155.584795514973
  -791.454790897861
  -791.453656703069
  -791.543932641846
  158.171175473097
  -791.453331037688
  -791.452165174745
  -791.546473808139
  160.748500766515
  -791.451835488053
  -791.450637956961
  -791.549055974645
  163.316774072313
  -791.450304578124
  -791.449075378882
  -791.551678996664
  165.875928931334
  -791.864069295746
  -0.211636510274866
  0.00162904375376366
  828_Epoxy_frag4_rxwf_LACVPss 
  -792.110103846091
  -0.221043626010484
  -0.0134283720423796
  237.38456418178
  139.752190296788
  -791.712268041727
  -791.711323855835
  -791.777724631487
  -29.5946367942816
  18.6159117969291
  0.494173093782766
  6.60694128493191
  -8.57413235950922
  20.1873209031399
  61.4113429687685
  81.5986638719083
  0.18619207269875
  7.31963447779893
  Epoxy_frag4_reactant-9_isomer15 
  2
 m_depend[87] { 
  # First column is dependency index #
  i_m_depend_dependency
  s_m_depend_property
  :::
  1 20 i_m_Spin_multiplicity 
  2 20 s_j_QM_Method 
  3 20 s_j_QM_Basis 
  4 20 r_j_Final_Energy 
  5 20 s_j_Jaguar_input_file 
  6 20 s_j_Jaguar_output_file 
  7 20 s_j_Task 
  8 20 s_j_Jaguar_restart_input_file 
  9 20 s_j_Jaguar_restart_mae_file 
  10 20 s_j_Jaguar_log_file 
  11 20 s_j_Jaguar_mae_file 
  12 20 i_j_Number_of_canonical_orbitals 
  13 20 r_j_Lowest_Frequency_(cm-1) 
  14 20 r_j_Highest_Frequency_(cm-1) 
  15 20 r_j_2nd_Lowest_Frequency_(cm-1) 
  16 20 i_j_Num_Negative_Frequencies 
  17 10 i_mmod_Serial_Number-OPLS3e 
  18 20 i_j_Geometry_convergence_category 
  19 20 r_j_Enthalpy_(kcal/mol)_298.15K_1.00E+00atm 
  20 20 r_j_Free_Energy_(kcal/mol)_298.15K_1.00E+00atm 
  21 20 r_j_Internal_Energy_(kcal/mol)_298.15K_1.00E+00atm 
  22 20 r_j_Heat_Capacity_(cal/mol/K)_298.15K_1.00E+00atm 
  23 20 r_j_ln(Q)_(kcal/mol)_298.15K_1.00E+00atm 
  24 20 r_j_Enthalpy_(kcal/mol)_308.15K_1.00E+00atm 
  25 20 r_j_Free_Energy_(kcal/mol)_308.15K_1.00E+00atm 
  26 20 r_j_Internal_Energy_(kcal/mol)_308.15K_1.00E+00atm 
  27 20 r_j_Heat_Capacity_(cal/mol/K)_308.15K_1.00E+00atm 
  28 20 r_j_ln(Q)_(kcal/mol)_308.15K_1.00E+00atm 
  29 20 r_j_Enthalpy_(kcal/mol)_318.15K_1.00E+00atm 
  30 20 r_j_Free_Energy_(kcal/mol)_318.15K_1.00E+00atm 
  31 20 r_j_Internal_Energy_(kcal/mol)_318.15K_1.00E+00atm 
  32 20 r_j_Heat_Capacity_(cal/mol/K)_318.15K_1.00E+00atm 
  33 20 r_j_ln(Q)_(kcal/mol)_318.15K_1.00E+00atm 
  34 20 r_j_Enthalpy_(kcal/mol)_328.15K_1.00E+00atm 
  35 20 r_j_Free_Energy_(kcal/mol)_328.15K_1.00E+00atm 
  36 20 r_j_Internal_Energy_(kcal/mol)_328.15K_1.00E+00atm 
  37 20 r_j_Heat_Capacity_(cal/mol/K)_328.15K_1.00E+00atm 
  38 20 r_j_ln(Q)_(kcal/mol)_328.15K_1.00E+00atm 
  39 20 r_j_Enthalpy_(kcal/mol)_338.15K_1.00E+00atm 
  40 20 r_j_Free_Energy_(kcal/mol)_338.15K_1.00E+00atm 
  41 20 r_j_Internal_Energy_(kcal/mol)_338.15K_1.00E+00atm 
  42 20 r_j_Heat_Capacity_(cal/mol/K)_338.15K_1.00E+00atm 
  43 20 r_j_ln(Q)_(kcal/mol)_338.15K_1.00E+00atm 
  44 20 r_j_Enthalpy_(kcal/mol)_348.15K_1.00E+00atm 
  45 20 r_j_Free_Energy_(kcal/mol)_348.15K_1.00E+00atm 
  46 20 r_j_Internal_Energy_(kcal/mol)_348.15K_1.00E+00atm 
  47 20 r_j_Heat_Capacity_(cal/mol/K)_348.15K_1.00E+00atm 
  48 20 r_j_ln(Q)_(kcal/mol)_348.15K_1.00E+00atm 
  49 20 r_j_Enthalpy_(kcal/mol)_358.15K_1.00E+00atm 
  50 20 r_j_Free_Energy_(kcal/mol)_358.15K_1.00E+00atm 
  51 20 r_j_Internal_Energy_(kcal/mol)_358.15K_1.00E+00atm 
  52 20 r_j_Heat_Capacity_(cal/mol/K)_358.15K_1.00E+00atm 
  53 20 r_j_ln(Q)_(kcal/mol)_358.15K_1.00E+00atm 
  54 20 r_j_Enthalpy_(kcal/mol)_368.15K_1.00E+00atm 
  55 20 r_j_Free_Energy_(kcal/mol)_368.15K_1.00E+00atm 
  56 20 r_j_Internal_Energy_(kcal/mol)_368.15K_1.00E+00atm 
  57 20 r_j_Heat_Capacity_(cal/mol/K)_368.15K_1.00E+00atm 
  58 20 r_j_ln(Q)_(kcal/mol)_368.15K_1.00E+00atm 
  59 20 r_j_Enthalpy_(kcal/mol)_378.15K_1.00E+00atm 
  60 20 r_j_Free_Energy_(kcal/mol)_378.15K_1.00E+00atm 
  61 20 r_j_Internal_Energy_(kcal/mol)_378.15K_1.00E+00atm 
  62 20 r_j_Heat_Capacity_(cal/mol/K)_378.15K_1.00E+00atm 
  63 20 r_j_ln(Q)_(kcal/mol)_378.15K_1.00E+00atm 
  64 20 r_j_Enthalpy_(kcal/mol)_388.15K_1.00E+00atm 
  65 20 r_j_Free_Energy_(kcal/mol)_388.15K_1.00E+00atm 
  66 20 r_j_Internal_Energy_(kcal/mol)_388.15K_1.00E+00atm 
  67 20 r_j_Heat_Capacity_(cal/mol/K)_388.15K_1.00E+00atm 
  68 20 r_j_ln(Q)_(kcal/mol)_388.15K_1.00E+00atm 
  69 30 s_m_job_name 
  70 20 r_j_Gas_Phase_Energy 
  71 20 r_j_HOMO 
  72 20 r_j_LUMO 
  73 20 r_j_Zero_Point_Energy_(kcal/mol) 
  74 20 r_j_Entropy_(cal/mol/K)_298.15K_1.00E+00atm 
  75 20 r_j_Total_Internal_Energy_(au)_298.15K_1.00E+00atm 
  76 20 r_j_Total_Enthalpy_(au)_298.15K_1.00E+00atm 
  77 20 r_j_Total_Free_Energy_(au)_298.15K_1.00E+00atm 
  78 20 r_j_ESP_min,_kcal/mol 
  79 20 r_j_ESP_max,_kcal/mol 
  80 20 r_j_ESP_mean,_kcal/mol 
  81 20 r_j_ESP_pos_mean,_kcal/mol 
  82 20 r_j_ESP_neg_mean,_kcal/mol 
  83 20 r_j_ESP_pos_variance,_(kcal/mol)**2 
  84 20 r_j_ESP_neg_variance,_(kcal/mol)**2 
  85 20 r_j_ESP_total_variance,_(kcal/mol)**2 
  86 20 r_j_ESP_balance 
  87 20 r_j_ESP_local_polarity,_kcal/mol 
  :::
 } 
 m_atom[43] { 
  # First column is atom index #
  i_m_mmod_type
  r_m_x_coord
  r_m_y_coord
  r_m_z_coord
  i_m_color
  r_m_charge1
  r_m_charge2
  i_m_atomic_number
  s_m_color_rgb
  s_m_atom_name
  r_j_EPN
  r_j_Max_surface_ESP
  r_j_Min_surface_ESP
  i_m_Hcount
  i_rdk_index
  r_j_Mulliken_Charges
  i_j_separated_energy_at_no
  b_matsci_Reaction_Workflow_Keep_Atom
  i_matsci_Reaction_Workflow_Superposition_Atom
  :::
  1 3 2.994972 0.338901 1.036049 2 0.15752 0.15752 6 A0A0A0  C1  -14.6969714627625 0 0 2 3 <> <> <> <>
  2 16 2.411828 0.147534 -0.255371 70 -0.36637 -0.36637 8 FF2F2F  O2  -22.3162622622299 -4.57675980154076 -24.8995797241155 0 4 <> <> <> <>
  3 2 1.567790 -0.916839 -0.410843 2 0.15251 0.15251 6 A0A0A0  C3  -14.7027077441613 -6.63746161633789 -16.2208633862313 0 5 <> <> <> <>
  4 2 1.655898 -2.102216 0.320154 2 -0.17905 -0.17905 6 A0A0A0  C4  -14.7619682454968 -7.94030051207434 -16.6376506937344 1 6 <> <> <> <>
  5 2 0.709071 -3.112575 0.122288 2 -0.09274 -0.09274 6 A0A0A0  C5  -14.7612746423683 -8.52916437811701 -16.6283929807665 1 7 <> <> <> <>
  6 2 -0.333895 -2.980179 -0.799184 2 -0.09643 -0.09643 6 A0A0A0  C6  -14.7572455198311 -12.0645284498471 -16.3978044496397 0 8 <> <> <> <>
  7 2 -0.374043 -1.789333 -1.548009 2 -0.09274 -0.09274 6 A0A0A0  C7  -14.7610250671335 -9.56202243204743 -16.9019661870098 1 9 <> <> <> <>
  8 2 0.553601 -0.773212 -1.364883 2 -0.17905 -0.17905 6 A0A0A0  C8  -14.7647472556689 -9.74345919927587 -16.8431166226729 1 10 <> <> <> <>
  9 3 -1.425354 -4.044142 -0.998847 2 0.01506 0.01506 6 A0A0A0  C9  -14.7312164403626 0 0 0 11 <> <> <> <>
  10 3 -1.217967 -5.271439 -0.092990 2 -0.16558 -0.16558 6 A0A0A0  C10  -14.7682766362369 0 0 3 12 <> <> <> <>
  11 3 -1.424423 -4.522674 -2.469053 2 -0.16558 -0.16558 6 A0A0A0  C11  -14.7690242798889 0 0 3 13 <> <> <> <>
  12 3 -2.802837 -3.424794 -0.661426 2 -0.16558 -0.16558 6 A0A0A0  C12  -14.7686279289106 0 0 3 14 <> <> <> <>
  13 41 3.914159 -0.256207 1.141428 21 0.04650 0.04650 1 FFFFFF  H13  -1.10766576746208 15.4301975758317 -6.71999887541966 0 <> <> <> <> <>
  14 41 2.284561 0.049769 1.819081 21 0.04650 0.04650 1 FFFFFF  H14  -1.111366500128 12.3027362747338 -27.2870093221517 0 <> <> <> <> <>
  15 41 2.441519 -2.240836 1.054658 21 0.13664 0.13664 1 FFFFFF  H15  -1.10652411801277 16.3545523711024 -10.0115031852632 0 <> <> <> <> <>
  16 41 0.800030 -4.011455 0.721146 21 0.13284 0.13284 1 FFFFFF  H16  -1.11545400073946 12.1726175881618 -9.5316988687132 0 <> <> <> <> <>
  17 41 -1.162904 -1.638555 -2.279150 21 0.13284 0.13284 1 FFFFFF  H17  -1.11390297340805 13.7703388467479 -9.99481334609091 0 <> <> <> <> <>
  18 41 0.497785 0.153143 -1.927702 21 0.13664 0.13664 1 FFFFFF  H18  -1.11158116507445 9.03172217335566 -19.8969477784453 0 <> <> <> <> <>
  19 41 -1.242811 -4.999923 0.967600 21 0.06102 0.06102 1 FFFFFF  H19  -1.12856521878809 7.66150190200611 -5.49768289839014 0 <> <> <> <> <>
  20 41 -2.017168 -5.999610 -0.266893 21 0.06102 0.06102 1 FFFFFF  H20  -1.1281820732872 8.97485826245745 -0.38838197909638 0 <> <> <> <> <>
  21 41 -0.265050 -5.770422 -0.298542 21 0.06102 0.06102 1 FFFFFF  H21  -1.12848175169813 7.72922717940267 -6.11944028251425 0 <> <> <> <> <>
  22 41 -1.610678 -3.698597 -3.164076 21 0.06102 0.06102 1 FFFFFF  H22  -1.13036275285455 11.3554789963299 -9.52652508690978 0 <> <> <> <> <>
  23 41 -0.460027 -4.969841 -2.731527 21 0.06102 0.06102 1 FFFFFF  H23  -1.13137075588802 5.44412003915325 -13.3347954007367 0 <> <> <> <> <>
  24 41 -2.205341 -5.275313 -2.628461 21 0.06102 0.06102 1 FFFFFF  H24  -1.12989903328998 8.23192386960839 -1.63004453093449 0 <> <> <> <> <>
  25 41 -3.032179 -2.570280 -1.305145 21 0.06102 0.06102 1 FFFFFF  H25  -1.13006152168603 11.6190383330328 -5.78753111769856 0 <> <> <> <> <>
  26 41 -3.600600 -4.165202 -0.792589 21 0.06102 0.06102 1 FFFFFF  H26  -1.12965475467715 8.3086032940926 -1.29078568541607 0 <> <> <> <> <>
  27 41 -2.826433 -3.076017 0.376429 21 0.06102 0.06102 1 FFFFFF  H27  -1.13083645932744 6.13287846148534 -5.5994539989784 0 <> <> <> <> <>
  28 3 3.040542 2.519248 2.416577 24 -0.06316 -0.06316 6 696969  C28  -14.6965464398459 10.7874712415673 -3.02434553993541 2 <> -0.01523 1 1 <>
  29 16 2.181515 2.678295 1.277750 70 -0.27379 -0.27379 8 FF2F2F  O1  -22.3297908897866 -3.94850603060366 -27.9190815332428 0 <> -0.4555 2 1 <>
  30 3 3.313007 1.804758 1.159587 24 -0.01671 -0.01671 6 696969  C2  -14.6900687136548 11.2815958591094 6.92978026807216 1 <> 0.12847 3 1 2
  31 41 3.634998 3.393753 2.680819 21 0.10817 0.10817 1 FFFFFF  H1  -1.10018650850133 17.2305710840141 -10.8027731802931 0 <> 0.09523 5 1 <>
  32 41 2.594518 1.974429 3.248666 21 0.10817 0.10817 1 FFFFFF  H2  -1.10218301696266 13.0160061283007 -24.4044387421272 0 <> 0.13032 6 1 <>
  33 41 4.091330 2.180857 0.493603 21 0.13414 0.13414 1 FFFFFF  H3  -1.10322350460122 15.1970286822821 -15.9387240215056 0 <> 0.09262 7 1 3
  34 3 -0.998568 -0.127532 2.051290 24 0.05056 0.05056 6 696969  C34  -14.7461265782398 0 0 2 <> -0.05731 11 1 <>
  35 26 0.007207 0.838901 2.514483 38 -0.93975 -0.93975 7 2F2FFF  N1  -18.4086534881011 -20.3471718384564 -29.5946367942816 2 <> -0.59647 12 1 <>
  36 3 -2.126960 0.456293 1.192731 24 -0.17361 -0.17361 6 696969  C36  -14.778612454348 0 0 3 <> -0.33385 13 1 <>
  37 41 -0.482577 -0.906367 1.482464 21 0.05356 0.05356 1 FFFFFF  H7  -1.14996569014663 -1.20431288502702 -22.9854794957086 0 <> 0.10069 14 1 <>
  38 41 -1.421464 -0.621000 2.935855 21 0.05356 0.05356 1 FFFFFF  H8  -1.14483876792914 6.34254463788168 -24.3217683181448 0 <> 0.07668 15 1 <>
  39 43 0.382158 1.367003 1.726968 21 0.38111 0.38111 1 FFFFFF  H9  -1.08768027851174 0.130859354741457 -19.8729807022698 0 <> 0.2374 16 1 <>
  40 43 -0.440150 1.532323 3.111824 21 0.38111 0.38111 1 FFFFFF  H10  -1.08397915644669 18.6159117969291 -23.9996362669941 0 <> 0.23796 17 1 <>
  41 41 -2.834744 -0.322158 0.883441 21 0.06449 0.06449 1 FFFFFF  H11  -1.13645595964725 3.82250513210676 -6.87099119279683 0 <> 0.09684 18 1 <>
  42 41 -2.685495 1.226966 1.738428 21 0.06449 0.06449 1 FFFFFF  H12  -1.13817908645774 7.17449990597464 -6.09061377083159 0 <> 0.09085 19 1 <>
  43 41 -1.717943 0.913048 0.284304 21 0.06449 0.06449 1 FFFFFF  H43  -1.13961036585874 1.95139255399794 -7.53184559877869 0 <> 0.15744 20 1 <>
  :::
 } 
 m_bond[43] { 
  # First column is bond index #
  i_m_from
  i_m_to
  i_m_order
  :::
  1 1 2 1
  2 1 13 1
  3 1 14 1
  4 1 30 1
  5 2 3 1
  6 3 8 2
  7 3 4 1
  8 4 5 2
  9 4 15 1
  10 5 6 1
  11 5 16 1
  12 6 7 2
  13 6 9 1
  14 7 8 1
  15 7 17 1
  16 8 18 1
  17 9 10 1
  18 9 11 1
  19 9 12 1
  20 10 19 1
  21 10 20 1
  22 10 21 1
  23 11 22 1
  24 11 23 1
  25 11 24 1
  26 12 25 1
  27 12 26 1
  28 12 27 1
  29 28 32 1
  30 28 31 1
  31 28 29 1
  32 28 30 1
  33 29 30 1
  34 30 33 1
  35 34 37 1
  36 34 38 1
  37 34 35 1
  38 34 36 1
  39 35 40 1
  40 35 39 1
  41 36 43 1
  42 36 41 1
  43 36 42 1
  :::
 } 
} 

f_m_ct { 
 s_m_title
 s_m_entry_id
 s_m_entry_name
 i_m_Spin_multiplicity
 s_j_QM_Method
 s_j_QM_Basis
 r_j_Final_Energy
 s_j_Jaguar_input_file
 s_j_Jaguar_output_file
 s_m_Source_Path
 s_m_Source_File
 i_m_Source_File_Index
 s_j_Task
 s_j_Jaguar_restart_input_file
 s_j_Jaguar_restart_mae_file
 s_j_Jaguar_log_file
 s_j_Jaguar_mae_file
 i_j_Number_of_canonical_orbitals
 r_j_Lowest_Frequency_(cm-1)
 r_j_Highest_Frequency_(cm-1)
 r_j_2nd_Lowest_Frequency_(cm-1)
 i_j_Num_Negative_Frequencies
 b_matsci_Reaction_Workflow_Structure
 s_matsci_Reaction_Workflow_Conformers_Group
 s_matsci_Reaction_Workflow_Sibling_Group
 s_matsci_Reaction_Workflow_Parent_Conformer_Groups
 i_mmod_Serial_Number-OPLS3e
 r_mmod_Relative_Potential_Energy-OPLS3e_global
 i_matsci_Workflow_Stage
 i_j_Geometry_convergence_category
 r_j_Enthalpy_(kcal/mol)_298.15K_1.00E+00atm
 r_j_Free_Energy_(kcal/mol)_298.15K_1.00E+00atm
 r_j_Internal_Energy_(kcal/mol)_298.15K_1.00E+00atm
 r_j_Heat_Capacity_(cal/mol/K)_298.15K_1.00E+00atm
 r_j_ln(Q)_(kcal/mol)_298.15K_1.00E+00atm
 r_j_Enthalpy_(kcal/mol)_308.15K_1.00E+00atm
 r_j_Free_Energy_(kcal/mol)_308.15K_1.00E+00atm
 r_j_Internal_Energy_(kcal/mol)_308.15K_1.00E+00atm
 r_j_Heat_Capacity_(cal/mol/K)_308.15K_1.00E+00atm
 r_j_ln(Q)_(kcal/mol)_308.15K_1.00E+00atm
 r_j_Enthalpy_(kcal/mol)_318.15K_1.00E+00atm
 r_j_Free_Energy_(kcal/mol)_318.15K_1.00E+00atm
 r_j_Internal_Energy_(kcal/mol)_318.15K_1.00E+00atm
 r_j_Heat_Capacity_(cal/mol/K)_318.15K_1.00E+00atm
 r_j_ln(Q)_(kcal/mol)_318.15K_1.00E+00atm
 r_j_Enthalpy_(kcal/mol)_328.15K_1.00E+00atm
 r_j_Free_Energy_(kcal/mol)_328.15K_1.00E+00atm
 r_j_Internal_Energy_(kcal/mol)_328.15K_1.00E+00atm
 r_j_Heat_Capacity_(cal/mol/K)_328.15K_1.00E+00atm
 r_j_ln(Q)_(kcal/mol)_328.15K_1.00E+00atm
 r_j_Enthalpy_(kcal/mol)_338.15K_1.00E+00atm
 r_j_Free_Energy_(kcal/mol)_338.15K_1.00E+00atm
 r_j_Internal_Energy_(kcal/mol)_338.15K_1.00E+00atm
 r_j_Heat_Capacity_(cal/mol/K)_338.15K_1.00E+00atm
 r_j_ln(Q)_(kcal/mol)_338.15K_1.00E+00atm
 r_j_Enthalpy_(kcal/mol)_348.15K_1.00E+00atm
 r_j_Free_Energy_(kcal/mol)_348.15K_1.00E+00atm
 r_j_Internal_Energy_(kcal/mol)_348.15K_1.00E+00atm
 r_j_Heat_Capacity_(cal/mol/K)_348.15K_1.00E+00atm
 r_j_ln(Q)_(kcal/mol)_348.15K_1.00E+00atm
 r_j_Enthalpy_(kcal/mol)_358.15K_1.00E+00atm
 r_j_Free_Energy_(kcal/mol)_358.15K_1.00E+00atm
 r_j_Internal_Energy_(kcal/mol)_358.15K_1.00E+00atm
 r_j_Heat_Capacity_(cal/mol/K)_358.15K_1.00E+00atm
 r_j_ln(Q)_(kcal/mol)_358.15K_1.00E+00atm
 r_j_Enthalpy_(kcal/mol)_368.15K_1.00E+00atm
 r_j_Free_Energy_(kcal/mol)_368.15K_1.00E+00atm
 r_j_Internal_Energy_(kcal/mol)_368.15K_1.00E+00atm
 r_j_Heat_Capacity_(cal/mol/K)_368.15K_1.00E+00atm
 r_j_ln(Q)_(kcal/mol)_368.15K_1.00E+00atm
 r_j_Enthalpy_(kcal/mol)_378.15K_1.00E+00atm
 r_j_Free_Energy_(kcal/mol)_378.15K_1.00E+00atm
 r_j_Internal_Energy_(kcal/mol)_378.15K_1.00E+00atm
 r_j_Heat_Capacity_(cal/mol/K)_378.15K_1.00E+00atm
 r_j_ln(Q)_(kcal/mol)_378.15K_1.00E+00atm
 r_j_Enthalpy_(kcal/mol)_388.15K_1.00E+00atm
 r_j_Free_Energy_(kcal/mol)_388.15K_1.00E+00atm
 r_j_Internal_Energy_(kcal/mol)_388.15K_1.00E+00atm
 r_j_Heat_Capacity_(cal/mol/K)_388.15K_1.00E+00atm
 r_j_ln(Q)_(kcal/mol)_388.15K_1.00E+00atm
 r_j_Zero_Point_Energy_(kcal/mol)_stage_2
 r_j_Total_Internal_Energy_(au)_298.15K_1.00E+00atm_stage_2
 r_j_Total_Enthalpy_(au)_298.15K_1.00E+00atm_stage_2
 r_j_Total_Free_Energy_(au)_298.15K_1.00E+00atm_stage_2
 r_j_Entropy_(cal/mol/K)_298.15K_1.00E+00atm_stage_2
 r_j_Total_Internal_Energy_(au)_308.15K_1.00E+00atm_stage_2
 r_j_Total_Enthalpy_(au)_308.15K_1.00E+00atm_stage_2
 r_j_Total_Free_Energy_(au)_308.15K_1.00E+00atm_stage_2
 r_j_Entropy_(cal/mol/K)_308.15K_1.00E+00atm_stage_2
 r_j_Total_Internal_Energy_(au)_318.15K_1.00E+00atm_stage_2
 r_j_Total_Enthalpy_(au)_318.15K_1.00E+00atm_stage_2
 r_j_Total_Free_Energy_(au)_318.15K_1.00E+00atm_stage_2
 r_j_Entropy_(cal/mol/K)_318.15K_1.00E+00atm_stage_2
 r_j_Total_Internal_Energy_(au)_328.15K_1.00E+00atm_stage_2
 r_j_Total_Enthalpy_(au)_328.15K_1.00E+00atm_stage_2
 r_j_Total_Free_Energy_(au)_328.15K_1.00E+00atm_stage_2
 r_j_Entropy_(cal/mol/K)_328.15K_1.00E+00atm_stage_2
 r_j_Total_Internal_Energy_(au)_338.15K_1.00E+00atm_stage_2
 r_j_Total_Enthalpy_(au)_338.15K_1.00E+00atm_stage_2
 r_j_Total_Free_Energy_(au)_338.15K_1.00E+00atm_stage_2
 r_j_Entropy_(cal/mol/K)_338.15K_1.00E+00atm_stage_2
 r_j_Total_Internal_Energy_(au)_348.15K_1.00E+00atm_stage_2
 r_j_Total_Enthalpy_(au)_348.15K_1.00E+00atm_stage_2
 r_j_Total_Free_Energy_(au)_348.15K_1.00E+00atm_stage_2
 r_j_Entropy_(cal/mol/K)_348.15K_1.00E+00atm_stage_2
 r_j_Total_Internal_Energy_(au)_358.15K_1.00E+00atm_stage_2
 r_j_Total_Enthalpy_(au)_358.15K_1.00E+00atm_stage_2
 r_j_Total_Free_Energy_(au)_358.15K_1.00E+00atm_stage_2
 r_j_Entropy_(cal/mol/K)_358.15K_1.00E+00atm_stage_2
 r_j_Total_Internal_Energy_(au)_368.15K_1.00E+00atm_stage_2
 r_j_Total_Enthalpy_(au)_368.15K_1.00E+00atm_stage_2
 r_j_Total_Free_Energy_(au)_368.15K_1.00E+00atm_stage_2
 r_j_Entropy_(cal/mol/K)_368.15K_1.00E+00atm_stage_2
 r_j_Total_Internal_Energy_(au)_378.15K_1.00E+00atm_stage_2
 r_j_Total_Enthalpy_(au)_378.15K_1.00E+00atm_stage_2
 r_j_Total_Free_Energy_(au)_378.15K_1.00E+00atm_stage_2
 r_j_Entropy_(cal/mol/K)_378.15K_1.00E+00atm_stage_2
 r_j_Total_Internal_Energy_(au)_388.15K_1.00E+00atm_stage_2
 r_j_Total_Enthalpy_(au)_388.15K_1.00E+00atm_stage_2
 r_j_Total_Free_Energy_(au)_388.15K_1.00E+00atm_stage_2
 r_j_Entropy_(cal/mol/K)_388.15K_1.00E+00atm_stage_2
 r_j_Gas_Phase_Energy_stage_2
 r_j_HOMO_stage_2
 r_j_LUMO_stage_2
 s_m_job_name
 r_j_Gas_Phase_Energy
 r_j_HOMO
 r_j_LUMO
 r_j_Zero_Point_Energy_(kcal/mol)
 r_j_Entropy_(cal/mol/K)_298.15K_1.00E+00atm
 r_j_Total_Internal_Energy_(au)_298.15K_1.00E+00atm
 r_j_Total_Enthalpy_(au)_298.15K_1.00E+00atm
 r_j_Total_Free_Energy_(au)_298.15K_1.00E+00atm
 r_j_ESP_min,_kcal/mol
 r_j_ESP_max,_kcal/mol
 r_j_ESP_mean,_kcal/mol
 r_j_ESP_pos_mean,_kcal/mol
 r_j_ESP_neg_mean,_kcal/mol
 r_j_ESP_pos_variance,_(kcal/mol)**2
 r_j_ESP_neg_variance,_(kcal/mol)**2
 r_j_ESP_total_variance,_(kcal/mol)**2
 r_j_ESP_balance
 r_j_ESP_local_polarity,_kcal/mol
 s_j_jname
 i_m_ct_format
 :::
 Epoxy_frag4_product-2 
  377 
  Epoxy_frag4_product-2_stage_2 
  1
  DFT(b3lyp-d3) 
  cc-pvtz(-f) 
  -792.151645218131
  /home/laurikai/Schrodinger_WD/Frag4_LACVP-rxwf_spe_B3LYP-D3_CC-PVTZ-F/Epoxy_frag4_product-2_isomer16.in 
  /home/laurikai/Schrodinger_WD/Frag4_LACVP-rxwf_spe_B3LYP-D3_CC-PVTZ-F/Epoxy_frag4_product-2_isomer16.out 
  /home/laurikai/.schrodinger/tmp 
  tmp0zsgxb6j.mae 
  3
  "Single Point" 
  /home/laurikai/Schrodinger_WD/Frag4_LACVP-rxwf_spe_B3LYP-D3_CC-PVTZ-F/Epoxy_frag4_product-2_isomer16.01.in 
  /home/laurikai/Schrodinger_WD/Frag4_LACVP-rxwf_spe_B3LYP-D3_CC-PVTZ-F/Epoxy_frag4_product-2_isomer16.01.mae 
  /home/laurikai/Schrodinger_WD/Frag4_LACVP-rxwf_spe_B3LYP-D3_CC-PVTZ-F/Epoxy_frag4_product-2_isomer16.log 
  /home/laurikai/Schrodinger_WD/Frag4_LACVP-rxwf_spe_B3LYP-D3_CC-PVTZ-F/Epoxy_frag4_product-2_isomer16.mae 
  631
  41.6749349769813
  3581.2147583976
  55.8851737059017
  0
  1
  intermediate 
  Intermediates 
  Transition_states 
  1
  1.07417678833
  2
  3
  12.1556413313136
  -27.9830804438795
  11.5631557424863
  73.7825625820875
  47.2299765117786
  13.2407661928025
  -29.8501563278009
  12.6284085399529
  76.7682596459362
  48.7462779127374
  14.0400050216782
  -31.261298333473
  13.4077753048061
  79.1048999135878
  49.4461071651909
  14.8625983076548
  -32.6979292512829
  14.2104965267604
  81.4385391882144
  50.1423707299722
  15.7084978428264
  -34.1599833804715
  15.0365239979096
  83.7655559918952
  50.8352871750553
  16.5776198537764
  -35.6473969574231
  15.8857739448372
  86.0824687352227
  51.525052756447
  17.4698466754174
  -37.1601069890582
  16.7581287024558
  88.3859881621769
  52.2118428939342
  18.3850288760793
  -38.6980502699504
  17.6534388390954
  90.6730554746881
  52.8958136574515
  19.3229877002631
  -40.2611625686236
  18.5715255992567
  92.9408680606558
  53.5771032427423
  20.2835177145804
  -41.8493779675046
  19.5121835495517
  95.1868947106661
  54.2558334181237
  240.958867282973
  -791.503156586404
  -791.502212400512
  -791.567437656202
  137.278100381402
  -791.501951822538
  -791.500975968496
  -791.569645725018
  139.837489925697
  -791.500709822533
  -791.499702300341
  -791.571894522962
  142.389763806856
  -791.499430604831
  -791.498391414489
  -791.574183940073
  144.935327011847
  -791.498114246257
  -791.497043387765
  -791.57651387165
  147.474438040212
  -791.496760880312
  -791.49565835367
  -791.57888421608
  150.007229100099
  -791.495370694507
  -791.494236499715
  -791.581294872977
  152.533725155593
  -791.493943926977
  -791.492778064035
  -791.583745741616
  155.05386159454
  -791.492480862587
  -791.491283331495
  -791.586236719639
  157.567500380501
  -791.490981828715
  -791.489752629473
  -791.588767701998
  160.074444627296
  -791.906068872473
  -0.212742949626959
  -0.000316798203519088
  828_Epoxy_frag4_rxwf_LACVPss 
  -792.151645218131
  -0.221482717586008
  -0.0151907514728206
  239.119117932781
  134.625932501067
  -791.752157583825
  -791.751213397932
  -791.815178523073
  -36.7040795374931
  18.428460257737
  1.38258561113434
  6.48516843281666
  -10.1658004831272
  15.7369573898052
  86.5463819684834
  102.283339358289
  0.130184682740018
  7.18953725808379
  Epoxy_frag4_product-2_isomer16 
  2
 m_depend[87] { 
  # First column is dependency index #
  i_m_depend_dependency
  s_m_depend_property
  :::
  1 20 i_m_Spin_multiplicity 
  2 20 s_j_QM_Method 
  3 20 s_j_QM_Basis 
  4 20 r_j_Final_Energy 
  5 20 s_j_Jaguar_input_file 
  6 20 s_j_Jaguar_output_file 
  7 20 s_j_Task 
  8 20 s_j_Jaguar_restart_input_file 
  9 20 s_j_Jaguar_restart_mae_file 
  10 20 s_j_Jaguar_log_file 
  11 20 s_j_Jaguar_mae_file 
  12 20 i_j_Number_of_canonical_orbitals 
  13 20 r_j_Lowest_Frequency_(cm-1) 
  14 20 r_j_Highest_Frequency_(cm-1) 
  15 20 r_j_2nd_Lowest_Frequency_(cm-1) 
  16 20 i_j_Num_Negative_Frequencies 
  17 10 i_mmod_Serial_Number-OPLS3e 
  18 20 i_j_Geometry_convergence_category 
  19 20 r_j_Enthalpy_(kcal/mol)_298.15K_1.00E+00atm 
  20 20 r_j_Free_Energy_(kcal/mol)_298.15K_1.00E+00atm 
  21 20 r_j_Internal_Energy_(kcal/mol)_298.15K_1.00E+00atm 
  22 20 r_j_Heat_Capacity_(cal/mol/K)_298.15K_1.00E+00atm 
  23 20 r_j_ln(Q)_(kcal/mol)_298.15K_1.00E+00atm 
  24 20 r_j_Enthalpy_(kcal/mol)_308.15K_1.00E+00atm 
  25 20 r_j_Free_Energy_(kcal/mol)_308.15K_1.00E+00atm 
  26 20 r_j_Internal_Energy_(kcal/mol)_308.15K_1.00E+00atm 
  27 20 r_j_Heat_Capacity_(cal/mol/K)_308.15K_1.00E+00atm 
  28 20 r_j_ln(Q)_(kcal/mol)_308.15K_1.00E+00atm 
  29 20 r_j_Enthalpy_(kcal/mol)_318.15K_1.00E+00atm 
  30 20 r_j_Free_Energy_(kcal/mol)_318.15K_1.00E+00atm 
  31 20 r_j_Internal_Energy_(kcal/mol)_318.15K_1.00E+00atm 
  32 20 r_j_Heat_Capacity_(cal/mol/K)_318.15K_1.00E+00atm 
  33 20 r_j_ln(Q)_(kcal/mol)_318.15K_1.00E+00atm 
  34 20 r_j_Enthalpy_(kcal/mol)_328.15K_1.00E+00atm 
  35 20 r_j_Free_Energy_(kcal/mol)_328.15K_1.00E+00atm 
  36 20 r_j_Internal_Energy_(kcal/mol)_328.15K_1.00E+00atm 
  37 20 r_j_Heat_Capacity_(cal/mol/K)_328.15K_1.00E+00atm 
  38 20 r_j_ln(Q)_(kcal/mol)_328.15K_1.00E+00atm 
  39 20 r_j_Enthalpy_(kcal/mol)_338.15K_1.00E+00atm 
  40 20 r_j_Free_Energy_(kcal/mol)_338.15K_1.00E+00atm 
  41 20 r_j_Internal_Energy_(kcal/mol)_338.15K_1.00E+00atm 
  42 20 r_j_Heat_Capacity_(cal/mol/K)_338.15K_1.00E+00atm 
  43 20 r_j_ln(Q)_(kcal/mol)_338.15K_1.00E+00atm 
  44 20 r_j_Enthalpy_(kcal/mol)_348.15K_1.00E+00atm 
  45 20 r_j_Free_Energy_(kcal/mol)_348.15K_1.00E+00atm 
  46 20 r_j_Internal_Energy_(kcal/mol)_348.15K_1.00E+00atm 
  47 20 r_j_Heat_Capacity_(cal/mol/K)_348.15K_1.00E+00atm 
  48 20 r_j_ln(Q)_(kcal/mol)_348.15K_1.00E+00atm 
  49 20 r_j_Enthalpy_(kcal/mol)_358.15K_1.00E+00atm 
  50 20 r_j_Free_Energy_(kcal/mol)_358.15K_1.00E+00atm 
  51 20 r_j_Internal_Energy_(kcal/mol)_358.15K_1.00E+00atm 
  52 20 r_j_Heat_Capacity_(cal/mol/K)_358.15K_1.00E+00atm 
  53 20 r_j_ln(Q)_(kcal/mol)_358.15K_1.00E+00atm 
  54 20 r_j_Enthalpy_(kcal/mol)_368.15K_1.00E+00atm 
  55 20 r_j_Free_Energy_(kcal/mol)_368.15K_1.00E+00atm 
  56 20 r_j_Internal_Energy_(kcal/mol)_368.15K_1.00E+00atm 
  57 20 r_j_Heat_Capacity_(cal/mol/K)_368.15K_1.00E+00atm 
  58 20 r_j_ln(Q)_(kcal/mol)_368.15K_1.00E+00atm 
  59 20 r_j_Enthalpy_(kcal/mol)_378.15K_1.00E+00atm 
  60 20 r_j_Free_Energy_(kcal/mol)_378.15K_1.00E+00atm 
  61 20 r_j_Internal_Energy_(kcal/mol)_378.15K_1.00E+00atm 
  62 20 r_j_Heat_Capacity_(cal/mol/K)_378.15K_1.00E+00atm 
  63 20 r_j_ln(Q)_(kcal/mol)_378.15K_1.00E+00atm 
  64 20 r_j_Enthalpy_(kcal/mol)_388.15K_1.00E+00atm 
  65 20 r_j_Free_Energy_(kcal/mol)_388.15K_1.00E+00atm 
  66 20 r_j_Internal_Energy_(kcal/mol)_388.15K_1.00E+00atm 
  67 20 r_j_Heat_Capacity_(cal/mol/K)_388.15K_1.00E+00atm 
  68 20 r_j_ln(Q)_(kcal/mol)_388.15K_1.00E+00atm 
  69 30 s_m_job_name 
  70 20 r_j_Gas_Phase_Energy 
  71 20 r_j_HOMO 
  72 20 r_j_LUMO 
  73 20 r_j_Zero_Point_Energy_(kcal/mol) 
  74 20 r_j_Entropy_(cal/mol/K)_298.15K_1.00E+00atm 
  75 20 r_j_Total_Internal_Energy_(au)_298.15K_1.00E+00atm 
  76 20 r_j_Total_Enthalpy_(au)_298.15K_1.00E+00atm 
  77 20 r_j_Total_Free_Energy_(au)_298.15K_1.00E+00atm 
  78 20 r_j_ESP_min,_kcal/mol 
  79 20 r_j_ESP_max,_kcal/mol 
  80 20 r_j_ESP_mean,_kcal/mol 
  81 20 r_j_ESP_pos_mean,_kcal/mol 
  82 20 r_j_ESP_neg_mean,_kcal/mol 
  83 20 r_j_ESP_pos_variance,_(kcal/mol)**2 
  84 20 r_j_ESP_neg_variance,_(kcal/mol)**2 
  85 20 r_j_ESP_total_variance,_(kcal/mol)**2 
  86 20 r_j_ESP_balance 
  87 20 r_j_ESP_local_polarity,_kcal/mol 
  :::
 } 
 m_atom[43] { 
  # First column is atom index #
  i_m_mmod_type
  r_m_x_coord
  r_m_y_coord
  r_m_z_coord
  i_m_color
  r_m_charge1
  r_m_charge2
  i_m_atomic_number
  i_m_formal_charge
  s_m_color_rgb
  s_m_atom_name
  r_j_EPN
  r_j_Max_surface_ESP
  r_j_Min_surface_ESP
  i_m_Hcount
  i_rdk_index
  r_j_Mulliken_Charges
  i_j_separated_energy_at_no
  b_matsci_Reaction_Workflow_Keep_Atom
  i_matsci_Reaction_Workflow_Superposition_Atom
  :::
  1 3 -0.410627 1.010312 1.543714 2 0.13539 0.13539 6 0 A0A0A0  C1  -14.7005599037094 0 0 2 3 <> <> <> <>
  2 16 -0.059729 1.839374 0.435545 70 -0.33584 -0.33584 8 0 FF2F2F  O2  -22.3078013945074 -0.28904315631986 -23.3487574377289 0 4 <> <> <> <>
  3 2 0.607399 3.011342 0.666720 2 0.16957 0.16957 6 0 A0A0A0  C3  -14.6988528820914 -1.41278212672294 -15.8213047025107 0 5 <> <> <> <>
  4 2 1.033113 3.453011 1.923901 2 -0.18733 -0.18733 6 0 A0A0A0  C4  -14.759919493314 -3.19460131207226 -16.049222332287 1 6 <> <> <> <>
  5 2 1.713005 4.666773 2.030711 2 -0.09439 -0.09439 6 0 A0A0A0  C5  -14.75977925145 -7.14289894907927 -16.0863730183021 1 7 <> <> <> <>
  6 2 1.991259 5.475497 0.920161 2 -0.11249 -0.11249 6 0 A0A0A0  C6  -14.7570204804371 -11.8504813855802 -15.9030044669283 0 8 <> <> <> <>
  7 2 1.550277 5.006595 -0.326850 2 -0.09439 -0.09439 6 0 A0A0A0  C7  -14.7610582773054 -6.25620594824817 -16.3779255083357 1 9 <> <> <> <>
  8 2 0.871083 3.798893 -0.457363 2 -0.18733 -0.18733 6 0 A0A0A0  C8  -14.7636049242106 -5.75478687786115 -16.6247839825325 1 10 <> <> <> <>
  9 3 2.745795 6.804261 1.103088 2 0.01830 0.01830 6 0 A0A0A0  C9  -14.7303695284197 0 0 0 11 <> <> <> <>
  10 3 1.953739 7.720723 2.064617 2 -0.16417 -0.16417 6 0 A0A0A0  C10  -14.7684625715296 0 0 3 12 <> <> <> <>
  11 3 2.935233 7.556322 -0.227164 2 -0.16417 -0.16417 6 0 A0A0A0  C11  -14.76756606286 0 0 3 13 <> <> <> <>
  12 3 4.144315 6.522716 1.700132 2 -0.16417 -0.16417 6 0 A0A0A0  C12  -14.7680727202311 0 0 3 14 <> <> <> <>
  13 41 -1.043395 1.568786 2.245655 21 0.00817 0.00817 1 0 FFFFFF  H13  -1.11427267007373 13.5657509933709 -26.759674881632 0 <> <> <> <> <>
  14 41 0.497873 0.679426 2.070311 21 0.00817 0.00817 1 0 FFFFFF  H14  -1.10985060356797 15.0231623664831 -3.0178129633091 0 <> <> <> <> <>
  15 41 0.843099 2.868460 2.816153 21 0.13584 0.13584 1 0 FFFFFF  H15  -1.10415861562818 17.4518995542127 -8.64956900889731 0 <> <> <> <> <>
  16 41 2.032068 4.982951 3.019863 21 0.12580 0.12580 1 0 FFFFFF  H16  -1.11254238589507 14.9970322915566 -9.21999729846064 0 <> <> <> <> <>
  17 41 1.731226 5.586068 -1.224924 21 0.12580 0.12580 1 0 FFFFFF  H17  -1.1147279640258 12.3344267901296 -10.0324097459243 0 <> <> <> <> <>
  18 41 0.529734 3.452433 -1.428118 21 0.13584 0.13584 1 0 FFFFFF  H18  -1.10862713218574 14.0168611861012 -13.3138475437125 0 <> <> <> <> <>
  19 41 1.825542 7.261622 3.049301 21 0.05874 0.05874 1 0 FFFFFF  H19  -1.12983073655419 12.294614702971 -8.74072859852374 0 <> <> <> <> <>
  20 41 2.478662 8.672512 2.207019 21 0.05874 0.05874 1 0 FFFFFF  H20  -1.12940722449861 8.57625807937862 -1.46068419982804 0 <> <> <> <> <>
  21 41 0.957829 7.936136 1.664011 21 0.05874 0.05874 1 0 FFFFFF  H21  -1.13097061447789 5.39259979798261 -13.082577857844 0 <> <> <> <> <>
  22 41 3.520525 6.971340 -0.944487 21 0.05874 0.05874 1 0 FFFFFF  H22  -1.12785041942895 8.38930553608581 -4.60481145558889 0 <> <> <> <> <>
  23 41 1.975539 7.808534 -0.690330 21 0.05874 0.05874 1 0 FFFFFF  H23  -1.12799954826253 7.67450240113204 -4.18705976548639 0 <> <> <> <> <>
  24 41 3.472835 8.493471 -0.048623 21 0.05874 0.05874 1 0 FFFFFF  H24  -1.12755268027278 9.2838291955678 -0.157247455976492 0 <> <> <> <> <>
  25 41 4.728583 5.879069 1.034260 21 0.05874 0.05874 1 0 FFFFFF  H25  -1.13047509419374 6.35124395740594 -12.0935692582944 0 <> <> <> <> <>
  26 41 4.697012 7.458613 1.843013 21 0.05874 0.05874 1 0 FFFFFF  H26  -1.12909536688935 8.68457720374987 -0.930356240824797 0 <> <> <> <> <>
  27 41 4.076806 6.024404 2.671797 21 0.05874 0.05874 1 0 FFFFFF  H27  -1.12947892872462 12.6038856103978 -8.90272614666914 0 <> <> <> <> <>
  28 3 -0.441778 -1.005862 -0.050941 2 -0.09497 -0.09497 6 0 A0A0A0  C28  -14.725909273264 0 0 2 <> -0.13193 1 1 <>
  29 18 -2.469129 0.163521 0.561257 70 -0.99424 -0.99424 8 -1 FF2F2F  O1  -22.363300721011 -14.3757379506333 -36.7040795374931 0 <> -0.65653 2 1 <>
  30 3 -1.191751 -0.204854 1.036049 2 0.46976 0.46976 6 0 A0A0A0  C2  -14.6989496597505 0 0 1 <> 0.30718 3 1 2
  31 41 0.613831 -1.153945 0.237935 21 0.08124 0.08124 1 0 FFFFFF  H1  -1.12164696859868 13.9714773887756 -0.142189361847977 0 <> 0.14046 5 1 <>
  32 41 -0.901154 -1.998685 -0.122199 21 0.08124 0.08124 1 0 FFFFFF  H2  -1.12112948035124 10.5853888387607 -16.0141554298687 0 <> 0.12129 6 1 <>
  33 41 -1.329379 -0.854323 1.912952 21 -0.06688 -0.06688 1 0 FFFFFF  H3  -1.12071574817183 14.4632449132074 -21.9430131131829 0 <> -0.09815 7 1 3
  34 3 -0.193534 -1.140931 -2.496346 2 -0.06352 -0.06352 6 0 A0A0A0  C34  -14.7260870286282 0 0 2 <> -0.07664 11 1 <>
  35 32 -0.614706 -0.346491 -1.344548 43 -0.20484 -0.20484 7 1 5757FF  N1  -18.3817471498011 0 0 2 <> -0.4673 12 1 <>
  36 3 -0.386608 -0.353936 -3.791007 2 -0.21067 -0.21067 6 0 A0A0A0  C36  -14.7618070422555 0 0 3 <> -0.33322 13 1 <>
  37 41 0.858793 -1.472112 -2.416556 21 0.11541 0.11541 1 0 FFFFFF  H7  -1.13187740328068 11.0431477966047 3.67972793809678 0 <> 0.15205 14 1 <>
  38 41 -0.803668 -2.053255 -2.520531 21 0.11541 0.11541 1 0 FFFFFF  H8  -1.12723670533629 9.81823965560313 -11.6817536103601 0 <> 0.13507 15 1 <>
  39 44 -0.117335 0.540613 -1.325950 21 0.30305 0.30305 1 0 FFFFFF  H9  -1.06914313242449 18.428460257737 -14.5191577618995 0 <> 0.28111 16 1 <>
  40 44 -2.341695 0.252926 -0.402364 21 0.30305 0.30305 1 0 FFFFFF  H10  -1.02889708507312 10.4183131207526 -25.9498065861995 0 <> 0.32093 17 1 <>
  41 41 -0.106166 -0.955704 -4.661015 21 0.09289 0.09289 1 0 FFFFFF  H11  -1.12151450751332 10.5838370630149 0.454891645024809 0 <> 0.1371 18 1 <>
  42 41 -1.430735 -0.045426 -3.899438 21 0.09289 0.09289 1 0 FFFFFF  H12  -1.12673900718175 6.32066943606199 -12.1319923562714 0 <> 0.13472 19 1 <>
  43 41 0.234977 0.549567 -3.796870 21 0.09289 0.09289 1 0 FFFFFF  H43  -1.12314106278848 15.6806493979239 -0.391311778910878 0 <> 0.15138 20 1 <>
  :::
 } 
 m_bond[43] { 
  # First column is bond index #
  i_m_from
  i_m_to
  i_m_order
  :::
  1 1 2 1
  2 1 13 1
  3 1 14 1
  4 1 30 1
  5 2 3 1
  6 3 8 2
  7 3 4 1
  8 4 5 2
  9 4 15 1
  10 5 6 1
  11 5 16 1
  12 6 7 2
  13 6 9 1
  14 7 8 1
  15 7 17 1
  16 8 18 1
  17 9 10 1
  18 9 11 1
  19 9 12 1
  20 10 19 1
  21 10 20 1
  22 10 21 1
  23 11 22 1
  24 11 23 1
  25 11 24 1
  26 12 25 1
  27 12 26 1
  28 12 27 1
  29 28 31 1
  30 28 32 1
  31 28 35 1
  32 28 30 1
  33 29 30 1
  34 30 33 1
  35 34 37 1
  36 34 38 1
  37 34 35 1
  38 34 36 1
  39 35 40 1
  40 35 39 1
  41 36 43 1
  42 36 41 1
  43 36 42 1
  :::
 } 
} 

f_m_ct { 
 s_m_title
 s_m_entry_id
 s_m_entry_name
 i_m_Spin_multiplicity
 s_j_QM_Method
 s_j_QM_Basis
 r_j_Final_Energy
 s_j_Jaguar_input_file
 s_j_Jaguar_output_file
 s_m_Source_Path
 s_m_Source_File
 i_m_Source_File_Index
 s_j_Task
 s_j_Jaguar_restart_input_file
 s_j_Jaguar_restart_mae_file
 s_j_Jaguar_log_file
 s_j_Jaguar_mae_file
 i_j_Number_of_canonical_orbitals
 r_j_Lowest_Frequency_(cm-1)
 r_j_Highest_Frequency_(cm-1)
 r_j_2nd_Lowest_Frequency_(cm-1)
 i_j_Num_Negative_Frequencies
 b_matsci_Reaction_Workflow_Structure
 s_matsci_Reaction_Workflow_Conformers_Group
 s_matsci_Reaction_Workflow_Sibling_Group
 s_matsci_Reaction_Workflow_Parent_Conformer_Groups
 i_mmod_Serial_Number-OPLS3e
 r_mmod_Relative_Potential_Energy-OPLS3e_global
 i_matsci_Workflow_Stage
 i_j_Geometry_convergence_category
 r_j_Enthalpy_(kcal/mol)_298.15K_1.00E+00atm
 r_j_Free_Energy_(kcal/mol)_298.15K_1.00E+00atm
 r_j_Internal_Energy_(kcal/mol)_298.15K_1.00E+00atm
 r_j_Heat_Capacity_(cal/mol/K)_298.15K_1.00E+00atm
 r_j_ln(Q)_(kcal/mol)_298.15K_1.00E+00atm
 r_j_Enthalpy_(kcal/mol)_308.15K_1.00E+00atm
 r_j_Free_Energy_(kcal/mol)_308.15K_1.00E+00atm
 r_j_Internal_Energy_(kcal/mol)_308.15K_1.00E+00atm
 r_j_Heat_Capacity_(cal/mol/K)_308.15K_1.00E+00atm
 r_j_ln(Q)_(kcal/mol)_308.15K_1.00E+00atm
 r_j_Enthalpy_(kcal/mol)_318.15K_1.00E+00atm
 r_j_Free_Energy_(kcal/mol)_318.15K_1.00E+00atm
 r_j_Internal_Energy_(kcal/mol)_318.15K_1.00E+00atm
 r_j_Heat_Capacity_(cal/mol/K)_318.15K_1.00E+00atm
 r_j_ln(Q)_(kcal/mol)_318.15K_1.00E+00atm
 r_j_Enthalpy_(kcal/mol)_328.15K_1.00E+00atm
 r_j_Free_Energy_(kcal/mol)_328.15K_1.00E+00atm
 r_j_Internal_Energy_(kcal/mol)_328.15K_1.00E+00atm
 r_j_Heat_Capacity_(cal/mol/K)_328.15K_1.00E+00atm
 r_j_ln(Q)_(kcal/mol)_328.15K_1.00E+00atm
 r_j_Enthalpy_(kcal/mol)_338.15K_1.00E+00atm
 r_j_Free_Energy_(kcal/mol)_338.15K_1.00E+00atm
 r_j_Internal_Energy_(kcal/mol)_338.15K_1.00E+00atm
 r_j_Heat_Capacity_(cal/mol/K)_338.15K_1.00E+00atm
 r_j_ln(Q)_(kcal/mol)_338.15K_1.00E+00atm
 r_j_Enthalpy_(kcal/mol)_348.15K_1.00E+00atm
 r_j_Free_Energy_(kcal/mol)_348.15K_1.00E+00atm
 r_j_Internal_Energy_(kcal/mol)_348.15K_1.00E+00atm
 r_j_Heat_Capacity_(cal/mol/K)_348.15K_1.00E+00atm
 r_j_ln(Q)_(kcal/mol)_348.15K_1.00E+00atm
 r_j_Enthalpy_(kcal/mol)_358.15K_1.00E+00atm
 r_j_Free_Energy_(kcal/mol)_358.15K_1.00E+00atm
 r_j_Internal_Energy_(kcal/mol)_358.15K_1.00E+00atm
 r_j_Heat_Capacity_(cal/mol/K)_358.15K_1.00E+00atm
 r_j_ln(Q)_(kcal/mol)_358.15K_1.00E+00atm
 r_j_Enthalpy_(kcal/mol)_368.15K_1.00E+00atm
 r_j_Free_Energy_(kcal/mol)_368.15K_1.00E+00atm
 r_j_Internal_Energy_(kcal/mol)_368.15K_1.00E+00atm
 r_j_Heat_Capacity_(cal/mol/K)_368.15K_1.00E+00atm
 r_j_ln(Q)_(kcal/mol)_368.15K_1.00E+00atm
 r_j_Enthalpy_(kcal/mol)_378.15K_1.00E+00atm
 r_j_Free_Energy_(kcal/mol)_378.15K_1.00E+00atm
 r_j_Internal_Energy_(kcal/mol)_378.15K_1.00E+00atm
 r_j_Heat_Capacity_(cal/mol/K)_378.15K_1.00E+00atm
 r_j_ln(Q)_(kcal/mol)_378.15K_1.00E+00atm
 r_j_Enthalpy_(kcal/mol)_388.15K_1.00E+00atm
 r_j_Free_Energy_(kcal/mol)_388.15K_1.00E+00atm
 r_j_Internal_Energy_(kcal/mol)_388.15K_1.00E+00atm
 r_j_Heat_Capacity_(cal/mol/K)_388.15K_1.00E+00atm
 r_j_ln(Q)_(kcal/mol)_388.15K_1.00E+00atm
 r_j_Zero_Point_Energy_(kcal/mol)_stage_2
 r_j_Total_Internal_Energy_(au)_298.15K_1.00E+00atm_stage_2
 r_j_Total_Enthalpy_(au)_298.15K_1.00E+00atm_stage_2
 r_j_Total_Free_Energy_(au)_298.15K_1.00E+00atm_stage_2
 r_j_Entropy_(cal/mol/K)_298.15K_1.00E+00atm_stage_2
 r_j_Total_Internal_Energy_(au)_308.15K_1.00E+00atm_stage_2
 r_j_Total_Enthalpy_(au)_308.15K_1.00E+00atm_stage_2
 r_j_Total_Free_Energy_(au)_308.15K_1.00E+00atm_stage_2
 r_j_Entropy_(cal/mol/K)_308.15K_1.00E+00atm_stage_2
 r_j_Total_Internal_Energy_(au)_318.15K_1.00E+00atm_stage_2
 r_j_Total_Enthalpy_(au)_318.15K_1.00E+00atm_stage_2
 r_j_Total_Free_Energy_(au)_318.15K_1.00E+00atm_stage_2
 r_j_Entropy_(cal/mol/K)_318.15K_1.00E+00atm_stage_2
 r_j_Total_Internal_Energy_(au)_328.15K_1.00E+00atm_stage_2
 r_j_Total_Enthalpy_(au)_328.15K_1.00E+00atm_stage_2
 r_j_Total_Free_Energy_(au)_328.15K_1.00E+00atm_stage_2
 r_j_Entropy_(cal/mol/K)_328.15K_1.00E+00atm_stage_2
 r_j_Total_Internal_Energy_(au)_338.15K_1.00E+00atm_stage_2
 r_j_Total_Enthalpy_(au)_338.15K_1.00E+00atm_stage_2
 r_j_Total_Free_Energy_(au)_338.15K_1.00E+00atm_stage_2
 r_j_Entropy_(cal/mol/K)_338.15K_1.00E+00atm_stage_2
 r_j_Total_Internal_Energy_(au)_348.15K_1.00E+00atm_stage_2
 r_j_Total_Enthalpy_(au)_348.15K_1.00E+00atm_stage_2
 r_j_Total_Free_Energy_(au)_348.15K_1.00E+00atm_stage_2
 r_j_Entropy_(cal/mol/K)_348.15K_1.00E+00atm_stage_2
 r_j_Total_Internal_Energy_(au)_358.15K_1.00E+00atm_stage_2
 r_j_Total_Enthalpy_(au)_358.15K_1.00E+00atm_stage_2
 r_j_Total_Free_Energy_(au)_358.15K_1.00E+00atm_stage_2
 r_j_Entropy_(cal/mol/K)_358.15K_1.00E+00atm_stage_2
 r_j_Total_Internal_Energy_(au)_368.15K_1.00E+00atm_stage_2
 r_j_Total_Enthalpy_(au)_368.15K_1.00E+00atm_stage_2
 r_j_Total_Free_Energy_(au)_368.15K_1.00E+00atm_stage_2
 r_j_Entropy_(cal/mol/K)_368.15K_1.00E+00atm_stage_2
 r_j_Total_Internal_Energy_(au)_378.15K_1.00E+00atm_stage_2
 r_j_Total_Enthalpy_(au)_378.15K_1.00E+00atm_stage_2
 r_j_Total_Free_Energy_(au)_378.15K_1.00E+00atm_stage_2
 r_j_Entropy_(cal/mol/K)_378.15K_1.00E+00atm_stage_2
 r_j_Total_Internal_Energy_(au)_388.15K_1.00E+00atm_stage_2
 r_j_Total_Enthalpy_(au)_388.15K_1.00E+00atm_stage_2
 r_j_Total_Free_Energy_(au)_388.15K_1.00E+00atm_stage_2
 r_j_Entropy_(cal/mol/K)_388.15K_1.00E+00atm_stage_2
 r_j_Gas_Phase_Energy_stage_2
 r_j_HOMO_stage_2
 r_j_LUMO_stage_2
 s_m_job_name
 r_j_Gas_Phase_Energy
 r_j_HOMO
 r_j_LUMO
 r_j_Zero_Point_Energy_(kcal/mol)
 r_j_Entropy_(cal/mol/K)_298.15K_1.00E+00atm
 r_j_Total_Internal_Energy_(au)_298.15K_1.00E+00atm
 r_j_Total_Enthalpy_(au)_298.15K_1.00E+00atm
 r_j_Total_Free_Energy_(au)_298.15K_1.00E+00atm
 r_j_ESP_min,_kcal/mol
 r_j_ESP_max,_kcal/mol
 r_j_ESP_mean,_kcal/mol
 r_j_ESP_pos_mean,_kcal/mol
 r_j_ESP_neg_mean,_kcal/mol
 r_j_ESP_pos_variance,_(kcal/mol)**2
 r_j_ESP_neg_variance,_(kcal/mol)**2
 r_j_ESP_total_variance,_(kcal/mol)**2
 r_j_ESP_balance
 r_j_ESP_local_polarity,_kcal/mol
 s_j_jname
 i_m_ct_format
 :::
 Epoxy_frag4_product-6 
  378 
  Epoxy_frag4_product-6_stage_2 
  1
  DFT(b3lyp-d3) 
  cc-pvtz(-f) 
  -792.150457805845
  /home/laurikai/Schrodinger_WD/Frag4_LACVP-rxwf_spe_B3LYP-D3_CC-PVTZ-F/Epoxy_frag4_product-6_isomer17.in 
  /home/laurikai/Schrodinger_WD/Frag4_LACVP-rxwf_spe_B3LYP-D3_CC-PVTZ-F/Epoxy_frag4_product-6_isomer17.out 
  /home/laurikai/.schrodinger/tmp 
  tmp0zsgxb6j.mae 
  3
  "Single Point" 
  /home/laurikai/Schrodinger_WD/Frag4_LACVP-rxwf_spe_B3LYP-D3_CC-PVTZ-F/Epoxy_frag4_product-6_isomer17.01.in 
  /home/laurikai/Schrodinger_WD/Frag4_LACVP-rxwf_spe_B3LYP-D3_CC-PVTZ-F/Epoxy_frag4_product-6_isomer17.01.mae 
  /home/laurikai/Schrodinger_WD/Frag4_LACVP-rxwf_spe_B3LYP-D3_CC-PVTZ-F/Epoxy_frag4_product-6_isomer17.log 
  /home/laurikai/Schrodinger_WD/Frag4_LACVP-rxwf_spe_B3LYP-D3_CC-PVTZ-F/Epoxy_frag4_product-6_isomer17.mae 
  631
  42.2163831778867
  3577.60397046837
  55.1461549401023
  0
  1
  intermediate 
  Intermediates 
  Transition_states 
  1
  4.7365417480468
  2
  1
  12.1361767412974
  -27.9495063071581
  11.5436911524702
  73.7947624173299
  47.1733099238405
  13.2115448451911
  -29.787540877252
  12.5991871923415
  76.7909719318739
  48.6440248417462
  14.0110532213523
  -31.1957067214872
  13.3788235044802
  79.1359593033505
  49.3423606783755
  14.8339954501274
  -32.6293712076803
  14.181893669233
  81.4771365636332
  50.0372367683557
  15.6803154206273
  -34.0884706385347
  15.0083415757105
  83.8109206596309
  50.7288652622418
  16.5499218608059
  -35.5729429073607
  15.8580759518668
  86.1338721194492
  51.4174362350505
  17.4426900391565
  -37.0827263734045
  16.730972066195
  88.4427457585981
  52.1031191879251
  18.3584639023967
  -38.617758916774
  17.6268738654128
  90.7345274780259
  52.7860645505508
  19.2970585192995
  -40.177977158612
  18.5455964182932
  93.0064590032886
  53.4664051650878
  20.2582627192352
  -41.7633158312524
  19.4869285542065
  95.2560523847598
  54.1442577351653
  241.015791372306
  -791.501826738573
  -791.50088255268
  -791.565965921755
  136.979474873598
  -791.500621684843
  -791.4996458308
  -791.568169236069
  139.539463645767
  -791.499379255287
  -791.498371733095
  -791.570413291197
  142.092597651546
  -791.498099481509
  -791.497060291167
  -791.572697980998
  144.639240157878
  -791.496782452929
  -791.495711594437
  -791.575023203964
  147.179612772917
  -791.495428314997
  -791.494325788354
  -791.577388861121
  149.713815218057
  -791.494037266485
  -791.492903071693
  -791.579794854238
  152.241843955217
  -791.492609556081
  -791.491443693138
  -791.582241084322
  154.763609450416
  -791.49114547849
  -791.489947947398
  -791.584727450372
  157.278951944761
  -791.489645370235
  -791.488416170993
  -791.587253848376
  159.787655675609
  -791.904782881907
  -0.213148580288829
  0.00054144706674154
  828_Epoxy_frag4_rxwf_LACVPss 
  -792.150457805845
  -0.22187129862581
  -0.0141950799883127
  239.185780947022
  134.448039739915
  -791.750894956062
  -791.749950770169
  -791.813831372718
  -36.7289051063014
  20.1051137931058
  1.51197127496926
  6.65945611143894
  -9.84334171634398
  16.647073306738
  86.6837058592227
  103.330779165961
  0.135149969920974
  7.21991719945277
  Epoxy_frag4_product-6_isomer17 
  2
 m_depend[87] { 
  # First column is dependency index #
  i_m_depend_dependency
  s_m_depend_property
  :::
  1 20 i_m_Spin_multiplicity 
  2 20 s_j_QM_Method 
  3 20 s_j_QM_Basis 
  4 20 r_j_Final_Energy 
  5 20 s_j_Jaguar_input_file 
  6 20 s_j_Jaguar_output_file 
  7 20 s_j_Task 
  8 20 s_j_Jaguar_restart_input_file 
  9 20 s_j_Jaguar_restart_mae_file 
  10 20 s_j_Jaguar_log_file 
  11 20 s_j_Jaguar_mae_file 
  12 20 i_j_Number_of_canonical_orbitals 
  13 20 r_j_Lowest_Frequency_(cm-1) 
  14 20 r_j_Highest_Frequency_(cm-1) 
  15 20 r_j_2nd_Lowest_Frequency_(cm-1) 
  16 20 i_j_Num_Negative_Frequencies 
  17 10 i_mmod_Serial_Number-OPLS3e 
  18 20 i_j_Geometry_convergence_category 
  19 20 r_j_Enthalpy_(kcal/mol)_298.15K_1.00E+00atm 
  20 20 r_j_Free_Energy_(kcal/mol)_298.15K_1.00E+00atm 
  21 20 r_j_Internal_Energy_(kcal/mol)_298.15K_1.00E+00atm 
  22 20 r_j_Heat_Capacity_(cal/mol/K)_298.15K_1.00E+00atm 
  23 20 r_j_ln(Q)_(kcal/mol)_298.15K_1.00E+00atm 
  24 20 r_j_Enthalpy_(kcal/mol)_308.15K_1.00E+00atm 
  25 20 r_j_Free_Energy_(kcal/mol)_308.15K_1.00E+00atm 
  26 20 r_j_Internal_Energy_(kcal/mol)_308.15K_1.00E+00atm 
  27 20 r_j_Heat_Capacity_(cal/mol/K)_308.15K_1.00E+00atm 
  28 20 r_j_ln(Q)_(kcal/mol)_308.15K_1.00E+00atm 
  29 20 r_j_Enthalpy_(kcal/mol)_318.15K_1.00E+00atm 
  30 20 r_j_Free_Energy_(kcal/mol)_318.15K_1.00E+00atm 
  31 20 r_j_Internal_Energy_(kcal/mol)_318.15K_1.00E+00atm 
  32 20 r_j_Heat_Capacity_(cal/mol/K)_318.15K_1.00E+00atm 
  33 20 r_j_ln(Q)_(kcal/mol)_318.15K_1.00E+00atm 
  34 20 r_j_Enthalpy_(kcal/mol)_328.15K_1.00E+00atm 
  35 20 r_j_Free_Energy_(kcal/mol)_328.15K_1.00E+00atm 
  36 20 r_j_Internal_Energy_(kcal/mol)_328.15K_1.00E+00atm 
  37 20 r_j_Heat_Capacity_(cal/mol/K)_328.15K_1.00E+00atm 
  38 20 r_j_ln(Q)_(kcal/mol)_328.15K_1.00E+00atm 
  39 20 r_j_Enthalpy_(kcal/mol)_338.15K_1.00E+00atm 
  40 20 r_j_Free_Energy_(kcal/mol)_338.15K_1.00E+00atm 
  41 20 r_j_Internal_Energy_(kcal/mol)_338.15K_1.00E+00atm 
  42 20 r_j_Heat_Capacity_(cal/mol/K)_338.15K_1.00E+00atm 
  43 20 r_j_ln(Q)_(kcal/mol)_338.15K_1.00E+00atm 
  44 20 r_j_Enthalpy_(kcal/mol)_348.15K_1.00E+00atm 
  45 20 r_j_Free_Energy_(kcal/mol)_348.15K_1.00E+00atm 
  46 20 r_j_Internal_Energy_(kcal/mol)_348.15K_1.00E+00atm 
  47 20 r_j_Heat_Capacity_(cal/mol/K)_348.15K_1.00E+00atm 
  48 20 r_j_ln(Q)_(kcal/mol)_348.15K_1.00E+00atm 
  49 20 r_j_Enthalpy_(kcal/mol)_358.15K_1.00E+00atm 
  50 20 r_j_Free_Energy_(kcal/mol)_358.15K_1.00E+00atm 
  51 20 r_j_Internal_Energy_(kcal/mol)_358.15K_1.00E+00atm 
  52 20 r_j_Heat_Capacity_(cal/mol/K)_358.15K_1.00E+00atm 
  53 20 r_j_ln(Q)_(kcal/mol)_358.15K_1.00E+00atm 
  54 20 r_j_Enthalpy_(kcal/mol)_368.15K_1.00E+00atm 
  55 20 r_j_Free_Energy_(kcal/mol)_368.15K_1.00E+00atm 
  56 20 r_j_Internal_Energy_(kcal/mol)_368.15K_1.00E+00atm 
  57 20 r_j_Heat_Capacity_(cal/mol/K)_368.15K_1.00E+00atm 
  58 20 r_j_ln(Q)_(kcal/mol)_368.15K_1.00E+00atm 
  59 20 r_j_Enthalpy_(kcal/mol)_378.15K_1.00E+00atm 
  60 20 r_j_Free_Energy_(kcal/mol)_378.15K_1.00E+00atm 
  61 20 r_j_Internal_Energy_(kcal/mol)_378.15K_1.00E+00atm 
  62 20 r_j_Heat_Capacity_(cal/mol/K)_378.15K_1.00E+00atm 
  63 20 r_j_ln(Q)_(kcal/mol)_378.15K_1.00E+00atm 
  64 20 r_j_Enthalpy_(kcal/mol)_388.15K_1.00E+00atm 
  65 20 r_j_Free_Energy_(kcal/mol)_388.15K_1.00E+00atm 
  66 20 r_j_Internal_Energy_(kcal/mol)_388.15K_1.00E+00atm 
  67 20 r_j_Heat_Capacity_(cal/mol/K)_388.15K_1.00E+00atm 
  68 20 r_j_ln(Q)_(kcal/mol)_388.15K_1.00E+00atm 
  69 30 s_m_job_name 
  70 20 r_j_Gas_Phase_Energy 
  71 20 r_j_HOMO 
  72 20 r_j_LUMO 
  73 20 r_j_Zero_Point_Energy_(kcal/mol) 
  74 20 r_j_Entropy_(cal/mol/K)_298.15K_1.00E+00atm 
  75 20 r_j_Total_Internal_Energy_(au)_298.15K_1.00E+00atm 
  76 20 r_j_Total_Enthalpy_(au)_298.15K_1.00E+00atm 
  77 20 r_j_Total_Free_Energy_(au)_298.15K_1.00E+00atm 
  78 20 r_j_ESP_min,_kcal/mol 
  79 20 r_j_ESP_max,_kcal/mol 
  80 20 r_j_ESP_mean,_kcal/mol 
  81 20 r_j_ESP_pos_mean,_kcal/mol 
  82 20 r_j_ESP_neg_mean,_kcal/mol 
  83 20 r_j_ESP_pos_variance,_(kcal/mol)**2 
  84 20 r_j_ESP_neg_variance,_(kcal/mol)**2 
  85 20 r_j_ESP_total_variance,_(kcal/mol)**2 
  86 20 r_j_ESP_balance 
  87 20 r_j_ESP_local_polarity,_kcal/mol 
  :::
 } 
 m_atom[43] { 
  # First column is atom index #
  i_m_mmod_type
  r_m_x_coord
  r_m_y_coord
  r_m_z_coord
  i_m_color
  r_m_charge1
  r_m_charge2
  i_m_atomic_number
  i_m_formal_charge
  s_m_color_rgb
  s_m_atom_name
  r_j_EPN
  r_j_Max_surface_ESP
  r_j_Min_surface_ESP
  i_m_Hcount
  i_rdk_index
  r_j_Mulliken_Charges
  i_j_separated_energy_at_no
  b_matsci_Reaction_Workflow_Keep_Atom
  i_matsci_Reaction_Workflow_Superposition_Atom
  :::
  1 3 0.996274 0.552494 0.856584 2 0.13539 0.13539 6 0 A0A0A0  C1  -14.7008344865209 0 0 2 3 <> <> <> <>
  2 16 0.378474 1.740561 0.361248 70 -0.33584 -0.33584 8 0 FF2F2F  O2  -22.3073165380235 -0.698879740083225 -22.9088144300773 0 4 <> <> <> <>
  3 2 0.951408 2.951267 0.638557 2 0.16957 0.16957 6 0 A0A0A0  C3  -14.6986107277811 -2.04097607116383 -15.6980106492818 0 5 <> <> <> <>
  4 2 0.272715 4.074122 0.146561 2 -0.18733 -0.18733 6 0 A0A0A0  C4  -14.7625288537356 -5.54215988752226 -16.3438901017593 1 6 <> <> <> <>
  5 2 0.778591 5.346123 0.368951 2 -0.09439 -0.09439 6 0 A0A0A0  C5  -14.7598838475552 -7.55830568546879 -16.3331555171949 1 7 <> <> <> <>
  6 2 1.972015 5.560664 1.084849 2 -0.11249 -0.11249 6 0 A0A0A0  C6  -14.7569323258111 -11.7308231381301 -15.8870311224296 0 8 <> <> <> <>
  7 2 2.627330 4.425287 1.567272 2 -0.09439 -0.09439 6 0 A0A0A0  C7  -14.7605854052774 -6.17168548302392 -16.1341050948422 1 9 <> <> <> <>
  8 2 2.135151 3.131685 1.354881 2 -0.18733 -0.18733 6 0 A0A0A0  C8  -14.7607239230214 -3.66737080996131 -16.1116641991942 1 10 <> <> <> <>
  9 3 2.486739 6.993929 1.301869 2 0.01830 0.01830 6 0 A0A0A0  C9  -14.7306993883989 0 0 0 11 <> <> <> <>
  10 3 2.733209 7.665918 -0.069254 2 -0.16417 -0.16417 6 0 A0A0A0  C10  -14.7680465642802 0 0 3 12 <> <> <> <>
  11 3 3.805186 7.028265 2.095962 2 -0.16417 -0.16417 6 0 A0A0A0  C11  -14.7676190100621 0 0 3 13 <> <> <> <>
  12 3 1.429822 7.806000 2.086514 2 -0.16417 -0.16417 6 0 A0A0A0  C12  -14.7684588736418 0 0 3 14 <> <> <> <>
  13 41 1.057028 0.588562 1.952068 21 0.00817 0.00817 1 0 FFFFFF  H13  -1.11439669199313 13.5025712182719 -26.5094594889798 0 <> <> <> <> <>
  14 41 2.014011 0.459265 0.447213 21 0.00817 0.00817 1 0 FFFFFF  H14  -1.10997445102742 14.8963236286226 -3.21437330523304 0 <> <> <> <> <>
  15 41 -0.652441 3.925576 -0.402118 21 0.13584 0.13584 1 0 FFFFFF  H15  -1.10731772742078 14.7472381644297 -11.6412881776391 0 <> <> <> <> <>
  16 41 0.226315 6.194478 -0.024903 21 0.12580 0.12580 1 0 FFFFFF  H16  -1.11235153823042 14.771031201425 -9.707303379597 0 <> <> <> <> <>
  17 41 3.549913 4.523663 2.128073 21 0.12580 0.12580 1 0 FFFFFF  H17  -1.11469086707883 12.7856726959451 -9.1310480017916 0 <> <> <> <> <>
  18 41 2.682633 2.285634 1.752522 21 0.13584 0.13584 1 0 FFFFFF  H18  -1.10517343632323 17.0602534212633 -9.54667763374217 0 <> <> <> <> <>
  19 41 1.818470 7.715276 -0.667369 21 0.05874 0.05874 1 0 FFFFFF  H19  -1.1293100430061 12.7347734937235 -8.07512028751689 0 <> <> <> <> <>
  20 41 3.097899 8.690839 0.065604 21 0.05874 0.05874 1 0 FFFFFF  H20  -1.12901255446951 8.71237297827636 -0.908370881525632 0 <> <> <> <> <>
  21 41 3.480026 7.110236 -0.645796 21 0.05874 0.05874 1 0 FFFFFF  H21  -1.13042959923105 6.34183470676235 -11.7827129589815 0 <> <> <> <> <>
  22 41 3.688434 6.594190 3.094500 21 0.05874 0.05874 1 0 FFFFFF  H22  -1.12795724072722 7.96232143890189 -5.8292415526469 0 <> <> <> <> <>
  23 41 4.604597 6.488760 1.577114 21 0.05874 0.05874 1 0 FFFFFF  H23  -1.1278866320272 8.32392101150871 -4.60845061970251 0 <> <> <> <> <>
  24 41 4.133828 8.065129 2.222634 21 0.05874 0.05874 1 0 FFFFFF  H24  -1.12756767261163 9.26544434529762 -0.0905612155008769 0 <> <> <> <> <>
  25 41 1.239389 7.352487 3.064657 21 0.05874 0.05874 1 0 FFFFFF  H25  -1.13100181563571 5.44173257001296 -12.9356876458904 0 <> <> <> <> <>
  26 41 1.776107 8.833652 2.246951 21 0.05874 0.05874 1 0 FFFFFF  H26  -1.12938789255656 8.54331535791702 -1.50088085547388 0 <> <> <> <> <>
  27 41 0.477265 7.856035 1.550681 21 0.05874 0.05874 1 0 FFFFFF  H27  -1.12983622356228 12.6360431715949 -9.28963978870624 0 <> <> <> <> <>
  28 3 -0.109878 -0.736987 -1.071892 2 -0.09497 -0.09497 6 0 A0A0A0  C28  -14.7260701082747 0 0 2 <> -0.13193 1 1 <>
  29 18 -1.068867 -0.703218 1.148461 70 -0.99424 -0.99424 8 -1 FF2F2F  O1  -22.3633251996698 -12.5546890234081 -36.7289051063014 0 <> -0.65653 2 1 <>
  30 3 0.156085 -0.660483 0.448209 2 0.46976 0.46976 6 0 A0A0A0  C2  -14.698918044428 0 0 1 <> 0.30718 3 1 2
  31 41 0.814679 -0.527210 -1.637868 21 0.08124 0.08124 1 0 FFFFFF  H1  -1.12156046989791 13.7511294939309 0.970661178612813 0 <> 0.14046 5 1 <>
  32 41 -0.409967 -1.762174 -1.309072 21 0.08124 0.08124 1 0 FFFFFF  H2  -1.12121458928983 12.3370585403693 -16.232111023843 0 <> 0.12129 6 1 <>
  33 41 0.746438 -1.540345 0.743307 21 -0.06688 -0.06688 1 0 FFFFFF  H3  -1.12092503892956 14.3737128115187 -22.0575965653521 0 <> -0.09815 7 1 3
  34 3 -1.789794 -0.038830 -2.751381 2 -0.06352 -0.06352 6 0 A0A0A0  C34  -14.725174095522 0 0 2 <> -0.07664 11 1 <>
  35 32 -1.220719 0.153233 -1.414059 43 -0.20484 -0.20484 7 1 5757FF  N1  -18.3809391153229 -10.9665888215023 -13.6422353016529 2 <> -0.4673 12 1 <>
  36 3 -2.719412 -1.252041 -2.818077 2 -0.21067 -0.21067 6 0 A0A0A0  C36  -14.7651416258595 0 0 3 <> -0.33322 13 1 <>
  37 41 -2.364355 0.863108 -2.991747 21 0.11541 0.11541 1 0 FFFFFF  H7  -1.12385624999781 14.2124413880276 -10.0207695155339 0 <> 0.15205 14 1 <>
  38 41 -1.007247 -0.127789 -3.526875 21 0.11541 0.11541 1 0 FFFFFF  H8  -1.13057234044234 8.49272924057193 4.19334014060462 0 <> 0.13507 15 1 <>
  39 44 -0.908202 1.111677 -1.293496 21 0.30305 0.30305 1 0 FFFFFF  H9  -1.06968964650073 20.1051137931058 -15.2473348706193 0 <> 0.28111 16 1 <>
  40 44 -1.701534 -0.286163 0.532871 21 0.30305 0.30305 1 0 FFFFFF  H10  -1.02900385075188 10.4610442653932 -25.8795640316773 0 <> 0.32093 17 1 <>
  41 41 -3.167591 -1.338720 -3.813439 21 0.09289 0.09289 1 0 FFFFFF  H11  -1.12382328352624 9.82971518366143 -0.65408587157343 0 <> 0.1371 18 1 <>
  42 41 -2.185593 -2.185998 -2.615583 21 0.09289 0.09289 1 0 FFFFFF  H12  -1.12636438848276 11.9241730179109 -5.14282185747885 0 <> 0.13472 19 1 <>
  43 41 -3.520391 -1.155750 -2.079086 21 0.09289 0.09289 1 0 FFFFFF  H43  -1.12931639898597 5.44556338721503 -12.5663493252093 0 <> 0.15138 20 1 <>
  :::
 } 
 m_bond[43] { 
  # First column is bond index #
  i_m_from
  i_m_to
  i_m_order
  :::
  1 1 2 1
  2 1 13 1
  3 1 14 1
  4 1 30 1
  5 2 3 1
  6 3 8 2
  7 3 4 1
  8 4 5 2
  9 4 15 1
  10 5 6 1
  11 5 16 1
  12 6 7 2
  13 6 9 1
  14 7 8 1
  15 7 17 1
  16 8 18 1
  17 9 10 1
  18 9 11 1
  19 9 12 1
  20 10 19 1
  21 10 20 1
  22 10 21 1
  23 11 22 1
  24 11 23 1
  25 11 24 1
  26 12 25 1
  27 12 26 1
  28 12 27 1
  29 28 31 1
  30 28 32 1
  31 28 35 1
  32 28 30 1
  33 29 30 1
  34 30 33 1
  35 34 37 1
  36 34 38 1
  37 34 35 1
  38 34 36 1
  39 35 40 1
  40 35 39 1
  41 36 43 1
  42 36 41 1
  43 36 42 1
  :::
 } 
} 

f_m_ct { 
 s_m_title
 s_m_entry_id
 s_m_entry_name
 i_m_Spin_multiplicity
 s_j_QM_Method
 s_j_QM_Basis
 r_j_Final_Energy
 s_j_Jaguar_input_file
 s_j_Jaguar_output_file
 s_m_Source_Path
 s_m_Source_File
 i_m_Source_File_Index
 s_j_Task
 s_j_Jaguar_restart_input_file
 s_j_Jaguar_restart_mae_file
 s_j_Jaguar_log_file
 s_j_Jaguar_mae_file
 i_j_Number_of_canonical_orbitals
 r_j_Lowest_Frequency_(cm-1)
 r_j_Highest_Frequency_(cm-1)
 r_j_2nd_Lowest_Frequency_(cm-1)
 i_j_Num_Negative_Frequencies
 b_matsci_Reaction_Workflow_Structure
 s_matsci_Reaction_Workflow_Conformers_Group
 s_matsci_Reaction_Workflow_Sibling_Group
 s_matsci_Reaction_Workflow_Parent_Conformer_Groups
 i_mmod_Serial_Number-OPLS3e
 r_mmod_Relative_Potential_Energy-OPLS3e_global
 i_matsci_Workflow_Stage
 i_j_Geometry_convergence_category
 r_j_Enthalpy_(kcal/mol)_298.15K_1.00E+00atm
 r_j_Free_Energy_(kcal/mol)_298.15K_1.00E+00atm
 r_j_Internal_Energy_(kcal/mol)_298.15K_1.00E+00atm
 r_j_Heat_Capacity_(cal/mol/K)_298.15K_1.00E+00atm
 r_j_ln(Q)_(kcal/mol)_298.15K_1.00E+00atm
 r_j_Enthalpy_(kcal/mol)_308.15K_1.00E+00atm
 r_j_Free_Energy_(kcal/mol)_308.15K_1.00E+00atm
 r_j_Internal_Energy_(kcal/mol)_308.15K_1.00E+00atm
 r_j_Heat_Capacity_(cal/mol/K)_308.15K_1.00E+00atm
 r_j_ln(Q)_(kcal/mol)_308.15K_1.00E+00atm
 r_j_Enthalpy_(kcal/mol)_318.15K_1.00E+00atm
 r_j_Free_Energy_(kcal/mol)_318.15K_1.00E+00atm
 r_j_Internal_Energy_(kcal/mol)_318.15K_1.00E+00atm
 r_j_Heat_Capacity_(cal/mol/K)_318.15K_1.00E+00atm
 r_j_ln(Q)_(kcal/mol)_318.15K_1.00E+00atm
 r_j_Enthalpy_(kcal/mol)_328.15K_1.00E+00atm
 r_j_Free_Energy_(kcal/mol)_328.15K_1.00E+00atm
 r_j_Internal_Energy_(kcal/mol)_328.15K_1.00E+00atm
 r_j_Heat_Capacity_(cal/mol/K)_328.15K_1.00E+00atm
 r_j_ln(Q)_(kcal/mol)_328.15K_1.00E+00atm
 r_j_Enthalpy_(kcal/mol)_338.15K_1.00E+00atm
 r_j_Free_Energy_(kcal/mol)_338.15K_1.00E+00atm
 r_j_Internal_Energy_(kcal/mol)_338.15K_1.00E+00atm
 r_j_Heat_Capacity_(cal/mol/K)_338.15K_1.00E+00atm
 r_j_ln(Q)_(kcal/mol)_338.15K_1.00E+00atm
 r_j_Enthalpy_(kcal/mol)_348.15K_1.00E+00atm
 r_j_Free_Energy_(kcal/mol)_348.15K_1.00E+00atm
 r_j_Internal_Energy_(kcal/mol)_348.15K_1.00E+00atm
 r_j_Heat_Capacity_(cal/mol/K)_348.15K_1.00E+00atm
 r_j_ln(Q)_(kcal/mol)_348.15K_1.00E+00atm
 r_j_Enthalpy_(kcal/mol)_358.15K_1.00E+00atm
 r_j_Free_Energy_(kcal/mol)_358.15K_1.00E+00atm
 r_j_Internal_Energy_(kcal/mol)_358.15K_1.00E+00atm
 r_j_Heat_Capacity_(cal/mol/K)_358.15K_1.00E+00atm
 r_j_ln(Q)_(kcal/mol)_358.15K_1.00E+00atm
 r_j_Enthalpy_(kcal/mol)_368.15K_1.00E+00atm
 r_j_Free_Energy_(kcal/mol)_368.15K_1.00E+00atm
 r_j_Internal_Energy_(kcal/mol)_368.15K_1.00E+00atm
 r_j_Heat_Capacity_(cal/mol/K)_368.15K_1.00E+00atm
 r_j_ln(Q)_(kcal/mol)_368.15K_1.00E+00atm
 r_j_Enthalpy_(kcal/mol)_378.15K_1.00E+00atm
 r_j_Free_Energy_(kcal/mol)_378.15K_1.00E+00atm
 r_j_Internal_Energy_(kcal/mol)_378.15K_1.00E+00atm
 r_j_Heat_Capacity_(cal/mol/K)_378.15K_1.00E+00atm
 r_j_ln(Q)_(kcal/mol)_378.15K_1.00E+00atm
 r_j_Enthalpy_(kcal/mol)_388.15K_1.00E+00atm
 r_j_Free_Energy_(kcal/mol)_388.15K_1.00E+00atm
 r_j_Internal_Energy_(kcal/mol)_388.15K_1.00E+00atm
 r_j_Heat_Capacity_(cal/mol/K)_388.15K_1.00E+00atm
 r_j_ln(Q)_(kcal/mol)_388.15K_1.00E+00atm
 r_j_Zero_Point_Energy_(kcal/mol)_stage_2
 r_j_Total_Internal_Energy_(au)_298.15K_1.00E+00atm_stage_2
 r_j_Total_Enthalpy_(au)_298.15K_1.00E+00atm_stage_2
 r_j_Total_Free_Energy_(au)_298.15K_1.00E+00atm_stage_2
 r_j_Entropy_(cal/mol/K)_298.15K_1.00E+00atm_stage_2
 r_j_Total_Internal_Energy_(au)_308.15K_1.00E+00atm_stage_2
 r_j_Total_Enthalpy_(au)_308.15K_1.00E+00atm_stage_2
 r_j_Total_Free_Energy_(au)_308.15K_1.00E+00atm_stage_2
 r_j_Entropy_(cal/mol/K)_308.15K_1.00E+00atm_stage_2
 r_j_Total_Internal_Energy_(au)_318.15K_1.00E+00atm_stage_2
 r_j_Total_Enthalpy_(au)_318.15K_1.00E+00atm_stage_2
 r_j_Total_Free_Energy_(au)_318.15K_1.00E+00atm_stage_2
 r_j_Entropy_(cal/mol/K)_318.15K_1.00E+00atm_stage_2
 r_j_Total_Internal_Energy_(au)_328.15K_1.00E+00atm_stage_2
 r_j_Total_Enthalpy_(au)_328.15K_1.00E+00atm_stage_2
 r_j_Total_Free_Energy_(au)_328.15K_1.00E+00atm_stage_2
 r_j_Entropy_(cal/mol/K)_328.15K_1.00E+00atm_stage_2
 r_j_Total_Internal_Energy_(au)_338.15K_1.00E+00atm_stage_2
 r_j_Total_Enthalpy_(au)_338.15K_1.00E+00atm_stage_2
 r_j_Total_Free_Energy_(au)_338.15K_1.00E+00atm_stage_2
 r_j_Entropy_(cal/mol/K)_338.15K_1.00E+00atm_stage_2
 r_j_Total_Internal_Energy_(au)_348.15K_1.00E+00atm_stage_2
 r_j_Total_Enthalpy_(au)_348.15K_1.00E+00atm_stage_2
 r_j_Total_Free_Energy_(au)_348.15K_1.00E+00atm_stage_2
 r_j_Entropy_(cal/mol/K)_348.15K_1.00E+00atm_stage_2
 r_j_Total_Internal_Energy_(au)_358.15K_1.00E+00atm_stage_2
 r_j_Total_Enthalpy_(au)_358.15K_1.00E+00atm_stage_2
 r_j_Total_Free_Energy_(au)_358.15K_1.00E+00atm_stage_2
 r_j_Entropy_(cal/mol/K)_358.15K_1.00E+00atm_stage_2
 r_j_Total_Internal_Energy_(au)_368.15K_1.00E+00atm_stage_2
 r_j_Total_Enthalpy_(au)_368.15K_1.00E+00atm_stage_2
 r_j_Total_Free_Energy_(au)_368.15K_1.00E+00atm_stage_2
 r_j_Entropy_(cal/mol/K)_368.15K_1.00E+00atm_stage_2
 r_j_Total_Internal_Energy_(au)_378.15K_1.00E+00atm_stage_2
 r_j_Total_Enthalpy_(au)_378.15K_1.00E+00atm_stage_2
 r_j_Total_Free_Energy_(au)_378.15K_1.00E+00atm_stage_2
 r_j_Entropy_(cal/mol/K)_378.15K_1.00E+00atm_stage_2
 r_j_Total_Internal_Energy_(au)_388.15K_1.00E+00atm_stage_2
 r_j_Total_Enthalpy_(au)_388.15K_1.00E+00atm_stage_2
 r_j_Total_Free_Energy_(au)_388.15K_1.00E+00atm_stage_2
 r_j_Entropy_(cal/mol/K)_388.15K_1.00E+00atm_stage_2
 r_j_Gas_Phase_Energy_stage_2
 r_j_HOMO_stage_2
 r_j_LUMO_stage_2
 s_m_job_name
 r_j_Gas_Phase_Energy
 r_j_HOMO
 r_j_LUMO
 r_j_Zero_Point_Energy_(kcal/mol)
 r_j_Entropy_(cal/mol/K)_298.15K_1.00E+00atm
 r_j_Total_Internal_Energy_(au)_298.15K_1.00E+00atm
 r_j_Total_Enthalpy_(au)_298.15K_1.00E+00atm
 r_j_Total_Free_Energy_(au)_298.15K_1.00E+00atm
 r_j_ESP_min,_kcal/mol
 r_j_ESP_max,_kcal/mol
 r_j_ESP_mean,_kcal/mol
 r_j_ESP_pos_mean,_kcal/mol
 r_j_ESP_neg_mean,_kcal/mol
 r_j_ESP_pos_variance,_(kcal/mol)**2
 r_j_ESP_neg_variance,_(kcal/mol)**2
 r_j_ESP_total_variance,_(kcal/mol)**2
 r_j_ESP_balance
 r_j_ESP_local_polarity,_kcal/mol
 s_j_jname
 i_m_ct_format
 :::
 Epoxy_frag4_product-4 
  379 
  Epoxy_frag4_product-4_stage_2 
  1
  DFT(b3lyp-d3) 
  cc-pvtz(-f) 
  -792.151415275355
  /home/laurikai/Schrodinger_WD/Frag4_LACVP-rxwf_spe_B3LYP-D3_CC-PVTZ-F/Epoxy_frag4_product-4_isomer18.in 
  /home/laurikai/Schrodinger_WD/Frag4_LACVP-rxwf_spe_B3LYP-D3_CC-PVTZ-F/Epoxy_frag4_product-4_isomer18.out 
  /home/laurikai/.schrodinger/tmp 
  tmp0zsgxb6j.mae 
  3
  "Single Point" 
  /home/laurikai/Schrodinger_WD/Frag4_LACVP-rxwf_spe_B3LYP-D3_CC-PVTZ-F/Epoxy_frag4_product-4_isomer18.01.in 
  /home/laurikai/Schrodinger_WD/Frag4_LACVP-rxwf_spe_B3LYP-D3_CC-PVTZ-F/Epoxy_frag4_product-4_isomer18.01.mae 
  /home/laurikai/Schrodinger_WD/Frag4_LACVP-rxwf_spe_B3LYP-D3_CC-PVTZ-F/Epoxy_frag4_product-4_isomer18.log 
  /home/laurikai/Schrodinger_WD/Frag4_LACVP-rxwf_spe_B3LYP-D3_CC-PVTZ-F/Epoxy_frag4_product-4_isomer18.mae 
  631
  30.5099417425489
  3511.79227038158
  57.6207563922901
  0
  1
  intermediate 
  Intermediates 
  Transition_states 
  1
  2.1203956604004
  2
  3
  11.9790672022387
  -27.612202548537
  11.3865816134115
  73.4951637946779
  46.6040070327967
  13.0225084221638
  -29.3686318100636
  12.4101507693141
  76.4404145249265
  47.9599326854075
  13.818616564736
  -30.7570136227596
  13.186386847864
  78.806310108749
  48.6484782381478
  14.6383628328465
  -32.1707903870621
  13.9862610519521
  81.1674327811691
  49.3340017304307
  15.4816814734734
  -33.6099076480488
  14.8097076285566
  83.5201980831621
  50.0166902362254
  16.3484715986526
  -35.0743117094327
  15.6566256897134
  85.8611729628204
  50.6967104325484
  17.2385989587888
  -36.563948582427
  16.5268809858272
  88.1871251752448
  51.3742099701085
  18.1518981395803
  -38.0787631078143
  17.4203081025964
  90.4950589126899
  52.0493188573184
  19.0881750541071
  -39.6186982374225
  18.3367129531008
  92.7822385142584
  52.7221508368382
  20.04720962
  -41.1836944602432
  19.2758754549713
  95.0462020684093
  53.392804736856
  241.302926129409
  -791.504745795428
  -791.503801609536
  -791.567953261652
  135.018511551833
  -791.503546501116
  -791.502570647074
  -791.570125229529
  137.566575473722
  -791.502309490177
  -791.501301967985
  -791.572337756796
  140.108848616991
  -791.501034809488
  -791.499995619145
  -791.574590753494
  142.645598719819
  -791.499722563831
  -791.498651705339
  -791.576884132845
  145.176960288399
  -791.498372913982
  -791.49727038734
  -791.579217809278
  147.702953635173
  -791.496986073882
  -791.49585187909
  -791.581591696756
  150.223502837403
  -791.495562307135
  -791.494396444193
  -791.584005707377
  152.738452390044
  -791.494101923039
  -791.492904391946
  -791.586459750229
  155.247582418431
  -791.492605272316
  -791.491376073074
  -791.588953730476
  157.750622388879
  -791.907864027828
  -0.207514449547732
  0.00474687965055925
  828_Epoxy_frag4_rxwf_LACVPss 
  -792.151415275355
  -0.216766418718984
  -0.0102813317606829
  239.405428097265
  132.789769413972
  -791.751752765544
  -791.750808579651
  -791.813901284453
  -33.5779010054358
  16.9043545850218
  0.926106612573444
  6.23731686848094
  -8.17477721029567
  13.1817795174234
  58.6359400669536
  71.817719584377
  0.149856199277849
  6.7467911476245
  Epoxy_frag4_product-4_isomer18 
  2
 m_depend[87] { 
  # First column is dependency index #
  i_m_depend_dependency
  s_m_depend_property
  :::
  1 20 i_m_Spin_multiplicity 
  2 20 s_j_QM_Method 
  3 20 s_j_QM_Basis 
  4 20 r_j_Final_Energy 
  5 20 s_j_Jaguar_input_file 
  6 20 s_j_Jaguar_output_file 
  7 20 s_j_Task 
  8 20 s_j_Jaguar_restart_input_file 
  9 20 s_j_Jaguar_restart_mae_file 
  10 20 s_j_Jaguar_log_file 
  11 20 s_j_Jaguar_mae_file 
  12 20 i_j_Number_of_canonical_orbitals 
  13 20 r_j_Lowest_Frequency_(cm-1) 
  14 20 r_j_Highest_Frequency_(cm-1) 
  15 20 r_j_2nd_Lowest_Frequency_(cm-1) 
  16 20 i_j_Num_Negative_Frequencies 
  17 10 i_mmod_Serial_Number-OPLS3e 
  18 20 i_j_Geometry_convergence_category 
  19 20 r_j_Enthalpy_(kcal/mol)_298.15K_1.00E+00atm 
  20 20 r_j_Free_Energy_(kcal/mol)_298.15K_1.00E+00atm 
  21 20 r_j_Internal_Energy_(kcal/mol)_298.15K_1.00E+00atm 
  22 20 r_j_Heat_Capacity_(cal/mol/K)_298.15K_1.00E+00atm 
  23 20 r_j_ln(Q)_(kcal/mol)_298.15K_1.00E+00atm 
  24 20 r_j_Enthalpy_(kcal/mol)_308.15K_1.00E+00atm 
  25 20 r_j_Free_Energy_(kcal/mol)_308.15K_1.00E+00atm 
  26 20 r_j_Internal_Energy_(kcal/mol)_308.15K_1.00E+00atm 
  27 20 r_j_Heat_Capacity_(cal/mol/K)_308.15K_1.00E+00atm 
  28 20 r_j_ln(Q)_(kcal/mol)_308.15K_1.00E+00atm 
  29 20 r_j_Enthalpy_(kcal/mol)_318.15K_1.00E+00atm 
  30 20 r_j_Free_Energy_(kcal/mol)_318.15K_1.00E+00atm 
  31 20 r_j_Internal_Energy_(kcal/mol)_318.15K_1.00E+00atm 
  32 20 r_j_Heat_Capacity_(cal/mol/K)_318.15K_1.00E+00atm 
  33 20 r_j_ln(Q)_(kcal/mol)_318.15K_1.00E+00atm 
  34 20 r_j_Enthalpy_(kcal/mol)_328.15K_1.00E+00atm 
  35 20 r_j_Free_Energy_(kcal/mol)_328.15K_1.00E+00atm 
  36 20 r_j_Internal_Energy_(kcal/mol)_328.15K_1.00E+00atm 
  37 20 r_j_Heat_Capacity_(cal/mol/K)_328.15K_1.00E+00atm 
  38 20 r_j_ln(Q)_(kcal/mol)_328.15K_1.00E+00atm 
  39 20 r_j_Enthalpy_(kcal/mol)_338.15K_1.00E+00atm 
  40 20 r_j_Free_Energy_(kcal/mol)_338.15K_1.00E+00atm 
  41 20 r_j_Internal_Energy_(kcal/mol)_338.15K_1.00E+00atm 
  42 20 r_j_Heat_Capacity_(cal/mol/K)_338.15K_1.00E+00atm 
  43 20 r_j_ln(Q)_(kcal/mol)_338.15K_1.00E+00atm 
  44 20 r_j_Enthalpy_(kcal/mol)_348.15K_1.00E+00atm 
  45 20 r_j_Free_Energy_(kcal/mol)_348.15K_1.00E+00atm 
  46 20 r_j_Internal_Energy_(kcal/mol)_348.15K_1.00E+00atm 
  47 20 r_j_Heat_Capacity_(cal/mol/K)_348.15K_1.00E+00atm 
  48 20 r_j_ln(Q)_(kcal/mol)_348.15K_1.00E+00atm 
  49 20 r_j_Enthalpy_(kcal/mol)_358.15K_1.00E+00atm 
  50 20 r_j_Free_Energy_(kcal/mol)_358.15K_1.00E+00atm 
  51 20 r_j_Internal_Energy_(kcal/mol)_358.15K_1.00E+00atm 
  52 20 r_j_Heat_Capacity_(cal/mol/K)_358.15K_1.00E+00atm 
  53 20 r_j_ln(Q)_(kcal/mol)_358.15K_1.00E+00atm 
  54 20 r_j_Enthalpy_(kcal/mol)_368.15K_1.00E+00atm 
  55 20 r_j_Free_Energy_(kcal/mol)_368.15K_1.00E+00atm 
  56 20 r_j_Internal_Energy_(kcal/mol)_368.15K_1.00E+00atm 
  57 20 r_j_Heat_Capacity_(cal/mol/K)_368.15K_1.00E+00atm 
  58 20 r_j_ln(Q)_(kcal/mol)_368.15K_1.00E+00atm 
  59 20 r_j_Enthalpy_(kcal/mol)_378.15K_1.00E+00atm 
  60 20 r_j_Free_Energy_(kcal/mol)_378.15K_1.00E+00atm 
  61 20 r_j_Internal_Energy_(kcal/mol)_378.15K_1.00E+00atm 
  62 20 r_j_Heat_Capacity_(cal/mol/K)_378.15K_1.00E+00atm 
  63 20 r_j_ln(Q)_(kcal/mol)_378.15K_1.00E+00atm 
  64 20 r_j_Enthalpy_(kcal/mol)_388.15K_1.00E+00atm 
  65 20 r_j_Free_Energy_(kcal/mol)_388.15K_1.00E+00atm 
  66 20 r_j_Internal_Energy_(kcal/mol)_388.15K_1.00E+00atm 
  67 20 r_j_Heat_Capacity_(cal/mol/K)_388.15K_1.00E+00atm 
  68 20 r_j_ln(Q)_(kcal/mol)_388.15K_1.00E+00atm 
  69 30 s_m_job_name 
  70 20 r_j_Gas_Phase_Energy 
  71 20 r_j_HOMO 
  72 20 r_j_LUMO 
  73 20 r_j_Zero_Point_Energy_(kcal/mol) 
  74 20 r_j_Entropy_(cal/mol/K)_298.15K_1.00E+00atm 
  75 20 r_j_Total_Internal_Energy_(au)_298.15K_1.00E+00atm 
  76 20 r_j_Total_Enthalpy_(au)_298.15K_1.00E+00atm 
  77 20 r_j_Total_Free_Energy_(au)_298.15K_1.00E+00atm 
  78 20 r_j_ESP_min,_kcal/mol 
  79 20 r_j_ESP_max,_kcal/mol 
  80 20 r_j_ESP_mean,_kcal/mol 
  81 20 r_j_ESP_pos_mean,_kcal/mol 
  82 20 r_j_ESP_neg_mean,_kcal/mol 
  83 20 r_j_ESP_pos_variance,_(kcal/mol)**2 
  84 20 r_j_ESP_neg_variance,_(kcal/mol)**2 
  85 20 r_j_ESP_total_variance,_(kcal/mol)**2 
  86 20 r_j_ESP_balance 
  87 20 r_j_ESP_local_polarity,_kcal/mol 
  :::
 } 
 m_atom[43] { 
  # First column is atom index #
  i_m_mmod_type
  r_m_x_coord
  r_m_y_coord
  r_m_z_coord
  i_m_color
  r_m_charge1
  r_m_charge2
  i_m_atomic_number
  i_m_formal_charge
  s_m_color_rgb
  s_m_atom_name
  r_j_EPN
  r_j_Max_surface_ESP
  r_j_Min_surface_ESP
  i_m_Hcount
  i_rdk_index
  r_j_Mulliken_Charges
  i_j_separated_energy_at_no
  b_matsci_Reaction_Workflow_Keep_Atom
  i_matsci_Reaction_Workflow_Superposition_Atom
  :::
  1 3 -0.038193 0.475745 1.719635 2 0.13539 0.13539 6 0 A0A0A0  C1  -14.7015130623987 0 0 2 3 <> <> <> <>
  2 16 1.045157 1.048223 0.975263 70 -0.33584 -0.33584 8 0 FF2F2F  O2  -22.313657116394 -3.82852019313469 -17.8942691115305 0 4 <> <> <> <>
  3 2 1.264244 2.405867 0.989819 2 0.16957 0.16957 6 0 A0A0A0  C3  -14.7052556155609 -4.62386387982201 -17.2308422418354 0 5 <> <> <> <>
  4 2 2.546103 2.812970 0.613129 2 -0.18733 -0.18733 6 0 A0A0A0  C4  -14.768436538501 -3.42513150685167 -17.8322717334846 1 6 <> <> <> <>
  5 2 2.866034 4.168056 0.559088 2 -0.09439 -0.09439 6 0 A0A0A0  C5  -14.7654993062961 -7.81781763896761 -17.8052073202477 1 7 <> <> <> <>
  6 2 1.929367 5.158767 0.886322 2 -0.11249 -0.11249 6 0 A0A0A0  C6  -14.7612255302931 -12.7897976977544 -17.6707685794195 0 8 <> <> <> <>
  7 2 0.651217 4.718748 1.263227 2 -0.09439 -0.09439 6 0 A0A0A0  C7  -14.7658796190589 -11.0902128272128 -17.7455630313482 1 9 <> <> <> <>
  8 2 0.303464 3.369270 1.312408 2 -0.18733 -0.18733 6 0 A0A0A0  C8  -14.7706286288925 -9.22058442820462 -17.4683792175732 1 10 <> <> <> <>
  9 3 2.242001 6.664730 0.836780 2 0.01830 0.01830 6 0 A0A0A0  C9  -14.734041150661 0 0 0 11 <> <> <> <>
  10 3 2.024409 7.283865 2.236902 2 -0.16417 -0.16417 6 0 A0A0A0  C10  -14.7715319013562 0 0 3 12 <> <> <> <>
  11 3 1.299901 7.352521 -0.179049 2 -0.16417 -0.16417 6 0 A0A0A0  C11  -14.7712342988175 0 0 3 13 <> <> <> <>
  12 3 3.694092 6.947097 0.409160 2 -0.16417 -0.16417 6 0 A0A0A0  C12  -14.7704047420547 0 0 3 14 <> <> <> <>
  13 41 -0.269621 1.085323 2.600875 21 0.00817 0.00817 1 0 FFFFFF  H13  -1.1107265948056 12.3754910318824 -13.9192305913668 0 <> <> <> <> <>
  14 41 0.340671 -0.495408 2.060341 21 0.00817 0.00817 1 0 FFFFFF  H14  -1.11198616625697 14.9723988943379 -11.1492863677438 0 <> <> <> <> <>
  15 41 3.283372 2.053966 0.370161 21 0.13584 0.13584 1 0 FFFFFF  H15  -1.11372110325065 10.4769089824468 -15.3202781120071 0 <> <> <> <> <>
  16 41 3.871897 4.440779 0.260525 21 0.12580 0.12580 1 0 FFFFFF  H16  -1.11870890056288 10.7279525884071 -11.2713124543 0 <> <> <> <> <>
  17 41 -0.115089 5.446824 1.514620 21 0.12580 0.12580 1 0 FFFFFF  H17  -1.1190987827466 11.4291454826066 -11.8616237698177 0 <> <> <> <> <>
  18 41 -0.709284 3.070996 1.556252 21 0.13584 0.13584 1 0 FFFFFF  H18  -1.11726932289963 2.3130506535322 -24.8835553978647 0 <> <> <> <> <>
  19 41 2.684263 6.816178 2.975039 21 0.05874 0.05874 1 0 FFFFFF  H19  -1.13383907584126 4.35101293754429 -14.8252122943077 0 <> <> <> <> <>
  20 41 2.238353 8.358985 2.219023 21 0.05874 0.05874 1 0 FFFFFF  H20  -1.13237949618839 7.13764007386648 -2.78031404488624 0 <> <> <> <> <>
  21 41 0.994071 7.155284 2.581242 21 0.05874 0.05874 1 0 FFFFFF  H21  -1.13305045426999 9.63086905907622 -11.8221959682798 0 <> <> <> <> <>
  22 41 1.436213 6.932234 -1.180926 21 0.05874 0.05874 1 0 FFFFFF  H22  -1.13357533557723 4.90536799565649 -14.0539523091899 0 <> <> <> <> <>
  23 41 0.248264 7.227623 0.095092 21 0.05874 0.05874 1 0 FFFFFF  H23  -1.13293015574849 9.41878204838508 -11.3645894227756 0 <> <> <> <> <>
  24 41 1.506446 8.428113 -0.228217 21 0.05874 0.05874 1 0 FFFFFF  H24  -1.13218695179602 7.15320193397776 -2.58151002413715 0 <> <> <> <> <>
  25 41 3.904294 6.558463 -0.592868 21 0.05874 0.05874 1 0 FFFFFF  H25  -1.1306123644648 7.04178647462753 -6.2748698866639 0 <> <> <> <> <>
  26 41 3.870508 8.027788 0.388044 21 0.05874 0.05874 1 0 FFFFFF  H26  -1.13029251499224 7.9480751746729 -1.39814508386967 0 <> <> <> <> <>
  27 41 4.414675 6.507681 1.106943 21 0.05874 0.05874 1 0 FFFFFF  H27  -1.13071680419228 6.57837852636763 -7.3527063207611 0 <> <> <> <> <>
  28 3 -1.018102 -0.381961 -0.485282 2 -0.09497 -0.09497 6 0 A0A0A0  C28  -14.7243628703602 0 0 2 <> -0.13193 1 1 <>
  29 18 -2.076224 1.423305 0.717238 70 -0.99424 -0.99424 8 -1 FF2F2F  O1  -22.3586264541115 -10.7655370176954 -33.5779010054358 0 <> -0.65653 2 1 <>
  30 3 -1.314767 0.243579 0.897009 2 0.46976 0.46976 6 0 A0A0A0  C2  -14.6997360620417 0 0 1 <> 0.30718 3 1 2
  31 41 -0.282278 -1.195110 -0.385323 21 0.08124 0.08124 1 0 FFFFFF  H1  -1.12076636348423 14.1530235312487 -6.85171693648491 0 <> 0.14046 5 1 <>
  32 41 -1.944254 -0.820627 -0.874139 21 0.08124 0.08124 1 0 FFFFFF  H2  -1.1178684287598 12.324737028042 -14.3808304727564 0 <> 0.12129 6 1 <>
  33 41 -1.923496 -0.460541 1.483483 21 -0.06688 -0.06688 1 0 FFFFFF  H3  -1.12000076294831 14.2754033764773 -21.0259494079095 0 <> -0.09815 7 1 3
  34 3 -0.710621 0.377152 -2.829938 2 -0.06352 -0.06352 6 0 A0A0A0  C34  -14.7246989324192 0 0 2 <> -0.07664 11 1 <>
  35 32 -0.618026 0.688454 -1.402671 43 -0.20484 -0.20484 7 1 5757FF  N1  -18.377940830488 -12.6173995049425 -13.7902399667601 2 <> -0.4673 12 1 <>
  36 3 0.232384 -0.728858 -3.324304 2 -0.21067 -0.21067 6 0 A0A0A0  C36  -14.7618382590406 0 0 3 <> -0.33322 13 1 <>
  37 41 -1.751540 0.105246 -3.047138 21 0.11541 0.11541 1 0 FFFFFF  H7  -1.12432767788219 11.0080516481079 -9.36047444076861 0 <> 0.15205 14 1 <>
  38 41 -0.510372 1.303636 -3.381622 21 0.11541 0.11541 1 0 FFFFFF  H8  -1.12623701992774 11.4717610343113 -12.9168554683614 0 <> 0.13507 15 1 <>
  39 44 0.324502 0.987788 -1.166344 21 0.30305 0.30305 1 0 FFFFFF  H9  -1.06651926177228 16.9043545850218 -13.606422952376 0 <> 0.28111 16 1 <>
  40 44 -1.801060 1.733336 -0.170890 21 0.30305 0.30305 1 0 FFFFFF  H10  -1.02447760072323 10.401633493652 -22.1055388515475 0 <> 0.32093 17 1 <>
  41 41 0.129022 -0.877894 -4.404739 21 0.09289 0.09289 1 0 FFFFFF  H11  -1.12004176984574 10.8805977593117 1.64291519296388 0 <> 0.1371 18 1 <>
  42 41 1.277106 -0.467544 -3.118487 21 0.09289 0.09289 1 0 FFFFFF  H12  -1.12220960489119 13.0571440761476 1.626091358898 0 <> 0.13472 19 1 <>
  43 41 0.022253 -1.684310 -2.832525 21 0.09289 0.09289 1 0 FFFFFF  H43  -1.12268080599923 12.0566624314306 1.70182658161091 0 <> 0.15138 20 1 <>
  :::
 } 
 m_bond[43] { 
  # First column is bond index #
  i_m_from
  i_m_to
  i_m_order
  :::
  1 1 2 1
  2 1 13 1
  3 1 14 1
  4 1 30 1
  5 2 3 1
  6 3 8 2
  7 3 4 1
  8 4 5 2
  9 4 15 1
  10 5 6 1
  11 5 16 1
  12 6 7 2
  13 6 9 1
  14 7 8 1
  15 7 17 1
  16 8 18 1
  17 9 10 1
  18 9 11 1
  19 9 12 1
  20 10 19 1
  21 10 20 1
  22 10 21 1
  23 11 22 1
  24 11 23 1
  25 11 24 1
  26 12 25 1
  27 12 26 1
  28 12 27 1
  29 28 31 1
  30 28 32 1
  31 28 35 1
  32 28 30 1
  33 29 30 1
  34 30 33 1
  35 34 37 1
  36 34 38 1
  37 34 35 1
  38 34 36 1
  39 35 40 1
  40 35 39 1
  41 36 43 1
  42 36 41 1
  43 36 42 1
  :::
 } 
} 

f_m_ct { 
 s_m_title
 s_m_entry_id
 s_m_entry_name
 i_m_Spin_multiplicity
 s_j_QM_Method
 s_j_QM_Basis
 r_j_Final_Energy
 s_j_Jaguar_input_file
 s_j_Jaguar_output_file
 s_m_Source_Path
 s_m_Source_File
 i_m_Source_File_Index
 s_j_Task
 s_j_Jaguar_restart_input_file
 s_j_Jaguar_restart_mae_file
 s_j_Jaguar_log_file
 s_j_Jaguar_mae_file
 i_j_Number_of_canonical_orbitals
 r_j_Lowest_Frequency_(cm-1)
 r_j_Highest_Frequency_(cm-1)
 r_j_2nd_Lowest_Frequency_(cm-1)
 i_j_Num_Negative_Frequencies
 b_matsci_Reaction_Workflow_Structure
 s_matsci_Reaction_Workflow_Conformers_Group
 s_matsci_Reaction_Workflow_Sibling_Group
 s_matsci_Reaction_Workflow_Parent_Conformer_Groups
 i_mmod_Serial_Number-OPLS3e
 r_mmod_Relative_Potential_Energy-OPLS3e_global
 i_matsci_Workflow_Stage
 i_j_Geometry_convergence_category
 r_j_Enthalpy_(kcal/mol)_298.15K_1.00E+00atm
 r_j_Free_Energy_(kcal/mol)_298.15K_1.00E+00atm
 r_j_Internal_Energy_(kcal/mol)_298.15K_1.00E+00atm
 r_j_Heat_Capacity_(cal/mol/K)_298.15K_1.00E+00atm
 r_j_ln(Q)_(kcal/mol)_298.15K_1.00E+00atm
 r_j_Enthalpy_(kcal/mol)_308.15K_1.00E+00atm
 r_j_Free_Energy_(kcal/mol)_308.15K_1.00E+00atm
 r_j_Internal_Energy_(kcal/mol)_308.15K_1.00E+00atm
 r_j_Heat_Capacity_(cal/mol/K)_308.15K_1.00E+00atm
 r_j_ln(Q)_(kcal/mol)_308.15K_1.00E+00atm
 r_j_Enthalpy_(kcal/mol)_318.15K_1.00E+00atm
 r_j_Free_Energy_(kcal/mol)_318.15K_1.00E+00atm
 r_j_Internal_Energy_(kcal/mol)_318.15K_1.00E+00atm
 r_j_Heat_Capacity_(cal/mol/K)_318.15K_1.00E+00atm
 r_j_ln(Q)_(kcal/mol)_318.15K_1.00E+00atm
 r_j_Enthalpy_(kcal/mol)_328.15K_1.00E+00atm
 r_j_Free_Energy_(kcal/mol)_328.15K_1.00E+00atm
 r_j_Internal_Energy_(kcal/mol)_328.15K_1.00E+00atm
 r_j_Heat_Capacity_(cal/mol/K)_328.15K_1.00E+00atm
 r_j_ln(Q)_(kcal/mol)_328.15K_1.00E+00atm
 r_j_Enthalpy_(kcal/mol)_338.15K_1.00E+00atm
 r_j_Free_Energy_(kcal/mol)_338.15K_1.00E+00atm
 r_j_Internal_Energy_(kcal/mol)_338.15K_1.00E+00atm
 r_j_Heat_Capacity_(cal/mol/K)_338.15K_1.00E+00atm
 r_j_ln(Q)_(kcal/mol)_338.15K_1.00E+00atm
 r_j_Enthalpy_(kcal/mol)_348.15K_1.00E+00atm
 r_j_Free_Energy_(kcal/mol)_348.15K_1.00E+00atm
 r_j_Internal_Energy_(kcal/mol)_348.15K_1.00E+00atm
 r_j_Heat_Capacity_(cal/mol/K)_348.15K_1.00E+00atm
 r_j_ln(Q)_(kcal/mol)_348.15K_1.00E+00atm
 r_j_Enthalpy_(kcal/mol)_358.15K_1.00E+00atm
 r_j_Free_Energy_(kcal/mol)_358.15K_1.00E+00atm
 r_j_Internal_Energy_(kcal/mol)_358.15K_1.00E+00atm
 r_j_Heat_Capacity_(cal/mol/K)_358.15K_1.00E+00atm
 r_j_ln(Q)_(kcal/mol)_358.15K_1.00E+00atm
 r_j_Enthalpy_(kcal/mol)_368.15K_1.00E+00atm
 r_j_Free_Energy_(kcal/mol)_368.15K_1.00E+00atm
 r_j_Internal_Energy_(kcal/mol)_368.15K_1.00E+00atm
 r_j_Heat_Capacity_(cal/mol/K)_368.15K_1.00E+00atm
 r_j_ln(Q)_(kcal/mol)_368.15K_1.00E+00atm
 r_j_Enthalpy_(kcal/mol)_378.15K_1.00E+00atm
 r_j_Free_Energy_(kcal/mol)_378.15K_1.00E+00atm
 r_j_Internal_Energy_(kcal/mol)_378.15K_1.00E+00atm
 r_j_Heat_Capacity_(cal/mol/K)_378.15K_1.00E+00atm
 r_j_ln(Q)_(kcal/mol)_378.15K_1.00E+00atm
 r_j_Enthalpy_(kcal/mol)_388.15K_1.00E+00atm
 r_j_Free_Energy_(kcal/mol)_388.15K_1.00E+00atm
 r_j_Internal_Energy_(kcal/mol)_388.15K_1.00E+00atm
 r_j_Heat_Capacity_(cal/mol/K)_388.15K_1.00E+00atm
 r_j_ln(Q)_(kcal/mol)_388.15K_1.00E+00atm
 r_j_Zero_Point_Energy_(kcal/mol)_stage_2
 r_j_Total_Internal_Energy_(au)_298.15K_1.00E+00atm_stage_2
 r_j_Total_Enthalpy_(au)_298.15K_1.00E+00atm_stage_2
 r_j_Total_Free_Energy_(au)_298.15K_1.00E+00atm_stage_2
 r_j_Entropy_(cal/mol/K)_298.15K_1.00E+00atm_stage_2
 r_j_Total_Internal_Energy_(au)_308.15K_1.00E+00atm_stage_2
 r_j_Total_Enthalpy_(au)_308.15K_1.00E+00atm_stage_2
 r_j_Total_Free_Energy_(au)_308.15K_1.00E+00atm_stage_2
 r_j_Entropy_(cal/mol/K)_308.15K_1.00E+00atm_stage_2
 r_j_Total_Internal_Energy_(au)_318.15K_1.00E+00atm_stage_2
 r_j_Total_Enthalpy_(au)_318.15K_1.00E+00atm_stage_2
 r_j_Total_Free_Energy_(au)_318.15K_1.00E+00atm_stage_2
 r_j_Entropy_(cal/mol/K)_318.15K_1.00E+00atm_stage_2
 r_j_Total_Internal_Energy_(au)_328.15K_1.00E+00atm_stage_2
 r_j_Total_Enthalpy_(au)_328.15K_1.00E+00atm_stage_2
 r_j_Total_Free_Energy_(au)_328.15K_1.00E+00atm_stage_2
 r_j_Entropy_(cal/mol/K)_328.15K_1.00E+00atm_stage_2
 r_j_Total_Internal_Energy_(au)_338.15K_1.00E+00atm_stage_2
 r_j_Total_Enthalpy_(au)_338.15K_1.00E+00atm_stage_2
 r_j_Total_Free_Energy_(au)_338.15K_1.00E+00atm_stage_2
 r_j_Entropy_(cal/mol/K)_338.15K_1.00E+00atm_stage_2
 r_j_Total_Internal_Energy_(au)_348.15K_1.00E+00atm_stage_2
 r_j_Total_Enthalpy_(au)_348.15K_1.00E+00atm_stage_2
 r_j_Total_Free_Energy_(au)_348.15K_1.00E+00atm_stage_2
 r_j_Entropy_(cal/mol/K)_348.15K_1.00E+00atm_stage_2
 r_j_Total_Internal_Energy_(au)_358.15K_1.00E+00atm_stage_2
 r_j_Total_Enthalpy_(au)_358.15K_1.00E+00atm_stage_2
 r_j_Total_Free_Energy_(au)_358.15K_1.00E+00atm_stage_2
 r_j_Entropy_(cal/mol/K)_358.15K_1.00E+00atm_stage_2
 r_j_Total_Internal_Energy_(au)_368.15K_1.00E+00atm_stage_2
 r_j_Total_Enthalpy_(au)_368.15K_1.00E+00atm_stage_2
 r_j_Total_Free_Energy_(au)_368.15K_1.00E+00atm_stage_2
 r_j_Entropy_(cal/mol/K)_368.15K_1.00E+00atm_stage_2
 r_j_Total_Internal_Energy_(au)_378.15K_1.00E+00atm_stage_2
 r_j_Total_Enthalpy_(au)_378.15K_1.00E+00atm_stage_2
 r_j_Total_Free_Energy_(au)_378.15K_1.00E+00atm_stage_2
 r_j_Entropy_(cal/mol/K)_378.15K_1.00E+00atm_stage_2
 r_j_Total_Internal_Energy_(au)_388.15K_1.00E+00atm_stage_2
 r_j_Total_Enthalpy_(au)_388.15K_1.00E+00atm_stage_2
 r_j_Total_Free_Energy_(au)_388.15K_1.00E+00atm_stage_2
 r_j_Entropy_(cal/mol/K)_388.15K_1.00E+00atm_stage_2
 r_j_Gas_Phase_Energy_stage_2
 r_j_HOMO_stage_2
 r_j_LUMO_stage_2
 s_m_job_name
 r_j_Gas_Phase_Energy
 r_j_HOMO
 r_j_LUMO
 r_j_Zero_Point_Energy_(kcal/mol)
 r_j_Entropy_(cal/mol/K)_298.15K_1.00E+00atm
 r_j_Total_Internal_Energy_(au)_298.15K_1.00E+00atm
 r_j_Total_Enthalpy_(au)_298.15K_1.00E+00atm
 r_j_Total_Free_Energy_(au)_298.15K_1.00E+00atm
 r_j_ESP_min,_kcal/mol
 r_j_ESP_max,_kcal/mol
 r_j_ESP_mean,_kcal/mol
 r_j_ESP_pos_mean,_kcal/mol
 r_j_ESP_neg_mean,_kcal/mol
 r_j_ESP_pos_variance,_(kcal/mol)**2
 r_j_ESP_neg_variance,_(kcal/mol)**2
 r_j_ESP_total_variance,_(kcal/mol)**2
 r_j_ESP_balance
 r_j_ESP_local_polarity,_kcal/mol
 s_j_jname
 i_m_ct_format
 :::
 Epoxy_frag4_product-3 
  380 
  Epoxy_frag4_product-3_stage_2 
  1
  DFT(b3lyp-d3) 
  cc-pvtz(-f) 
  -792.151944528448
  /home/laurikai/Schrodinger_WD/Frag4_LACVP-rxwf_spe_B3LYP-D3_CC-PVTZ-F/Epoxy_frag4_product-3_isomer19.in 
  /home/laurikai/Schrodinger_WD/Frag4_LACVP-rxwf_spe_B3LYP-D3_CC-PVTZ-F/Epoxy_frag4_product-3_isomer19.out 
  /home/laurikai/.schrodinger/tmp 
  tmp0zsgxb6j.mae 
  3
  "Single Point" 
  /home/laurikai/Schrodinger_WD/Frag4_LACVP-rxwf_spe_B3LYP-D3_CC-PVTZ-F/Epoxy_frag4_product-3_isomer19.01.in 
  /home/laurikai/Schrodinger_WD/Frag4_LACVP-rxwf_spe_B3LYP-D3_CC-PVTZ-F/Epoxy_frag4_product-3_isomer19.01.mae 
  /home/laurikai/Schrodinger_WD/Frag4_LACVP-rxwf_spe_B3LYP-D3_CC-PVTZ-F/Epoxy_frag4_product-3_isomer19.log 
  /home/laurikai/Schrodinger_WD/Frag4_LACVP-rxwf_spe_B3LYP-D3_CC-PVTZ-F/Epoxy_frag4_product-3_isomer19.mae 
  631
  41.9342562498342
  3576.84892110703
  55.9626521355964
  0
  1
  intermediate 
  Intermediates 
  Transition_states 
  1
  1.1098823547363
  2
  0
  12.1524318452423
  -27.9651218676747
  11.559946256415
  73.7841133861776
  47.1996659412881
  13.2382543174462
  -29.8503990431007
  12.6258966645965
  76.7500407046538
  48.7466742747305
  14.0373117435616
  -31.2614644942083
  13.4050820266895
  79.086840505689
  49.4463699822192
  14.859725280443
  -32.6980131801496
  14.2076234995486
  81.4206502451704
  50.1424994351362
  15.7054468093599
  -34.1599796250812
  15.0334729644431
  83.7478445992445
  50.8352815864594
  16.5743926126656
  -35.6473002791202
  15.8825467037264
  86.0649391043416
  51.5249130168002
  17.4664450562573
  -37.1599123518679
  16.7547270832957
  88.3686423896593
  52.2115694187689
  18.3814547213614
  -38.6977528298579
  17.6498646843774
  90.6558941282591
  52.8954070908261
  19.3192428524214
  -40.2607576633074
  18.567780751415
  92.9238906254865
  53.5765644194063
  20.2796040069254
  -41.8488611065962
  19.5082698418967
  95.1700999248676
  54.2551633312381
  240.982806532777
  -791.503351194793
  -791.502407008901
  -791.567629052535
  137.271340039819
  -791.502146722433
  -791.501170868391
  -791.569837008777
  139.83012610919
  -791.500905011512
  -791.49989748932
  -791.572085684723
  142.381820643627
  -791.499626080259
  -791.498586889917
  -791.574374970789
  144.926827550183
  -791.498310005356
  -791.497239146863
  -791.576704762632
  147.465404212453
  -791.496956920215
  -791.495854393573
  -791.57907495898
  149.99768172278
  -791.495567012299
  -791.494432817507
  -791.58148545977
  152.523683954
  -791.494140519722
  -791.49297465678
  -791.583936164582
  155.043345243024
  -791.492677727349
  -791.491480196257
  -791.586426971348
  157.556526552238
  -791.491178962572
  -791.48994976333
  -791.588957775294
  160.063030049006
  -791.906297919063
  -0.213022995684675
  0.000645170687244456
  828_Epoxy_frag4_rxwf_LACVPss 
  -792.151944528448
  -0.221842120038722
  -0.0140872004966676
  239.130026365437
  134.554934472303
  -791.752444625089
  -791.751500439197
  -791.815431830882
  -36.6872763485894
  18.9739574180186
  1.53259070002706
  6.56126699826796
  -10.2398081001834
  16.0227063510606
  86.2140303181445
  102.236736669205
  0.132159949504914
  7.18733896985526
  Epoxy_frag4_product-3_isomer19 
  2
 m_depend[87] { 
  # First column is dependency index #
  i_m_depend_dependency
  s_m_depend_property
  :::
  1 20 i_m_Spin_multiplicity 
  2 20 s_j_QM_Method 
  3 20 s_j_QM_Basis 
  4 20 r_j_Final_Energy 
  5 20 s_j_Jaguar_input_file 
  6 20 s_j_Jaguar_output_file 
  7 20 s_j_Task 
  8 20 s_j_Jaguar_restart_input_file 
  9 20 s_j_Jaguar_restart_mae_file 
  10 20 s_j_Jaguar_log_file 
  11 20 s_j_Jaguar_mae_file 
  12 20 i_j_Number_of_canonical_orbitals 
  13 20 r_j_Lowest_Frequency_(cm-1) 
  14 20 r_j_Highest_Frequency_(cm-1) 
  15 20 r_j_2nd_Lowest_Frequency_(cm-1) 
  16 20 i_j_Num_Negative_Frequencies 
  17 10 i_mmod_Serial_Number-OPLS3e 
  18 20 i_j_Geometry_convergence_category 
  19 20 r_j_Enthalpy_(kcal/mol)_298.15K_1.00E+00atm 
  20 20 r_j_Free_Energy_(kcal/mol)_298.15K_1.00E+00atm 
  21 20 r_j_Internal_Energy_(kcal/mol)_298.15K_1.00E+00atm 
  22 20 r_j_Heat_Capacity_(cal/mol/K)_298.15K_1.00E+00atm 
  23 20 r_j_ln(Q)_(kcal/mol)_298.15K_1.00E+00atm 
  24 20 r_j_Enthalpy_(kcal/mol)_308.15K_1.00E+00atm 
  25 20 r_j_Free_Energy_(kcal/mol)_308.15K_1.00E+00atm 
  26 20 r_j_Internal_Energy_(kcal/mol)_308.15K_1.00E+00atm 
  27 20 r_j_Heat_Capacity_(cal/mol/K)_308.15K_1.00E+00atm 
  28 20 r_j_ln(Q)_(kcal/mol)_308.15K_1.00E+00atm 
  29 20 r_j_Enthalpy_(kcal/mol)_318.15K_1.00E+00atm 
  30 20 r_j_Free_Energy_(kcal/mol)_318.15K_1.00E+00atm 
  31 20 r_j_Internal_Energy_(kcal/mol)_318.15K_1.00E+00atm 
  32 20 r_j_Heat_Capacity_(cal/mol/K)_318.15K_1.00E+00atm 
  33 20 r_j_ln(Q)_(kcal/mol)_318.15K_1.00E+00atm 
  34 20 r_j_Enthalpy_(kcal/mol)_328.15K_1.00E+00atm 
  35 20 r_j_Free_Energy_(kcal/mol)_328.15K_1.00E+00atm 
  36 20 r_j_Internal_Energy_(kcal/mol)_328.15K_1.00E+00atm 
  37 20 r_j_Heat_Capacity_(cal/mol/K)_328.15K_1.00E+00atm 
  38 20 r_j_ln(Q)_(kcal/mol)_328.15K_1.00E+00atm 
  39 20 r_j_Enthalpy_(kcal/mol)_338.15K_1.00E+00atm 
  40 20 r_j_Free_Energy_(kcal/mol)_338.15K_1.00E+00atm 
  41 20 r_j_Internal_Energy_(kcal/mol)_338.15K_1.00E+00atm 
  42 20 r_j_Heat_Capacity_(cal/mol/K)_338.15K_1.00E+00atm 
  43 20 r_j_ln(Q)_(kcal/mol)_338.15K_1.00E+00atm 
  44 20 r_j_Enthalpy_(kcal/mol)_348.15K_1.00E+00atm 
  45 20 r_j_Free_Energy_(kcal/mol)_348.15K_1.00E+00atm 
  46 20 r_j_Internal_Energy_(kcal/mol)_348.15K_1.00E+00atm 
  47 20 r_j_Heat_Capacity_(cal/mol/K)_348.15K_1.00E+00atm 
  48 20 r_j_ln(Q)_(kcal/mol)_348.15K_1.00E+00atm 
  49 20 r_j_Enthalpy_(kcal/mol)_358.15K_1.00E+00atm 
  50 20 r_j_Free_Energy_(kcal/mol)_358.15K_1.00E+00atm 
  51 20 r_j_Internal_Energy_(kcal/mol)_358.15K_1.00E+00atm 
  52 20 r_j_Heat_Capacity_(cal/mol/K)_358.15K_1.00E+00atm 
  53 20 r_j_ln(Q)_(kcal/mol)_358.15K_1.00E+00atm 
  54 20 r_j_Enthalpy_(kcal/mol)_368.15K_1.00E+00atm 
  55 20 r_j_Free_Energy_(kcal/mol)_368.15K_1.00E+00atm 
  56 20 r_j_Internal_Energy_(kcal/mol)_368.15K_1.00E+00atm 
  57 20 r_j_Heat_Capacity_(cal/mol/K)_368.15K_1.00E+00atm 
  58 20 r_j_ln(Q)_(kcal/mol)_368.15K_1.00E+00atm 
  59 20 r_j_Enthalpy_(kcal/mol)_378.15K_1.00E+00atm 
  60 20 r_j_Free_Energy_(kcal/mol)_378.15K_1.00E+00atm 
  61 20 r_j_Internal_Energy_(kcal/mol)_378.15K_1.00E+00atm 
  62 20 r_j_Heat_Capacity_(cal/mol/K)_378.15K_1.00E+00atm 
  63 20 r_j_ln(Q)_(kcal/mol)_378.15K_1.00E+00atm 
  64 20 r_j_Enthalpy_(kcal/mol)_388.15K_1.00E+00atm 
  65 20 r_j_Free_Energy_(kcal/mol)_388.15K_1.00E+00atm 
  66 20 r_j_Internal_Energy_(kcal/mol)_388.15K_1.00E+00atm 
  67 20 r_j_Heat_Capacity_(cal/mol/K)_388.15K_1.00E+00atm 
  68 20 r_j_ln(Q)_(kcal/mol)_388.15K_1.00E+00atm 
  69 30 s_m_job_name 
  70 20 r_j_Gas_Phase_Energy 
  71 20 r_j_HOMO 
  72 20 r_j_LUMO 
  73 20 r_j_Zero_Point_Energy_(kcal/mol) 
  74 20 r_j_Entropy_(cal/mol/K)_298.15K_1.00E+00atm 
  75 20 r_j_Total_Internal_Energy_(au)_298.15K_1.00E+00atm 
  76 20 r_j_Total_Enthalpy_(au)_298.15K_1.00E+00atm 
  77 20 r_j_Total_Free_Energy_(au)_298.15K_1.00E+00atm 
  78 20 r_j_ESP_min,_kcal/mol 
  79 20 r_j_ESP_max,_kcal/mol 
  80 20 r_j_ESP_mean,_kcal/mol 
  81 20 r_j_ESP_pos_mean,_kcal/mol 
  82 20 r_j_ESP_neg_mean,_kcal/mol 
  83 20 r_j_ESP_pos_variance,_(kcal/mol)**2 
  84 20 r_j_ESP_neg_variance,_(kcal/mol)**2 
  85 20 r_j_ESP_total_variance,_(kcal/mol)**2 
  86 20 r_j_ESP_balance 
  87 20 r_j_ESP_local_polarity,_kcal/mol 
  :::
 } 
 m_atom[43] { 
  # First column is atom index #
  i_m_mmod_type
  r_m_x_coord
  r_m_y_coord
  r_m_z_coord
  i_m_color
  r_m_charge1
  r_m_charge2
  i_m_atomic_number
  i_m_formal_charge
  s_m_color_rgb
  s_m_atom_name
  r_j_EPN
  r_j_Max_surface_ESP
  r_j_Min_surface_ESP
  i_m_Hcount
  i_rdk_index
  r_j_Mulliken_Charges
  i_j_separated_energy_at_no
  b_matsci_Reaction_Workflow_Keep_Atom
  i_matsci_Reaction_Workflow_Superposition_Atom
  :::
  1 3 0.617843 0.574710 1.315857 2 0.13539 0.13539 6 0 A0A0A0  C1  -14.7008452475556 0 0 2 3 <> <> <> <>
  2 16 0.264471 1.677009 0.480146 70 -0.33584 -0.33584 8 0 FF2F2F  O2  -22.3074001863871 0.166864912913772 -23.6850186332065 0 4 <> <> <> <>
  3 2 0.859021 2.889054 0.700643 2 0.16957 0.16957 6 0 A0A0A0  C3  -14.6989633812081 -1.12797249094315 -15.7715987741431 0 5 <> <> <> <>
  4 2 0.428582 3.939668 -0.120449 2 -0.18733 -0.18733 6 0 A0A0A0  C4  -14.7626905011314 -5.03152006375738 -16.4834238537872 1 6 <> <> <> <>
  5 2 0.977402 5.205234 0.023610 2 -0.09439 -0.09439 6 0 A0A0A0  C5  -14.7600175924004 -8.14257434299928 -16.3388800542271 1 7 <> <> <> <>
  6 2 1.970666 5.484836 0.981718 2 -0.11249 -0.11249 6 0 A0A0A0  C6  -14.757073360694 -11.7053918404283 -15.9303945926472 0 8 <> <> <> <>
  7 2 2.380748 4.420744 1.788419 2 -0.09439 -0.09439 6 0 A0A0A0  C7  -14.7607381549635 -6.40689579734608 -16.1422359206926 1 9 <> <> <> <>
  8 2 1.840842 3.135114 1.661031 2 -0.18733 -0.18733 6 0 A0A0A0  C8  -14.7609594113936 -3.74046943854434 -16.1661007777735 1 10 <> <> <> <>
  9 3 2.539983 6.908982 1.101892 2 0.01830 0.01830 6 0 A0A0A0  C9  -14.7306414262963 0 0 0 11 <> <> <> <>
  10 3 3.170906 7.329643 -0.246084 2 -0.16417 -0.16417 6 0 A0A0A0  C10  -14.7681570428376 0 0 3 12 <> <> <> <>
  11 3 3.622393 7.016066 2.191514 2 -0.16417 -0.16417 6 0 A0A0A0  C11  -14.7676390869022 0 0 3 13 <> <> <> <>
  12 3 1.397976 7.889334 1.458960 2 -0.16417 -0.16417 6 0 A0A0A0  C12  -14.7685389963753 0 0 3 14 <> <> <> <>
  13 41 0.411451 0.818623 2.366008 21 0.00817 0.00817 1 0 FFFFFF  H13  -1.11445042010236 13.9156496286222 -25.8817677849841 0 <> <> <> <> <>
  14 41 1.690100 0.349502 1.207742 21 0.00817 0.00817 1 0 FFFFFF  H14  -1.11007019203727 14.8847647861674 -1.60653221638929 0 <> <> <> <> <>
  15 41 -0.341933 3.742332 -0.859688 21 0.13584 0.13584 1 0 FFFFFF  H15  -1.10755145192963 14.5487901456799 -12.4925373887017 0 <> <> <> <> <>
  16 41 0.618206 5.996665 -0.627419 21 0.12580 0.12580 1 0 FFFFFF  H16  -1.11254273881949 14.7229440866905 -9.76380903475437 0 <> <> <> <> <>
  17 41 3.141084 4.571011 2.546460 21 0.12580 0.12580 1 0 FFFFFF  H17  -1.11481243502843 12.7415331723893 -8.51535714504929 0 <> <> <> <> <>
  18 41 2.194556 2.346231 2.313927 21 0.13584 0.13584 1 0 FFFFFF  H18  -1.10530799617758 17.089613594254 -9.43756953698604 0 <> <> <> <> <>
  19 41 2.438325 7.317991 -1.058625 21 0.05874 0.05874 1 0 FFFFFF  H19  -1.12944924194302 12.4265119310468 -8.49445098631151 0 <> <> <> <> <>
  20 41 3.576081 8.345991 -0.178738 21 0.05874 0.05874 1 0 FFFFFF  H20  -1.12906136203685 8.71178189700636 -0.965328879701751 0 <> <> <> <> <>
  21 41 3.987118 6.653770 -0.521713 21 0.05874 0.05874 1 0 FFFFFF  H21  -1.13049004389593 6.3278373018022 -11.7066930730885 0 <> <> <> <> <>
  22 41 3.227378 6.764644 3.181427 21 0.05874 0.05874 1 0 FFFFFF  H22  -1.12801301640622 8.0464200890682 -5.43971948646714 0 <> <> <> <> <>
  23 41 4.473240 6.358946 1.983017 21 0.05874 0.05874 1 0 FFFFFF  H23  -1.12796435719507 8.23846722303503 -5.58953048654931 0 <> <> <> <> <>
  24 41 4.000440 8.042763 2.237742 21 0.05874 0.05874 1 0 FFFFFF  H24  -1.12762283164969 9.24975052903524 -0.110787235097023 0 <> <> <> <> <>
  25 41 0.935421 7.615912 2.412889 21 0.05874 0.05874 1 0 FFFFFF  H25  -1.13110580922897 5.43252839567052 -12.9947264053552 0 <> <> <> <> <>
  26 41 1.782526 8.912276 1.545659 21 0.05874 0.05874 1 0 FFFFFF  H26  -1.12948436081326 8.49582838728412 -1.54124722085334 0 <> <> <> <> <>
  27 41 0.613329 7.892547 0.696520 21 0.05874 0.05874 1 0 FFFFFF  H27  -1.12994653434028 12.1264150379868 -10.0910260218027 0 <> <> <> <> <>
  28 3 -0.101813 -1.010787 -0.575689 2 -0.09497 -0.09497 6 0 A0A0A0  C28  -14.7254875540152 0 0 2 <> -0.13193 1 1 <>
  29 18 -1.573448 -0.483445 1.270464 70 -0.99424 -0.99424 8 -1 FF2F2F  O1  -22.3634091531856 -16.802016344339 -36.6872763485894 0 <> -0.65653 2 1 <>
  30 3 -0.215488 -0.647624 0.921526 2 0.46976 0.46976 6 0 A0A0A0  C2  -14.6989366512781 0 0 1 <> 0.30718 3 1 2
  31 41 0.951514 -0.969557 -0.904599 21 0.08124 0.08124 1 0 FFFFFF  H1  -1.12133880019642 13.9062194889277 2.07133165006965 0 <> 0.14046 5 1 <>
  32 41 -0.441829 -2.045013 -0.703425 21 0.08124 0.08124 1 0 FFFFFF  H2  -1.12080998199471 10.7783734226626 -15.9240611963718 0 <> 0.12129 6 1 <>
  33 41 0.188728 -1.482407 1.512724 21 -0.06688 -0.06688 1 0 FFFFFF  H3  -1.12079382900276 14.3352541454112 -22.2400590350751 0 <> -0.09815 7 1 3
  34 3 -1.209656 -0.581924 -2.732106 2 -0.06352 -0.06352 6 0 A0A0A0  C34  -14.7256486657686 0 0 2 <> -0.07664 11 1 <>
  35 32 -0.998451 -0.154415 -1.350792 43 -0.20484 -0.20484 7 1 5757FF  N1  -18.3809478044638 -12.1286418020914 -12.1286418020914 2 <> -0.4673 12 1 <>
  36 3 -2.149301 0.380605 -3.455467 2 -0.21067 -0.21067 6 0 A0A0A0  C36  -14.7614988197059 0 0 3 <> -0.33322 13 1 <>
  37 41 -0.261641 -0.669527 -3.295019 21 0.11541 0.11541 1 0 FFFFFF  H7  -1.13141894376567 11.2752050686925 3.90942455964137 0 <> 0.15205 14 1 <>
  38 41 -1.650835 -1.586933 -2.711507 21 0.11541 0.11541 1 0 FFFFFF  H8  -1.12665330644893 10.057915909611 -11.4345011071343 0 <> 0.13507 15 1 <>
  39 44 -0.641840 0.797884 -1.324861 21 0.30305 0.30305 1 0 FFFFFF  H9  -1.06847830066951 18.9739574180186 -14.5410967961953 0 <> 0.28111 16 1 <>
  40 44 -1.989018 -0.171526 0.443888 21 0.30305 0.30305 1 0 FFFFFF  H10  -1.02897483889348 10.5464407126212 -25.8039010760403 0 <> 0.32093 17 1 <>
  41 41 -2.338844 0.046609 -4.480305 21 0.09289 0.09289 1 0 FFFFFF  H11  -1.12125608143728 10.7195338629939 0.569805989056835 0 <> 0.1371 18 1 <>
  42 41 -3.104850 0.451961 -2.927259 21 0.09289 0.09289 1 0 FFFFFF  H12  -1.12641853990631 6.42493820971756 -12.2747409323777 0 <> 0.13472 19 1 <>
  43 41 -1.716235 1.386754 -3.507935 21 0.09289 0.09289 1 0 FFFFFF  H43  -1.12284890820246 15.5263395782102 -0.328287174068429 0 <> 0.15138 20 1 <>
  :::
 } 
 m_bond[43] { 
  # First column is bond index #
  i_m_from
  i_m_to
  i_m_order
  :::
  1 1 2 1
  2 1 13 1
  3 1 14 1
  4 1 30 1
  5 2 3 1
  6 3 8 2
  7 3 4 1
  8 4 5 2
  9 4 15 1
  10 5 6 1
  11 5 16 1
  12 6 7 2
  13 6 9 1
  14 7 8 1
  15 7 17 1
  16 8 18 1
  17 9 10 1
  18 9 11 1
  19 9 12 1
  20 10 19 1
  21 10 20 1
  22 10 21 1
  23 11 22 1
  24 11 23 1
  25 11 24 1
  26 12 25 1
  27 12 26 1
  28 12 27 1
  29 28 31 1
  30 28 32 1
  31 28 35 1
  32 28 30 1
  33 29 30 1
  34 30 33 1
  35 34 37 1
  36 34 38 1
  37 34 35 1
  38 34 36 1
  39 35 40 1
  40 35 39 1
  41 36 43 1
  42 36 41 1
  43 36 42 1
  :::
 } 
} 

f_m_ct { 
 s_m_title
 s_m_entry_id
 s_m_entry_name
 i_m_Spin_multiplicity
 s_j_QM_Method
 s_j_QM_Basis
 r_j_Final_Energy
 s_j_Jaguar_input_file
 s_j_Jaguar_output_file
 s_m_Source_Path
 s_m_Source_File
 i_m_Source_File_Index
 s_j_Task
 s_j_Jaguar_restart_input_file
 s_j_Jaguar_restart_mae_file
 s_j_Jaguar_log_file
 s_j_Jaguar_mae_file
 i_j_Number_of_canonical_orbitals
 r_j_Lowest_Frequency_(cm-1)
 r_j_Highest_Frequency_(cm-1)
 r_j_2nd_Lowest_Frequency_(cm-1)
 i_j_Num_Negative_Frequencies
 b_matsci_Reaction_Workflow_Structure
 s_matsci_Reaction_Workflow_Conformers_Group
 s_matsci_Reaction_Workflow_Sibling_Group
 s_matsci_Reaction_Workflow_Parent_Conformer_Groups
 i_mmod_Serial_Number-OPLS3e
 r_mmod_Relative_Potential_Energy-OPLS3e_global
 i_matsci_Workflow_Stage
 i_j_Geometry_convergence_category
 r_j_Enthalpy_(kcal/mol)_298.15K_1.00E+00atm
 r_j_Free_Energy_(kcal/mol)_298.15K_1.00E+00atm
 r_j_Internal_Energy_(kcal/mol)_298.15K_1.00E+00atm
 r_j_Heat_Capacity_(cal/mol/K)_298.15K_1.00E+00atm
 r_j_ln(Q)_(kcal/mol)_298.15K_1.00E+00atm
 r_j_Enthalpy_(kcal/mol)_308.15K_1.00E+00atm
 r_j_Free_Energy_(kcal/mol)_308.15K_1.00E+00atm
 r_j_Internal_Energy_(kcal/mol)_308.15K_1.00E+00atm
 r_j_Heat_Capacity_(cal/mol/K)_308.15K_1.00E+00atm
 r_j_ln(Q)_(kcal/mol)_308.15K_1.00E+00atm
 r_j_Enthalpy_(kcal/mol)_318.15K_1.00E+00atm
 r_j_Free_Energy_(kcal/mol)_318.15K_1.00E+00atm
 r_j_Internal_Energy_(kcal/mol)_318.15K_1.00E+00atm
 r_j_Heat_Capacity_(cal/mol/K)_318.15K_1.00E+00atm
 r_j_ln(Q)_(kcal/mol)_318.15K_1.00E+00atm
 r_j_Enthalpy_(kcal/mol)_328.15K_1.00E+00atm
 r_j_Free_Energy_(kcal/mol)_328.15K_1.00E+00atm
 r_j_Internal_Energy_(kcal/mol)_328.15K_1.00E+00atm
 r_j_Heat_Capacity_(cal/mol/K)_328.15K_1.00E+00atm
 r_j_ln(Q)_(kcal/mol)_328.15K_1.00E+00atm
 r_j_Enthalpy_(kcal/mol)_338.15K_1.00E+00atm
 r_j_Free_Energy_(kcal/mol)_338.15K_1.00E+00atm
 r_j_Internal_Energy_(kcal/mol)_338.15K_1.00E+00atm
 r_j_Heat_Capacity_(cal/mol/K)_338.15K_1.00E+00atm
 r_j_ln(Q)_(kcal/mol)_338.15K_1.00E+00atm
 r_j_Enthalpy_(kcal/mol)_348.15K_1.00E+00atm
 r_j_Free_Energy_(kcal/mol)_348.15K_1.00E+00atm
 r_j_Internal_Energy_(kcal/mol)_348.15K_1.00E+00atm
 r_j_Heat_Capacity_(cal/mol/K)_348.15K_1.00E+00atm
 r_j_ln(Q)_(kcal/mol)_348.15K_1.00E+00atm
 r_j_Enthalpy_(kcal/mol)_358.15K_1.00E+00atm
 r_j_Free_Energy_(kcal/mol)_358.15K_1.00E+00atm
 r_j_Internal_Energy_(kcal/mol)_358.15K_1.00E+00atm
 r_j_Heat_Capacity_(cal/mol/K)_358.15K_1.00E+00atm
 r_j_ln(Q)_(kcal/mol)_358.15K_1.00E+00atm
 r_j_Enthalpy_(kcal/mol)_368.15K_1.00E+00atm
 r_j_Free_Energy_(kcal/mol)_368.15K_1.00E+00atm
 r_j_Internal_Energy_(kcal/mol)_368.15K_1.00E+00atm
 r_j_Heat_Capacity_(cal/mol/K)_368.15K_1.00E+00atm
 r_j_ln(Q)_(kcal/mol)_368.15K_1.00E+00atm
 r_j_Enthalpy_(kcal/mol)_378.15K_1.00E+00atm
 r_j_Free_Energy_(kcal/mol)_378.15K_1.00E+00atm
 r_j_Internal_Energy_(kcal/mol)_378.15K_1.00E+00atm
 r_j_Heat_Capacity_(cal/mol/K)_378.15K_1.00E+00atm
 r_j_ln(Q)_(kcal/mol)_378.15K_1.00E+00atm
 r_j_Enthalpy_(kcal/mol)_388.15K_1.00E+00atm
 r_j_Free_Energy_(kcal/mol)_388.15K_1.00E+00atm
 r_j_Internal_Energy_(kcal/mol)_388.15K_1.00E+00atm
 r_j_Heat_Capacity_(cal/mol/K)_388.15K_1.00E+00atm
 r_j_ln(Q)_(kcal/mol)_388.15K_1.00E+00atm
 r_j_Zero_Point_Energy_(kcal/mol)_stage_2
 r_j_Total_Internal_Energy_(au)_298.15K_1.00E+00atm_stage_2
 r_j_Total_Enthalpy_(au)_298.15K_1.00E+00atm_stage_2
 r_j_Total_Free_Energy_(au)_298.15K_1.00E+00atm_stage_2
 r_j_Entropy_(cal/mol/K)_298.15K_1.00E+00atm_stage_2
 r_j_Total_Internal_Energy_(au)_308.15K_1.00E+00atm_stage_2
 r_j_Total_Enthalpy_(au)_308.15K_1.00E+00atm_stage_2
 r_j_Total_Free_Energy_(au)_308.15K_1.00E+00atm_stage_2
 r_j_Entropy_(cal/mol/K)_308.15K_1.00E+00atm_stage_2
 r_j_Total_Internal_Energy_(au)_318.15K_1.00E+00atm_stage_2
 r_j_Total_Enthalpy_(au)_318.15K_1.00E+00atm_stage_2
 r_j_Total_Free_Energy_(au)_318.15K_1.00E+00atm_stage_2
 r_j_Entropy_(cal/mol/K)_318.15K_1.00E+00atm_stage_2
 r_j_Total_Internal_Energy_(au)_328.15K_1.00E+00atm_stage_2
 r_j_Total_Enthalpy_(au)_328.15K_1.00E+00atm_stage_2
 r_j_Total_Free_Energy_(au)_328.15K_1.00E+00atm_stage_2
 r_j_Entropy_(cal/mol/K)_328.15K_1.00E+00atm_stage_2
 r_j_Total_Internal_Energy_(au)_338.15K_1.00E+00atm_stage_2
 r_j_Total_Enthalpy_(au)_338.15K_1.00E+00atm_stage_2
 r_j_Total_Free_Energy_(au)_338.15K_1.00E+00atm_stage_2
 r_j_Entropy_(cal/mol/K)_338.15K_1.00E+00atm_stage_2
 r_j_Total_Internal_Energy_(au)_348.15K_1.00E+00atm_stage_2
 r_j_Total_Enthalpy_(au)_348.15K_1.00E+00atm_stage_2
 r_j_Total_Free_Energy_(au)_348.15K_1.00E+00atm_stage_2
 r_j_Entropy_(cal/mol/K)_348.15K_1.00E+00atm_stage_2
 r_j_Total_Internal_Energy_(au)_358.15K_1.00E+00atm_stage_2
 r_j_Total_Enthalpy_(au)_358.15K_1.00E+00atm_stage_2
 r_j_Total_Free_Energy_(au)_358.15K_1.00E+00atm_stage_2
 r_j_Entropy_(cal/mol/K)_358.15K_1.00E+00atm_stage_2
 r_j_Total_Internal_Energy_(au)_368.15K_1.00E+00atm_stage_2
 r_j_Total_Enthalpy_(au)_368.15K_1.00E+00atm_stage_2
 r_j_Total_Free_Energy_(au)_368.15K_1.00E+00atm_stage_2
 r_j_Entropy_(cal/mol/K)_368.15K_1.00E+00atm_stage_2
 r_j_Total_Internal_Energy_(au)_378.15K_1.00E+00atm_stage_2
 r_j_Total_Enthalpy_(au)_378.15K_1.00E+00atm_stage_2
 r_j_Total_Free_Energy_(au)_378.15K_1.00E+00atm_stage_2
 r_j_Entropy_(cal/mol/K)_378.15K_1.00E+00atm_stage_2
 r_j_Total_Internal_Energy_(au)_388.15K_1.00E+00atm_stage_2
 r_j_Total_Enthalpy_(au)_388.15K_1.00E+00atm_stage_2
 r_j_Total_Free_Energy_(au)_388.15K_1.00E+00atm_stage_2
 r_j_Entropy_(cal/mol/K)_388.15K_1.00E+00atm_stage_2
 r_j_Gas_Phase_Energy_stage_2
 r_j_HOMO_stage_2
 r_j_LUMO_stage_2
 s_m_job_name
 r_j_Gas_Phase_Energy
 r_j_HOMO
 r_j_LUMO
 r_j_Zero_Point_Energy_(kcal/mol)
 r_j_Entropy_(cal/mol/K)_298.15K_1.00E+00atm
 r_j_Total_Internal_Energy_(au)_298.15K_1.00E+00atm
 r_j_Total_Enthalpy_(au)_298.15K_1.00E+00atm
 r_j_Total_Free_Energy_(au)_298.15K_1.00E+00atm
 r_j_ESP_min,_kcal/mol
 r_j_ESP_max,_kcal/mol
 r_j_ESP_mean,_kcal/mol
 r_j_ESP_pos_mean,_kcal/mol
 r_j_ESP_neg_mean,_kcal/mol
 r_j_ESP_pos_variance,_(kcal/mol)**2
 r_j_ESP_neg_variance,_(kcal/mol)**2
 r_j_ESP_total_variance,_(kcal/mol)**2
 r_j_ESP_balance
 r_j_ESP_local_polarity,_kcal/mol
 s_j_jname
 i_m_ct_format
 :::
 Epoxy_frag4_product-5 
  381 
  Epoxy_frag4_product-5_stage_2 
  1
  DFT(b3lyp-d3) 
  cc-pvtz(-f) 
  -792.151529579819
  /home/laurikai/Schrodinger_WD/Frag4_LACVP-rxwf_spe_B3LYP-D3_CC-PVTZ-F/Epoxy_frag4_product-5_isomer20.in 
  /home/laurikai/Schrodinger_WD/Frag4_LACVP-rxwf_spe_B3LYP-D3_CC-PVTZ-F/Epoxy_frag4_product-5_isomer20.out 
  /home/laurikai/.schrodinger/tmp 
  tmp0zsgxb6j.mae 
  3
  "Single Point" 
  /home/laurikai/Schrodinger_WD/Frag4_LACVP-rxwf_spe_B3LYP-D3_CC-PVTZ-F/Epoxy_frag4_product-5_isomer20.01.in 
  /home/laurikai/Schrodinger_WD/Frag4_LACVP-rxwf_spe_B3LYP-D3_CC-PVTZ-F/Epoxy_frag4_product-5_isomer20.01.mae 
  /home/laurikai/Schrodinger_WD/Frag4_LACVP-rxwf_spe_B3LYP-D3_CC-PVTZ-F/Epoxy_frag4_product-5_isomer20.log 
  /home/laurikai/Schrodinger_WD/Frag4_LACVP-rxwf_spe_B3LYP-D3_CC-PVTZ-F/Epoxy_frag4_product-5_isomer20.mae 
  631
  30.8693644095148
  3516.40046908936
  58.2940240085909
  0
  1
  intermediate 
  Intermediates 
  Transition_states 
  1
  2.1916961669921
  2
  3
  11.9746621649147
  -27.5950141560671
  11.3821765760875
  73.4963327540454
  46.5749963820838
  13.0233039972114
  -29.3707562176427
  12.4109463443617
  76.4440574834653
  47.9634019122053
  13.8194485155537
  -30.7592333730669
  13.1872187986817
  78.8099419191995
  48.6519892251326
  14.6392310346079
  -32.1731066217718
  13.9871292537135
  81.1710506044448
  49.3375536831743
  15.4825857683117
  -33.6123214697518
  14.8106119233949
  83.5237981936594
  50.0202823726177
  16.3494117880196
  -35.076824182854
  15.6575658790805
  85.8647509857186
  50.700341983142
  17.2395747979709
  -36.5665607353504
  16.5278568250093
  88.1906762815647
  51.3778801780034
  18.1529093339768
  -38.0814759318011
  17.4213192969929
  90.4985779775748
  52.0530269777815
  19.0892212569296
  -39.621512688391
  18.3377591559232
  92.7857202438202
  52.7258961367871
  20.0482904311041
  -41.1866114589563
  19.2769562660754
  95.0496411001504
  53.3965864942905
  241.314000664542
  -791.5049144312
  -791.503970245307
  -791.568126342527
  135.027867059052
  -791.503715078757
  -791.502739224715
  -791.570298460458
  137.576051321935
  -791.50247800985
  -791.501470487657
  -791.572511139663
  140.118440636871
  -791.50120327139
  -791.500164081048
  -791.57476429012
  142.655302929696
  -791.499890968216
  -791.498820109723
  -791.577057824985
  145.186772846558
  -791.498541261165
  -791.497438734523
  -791.579391658629
  147.712870805324
  -791.497154364254
  -791.496020169462
  -791.581765704957
  150.233520964181
  -791.495730541165
  -791.494564678223
  -791.584179876007
  152.748567882053
  -791.494270101279
  -791.493072570186
  -791.586634080812
  155.257791736931
  -791.492773395404
  -791.491544196162
  -791.589128224479
  157.760922040604
  -791.908051521694
  -0.20760511222868
  0.00544651074150259
  828_Epoxy_frag4_rxwf_LACVPss 
  -792.151529579819
  -0.216807938746058
  -0.00951357988951712
  239.420556086066
  132.717344695562
  -791.751849981897
  -791.750905796004
  -791.813964089485
  -33.5913824038184
  17.2218727368566
  0.892569232763979
  6.33029143322116
  -8.29840408723775
  13.8018885071229
  59.5628480122661
  73.3647365193891
  0.152735237991918
  6.86800218227373
  Epoxy_frag4_product-5_isomer20 
  2
 m_depend[87] { 
  # First column is dependency index #
  i_m_depend_dependency
  s_m_depend_property
  :::
  1 20 i_m_Spin_multiplicity 
  2 20 s_j_QM_Method 
  3 20 s_j_QM_Basis 
  4 20 r_j_Final_Energy 
  5 20 s_j_Jaguar_input_file 
  6 20 s_j_Jaguar_output_file 
  7 20 s_j_Task 
  8 20 s_j_Jaguar_restart_input_file 
  9 20 s_j_Jaguar_restart_mae_file 
  10 20 s_j_Jaguar_log_file 
  11 20 s_j_Jaguar_mae_file 
  12 20 i_j_Number_of_canonical_orbitals 
  13 20 r_j_Lowest_Frequency_(cm-1) 
  14 20 r_j_Highest_Frequency_(cm-1) 
  15 20 r_j_2nd_Lowest_Frequency_(cm-1) 
  16 20 i_j_Num_Negative_Frequencies 
  17 10 i_mmod_Serial_Number-OPLS3e 
  18 20 i_j_Geometry_convergence_category 
  19 20 r_j_Enthalpy_(kcal/mol)_298.15K_1.00E+00atm 
  20 20 r_j_Free_Energy_(kcal/mol)_298.15K_1.00E+00atm 
  21 20 r_j_Internal_Energy_(kcal/mol)_298.15K_1.00E+00atm 
  22 20 r_j_Heat_Capacity_(cal/mol/K)_298.15K_1.00E+00atm 
  23 20 r_j_ln(Q)_(kcal/mol)_298.15K_1.00E+00atm 
  24 20 r_j_Enthalpy_(kcal/mol)_308.15K_1.00E+00atm 
  25 20 r_j_Free_Energy_(kcal/mol)_308.15K_1.00E+00atm 
  26 20 r_j_Internal_Energy_(kcal/mol)_308.15K_1.00E+00atm 
  27 20 r_j_Heat_Capacity_(cal/mol/K)_308.15K_1.00E+00atm 
  28 20 r_j_ln(Q)_(kcal/mol)_308.15K_1.00E+00atm 
  29 20 r_j_Enthalpy_(kcal/mol)_318.15K_1.00E+00atm 
  30 20 r_j_Free_Energy_(kcal/mol)_318.15K_1.00E+00atm 
  31 20 r_j_Internal_Energy_(kcal/mol)_318.15K_1.00E+00atm 
  32 20 r_j_Heat_Capacity_(cal/mol/K)_318.15K_1.00E+00atm 
  33 20 r_j_ln(Q)_(kcal/mol)_318.15K_1.00E+00atm 
  34 20 r_j_Enthalpy_(kcal/mol)_328.15K_1.00E+00atm 
  35 20 r_j_Free_Energy_(kcal/mol)_328.15K_1.00E+00atm 
  36 20 r_j_Internal_Energy_(kcal/mol)_328.15K_1.00E+00atm 
  37 20 r_j_Heat_Capacity_(cal/mol/K)_328.15K_1.00E+00atm 
  38 20 r_j_ln(Q)_(kcal/mol)_328.15K_1.00E+00atm 
  39 20 r_j_Enthalpy_(kcal/mol)_338.15K_1.00E+00atm 
  40 20 r_j_Free_Energy_(kcal/mol)_338.15K_1.00E+00atm 
  41 20 r_j_Internal_Energy_(kcal/mol)_338.15K_1.00E+00atm 
  42 20 r_j_Heat_Capacity_(cal/mol/K)_338.15K_1.00E+00atm 
  43 20 r_j_ln(Q)_(kcal/mol)_338.15K_1.00E+00atm 
  44 20 r_j_Enthalpy_(kcal/mol)_348.15K_1.00E+00atm 
  45 20 r_j_Free_Energy_(kcal/mol)_348.15K_1.00E+00atm 
  46 20 r_j_Internal_Energy_(kcal/mol)_348.15K_1.00E+00atm 
  47 20 r_j_Heat_Capacity_(cal/mol/K)_348.15K_1.00E+00atm 
  48 20 r_j_ln(Q)_(kcal/mol)_348.15K_1.00E+00atm 
  49 20 r_j_Enthalpy_(kcal/mol)_358.15K_1.00E+00atm 
  50 20 r_j_Free_Energy_(kcal/mol)_358.15K_1.00E+00atm 
  51 20 r_j_Internal_Energy_(kcal/mol)_358.15K_1.00E+00atm 
  52 20 r_j_Heat_Capacity_(cal/mol/K)_358.15K_1.00E+00atm 
  53 20 r_j_ln(Q)_(kcal/mol)_358.15K_1.00E+00atm 
  54 20 r_j_Enthalpy_(kcal/mol)_368.15K_1.00E+00atm
[truncated: 172,002 more chars]
