# Supplementary material for: Cut-off Scale and Complex Formation in Density Functional Theory Computations of Epoxy-Amine Reactivity
Source: ACS Omega. 2021 Oct 25;6(44):29424–31. doi: 10.1021/acsomega.1c03229 (PMC8587129; doi:10.1021/acsomega.1c03229)
Supplement: Supplementary file 1 — ao1c03229_si_001.zip [file ao1c03229_si_001.zip › Final_structures/Primary/A1_E4_B3LYP-D3_CC-PVTZ-F_ canonical/Frag4_LACVP-rxwf_spe_B3LYP-D3_CC-PVTZ-F_canonical.smap]

# smap version 1.0
Frag4_LACVP-rxwf_spe_B3LYP-D3_CC-PVTZ-F_canonical.mae
Epoxy_frag4_product-10_isomer25.vib: 25
Epoxy_frag4_product-2_isomer16.vib: 16
Epoxy_frag4_product-3_isomer19.vib: 19
Epoxy_frag4_product-4_isomer18.vib: 18
Epoxy_frag4_product-5_isomer20.vib: 20
Epoxy_frag4_product-6_isomer17.vib: 17
Epoxy_frag4_product-7_isomer24.vib: 24
Epoxy_frag4_product-8_isomer26.vib: 26
Epoxy_frag4_product-9_isomer23.vib: 23
Epoxy_frag4_product_isomer14.vib: 14
Epoxy_frag4_reactant-2_isomer6.vib: 6
Epoxy_frag4_reactant-3_isomer3.vib: 3
Epoxy_frag4_reactant-4_isomer4.vib: 4
Epoxy_frag4_reactant-5_isomer12.vib: 12
Epoxy_frag4_reactant-6_isomer5.vib: 5
Epoxy_frag4_reactant-7_isomer1.vib: 1
Epoxy_frag4_reactant-8_isomer2.vib: 2
Epoxy_frag4_reactant-9_isomer15.vib: 15
Epoxy_frag4_reactant_isomer9.vib: 9
Epoxy_frag4_transition_state_1-10_isomer28.vib: 28
Epoxy_frag4_transition_state_1-2_isomer8.vib: 8
Epoxy_frag4_transition_state_1-3_isomer13.vib: 13
Epoxy_frag4_transition_state_1-4_isomer11.vib: 11
Epoxy_frag4_transition_state_1-5_isomer10.vib: 10
Epoxy_frag4_transition_state_1-6_isomer21.vib: 21
Epoxy_frag4_transition_state_1-7_isomer22.vib: 22
Epoxy_frag4_transition_state_1-8_isomer27.vib: 27
Epoxy_frag4_transition_state_1_isomer7.vib: 7
#end
