# Supplementary material for: Cut-off Scale and Complex Formation in Density Functional Theory Computations of Epoxy-Amine Reactivity
Source: ACS Omega. 2021 Oct 25;6(44):29424–31. doi: 10.1021/acsomega.1c03229 (PMC8587129; doi:10.1021/acsomega.1c03229)
Supplement: Supplementary file 1 — ao1c03229_si_001.zip [file ao1c03229_si_001.zip › Final_structures/Primary/A2E1_A1E2_B3LYP-D3_CC-PVTZ-F_canonical/Amine_frag2_product-10_isomer25.vib]

{ 
 s_m_m2io_version
 :::
 2.0.0 
} 

f_m_table { 
 i_j_atom_total
 :::
 26
 m_column[83] { 
  s_m_data_name
  s_m_column_name
  i_m_width
  b_m_visible
  s_m_units
  :::
  1 r_j_Frequency  "Frequency"  10 1 "" 
  2 s_j_Symmetry  "Symmetry"  10 0 "" 
  3 r_j_Intensity  "Intensity"  10 1 "" 
  4 r_j_Raman_Act  "Raman Act"  10 0 "" 
  5 r_j_Raman_Int  "Raman Int"  10 0 "" 
  6 r_j_x1  "x1"  10 0 "" 
  7 r_j_y1  "y1"  10 0 "" 
  8 r_j_z1  "z1"  10 0 "" 
  9 r_j_x2  "x2"  10 0 "" 
  10 r_j_y2  "y2"  10 0 "" 
  11 r_j_z2  "z2"  10 0 "" 
  12 r_j_x3  "x3"  10 0 "" 
  13 r_j_y3  "y3"  10 0 "" 
  14 r_j_z3  "z3"  10 0 "" 
  15 r_j_x4  "x4"  10 0 "" 
  16 r_j_y4  "y4"  10 0 "" 
  17 r_j_z4  "z4"  10 0 "" 
  18 r_j_x5  "x5"  10 0 "" 
  19 r_j_y5  "y5"  10 0 "" 
  20 r_j_z5  "z5"  10 0 "" 
  21 r_j_x6  "x6"  10 0 "" 
  22 r_j_y6  "y6"  10 0 "" 
  23 r_j_z6  "z6"  10 0 "" 
  24 r_j_x7  "x7"  10 0 "" 
  25 r_j_y7  "y7"  10 0 "" 
  26 r_j_z7  "z7"  10 0 "" 
  27 r_j_x8  "x8"  10 0 "" 
  28 r_j_y8  "y8"  10 0 "" 
  29 r_j_z8  "z8"  10 0 "" 
  30 r_j_x9  "x9"  10 0 "" 
  31 r_j_y9  "y9"  10 0 "" 
  32 r_j_z9  "z9"  10 0 "" 
  33 r_j_x10  "x10"  10 0 "" 
  34 r_j_y10  "y10"  10 0 "" 
  35 r_j_z10  "z10"  10 0 "" 
  36 r_j_x11  "x11"  10 0 "" 
  37 r_j_y11  "y11"  10 0 "" 
  38 r_j_z11  "z11"  10 0 "" 
  39 r_j_x12  "x12"  10 0 "" 
  40 r_j_y12  "y12"  10 0 "" 
  41 r_j_z12  "z12"  10 0 "" 
  42 r_j_x13  "x13"  10 0 "" 
  43 r_j_y13  "y13"  10 0 "" 
  44 r_j_z13  "z13"  10 0 "" 
  45 r_j_x14  "x14"  10 0 "" 
  46 r_j_y14  "y14"  10 0 "" 
  47 r_j_z14  "z14"  10 0 "" 
  48 r_j_x15  "x15"  10 0 "" 
  49 r_j_y15  "y15"  10 0 "" 
  50 r_j_z15  "z15"  10 0 "" 
  51 r_j_x16  "x16"  10 0 "" 
  52 r_j_y16  "y16"  10 0 "" 
  53 r_j_z16  "z16"  10 0 "" 
  54 r_j_x17  "x17"  10 0 "" 
  55 r_j_y17  "y17"  10 0 "" 
  56 r_j_z17  "z17"  10 0 "" 
  57 r_j_x18  "x18"  10 0 "" 
  58 r_j_y18  "y18"  10 0 "" 
  59 r_j_z18  "z18"  10 0 "" 
  60 r_j_x19  "x19"  10 0 "" 
  61 r_j_y19  "y19"  10 0 "" 
  62 r_j_z19  "z19"  10 0 "" 
  63 r_j_x20  "x20"  10 0 "" 
  64 r_j_y20  "y20"  10 0 "" 
  65 r_j_z20  "z20"  10 0 "" 
  66 r_j_x21  "x21"  10 0 "" 
  67 r_j_y21  "y21"  10 0 "" 
  68 r_j_z21  "z21"  10 0 "" 
  69 r_j_x22  "x22"  10 0 "" 
  70 r_j_y22  "y22"  10 0 "" 
  71 r_j_z22  "z22"  10 0 "" 
  72 r_j_x23  "x23"  10 0 "" 
  73 r_j_y23  "y23"  10 0 "" 
  74 r_j_z23  "z23"  10 0 "" 
  75 r_j_x24  "x24"  10 0 "" 
  76 r_j_y24  "y24"  10 0 "" 
  77 r_j_z24  "z24"  10 0 "" 
  78 r_j_x25  "x25"  10 0 "" 
  79 r_j_y25  "y25"  10 0 "" 
  80 r_j_z25  "z25"  10 0 "" 
  81 r_j_x26  "x26"  10 0 "" 
  82 r_j_y26  "y26"  10 0 "" 
  83 r_j_z26  "z26"  10 0 "" 
  :::
 } 
 m_row[72] { 
  r_j_Frequency
  s_j_Symmetry
  r_j_Intensity
  r_j_Raman_Act
  r_j_Raman_Int
  r_j_x1
  r_j_y1
  r_j_z1
  r_j_x2
  r_j_y2
  r_j_z2
  r_j_x3
  r_j_y3
  r_j_z3
  r_j_x4
  r_j_y4
  r_j_z4
  r_j_x5
  r_j_y5
  r_j_z5
  r_j_x6
  r_j_y6
  r_j_z6
  r_j_x7
  r_j_y7
  r_j_z7
  r_j_x8
  r_j_y8
  r_j_z8
  r_j_x9
  r_j_y9
  r_j_z9
  r_j_x10
  r_j_y10
  r_j_z10
  r_j_x11
  r_j_y11
  r_j_z11
  r_j_x12
  r_j_y12
  r_j_z12
  r_j_x13
  r_j_y13
  r_j_z13
  r_j_x14
  r_j_y14
  r_j_z14
  r_j_x15
  r_j_y15
  r_j_z15
  r_j_x16
  r_j_y16
  r_j_z16
  r_j_x17
  r_j_y17
  r_j_z17
  r_j_x18
  r_j_y18
  r_j_z18
  r_j_x19
  r_j_y19
  r_j_z19
  r_j_x20
  r_j_y20
  r_j_z20
  r_j_x21
  r_j_y21
  r_j_z21
  r_j_x22
  r_j_y22
  r_j_z22
  r_j_x23
  r_j_y23
  r_j_z23
  r_j_x24
  r_j_y24
  r_j_z24
  r_j_x25
  r_j_y25
  r_j_z25
  r_j_x26
  r_j_y26
  r_j_z26
  :::
  1 46.9538461681755 ""  0.413127250302116 0 0 -0.0228609311504207 0.000739022130619344 0.00289862219792621 -0.0437411807297179 -0.0322079728219694 0.0175516644866432 0.0817939793817246 0.0436522649162629 0.0231790459662881 -0.00931341232710729 0.0800920941486387 -0.0433352901215061 -0.0611235107329603 0.0456509162018791 -0.052899014213018 -0.150674842412367 -0.0780316068181332 0.00895105666837125 0.0209437132571849 -0.0996728168653485 0.085698330523875 0.108109949538473 0.098763671673144 -0.0044731389295147 0.124669214696483 -0.000866622921572508 0.0772750543808437 0.0926200444794917 0.0661283057306551 0.0125524740771457 -0.0363058066187516 0.036321249724064 -0.0268136184409448 0.108610286994359 0.135979126620098 -0.0219495065443627 -0.0750132953311709 0.155173205454127 -0.128160001674421 -0.0595842253626803 -0.0503344105254088 0.0263841044161731 0.0885093693231922 -0.0349429383408887 0.0147787233771099 0.0068943676489736 -0.00649705083824425 -0.00709717365118025 -0.000256023421165756 0.0612437050113018 -0.0668812991726631 -0.108635419466497 -0.0326154284767944 0.0140350627046326 -0.0532089078111658 -0.0895354282613004 0.0557118944588197 0.00614781291812953 -0.00374979528755996 -0.00940356162913834 -0.0632284496571403 0.0888984029485204 -0.0832029382106439 0.00906423143583735 0.0546831086232638 -0.0619312161167835 0.0521646184964702 0.0889104026937496 -0.100671908253849 -0.0594542517106969 -0.0652605343591594 0.0351534933335159 -0.0344658198741689 -0.101173216748159 0.064128297169031 0.0421202347609919 -0.0547842705952243 0.0113655967085365
  2 60.2209676885081 ""  1.38744269057028 0 0 -0.0248415012435125 -0.0287828972104323 0.0228165442673491 0.020846953292743 0.0300589963304177 -0.00236559856884305 -0.0555923833015419 -0.0746446271757548 -0.0114019511338678 0.0505895807154115 0.0967827624351453 0.00218021622233427 -0.0305257000654051 -0.0279826263195625 0.074662151551811 0.00966806440555568 0.0525982924258964 0.0234516898665594 0.05106037572038 0.00544216404093974 -0.050383125484153 -0.0552798084609579 -0.074830357983028 -0.00140147642414367 -0.0548420169116952 -0.0724670976136761 -0.0644774890757048 -0.0845293561312911 -0.110998081383081 0.00531103930706129 0.0855289613926968 0.129707993854089 -0.00968345832907865 0.073698490613038 0.0867731133379092 -0.0181613600247121 0.0162552136935498 0.12772035548075 0.0392243362357539 0.00653761933303557 0.0104035919541783 0.00606010204884404 -0.00045300201713174 -0.0741317149584303 -0.105615794887004 0.0316617214567366 0.0248609155149882 -0.0223589136052553 -0.00233814965029123 0.0559749325707789 0.0900381662966382 0.00172147708967645 0.046826965810799 0.0289429440033786 0.0222070074645712 -0.00598208767484946 -0.0188979544370915 0.104357516915337 0.0839059365101825 -0.066967288779374 0.0220084999266069 0.146391857726183 0.158025213216033 -0.0753565035079041 -0.0176594598056728 0.147839212139432 0.0199360076802412 0.0602050784148351 0.0484255758862618 -0.0259779287062167 -0.0323080643660542 0.0261408843776794 -0.0305650125757061 -0.0356691716855688 0.0606274849232578 -0.0270704536426151 -0.133720858954282 -0.0552549430528764
  3 92.3490275089325 ""  0.165481768926848 0 0 0.0116292253700438 0.0439550909042203 -0.00521175018549269 0.025321146226161 0.0998467522853687 -0.0310771442140957 0.0766106139682246 0.0208812697196228 -0.0358013386606941 -0.0373788408461361 -0.0815546660255709 0.0366950996327746 -0.0252279217840797 0.0811215728758886 0.00929827818279752 0.173671108619226 0.171345570321862 -0.0114664797901821 -0.0762755810465605 0.204221597436493 -0.124248478122583 0.134629997434978 0.138536413932393 -0.00884272899373675 0.171174518627099 -0.0681573907618233 -0.0942643072004079 -0.0251124259570471 -0.0204958804196598 -0.0232521587581867 0.00323832574875232 0.052229017724501 -0.0153542192732648 -0.245056343138645 -0.218935953314355 -0.0472725153967674 0.0818884676048302 -0.221068111000432 0.224718621363051 -0.0434990063729156 -0.0251633011300118 0.0251183260969504 0.0197499726763242 -0.0539053501253949 -0.0225361394568247 -0.00804062827369932 -0.00192158286472388 -0.00204054798889924 -0.0222350652005249 0.0376499607199201 0.00836600476647757 -0.0796956363684191 -0.0226913250619243 0.0081918778235556 -0.0454485196316332 -0.0467667807364226 0.0565166318583043 0.0142401636188669 0.021653519668045 -0.0200185286443313 -0.0477220936065304 0.0937846205678593 0.0291701500744603 -0.0405053876276579 -0.00246278612896408 0.0394204008937313 0.0125521328423228 0.0499825012954151 -0.0359461812859413 -0.0253579621236712 -0.0234907349816606 0.0271539079250037 0.00226321699518714 -0.0572866519230035 0.0359344569590123 0.00160695324268401 -0.0886971441833809 0.00484221385340192
  4 114.203869004871 ""  0.52689190160241 0 0 0.00474463370253536 -0.00834306696862068 0.05536413225233 -0.0375664843849264 0.063316834470892 0.0153271968708161 0.00203272238921627 -0.0650991537578647 0.00737518935390445 -0.0675444903399155 0.0335473592382371 -0.0536256297966469 0.0160589039004067 -0.0225538726975204 0.0802140324759297 -0.0308569827373246 0.116825875464906 0.065349134031505 -0.0671019328967588 0.0938765557655322 -0.0149927918180003 0.000991873269395805 -0.0669956548370363 -0.0121585583199315 -0.000254849674719052 -0.0607995404077971 -0.0309165082333875 -0.00184867805281834 -0.105736862420043 0.0291703843915015 -0.107378165008814 0.0945211727788399 -0.079686158701116 -0.0793473443655198 -0.0177810259978861 -0.109188790934888 -0.0379558265094057 0.000901795254711641 -0.0261306934865609 0.0388014043641925 0.063058148591552 0.0511786406449562 0.0100869916462093 -0.000875984084717904 -0.0288999304583635 -0.00332341735016507 0.00766974938500836 -0.0283323293279474 0.0392916908166606 -0.0871541295833442 -0.0944664473905097 0.0705667830152311 0.109775032781601 0.101022526226902 0.0354848076919504 0.112048348011403 -8.28597356523855e-05 -0.0838521139857174 0.0393895566313237 -0.0557358742452303 0.0288700947588559 -0.110743152213243 -0.11427852737114 0.126950403983763 -0.0920825329387392 -0.0916039774970985 -0.00519696477575786 -0.129358927006351 -0.132685094855661 0.0161641561889818 -0.00177245037221118 0.0930418839974906 0.0064905509224514 7.79030602969429e-05 0.133745494253126 0.024272921419667 -0.00613221589309079 -0.0143801773637647
  5 168.943446173315 ""  3.08276481766805 0 0 0.0583014849162711 0.0310284207650234 0.0249444859931645 0.00323796667517427 0.0241167130610179 0.0213610536388419 -0.033537293542409 0.0189708693113979 0.0267320290956711 -0.0336125903724754 -0.0130570768901595 -0.0616084804530266 0.102644484276381 -0.0159774686113108 0.0378380379098672 -0.0170382138574855 0.02699906587585 0.0305737124223956 -0.0197915166079583 0.0423255310005392 0.0606738058112231 -0.101484011634851 -0.118586173244719 -0.00684411277450578 -0.14624348635494 0.127019156910573 0.061528798619513 0.0724982323657878 0.0391943540165969 0.0258106147423001 -0.145869004092233 -0.110488173786415 -0.0269885247436595 0.0315994366748782 0.0494867465200048 -0.0120661889983842 -0.018890313343619 -0.0124892326168119 -0.21775711072125 -0.0420366589267606 -0.0328635577664584 0.0353171797385367 0.016399983368458 -0.0886355473213444 -0.0256193005352711 -0.0192222952023316 -0.0175530972080438 0.000499772692106591 -0.0308579165860421 0.0112073031196961 0.0041619440740309 -0.129933450290003 -0.111661689493162 -0.0652831758476065 -0.0804202629214576 -0.0551710928602612 0.173893206511544 -0.0140457523132782 0.0103643631191814 -0.0210056132803605 -0.0769641373086827 0.116251786107867 0.043799739474785 -0.0462281475617587 -0.0716016939232456 0.0676937713115585 0.0175812894239494 0.0176574443263122 -0.096373470704024 0.0906758187193298 0.0875439913692367 -0.0123920625273526 0.0834956584006395 0.139003836369877 -0.18091934565237 0.132550226673618 -0.142142321373666 0.0920963365048342
  6 222.770345203025 ""  0.599038872852665 0 0 0.0405164607678327 -0.0225554619878376 0.0348067937415866 0.0322323769103801 -0.000810433439634705 0.0178798981417631 0.0461407626942927 -0.0802307571598118 -0.0088495747628035 0.00533113818597232 -0.034360317127012 -0.0414506157328465 0.0386995745245739 -0.0242818947163551 0.0680258483719842 0.0238593985169924 0.005660428210279 0.0271942608870274 0.0170025579910528 0.0120888974982233 0.0317275315243538 0.157202330735488 0.13822797701005 0.11635771508562 0.228146467853687 -0.246437019320942 -0.20220626304995 -0.225502440116873 -0.177883135877273 0.0178520698121568 -0.138992501969601 -0.269512289661476 0.0469757471446245 0.125483169800548 0.129806165821693 0.10650158041478 -0.00100502952950546 0.00184266281508003 -0.336453157616079 -0.0196412728124126 0.0122586915374898 -0.00794304806104736 -0.0503426192503363 0.0517981985996937 0.00236978089584447 -0.0295381140980046 0.0184127730061952 -0.00902599358026051 -0.0452072968535061 0.0634223755443916 -0.00201055751728978 -0.0367388554197136 0.0252245011463341 -0.00572718711639651 -0.0329003556148579 0.0255042196536627 0.0147965256970055 -0.0140739748032419 -0.000247768686812846 0.0068611152915098 -0.0598211021099032 0.0728772768124826 -0.00416873753961301 -0.0745102507463162 0.0712862855519881 -0.00815807583517979 -0.012377413227876 0.0903279889174094 0.0105030354166794 0.0322810570388178 -0.0162497186356886 0.0212926606474015 0.0331607014363954 -0.00958120508008652 -0.00773212995551046 -0.0324116698730146 0.0810719614512732 -0.0182365337674757
  7 235.253732561302 ""  0.520110551985805 0 0 -0.0363289741713437 0.045051231793571 -0.0353830175949741 -0.0188731449137709 0.0356691026241004 -0.0237337305789181 -0.0518313142519526 0.0433204666169166 -0.037313423085024 -0.0157465590878306 0.00589078841570029 0.0629332867343687 -0.0444220564915742 0.0527479022095713 -0.0257804453349012 0.0202103799511406 0.0172768985591689 -0.0551714826563127 -0.028115778269436 0.0445346275945349 -0.0236806888612335 0.0255883008757271 0.195371643769288 0.108186576867204 0.0757516321195509 -0.0738383302756988 -0.172759339069294 -0.275847986156154 0.0034506092093287 -0.0380683528456542 -0.0581400502997156 -0.30753613036103 0.187224798528465 0.0610556659063258 0.229884190156482 0.29644533338591 -0.0461223308054274 0.0652406805827857 -0.219021249494032 0.0179536431493386 -0.0012739927163963 0.0174979003749195 0.0516948283695149 -0.0462832961446738 -0.000577953026516744 0.0302420399212396 -0.00916576193181608 0.0125308243409319 0.0515751408784764 -0.0733437371968601 0.00699667324932445 0.0257048766908743 -0.00794932618268873 0.0149252563478891 0.0325676730840414 -0.0206762325319558 -0.00211352049163425 0.00834066456140531 0.0141356849021418 -0.0072851785223736 0.0693109868603409 -0.0705697325068229 0.0182571876780179 0.0917350195204694 -0.0998307610539354 0.0273788619910338 0.00904570775830426 -0.112908031075702 -0.026074567573032 -0.0366432440645374 0.0230828500376503 -0.0111899648622381 -0.034515184344383 0.0129381749327402 0.0192737934078581 0.0305183338788811 -0.0779210669325238 0.0208994368361565
  8 255.690289014843 ""  0.304804631143017 0 0 -0.00555725261825631 -0.00719717693587561 -0.0140280469864028 -0.00437883147460764 -0.0224003521938709 -0.00800450821398029 0.00486549409966187 -0.00849818962743235 -0.0167857346648157 0.0103148902354356 -0.00111285287035693 0.00841054816151141 -0.00271453522170078 -0.0095806082602665 -0.0231989400607532 -0.0148884462486487 -0.0373401043343994 -0.0188540897604467 0.00999249144626898 -0.0367896356102795 0.00256605809844249 0.0106129135173936 0.00355136857625504 -0.018583953218913 0.014971418047641 -0.0181786767617101 -0.0210301300351313 -0.00175871170482099 -0.0143500637343797 -0.0143620841019813 0.0412892415978751 0.0262684888722853 -0.00131424945436756 0.00290972651643751 -0.0158842642050622 -0.00637681263578552 -0.000846805376467761 0.00614758392202127 0.0485361881748971 0.00839436886139666 0.0108436631705465 -0.00240582810472113 -0.00406561338671976 0.0385228174609671 0.0319204201782284 -0.00825500148271712 0.00286992310131618 0.00535384002854646 0.000756998526646238 -0.0192483481718922 -0.00670458626313418 0.0240914426234708 0.0124267295148288 0.00690859095158658 0.00975517354780118 0.0202237929734182 -0.0188172057304643 -0.0353560240490187 -0.00431627184952425 0.0102591772989612 -0.181668613774831 0.460868152113124 0.189080391740296 0.0391838210548233 -0.455148837353555 0.328095334716741 0.142052024836612 -0.0664105967425686 -0.534060171691828 -0.0036161358945927 -0.000716152087684341 -0.00317606260366426 -0.00227652258864535 -0.00730254642264078 0.0190941163992183 -0.0136963605058122 0.0671320957809821 -0.00362446856853591
  9 276.030194850049 ""  0.417907834286994 0 0 -0.00197105032696151 -0.00868466983672104 0.000949313446829527 -0.049803013864411 -0.0594185459758848 0.0263498751186291 -0.00240183523082146 0.00396849593401933 0.0137841900881697 -0.0188561713639345 0.0356955493043148 -0.00386656090866325 0.0358319860745558 -0.0448475668925661 -0.0294236909108907 -0.13334175359557 -0.103228164865552 0.0120052741818369 -0.000760139341801786 -0.111586908448067 0.0979276626357034 0.145618331572277 0.291720693318177 0.201743041908343 0.237869010371462 -0.218738696126031 -0.178924853823 -0.350845258285009 -0.0581987890705216 0.0137647572666129 0.085944531394037 0.298700072730937 -0.105022556635306 -0.0675228429162071 -0.131818095686321 -0.181289516105847 -0.0429142153783774 0.0326926857042184 0.265536105517426 -0.00155631187132535 -0.00284859243748499 -0.000518506855804996 0.00858929772728343 -0.0178775950373602 -0.00831230300834869 0.00453760220314066 -6.64427302739945e-05 -0.000299913759915602 0.00678010153600435 -0.0174019074205503 0.00832564230682012 -0.0423755936319418 -0.0447622860504555 -0.0509219505905831 -0.014745249654646 -0.022033782481462 0.0622662635472468 -0.000139249191754798 0.00381890609429194 -0.00345667166688146 0.0276384349629059 -0.0369913251473404 0.00742290812808701 0.00408247153703904 -0.00474854231927234 -0.00137247406244541 -0.0133318744356736 -0.0260778586109315 0.0282706665850331 0.0460572050233586 0.0673004221762994 -0.0320226980115992 0.0108723220790182 0.13864708273011 -0.148070453451876 0.0952188959817744 -0.0333819703762227 0.0538808754410981
  10 310.353929260229 ""  0.665891178055936 0 0 0.00244411962804421 -0.00518565208742459 0.0412067872327252 0.0506558483649346 0.0475301084437012 0.0166389724579563 -0.066684844234047 0.0642654200185016 0.112668870272406 -0.00247817056486107 -0.0132916357192094 -0.0990606669263289 -0.0337958410194757 0.0293211084628528 0.078662120810469 0.0739054681021139 0.117310418332348 0.0762092961139205 0.00780187384009052 0.0928895398463019 -0.047640932265124 -0.0295334545940581 0.126387147467076 0.260101561119942 -0.0110230719397357 0.0122651182456095 0.0726890505075549 -0.217350092558069 0.120705920487574 0.0689669739779701 -0.114255717526791 0.0466666083427345 -0.128244336241457 -0.00791236819129014 -0.0733811264532442 -0.164526278262928 0.0577912414429905 -0.0726108317167868 -0.116845569914667 -0.00426800017172589 -0.0341720272660067 -0.0529911619964282 0.0170759711521092 0.0298862358925709 0.00671917469250806 0.0282025008322165 -0.0144909712276515 -0.0159406153792763 0.0263068943476562 -0.0264775453214717 0.0255309193268263 -0.0101619157215501 -0.0114991308602504 -0.0397058702257055 0.012911632388682 -0.0633184009355982 -0.0673737533001795 0.0486325477116956 -0.0381566050131743 0.00285398023854585 0.0564445236170054 0.0128014117877825 0.0653911886606543 0.00906664892920404 -0.0762682945150335 0.0639629515597871 0.0099557350981183 -0.0457755522714766 -0.00119309569357244 -0.033462081380749 -0.0588889613097664 -0.037092419142678 -0.000404738589107152 -0.114910653765587 0.0258186680542573 -0.0651023822734455 0.0650422042192124 -0.0744125847656191
  11 372.601051198387 ""  0.742919707879908 0 0 0.00221102332835097 0.00527000845563638 -0.0292843904262435 0.0312834300343809 -0.0287560285353623 -0.028179553635685 -0.0545259329654301 0.0465306962499116 0.00294284701767006 0.0432755062335272 -0.0288085148479038 -0.0447050199628867 -0.000617089583795237 0.00837001280536468 -0.0385006383419104 0.0214100336899067 -0.0471931189844546 -0.0433024268040263 0.0441726993362596 -0.0410705841637099 -0.0200330538291812 -0.0375106827354953 0.072709934725464 0.118716767238406 -0.0282955975526816 0.0233195891915482 -0.0495362851700031 -0.169617400525981 0.0720747078701868 -0.0218351864519529 0.0348341374562779 0.0122443608829754 -0.0618542940129625 0.0349434225694941 -0.0585623890822608 -0.0754167580411546 0.0514536820142529 -0.0400492495385055 -0.0175661677219559 0.0804080037330297 0.0518091285049291 0.0344806802085552 -0.0171960762138113 -0.0831760096671984 0.0343910461439378 -0.0334914929676142 -0.0349091656193893 0.0523684779688678 -0.0439560176128384 0.0593711165855774 -0.0488622446377521 0.270225517057601 0.0653202843547768 0.136812556987956 0.0818110264000961 0.194403881261323 -0.145159140431851 -0.0481813812162836 -0.0197297702439691 0.0410061941399799 -0.189187626606594 0.068512128159904 -0.120202382966696 -0.0259010536842747 0.113594836113389 -0.0901642114929291 0.081532836195972 0.142638797489705 -0.0709680011447695 -0.00720892240956243 0.00440077763915106 0.0302122147574702 -0.0126841006375267 -0.0227205213646803 0.153224524279618 -0.035416819830839 -0.124462849544428 0.0683532545762153
  12 401.319175025883 ""  0.525998518513564 0 0 0.00371406863312607 -0.0391698693099184 0.0168997117644422 -0.0604201934138199 0.0619051035472775 -0.00471235041301571 0.0282539929296292 -0.0162310530288542 0.0523583767667382 -0.07881735386372 0.0648160657515792 0.063927567032081 0.0245603642662846 -0.0584560672600541 0.0191528580701511 0.00066340137793832 0.148814616505991 0.0597631414065695 -0.103869478814763 0.110061953491844 -0.0844796214989381 0.0399540848572641 0.00928502521569069 0.0540922684916327 0.0449895547308659 -0.0352778413134123 0.114524694530355 0.0486946916917769 0.0309318293403819 0.0294912364921099 -0.0114519971791972 -0.00805553890326806 0.0966544755977257 -0.0962522079461255 0.122265895385212 0.137680124155986 -0.100224042603021 0.0879060393485655 0.05584843923792 0.0748174751980405 -0.038541115217937 -0.0704191348361999 -0.0337915572407284 -0.0209224370257755 0.0123025044258362 0.0198232778741848 -0.0775589679702325 0.000943137167503294 -0.00760098479142465 0.0403842282428125 -0.0223881850386915 0.17856793857662 -0.0493945291596456 -0.0247971729997961 0.0749543163892168 0.0291131242610684 -0.15055890505497 0.0496763683522229 -0.11863775255003 0.0347226437677358 -0.108448403560719 0.0937916265334657 -0.0436132495236978 -0.0649995501277779 0.0563988078538166 -0.0342427448711136 0.121390563230933 0.127463502992307 -0.0382185208382834 0.048023030612304 -0.0146915337122084 -0.0534144499003594 0.0256586235956853 0.0209331695039186 -0.0934394419007136 -0.0139447198873025 0.0213774641043226 -0.0215693709000546
  13 432.626017656587 ""  3.15466970258248 0 0 -0.0106970076028619 -0.00880035109299114 0.0141062813858522 0.00326321237015857 0.00610597327171015 0.00981668059708246 0.0202091403769608 -0.0212870907322843 0.00618037166081693 -0.00217474724008347 0.000961943949277971 0.000397015051830817 -0.0120770527999849 -0.00812233867325 0.0256745583300388 0.0134195530845615 0.0197007454688275 0.0198628448460183 -0.00277583144742245 0.0132881462645833 -0.00932087116649791 0.0254667988589036 -0.00771689397605553 -0.0418360213999704 0.0302349550084913 -0.0319269675360296 0.0287023958072288 0.0566695338769694 -0.0307597390437277 0.0148904684041484 -0.0187016711140286 -0.0055602608853755 0.0022588710644596 0.00618754470851833 0.00361719269233243 0.000238121357900618 0.00130746747104226 -0.000742346723126585 -0.01650992951283 0.00450614587334802 0.0623249918885752 -0.055189540216914 0.131080305402745 -0.00718472487804864 0.0401298891227253 -0.0645282611174262 -0.0104273332250804 -0.0593314502166201 -0.111356912733581 -0.0348308459167265 0.0383416110683803 0.151047737181352 0.0762647966266434 0.0269895463671091 -0.00639748522059491 0.192832574882197 -0.185645750288839 -0.102383387905862 -0.0246620770275479 -0.0481229450782422 0.043625786753566 -0.011657135662561 0.135638937823765 -0.248718548203014 -0.0732143156518698 0.0715915301229531 -0.181035659552413 -0.056994642570801 0.130776841177651 -0.00610629705951642 0.0086797886433808 -0.0226360443394261 -0.0201884360551116 0.0193826451196251 -0.00410390433226657 0.183183378763831 -0.00942468901823635 0.0704303658413467
  14 456.955832607074 ""  1.50019702886935 0 0 0.0503077199070826 0.111266923845957 0.0305098263382532 0.0054865231986568 0.00857160373714815 0.119916363287607 -0.0210001681200789 -0.0017095724145716 -0.077363639184197 -0.0343319700158668 0.00393119759948108 0.0176742889496265 0.0084655174294516 0.149602820229271 0.050844918126644 -0.127832554045919 -0.114877813705412 0.0460791806802086 0.032750311078563 -0.0361645819932103 0.3191018329016 -0.0632455744144015 -0.0836056678559347 -0.128852037076355 -0.0797836955810144 0.0639130269161862 -0.263979223447371 -0.030703033205007 -0.176062754885194 0.0118965339823749 -0.121053445628199 0.0795623648837441 -0.0160616951960431 -0.00625854265660653 -0.057745775677725 -0.0659082782880036 -0.00550093803703893 -0.0247455898060069 0.0147933290447994 0.0191778268713206 -0.0213305039500147 -0.0461106162270709 0.0106544849481489 -0.0112305785771437 0.012533788146018 0.0128091909301714 -0.0374716767853663 -0.0046573088182728 0.00179758872939753 0.00724198708820939 -0.00245634029681678 0.0809330602841345 -0.0233705398431128 -0.0169359333741959 0.0259129573018073 0.00492394970838474 -0.0995573297069772 0.0346219712966793 -0.0509171825015745 0.00551980116451817 -0.0185323948422379 0.018263680775572 -0.00666066187490213 -0.023719807382634 0.0120594623904741 -0.006361207156827 0.0384983918071449 0.0353937890228172 0.00557762798432087 -0.0129695588699412 -0.0227202110207195 -0.0328291014822326 0.0670693596570716 -0.150684795263678 0.0880017488025757 -0.208282124062561 0.00894467409579182 -0.126935677724539
  15 495.555498252742 ""  6.44744306594871 0 0 -0.0912773616049017 0.000140988052998528 0.0485674836782226 0.0403389060151083 0.0099252987775332 0.0605091746996371 0.0415095709107101 -0.0403744909186177 0.0154844214215795 0.0237109396852426 -0.0206573720183374 -0.0215027310218764 -0.114647326437683 0.0204531338815803 0.103350130758885 0.0649810145463936 0.0232042804619149 0.0646742886555187 0.0385407908324954 0.0149811291189576 0.00330450357348854 0.0814730263227421 0.0535784347402825 -0.201003519849069 0.115171093586274 -0.114871702565809 0.0931444460887826 0.182540529619894 -0.113701089850179 0.0669945344235849 -0.108922896207874 -0.00431257015307366 -0.0342116815635244 0.0703041170169375 -0.0484605803798438 -0.072064253737246 0.0602725260796092 -0.0497203405851131 -0.102177636453943 0.00217983411544299 0.0232517401296274 -0.0305505288942494 -0.0257984010597332 -0.0442454600627006 0.00196515835812905 0.00539993427772648 0.0273573763304285 0.0593576269572883 0.0458320899646821 0.000904861832201686 -0.0100479140806308 0.0841108945359138 -0.0159146017831538 -0.0207778884648204 0.0388624724256939 0.0031477064483646 -0.111062425018945 0.020682676968207 0.0341666331199735 0.0540609148346175 -0.031454766448196 -0.0190076060337257 -0.0635280766116284 0.159358424149722 0.0140378279115842 -0.0214749136061557 0.0508702808334311 -0.0167436908543336 -0.0840156372428943 -0.0783742525718696 0.0641832255072661 -0.0838992827832026 -0.122381287443683 0.124130288650524 -0.122408437870909 0.10261726390261 -0.101073640140176 0.131272691860515
  16 550.707097425867 ""  78.6806821465438 0 0 -0.0172129677553881 -0.0239605132999331 0.00383823491249225 -0.002289798967803 -0.00684146110210771 -0.0171379920562569 0.0139188873071616 -0.0211605364590372 0.0251905155116481 0.00863578784091848 -0.00260486788877878 -0.00503383289124612 0.0107082363700669 -0.0538137269206117 0.00601256828124156 0.0356945652806734 0.0276600219675677 0.00339222159548819 -0.0106971595636008 0.00595762039662549 -0.0720098970691174 0.0349462360646369 0.0227330094489391 -0.00853089193861132 0.0483864201787637 -0.0571717966325729 0.0793983476193889 0.0436154767062033 -0.0018281859680235 0.0181645883011725 0.0224998724540759 -0.0120818568724916 -0.000970755776856915 0.013722743592418 0.00758720147569509 0.00519393423715446 -0.00241925264901133 0.00852995646262416 -0.00581104014296573 -0.00729792862054077 0.0140849373550669 0.0215588337694739 0.0518132269187796 -0.0247798268994628 0.023915354437045 -0.00846855216599282 0.0116778587284139 0.00669032776542267 -0.0140628305024788 -0.00406200109276611 -0.00579062097464226 -0.0226765250093909 -0.0399901347729323 -0.0233498922330158 -0.0241452957123909 0.017050112606425 0.0594909638785419 -0.0134869386656911 0.0591059030183314 -0.0359997265767344 -0.00729199609526933 -0.0254963361547003 -0.0163300113171098 -0.00038342372763705 -0.0139878834773321 -0.00103429641099868 -0.0355732956569428 -0.0205828494145989 -0.00972880544181897 0.0132339634498969 0.061132609395784 -0.0231394102056883 0.00359247033611692 0.0640066546122308 -0.00541363209589735 -0.783849020326424 -0.0524649800851649 -0.399574866335539
  17 642.079666540525 ""  11.1713283190996 0 0 0.0900360138079947 -0.0141828688181112 -0.0105317493404908 -0.0159418852027413 -0.00233155791208409 -0.0269635150544826 0.0146450636429031 -0.0258490814238401 0.0243576602629356 -0.0284422075490199 0.015495723442866 0.00896899249036083 0.0850019630694178 -0.0120624084893006 -0.0280672149154751 -0.0374421603550954 0.0102971252862135 -0.00526819530789966 -0.0324813705291332 0.0112385968253252 0.0122088648335856 -0.0197412936232291 -0.102543773645838 0.13042135502798 -0.0419154781757287 0.0315464993094519 -0.0288207083817847 -0.0511044083096568 0.00276913186262903 0.00329227968067282 0.0603793809079635 -0.00258310185989027 0.0206372780753866 -0.0542727202680812 0.0409795509308831 0.0490450760848384 -0.0545720280846067 0.0375089641989568 0.057679374723357 -0.0530450122869301 0.0453621161668829 -0.0670086675409519 0.00502504337980026 -0.0442461349465551 0.0216225851402193 -0.0496222026205078 0.116621929289589 0.0764493909333327 0.0147041591987631 0.0122131783472973 0.0110624266805865 -0.0115009722023414 0.0217999286303848 -0.0685146091813194 -0.0474844014282966 0.0490910642585406 -0.0913675974381922 0.0216644934672129 0.116267518827331 0.0785184116701505 0.00561199211415791 -0.0906074007427627 -0.0571710500326403 0.292898607897877 -0.00421117565303743 0.0177831165074026 -0.129732216934446 -0.122484259082071 -0.10320732898871 0.013447425081956 -0.0478517268678541 -0.0551333382898724 0.109292585726957 -0.206734327245629 0.108803699067507 -0.0317811247396391 -0.167411400383612 0.132410494185539
  18 782.081802965082 ""  64.3039873628361 0 0 -0.0122223829413159 -0.0270916869620884 -0.00157266177623721 0.0105300075212026 0.00128797601667486 0.0376283659304801 -0.00929914606208004 0.0401272988347353 -0.0594035705695524 -0.00214511884372471 0.00262515330348395 0.0105706756019921 -0.00907803263853579 -0.0232357465833871 -0.0108538042230676 0.0548406347132863 0.0236965482210713 0.0419935138601044 0.00154194166903501 0.0128255729341056 -0.00763538588702676 -0.0076590942905163 0.0412030243404566 -0.00890462496477583 -0.029016686157291 0.0593645325410201 -0.0277180393832251 -0.0310451433242516 0.107414969194545 -0.097057898320896 -0.0833187124055608 0.0363686114575798 -0.00626489193184618 0.0425694434946706 -0.0211711926409755 -0.0352129168544542 0.00341795037347513 0.000894188171772813 -0.0330318319656693 -0.0436340187634822 -0.0131546006097659 -0.0480319098647371 0.00329777510288549 -0.0134673581582705 0.0128790182114749 -0.0169649724830238 0.0227260713102464 0.00838396625091893 0.0267506020645486 0.0163421481091783 0.00755637493729615 0.104873668895281 0.114197861451809 0.124956089754256 -0.0254255878858965 0.101929832393432 -0.237037609082576 0.0566150268648156 -0.00757475494017064 0.0332171979074598 0.0530010374179695 -0.0272222518984037 -0.00667733075143756 0.119842448151645 -0.010955790858797 0.0237180092691921 -0.0522532713470502 -0.0564251259266154 -0.049129687534025 0.0376356093928982 -0.0647062767895109 0.0892412680604415 -0.0945691434788683 0.28422747791649 -0.581334838147273 -0.120154206507262 -0.0331041119473687 -0.0331301212748867
  19 787.927517487972 ""  3.31440648475989 0 0 0.00178123484630275 0.0469447344186937 0.00312896459096696 0.00138403378592251 0.0548600443954656 -0.0827600788212981 0.0144570655413731 -0.0499694839434526 0.0622812138580101 0.0189673665563903 0.0108388249331801 -0.0271797967638263 -0.0320461315567446 0.0734286763025612 0.0834028447504169 -0.386133946432341 -0.173468663921892 -0.169567463638605 0.231254878790168 -0.196747781374548 0.241494177128589 0.00304144902197441 -0.0763813297616488 0.098590994648152 -0.0107883393316229 -0.0245151168039707 0.0605542025814386 0.00262763210087893 -0.0406978165618747 0.0580223396450504 0.098266788201173 -0.162618360601704 0.0456544256381505 -0.32844011698216 0.0190170572020807 0.116340949012874 0.206983383666088 -0.191679036451061 0.05810978362918 -0.0271269189527567 0.00564943879367441 -0.0164408998594139 -0.00433771020519558 -0.00776779265010103 0.00869972370754495 0.00268464632720889 -0.0228579149510995 -0.0117434277861155 0.0315280906037473 0.00285589260767049 0.00194116247665708 0.0334001202687885 0.050973602098126 0.0483889227866262 -0.0184636364141113 0.0495597611068416 -0.0945204723532174 0.00617311679838113 -0.0383671420308243 0.0010901694960565 0.0416910910034874 0.0202890671345588 0.0175299672598177 -0.0120003378644933 0.0012965361366707 0.00381497767664574 0.0506584633494126 0.0201210930878384 0.017326483106197 -0.0194739607187651 0.00780598097659482 0.0227525791167934 -0.0453602407856233 0.0949850525887318 -0.174009629267842 -0.0214804526675026 0.0142696203458057 -0.0237455574072744
  20 820.081781219788 ""  6.47321544985883 0 0 0.0131601858995332 0.032182051940752 0.0219330203111618 -0.0289259040501032 -0.0352852053767888 -0.0233342958682816 0.0101463396015191 -0.00357797939653072 0.0184811498992924 0.0137377056698672 -0.0263314989706124 -0.011551588413696 0.0220966002829281 0.0252443332886792 -0.0331715386056945 0.130488450204181 0.0392524826267846 -0.00631517211040614 -0.139488936630828 0.0812857383216755 -0.107554358662835 -0.0116071137071163 -0.0466868238276003 -0.00982874984912372 -0.0130401699891472 0.0230742312529786 -0.0723960977418438 -0.00642837225248182 -0.0840904993777433 0.0601673450061164 0.125800875081827 0.0229037296485183 -0.0270279478364938 0.14534075746045 0.0169947899537496 -0.0114290389819694 -0.120755043155728 0.108483995034576 0.0244885607611483 -0.0861849409074194 0.0758265306294307 -0.0516550281631373 -0.0296139415004464 -0.0469931707145891 0.0567149699878569 -0.00549681282852766 -0.0693956398860121 -0.0580822128421875 0.117480068882004 0.0140695521006356 0.00287372414137565 -0.107585078656762 0.127611661484628 -0.0245642355325672 -0.12792316764718 0.154852428802847 -0.0321968537300867 -0.0452562654587685 -0.134134656428412 -0.00181232941811466 0.185092223775776 0.0973695758220153 0.0887683225132775 -0.072508763927436 0.00861277714394577 0.0126959101147137 0.194707531803298 0.0951499292736696 0.103388402724801 -0.00857107671046092 0.0253943343614524 0.020789819879008 0.0248567254666158 -0.024564168649003 0.0629448486495036 0.00145438235084076 0.0305989110640342 -0.00854460323113468
  21 853.111414800662 ""  2.22072298220256 0 0 -0.0206752079933407 -0.0919924512374432 -0.0260394264031029 0.0414524551126007 0.0352520025125519 0.0491294723305112 -0.0264827773838408 0.0146363093181656 -0.0769627324115708 -0.0178476866821914 0.0410550157388045 0.0266116224007028 0.0292303331169905 -0.148177079243375 0.0583725260718798 -0.122666000440145 -0.0181589004035637 0.05570250202183 0.183737889730046 -0.107661057454646 0.0733479116363836 0.0370944759475554 0.142069999637481 -0.0304759238007667 0.0468729426063601 -0.0686250613328359 0.181568892874549 0.0275879359302602 0.247304671146963 -0.193780673200494 -0.238354903457198 -0.00323813472646965 0.0355871067811966 -0.157855641732395 -0.0399723601031668 -0.0141261603802587 0.170195081689599 -0.143498658004916 -0.0632599612716173 -0.01519219308395 0.0605327892889741 -0.018781324926506 -0.0183524375943741 -0.0327767543751899 0.0407048550998907 -0.00760482794952475 -0.00818805439441016 -0.0305069999307424 0.0421687013478654 0.00722005466929763 -0.00340373443113203 -0.16081380623773 0.0450612380392814 -0.104313365084691 -0.0635651204088493 0.0427549410719518 0.138432962743437 -0.0517943526404235 -0.0374336358707173 -0.00391121713310198 0.0875765688264152 0.0459836044315682 0.0441152099991334 -0.0418684622706751 0.000247002883109178 0.00500958407262928 0.0642715227696114 0.0376748707212418 0.0504976912407822 0.0353093617207563 -0.00549373377410339 -0.0127322973199655 0.0447540179229559 -0.0858162351330839 0.227403174886022 -0.00394777785071616 -0.00872847594334271 0.0227092906592158
  22 911.802071956449 ""  0.616574859714896 0 0 0.0556276819080864 -0.0225793123612337 -0.0810755316790641 0.0461613299993387 -0.000253839521748088 0.0320587545111144 0.0540051160293779 -0.0539008558182412 0.0167121456522988 -0.0437192764642136 0.0247069855977258 0.0370700156851425 0.00142034172598401 0.0338472816140144 -0.118564941632677 0.105935070455793 -0.0295021477503603 -0.0187574202096112 0.0356575002568912 0.0114245396958225 0.0176185945001104 -0.0153188880238375 -0.213182827657803 0.312132721155837 -0.0807827915624809 0.0767718113442735 -0.00199483680761066 -0.109192297147673 0.0943317544692955 -0.0757815513372619 -0.213907614502129 0.102572209042246 -0.000851993029997821 0.0310004636406594 -0.0308759606810764 -0.0590512141387005 -0.0249818279159182 0.0146013589722243 -0.052456326085302 -0.0183229119081495 -0.0207059150237497 0.0935503920814554 -0.0067628315832962 0.00985484539847814 -0.00613670284615855 -0.0284321823818089 -0.00507589478732551 -0.0146285276788832 0.0445523428557144 0.0113500349073106 -0.0195473749444154 0.144165970275502 -0.015764393268722 0.172917576736751 0.0127202658876781 0.0561427284454144 -0.09202289042477 -0.142715788659768 0.0547835720577762 -0.063160696130446 0.1602185648944 0.0687301096618344 0.079011282356214 -0.105099466980949 -0.0249172343426336 0.014875650556877 0.0309017607339074 0.027936853877788 0.0752187933346167 -0.0686595297288563 0.0254350717498044 -0.0535525146886789 -0.0758116870123051 0.0429488562917639 -0.105959873057861 -0.00112724812124674 0.011657654757334 -0.00540403853373715
  23 930.605720512359 ""  7.58495720710676 0 0 -0.00574809663869344 -0.00445142417945525 0.039726322355147 -0.0158677643775648 -0.00135488588524272 -0.0105583763465768 -0.0431112138579923 0.0295587534890076 -0.0141061803862577 0.0119341845519779 -0.0077875778300832 -0.0196478306692065 0.0450918069743705 -0.0609973126970958 0.0985939738582076 -0.0624076233866574 0.0288379382655928 0.0362215867704342 -0.0161416076456788 -0.0024016429450387 0.00265460674030299 0.0201213379821969 0.167830677171377 -0.194906356677133 0.0733615224668057 -0.0850693838999949 0.0444699268242886 0.0870682566371527 -0.0299816601521845 0.0278706163130674 0.120177517662631 -0.0587884878722974 0.00564081368830332 -0.0400438264240842 0.0282575544411712 0.0442152456389745 0.00138501511403906 -0.0030505441455108 0.0407853054172693 -0.00912420372857462 -0.0947647406469932 0.0599608306238347 -0.0119012345164529 0.00808688659941991 -0.00479326054925319 -0.0743834136660435 0.0116717707747044 -0.0259474709755798 0.0556589564182974 0.0685173292664033 -0.0284191505781391 0.292561585794556 -0.179089214983157 0.144343485804418 -0.0394161330989919 0.142046687727825 -0.143482710491001 -0.0872727211416316 0.0327966811037851 -0.041806990996237 0.356870459954767 0.0397197159482948 0.118035000372308 0.063220240666412 -0.073199231038122 0.0823208990716813 -0.192507634077581 -0.093131732098292 0.0304493158729874 0.0289134346389407 0.00874309108316164 -0.0243953594584569 0.111795115582524 -0.131007176174611 0.101129324209568 0.0134696630686668 0.0108615385897129 0.00649235199245016
  24 962.031691291545 ""  26.2092929041213 0 0 0.0314565224092178 -0.0231475350067208 0.0107106055511905 -0.00309606636010421 0.00270455241677948 0.00482458007868509 -0.0131784061698426 -0.00777289921056534 -0.0342535940580787 0.00209104350649937 -0.00658994169480835 -0.00508669948387348 0.0752577854205402 -0.076556072169169 0.0915713880472764 -0.018215034510438 0.00589456503307237 0.0144898181690585 -0.0197594263147858 0.0160793462084403 0.0402509951382214 0.0254398721417056 0.0667424268223724 0.0133006375591359 0.0257526242070572 -0.0505539224271385 0.113142692869729 0.0218094593351425 0.133405411921695 -0.103770952737454 0.0479911330980388 -0.00682164854071015 -0.0025123920194555 0.0106565993313125 0.0102803901260216 0.011922853261263 -0.0227880712075064 0.0169611487035248 0.0189849609216457 -0.0948305939367809 0.00191750652193676 0.0179841486208335 0.0475191542569102 0.0568223010989321 -0.0792645581471139 -0.0242943362259442 -0.0888821802904631 0.056261465205346 0.0130459202226851 -0.0287878479467306 0.0673730701148048 0.111559470491753 0.0213972801776264 0.135126736259025 -0.127939099605904 0.213515421059658 -0.148101273552178 0.103016763957217 -0.0693695974682715 0.0366912600691521 -0.277365354258518 -0.0713505654041272 -0.116831038841251 0.178679760846298 0.101067482863605 -0.0361820470268079 0.20262528356155 0.06954594192277 -0.0552741208560064 -0.0106662585719326 0.0388102309762559 -0.011399594998901 0.0693567660519657 -0.0873056295353761 0.0809607684704993 0.045355572676865 0.0586863473603636 -0.0801803274270862
  25 988.342498574788 ""  5.55239170647172 0 0 0.0398422042797927 -0.0817897337547975 0.0618810802193968 -0.00966273341684542 -0.0250059962555171 0.0268507948075104 0.0210104103976557 0.0733843861189444 -0.0279522254452973 0.0105780142563258 0.0201096539954761 -0.0466836562942857 0.00768715943429641 -0.0341066582664072 -0.101520360335727 -0.132155865578685 0.206321319417656 0.296639243960633 0.019496272295938 -0.0403083018379179 -0.119712733224695 -0.0411866730105792 -0.0482639800889841 -0.0839015183148996 -0.0477778602963701 0.151049646383416 -0.281949107217802 -0.0382820921373205 -0.120970561682982 0.0644840481179854 0.184939818909862 -0.171807108477202 0.0396757539809668 -0.244243139870699 0.0817763578664218 0.129765761463477 0.098204406536114 -0.0851639429032196 0.0898377923495045 -0.00738101242240644 0.031015711064007 0.0455551087507893 0.00328394782429442 0.00587677197307087 -0.00556647801522317 0.00193279954171463 0.0109556026889253 0.0152772459577566 0.0119399275137787 -0.0330743266884698 -0.00403687740992993 -0.0215223754442028 0.0587249356704139 0.0559849531627879 0.0414619677408347 -0.0460752606587081 -0.000846763256867847 -0.132826270812357 0.0711117855582752 -0.0344304977307608 -0.0559045442174761 0.0511978899687361 0.0111804543432708 -0.148062239221337 0.0195820877999233 -0.0381542841201247 0.152629008609145 0.0882859474193703 0.0668613285245098 -0.0302857426999225 -0.0165971905672038 -0.0532489982983731 -0.0620340049974748 0.0349799104680716 -0.123393154193476 -0.0244969699084136 -0.0265494812877343 0.0135907665039344
  26 992.511954308562 ""  4.18207920676697 0 0 -0.0405447945100226 0.00484238257039434 -0.0172452721163737 0.0188315963588363 -0.0439286155333684 -0.0205940716338849 0.0121755447419233 0.0308123340996449 0.0542489324389956 -0.0157466273080635 0.0606804470223839 0.0418378147168904 0.00408142119621493 -0.0171875238705611 -0.293141521024717 0.0774879170383009 0.0146903866864358 0.0138904220399782 0.166101736777634 -0.16070757786596 -0.307787901315749 -0.0432215930645375 -0.071195465503721 -0.10461459033006 -0.0105076783443038 0.061445107979174 -0.23063837005743 -0.0121319609786719 -0.268520569242834 0.206026061311426 -0.339169227990779 0.0260789292980888 0.0397373265051656 -0.133364354310191 -0.0676766979391879 -0.0637988234658904 0.193272355863076 -0.141492041816971 -0.119247845556019 -0.0220218883871276 -0.0148305536328524 -0.0214116879830517 0.0120480820507536 0.0116690434291888 -0.0184420459997378 -0.0255710199944944 -0.0337859904224497 0.00408803600454117 0.00731007786631415 0.0194397295409377 0.0224018303698071 0.0453024568221322 -0.0588387224721663 -0.0177529006531902 -0.0767492686840885 0.106186540232124 -0.0153799711514303 0.0852382112326976 -0.0645408266607581 0.0285323491627068 -0.0112825247651218 -0.0464548265242029 -0.0287813847930807 0.155732812967185 0.0153159000834319 0.0208394602284304 -0.0400866830251431 -0.0370786831531412 -0.0526221613626092 0.032642313963004 0.0180494508624647 0.0270401397242604 0.0531245189844132 -0.0314155959101934 0.117760455200231 0.0221126719920043 0.0288176280518114 -0.030043978063385
  27 1023.12088175399 ""  4.84376705601436 0 0 0.00683802669135045 0.0321382245988303 0.0125532046272487 0.106469311005863 -0.0445752184388558 -0.0613727309800693 -0.0502381444531701 0.0166344732535543 0.0245247641991505 -0.104507974508083 0.0227099886058506 0.0152250609114133 0.00682338554127274 0.0231607680067421 0.153465983138784 0.143239684700145 -0.142176063482842 -0.168703885330617 0.109841470000734 -0.0531311358195344 -0.0027606621957432 0.0152369312155172 0.157464804147716 -0.225400594533535 0.0804676914706289 -0.108518684948224 0.0496396852414115 0.114100898513336 -0.10541951152056 0.102991712929938 -0.0547973447826268 0.0655520851471389 0.000411489232488232 -0.0454284250153881 0.0433496686697593 0.0133108945803827 -0.183159390424666 0.101209915574881 0.034751909784178 -0.00562741278716549 0.0329090898252329 0.0358331262172832 0.00803043615115684 0.0102909103070351 -0.0100487729257856 -0.0171688232430123 0.0198188781621444 0.022424710861297 0.0201073867403454 -0.0364669544487145 0.00185614253130058 -0.0219286864688124 0.0560641499105434 0.0420635405338661 0.0235204383067904 -0.0228812048227426 0.0187579121337804 -0.166023372630598 0.0758384078086962 -0.0241343431709045 -0.0703524813771234 0.0564638789180226 0.00963869594799469 -0.138192641490998 0.0312845182711386 -0.0435341696976173 0.186385558656417 0.10428838583665 0.0755287195516429 0.028351469651527 -0.0624220034345955 -0.0258205824971722 0.0404596666736623 -0.0373549971398761 -0.159808393426828 -0.0361473449144691 -0.0552057333331855 0.0342475633935595
  28 1050.11614658433 ""  31.8951549455905 0 0 0.0382448574099867 -0.0256343593022083 0.0277339823279313 0.0862755944222906 -0.0450103950098164 -0.0140464692126189 0.00126971801539593 0.0142500804995463 -0.0172371791371978 -0.0749744845731185 0.0179855169744782 -0.0204041559028345 0.0151165413543844 -0.00745213772926416 0.100889881442897 0.065743183165068 -0.0109296218067336 0.0273008948021629 0.0758849189142149 -0.0332262515166112 -0.0223661892291936 0.0015147000770464 0.0121706838465421 -0.0174390696121808 0.000571522286553549 0.01680057174603 -0.0242257641693781 0.00972860247519901 0.0134746320870665 -0.0162717100282 0.0897440918111548 -0.0316230168968411 0.00867877108299471 -0.13029336858167 0.0861879422445889 0.0814246383198563 -0.127627283838653 0.0606992126039562 0.0911144514722855 -0.01873145775233 0.000937446407535287 0.0241863531751344 -0.0279651362770831 -0.0327000859883181 0.0461607584272236 0.0912473743714007 -0.0226173003843883 -0.0653983285356365 -0.0555161413636047 0.0368001075656817 0.00386347522078473 -0.0264181806541638 0.135061743105427 0.116407020632963 -0.00555092538934899 0.0360575868715569 -0.0493407463656936 0.310718380683196 -0.0431274550729851 -0.0419603286072093 0.00249387379165207 -0.106874595888219 -0.0535068826327062 0.181320067488816 -0.0280957247312231 0.0419948125632401 -0.245609550105664 -0.13715082963258 -0.128572983254566 -0.0449845813674348 0.0470250742823423 -0.00412769913271661 -0.0368651379457804 0.0237403481981075 0.0349616236759806 0.0809200306371153 0.157175134898052 -0.0944252101911213
  29 1086.48465089007 ""  28.7789570262961 0 0 -0.00603143851936881 -0.0234464819811233 0.0335320907726363 0.0778238467868222 -0.0331055603556476 -0.00378824050297484 0.0314529225621053 0.00592416013849189 -0.0305041599869929 -0.0600590727599303 0.00504339699913789 -0.0286172845845958 -0.090433025323297 0.0567705478853495 0.104371931475178 0.0560510079773037 -0.0185817042553509 0.0195447260926573 0.0708257478352834 -0.0263437933712533 -0.00321964310366635 -0.00828789725902649 -0.0789069052128673 0.120782969289524 -0.0549341109262479 0.0893575789167771 -0.0451892924101133 -0.0640379392388716 0.0740394735714442 -0.0745217571723244 0.120080840504849 -0.0360639928415705 -0.00210636819954264 -0.0998041691416917 0.0842315032961292 0.0802078509874704 -0.129346259091356 0.0639033050329211 0.0943291597920757 0.0394611303308877 -0.0305405337089067 -0.0891433680802223 0.021019281873463 0.025949362168378 -0.0448102442792979 -0.0612474666302776 -0.0186046178533569 0.0566964457934442 0.0242538384321791 0.0124818349931618 -0.0210967197114582 0.00588756803611374 -0.191921162871991 -0.21288324201251 -0.0240818329524142 -0.0235931969303074 0.0816578142451789 -0.0818057698867941 -0.143966169021236 0.151126115611419 0.127548472786172 0.0455277981225894 0.0578824411971539 -0.0492108528209816 -0.0388054402929129 0.0228882703972062 -0.0283512568885313 -0.00896178136350211 0.0417131992801869 -0.0315440821319622 0.0516979346221652 0.0732656785519625 -0.122463516308035 0.137986492030107 0.16773807707916 -0.0665352394880214 -0.135506487904109 0.0761987967144089
  30 1107.26118856873 ""  57.3222649226956 0 0 -0.0742036312389253 -0.00147114990100877 -0.0168109089162904 0.0276731237730067 0.020966489541249 0.0218063212176032 0.0293631204225233 0.00239879676628381 0.00539268063956062 -0.0148874753502611 -0.0186864697087799 -0.0250571524883482 -0.196011573556018 0.125172486541334 0.00642014609684753 -0.0258856995233943 -0.00693765037699938 0.0130461616331578 -0.0111393358004725 0.0470314238326862 0.10985065407866 -0.0193872527567113 -0.0964191743351799 0.0726222626789101 -0.0488378828393191 0.0772893023628546 -0.0699047970897092 -0.0627030402199378 -0.0206969242537955 0.00864496433262192 0.131896029391615 -0.0217917069582559 -0.0159676240227248 0.0048238124807694 0.0509014212853189 0.0491239388758201 -0.0921736966352821 0.0531085119810736 0.0662606482806599 0.0488288130756163 0.042228822847061 0.0457226874451629 0.0116678739926564 -0.0054710367120385 0.00886136746365775 -0.0890349899151868 -0.0468106674201728 -0.0506410743670608 0.0247788940555443 0.0413355947875729 0.0677459504265413 -0.0462983561574196 -0.0956961611803227 -0.104537457614859 -0.051591296651242 0.106865525520158 0.240170726640486 -0.0669600283106365 0.0669544579492589 -0.140863822590292 -0.0622279633273466 -0.0898848725087769 -0.0663469195575993 0.327960132474696 0.0861705811242497 0.0234751158452536 0.00551677161708684 -0.0250107080458859 -0.111867379411304 0.043871825802568 -0.0620348300091995 -0.0463143678153078 -0.0792204609285497 0.0836801069444196 -0.0456803575951701 0.0628534668101085 0.132212614884276 -0.104989600179864
  31 1145.49739514098 ""  28.5368760475833 0 0 -0.0162051535195374 -0.00250368413470573 -0.0383473036265095 0.00265092708560552 0.0204294676561467 0.0181000801679568 -0.00791276056020155 -4.77481496735509e-05 0.0197952220870276 0.00337512359990607 -0.00895719856268487 -0.00665995737252619 -0.0445685172360538 0.0308394764856131 -0.0737801597986928 -0.0322440209060579 0.0154317679668829 0.0249974586824423 -0.0273687884962119 0.0425665318956598 0.0808140490002612 -0.00646424800838463 0.00493293795080189 -0.0529498913741381 0.017011771539979 -0.0238902410149704 -0.00987188225416983 0.0176497807598505 -0.056616674411468 0.0511126806493729 0.0426037427026381 -0.00480767356544637 -0.00557863576298574 0.0152263343671434 0.0127293432830362 0.0139925749949723 -0.0199074646401583 0.0133538678131892 0.0180812090500809 -0.0140063476250318 0.0768300655720843 0.0449401924612492 0.00844295993792118 0.0253771959001874 -0.0497597129057847 0.0403677717086431 -0.0783746504368794 0.0912245867742747 -0.023685722321499 0.0407143641667419 -0.0616495403833331 -0.123268325650068 0.161014510583097 0.0513175647728396 -0.0628941035223463 0.11548005698605 0.132816881154243 0.112315014346663 -0.296057982487499 0.267237058769243 0.232245578112586 0.0097622173542089 0.0667770514272618 -0.0688676951296428 -0.141095219369156 0.0819483647685683 -0.254159792078266 -0.10288738490758 0.0314174766009081 0.0234894788886397 -0.0469282136385359 -0.0479534160547132 -0.0140355713276805 0.00577076812316368 -0.0810123176085058 -0.0600830477843987 -0.109850507038897 0.0561255209141573
  32 1153.60610902673 ""  8.02241101597025 0 0 -0.0302604514868941 -0.040197660893548 0.136772105611215 -0.0378464162635211 0.0169848214342538 -0.0909973958108785 0.0588205527309135 0.0414848185951065 -0.0416363558892266 0.00922094359105634 -0.0154030100549925 0.0526689792327157 -0.0956873893213625 0.0110674568360393 0.320810781907159 -0.039979436880507 -0.122636780286661 -0.220932225528652 0.0700203527033095 -0.0951314563346099 -0.0481347331918424 -0.0172911042886596 -0.109192118614279 0.10863056204205 -0.102976916521391 0.202256804636183 -0.169473349580235 -0.123886704197841 0.0655309629319976 -0.0704822765226267 -0.163482720978142 0.112734879522386 -0.0115369105434261 0.168980770435587 -0.103364265204665 -0.114699236067209 -0.00864545662853072 0.0190629432209107 -0.11590107642916 -0.00935176754187284 0.0125401921667141 0.0221571378767662 -0.00256433300002373 -0.00023972986485293 -0.00423567019573674 0.0217517481444359 -0.00724085297797985 0.0193196629375975 -0.0083366902999468 0.00330966197406746 -0.0156112316682961 0.018702969178581 -0.00249674522562479 0.021467347911813 -0.00762468776334963 0.0288649363841554 0.00160397807666955 0.0203387051772768 0.00772274027460564 0.00825502066271968 0.0369745772003523 0.00545165454955353 0.0122628754752626 -0.0366133252712669 -0.0298130858091906 0.0112908481651629 -0.0444364820750887 -0.0146147738154854 0.0143239279803517 0.0214019541357538 -0.00752305962622976 -0.0474003802460695 0.0151048933573404 -0.0243701380455978 0.0132023254593833 0.00623099913993382 0.0205934721124759 -0.0192392984168411
  33 1184.25412198878 ""  34.5490795272089 0 0 0.0947620741183562 -0.106287816409679 -0.0313859015696014 2.09469508431591e-05 0.0731218439997176 -0.0398471093855075 -0.0283005533250817 0.054757864463638 0.0385317269221601 0.00466196765624635 -0.0357960581835256 0.0450442117099606 0.0993393087047735 -0.11432254549612 -0.00561403294479872 -0.160665369961967 -0.0221598903697414 -0.0729538574247198 0.0104057264377301 0.038437753046051 0.240648380159381 -0.0291407156864241 0.0605180395371234 -0.232089030474383 0.0656420375603112 -0.0257269616499939 -0.150885238720875 0.0746641375479303 -0.165395568674913 0.156325647213372 -0.0670748045716983 0.11851115701654 -0.0200004999228587 0.199779018502125 -0.0613674419694522 -0.0653546050791655 -0.0821837511304552 0.0675180290328756 -0.0654475345019973 0.0329335138670092 -0.000948569923689391 -0.01660460284373 0.00727219238850527 0.00399103448804673 -0.00179877222841867 -0.0388936624806069 -0.0246848170275709 -0.0200925133963499 0.009195639937477 0.0194647771431981 0.0209869356133632 -0.0716236619279009 0.0248228840426996 -0.0412594965499678 0.0335854241546361 -0.0665136221504829 0.0561738046469396 -0.055118567133579 -0.0490750063225101 -0.00251367735423307 0.00499071460351799 -0.0304790118345361 -0.0138164562002546 0.108745975137315 0.0234902433561449 0.0142624327185469 -0.0158010615100013 -0.0182875467113908 -0.0460781240357645 -0.0681294806115123 0.0210231452325395 0.0218658064769586 -0.152871462554644 0.127218886035266 0.00550079057909892 -0.0171020964790327 -0.0200578011563133 0.00793144839303094
  34 1205.67438681532 ""  4.72886125455692 0 0 0.0863310063194964 0.0603536793333009 0.0519922360548773 -0.0527673350662495 -0.0736953731882899 -0.0232835859955458 -0.0257668943238834 -0.0258876212570742 -0.0259933041502208 0.0246337748263664 0.0480110171976962 0.012969002657796 0.100048580702718 0.0371831073341408 0.141719367511147 0.110149485179852 0.0278687034308006 0.0185237380348931 -0.092260328264779 -0.0162893033473167 -0.183172895951086 0.0389120890134133 0.0969332553718355 0.0236339678027116 0.0148982515567942 -0.0644599107707935 0.14279769491913 0.0552396534294097 0.0992328519699244 -0.0795354423426895 -0.125333808567352 -0.0411126452214775 0.0389837417653623 -0.110720343045408 -0.0466469554958294 -0.0431727269892985 0.173891722958894 -0.102534990832371 -0.0599341628955957 0.0645812648251705 0.0375333992514692 0.0062877035329856 0.0119913391644926 0.00511275070671454 -0.0111005099031996 -0.0553832228878746 -0.0626108965104111 -0.00360739871396122 0.00489387370480343 0.0464117273851205 0.0195571115576261 -0.12700525442923 0.0811934552786753 -0.0513744063709598 0.114041685158995 -0.175079054433177 0.119461118817124 -0.149733286546 -0.0633051890413256 -0.00603235032419927 0.069005919360255 -0.0518310373826894 -0.0070001244823999 0.17581705168168 0.00195074365719945 0.0494358284461248 -0.0849356267675749 -0.0429814301229092 -0.0569743617088786 -0.0620416458515867 -0.0147189353871001 -0.00889444160357649 -0.0439901407214994 0.0173583142559478 -0.180037891651019 -0.000243595711166087 0.00730181972602276 -0.019093418441753
  35 1272.39691123359 ""  24.8979016305331 0 0 -0.0473459042724459 0.00707193507246093 0.0133035370209159 0.00754076688824523 0.022618884682486 0.0135808179437888 0.0211596592413959 -0.00295916309124863 -0.0037765742553806 -0.01108464177564 -0.0195175869941906 -0.00892525856827175 0.0355296165146984 -0.072090065577279 -0.0532459842004843 -0.0150722217046751 -0.0176262301282499 -0.0187533743577791 0.107578975780876 -0.0691148507359928 -0.060987153437384 -0.000397345974485972 -0.0421664561512806 0.0347566550512472 -0.0296362855733139 0.0438037945243584 -0.00858273780897704 -0.0531725794481637 0.0109997996852514 -0.0174442174565613 0.0574402033131855 0.0096742449900236 -0.0170812506044945 0.038620254631221 0.0220819899453125 0.0211027550808112 -0.059995379888497 0.0293288381824172 0.0242710034776843 0.0246721139793249 -0.0429607818606664 0.021879971518929 0.00711187619902074 0.0208656711047999 -0.000975488822114784 -0.0404822030225509 0.0223938452829785 -0.0848730386763635 0.00836373934937086 0.00622619927067476 0.0403040631897 -0.17100213098499 0.36483300054592 0.223801652856735 0.155945556961267 -0.221140214877032 -0.134330939912849 -0.104327802271743 -0.351491222876143 0.210705025550836 -0.060856819069496 -0.0334008249687147 -0.0272563654020342 0.11491117597898 0.0641494169265513 -0.0108562182468098 0.0463273231096205 0.00500399309531937 -0.0668234076533936 0.019323902688821 0.0300139446824196 -0.0154305438784079 0.140913962042205 -0.127483554449359 0.010112126053787 -0.141516357445153 -0.278683250218567 0.221776749829013
  36 1284.61233342894 ""  3.39460838924576 0 0 -0.029273756747679 0.0255538662246098 0.0260578800281986 0.0196217575296385 0.0505488226153716 0.00999654557316785 0.00334283072030134 -0.012776008121642 -0.0118822584636295 -0.0273819464633127 -0.0531795347405893 0.000544203516836252 0.191790722486609 -0.173297870018071 -0.265748400030068 -0.135715792908111 0.0507431170331176 0.0608606259051813 0.286485837361088 -0.19161782649938 -0.159616738383748 0.0138533596498675 0.0082897456460922 0.0479516325084981 -0.0189282387712508 0.00666732547053002 0.044909871855995 -0.0143262520162753 0.0252293505684079 -0.0307619097028156 0.0960570615809004 0.0680097047970265 -0.0423941316606436 0.143784548347935 0.0250756323773498 0.0264509810212029 -0.150740854227326 0.0776195563042165 0.0177599193238211 -0.00676022981125186 0.0353803606947453 -0.0221030937079803 0.00487370365609757 -0.0157014624021674 -0.00922814085640005 -0.00977171727308522 -0.0549124283727579 0.0683568461056928 -0.00813711625664788 0.0263733503234664 -0.0173745528003189 -0.0288290742239989 0.047298467506497 -0.0212370755563359 0.15388200065209 -0.281278755928165 -0.098511245680569 -0.161392570188908 0.208475340535312 -0.144421971868359 0.0964713642700149 -0.00981306594918938 0.021359213628625 0.0511323682262681 -0.0555783486231981 0.0495408842398956 -0.0659299341957286 -0.0049930186005044 0.0370303206125393 -0.00644862099199563 0.0122416709558849 0.0168950671611712 0.144086543976997 -0.13481539953478 -0.0908882412031543 0.105453740039637 0.210811274181964 -0.178725697093636
  37 1310.69456347062 ""  1.62281236201576 0 0 0.0469103800805873 0.0404342439908843 0.0222350220335407 0.00416705623450026 0.00247428118056094 -0.0362916452815501 -0.02834719850875 -0.0306337853938918 -0.0142085561371003 -0.0140096928682712 -0.0501037798415646 0.0380648760087249 -0.125303821727854 0.233951472759919 -0.108226336987948 -0.323686358374528 0.256353156497351 0.316895411354156 0.250404925138111 -0.212062879750325 -0.243408756865655 0.0279671516234306 0.0768575106593876 0.0415705667545231 0.00981681331456207 -0.0661464392933943 0.107393166178677 0.0663500574618516 0.0590410865696855 -0.0490935213168628 -0.0161110590241354 0.108152243558252 -0.0274307714592155 0.171448576824902 -0.0452463509098788 -0.0286723100439294 -0.125362717801927 0.0739051520443209 -0.059910066299315 0.01318965057342 -0.00183787783967589 0.0191357441241592 -0.00421047893827251 0.00911832971957505 0.00628417201158943 0.00952605120932833 0.0270610082662441 -0.0406282485486243 0.00340802771324255 -0.0140677216726963 0.00776330211379486 0.0621036773058569 -0.142320962753413 -0.0635790825511493 -0.113516599305474 0.213694671493486 0.122594648902897 0.130813249284636 -0.109931791420705 0.0704350998988581 -0.0488278854700954 0.00330973397151447 -0.0126463684366708 -0.0372193319756678 0.0286436264950476 -0.0274177804668266 0.0292260164711281 -0.00162015414092984 -0.0245582924288972 -0.0133534581743608 -0.0179519821255281 -0.00892525295277403 -0.0677401359764753 0.0585597904052448 -0.0427928725069972 -0.0528863826727212 -0.112824889787928 0.0999114379175573
  38 1347.28581515935 ""  1.88245145773308 0 0 0.00897949252419471 0.00838050366834554 0.051927972659212 -0.0333045087743158 0.0529733362937627 0.0506662623323029 -0.000226760688584966 -0.0040739262561459 -0.00431905712567135 -0.0170539529628091 -0.00040577853667038 -0.030260984305707 0.30409175207035 -0.274949171936945 -0.227272120742151 0.245728606882497 -0.224802800440985 -0.309767869994807 0.143612828722117 -0.103424643927689 -0.102516980142078 0.020891882022037 0.0438469641600128 -0.00639636451015753 -0.0273065313460736 0.0285012783122655 -0.0291670978421407 0.00444627132782307 0.0378394686662533 -0.0264523821769599 0.134013195204075 -0.0394665080196326 -0.00954776339589083 0.0256522958243991 0.0573360956614983 0.0273412875227213 0.0294327132437136 -0.0461057600343493 0.0489166686805532 0.0166086687054452 0.0303541292467219 0.0294940019195292 -0.00392051254362883 0.0090658373781309 0.00542081916692322 0.0057633062624486 0.0175694661009986 -0.0414263743509773 0.00130375778520414 -0.0108156165967801 0.00520522050319388 0.107824774123083 -0.288066041578898 -0.164180329848071 -0.0787137463666397 0.172046331729729 0.126275052407062 0.168138177010112 -0.121078860829351 0.0711674090815777 -0.0270530453992497 0.00168093656014118 -0.00593858963456143 -0.0296086254907765 0.0256414845495868 -0.0249100560271304 0.0224350565192205 -0.00284818892667851 -0.0277669684162051 -0.0493951244695465 -0.0302197081708585 -0.00830531831584261 -0.0358439156699237 -0.0129961783440144 -0.124387459839669 -0.0457177442029611 -0.0961815432290291 0.0842339273761896
  39 1369.39278788976 ""  6.55508211300679 0 0 -0.0431065167347432 0.0390838373118686 -0.0800775795791483 0.0146383730170001 -0.0268087034050881 -0.0075703991445931 0.0334232580783904 0.0367334766301936 -0.00309178917371211 0.0119885351316211 -0.00944072859253088 0.00895527200618504 0.275249912410677 -0.338096444911656 0.487435396438934 -0.153540990179245 0.141494039879557 0.207850959414758 -0.0233416754672614 0.00970889355148242 -0.026192399757671 -0.0449687131158408 -0.14169926980568 0.103428314271015 0.0330885903199802 0.0244297267215968 0.0110397601001472 -0.0439941812374769 -0.148767177848606 0.0932598513816242 -0.0683206049741474 0.0296513021448105 -0.00777403233475302 -0.024808374881133 -0.0139001502422711 0.0131808615827119 -0.0456642859340869 0.044999504035025 -0.00606754818770636 -0.0106866107046842 0.0503451345350862 0.0232749701513756 -8.68275202006199e-05 0.00164515060944625 0.00122109759730161 -0.0109962148620646 0.00578807135152872 -0.0237562833385253 -0.0112498966127023 -0.00961091762396016 -0.0036968541169734 0.128988776249573 -0.220300565113435 -0.109023110715236 0.0656470116996333 -0.107546542340252 0.000703206236747611 0.155032289828051 -0.110752531785287 0.0713130725057732 0.0437074093692501 0.01128392469175 0.0334141338395734 0.0395273911749051 0.00986852249443107 -0.0174039252121236 0.0567155993356733 0.0380607448088039 0.00155071567321869 -0.0198165369115689 -0.0115154925405284 0.0178736537459118 0.0858032209342801 -0.0977540099447631 -0.116834230331182 -0.0120263054888147 -0.0218503215629591 0.0159391682832012
  40 1377.91696441192 ""  4.24310126415119 0 0 -0.00944498824787738 0.000204687899821615 0.00626279376832012 0.0140318061478962 -0.00735767420111829 -0.0135270956169782 -0.001036434025015 0.00368842033738234 -0.00847326027219024 0.0029351401396725 0.00238658950863923 0.00398119409636726 0.0211043329575302 -0.026506600712067 -0.0549268154716405 -0.0275100440420575 0.0202760331966683 0.0273890477666548 -0.0510271428508814 0.0475010567723153 0.0713212815934584 -0.00547759954517361 -0.00997410115744015 0.0428153086862713 0.00724733628683392 -0.00775980599443629 0.0227997071718918 0.0114723692490219 -0.0241408578889926 0.00927483606351616 -0.0222118663563167 0.0096190083997816 0.000407612577375008 -0.0176329289299226 -0.00676337969870087 -0.000782758067389533 -0.00222394240944599 0.00848151122851791 -0.011330350222693 -0.0473744810282741 0.0272800345695143 0.00142065672169577 -0.00930141895279859 0.00518015398301414 -0.00572001191442754 0.124602248560447 -0.0104149060498055 -0.0271786714082681 0.00213794405755943 0.0431213766892743 0.0447020539921841 0.162921598705679 -0.237373951364811 -0.0985942918525151 -0.0137335916168433 0.00948351085299159 -0.0665805345616678 -0.662726668887229 -0.124215904513578 0.0455212584222714 -0.125616106993394 -0.150907465811829 -0.13553972377493 -0.0273091329266114 0.00169031272543363 0.0635554786299816 -0.14511475215472 -0.108210706103672 -0.138939380246124 0.00527690005002728 -0.00740589203608428 0.0106305688586362 -0.00614954791336811 0.00550086231667629 0.015556234845671 -0.04392709621479 -0.0874260270408876 0.0655466105811104
  41 1383.84885619616 ""  3.81317517502866 0 0 0.0188122936904756 0.011704220507436 -0.0763923943548215 -0.0507143509603776 0.0246730252211857 0.0638581832809881 0.0112390224245692 0.00757710201679516 0.0299653314242221 -0.0061305146655935 -0.0166040899164472 -0.0197066541582168 0.0299347462302643 -0.0439724092189722 0.431507614017621 0.0616334085913987 -0.0439784239362188 -0.0414014295592924 0.214381266936001 -0.194888434383796 -0.317540537346075 -0.0136512429753708 -0.0395322233973136 -0.07563920988582 0.0176144641269284 0.010692971183968 -0.109298277725202 -0.0108163315415206 0.0191986366172443 0.0171394883067071 0.0604652140087896 -0.0271427616762147 -0.0114476730999963 0.0529147595320552 0.0399193223994629 0.0294770215083424 -0.0204025436598406 -0.0102896087625866 0.0673912545129731 0.0307693834114344 -0.0559811193171079 -0.0273237817681859 -0.00132184699483533 -0.00136500038825654 -0.00177244916444628 0.0256895041603705 -0.00321887597882921 0.0263290868072397 0.025919350387949 0.0158511545933609 0.00853948964305274 -0.168095718044259 0.197617413056919 0.0565014836694562 -0.155168368184409 0.284302828096777 0.0775724413687226 -0.216172339831459 0.120983987684018 -0.0759689062592972 -0.116458906317652 -0.023717735155531 -0.0826348283970403 -0.110720008433077 -0.0177925541612108 0.0313950776149402 -0.116973157199515 -0.0844439584231725 -0.00637298498705229 -0.00967847539154928 -0.000404627393862434 -0.00229902531992241 -0.0260757297297207 0.017824190209593 0.0139193462374915 0.0112079218670565 0.0129967268000337 -0.00726654894639552
  42 1401.4414578863 ""  5.12007980274363 0 0 0.0408000664907326 -0.0358892681034897 -0.0429934929746122 -0.0442487379024332 0.0246785134780503 0.0481367863749062 -0.0147133770874321 -0.00274883367045812 0.0245351429507355 -0.00580612569447482 -0.00475138807340517 -0.0165909046806906 -0.253155699584171 0.251439469148325 0.173531108998043 0.10179601907722 -0.0800997318408449 -0.0995470874069384 0.135675714474504 -0.125186293613448 -0.195777869826038 -0.00292243327275338 0.0259089118262939 -0.0830790163362866 0.0240249748356288 -0.0268595505658884 -0.109592252133297 0.0541526177301236 0.0699142162045542 -0.0143773416327882 0.0453706620654722 -0.0389972834881123 -0.000233525333782877 0.0457711274610861 0.0308887826531002 0.0115991656676561 0.00921997889439858 -0.0271815580523227 0.0612822661429041 -0.0474852615967039 0.0440019891857705 0.00682358140320023 -0.00126624636431038 8.33439910989525e-05 -0.00161778784781941 0.0281103281738694 -0.00260631668690359 -0.0128810183949122 -0.0781097738722972 -0.0150123294682583 -0.00691062140120332 0.186727268854886 -0.146758642972075 -0.0121755970925857 0.101456671092175 -0.23393415918731 -0.053720059699062 -0.0763716550903069 -0.0854743806819106 0.0512991190997419 0.271746699831109 -0.0147953902001322 0.165902726757159 0.30106703843435 0.023312974289871 -0.0340473640893622 0.223889180023029 0.182567684370962 -0.0234804444423518 0.0215367560032747 0.00667488297632547 0.0114024805850957 0.00878249291056145 0.0173791504614419 0.0297233668500924 -0.0102549874892779 -0.00754364549495142 -0.00148433541019368
  43 1416.39864039935 ""  14.7580203533852 0 0 -0.0265221228354078 0.0280465421267318 0.0181192847284255 0.0266695597321332 -0.0150175175207151 -0.0250098069506778 0.0153565464265429 -0.0177941394948987 0.00886769234577309 0.000390514205567603 0.0030803173227295 0.0103756710239152 0.180199058216868 -0.180606653083418 -0.0690084096485795 -0.0729140757188167 0.0511200034863249 0.0695025066787003 -0.0720335642282772 0.0674392081905242 0.0920045069607061 0.0385861059089035 0.0444089464440088 -0.0480208211607771 -0.073147232522864 0.0719098345968504 -0.0348788740517424 -0.0588997143188351 0.058636092231376 -0.0381404275617898 -0.00729823433361456 0.0141601993327788 0.00486595609198636 -0.0179750859508928 -0.0237340368348727 -0.0166716662827552 -0.00370966089614053 0.0122351800488839 -0.0412367677631507 0.0350202461270565 -0.0547354993011098 -0.0185513331811629 -0.00252522945802271 0.00168800777020725 -0.0015760595391273 0.0489467337149283 0.00871571557681518 0.0144720838373373 -0.0921843967259891 -0.021455262500851 -0.00871195348814994 -0.143102889531756 0.120309881478555 0.0161277298305885 -0.177682052162699 0.343531821135007 0.0875763810806976 -0.220231587982458 0.0624960161218554 -0.0293245180408704 0.308271511549673 0.00177153225354323 0.205864316518677 0.337508216575729 0.040598286821901 -0.0552858030519062 0.252085718704806 0.207682677224005 -0.0225387448183809 -0.0210898608757746 -0.00416045245691409 -0.00594647809334274 -0.0121411495567008 -0.00738150358541347 -0.0338084527847878 -0.0158179096231339 -0.0300861985505498 0.0258282435917389
  44 1418.06977405332 ""  15.9642733822739 0 0 -0.0155063457070053 0.0167733481609484 -0.0220190118448728 0.0226937133178345 -0.0174741160120821 -0.0116804840263589 0.0185880098428866 -0.0759810624537719 0.0843968283054429 -0.02783723726567 0.0169086500552044 0.0160497836167537 0.0537064947196693 -0.0585375095042878 0.0613617840819299 -0.0994741070639497 0.049348137815709 0.0906640412086584 -0.0642429028877851 0.0592263185342505 0.0206495375218528 0.149870914868768 0.255404779462345 -0.353227514870456 -0.232287390440743 0.212244890701215 -0.370190659434488 -0.0821305077062553 0.388480413457313 -0.183425945567208 0.118016919496045 -0.0501980165092319 0.0434184438238549 0.0994094368987554 -0.0472617912180192 -0.0995410333065425 0.0749318465512912 -0.0760509017532332 -0.0592701239995752 -0.00863020531721888 0.0176514489923846 0.0106702142087426 0.000698221771738876 -0.00284688285631143 -0.00107959302846201 -0.0102821517006631 0.00227573568568932 -0.00571019181009098 0.0211295020352925 0.00426405711998315 0.0027300828664411 0.0377505092734926 -0.074180504540829 -0.0335171362338477 0.0563938544536267 -0.086568483608341 -0.0448154457558776 0.0402848549420252 -0.0495600922351915 0.035893647082763 -0.0758550405499082 0.00590915261454346 -0.0450705744731513 -0.0749977991156724 -0.0036369898379911 0.00872530731893218 -0.0618306636749453 -0.0508080865906376 0.00547246110616544 0.00163685185883797 -0.00117428110868878 0.00560553007452547 0.0129083520129028 -0.0136695004005511 0.00033910340990725 0.0118719946110433 0.025024198930672 -0.0245284073702289
  45 1424.41607911396 ""  2.00353584123959 0 0 0.00269810087880862 -0.00260888661428049 0.00727343581571635 -0.00831267923970205 0.0086292863277404 0.00655717679625178 -0.00128395989817633 -0.0263003423242093 0.022142915089708 0.106461624759961 -0.0437845815587517 -0.0282891876616913 0.00161565273721167 0.00587420251055424 -0.0331154514886746 0.00482203927056712 -0.0330040255785358 -0.0417757804338701 0.00470833036771435 -0.0062434310539815 -0.0315114218291646 0.0610771872041984 0.115489201592546 -0.0824298102133959 -0.0828880514934834 0.0711511368477418 -0.135099794099074 0.0307393988329187 0.119816561605243 -0.0558659995660271 -0.467542059240694 0.0905378189647881 -0.0868581970742549 -0.411992335006086 0.0423002384177671 0.243087055494022 -0.325209468249309 0.351488895834142 0.15689020154338 0.00167274649297947 0.00505646975149592 0.00206316403307877 -0.000725401825407898 0.00536107848871372 0.00191163889805163 -0.000468136817422894 -0.00781788855717759 -0.00344571440698835 0.00321783974487763 0.00298249015356149 2.25365692395808e-05 0.00213781308191118 -0.0246067084389853 -0.0202802068922667 0.00584843737999236 -0.000651856918216907 -0.00220890863255598 0.0313771800368092 0.0263021635778042 -0.0312033375984918 -0.00882869955682387 -0.0129978013485317 -0.0154404082597498 -0.016291498831072 -0.0111549717532144 0.010367904308723 -0.00820689867150028 -0.00587457011205336 -0.00134595516804438 -0.00389783230613789 0.000592380721529681 0.000299614932489521 0.0213550406378708 -0.0242676991614635 -0.0196729940932713 -0.0151895296477165 -0.0373010509214439 0.0366583835947981
  46 1434.24847733237 ""  80.1789536770262 0 0 0.00771070945711778 0.0039774814256258 0.00498858595875518 -0.00357016966111846 0.00277023419198578 0.00122749255555478 -0.00431659514569325 0.000648261913828229 -0.00251883581070227 0.010276030453756 -0.00518547026442141 -0.00227772539471228 0.0257972005888851 -0.0108497639616233 -0.0169478144614034 0.000745744145767426 -0.0106599712368035 -0.014505622006375 0.0071618066203707 -0.0058294966838438 -0.0180068759771855 0.00283263152238435 0.0106452452550458 0.0128298422222434 0.00312240291055401 -0.00591722812558811 0.0067893825878164 0.0204106213178387 -0.00998333213689816 0.0059617173097392 -0.0467224371797259 0.0154495661341179 -0.0114012318368224 -0.0359450901618787 0.00695706991170185 0.0268717657120499 -0.0295153546042878 0.0321462528608887 0.0137727608281178 0.0103002730644435 -0.0145409285268078 0.00555990833329106 0.00691863651215318 -0.0588717776375553 -0.0182231830528657 -0.0170437564265972 0.0886343603611462 0.0127792177058756 0.008409054814109 -0.0281197500238705 0.00194433767568125 0.0309712414868146 0.0260267583047602 0.0530341280931605 -0.0264278358449672 0.0258969048025098 0.0743637704413282 -0.178234617895384 -0.376519387100919 0.392624392663927 -0.0841869081572836 0.186385299311227 0.0821073691030996 0.0368890916179556 0.117911957592459 -0.10287177931353 -0.0488810259833535 -0.040860222477982 0.0582762083561975 -0.00474222412870699 -0.00406067166834816 -0.00932780783488736 -0.0418187091714708 0.0348145689591696 0.00902118723694252 0.179797232463229 0.421423121944962 -0.411513909296448
  47 1487.52921333289 ""  4.30190048755044 0 0 -0.00295053467815909 -0.0271012506070888 0.00635857123237012 0.00671275412820965 -0.00179450426014983 -0.00546173085355175 -0.00522862601638104 0.0180694314366813 0.0170929472893759 0.000587611660490809 0.0084184813626858 -0.00185344807115255 -0.13833052111226 0.114667440745257 -0.0324174660904458 -0.0157114921732443 -0.0067276955807384 -0.00294999500380627 -0.0318072429884223 0.027435290847118 0.0258959260450351 -0.128119280542883 -0.232566985784811 -0.100329093754823 0.198447625089572 -0.182140041910179 -0.0955650209342915 -0.0257387445523435 0.16378183395094 -0.0745760774854103 -0.0348013507811861 -0.0744988387011301 0.0304361785895333 0.0287066216406127 -0.0226294453839256 -0.0443607722033923 -0.00695659843041371 0.00527119751017178 0.0611081978206695 0.0386337828311202 0.00552558130040393 0.0377685083613003 -0.00121214939730039 0.000850885900817979 -0.000261604979953509 0.0095563179595749 -0.00238762969761573 -0.00881071057569148 0.00154685098340093 -0.00692128135608572 -0.0188092381835543 -0.276564707055818 -0.15490638551419 -0.259116972227319 0.0497030667624283 0.210163047354254 -0.26459478213757 -0.0300459931628779 -0.0281373803026279 0.0110269467778309 -0.147953322838397 0.1679072170894 0.0170086345698104 0.167729235136758 -0.0485414640067076 0.0229986928897386 -0.0941101252985887 0.00242343761067754 0.252904908020498 -0.0260372646799264 0.0280205644050057 0.0280876848210387 0.283310752702028 -0.267541260509888 -0.248426334097989 0.00150494003077592 -0.00307445849700725 0.00187896717968463
  48 1494.29598238912 ""  4.12190662974494 0 0 -0.00989501738836406 0.00590345907132349 0.017542933241071 0.0329588398897985 -0.00540520449072677 0.00863242437619538 -0.0207304440638759 0.0124035652609613 0.0133349813238556 -0.00423218778770037 -0.00189100777911454 -0.00408710000622627 0.0206623380472532 -0.0228927785249311 -0.036892437573222 -0.245908314972706 -0.153234210281472 -0.0540802700228844 -0.14790006394122 0.166925351464446 -0.18314473255763 -0.105241525612535 -0.187505427162419 0.0795669792195405 0.209003304598033 -0.192117705354607 -0.242118879591179 0.210682538902128 0.19819349702469 -0.0727255778018144 -0.0623969966880253 0.0431636583557249 -0.0192145813170785 0.0788057814886557 0.0775857055530836 0.0597857737231633 0.0516878943197069 -0.0628234518912972 0.0768156621121371 0.0102621508176831 -0.00838197385737083 -0.00722671817035735 0.00204680464595081 -0.0120002708447187 -0.00256631227103359 -0.0200101571095174 0.0302986349165249 0.00544531337623828 -0.0064168047881206 0.0269356749960502 0.0088696401002219 0.0349928273345329 0.0399089329541962 0.0449553084971119 -0.0289165721127291 0.00799241641438794 0.093208031570553 0.0360254847752681 -0.0526240020190128 0.0772867056916084 0.132565402812263 -0.392037284314991 -0.173376675914242 -0.201987557113466 -0.200457178607979 0.175944481481474 0.219736540297977 0.130645447458232 -0.152644537799001 -0.00678700922601533 0.00231250888332001 -0.00203614687644327 0.0325898649517843 -0.0350758345967565 -0.0376975251899245 0.0424962951972698 0.07989481267929 -0.072824389464007
  49 1495.58293113214 ""  6.39071274980842 0 0 -0.00709836262246679 0.019572349413739 0.0108341705926766 0.0308104667093956 -0.00552521721369353 0.0155988361580326 -0.0217532601572548 0.0019642704869823 0.00115526047097198 -0.00704454038555686 -0.00948775659105154 -0.00381903033662344 0.0818061324997766 -0.0714973201762274 -0.000930849409328982 -0.263386053695617 -0.17256178021774 -0.0614249012755088 -0.145767601290185 0.168683437332008 -0.231519962529988 -0.0235694239428553 -0.0350984979011327 0.177480218389834 0.0910499461302938 -0.0843823785667516 -0.205716116353006 0.275290029082408 0.0919426459412613 -0.019711520681433 -0.0390567291397292 0.125243393641153 -0.0530741720680551 0.0741572588603282 0.121522289387227 0.117519144274394 0.0780779177536616 -0.0909793468621175 0.0368600770170134 -0.016965125165792 0.00290109188244106 0.00107616679745116 -0.00136265949846988 0.013425412097672 0.0027305036431795 0.0140744906789531 -0.032976320961114 -0.000267472996164468 0.00585460664401 -0.0270720650964283 -0.000396114051078954 -0.00731414813782936 0.0186061391434202 0.0155063281609178 0.0277203163796184 -0.0583556919048143 -0.0589421414255729 -0.0153672855847453 0.0737398734742644 -0.0903431386574502 -0.0641829948473885 0.355968785169474 0.191819568709393 0.137534170691888 0.256966323272687 -0.215320841335747 -0.196981656553904 -0.149040135194681 0.0335549471967511 0.0170472573188596 -0.0156569824324653 -0.0122749116636752 -0.14909203553656 0.147506980772157 0.121264077245241 -0.0508890041483558 -0.0910250467848523 0.0822673826638246
  50 1505.77862136354 ""  1.89592873561209 0 0 0.0142970050177573 -0.0228395073474909 -0.0135423649366156 0.0207475349961458 0.000340381515256094 0.0184944930920164 0.00614638773948361 -0.017494825895821 -0.026769117406261 -0.0104881587181106 -0.00780200144220947 -0.0118276259226539 -0.0618594449241642 0.0501308673090323 0.0369801608413297 -0.220998216128249 -0.171325561281039 -0.0783482307396445 -0.133814116352709 0.152279266345969 -0.206309831320284 0.172065594690438 0.326222078571252 0.0935942148786088 -0.278666523747828 0.254815049360835 0.181856225136306 -0.0124831324614662 -0.273762507816259 0.122850836453048 -0.0863321086389937 0.10829583879324 -0.0519219738467131 0.147038125722702 0.168792486519584 0.138267196529008 0.110231488349696 -0.133916034003035 0.129168642246637 0.0105372221588352 -0.00192738561787163 0.0202519412223682 0.000118052254044861 -0.00331846676317673 -0.00056152867274689 -0.0010136621063177 0.0111356307728885 -0.00668843752783149 -0.00350255215987682 0.00981376232389503 -0.0168369431989116 -0.140505392561097 -0.0619748531384577 -0.107788541473577 0.0302786185475992 0.0856395454802037 -0.159046972097899 -0.00870829675530458 -0.0358363501411245 0.031581685681885 -0.07859032519146 -0.0626164842859788 -0.091479834080135 0.0867219499230647 -0.198235892675342 0.148546508671123 0.0429370647445703 0.0965831229410435 0.204309450515818 -0.00433242522102167 0.00751133823526826 0.00802677049674988 0.0411981201901298 -0.0360114535286578 -0.0341340896003361 0.01254553266052 0.0218286347351533 -0.0211633886647359
  51 1506.96009208212 ""  6.00279869518473 0 0 0.00656355666012154 0.00182497535514937 0.00938393921206007 0.0165981030634311 0.00683634965765876 -0.0118646219872432 0.016590698633178 0.00387273528266039 -0.00023028186341561 0.000554372776073264 0.0257590056216283 -0.0324761977303225 0.0133552881156649 0.0038525130087677 -0.0445147996663697 -0.138727759202526 -0.0307447024582483 -0.00523747892289208 -0.0312410482727262 0.0541099656142775 -0.0634348911755325 -0.0264867056639851 -0.0578866435694402 -0.159733504534004 0.000484570845292852 0.00187182717528501 0.161839683791025 -0.240545773075188 -0.0192948689581906 -0.0128901216759454 -0.323683548918168 -0.400077315337408 0.137287688029812 0.322292572609407 7.67651734760805e-05 -0.150609065758518 -0.0310324615542288 -0.0143679047142961 0.560968775725842 -0.00374670193333054 0.00307689617725587 -0.0156732077711958 -0.00030324203818336 0.00228880885188705 0.00055709984172759 0.00287396764305866 -0.00673781255360242 0.00235414478574211 0.00229620564230865 -0.00621425788404206 0.00899360605100046 0.110529361668888 0.0288633505807923 0.0671099603050395 -0.0341215581577842 -0.0397445104476408 0.135376532618796 0.00121201744374586 0.0199486224885198 -0.0199235163903153 0.0342582569136366 0.0470625772021975 0.053425149125592 -0.0415914139478765 0.113618779945305 -0.0857680575929238 -0.0322615874874856 -0.0573962832930627 -0.104236677035396 -0.0058564248523227 0.000794599307289169 1.05709063873796e-05 0.0162561469858318 -0.0189883865163445 -0.0237635331004719 -0.00938684083037233 -0.0166362519603821 0.0155853905348099
  52 1511.77438403382 ""  20.3138889196725 0 0 0.00779400171868339 0.0188361449785892 -0.000312243277080108 -0.0108365614145463 0.000386958521432998 -0.00437642028896454 -0.000766414521463791 0.000163044105724086 -0.00160471990038295 0.00104842438664283 7.12543960225388e-05 -0.00586682768210318 0.050164909924132 -0.019172201164759 0.0157872962960971 0.0477704830068901 0.0431642564307748 0.0193880008293473 0.0497591808067273 -0.0523279782662175 0.0168932017275802 -0.000519991307088207 0.000942204382182994 -0.0151882646113991 0.00163615140764302 -0.0046801229468227 0.0381228702138462 -0.0226721775142428 -0.0136062034870783 0.00464784056715274 -0.0498176810822539 -0.0370268386299684 0.00845790709492489 0.0394387028382787 0.0116597859102699 -0.00266875178309525 -0.00614500784220209 -0.00140080036040805 0.0761452431990412 0.00317559140073494 -0.00351124438327994 0.0585235601850029 0.00133658375911007 -0.00463619307917669 -0.00452927326034223 -0.0124130441253837 0.00287593889969571 0.019098768510954 -0.00491840070573331 0.000270099672226647 0.0240371941677883 -0.388464213501105 -0.112156929403522 -0.232673790945424 0.146701284902435 0.0908115082304553 -0.516935910664956 0.0426849464707589 -0.0134452915465931 0.0398367044483333 0.207069079123122 -0.129739799953255 0.046449123263247 -0.204454799977232 0.15204458578745 -0.10348765724654 0.0806720708138319 -0.0425463738898631 -0.352887566998033 0.0243574682736222 -0.0191326599511241 -0.01034238668094 -0.179465296160505 0.179434371947247 0.165813113326433 0.0274193236094645 0.0601339452434154 -0.0577687340544777
  53 1516.07976704348 ""  12.3754168655089 0 0 -0.0167485673742157 0.0179457342765093 0.00373721290396632 -0.0317419251352825 -0.00978747379633737 -0.0462173640181869 -0.0189551224110714 -0.00770058566154661 0.0031053601495042 -0.0109849192795467 -0.00246736967645393 -0.0266518153811782 0.0676320635559715 -0.0715139837483273 0.0187774439249669 0.279541776865926 0.25553203128622 0.120994286431823 0.138112375509246 -0.185653379157788 0.316218696468376 0.0233410518283938 0.0471719905365335 0.19700844139896 0.0157087919226993 -0.0180704441179137 -0.217795308577039 0.292014761194991 0.0673707805128266 -0.00613513359047156 -0.205544205394942 0.000177440488742826 -0.0255348926325464 0.246150348958213 0.183701137106026 0.107253683563979 0.103242212938675 -0.14449249357689 0.309722709493895 -0.00575529468723719 -0.00651625997875041 0.00265809139167612 5.62180215391195e-05 -8.54500648476106e-05 0.000768040360932258 -0.000362547971246421 0.00513408026960137 -0.00798329608518813 -0.00183865331998445 0.005602879510749 -0.0165579726082144 -0.0119663985937878 0.0180524183516883 0.0159983782431102 0.00715110892588722 -0.0132216517276296 -0.0302203209429833 -0.0103903826605205 -0.0122813552096758 0.00455853689079806 -0.0904387672135601 -0.00484872941174151 -0.0618909322915819 0.114310483851359 -0.158998316957023 0.115468049025984 0.0120747350597221 0.0731710972207784 0.212193219897508 0.0108082331557328 -0.0108855542322301 -0.00975590417146749 -0.101115096916117 0.0965003595896114 0.087260953529424 -0.00229488898970551 -0.0063191003520635 0.00621151462208289
  54 1518.72472904986 ""  6.9497154579141 0 0 0.00298930699675573 0.026101553206193 0.00443406155758416 0.0111948581185126 0.0152895476324882 0.0187896352603225 -0.00787049651975156 0.00194874081650745 -0.00504970748015931 0.0147870137187129 0.0250813366899416 0.0118251509234909 0.111361026276426 -0.0784963214941746 -0.0135270984610938 -0.105513780695627 -0.0745627557592024 -0.0359736909647891 0.0115674622140063 0.0291913487379032 -0.138396380157764 -0.00789854536383789 -0.0116979599247904 0.0824177382685634 0.0307508566641266 -0.0305569333582561 -0.022098930371557 0.0822970425013585 -0.000131171732616036 0.00657339827287969 0.0664860375110937 -0.35145594124763 0.154283700109346 -0.108664940182346 -0.305822983076845 -0.320397798315229 -0.191431694905349 0.216884083263443 -0.0233580751480792 -0.0160233458810649 -0.00693783934573762 0.0136578979331251 0.000140083478697289 0.000368445384439156 0.000758427191922338 -0.000629739181793733 0.00621663595063821 -0.0113347247345127 -0.00362041441373549 0.00819772089409627 -0.0238789991524349 -0.051042218949457 -0.00589087957315568 -0.00453472262361267 0.0401063164130919 -0.0325170773671086 -0.129419628699306 -0.00940298912916121 -0.0205796897417163 0.00827655498708794 -0.122176058573721 -0.0104665512176753 -0.0866661251864214 0.167900754683121 -0.229326280301548 0.166233201069897 0.0220319717350793 0.107486163319584 0.30104075463008 0.0216474626318839 -0.0247270550197534 -0.0182751035338303 -0.244513311666068 0.239391058768714 0.191602986946453 -0.00470770758851721 -0.00743010330952399 0.00529491845082641
  55 1523.75691515584 ""  12.777660484509 0 0 0.017133048696421 0.0329706800335202 0.0156543216410304 -0.00327012927034266 -0.0103936556666758 -0.00272982908325837 0.0277663277683209 0.0124286962144848 0.0159231313048984 -0.00220540143112883 -0.0232379231093248 -0.00421425380192043 0.0926660295841634 -0.0335346855960961 -0.0304876928555139 -0.0194030198542732 -0.00334493369563344 0.00789422911709204 -0.00975866033415881 0.00179659873584342 -0.0431910111065859 -0.122396981158423 -0.245709875422555 -0.381598878279973 0.122991765559263 -0.108457661241111 0.205879505275887 -0.445114046709579 0.102972758615977 -0.0870016080640334 -0.040251498420261 0.256770377554849 -0.111031724494629 0.00622461644137605 0.185157761853442 0.227867720512882 0.0847271034088081 -0.0958262578330679 -0.0294392151568436 -0.0183215992107961 -0.00148234706661828 0.00581559416080876 -8.12229928729095e-05 0.00122442265727712 0.000633001121358027 0.000878448951760787 0.0024966293062255 -0.00953417393998819 -0.00207593646166012 0.00469229216097959 -0.0149622814122458 0.0309534927561812 -0.0130775820867065 0.0267915510569546 0.0258523249532862 -0.0642604328200652 -0.0464371134288924 -0.00423151526863284 -0.0154169238116189 0.00267430232349798 -0.081381647726052 0.00319532225649953 -0.0509384583119626 0.114022723122341 -0.139876052948742 0.100892977132986 0.00768644835546447 0.0638486392418364 0.193619433023688 0.0164624490527784 -0.0234367627715823 -0.0170269391047961 -0.220298076185137 0.214129405997673 0.162494192906151 -0.00673758004526302 -0.0102246960420346 0.00766835578320523
  56 2978.94568090297 ""  45.7725703105722 0 0 0.00312489326336325 0.00417619173642656 0.000213947666301488 -0.000395460895900419 -0.00133790806973176 0.000490745536340647 -0.00036313430064226 -0.000767938641104241 0.00255000503123154 0.000164113810390972 -0.000175691587913943 -6.57375976023525e-05 -0.0462878620524236 -0.0461203946079564 -0.00334556040272118 -0.00250643768552018 0.00638301967742822 -0.00524786449034062 0.0089848745282174 0.00941776147102063 0.000876000271892807 -0.0162459360255832 0.00751190225550883 0.00364491029970064 0.0189601497336823 0.0195797480100862 0.00117507214961987 0.00431298784142061 -0.0185649557934664 -0.0335276990288743 7.78726032619842e-05 0.000768575371632587 0.00246854297512707 -0.000550115677822737 0.00214952530388864 -0.0020524126786039 -0.00160688763055368 -0.00149102230369632 -7.23094051375906e-05 0.0129014827244601 0.0362552351695984 -0.0602980368092927 -0.00027249064585976 -0.00059533363960998 0.000162116267900301 0.00168611343419023 0.00552750658100945 0.00559776709743589 -0.00239928751389755 -0.00256532904324486 0.00176699979310612 -0.356331074334307 -0.513890654407174 0.684494407872152 0.194669481311677 0.0961769297589926 0.0525737907851256 -0.00196865772567086 -0.0560396118799698 -0.0764964349874793 0.0219537693780294 0.0270920105340322 -0.0449284282223894 -0.000185045781914508 0.0152256488267925 0.0211158061240319 0.00527019751146114 -0.0114387987689736 0.00388842985152731 -0.000592459384724179 -0.00123038104435545 -0.00170105129244571 0.00968470758541344 -0.000987891397143972 0.00135508406218752 -0.000928844785631727 0.00125760157409153 0.00743773314733023
  57 2997.89167516105 ""  2.09447524056837 0 0 -0.0370956206799067 -0.0367966295981663 -0.00339344160761368 0.0407473724526886 0.0332349134172888 0.010602898737564 0.00521310950821629 0.00438125738682748 0.00174793817550146 -0.00207520827612122 -0.00475527948634364 -0.00208242147621239 0.459578035166432 0.444788036444001 0.0386510455759005 -0.0193119314606496 0.0994092227382905 -0.0928870680676026 -0.473690846752136 -0.504800617749167 -0.0339835841665241 -0.0151905843066682 0.00778714471364917 0.00414879053346101 -0.0534228399585261 -0.0550714106946972 -0.00271661402386296 0.00406815125591334 -0.0125088648944765 -0.0181930595104803 0.00258531456960354 0.0125081772810408 0.0367431330025613 -0.00530192485267443 0.0162535981402947 -0.0174630176589961 0.0327206681823174 0.0306832013873498 0.00195050413659018 0.00233265164500965 0.00285667770624308 -0.00335833517023648 5.0688247870475e-06 -5.43864481705604e-05 -3.8698820485968e-05 0.000231256702057147 0.000612608734069619 0.000620257718131004 -0.000267262673616119 -0.000311649851630183 0.000150743035919066 -0.0207886922687637 -0.0302924693404378 0.0415007795122785 -0.0093755905378962 -0.00224080938338725 -0.00241940360509167 -0.000465813894220559 -0.00478476802851184 -0.00708236438314966 0.00230270976279522 0.0028335558970842 -0.00466437877659385 3.29519262639391e-05 0.00186176951176144 0.00254207711471058 0.000870291507167163 -0.00135134859966093 0.00047213228984075 -0.000254122212106804 0.000922804156606024 2.69945929822002e-05 -0.00840751637175894 -0.0078965730231857 0.000581876326184642 -0.000940966607938619 0.000128267360272165 0.00200606978254843
  58 3011.10301466731 ""  28.2436050266223 0 0 0.0384900849304973 0.0374087480363695 0.00291822539048426 0.0370589493404203 0.019743241968587 0.0172416697660493 -0.0126253504792257 -0.01687215239998 0.00333441730317876 -0.00764208832801888 -0.00531664954821431 -0.00334284339526778 -0.458260977678623 -0.443205768404753 -0.0377225579712811 -0.0503956876780198 0.184426292541474 -0.175768493794268 -0.390311300268172 -0.422293638710039 -0.0285940817083326 -0.0636989721294605 0.0265826722242206 -0.000547778840843068 0.212416468930665 0.213637410801361 0.0183549711791628 0.000186681853259642 -0.0345929947565351 -0.0575010312429696 -0.000546520660065487 0.00188864557012508 0.0124831424230243 0.00569310576773637 -0.0262771533232204 0.0184470737593004 0.0835788759459814 0.0883118150097765 0.0090702072468566 -0.00249289637890439 -0.00257415945873182 0.00316765510210977 -3.36191924967807e-05 6.41593415770624e-05 3.13570973127231e-05 -0.000181920277662171 -0.00079166571664173 -0.000786144992301776 0.000210792032632174 0.000260689372840825 -0.000257016266522079 0.0193470177793377 0.0282856076245003 -0.0386853737520594 0.00858343831505505 0.000822689672174081 0.000701262346021655 0.000257646192285991 0.0069103706776706 0.00947218044268436 -0.00217128611242542 -0.00267057510789976 0.00430430040396601 -3.03361231818675e-05 -0.000529629226634125 -0.000904598502242099 -0.000489694221275805 0.000584608069341869 -0.000393447742562417 -4.95677333680346e-05 -0.00108422361764363 -4.62920307651003e-05 0.00684518938353055 0.013001548015835 0.0041778573562147 0.00132885561320726 -0.000163943687468188 -0.00198416792746461
  59 3025.24973014015 ""  6.80351392626163 0 0 -0.0125972638700634 -0.0114604244611328 -0.00157564433926409 -0.00784022774506791 -0.00318199024922655 -0.00498530959165724 -0.00945798632888989 -0.0326368834382578 0.0202082570055287 -0.000833698774376329 0.00346284499569174 0.00028486523498449 0.142004474568285 0.135726332354663 0.0132683977544303 0.0155111988625696 -0.0513005697398679 0.0521436619186303 0.0803291122087062 0.0883555088978022 0.00771527422112842 -0.312376693066686 0.142828628121167 0.0184098622942094 0.402897307653387 0.407004737857843 0.0300675107996602 0.0258289123813303 -0.163100499646041 -0.283388554831522 0.000229031022610688 -0.0109698486010453 -0.0319671694275092 0.00909179560746773 -0.0306465217679615 0.0266902638663736 0.00113294217130973 0.000919973631474784 -0.000334866428557729 0.00124996769628009 0.00155781414616988 -0.000588732158214937 4.08773055602705e-05 8.62738045454064e-05 8.00678734345125e-05 -0.000667537305713853 0.000652679908186436 0.000635316632687994 0.024641747482271 0.0170924104193051 -9.40492054040033e-05 -0.00578266359757997 -0.00858036285090697 0.011461290917446 -0.0102493844971516 -0.00431070449599116 -0.0026243441055414 0.00186872487137129 -0.00759427242475319 -0.00974448543746237 -0.164543849496886 -0.193505440169596 0.324478044400179 0.00322712369039406 -0.205844544464171 -0.270318839416428 -0.12594237237781 0.193593586453121 -0.0508987980131828 -6.86763859171272e-05 0.000156290493699456 6.37649616102017e-05 0.00170038758707628 -0.00337772142678272 -0.00082793112488703 0.000926491832062903 -0.000860439904247352 -0.00160881220054101
  60 3025.70743602704 ""  45.8745511405465 0 0 0.00899124839365967 0.00819275756258857 0.00110132447505273 0.00596380526197814 0.00229891271972464 0.0038606166931514 0.00704927022721773 0.0242090864571851 -0.0148449741472222 0.00118890549756035 -0.00272382820464028 -0.000366883544992855 -0.102644566218098 -0.0977009852802056 -0.00953231754236201 -0.0120436013339146 0.0398431497719701 -0.0403324602608205 -0.0605306068601311 -0.0666297762845833 -0.00572834764171041 0.23084660390582 -0.105618100087298 -0.01334468825306 -0.29830433713364 -0.301375594182048 -0.0223550949133882 -0.0189093151650432 0.120041158098038 0.20834591282332 -0.000143095099605672 0.0106498920971215 0.0301365926931731 -0.00808394710827635 0.0275181242006381 -0.0239748616772407 -0.00623657675001652 -0.00627076188613825 -0.000356465251182325 -0.00121388497372237 0.0015245116167343 -0.00375602516745711 2.51329047817624e-05 -7.73479385070613e-05 8.41916030964414e-05 -0.000991592942576422 0.0037505266618557 0.00444145029803871 0.0332899471201806 0.0225543432927973 -0.000608617865168205 -0.0191780992631427 -0.028118038456188 0.0372480988882227 0.0342289823146678 0.013212046646468 0.0103708761080918 0.0030748060245716 -0.0441612950307665 -0.0559121018148173 -0.221435209839583 -0.260711319844687 0.437226056999549 0.00444722105410757 -0.272364434670148 -0.357845214277855 -0.170893941079921 0.262273989262625 -0.0692109830930214 -0.000351739753909562 -0.000466187116810774 -0.000365054935012291 0.00279145016693875 0.00482354792535575 0.000763351043739295 0.00122729185880566 0.000189844037708573 -0.000632865402661818
  61 3032.01251836704 ""  31.3146132622217 0 0 0.00226350448810439 0.00228330373293291 0.000820520062803949 0.00284819955069636 -0.00107868274895211 0.00410951172101354 -0.00539977286618047 -0.00408161297981503 0.00135306219922485 0.0488406047180774 -0.00391697364669208 -0.00825244998255574 -0.0271612736669315 -0.0276896560055298 -0.00390922686678443 -0.0121557225386248 0.0452570612610273 -0.0463351824179204 -0.0227080404530395 -0.0281395703868831 -0.00111066786517287 0.00119920218694317 -0.00146660600897834 0.000388127153414067 0.0618330786201458 0.0633392381363074 0.0049087519646785 0.000131083646744826 -0.0115331524533915 -0.0206851850670856 -0.0021171239885751 0.180000582401845 0.453496097002589 -0.0990900397058566 0.355620958278329 -0.308376346007261 -0.478030255339919 -0.49277991850176 -0.052445126721983 0.00022978582914663 -2.08612210105415e-05 0.000454673443433247 2.04901462533302e-06 0.000126744642873546 3.6890474107649e-05 3.57006899200671e-05 -0.00258504747255727 -0.00316356994625386 -0.000484618754328177 0.000115651589715104 0.000653192214515582 0.00217273169938992 0.00232932231486091 -0.00389945381850534 -0.00450616640796047 -0.00231205334782189 -0.00166099034662329 -0.000577341848580828 0.0300443189608672 0.0376906284698005 0.00311764048946217 0.0040574740953954 -0.00665383347641237 -2.45219584022708e-05 -0.00187882809757446 -0.00232180728939294 0.00242061308045168 -0.00381450686216238 0.00121629039892273 -1.6300847175706e-05 -0.000177146838630407 -0.000209509342194299 -0.000188790609967039 0.000946098255820072 0.00108906526425126 0.000381340060748028 -0.000985301564347578 -0.00113991949436578
  62 3034.83043125969 ""  30.9128009283523 0 0 -0.000154184349484399 -0.000210820285198187 -7.48310976251828e-05 -8.02692358687574e-05 0.000124460131807412 -0.000142726257348498 -0.00107742573376782 -0.00175094905460866 0.000897717177466476 0.00239189980488711 2.78245061550767e-06 -0.000352683445404908 0.00393038396851899 0.00286322130653534 8.32905355692139e-05 0.000693923101102368 -0.00162495722616809 0.00146016979747294 0.000404543516018044 0.000527842074023532 0.000201093894604298 -0.011720753107967 0.00540856190210964 0.000419582593702459 0.0230639682990635 0.0234602733278399 0.00193526059433102 0.000964692623846598 -0.00768331082450217 -0.0124279707847564 -0.000133185421462215 0.00819534905238787 0.020461247319398 -0.00449225951920339 0.0161235746068923 -0.0139825457448224 -0.0237388034873604 -0.024448595848563 -0.00262434426530443 -0.0127510743147289 -0.00968349912558775 0.00465317605430352 -0.000295992529153376 -0.00200106731974605 -1.98335912831754e-05 -0.00129474240924031 0.0487290258001559 0.0593732193790852 0.00346255974422891 -0.0094770002133488 -0.0167508259999639 0.0420774414520661 0.0713394636429694 -0.0924978043574214 0.109848669332656 0.0496346247258094 0.0385237897089003 0.0134487982100191 -0.571071811182876 -0.710589782104562 -0.0208803289093409 -0.0333090240555219 0.0503402243326793 -0.00161147731422683 0.126558203829249 0.161717916912595 -0.0150313487248446 0.0251621105274393 -0.0128134452939789 0.000507985374672107 -0.000205813369016852 -0.000196028173942267 -0.0047571669505024 -0.00271397086066657 -0.000657462640137138 -0.00127419867840026 0.0159724953422774 0.00668792577242298
  63 3057.00016129026 ""  10.4138563154418 0 0 -0.00569124523615537 -0.00712505152116862 0.000122649316784064 0.00260315161733759 -0.0614765470816033 0.047962968458428 0.00709571932300759 0.00215424852793842 0.0020562580100795 0.00173430932034925 0.0249337452901161 -0.0162720254509147 0.0695623258631789 0.0688478999079818 0.00740845209746519 -0.19451915840403 0.578487216484886 -0.596550463244824 0.163428895327853 0.162863554600045 0.0242941802424525 -0.0551997016804543 0.0277072628559127 0.00324780666460002 -0.0329213965552267 -0.0337278110904907 -0.00374165481590161 0.00594566512602334 -0.0164497823816617 -0.0282274870817302 0.00307716199225408 0.015106932608694 0.0157555794743906 0.0671810470375734 -0.22019939048223 0.193830497255391 -0.0926495183470507 -0.0924306556702286 -0.0155616760839348 -0.000198130719493464 -1.37675892679511e-05 0.000183495245795224 -1.31295141107271e-05 7.75114411089958e-05 2.53425433962181e-05 -8.12920092692316e-06 6.98954203561586e-05 0.000187371658596032 1.7937977856141e-05 -1.47998550874524e-05 -0.000404644438720081 0.00208092062230888 0.00253543840984338 -0.00442473804691264 -0.000249808220251395 6.27789262028942e-05 0.000454443495750402 -3.794542379528e-05 -0.00086480916100342 -0.00143448569985644 -0.000820255487993185 -0.00106091003825519 0.00159388188579266 -3.2442635906866e-05 0.0023075118679087 0.00302283744868489 0.000685005527947426 -0.00100183381903678 0.000157293352080573 -3.62431417409102e-05 0.000324428513003948 -0.000216545271497462 -0.00100882597928512 -0.00332563840639887 0.000229124983979872 6.40615126959388e-05 -0.000792355710013869 -0.000327362817741587
  64 3064.84880222357 ""  23.1789098367368 0 0 -0.0018066315975353 -0.00114241690932411 -0.00030846515500037 0.000210333942741087 0.00059365226670726 -0.000426030757245004 0.00228691465021608 0.00117261339126176 0.00238235674954004 -2.94341530546012e-05 0.000114629867359422 1.72037756068308e-05 0.023886846682228 0.0177186020872767 0.000714854055275449 0.00157074145555986 -0.00514506640334506 0.00541970964176688 -0.00197236910375962 -0.00102724503587858 0.000577534237601083 -0.0204181933229989 0.0105505328052564 0.00181921591352577 -0.00924355478973728 -0.00870635761492432 0.0004835414941514 0.00326934538672132 -0.0173483218374329 -0.028440930465537 0.000230079377825941 -0.000713313225185685 -0.00173562111757351 0.000382072052709465 -0.00102803537058531 0.000813841483265385 8.70787038195141e-06 -9.31231067117566e-06 -4.68061366658819e-05 -0.0724027232896536 -0.0376821438106763 -0.0117075595153489 0.000529036282280718 0.000481806010358627 -0.000192327292304522 -0.00121974371064964 -0.00864076672055048 -0.00873441964215207 -0.00142197442637373 0.00340444176155056 0.0030633912422002 0.0587270326194266 0.101254635782638 -0.142479523286868 0.806346160486563 0.348818145853075 0.275728156686596 -0.0024504589876077 0.0935285818827303 0.111563815010914 0.00661979185294283 0.00818125400934124 -0.0125998066436785 0.000475222881154031 -0.0229479704111752 -0.0291159630750496 0.0167376916619374 -0.0250653949357495 0.0072993199398459 0.00103743767157407 0.000611735474340749 0.000193628613752616 -0.0193128840669314 -0.00989221345863771 -0.000957419522374641 -0.00199822720179217 -0.00208488311888719 -0.00158365830688684
  65 3085.50643678103 ""  45.8304891807538 0 0 0.000524685574533703 0.00074111605000107 0.000145515228797109 -9.50405417216406e-05 0.000402949945718823 -0.000412264909406732 0.00526817289854367 0.00320866421852997 0.00350141795943923 -0.000623256036896925 -0.0015865045895401 -0.0011331959769582 -0.00563535359784113 -0.00629444675904265 -0.000283826619011465 0.00137343550474239 -0.00460799618589474 0.00494339448547137 -0.000630841001229848 -0.000663696411566736 -0.000436341859240764 -0.0343416364486548 0.0178479314912905 0.00268947210189117 -0.0336701546185956 -0.0346085185354743 -0.00169544124589806 0.00557114493726682 -0.0224600532810123 -0.0421015660969943 -0.000622070400451548 0.00607752710132064 0.0159537692974821 -0.00121691844004194 0.00337609808791615 -0.00361987634933278 0.00937564427875995 0.00939677772361561 0.00082827257145283 0.00027765962569628 0.00103527485113863 -0.00247992023568754 -5.43839294514658e-05 0.000485588926741696 0.000741393075289972 0.00028618028145189 -0.00987556544198221 -0.014368210129294 0.0154240505470485 -0.003214140971929 -0.0839514739297938 -0.0119456386359117 -0.0196547773236061 0.0255653344628033 0.00822223354934836 0.00338665699465922 0.0034556078083838 -0.000470228144026764 0.119418542412698 0.148474179756222 -0.253193593511951 -0.301088101172558 0.478520822586909 0.00571123959068047 0.424663622518219 0.530349945720339 0.0615532089369426 -0.0859003822178618 0.00118875962822921 0.000486272108637514 0.000172046965255702 0.000266636008152541 -0.00505632330575308 -0.00245646360527012 -0.00174167579394526 -0.00170448306237202 -0.00593677339670565 -0.0023802615475176
  66 3087.87682779863 ""  26.7139081677309 0 0 -0.00892071772534453 -0.00874100612195457 -0.000630904076130345 -0.00030427336086653 -0.00702097156590775 0.00536170143278053 -0.0668512223067288 -0.0286080192763477 -0.0340324332739124 0.00374447382010873 0.00466444841807009 0.0230112405352316 0.0939490379708429 0.0929504733675587 0.00526287245556915 -0.0206190205068436 0.0616933970097487 -0.0643776690435053 0.0256097757880069 0.0274641601797628 0.00566418112325047 0.490888015652936 -0.252053432410535 -0.0305946840784159 0.365911170298721 0.379657058609658 0.0190600586345145 -0.0574598131915742 0.219410470627075 0.410209686016471 0.00753280687886247 -0.0889039838781692 -0.220040062554516 -0.0196526805865562 0.067945213925849 -0.0514503720171473 -0.0328295543067026 -0.0346016093261878 0.000842442336317126 -0.00200895582216801 -0.00066921990909483 -0.00214545957569988 3.49959702799914e-05 2.5880369256166e-05 2.25918170960539e-05 4.20566302348734e-05 -0.00105179860982052 -0.00148666283885638 0.00102030554831645 0.000346211191331629 -0.00692697914809495 -0.00656649438250469 -0.0109529486438084 0.0129790778215101 0.0326421659212674 0.015034904623099 0.0113448329268432 -0.000425285893462839 0.0138403319864387 0.0164480316645351 -0.0213896902422958 -0.025287304777779 0.0403071689504007 0.000520112813555845 0.0333597433997265 0.0415850292914537 0.00896736472201695 -0.0125326873892177 0.00168455216201244 0.000538298117276322 0.000595034178224762 -1.23776030302974e-05 -0.00174271562533069 -0.0060391372693405 0.000321096109930629 -0.000857349450428641 -0.000526243881827711 0.00119126196165817
  67 3088.45957821873 ""  44.7320660079846 0 0 0.0042378787274478 0.00396771562010098 -0.000193191466975266 0.00672269957315137 0.0183643677308593 -0.00763957126516668 0.0139661331930399 0.000723691079023037 -9.2222227226555e-05 0.0286813642671424 0.0714920302694999 0.0325408145617171 -0.045484523605508 -0.0467659225719493 -0.00586253844274739 0.0354724788273548 -0.101982444215251 0.104689839293932 -0.111356129799887 -0.113009129318654 -0.00921726296878555 -0.108351590524622 0.0546380319681323 0.00428203114011855 -0.0620797554906555 -0.0660217864823458 -0.00343290148058131 0.00330143705754136 0.000422009983259536 0.000789506854869659 0.020585212270007 -0.203086575338987 -0.548848354510636 0.0766112384868285 -0.209134881730823 0.203205500762576 -0.443572016970259 -0.439930131507333 -0.0401263220056847 0.000382171030720591 0.000227165733825203 2.23095751514744e-05 -1.26698920202953e-05 -2.8266596998756e-05 -1.19016293091723e-07 1.81750105253614e-05 -9.77129901703399e-05 -0.00016662968855325 0.000223711371939151 -5.55954962210935e-05 -0.000843232378665894 -0.000864570059815098 -0.000947921866071404 0.00182162712708733 -0.00408908686839611 -0.00213997581436463 -0.00184785009029877 -1.55728114704158e-06 0.00113343384489928 0.00151599142233944 -0.00285638318880716 -0.00336858273872623 0.00540232436905599 0.000103361835162445 0.00404071754888274 0.00499339938112111 -4.32894989502826e-05 5.66462481235227e-05 -0.000248295455636936 -0.00022481113714076 -0.000227541347475765 5.61787530864805e-05 3.79716901528085e-05 0.0027810332811561 0.000659507799932919 0.000179169286875087 0.000281710652726474 0.000107270742588418
  68 3095.94815781152 ""  51.4915991799449 0 0 0.000683213077371846 0.000867268539637906 0.000596862418688873 0.00113060686848253 -0.0134266770175584 0.0109925662409533 -0.0168687512278088 0.036740327770436 0.0399170871165366 0.00463993036698457 -0.0222283352537747 0.0602359796380934 -0.0086689258944657 -0.00926604976214085 -0.000218117439324061 -0.0455677105391875 0.130566212942641 -0.132219645216839 0.0303519022969189 0.0295983166505163 0.00265037521879872 0.244320371768132 -0.110571912206793 -0.00217792748450663 -0.0843242821246197 -0.0734154716353191 0.00295255582600815 0.0428386536478335 -0.255597092929288 -0.47827652804053 0.0120209522611865 -0.174290418053813 -0.410250093319329 -0.119499705190192 0.392254596706829 -0.329774310363248 0.0527433826918613 0.046624259252147 0.0195494557098798 0.000587013362246783 -4.96045827394579e-05 0.00116730518437606 -2.78821318527849e-05 9.03383686197413e-05 -1.84329943262624e-05 1.61386022911024e-05 0.000171333545138718 0.000325106962873276 -0.000526413415173233 0.000748842731609657 0.00131653227228597 0.00587723833367205 0.00840148149998163 -0.0111680452610742 -0.0141462248132738 -0.00650494950300821 -0.00441925302023075 0.000111920565199434 -0.00323095486498449 -0.00380216295441108 0.00341207002245447 0.00415665509654578 -0.00639076274704782 -0.000173657553940352 -0.00865548074326862 -0.0110441215143011 0.0027987391138197 -0.00418914125146192 0.00149405931128515 6.88567604452195e-05 -3.37703022382023e-05 -7.06481510181141e-05 0.000164700723322187 0.000195192251392356 0.000678470099918645 0.000322283292329843 -0.000654594168808159 -0.000254163319218589
  69 3102.59273358305 ""  34.0473186888391 0 0 -0.000768745249102918 0.000942212204816007 0.000581691971724029 -0.000518217082804514 0.0111508558660847 -0.00920271879955347 -0.0476803586548136 0.0358788689106623 0.0352959511669713 -0.00166005075081169 0.0258677717010562 -0.0442805290497793 -0.0017233914719784 -0.00264789187786591 -0.00138021496759155 0.0356643338600221 -0.103615844521767 0.105028665080079 -0.0300526097495097 -0.029152779637328 -0.0032652518304898 0.522088785840105 -0.248734671098592 -0.0158469665414594 0.021824697843515 0.0403488580050819 0.0107427975580478 0.0305535298294307 -0.2248959961058 -0.42008733473422 -0.0069341289168525 0.112167202208963 0.258585691653984 0.107620460817171 -0.346874705493286 0.295031404618592 -0.0801175958305205 -0.0746435497723527 -0.0189445770498569 0.00020357411137555 -0.000171712068072801 0.000385441858937149 -8.72140220397846e-06 3.09317474050251e-05 -1.57601487191744e-05 3.15499391499341e-05 2.37654973173649e-05 -2.42643294588246e-05 -0.000751898503801537 0.00193208288378221 -0.000179305925641662 0.00262238384329888 0.00354057581220013 -0.00463585219392056 -0.00537204276451167 -0.00232906968969902 -0.00152843158321675 -1.16639765929383e-05 -0.000539444430826867 -0.00046752610548422 -0.00232418860997972 -0.00223821315303347 0.00427331649478795 -0.000149091264717658 -0.00462484540195322 -0.00657479816529625 0.0112442125537199 -0.0161530837169444 0.00446837500341644 0.000320780534305442 2.15341088713517e-05 0.000125699474162225 -0.000338550068842199 -0.000675168277194331 0.00032627717041315 5.08228551986941e-05 -0.00016165140728267 0.00023944321416085
  70 3106.53293732395 ""  27.0497656985449 0 0 -0.000147422379621465 1.35633032677433e-05 2.10510975919247e-05 -1.07958263305725e-05 5.75094268443583e-05 -6.5215219356782e-05 -0.00166703481716007 0.000971772831015694 0.000957918855533306 -5.51127520768988e-05 0.000422048266376422 -0.000406159466124629 0.00148626151866686 0.000815353589826877 6.47387362055944e-05 0.000210533256330126 -0.000741357620443377 0.000759863156402335 -2.80471624125091e-05 6.08455113822917e-05 -1.08835225986951e-05 0.0175804580955024 -0.00849132526950959 -0.000572924310146719 0.001975139063671 0.00269426604016167 0.000437255056996783 0.000638124135784617 -0.00611341156397749 -0.011451619429697 2.37020287116634e-05 0.000465775589182925 0.000936763358350138 0.00150912190774809 -0.00480071629818036 0.00416983784447859 -0.000839867207446264 -0.000777856280753185 -0.00017736186007428 -0.00217768803380942 -0.000774414103430311 -0.000256810637311258 1.36530869187102e-06 0.000450412617753396 -0.000239641156223056 0.000301002035797656 -0.00620501154921873 -0.00538027383991382 0.0319152968090033 -0.0801566688558785 0.00958617568397553 0.00152382029684426 0.00394738103155644 -0.00567533437608172 0.0196183076641037 0.00781387816030334 0.0059591122634011 0.000407994588897553 0.0572044372007915 0.0684997827958951 0.0973842087708913 0.0925886422013844 -0.177124657652602 0.00821558676794519 0.176309745922455 0.252843080315281 -0.48334064657486 0.691135536317132 -0.19145127464212 0.000233859028688384 0.000207946189579488 0.000145467405399204 -0.00318650837943524 -0.000724549571005766 5.86016405143924e-06 -0.00172457616713226 -0.00135198755074229 0.00150486372099825
  71 3499.32915459493 ""  0.0378160078251478 0 0 0.00162854695478758 0.00278722375731519 -0.000618039785068617 4.0212101181355e-05 -9.37100383224946e-05 -1.38272265063967e-05 -0.00017491624573395 -9.7969539460512e-05 0.000110694420105459 -4.37970867820221e-05 -7.83357119001801e-05 -1.41174823853679e-05 -0.0124770305862273 -0.0134146230510235 -0.00106814896628117 0.000471150656849215 -0.000200032050592101 -2.36377196818399e-05 -0.000880834500016002 -0.00219283497377767 -0.00199101843277062 -0.00200254154139692 0.0010685703985167 -0.00062587184617559 0.000706968006070009 -0.00150267863574283 0.00148778124927425 0.000150783381945708 -0.000202854733647507 -0.000372043892633632 0.000114985037919231 -0.00019655827358244 -0.000172898044063312 -6.61496915868061e-05 5.46198853444342e-05 -8.53885349982519e-05 -0.000360968659548288 0.000481961968510925 0.000320731514049902 0.00202139461157853 0.00156666770809135 -0.00135898847447301 -0.000115202589792735 0.00017173924175699 0.000197602441012429 6.36084200912224e-05 0.000119114540714485 0.000292079000435875 3.8499767096937e-05 0.000319964115642694 0.000511877109887087 -0.00541648968862026 -0.00640511535233908 0.00557810519229301 -0.0154662201448849 -0.00841938217730136 -0.00602517624210595 -0.000386550976557332 0.000244500324211745 -0.000709475197596643 0.000412719230904273 0.000361139546069986 -0.000776758916974061 0.000529590072518168 -0.00544933329293 -0.0056324464571555 -4.81893288185813e-05 -0.000128484681724657 -0.000293282457781732 0.0519126344124381 0.0422543220926855 0.0137715177699269 -0.72939919611896 -0.6049448218134 -0.168048898851868 0.00210436756133435 -0.0028300993723731 -0.0030616756897422
  72 3688.6199416228 ""  88.4795949667792 0 0 0.000455453967627432 4.26816202647808e-05 -0.000179894341468091 -1.07829425184765e-05 -0.000104745918254671 7.73608723884874e-05 -9.94033664791177e-05 5.87878171033146e-05 0.000105886737627051 2.65408265084557e-05 2.08805642105281e-06 -1.33922908255898e-05 -0.00143976201874969 -0.000959575748490993 0.000169178895225094 8.79200671740521e-05 0.000289487417852739 -0.00113206347139833 0.000187286131704485 0.000293281661901959 -0.00015753730800542 -0.000735681913014216 0.000648918134835529 -0.000679933720195233 0.000201533017242146 5.30790851031425e-05 0.00013918909591837 1.3968487627678e-05 -0.000455781724684531 -0.00109403420540407 -8.28671827888758e-05 0.000154232670299113 0.000336883978050943 -0.000245391945146301 0.000323672446807025 -0.000245339683011643 -0.000119908592751657 -0.000131315803673354 -9.87368080988427e-06 -6.84777705357101e-05 -0.000189427866117364 0.000844066295056616 0.0210568271371004 -0.0401207410902508 -0.0385774171015648 0.000768293418491849 -0.00116277877400376 -0.00324586183463866 2.96308065387781e-05 1.36192772640458e-05 0.000171131565573882 0.00186076647760138 -0.00153097793586201 -0.00479644162247454 -0.00148332947814137 -0.000235558641909434 -0.00145344009489034 0.00111791228792486 0.00772998536583178 0.0128520951276413 -0.00325982192767145 -0.00227414992230948 0.00254603026865405 0.000396775435794744 -0.000278505861704234 -0.000981518487486608 0.00103813688752843 -0.000597230555063098 -0.000103786672138296 0.000141904329229458 0.000502741425462693 6.77957518531978e-05 -0.00385473153728553 -0.0020551664251146 -0.00163140364301509 -0.342954053859323 0.644738097299348 0.634231288489695
  :::
 } 
 m_exists[72] { 
  s_m_exists
  :::
  1 11111111111111111111111111111111111111111111111111111111111111111111111111111111111 
  2 11111111111111111111111111111111111111111111111111111111111111111111111111111111111 
  3 11111111111111111111111111111111111111111111111111111111111111111111111111111111111 
  4 11111111111111111111111111111111111111111111111111111111111111111111111111111111111 
  5 11111111111111111111111111111111111111111111111111111111111111111111111111111111111 
  6 11111111111111111111111111111111111111111111111111111111111111111111111111111111111 
  7 11111111111111111111111111111111111111111111111111111111111111111111111111111111111 
  8 11111111111111111111111111111111111111111111111111111111111111111111111111111111111 
  9 11111111111111111111111111111111111111111111111111111111111111111111111111111111111 
  10 11111111111111111111111111111111111111111111111111111111111111111111111111111111111 
  11 11111111111111111111111111111111111111111111111111111111111111111111111111111111111 
  12 11111111111111111111111111111111111111111111111111111111111111111111111111111111111 
  13 11111111111111111111111111111111111111111111111111111111111111111111111111111111111 
  14 11111111111111111111111111111111111111111111111111111111111111111111111111111111111 
  15 11111111111111111111111111111111111111111111111111111111111111111111111111111111111 
  16 11111111111111111111111111111111111111111111111111111111111111111111111111111111111 
  17 11111111111111111111111111111111111111111111111111111111111111111111111111111111111 
  18 11111111111111111111111111111111111111111111111111111111111111111111111111111111111 
  19 11111111111111111111111111111111111111111111111111111111111111111111111111111111111 
  20 11111111111111111111111111111111111111111111111111111111111111111111111111111111111 
  21 11111111111111111111111111111111111111111111111111111111111111111111111111111111111 
  22 11111111111111111111111111111111111111111111111111111111111111111111111111111111111 
  23 11111111111111111111111111111111111111111111111111111111111111111111111111111111111 
  24 11111111111111111111111111111111111111111111111111111111111111111111111111111111111 
  25 11111111111111111111111111111111111111111111111111111111111111111111111111111111111 
  26 11111111111111111111111111111111111111111111111111111111111111111111111111111111111 
  27 11111111111111111111111111111111111111111111111111111111111111111111111111111111111 
  28 11111111111111111111111111111111111111111111111111111111111111111111111111111111111 
  29 11111111111111111111111111111111111111111111111111111111111111111111111111111111111 
  30 11111111111111111111111111111111111111111111111111111111111111111111111111111111111 
  31 11111111111111111111111111111111111111111111111111111111111111111111111111111111111 
  32 11111111111111111111111111111111111111111111111111111111111111111111111111111111111 
  33 11111111111111111111111111111111111111111111111111111111111111111111111111111111111 
  34 11111111111111111111111111111111111111111111111111111111111111111111111111111111111 
  35 11111111111111111111111111111111111111111111111111111111111111111111111111111111111 
  36 11111111111111111111111111111111111111111111111111111111111111111111111111111111111 
  37 11111111111111111111111111111111111111111111111111111111111111111111111111111111111 
  38 11111111111111111111111111111111111111111111111111111111111111111111111111111111111 
  39 11111111111111111111111111111111111111111111111111111111111111111111111111111111111 
  40 11111111111111111111111111111111111111111111111111111111111111111111111111111111111 
  41 11111111111111111111111111111111111111111111111111111111111111111111111111111111111 
  42 11111111111111111111111111111111111111111111111111111111111111111111111111111111111 
  43 11111111111111111111111111111111111111111111111111111111111111111111111111111111111 
  44 11111111111111111111111111111111111111111111111111111111111111111111111111111111111 
  45 11111111111111111111111111111111111111111111111111111111111111111111111111111111111 
  46 11111111111111111111111111111111111111111111111111111111111111111111111111111111111 
  47 11111111111111111111111111111111111111111111111111111111111111111111111111111111111 
  48 11111111111111111111111111111111111111111111111111111111111111111111111111111111111 
  49 11111111111111111111111111111111111111111111111111111111111111111111111111111111111 
  50 11111111111111111111111111111111111111111111111111111111111111111111111111111111111 
  51 11111111111111111111111111111111111111111111111111111111111111111111111111111111111 
  52 11111111111111111111111111111111111111111111111111111111111111111111111111111111111 
  53 11111111111111111111111111111111111111111111111111111111111111111111111111111111111 
  54 11111111111111111111111111111111111111111111111111111111111111111111111111111111111 
  55 11111111111111111111111111111111111111111111111111111111111111111111111111111111111 
  56 11111111111111111111111111111111111111111111111111111111111111111111111111111111111 
  57 11111111111111111111111111111111111111111111111111111111111111111111111111111111111 
  58 11111111111111111111111111111111111111111111111111111111111111111111111111111111111 
  59 11111111111111111111111111111111111111111111111111111111111111111111111111111111111 
  60 11111111111111111111111111111111111111111111111111111111111111111111111111111111111 
  61 11111111111111111111111111111111111111111111111111111111111111111111111111111111111 
  62 11111111111111111111111111111111111111111111111111111111111111111111111111111111111 
  63 11111111111111111111111111111111111111111111111111111111111111111111111111111111111 
  64 11111111111111111111111111111111111111111111111111111111111111111111111111111111111 
  65 11111111111111111111111111111111111111111111111111111111111111111111111111111111111 
  66 11111111111111111111111111111111111111111111111111111111111111111111111111111111111 
  67 11111111111111111111111111111111111111111111111111111111111111111111111111111111111 
  68 11111111111111111111111111111111111111111111111111111111111111111111111111111111111 
  69 11111111111111111111111111111111111111111111111111111111111111111111111111111111111 
  70 11111111111111111111111111111111111111111111111111111111111111111111111111111111111 
  71 11111111111111111111111111111111111111111111111111111111111111111111111111111111111 
  72 11111111111111111111111111111111111111111111111111111111111111111111111111111111111 
  :::
 } 
} 
