# Supplementary material for: Cut-off Scale and Complex Formation in Density Functional Theory Computations of Epoxy-Amine Reactivity
Source: ACS Omega. 2021 Oct 25;6(44):29424–31. doi: 10.1021/acsomega.1c03229 (PMC8587129; doi:10.1021/acsomega.1c03229)
Supplement: Supplementary file 1 — ao1c03229_si_001.zip [file ao1c03229_si_001.zip › Final_structures/Primary/A2E1_A1E2_B3LYP-D3_CC-PVTZ-F_canonical/Amine_frag2_product-2_isomer16.vib]

{ 
 s_m_m2io_version
 :::
 2.0.0 
} 

f_m_table { 
 i_j_atom_total
 :::
 26
 m_column[83] { 
  s_m_data_name
  s_m_column_name
  i_m_width
  b_m_visible
  s_m_units
  :::
  1 r_j_Frequency  "Frequency"  10 1 "" 
  2 s_j_Symmetry  "Symmetry"  10 0 "" 
  3 r_j_Intensity  "Intensity"  10 1 "" 
  4 r_j_Raman_Act  "Raman Act"  10 0 "" 
  5 r_j_Raman_Int  "Raman Int"  10 0 "" 
  6 r_j_x1  "x1"  10 0 "" 
  7 r_j_y1  "y1"  10 0 "" 
  8 r_j_z1  "z1"  10 0 "" 
  9 r_j_x2  "x2"  10 0 "" 
  10 r_j_y2  "y2"  10 0 "" 
  11 r_j_z2  "z2"  10 0 "" 
  12 r_j_x3  "x3"  10 0 "" 
  13 r_j_y3  "y3"  10 0 "" 
  14 r_j_z3  "z3"  10 0 "" 
  15 r_j_x4  "x4"  10 0 "" 
  16 r_j_y4  "y4"  10 0 "" 
  17 r_j_z4  "z4"  10 0 "" 
  18 r_j_x5  "x5"  10 0 "" 
  19 r_j_y5  "y5"  10 0 "" 
  20 r_j_z5  "z5"  10 0 "" 
  21 r_j_x6  "x6"  10 0 "" 
  22 r_j_y6  "y6"  10 0 "" 
  23 r_j_z6  "z6"  10 0 "" 
  24 r_j_x7  "x7"  10 0 "" 
  25 r_j_y7  "y7"  10 0 "" 
  26 r_j_z7  "z7"  10 0 "" 
  27 r_j_x8  "x8"  10 0 "" 
  28 r_j_y8  "y8"  10 0 "" 
  29 r_j_z8  "z8"  10 0 "" 
  30 r_j_x9  "x9"  10 0 "" 
  31 r_j_y9  "y9"  10 0 "" 
  32 r_j_z9  "z9"  10 0 "" 
  33 r_j_x10  "x10"  10 0 "" 
  34 r_j_y10  "y10"  10 0 "" 
  35 r_j_z10  "z10"  10 0 "" 
  36 r_j_x11  "x11"  10 0 "" 
  37 r_j_y11  "y11"  10 0 "" 
  38 r_j_z11  "z11"  10 0 "" 
  39 r_j_x12  "x12"  10 0 "" 
  40 r_j_y12  "y12"  10 0 "" 
  41 r_j_z12  "z12"  10 0 "" 
  42 r_j_x13  "x13"  10 0 "" 
  43 r_j_y13  "y13"  10 0 "" 
  44 r_j_z13  "z13"  10 0 "" 
  45 r_j_x14  "x14"  10 0 "" 
  46 r_j_y14  "y14"  10 0 "" 
  47 r_j_z14  "z14"  10 0 "" 
  48 r_j_x15  "x15"  10 0 "" 
  49 r_j_y15  "y15"  10 0 "" 
  50 r_j_z15  "z15"  10 0 "" 
  51 r_j_x16  "x16"  10 0 "" 
  52 r_j_y16  "y16"  10 0 "" 
  53 r_j_z16  "z16"  10 0 "" 
  54 r_j_x17  "x17"  10 0 "" 
  55 r_j_y17  "y17"  10 0 "" 
  56 r_j_z17  "z17"  10 0 "" 
  57 r_j_x18  "x18"  10 0 "" 
  58 r_j_y18  "y18"  10 0 "" 
  59 r_j_z18  "z18"  10 0 "" 
  60 r_j_x19  "x19"  10 0 "" 
  61 r_j_y19  "y19"  10 0 "" 
  62 r_j_z19  "z19"  10 0 "" 
  63 r_j_x20  "x20"  10 0 "" 
  64 r_j_y20  "y20"  10 0 "" 
  65 r_j_z20  "z20"  10 0 "" 
  66 r_j_x21  "x21"  10 0 "" 
  67 r_j_y21  "y21"  10 0 "" 
  68 r_j_z21  "z21"  10 0 "" 
  69 r_j_x22  "x22"  10 0 "" 
  70 r_j_y22  "y22"  10 0 "" 
  71 r_j_z22  "z22"  10 0 "" 
  72 r_j_x23  "x23"  10 0 "" 
  73 r_j_y23  "y23"  10 0 "" 
  74 r_j_z23  "z23"  10 0 "" 
  75 r_j_x24  "x24"  10 0 "" 
  76 r_j_y24  "y24"  10 0 "" 
  77 r_j_z24  "z24"  10 0 "" 
  78 r_j_x25  "x25"  10 0 "" 
  79 r_j_y25  "y25"  10 0 "" 
  80 r_j_z25  "z25"  10 0 "" 
  81 r_j_x26  "x26"  10 0 "" 
  82 r_j_y26  "y26"  10 0 "" 
  83 r_j_z26  "z26"  10 0 "" 
  :::
 } 
 m_row[72] { 
  r_j_Frequency
  s_j_Symmetry
  r_j_Intensity
  r_j_Raman_Act
  r_j_Raman_Int
  r_j_x1
  r_j_y1
  r_j_z1
  r_j_x2
  r_j_y2
  r_j_z2
  r_j_x3
  r_j_y3
  r_j_z3
  r_j_x4
  r_j_y4
  r_j_z4
  r_j_x5
  r_j_y5
  r_j_z5
  r_j_x6
  r_j_y6
  r_j_z6
  r_j_x7
  r_j_y7
  r_j_z7
  r_j_x8
  r_j_y8
  r_j_z8
  r_j_x9
  r_j_y9
  r_j_z9
  r_j_x10
  r_j_y10
  r_j_z10
  r_j_x11
  r_j_y11
  r_j_z11
  r_j_x12
  r_j_y12
  r_j_z12
  r_j_x13
  r_j_y13
  r_j_z13
  r_j_x14
  r_j_y14
  r_j_z14
  r_j_x15
  r_j_y15
  r_j_z15
  r_j_x16
  r_j_y16
  r_j_z16
  r_j_x17
  r_j_y17
  r_j_z17
  r_j_x18
  r_j_y18
  r_j_z18
  r_j_x19
  r_j_y19
  r_j_z19
  r_j_x20
  r_j_y20
  r_j_z20
  r_j_x21
  r_j_y21
  r_j_z21
  r_j_x22
  r_j_y22
  r_j_z22
  r_j_x23
  r_j_y23
  r_j_z23
  r_j_x24
  r_j_y24
  r_j_z24
  r_j_x25
  r_j_y25
  r_j_z25
  r_j_x26
  r_j_y26
  r_j_z26
  :::
  1 41.2500908371316 ""  0.714470061222625 0 0 -0.00713934168191659 -0.0248465920475065 0.000942014140366633 -0.00672559091939264 -0.0122315535633114 -0.006483694136913 -0.0862292218710742 -0.0471840177713667 -0.0178687844099359 0.10251186721453 0.00813788680669677 0.0234315927334913 0.0224951913450986 -0.0654857499393283 0.0376739661685392 -0.0477034514496266 0.0461827426976936 -0.0569171198763128 -0.0523249142858487 -0.0758691177894674 0.0142620809138876 -0.116237099407514 -0.0980657912176661 -0.00424146056220721 -0.121534736034839 -0.00438324383319117 -0.0528732109682353 -0.0817182755473826 -0.0569709784638964 -0.0114239721559335 0.0913467771320193 0.0155170671448423 0.0155960043015727 0.148847612994629 -0.0547929346542898 0.0721783145914692 0.150641268969336 0.078689056101881 0.00639649749672595 0.0669683827183301 0.0521107966399058 -0.0186756151956193 -0.0817606857946712 0.00227373064250505 -0.0701225904164404 0.00708366578902463 0.0170197730795679 -0.0019421456058563 -0.0151344499652073 -0.0294042728468212 0.107749035931341 0.120404184771942 0.0605515513858809 0.0217459862088504 0.0800566949206185 0.083102675136762 -0.0775285913170973 0.0429680891699255 0.0383932833399163 -0.0172247177118283 0.0537886321312473 -0.0207918643208783 0.159779469047929 -0.0582612747605468 -0.0491087418621714 0.122178654428046 -0.0615139263298787 -0.0519346602465297 0.122981973532095 0.032680197403904 0.0350869015298342 -0.0154815212437868 0.00521098877772978 0.0669454055523292 -0.0119714580716891 -0.0632434996586472 -0.00218964528414234 -0.050319077710522
  2 59.8988648289989 ""  1.16405096324435 0 0 0.017144092951562 0.00802924938365789 -0.0202523561997634 -0.0167651958769512 -0.0492706248091237 0.0060396458930583 -0.0214841930868777 0.0417194954508165 0.00630264451583314 0.0175016280724983 -0.106597344426434 -0.0303005980018369 0.0483976852865663 -0.0222031842995666 -0.0404728891131341 -0.0468017718151684 -0.0224911364881721 0.0362591114774752 -0.041543403310124 -0.081290397122242 0.0265121994521291 -0.0487673601193707 -0.00664889447391869 0.0068364795474157 -0.0629860281405612 0.081669248526104 0.0353885111281855 0.0214312496604234 0.0724918168630189 -0.00408601815247121 -0.0234424019939532 -0.154318246289727 -0.0088998108236486 0.0574388071128228 -0.14498374688061 -0.066731521402625 0.0466218420278796 -0.0647404618219923 -0.0429242573078853 0.0197628255117678 0.00474401541848652 -0.0179056693485044 -0.03664335343091 0.105046498387632 0.0993506964139187 -0.0294442817423198 -0.0109839706884871 0.0335288564420134 0.00604129886195292 -0.0581634790907578 -0.0355783857956167 0.0422944048077444 -0.0419042435329396 -0.0321659571321314 0.00657674169454079 0.0270303890482729 -0.00881715391167502 -0.0944767344454262 -0.0705095386043093 0.0802190105792146 0.0129302089285135 -0.162908204962205 -0.0875334923864113 0.0690140961394526 0.0161406118782748 -0.0966933818896718 -0.0382098819858158 -0.0600039726081014 0.0261928077916488 0.0481660061433889 0.053992298325607 -0.0470102702928073 0.0412686852231751 0.0794237356816677 -0.0993991118131003 0.00882609796101082 0.168278244853619 0.0452959462225245
  3 102.47705477413 ""  0.320287847401002 0 0 -0.00992490563748546 0.0225771244237673 -0.0368360581194072 -0.00159489684196847 -0.0203045785529307 -0.00919986063542641 0.0479543427792057 0.0682468321697347 -0.00010178576132974 0.116306060729191 -0.0595486285529877 -0.0206337528086373 -0.032127788615688 0.055476544056867 -0.0768408192997691 -0.0388162923111646 0.0266038152013296 -0.0287929666954215 -0.045895424788456 -0.0739947166289063 0.0427872228282311 0.077677105684214 0.123510077485389 0.0108204007741491 0.0869916485768057 0.021092784669592 0.0363489152905292 0.0289630661622409 0.0929124488889862 -0.0183670907764055 0.0619436982634743 -0.0985233790934572 -0.0085010472140647 0.195680653193984 -0.150807596652275 -0.0194771123781431 0.182507459622808 0.0390579433765279 -0.0427754416231571 -0.0620806116370962 -0.0548020151310609 -0.0126467952138103 0.00178091394025205 -0.0314797724349306 0.0156967778510766 -0.00933222954611357 0.000281503652741538 0.0261094489556019 -0.0500456987277061 0.0983784948708602 0.0669820109328701 -0.100736959101859 -0.0806727599585662 -0.0554047768925619 -0.0647788909281444 -0.101586375921373 0.0379328204361031 0.0606614133022812 -0.00703196912051594 0.0407821346867004 -0.0619637418219154 0.154668608782598 0.0892050161921678 -0.124894024153692 0.0790527030246998 0.0785296102555422 0.00677923769216652 0.13401833464712 0.0672453735999813 -0.0418744154052063 -0.0195069328962554 -0.0388096721021203 -0.0198482973085303 -0.0449572371188667 -0.0436508621085731 -0.0310596077439449 -0.0510125637264809 0.0174700080506925
  4 120.928013158935 ""  0.356479390972696 0 0 -0.0237997685414211 -0.00742875887875551 -0.00656963838544363 -0.116413579600539 -0.00137120822885588 -0.0308222492976997 0.0684352777531847 0.00304256730073087 0.00234316430380731 0.0506811470210841 0.0365649273047328 0.01934445661587 -0.020255666862856 2.88705596331366e-05 -0.0635638104096705 -0.23099325734139 0.139427543602236 -0.0761888473083099 -0.215588387215233 -0.154927693253358 -0.0483410737733696 0.099489767531212 0.0530367654967839 -0.0275588838425975 0.101914055706812 -0.0388818259701993 0.0429479731357237 0.076079342400039 0.007644628739511 0.00159977733859965 -0.143706567592737 0.0418216917572874 -0.0344626737769799 0.240735847789734 -0.183066253685503 0.0301057729578953 0.183394065120917 0.278049829074452 0.105399141332828 0.0154505290801777 0.0326977703634699 0.0284294649598689 0.0115161545011516 0.00932030467574991 0.00144395646033855 -0.00318205208213188 0.00138186418494689 -0.0113400426942269 0.0274198253987599 -0.0530341031896769 -0.0586757150133581 0.0471363169958878 0.0776159098264325 0.0780977293742063 0.0310037465719894 0.0574964612946715 -0.0310283241735124 -0.0513851465040443 0.0135469350922142 -0.0281608411001908 0.0184845833383686 -0.0851666307389923 -0.0821044331923239 0.0872721349015653 -0.0419449333855317 -0.0638575745043245 0.00202369948613805 -0.0732584882119726 -0.0689755636780435 -0.0409034571065922 -0.0254481332577564 0.0583633076155746 -0.0485494250397571 -0.0411044535350989 0.135664202228468 -0.0128622431635117 0.0142145805177503 -0.0212605690508865
  5 180.022316698861 ""  2.7581909068426 0 0 0.0441245816931401 0.0334191844193952 0.00718422449926196 -0.0409606923169848 0.0215592658141403 -0.00562482763719299 -0.0360061775112227 0.027136700146417 -0.00157390681129066 -0.0252865622247353 0.00815215858523221 -0.0146297894510528 0.0943074811412472 -0.0225979046298372 0.0118291688660324 -0.100016895288056 0.0810621987669531 0.023194053316735 -0.0803633679243307 -0.0456384404166682 -0.041178704702869 -0.108323740079419 -0.109310338913191 -0.0447519894695396 -0.148625931897243 0.143635822181505 0.0241747716979802 0.0786064795870598 0.0439466542994075 0.00986779461350066 -0.188201795517513 -0.0203879762845886 -0.0376639322946211 0.0883196067950981 -0.10826879602 -0.083852964816133 0.0380697576663416 0.136649036449775 0.0657654700980746 -0.032029365708164 -0.0197452157515333 0.0455115601008335 0.0278709102130464 -0.101083049324623 -0.0151971754041482 -0.0125894007938134 -0.0194626487539922 0.00348993964823168 -0.011390806183653 -0.0197405755545594 -0.00766722099029404 -0.101185128683682 -0.10043700538 -0.0519268545399528 -0.0815324231231477 -0.0277692368797249 0.165586053914735 -0.0214107313164844 0.0151000143434352 -0.0287110596914453 -0.0592867263386932 0.0898453271825154 0.0186062001575971 -0.0153975756740224 -0.106354669206314 0.0680998977550444 0.037141512528031 -0.036467063211031 -0.120351797883287 0.0904194421336723 0.0944570555015842 -0.0016243601637689 0.0964648309270617 0.1425639711307 -0.165113729481982 0.131810325940901 -0.156638067325933 0.132394241760323
  6 225.521210233597 ""  0.226223819545774 0 0 -0.0407147983609605 0.00547691925894373 -0.0339841783717269 -0.0525852686294091 -0.00826682782674426 -0.0231548813411177 -0.0279801138192085 0.0910896151517106 0.0284996458039941 0.0284972574967865 0.032003420466167 0.0130654950875407 -0.0341012618008126 0.00880918512818411 -0.082698017370003 -0.0683230418722558 0.0202422956789062 -0.06592553260444 -0.0728082695007777 -0.0339986016957944 -0.00586093513095203 -0.107015765929825 -0.0655437113145364 -0.0632927358847816 -0.174876683765511 0.222242880176618 0.199276180090265 0.197448059047265 0.19164242820978 0.0118055610842109 0.381670242106919 0.0915101763910513 0.0648881107136596 -0.170994827193238 0.219485568052405 0.217183976939816 -0.0509719891942964 -0.170312222581096 -0.2055279795718 0.0164768200974705 -0.0136441779696081 0.00233725579648364 0.0392732026082 -0.0383592547324182 0.00795527561492163 0.0253597612937656 -0.0169937280146662 0.011299252001522 0.0364151444388085 -0.053445453998452 0.0111274955327583 0.0361870141993425 -0.0170121300233364 0.0118527215836171 0.0352554676455508 -0.0286550757931017 -0.0263252260326811 0.017599492796899 -0.00639581064200156 5.40182631048969e-05 0.0623923001630346 -0.0978668581207882 0.00520127391620794 0.060462202698891 -0.0309213290439702 -0.00652046182982105 -0.00556088963251684 -0.0693569040202162 0.0361054119764863 -0.0371944888234013 0.00049345379769579 -0.0249367800609245 -0.0428392190329942 -0.00652314392046081 0.0153136990040837 0.00299667868895063 -0.0566763184889412 0.00526953272504808
  7 243.343243310787 ""  0.0755948227084006 0 0 0.0131141031101767 -0.0286294197025433 0.00336790819205975 0.0301643501693833 -0.0190376744676024 0.00532433325762619 -0.00713781326357156 0.0293323853067506 0.0473792634315441 -0.0367678601106024 0.0582387867302931 0.0503715730475937 0.00288862314558273 -0.0148165709650397 -0.00488924453876641 0.0491127755202264 -0.0385982632894049 -0.00285638308095741 0.0559735010545746 0.0114897373584023 -0.0317695140284508 -0.0991456047712412 -0.152303133544112 -0.0514707774321112 -0.170004588962694 0.181733481112083 0.191584808374566 0.222351013943817 0.111363442083602 0.0426653269694439 -0.289883215693658 0.108443631187323 -0.0484566911102198 0.102853610031818 -0.086398259092141 -0.0235922915551657 0.0182989348605046 0.220862131203992 0.272253963619296 0.00607668429863109 -0.0407732018763863 -0.0541564446846313 -0.0105288133732173 0.0107648373705581 -0.0136434687940766 0.0145833648449547 -0.0202660197298062 -0.0139966033842041 -0.00691604997425771 0.0316371592962784 0.0117068034820358 0.00879047140318503 -0.0386671993648392 -0.0505177558000561 0.0103338879915488 -0.0495978185682365 -0.0544481645627848 0.0533621296780103 -0.048187279048629 0.0159450299606518 0.0862668140925083 -0.202783330464007 -0.0507571662572932 -0.0339586899116716 0.238204555810984 -0.172250210703476 -0.0854902672779422 0.093808702828261 0.277292425774162 0.00643078934149601 -0.0435431085692084 -0.0432266668233479 0.0142979743759285 -0.0568634869400871 -0.0362763741709974 -0.0244783415944393 0.031421380938265 -0.0506225103711347
  8 252.441779572913 ""  0.662806244384877 0 0 0.0401849891740374 -0.0529924268467245 0.0129935335939273 -0.0394380062865754 -0.0422170915830179 -0.0118781459519583 0.0851707207386957 -0.0626091041459456 0.0102232331276458 -0.0013096638298325 0.0174334933827563 0.036924600337967 0.0741658649955289 -0.0843963392176208 -0.0165984745097328 -0.088167233113612 0.0166149040739265 -0.0270029096628012 -0.0731939580433638 -0.102783578081279 -0.0550365375761619 0.0247146334891594 -0.200653899723321 -0.155781114889377 -0.0418044336580235 0.0544080583728523 0.138223073069363 0.320260029291345 -0.0417731671013782 0.043028278919698 0.179218187440528 0.0818341865869999 0.0405634322676527 -0.103224211994003 0.107728418526959 0.169231716561075 -0.0402689754472267 -0.0764788621505526 -0.051636836922932 -0.0092778764876813 -0.00161918252899556 -0.0156280846472931 -0.0525050257814197 0.048314633530599 -0.000618713337527929 -0.0331569584356615 0.002787326421527 -0.0148989176467063 -0.0502894849640984 0.0686777138858362 -0.0255622580604251 -0.0209544899950536 -0.0121179965568711 -0.0278180330778156 -0.0353098454777803 0.0274854245502835 0.016875628541366 -0.0262492141820546 -0.0209096225909736 0.00846438622350714 -0.139491266852526 0.242485559689395 0.00657933962138371 -0.0969088551823885 -0.0457916786532765 0.0711760482789895 0.0700703242699531 0.0853971041971241 -0.165712326589081 0.0622457964158692 -0.00470364647113914 0.0124799030683021 0.0583528218382098 0.0250324106824832 -0.0596191117941045 0.00385774230918751 0.0823839139070613 -0.0053339647731967
  9 258.649336748068 ""  0.429084495815438 0 0 0.0186407599268306 -0.00292889755906357 0.012302573215544 -0.0525412627520478 -0.00584474527551136 -0.000500054528126904 0.0365454608572271 -0.0276514793750061 -0.00519574524787134 -0.000219705905132159 -0.00614607988253674 0.00707526817816931 0.0500475227793089 -0.0353501565100813 0.00155196328929082 -0.106277816144588 0.0543486276754962 0.00237018311467475 -0.0951148122188213 -0.0740383092354627 -0.0177989563073141 0.107328826784659 0.10983586373456 0.0606051898539001 0.155154593091651 -0.14188891467111 -0.0849080875025328 -0.115744364368677 -0.0708298907393313 -0.00837378844838044 0.174073080516085 0.00442388258393359 0.0450911026181033 -0.0934723005874269 0.0820005684077648 0.0987828136790268 -0.0322210466343502 -0.101004964617232 -0.119337300620821 -0.0174100866058135 0.00455275460241413 0.020395894384466 -0.00936656515398557 -0.0379580933405464 -0.0282889506659848 -0.0108311101485334 0.00598117595342374 -0.0036998149776639 -0.0191074060835192 0.033240301909691 -0.00745657007565754 -0.0543670629001472 -0.0214546247096245 -0.0201260178317327 -0.0436955222219131 0.00720963797988164 0.0786942272482057 0.00459637666153453 0.0163264043898267 -0.0108954969134517 0.107712555857128 -0.347347138590131 -0.125585875915493 -0.00528956359210545 0.356628274555945 -0.291250022709966 -0.157947389807961 0.10824375354778 0.378189506178991 0.0498708773072299 0.0443167664783434 0.0159698881325846 0.0396328944079499 0.0934869583315465 -0.0918050697123646 0.0562094178488974 -0.0682444379970319 0.0589476061236401
  10 272.864701764204 ""  0.133113295128041 0 0 -0.00552368374850994 0.0317754089673119 0.00887889180505276 0.0440831725287523 0.0418154908142701 0.00459082516271422 0.00712864381349651 -0.0460136980845124 -0.0495093075210169 0.0416596827078077 -0.0583089323048334 -0.0663977873442044 -0.0274528586146154 0.0487369867607003 0.0395623267895803 0.086378168223047 -0.0109043303134935 0.0229767696584314 0.0689644022134899 0.0899166339109415 0.048991498451745 -0.114801852736188 -0.302719385201543 -0.272505568652845 -0.208320502642093 0.169629474865742 0.0435145834184605 0.319293122358802 -0.0708184814399458 0.0238441941190006 0.0216889796670726 -0.151105339261833 -0.00995206047603991 0.0554934662290132 -0.0577227699245079 -0.149209079139123 0.0451052065682618 -0.0671110069729138 -0.115241727711933 -0.0140959120165139 0.0408476867287949 0.0562373704468815 -0.00383985785707709 -0.0197690379298277 -0.00649531708207434 -0.0206165138353688 0.0237042538745144 0.00899420296889334 -0.00993693026337739 0.0177651111035635 -0.0217094056950002 0.00677849675658927 0.0716069026036087 0.0890966751786792 -0.0064962389934007 0.0631651716686894 0.0169846018078902 -0.0313015421622398 0.051430619132341 -0.0173830853423111 0.0139327754197046 -0.118163341107541 -0.0785432592408549 0.028954841837217 0.129113919278564 -0.116740971053075 -0.0554808752433253 0.0376251218271774 0.0933633856081494 -0.0413775044448324 -0.00706512823216023 0.0743899796075061 -0.0363659584554193 -0.0369839311098093 0.145727040480186 -0.0389179982933919 -0.0479994812693595 0.00649295303222803
  11 374.591383350233 ""  0.404314843035871 0 0 0.0156644620557874 -0.0188510016450172 -0.0193368230535435 0.0155754621922621 -0.0145195844705411 -0.0313014543342592 -0.0397606761863683 0.0382904351172628 0.0206070880875737 0.00334130292208742 0.0114468693145996 -0.0224975235250341 0.0225090996824393 -0.0244239489006876 -0.029071703984418 0.0220228171041872 -0.0185819534488766 -0.0415350415384342 0.022565172125235 -0.00661590966354983 -0.0378609014391131 -0.0382525404904407 0.0631098093080729 0.141572153477206 -0.0178610867663222 0.0173522759286378 0.00168153545870435 -0.131113430068414 0.094174361234854 -0.0296298461211722 0.000515336235298478 0.0305303530387888 -0.0359691283649946 -0.00195603577467655 0.0161374074659354 -0.0159627185216416 -0.00377326890481338 0.00715643395963843 -0.0024990516144543 0.0995231619397543 0.0275610818662028 0.0174690487689399 -0.0391905382768848 -0.0754748577941451 0.0364213534309943 -0.0324742932871101 -0.0556222555078085 0.0470775987505017 -0.0362222849357485 0.0716649244894488 -0.0630696708405876 0.291829770633693 0.038512281034212 0.148715535143447 0.126125904320114 0.170805515880812 -0.178189504492944 -0.0337939241749478 -0.0576660308967751 0.0500467362153097 -0.19609920346234 0.101982704874149 -0.157144686843295 -0.0350155417419528 0.124162863146263 -0.108790932749902 0.134528284207588 0.173460021245484 -0.0759867114194737 0.0157050810610494 -0.00966574053839929 0.016931489358586 -0.00651022136645745 -0.0188871147965421 0.118046900492126 -0.0573267854961248 -0.0931272230096151 0.047156289509753
  12 419.956573827163 ""  2.11095929121887 0 0 0.051343294088928 -0.0273867588002262 0.0246380653761524 -0.00801425661210892 0.0355407403988451 -0.0534488265538472 -0.04430074449871 0.0191982797029806 0.0762514584798731 0.0127483048160729 0.0166042254167169 -0.0971266436358995 0.0549176878483406 -0.0341575888108348 0.0355066708127125 -0.0583680957578773 0.0934206064711238 -0.0592320269191762 -0.0464649532086367 -0.0370567145668355 -0.107050820845552 -0.0765854932861708 -0.00985374465712783 0.234365484980295 -0.0697021762980108 0.0482129929911202 0.0621271479693389 -0.128956279211929 0.114080702167663 0.00591832954173831 0.0397220671743865 -0.0416171921952043 -0.0521395067290451 0.00445666188984669 0.0314003880238698 -0.127045621408131 0.00974879611796555 -0.00925238475847702 -0.1598574685143 -0.0283786337236339 -0.0523072364859326 0.0353880859162386 -0.0636037868639849 0.0446606143083078 -0.039555644806699 0.0383633900379721 0.00105059167435034 0.00458757791665205 0.0521309634505098 0.0137816673005085 -0.00309038825769382 -0.170105451700788 -0.0266840462855397 -0.0380974773609861 -0.0541034047649122 -0.131445307326509 0.169808272778626 0.0617884788931796 -0.00335783778833204 0.0110837177046885 0.0217322946023633 0.00490818815012415 -0.0293487880814744 0.0846972889312151 0.0211660312278956 -0.00867957042716176 0.0713439144386108 0.0183079564853872 -0.0193738814562583 0.0305456237996311 -0.0585877004640662 0.0658484747949143 0.0595713540890834 -0.0899652743912341 0.0587209952776574 -0.0984891984210323 0.0799606786090298 -0.111435049022518
  13 437.719503321427 ""  3.04726470758077 0 0 0.0242780489439249 -0.033324721433029 0.02005202930452 0.00245482679894483 0.0161149767880935 -0.0388814367877862 -0.0128202946927556 -0.00683464609318621 0.0592145725201872 0.00904813508296503 0.0129486199319612 -0.0646463661536471 0.0290695693929112 -0.0413058241006601 0.0325488280446684 -0.0162790640443578 0.040315621031947 -0.0523848581197221 -0.0124475860865762 -0.0157064491981184 -0.072231683848498 -0.0239455357227486 -0.0132177614686604 0.135921291596522 -0.0228168778682861 0.00138954420594969 0.0772528645629946 -0.0449145491870502 0.0594808521666963 0.0154857727740572 0.017041829031663 -0.0203177055768491 -0.0410735901096212 0.00778019144999742 0.0187078561642762 -0.0871955161904444 0.00696114204791819 -8.64807339013788e-05 -0.093483025501601 -0.00725659743963188 0.0411371213143746 -0.0326541914278825 0.10971993968438 0.0196528103674999 0.0395371557932927 -0.0477650659746907 -0.00819750898630819 -0.0775863142135362 -0.109639009994922 -0.024606565628401 0.0300076193295614 0.0515895894621309 0.0780343572895024 0.0299289056141092 -0.0186200217447352 0.137279780463842 -0.0992339915176261 -0.0846936588388578 -0.0209613354817263 -0.0688327856259701 0.0491232622214949 -0.00575948418737626 0.150832772024392 -0.258416359321785 -0.0562706766440699 0.0488192392319161 -0.200948954873813 -0.0404318539221427 0.125316184959008 0.0210604289760484 -0.0292910927031515 0.0305540578140636 0.0194260485639595 -0.0306990465702461 0.0416600433930477 0.15533204941385 0.0375202287001731 0.0488506108608757
  14 460.273603553378 ""  3.81697180098409 0 0 0.0631581692595961 0.0917412353767783 0.0432509251779258 -0.0586854894118729 0.0797618625073434 0.0699904304418809 -0.0151900903227895 0.000397733416168862 -0.040029573231857 -0.0163912401674546 -0.0122691357029533 0.024121574059248 0.0315225766347872 0.119814668805032 0.0631554443413562 -0.197564869062943 0.217990490268799 0.141374432786369 -0.159714665570894 -0.0846022801206678 0.0143695604601091 -0.0619545587196154 -0.084049084160304 -0.052920513554177 -0.0581550861370267 0.0684753771379544 -0.19912052190521 -0.0482481558566588 -0.116634051258986 0.020989377785437 0.0315071413462639 -0.0976516773183164 0.093578719673583 -0.0270483958423514 0.00638461463268761 -0.00773823209337059 -0.0123397636464451 -0.0421400349584016 -0.0773388047350499 0.0295859556956769 -0.0414555238195886 -0.0582174410193627 0.0194777215324109 0.00111569459565871 0.0174529010584591 0.0156503339269376 -0.0611727316744479 -0.0215227986980545 -0.0122234183858086 0.00771005423239103 0.000971168349872355 0.0847757261404423 -0.0348259672676402 -0.0167105189512073 0.0351698507443256 -0.00331802096298317 -0.108414237165541 0.037308118471085 -0.0875748277038806 0.00385389284295274 -0.0119739475631375 0.0342867833655484 0.0154295293550902 -0.0870252217423147 0.00958551325159432 -0.00670858136940237 0.0315290729010144 0.049499260042882 0.0353609517277222 0.0118801788263778 -0.0443472326464235 -0.0228728314501992 0.0762394353741278 -0.168331827424324 0.101502404393409 -0.208520741903021 0.0410276740356627 -0.200891738978898
  15 497.647497034676 ""  1.85399473686308 0 0 -0.0828057161500251 -0.0124738187870635 0.0643898708052949 -0.026603873389108 0.0959687830515439 0.0235170957436517 0.0269748822445729 -0.0598203574313167 0.0952790169231581 0.00660139535128549 0.0132068786902314 -0.0610894403766019 -0.0968735245714288 -0.0092302620353688 0.138725990658274 -0.00571366514946645 0.0777050443401381 -0.0103857258337754 -0.0252374683013003 0.0973110633765002 0.019834936233773 0.0873124655668245 0.0225416448282563 -0.0412430903514797 0.0752479982016067 -0.126382371275795 0.209416738924669 0.130491864873358 -0.0703182037815258 0.121531533669186 -0.0105890618777684 -0.135064719654498 0.0322771521615745 0.0445314999003261 -0.0101566729135132 -0.163111996908542 0.0340723052436163 0.0198059656466945 -0.167483699397964 0.0309161128092714 -0.0157528417090848 -0.0535547277523419 -0.0243885366325683 -0.0166902616704564 -0.00243644758687922 0.0162226903404728 -0.0251505488843093 0.0194645768193345 0.0274450860580321 0.00277743080862841 -0.00216814174797544 0.104139684416732 -0.0319085605077666 -0.0160158515255081 0.0618091792803434 -0.0131434829950887 -0.123213370509544 0.0315851522308641 -0.0491881723681195 0.0435908593053582 -0.0232327426477586 0.0209987602974024 -0.0275368621844901 0.0348702822802326 0.0114387095687106 -0.00890083001230116 0.0775437117776855 0.023872405601629 -0.0258692556458409 -0.0160918160246946 0.0250037587915137 -0.0645093825035284 -0.052567589605859 0.111935980472909 -0.1869332039075 0.158135673937774 -0.00792380487857058 0.11823948053245
  16 544.664737413116 ""  68.3855277388106 0 0 -0.0246920882112989 -0.0269722489957701 0.00818596952179168 0.00610899213508826 -0.00674457385341568 -0.0150547813582752 0.0109127424986557 -0.0287473047957396 0.041222195273967 0.00376037281426394 0.00729753417326131 -0.018221254920036 -0.000278445974824892 -0.0577063769174197 0.0244215553648433 0.0417707435764023 -0.0411568559180206 -0.0414819097911511 0.0304531827225324 0.03051612507882 -0.00966849795311265 0.0435127709118857 0.0214458835890738 0.00417743005057472 0.0416584853992796 -0.0711993789374503 0.110579253953791 0.0468923630115639 -0.00741657894859744 0.0360239993390652 -0.0153792937878198 0.00585770178218091 -0.0227571239834471 0.0109211797011909 -0.000790638277270116 -0.0245561562281092 0.00864848110071606 0.0184466057100681 -0.00694018313766228 -0.00892654449495608 0.0164721418528908 0.0162994954829931 0.0456824572554166 -0.0249465144463441 0.0308649278161946 -0.0088629567551966 0.0148464235767839 0.00624333256734948 -0.0117025688047524 -0.00417471892430637 -0.00674811579641512 -0.01935623454814 -0.0401005802227674 -0.0254096407303352 -0.0278026739396117 0.0218917167812603 0.0482963315870775 -0.0057264008008528 0.0579059270123548 -0.0380267109646736 -0.00692449392333675 -0.0260256910386285 -0.0163385789940064 0.0056240002251042 -0.0150914836264398 0.00123250459457998 -0.0333238067130962 -0.0221069340471018 -0.0167835418035723 0.0190529710854736 0.0605671100544851 -0.0280162607264197 0.00319833735077632 0.0783236334067736 -0.0337760281723242 -0.715918099191341 -0.0647523823481028 -0.469721189537388
  17 621.376126977239 ""  14.8631036216937 0 0 0.0750801818986222 -0.00442340444553762 0.0198215318207516 0.0134431217709005 -0.0130734121927752 -0.0107998277131275 0.00804667599870812 -0.0274697039110086 0.0326780978414383 -0.00355350121465782 0.00550490060105849 -0.0108567495261033 0.048600413333766 0.0173321081842164 0.0279219997476214 -0.0886093819803638 0.0968478621610184 0.011202249250735 -0.0566995129573846 -0.1353607286056 -0.0795047035299223 -0.0267178037739989 -0.0818021976709064 0.075915872851661 -0.0216046617045866 0.0132773015499724 -0.0308423431046458 -0.0271811078542771 -0.0380164071687673 0.0321924415362816 -0.00169379842453067 0.0203929928065493 -0.0205178830249758 -0.0246581068880908 0.0312401855749306 -0.0189513486220114 -0.0255213279418648 -0.0230598943673947 0.01378175981393 -0.0466275241383107 0.0500212517992295 -0.0716178562217686 -0.00177023208273999 -0.0471236184411756 0.0240859599858837 -0.0515757919062722 0.124793254683158 0.0696877075804254 0.0217517541384298 0.00926972224744729 0.0121414058774202 0.00784489498547665 0.0198671582662921 -0.0618216603740586 -0.0273242491789397 0.0435610761246734 -0.112689951706748 0.0125003994617281 0.127350128839691 0.0744458048367021 0.00768378867403573 -0.094215739530719 -0.0542131236024334 0.297355567390172 -0.0132331103427112 0.049673327313726 -0.106705796025414 -0.123287570394017 -0.111490089037319 -0.0113266295432674 -0.0348458481213158 -0.0685877964253492 0.053132316578485 -0.184970252750832 0.125492945442646 -0.0321662311654332 -0.165873098516566 0.161299274274244
  18 774.833718701486 ""  46.38878272224 0 0 -0.00250432684174226 -0.0243019026822022 -0.00910874589397571 -0.0442054893875473 0.0350623428647975 0.0156569935462416 0.00345362046447789 0.0258442825878199 -0.0477583008391071 -0.0129824064078984 -0.00172193050685901 0.0179711914020797 0.0227734123480761 -0.0401385693603487 -0.0390029035608167 0.0956618106582117 -0.130961522097202 0.0533304253158783 0.0735177933889003 0.210615095775401 0.0183431301102495 -0.0140727249956221 0.0113537552861608 0.0403829505806704 -0.0306767026928762 0.0609566616294373 -0.0285371074794183 -0.0314818198384657 0.109787972441681 -0.103343348878981 0.0451150112083991 -0.0731412309405309 0.080704928320846 0.0569441210203443 -0.0920380512409543 0.0723987343193969 0.0757132434458471 0.0881973920669017 -0.127668542931891 -0.0343381284997817 -0.0135337541234549 -0.0664465241729669 0.0010031313415191 -0.0152747641222241 0.0160567485746445 -0.0202065175992137 0.0333388690978943 0.00931477939170089 0.0217826214443284 0.0173623137570232 0.0104630967945749 0.0781555886205156 0.0998784430096121 0.0865763767964725 -0.00255721603792239 0.0792949093488421 -0.222854744642878 0.0587396390066831 -0.00356754779306738 0.0507445637426076 0.0449225024344657 -0.0390741952409503 -0.00569502015980126 0.140981362019823 -0.0139766227630413 0.0424299856443817 -0.0647582495314231 -0.0678310408268526 -0.0616849972970391 0.0418660597234555 -0.0681180584354331 0.0897798698338808 0.0222288704083945 0.175839305887746 -0.500838536660684 -0.109113545564752 -0.0442066383742567 -0.0251743612641277
  19 802.964307961794 ""  22.5571580674639 0 0 0.0097084753702739 -0.00319455450479836 -0.00871568436947906 -0.0841047603120735 0.0214060709269446 0.00239690260578619 0.00125508249163078 -0.0103419706439008 0.0125456573247515 -0.0305094735763069 0.00508910318799655 0.00292994042252056 0.0584838870635562 -0.0460181240661422 -0.0742012717265727 0.189149359105906 -0.306908585787177 0.111050136649273 0.169811887070621 0.386172967446282 -0.0323867968053213 -0.00708247009035424 -0.0210423911960054 0.0303991787932129 0.00350937282353354 -0.0110140202414773 -0.0101703428379893 -0.0214220490334304 -0.0188562448221383 0.0128865175432054 0.128251680032546 -0.0544730180679357 0.0832715342528045 0.115646308438864 -0.199025408603909 0.208788915625841 0.158200080557707 0.212089816845759 -0.243167300614448 0.0324180253804969 -0.00162064083974291 0.000994908672064266 0.00393564318343764 0.00415941654007284 -0.00660605673249435 0.000247135267926208 0.0172427072439402 0.0103873331062658 -0.0327297963711914 -0.00322927152740084 -0.00436322554451478 -0.0562524651037233 -0.0862697849795011 -0.114930415625682 -0.00412686492583851 -0.0592668118966701 0.137387594184002 0.00107963687000906 0.0241266033680934 0.00400459971856331 -0.051126210182108 -0.018305291014062 -0.0245914984054954 0.0112773322699753 0.00208674665284493 -0.00562912875918197 -0.0379459350838596 -0.0106734137303123 -0.0159362319676664 0.0293013377927382 0.00322304120258702 -0.0405609158885173 0.0667245434158565 -0.192944079845486 0.366470562598022 0.0411577917122933 -0.0123292811282619 0.0425615712081957
  20 819.080658718578 ""  4.50242083591486 0 0 0.0148475678132141 0.0444442307708991 0.0213700735837274 -0.0127317143809127 -0.0495941101867543 -0.0287840575730681 0.00871607696854571 -0.0121189953613865 0.0342131686107662 -0.00243701936859733 -0.00113669784898594 -0.0325033088343325 0.0213362647622438 0.0445498233942531 -0.0316478655989728 0.0500994653935873 -0.132461695016615 0.0391863237509239 0.0554790483377507 0.0516236810336588 -0.0272402910250193 -0.0191935468119614 -0.0670549941287556 0.00770125475586709 -0.00679120752138038 0.0205223343756776 -0.0818030256839117 -0.0264884975165852 -0.109531697163016 0.0852588397762028 0.0564695605127341 0.120200707929199 -0.0982356313496416 0.011122400106187 -0.0467035605562174 0.127254758298045 0.0400631456059756 0.0745711857153998 -0.00859647116098751 -0.0766101612857527 0.0743327453349201 -0.0609625895375158 -0.0372032022806733 -0.0406649015791725 0.0537810499931207 -0.000527296651592943 -0.0755129188289901 -0.0538263679771065 0.11688112404846 0.00883120572566403 0.0154105812342204 -0.0913008754035946 0.12949270806451 -0.0345233111411913 -0.112474600566255 0.156535865462698 -0.0607923964667316 -0.0518384954228359 -0.131823459761344 -0.00192958478252702 0.17607587810984 0.0979153214234544 0.103755307879767 -0.0800893698285603 0.0126766001570605 0.00149767939332977 0.190524438357229 0.0979150528682805 0.12226437320356 -0.0153523000126477 0.0314245617845862 0.0156856933653376 0.0126864704696501 -0.0150799616500037 0.0522203297618048 0.00489418209584149 0.0334621874070589 -0.0146577678603426
  21 849.197505333552 ""  2.23802085057865 0 0 -0.0220735849775635 -0.0902863998709208 -0.0287120907548415 0.00737844305466019 0.0716927009225744 0.0271535778079572 -0.0146434542850051 0.00890401740923093 -0.0747277759501192 0.00201822283571628 -0.00175242645240802 0.0575573287987527 0.0236859070937461 -0.156051445779299 0.063175306218819 -0.0172692358977137 0.123081127157159 -0.0940316354226968 -0.0400726596027136 0.00230281486597763 0.0376642198289902 0.048364480646579 0.13251844668206 -0.0130945836668275 0.0200003754205628 -0.0670386967339492 0.20284885183611 0.0640897820548818 0.252397316050896 -0.201065652323911 -0.073024443745231 -0.19978368991664 0.169928812716073 0.00139331291288633 0.0416998028954431 -0.167413077561812 -0.0449931920321915 -0.0990747059587208 -0.00409644947481677 -0.0119285968410975 0.0613872798907402 -0.0348126035079389 -0.0255428501678371 -0.031847654179001 0.0429841146205517 -0.00468348585256294 -0.0113382273937542 -0.0314460439388801 0.045020376381525 0.0064211930816162 0.00245476916916016 -0.155019767617307 0.0442652079268181 -0.140740572193141 -0.0836997984139528 0.0576349931996951 0.127645918449395 -0.0467057231656951 -0.0444383160581117 -0.000937333987117907 0.0860065487052178 0.0446207048080892 0.0511255475117229 -0.0345152838101188 0.00283491643912698 0.00183058306234253 0.0611656500728108 0.0378805310089003 0.0543076001336191 0.0406514564037123 -0.00795703420370687 -0.00519908151511434 0.023438730882302 -0.0846409641214035 0.259723476614027 -0.00524037032125092 -0.00834715915948774 0.0258821233164098
  22 914.538663427066 ""  3.37330507485451 0 0 0.0677850133215012 -0.0289858524538836 -0.0637515379126503 0.00139913786151148 0.0483572416486618 -0.00189713951643521 0.0438436980760841 -0.0535156719031045 0.0233996726188318 -0.0177609672997496 -0.00733281720786432 0.0553438619830585 0.0227281559120203 0.024043616012264 -0.0942413009054886 -0.000942277074756756 0.0469906615712181 0.0155293154613337 0.0143254694028366 0.0447152505017785 -0.0832342836067 -0.0560145295034192 -0.180523928122497 0.300195858477972 -0.0687879725196872 0.0690311600433153 0.0016741777039367 -0.0848705990736659 0.101837262956975 -0.090475946135927 0.00378025180203266 -0.146724971264205 0.153771521539448 0.0323036352969629 -0.0526338165697074 -0.00453228051474022 0.0200597340806224 0.00291178134519833 -0.0739323112213659 -0.0335214180943115 -0.026525698491794 0.095672167631164 -0.00417009391924654 0.0130260611524036 -0.0117946235292736 -0.0336759388856958 -0.00551924236479809 -0.0177418140578192 0.051250031631257 0.0135566744159287 -0.0158695298704715 0.158497165581955 -0.0315849076192612 0.211768023622409 0.024484271266034 0.0628764520390879 -0.121647091168657 -0.13384820889777 0.0573209568710172 -0.084612274757563 0.176158468941834 0.067652979049612 0.102368848479844 -0.096586010062102 -0.0249361106258596 0.0123976083512515 0.00686715349990161 0.023496322816045 0.0750826928170208 -0.061122082801752 0.0294725345976603 -0.0662552167132862 -0.0495052531569962 0.0209693492961463 -0.100618952345052 0.00234021693533333 0.0123205235699708 -0.00659699985721697
  23 931.784180170417 ""  4.70741066265576 0 0 -0.0241933125142383 0.00100841668565338 0.0436133867750652 -0.00179539814255453 -0.0243070511048102 0.00656159849089012 -0.0477685201069602 0.0375095455409451 -0.0241585422667305 0.00186950340319392 0.00820547804193498 -0.0296428473158677 0.0238202549603645 -0.066063170636114 0.121379265471119 0.000780949853404335 -0.0304748483310532 0.018805948057101 0.00319690881569951 -0.017560922129004 0.00149377839149794 0.0624492342609778 0.191976020491152 -0.242130345391641 0.0739854476420082 -0.104048745689882 0.0681377286253326 0.0969825392708783 -0.0408619504588683 0.0470240248814562 0.0146953585314925 0.0561212637570755 -0.058602157574222 -0.00106450968231246 0.00295637044233136 0.0163376252170827 0.00862816054877282 0.026914928155261 -0.00731402859204333 -0.0132935982283429 -0.0867085557917828 0.0526190821640991 -0.0125082267630933 0.00488911825057198 -0.00232896793937575 -0.0666603844423232 0.0154275943425637 -0.0359214442016886 0.0564987603738905 0.0649663151665207 -0.0258616551688492 0.242061181268769 -0.179141724845475 0.154553348838338 -0.0217126730607362 0.126469741673866 -0.130776304096342 -0.0673468149438169 0.0268115891096266 -0.044948367602474 0.334236136606206 0.0280075662035056 0.150233598327183 0.0598362730765457 -0.0702628635394715 0.0947302748412588 -0.208647376429829 -0.0898979926415142 0.00509522499886116 0.0432585248135735 -0.000395148073854713 -0.0111837061375046 0.101146096281035 -0.132663228317108 0.140411022519236 0.00965054071605121 0.00789374389598967 0.0102154626488359
  24 961.638980459012 ""  25.0400489545737 0 0 0.0229879174748728 -0.0175254714527052 0.0204728974187074 0.00575596037906838 -0.000207831602985795 -0.0074767249598799 -0.0179992950517594 -0.00334936650522015 -0.031984357442447 -0.00757295204870645 -0.00653189347684868 0.000786357729592172 0.0547278441357505 -0.0737869927857819 0.123052294137246 -0.00103446408909549 -0.00238436886537232 0.0346071585666655 0.0125048867457125 -0.00352365580787853 -0.0548825083838319 0.0367408193514434 0.0926379075631792 -0.0292206031652305 0.0221748527824842 -0.0660136290177763 0.124857983729783 0.0557161406942622 0.107055407372622 -0.0812857342989799 0.0226216268410708 0.00500437959885647 0.000800104504236257 0.00789573380167251 -0.0323367022182454 0.046044884893176 0.0163700962737534 0.0234654735305096 -0.0168055182987059 -0.0950316887573463 0.00479360575897032 0.002653709883215 0.0586680827718907 0.049292853728328 -0.0759345130674078 -0.0343631925578892 -0.0844841644401047 0.0575743305025066 0.00291205172758287 -0.0227444251725647 0.0703042788969899 0.095876594149124 0.0220361852886009 0.138739547019066 -0.105523961961523 0.212623914570757 -0.172387094856185 0.104631500164976 -0.0763672500177162 0.0576854439317722 -0.262858570785843 -0.0726238327279136 -0.144678806528785 0.196261179439914 0.0905495711367967 -0.0175575563850518 0.200876209381992 0.0523929834340481 -0.041122455030026 -0.00277204346163443 0.0376966183349961 -0.00889938874905806 0.0624312466515553 -0.0883273512065522 0.102323282229027 0.0562442804675044 0.0519922565806694 -0.0788832952680987
  25 988.727181112307 ""  2.53567734090403 0 0 0.0415345656029835 -0.0330852358566822 0.0617209540814622 0.0295859045252927 -0.0189676887065068 0.0373149083656326 -0.0181821907169617 0.0126531956667414 -0.0613502911407893 -0.0340305892300464 0.00462970815347829 -0.054151788211567 -0.0445738824350565 0.0153351963491115 0.296126539834982 -0.0777783961982179 0.0365458802350059 0.312982774208839 0.00713272598833396 -0.102795560933035 -0.16385936731668 0.0441527124914442 0.122529795375147 -0.05353993583434 0.0111958153523812 -0.0389539519791286 0.120708597612208 0.0655154457657786 0.156046504945151 -0.128553714029252 0.122594198831872 0.118979180691826 -0.089766241628158 0.0298521701997903 -0.112816249018417 0.198791166277213 0.0899964657875322 0.172545151904516 -0.119790622013747 0.0117708649065674 0.0380628647598237 0.042261653101732 -0.0102678437282388 -0.00590276420891382 0.0134952510968086 0.0249350488835124 0.0329665734097031 0.00394689811622411 -0.000483359503012309 -0.0362576165861572 -0.0163878848009085 -0.0647458286900777 0.103524837703812 0.0321589036555103 0.0744649455345126 -0.109517639590841 0.0424826050851006 -0.128190144649083 0.091591809297607 -0.0630824341092689 -0.0327463653378531 0.065851012128147 0.0171108018644096 -0.198100320655473 0.00643833462093306 -0.0633809579099888 0.115018029923448 0.0814283079433378 0.0857789439546548 -0.0304826541137347 -0.0363218915245273 -0.0466381820591237 -0.0443804950050201 0.0280886079412968 -0.181055309231348 -0.0393386485298959 -0.0364924250725264 0.0317069163137054
  26 1003.76182461693 ""  1.71454786113809 0 0 -0.00273130415771151 0.0554439954545006 -0.0612979923628256 -0.00754391021390456 0.0405986440233993 0.0145034229275208 0.00556749531263669 -0.0877802064722852 -0.0091045083794559 0.0106144717488025 -0.0512354944646571 -0.0374964073318775 -0.025838446320979 0.047494027376965 0.109234184010918 -0.0409468739499579 0.0326750907882024 0.215534726571178 -0.047378439026054 0.0351754811663406 0.220032474165654 0.0113023791286369 -0.0272592161901762 0.258437049086812 -0.0456215195107213 -0.0739327690015826 0.289987260806325 0.0129871923297916 0.252214888403105 -0.200520001703119 0.0297709541063042 0.268507011020212 -0.240193458750619 -0.07378324611956 6.97670380795416e-06 0.210723319825561 -0.0099295077059798 0.00986370410195569 0.214271672532492 0.0153435490496476 -0.0288554741104368 -0.0284044023202353 -0.0095670757311014 -0.00933487116728825 0.0107291044691038 0.0129960986799518 -0.00524783882275209 -0.0154738419301366 -0.0139847955149566 0.0266231565062455 -0.0082489728957931 0.0156805191446566 -0.0442112845967566 -0.037019525342925 -0.00825999123411679 0.00448480841948793 -0.00522580665934248 0.10394928275967 -0.0497926610841249 0.0345842460116632 0.0591276981216743 -0.0378391573865086 0.0081687784291409 0.0840163870040391 -0.0277796288066334 0.0431825797656135 -0.138470224448338 -0.0745184017682727 -0.0607698733235892 -0.0035884465670422 0.0293033346310944 0.0305792309038868 0.00674364776298006 -0.00128069959854281 0.0886355986670179 0.0270942975550104 0.0279300365814217 -0.0115065572162076
  27 1027.14812674471 ""  12.7157825489443 0 0 -0.0190624844755392 -0.0427114329625662 -0.00382817402731339 -0.0524883614203679 -0.0467412293200395 0.137820471692137 0.0404186180963943 0.00205775002034596 -0.0247177904644093 0.040863817958128 0.076389765523234 -0.090769541207044 0.0304578359198514 -0.0665612446904508 -0.166602666614804 0.0115769295339473 -0.108773315691795 0.0918051429215302 -0.0504871304385887 0.0150383823220925 0.374026388761547 -0.0380970929941792 -0.10606686715481 0.117390210241301 -0.0455966895062894 0.102035330522976 -0.107286758185437 -0.0685658744825211 0.0432488546547812 -0.0706321155211814 -0.0579228779529164 0.0916164763346666 -0.1266017539484 -0.0216956306040822 0.16918329303476 -0.204968467962355 -0.0314956449175314 -0.000686826526719287 -0.00155360476785724 -0.00593445622392077 0.00875719762857431 0.0133968365947517 0.0156947374355845 0.0131237788608301 -0.0199824195214083 -0.0407325385641841 0.000330442130335156 0.0186437413524105 0.0232689199070331 -0.0131362118053849 0.0103713480443397 0.0181938661891985 -0.0452588812004557 -0.00786395072994257 -0.0152515604741628 0.0268690057651482 0.0140855806216138 -0.112422146602982 0.0317919721781296 -0.0187434543988402 -0.0186271022956752 0.0325919984135775 0.00573491439083819 -0.0366740546411712 0.0223561082682274 -0.021819030610338 0.105178221832394 0.0551234868806518 0.0500240500407811 0.0184736195219034 -0.0171191591455573 -0.0261097977068948 0.0079482883723397 -0.0220313463072838 0.012773122013864 -0.0195606575592742 -0.0316586769307788 0.0148195704558192
  28 1046.87587202021 ""  37.4931386987116 0 0 0.0257399529260116 -0.0564010453116034 0.0398882218788893 0.0110018086080335 -0.0485366337713573 0.0510997175081569 0.0272509932004983 0.0176164818856851 -0.0302353251057122 -0.00840987098963226 0.0527247137329395 -0.023878198922874 0.0119240887648777 -0.039248380220777 0.0153839795082258 -0.0122201895269678 -0.0235568023096992 0.0548995162764036 0.013054092850045 -0.0790149802495742 -0.0722198637940202 -0.017766591220854 -0.0469494152918247 0.0441295800626079 -0.0208925421627979 0.0769660610963712 -0.0883160667832624 -0.0341068490362958 0.0412526969809033 -0.0563853875948056 0.0169061825994139 -0.0718130087038902 0.0625617780950427 0.0479370647870193 0.00347227148337911 -0.0984064709742883 0.0268478637870265 0.0572775520255057 -0.160884791721133 -0.0162969224082282 -0.00756615454843864 0.00801023698673508 -0.0315308865155927 -0.0266987270903615 0.0400149832915587 0.0886602298370565 -0.0359655707382215 -0.0498102964564935 -0.0518143014413649 0.0458759213362733 -0.00648112183932828 -0.0239050332322266 0.103692055063766 0.0758224226166884 -0.00813629737660294 0.038673502827299 -0.0489612100460825 0.317944980259199 -0.0806159359558647 0.017270544470857 0.0274271934347097 -0.113986335902773 -0.0382333879521252 0.191722937260825 -0.0392095427554807 0.0762909081964425 -0.261535120984214 -0.150774648016017 -0.156427018634804 -0.0506526060825693 0.0672192746119653 -0.0082875187203477 -0.0708967584488067 0.0546309851222181 0.0840616290231555 0.0934087112626659 0.142986413222879 -0.0946848879006464
  29 1086.28028341897 ""  38.4375424764749 0 0 0.00283988896066001 -0.0364078163599514 0.0504134051678852 0.0281701643536505 -0.0233568242681301 -0.00467126881304417 0.0347949264533893 0.0113505553136175 -0.0300518200014887 -0.0158549448475003 0.00942429676094548 6.32634830990284e-06 -0.0715126731445339 0.0338518561147681 0.0925545394945353 -0.0149081730345031 0.0199044326280357 0.0157658348850883 0.0160085472635503 -0.0762559803100819 -0.136525817237376 -0.0252270451741598 -0.0658024867744382 0.099215391575696 -0.0393712123937374 0.0959116124591103 -0.0725619468056905 -0.0516377163662306 0.0732174032295746 -0.0821061963082489 0.0325131900696189 -0.0388182911273182 0.0428012707180984 0.0274752524572666 -0.0415746283489819 0.00908982376256766 0.0259342128900552 0.0423573216557833 -0.0863447575984146 0.0454229353000015 -0.0476282601133845 -0.0938469704727522 0.0263411651499713 0.0237496624862926 -0.0460557972814118 -0.059305540152933 -0.00613763612025549 0.0589689058985552 0.0257582136650654 0.00431851978984269 -0.0291903268884321 0.0257971437372564 -0.200247865374336 -0.194320125246585 -0.0192570755380065 -0.0468078331292262 0.0501647403713837 -0.106924252516868 -0.141649987890824 0.172422853889127 0.13631798272346 0.0597844887715527 0.0826667836646096 -0.103073963696973 -0.0472471877565756 0.0117723097428215 -0.0367696670643998 -0.000673290824138549 0.0553571869601008 -0.0509568927994406 0.0721481742685396 0.0713562378698367 -0.144300535730806 0.160110592918047 0.159496747203791 -0.0972518518459768 -0.152430366313061 0.0959958486044288
  30 1109.79539747807 ""  38.2416054982174 0 0 -0.0636550775274305 -0.0185285174621673 0.00130206897790742 0.0390725891155724 0.0183237313412895 -0.00109289854271583 0.0359766017465955 0.0158368012160499 0.00296221934111014 -0.0273731022114166 -0.016662654101515 -0.0061828490832343 -0.218394800303616 0.146576573389632 0.0416562230034262 -0.0550839415700575 0.101444787487228 0.0796650350868415 -0.0136766912089946 -0.0797842353627374 -0.0916576868753793 -0.0387184469880244 -0.100306240076191 0.062517963467105 -0.039195672706996 0.109654416677297 -0.125399210958474 -0.0769211790729087 -0.0216345100560267 0.00285907339692267 0.0626669074081495 0.0355283215139646 -0.0169844045337094 0.00993905940751746 -0.0817012812707901 0.124354078616604 0.0365970791821088 0.0712117829169919 -0.0340672241407818 0.054031096579941 0.0386106737334369 0.0359956592839273 0.0140599513322742 -0.00192886551833358 0.00364542356601065 -0.0911783888489366 -0.0525586076133996 -0.0485803350421484 0.0205459527620655 0.0489555267866221 0.0617063469107139 -0.0408866656224935 -0.125417472660077 -0.133273825519234 -0.0763974841163347 0.119297497532533 0.241923390667114 -0.0557239765084243 0.0290070327839641 -0.120438365133274 -0.0294501140537554 -0.0875454264143689 -0.0538005358121416 0.318592913204608 0.0640249316446281 0.0639461798131775 -0.00510367577292035 -0.0411017856595497 -0.107687071998704 0.0312206079976822 -0.053247957878202 -0.0294914622318861 -0.111179984148214 0.124944010285538 -0.0362378200765091 0.0639333675242689 0.101702101377347 -0.0944930032691747
  31 1123.15822746754 ""  8.00467286729868 0 0 0.0274186530515924 0.058717066722903 -0.130555938923039 0.047876769904799 -0.060657495623441 0.062650716466691 -0.0632597778690449 -0.0433750269848653 0.0388419492484504 -0.0328878141174999 0.0737393564513662 -0.00237465780153704 0.0319291163958239 0.0595791757930137 -0.16479401780718 -0.0801821906874576 0.0521468577171001 0.203420276951884 -0.00229501301395819 -0.156033436873701 -0.0372443798307588 0.0397746548041143 0.10389326695774 -0.0959753453858023 0.0588231412654317 -0.196799550529244 0.211679621101733 0.101161445395794 -0.0599258767769872 0.0803792222351306 0.0440371163023512 -0.134458081039114 0.153280068839033 0.0841304094619978 -0.0382864572820084 -0.102214651384993 0.0464102986731789 0.102363502886504 -0.261072910973131 0.0184967527938909 0.00739619586606785 -0.0132405779977136 0.00858516025900737 0.00646958720188844 -0.00815019859867703 -0.0275031324691094 -0.0155040453051956 -0.00163900941174373 0.00704871461310941 0.0111060899142801 0.00814694293339537 -0.0439174955041378 0.00664637745061903 -0.0501452780790985 -0.0258628556857408 0.0202870261975623 0.0696697557925379 -0.0192015149701104 -0.065814647029105 0.0443319436774996 0.0147156344884067 -0.0105151865497027 0.00114185244749342 0.0519761146005313 0.00391812828583905 0.0168450497727997 -0.00993053139464408 -0.0106776951081558 -0.0161218020449732 -0.00801333633503118 -0.0112478955112671 0.0392303301019676 -0.0200205947066357 0.0409510735018381 -0.0386593348986068 -0.024867570137549 -0.0378073716317573 0.0242400512994157
  32 1145.27270447656 ""  33.5565225140024 0 0 0.0205347516490604 0.0103971290611506 0.0136005629102865 -0.00348838912460106 -0.0232953589262201 -0.00254147644785691 -0.0026625372965337 -0.00854508329436841 -0.0110699922158439 0.00360842936759336 0.0140578275047714 0.00486273644940787 0.0508198530240159 -0.0276235475652906 0.0291221763369973 0.0139883584748654 -0.0355803184688718 -0.0263737957543862 0.0134760287264908 -0.00493150570294199 -0.024209889846446 0.00737042664091312 0.0167398318168196 0.0304419490746807 -0.00289916415322551 -0.0146947744210366 0.0443595655534951 0.0130221918528604 0.0417157956329812 -0.0367261764873988 -0.0121538581332759 -0.0365328877415333 0.0328745696043486 0.0138084124274975 0.0131995819447799 -0.0544267149887412 -0.00592902763412995 -0.0136738733593445 -0.0327023276322853 0.020961703199975 -0.0795640240082825 -0.0411209594012725 -0.0135198573227187 -0.021075805427876 0.0495851421969485 -0.034302192677948 0.0698898438802527 -0.103963794362817 0.016621439422267 -0.0340555004492775 0.0709992966201473 0.111507087320167 -0.16916007588263 -0.0390833119689119 0.0705390130546808 -0.13002804532523 -0.102384079232537 -0.0774147580718115 0.27435778170664 -0.297276583586396 -0.224542883404465 -0.0109584944551168 -0.0955824803976192 0.105647097840738 0.137852863849006 -0.0777458670585512 0.261562427456859 0.0888173151121995 -0.0153347972190609 -0.0317067036151069 0.0503311520432537 0.0492259572387035 -0.00620478561991831 0.0134075341916565 0.0721283638123994 0.069221170969481 0.100882016765404 -0.0536425530040564
  33 1189.95344631914 ""  22.3591805385078 0 0 0.0693159072975486 -0.121766533266556 -0.0545242158086903 0.00703526922738403 0.0975154167094859 0.0384049135257918 -0.031288993393938 0.0522143064010045 0.0421134916549135 0.00322463825668641 -0.047519720745483 -0.029998567532627 0.154348698231518 -0.190395297226274 -0.183453511746585 -0.0292920503593882 0.10900135116106 0.166258661387207 -0.0216353205886046 0.0530769906348887 0.0424120593609461 -0.00424925475134536 0.0401339778793083 -0.238837940939593 0.0874655434608705 -0.0475942029561535 -0.144525135306649 0.038651113134192 -0.178554604723574 0.180028828831807 0.0402048840589259 0.129081927343621 -0.130351153968095 -0.056871238316375 -0.0123370241460399 0.163788181098603 0.0101530000261111 0.0283523749164587 0.157574503056828 0.0116311733783223 -0.0131578966190785 -0.0142885951739555 0.00341151771275955 0.00283912795116315 0.00110072006598113 -0.0178090671656369 -0.00598043107041268 -0.0197996128232153 0.00498823824840439 0.00555347206645251 0.0138224750085703 -0.0430924921569481 0.0366075309376163 -0.0106002040244165 0.0130994636604629 -0.0379139188663052 0.00232543848880934 -0.0188920837441449 -0.0390519573588918 0.00925254052483725 -0.0129979550799533 -0.0134357487492378 -0.0106062888617644 0.0501232703218592 0.0183001254895872 0.00425878019739205 0.0122537387530159 -0.00576496868344152 -0.0238124651386008 -0.0507894885067008 0.0284319426560295 0.0174265141406338 -0.106019061850474 0.0944076926173434 0.0232296086020285 -0.0224844585566837 -0.0294078275592629 0.0224388363746819
  34 1206.73392469458 ""  6.82722876146162 0 0 0.092835613766196 0.0309701923230961 0.0493798324203857 -0.0760274762774827 -0.0211622570021982 -0.0249345455249146 -0.0292583247042064 -0.0143279564353072 -0.0176453791659928 0.0536799618947626 0.00681709337476707 0.0157158744515679 0.133081075973324 -0.0228909337096042 0.0903815451521596 0.0690292134269064 -0.176824453940639 -0.033579911144177 0.044715372556511 0.149545566065048 -0.0424176688705035 0.0392872583182841 0.0997497875022546 -0.0253394121942506 0.012087773330717 -0.0672507510347095 0.108118861137536 0.0734411758254121 0.0572815080827362 -0.0376107631740517 -0.106368721640015 -0.0253384026172512 -0.00572998854554644 -0.0307243472569999 0.129535056846285 -0.147615566247487 -0.0560390375981359 -0.133262621282892 0.0938135971240346 0.0671872452007495 0.0353037701535438 0.0110994193553734 0.0144410050286648 0.00473804983271133 -0.0105612443463488 -0.0615027848321174 -0.0640779816939311 -0.00876534106157041 0.00523756609681524 0.0499831159562449 0.0192212806949178 -0.131382124399699 0.104267876347485 -0.0658317899838023 0.10298269950657 -0.190335617527821 0.139246250658929 -0.160910373907225 -0.0705913004150705 -0.0145458586856066 0.0689469692225813 -0.0583188926083156 0.00380103526373474 0.181639753611541 0.000369293952557707 0.0730672296937201 -0.0816477946657709 -0.0457728384177511 -0.0688630474221739 -0.0701383524122405 -0.00842164202997486 -0.0160533690785912 -0.0324309561754362 0.0127357106226569 -0.187162792110675 -0.00133289164028345 -0.000963670181998997 -0.0138135035879275
  35 1270.28101070182 ""  23.7090974257868 0 0 -0.0413458252543444 0.0133767083283518 0.010258682396638 0.0325856839924829 -0.00127909666488652 0.00484014053040204 0.0212696059326832 -0.00312942529558798 -0.00282751264585624 -0.0357340190538703 -0.00497472634343079 -0.00532457329450598 0.0345083567128513 -0.067720430739952 0.00406909937948549 0.00924772689065358 0.065382256584987 -0.17872728611674 -0.037362125405832 -0.0742130551363592 0.126020178732554 -0.00708612617947671 -0.0405287988120049 0.0413525421275797 -0.0231430760641904 0.0434954445157758 -0.0140694725847291 -0.0408845321346839 0.0119149798215753 -0.0220983264618045 0.0557127916587896 0.0146280990248664 0.0047008019820045 0.015025148391207 -0.0752464894583443 0.067753425158922 0.0337732694125013 0.0814859871602192 -0.0689499329913479 0.020183991380201 -0.0392983879545137 0.0256089931737026 0.00762888963073225 0.0204410399162797 -0.00130783437246705 -0.0289886602612259 0.0143502429387152 -0.087387156441541 0.00353409926400635 0.00980740813188182 0.0393679117130749 -0.170920672497267 0.372699171363713 0.173184058931383 0.160931683380534 -0.240774942642838 -0.0985691885808063 -0.13930403504884 -0.317066141549214 0.203397478032699 -0.0538920022019448 -0.0340053733473502 -0.0306797239699202 0.11942751963915 0.0560912185222621 0.00144779109584455 0.0497230441862207 -0.00184475042462795 -0.0608776574080598 0.0184187790806867 0.0283105851296377 -0.0134979309709404 0.128105454518429 -0.128383147029818 0.0283693531424492 -0.171568848144432 -0.250956635355134 0.216099539745095
  36 1282.96101486113 ""  2.85528450943684 0 0 -0.0177434369043065 0.0184442682263731 0.0209048974568158 0.0514102561665371 0.00809074528438261 0.0188347787082738 0.00459907661829495 -0.00487368502251698 -0.00964779009036797 -0.0586780704869212 -0.0108072344702292 -0.0150561329683949 0.220056179406497 -0.208485092440471 -0.13933592529283 0.0251125128066716 0.11465575466024 -0.316020814753346 -0.0530838914738552 -0.102976571327204 0.204499993727002 0.00539118580733193 0.00506463253120171 0.0362640258434382 -0.012129988058484 0.0107027639309807 0.0145588846902432 0.00297388050207079 0.0123563691376276 -0.0178908529574851 0.112888230576438 0.027837778603337 0.00318827889355515 0.0273054736116989 -0.129401151622319 0.119522404911973 0.0499988196047775 0.134384693924489 -0.0840523334892437 -0.00271908949841863 0.036948760050158 -0.0285596794860486 0.00535843946028946 -0.0183064352881097 -0.00762571003112028 -0.0191944951185291 -0.0526098141598295 0.0778123481594193 -0.00469190816241068 0.0257607422296772 -0.0224603642153774 -0.0130187467735841 0.0186288922929548 -0.0433612113412578 0.137479637678911 -0.275886319600479 -0.0513857656469522 -0.129013787066925 0.230985985660421 -0.193494939178501 0.09844335256393 -0.0106270581170562 0.0351848473976574 0.0350732593355761 -0.0582673024464002 0.0595394517251411 -0.0761946351992143 -0.00187093339599928 0.0319191638265565 -0.0157397470753225 0.012644307244974 0.016700968200337 0.116926635482972 -0.11894311655707 -0.0666797626200431 0.145274428144153 0.217199559518048 -0.201518511314152
  37 1326.344829784 ""  2.88357735753379 0 0 0.0578331741417399 0.02250003158607 0.058814382790894 0.00488959038497772 0.00490174885630644 0.0346489311025069 -0.0287057762974031 -0.0228051477021947 -0.0174629488638064 -0.0385041110814735 -0.020475861034177 -0.0149533381945908 0.0992090586930927 0.0351249599337287 -0.222210968336166 0.0808182202428408 0.0446420123237982 -0.483272397979534 -0.0258284840756433 -0.0160854804818596 0.154344848835541 0.0372867124007291 0.0983453349408389 0.019249476014776 -0.0049822797737501 -0.0456874921533775 0.0504649815578073 0.0962259207158458 0.0674588853069745 -0.04560640316622 0.0803579129910738 0.0575196062614044 -0.0373648535004047 -0.00655837676722621 -0.0683040913829348 0.0726074615751849 0.0454883537938911 0.10739910895869 -0.0350148917730952 0.0199083764391985 0.0120292296725685 0.0273656092656651 -0.00594252222599688 0.0118455271600022 0.00626522739688015 0.0185972883164927 0.0231493398782803 -0.0469311885257573 0.00260981299237957 -0.0147617352481687 0.00891742407912435 0.0988936822620685 -0.269898025808157 -0.11217234257576 -0.154161563942498 0.301462509834907 0.145507929648583 0.166290623093641 -0.118833240044793 0.0978094021978679 -0.0488516844728536 0.00415630902765515 -0.0203085600714815 -0.0452750902995941 0.0322527296046238 -0.039699135268831 0.028429979112766 -0.0110915822342322 -0.0294687586803796 -0.0445936728084248 -0.0297725585544145 -0.0158056582196448 -0.0940631201070917 0.0677302849875479 -0.106260175981724 -0.0754951606745414 -0.114547081641488 0.111479302995874
  38 1340.88931742168 ""  1.91990445242318 0 0 -0.039731143201022 0.00929634587605993 0.0586955029415382 0.00238097632968627 0.0172511522090554 0.065005626064493 -0.0151847278525606 -0.0392224623271713 -0.0151761069144217 0.0287899319248535 -0.0317127451397501 -0.00629087660764066 -0.0252258995878061 0.124062302287638 -0.606037613454331 -0.00690928534588312 0.038061941453852 0.0160875737766309 0.101932450792423 0.0119302458613898 -0.566867886695772 0.0393994153194603 0.0746014899593684 -0.00207264022785344 -0.0520749012354599 -0.00977906389097684 0.0807015029018123 -0.00448917136943259 0.104199873489136 -0.0963186043952106 -0.0103963819888314 0.0965601109785937 -0.102631250994456 -0.0556989480225923 0.0805703426014783 -0.0343094911855342 0.0235001515329781 -0.00607342076185819 0.0760893942931074 -0.00724919277413205 -0.00779799492096425 -0.00339098866154699 0.00150329959977346 -0.0029905212587422 -0.00171600319079341 -0.00615716263620987 0.000627287627145693 0.00590979933609292 -9.34985103620108e-05 0.00155427350852234 -0.000538885393735917 -0.0260900019620752 0.0777753526823062 0.0417336170371794 0.048770276499244 -0.0866905631331368 -0.0549227889680003 -0.0392058220125504 0.00195151036225427 0.00151620431243499 0.00569611568752375 0.00306296630687119 0.0047097445499965 0.0117630055293633 -0.00242626467876072 0.00469716487184064 -0.000952556471614919 0.00374082867869331 0.00700122354684777 0.0262607702489644 0.00897876029410794 -0.000618596036437627 0.0295317967959286 -0.013758418199849 0.0453648885588972 0.0151826121499907 0.0203092342523326 -0.0197709191184064
  39 1368.47083967597 ""  11.7071203082947 0 0 -0.0638791977354185 0.0373962392792047 -0.0133758789751785 0.0131893527628472 0.00237233273364883 0.00632887380665056 0.0309448238727096 0.0142669455516095 -0.00892661668399027 0.0153286683627105 -0.00332759154600842 0.00598102411687178 0.337002468297812 -0.427276047065613 0.0774672246792719 -0.0384515339363635 0.0161405508342121 0.179200736476878 0.0409573080806843 -0.0124133733781233 -0.235060461127588 -0.0267517729693729 -0.0696189937980069 0.0851928962255939 -0.0198910676127239 0.0531823776175401 0.0296528585352016 -0.0783117820161277 -0.0737079514182003 0.0280016949338546 -0.0227299272124594 0.0123820615974964 -0.0151561099044789 -0.0122946364783509 0.0384236844104995 -0.0337953207195011 0.0024032556726359 -0.0208676279293569 0.0119417153062121 -0.0164587770767414 0.0730172606118957 0.0314986276382128 -0.00131381733238788 0.00439579668528228 0.00176404043241224 -0.00384147826505403 0.0079981955670785 -0.042495140303579 -0.0138359748250796 -0.0113982639730528 -0.00168830167756163 0.193986268220511 -0.364263780523468 -0.12496107804236 0.0834173629766136 -0.138797583465444 0.00935895614600938 0.17484460629894 -0.176549498420446 0.143415934434206 0.0406634622616802 0.00872192897649676 0.0399522709746864 0.049343377901718 0.0165573179463363 -0.020381381792237 0.0715584213181945 0.0381515495711431 -0.00636840058919407 -0.027877105182097 -0.01621814446626 0.0114497470315749 0.103779565085744 -0.129789441634238 -0.126020007495722 -0.0323008775212126 -0.0473896458897687 0.0404911350318057
  40 1378.20338630025 ""  4.65136384255274 0 0 0.00489709575577957 0.00279708941213806 -0.00919784074021015 -0.00616840659366927 -0.00163506335876631 0.0152435409624557 0.00214589955234563 -0.00220488887414057 0.00692546763864314 -0.000171024050780279 -0.00406281865689148 -0.00197577714304117 -0.0159561111346309 0.0115785902931082 0.0650803919944822 0.0177182919680091 -0.00646093079576325 -0.0799242879018209 0.00416391725525448 0.00273077028717335 -0.0314200369412034 0.00652961626916197 -0.00044649719025599 -0.0299141388865833 -0.00381304100746009 0.00819206532573683 -0.0155726208990441 -0.0143052744899186 0.0154041997933807 -0.00761482601777448 -0.00119061608441216 0.0110301125459331 -0.0125826670743388 -0.0115401123061733 0.0086105032716061 0.00138114033383297 0.0093149466743554 0.0128318385140898 -0.00188344487773965 0.0421399547426312 -0.0214804712254312 0.00781036319953425 0.00843047173078731 -0.00501327883288808 0.00732080684668933 -0.12760034528167 0.0169588480031067 0.00830621244971847 -0.00155507680983537 -0.0471127527600407 -0.0426652001559733 -0.140338373872311 0.220091055063889 0.0590229666610923 0.0224719135883031 -0.0378011550587159 0.0632768348894046 0.684823552899641 0.0822209367822318 0.0362909953146393 0.125600310669051 0.155903104365084 0.148053427681207 0.0456350675545177 -0.0056341144709919 -0.0611631846842914 0.144118489608777 0.119179982144451 0.148439257677958 -0.00364550986366906 0.00684917110939242 -0.0092183229342944 0.0182257590327576 -0.0169529324951124 -0.0200693663067665 0.0530969888000314 0.0795162060434285 -0.0643146602633346
  41 1391.54260766967 ""  4.47552455449459 0 0 0.0162419210502842 -0.0363123197553916 0.0754094222211831 0.0207391954127237 0.00866153623786459 -0.0970773752234137 -0.0233034122732571 -0.00170960365602631 -0.0265086135875928 -0.0086335264347562 0.0283402848633786 0.00373555334311806 -0.118602500565298 0.205129607070576 -0.370499606062112 -0.0505747879340496 -0.00811090481838271 0.312755618167726 -0.0720763429946378 -0.024267011415468 0.362428300651656 0.00289949365048103 0.0559282429771891 0.0516525696629139 0.00386866711888401 -0.0436424573679798 0.0754092465240683 0.0731460575309712 -0.022473351685389 0.00518064600170059 0.0217600619350733 -0.0992500763835154 0.0992398026120963 0.0717699901237136 -0.0741368913401177 0.0293459054281582 -0.0629542034255683 -0.0620258520848553 0.0239867809254707 -0.031402576549837 0.0453748800005611 0.0110482599884349 0.000305132739960112 0.00347472678795062 0.0018951207372781 -0.00965736058500328 -0.00480337264640196 -0.0204187150304853 -0.0308348133084213 -0.0110587692128583 -0.00978769271435615 0.142782662524804 -0.14408392943105 0.00430833209474383 0.118522641695367 -0.25328886359362 -0.0309057105905792 0.127751662521328 -0.0714825428970926 0.0535955256933374 0.120702202157712 0.007682655193778 0.0968760421438355 0.130382926620026 0.00664474105209602 -0.00944164909698451 0.121056459464721 0.0839862981341086 0.00471395392841116 0.0142542871008503 0.00293279480538396 -0.00144073858228236 -0.0172834020219744 0.0309758327057827 0.0200023127983079 -0.0200700077751211 -0.0227381437066129 0.0185574288073519
  42 1400.318922579 ""  2.60685722998219 0 0 0.0370764004072707 -0.0260657291866976 -0.0612874147977164 -0.0296152335209528 -0.00476916258805724 0.0734162214507825 -0.0111377971200061 0.00362249463958613 0.0180715110848417 0.0022781433479236 -0.0106867975449465 -0.0199203955496672 -0.254958404191862 0.241665385079117 0.232121436250974 0.0661276487533596 -0.0186055696921928 -0.319557614131609 0.0247858518323119 0.0259369203745174 -0.139697577702441 -0.00905394903999234 -0.00963225582322548 -0.0487584192586038 0.0431563804142858 -0.0371729783786454 -0.0727675165769863 0.043239339778923 0.0310944696288369 0.00746112792044069 -0.00395337789371628 0.0079179349825016 -0.0319105803445576 -0.0427170807091366 0.0266323302316873 0.0487193602208673 0.0183715030413295 0.038363831349519 0.0374494544329587 -0.0479037901061215 0.048126225268609 -0.00179682055184392 -0.00071709437535157 -0.00217848215366865 -0.00256796140318192 0.028070576578841 -0.002480917990946 -0.00862374604396155 -0.0684483671201808 -0.0102955185631618 -0.0124570038560674 0.184287262695589 -0.157049778697376 0.0177961563751535 0.102755726032073 -0.254766298337864 -0.0335248137286164 -0.0987323947982977 -0.0913615147805224 0.0597109451076268 0.217850165066417 -0.0134567333983299 0.171856384571427 0.269157859520781 0.00921098195382649 0.00133313297493029 0.202542303771108 0.150236274268152 -0.0088122778809203 0.0214272141249138 0.00726232797904016 0.0185077292566305 0.0189552806214549 0.008380195940752 0.0286309771966934 -0.000345324589538005 0.00663090933813696 -0.0164495977082366
  43 1415.08317120984 ""  16.3886672725166 0 0 0.0185848266697665 -0.0166822336779067 -0.0177340904226039 -0.0136888097210376 -0.00246203029749527 0.0310475338185067 -0.00857644185927569 0.0193311923184674 -0.0187516936222862 0.00480787938383608 0.0164773939408729 -0.0403176607499355 -0.141931571468991 0.150386891218396 0.0539583662058765 0.0275973190290431 -0.0102751162713325 -0.13203846431307 0.0107653365614808 0.0115874588814912 -0.0577626723064164 -0.0547523029106997 -0.0561355972738622 0.0789233225193873 0.0621726834786847 -0.0747627497316632 0.0837340108141336 0.0384683102458268 -0.0874097891608696 0.055011623253979 0.00824842040918617 -0.137947009064989 0.0716511961620346 0.00861793568913699 -0.0343651673951322 0.158190511506337 -0.0649107769223868 -0.0344325752071056 0.15344618211078 -0.0270535325051091 0.0478788821371797 0.0106155753400515 0.00252462872273724 -0.00348110086652813 0.00141056907626822 -0.0469527078531967 -0.00394958643793952 -0.0170685960054225 0.0926723910371832 0.01800686177431 0.0186519873526023 0.109723466495691 -0.0993400374704539 0.00639102088430513 0.148267025347967 -0.304480403544807 -0.0405549429653564 0.194516629019707 -0.0675721531936819 0.0625508981616619 -0.289768354995332 0.000912998255172458 -0.242003824565102 -0.347204154281308 -0.0215794243814189 0.0148677506631022 -0.267139981595694 -0.199966416448844 0.00733442830561933 0.0173196287496958 0.00336855307597254 0.00825733063139113 0.0151174971217891 0.00116030692358957 0.0235384733986462 0.0258207748769013 0.0367800774693115 -0.0347980919635074
  44 1417.22119754977 ""  7.3681586707421 0 0 -0.00821776674957011 0.0124732177891885 -0.00840059499262158 0.0038725094510778 -0.00368195908464951 -0.00685593610719106 0.00187505087064383 -0.0749595803252931 0.085258678036488 0.00428917366423087 0.0337718471815873 -0.0368187366262133 0.0448089235260555 -0.0462031951537558 0.014411976153883 0.00174991297989195 -0.0206699525843929 0.0481833892451071 -0.0125349941526802 -0.0274688861392689 0.0178688421397951 0.207694899722848 0.247322319604343 -0.339438355172393 -0.180061067827712 0.21285293792886 -0.397170814326642 -0.0311338444195192 0.386068246659653 -0.204150814500097 0.00423953952255341 -0.18978812456347 0.120758557980971 0.0492642927834872 -0.0699168629491187 0.172615071284633 -0.103018692508381 -0.0809615442694874 0.157547226918796 -0.00241293978644185 0.0108023040820458 0.00727132287806485 0.000157583535274404 -0.00107296641522993 -0.000515818738372261 -0.00332421436786643 0.00165799172295072 -0.00563416251797717 0.010158206672455 0.00184402094114225 0.00290361147529129 0.0197616282454291 -0.0621851660077009 -0.0271113840647794 0.0282021475342399 -0.032521241818983 -0.0191137014721918 0.0174228020408046 -0.0322261727863093 0.0271342216445749 -0.0362733411155298 0.00184900103179807 -0.0279118933875131 -0.0380228740481766 0.000800907459663213 -0.000467231720045454 -0.0320369516479581 -0.0246368021796286 -0.00105255436221185 -0.00275391562204801 -0.00119565927775454 0.00256479672518023 0.015876121122944 -0.0207819949844146 -0.0102480141991632 0.00552555524099905 0.00752841739066191 -0.00847966260662521
  45 1420.7447965535 ""  5.75942898327167 0 0 0.0127916053613803 -0.0162541957368106 -0.00958795527094859 0.000380828556050383 0.00388211231108533 -0.0203144026063778 -0.00657320115034584 -0.0208942914820804 0.0352794762884094 -0.0138484536464631 -0.0539490645835824 0.0897374893975191 -0.0695912911472405 0.0665685938145366 0.0338386956311469 -0.00744905729931832 0.00193422306741257 0.0414866757739513 -0.0181769596829208 0.00927898725338047 0.106257860684748 0.0676710482607708 0.0878775448293105 -0.136316444209716 -0.0416490423063917 0.0556639115402973 -0.170397412181448 0.0184901646313127 0.138291285148501 -0.0607358444917717 -0.00784099774357869 0.377212243069408 -0.216245676301192 -0.0619146091790728 0.116059224534883 -0.393165558733798 0.195340291226444 0.139180641374643 -0.372734368286685 -0.02249040610055 0.0326291601340356 0.00500442809596612 0.000260120239199119 0.00353068514734054 0.00166569328979661 -0.0161839714693195 -0.0110166577317453 -0.00980847716126625 0.0321459816307601 0.00874440511721419 0.00604032285799313 0.0841651762283149 -0.0889246200788877 -0.00255820651007876 0.0901541328141612 -0.188547006734654 -0.0318131415911162 0.102461108363505 -0.0136802826771901 0.0021805660915615 -0.0947382051539522 -0.0122003605742537 -0.0885804321266938 -0.122337701866512 -0.0151222288958593 0.0132252326479143 -0.0919542327963063 -0.0690487208133724 -0.00159333656936149 0.00995209914777414 0.000650891155249632 0.00394106176057111 -0.014238705772368 0.0189401216750313 0.0357558521601801 -0.00674964387587972 -0.0115570022445789 0.0129678433688004
  46 1432.58900637684 ""  73.8755673257452 0 0 0.0081711064398426 0.0029888526005139 0.00616888198197553 0.000270793808352711 -0.00048570193306924 -0.00852269771441219 -0.00407032175441024 2.49954673413992e-06 -0.0011016976827 -0.00392944219219788 -0.00097178544819645 0.00911691965336132 0.0284779277181823 -0.0141595088365156 -0.0113738536063741 -0.0100830666331128 0.00943034524624248 0.00881230089333528 0.000352683215286603 0.0138470934356989 0.0491198190752053 0.00509276580798322 0.0143097631820609 0.00448277897196362 7.64867919555216e-05 -0.0031191127903854 -0.000385535418494427 0.0177387381656865 -0.0038726061059588 0.00539010015549065 0.00981004661217323 0.0391879236246119 -0.0171269659590557 0.0200057071055839 -0.0172032944845358 -0.0377381342843058 0.000590057837378702 -0.00915955978398045 -0.0381051024310024 0.00818177842219956 -0.0140577262171792 0.00855058705633721 0.0070541340659505 -0.0598756277483267 -0.0133720898207564 -0.0168672626077546 0.0906469527775367 0.00347203528420504 0.00756466528344959 -0.0282696674649655 0.00524149148142248 0.0278386246572721 0.0281304566074023 0.0571893011556286 -0.0284337089554294 0.0220278826601292 0.0672706497456552 -0.231341353124123 -0.348887196613012 0.396752834455118 -0.0842155944176847 0.190546895405362 0.058393347414716 0.0493296982628637 0.109479210092633 -0.104920110360818 -0.0535096988157102 -0.0350280912400638 0.0514820529270609 -0.00323533668429653 -0.0047759734810614 -0.010339313639415 -0.0486666097151025 0.0451437404305846 0.0064988563912158 0.23801692736331 0.382358593588726 -0.412829764344126
  47 1483.53762579025 ""  10.0836298102204 0 0 -0.00111683416262487 -0.0339309321306925 -0.000519799771813179 -0.000267090409392425 0.0405995334373391 -0.00613598615322235 -0.00080322535910289 0.0119936757936407 0.0093013113526503 0.00143595175135705 -0.00480277723275895 0.0026102577063612 -0.157549476809019 0.146229320539524 -0.0475347214045329 0.225038371502801 -0.256053137845355 0.0671117341942964 -0.20200717408613 -0.285892536756467 -0.0193147228677669 -0.0669816126390499 -0.12557184010746 -0.0947004334724789 0.0949679135024263 -0.0964903606659409 -0.00237924914891078 -0.0536664071611255 0.0682584022131968 -0.0419822558077813 -0.0161988727725619 -0.0237882176340675 0.0153671713749534 -0.0549970971044323 0.062948215048179 -0.00635271853035865 0.0449062049162153 0.0654362058058823 -0.00358592519423253 0.0357479203991135 0.00492067857610188 0.0276102595355934 -0.00092197282677021 -0.00271162414498644 -0.000593584263707694 0.00807464121877901 0.00409805193852636 -0.00673051652351216 0.00335089494232541 -0.00331238400687981 -0.0141849610227488 -0.172794108522821 -0.12899741815706 -0.213331879387772 0.0382134873022009 0.181372046508034 -0.152144847578577 -0.0359066959959867 -0.0363412402202905 0.0265448002144007 -0.113933705053223 0.0951500675097645 -0.0341214005482186 0.101484378582572 -0.0713849901087493 0.0625033960965838 -0.0779230156457861 0.0325587789797886 0.191923006331325 -0.032224691435257 0.0365231828168144 0.0254957232362574 0.340747387497826 -0.342239316540423 -0.218372942441374 0.01623207275327 0.0174083885263441 -0.0167482394347723
  48 1492.85749897218 ""  3.11455669546035 0 0 0.00327045795559924 -0.00649471374390318 -0.00966945158219281 -0.00142145925755142 0.0409314298375915 -0.0012616002812932 0.00971464309922726 -0.014031483729157 -0.0141565475559106 0.00150080350066737 -0.00826379455119564 -0.00140677766172462 -0.00897074168478194 0.00165979187182621 0.0100302995288031 0.235365025968532 -0.254462694401612 0.0346768324227249 -0.200011891345256 -0.28440632505066 -0.0291217829042953 0.116900245002537 0.199788631065635 0.0485499749033187 -0.194447005324632 0.18793937428914 0.107306216404128 -0.063872694227771 -0.170681034850742 0.0742126930067211 -0.0201933267644901 -0.046665640330634 0.025393375143792 -0.0830675286261684 0.0889068589218317 0.0121465211811684 0.0628783220716485 0.0992197464054463 0.0121727943010627 0.000105415616323617 -0.00739416972447442 -0.029522942344307 0.00138417511535329 -0.0110273508600584 -0.000706432248312509 -0.0142209845338189 0.0271046856990774 0.0016998249990931 -0.00417611479896349 0.0237937071427102 0.00949246789445309 0.177216666740228 0.0921096651805851 0.165792520547168 -0.106142044748912 -0.0385352523710918 0.257701325513211 0.0136415715003651 -0.0342456980935739 0.0641335587062248 0.123325334009595 -0.358886674115946 -0.111341095018583 -0.220419530240018 -0.134915587461367 0.122670979532078 0.210485288562961 0.0823301551394003 -0.150391405910049 -0.00561581572573459 0.0041093851223538 -0.00205912149537983 0.0294618537330441 -0.0371192430333882 -0.00945769595390632 0.0461505349013359 0.0633153993537636 -0.0609294519763867
  49 1494.85519642534 ""  7.4807167624417 0 0 0.00679003295684931 -0.000596294815753152 -0.0127130837384102 -0.00164073876133032 0.0215723742562369 0.00200935288299883 0.00924181372423427 -0.0184989700643454 -0.0202173718106721 0.00335427329644265 -0.00921269605331647 -0.00417956371722223 0.0114047332133933 -0.0143830759394306 0.0351275416117841 0.133500578522966 -0.138920850336496 -0.000222180487808347 -0.108968565278438 -0.155018508764547 -0.0147671674300845 0.15054905066659 0.265956960567434 0.0942878310138535 -0.243940701744193 0.236383129845899 0.119136521847006 -0.0404457192988793 -0.218560680930987 0.102226912792756 -0.0398740368133874 -0.0587372051109347 0.0243221110752823 -0.0949392940313531 0.0978343897427899 0.0341642200825021 0.0669851039539651 0.102416212811526 0.00885947670191436 -0.016299242705957 0.00712468749401942 -0.00711740433703192 -0.0018237339594932 0.0132832252567215 0.00196013325430322 0.0192419718833948 -0.0348740857526424 0.00138879504797987 0.00676903133156192 -0.0308937987185097 -0.00236870148018181 0.032006108795906 0.00854006987462707 0.0249873100373916 0.00668051787551938 -0.0519013921469286 -0.00452657497799904 -0.0232500841529189 0.0644314361316132 -0.0997141675886446 -0.120641523576235 0.437003671174977 0.160661725230183 0.223573570898602 0.232561749441089 -0.209191423733744 -0.253849885543641 -0.141454579257438 0.0898204374405843 0.0104688917008879 -0.00738795494770332 -0.00177145658120938 -0.0817899096048613 0.0852633974517531 0.0619251342352423 -0.0604418934027765 -0.0811243384316852 0.0807577066633126
  50 1503.16158093618 ""  3.00163808567615 0 0 0.00956221073799777 -0.0025628792793801 -0.00839202699297972 -0.0216159589317556 6.18814908662773e-05 0.00244243102718237 0.0136164212543718 -0.00223872501416819 -0.00336020773881018 -0.0462542726193853 -0.00160714035881002 -0.00268495241907102 -0.0231850939855866 0.0212908390718681 0.0441794226611214 0.00483920264423597 -0.0326361965787981 0.00667163962925201 0.00195542411964949 0.0300358623567096 -0.0371873786123552 0.0408843569879175 0.044374929443464 -0.0737964573716224 -0.0869712812722612 0.0804453488865073 0.126335867030829 -0.155968431239088 -0.0774320184795102 0.0123844330261405 0.638655138268192 0.107340726242286 0.0983791088464346 0.18495165737158 -0.150840487804666 -0.447178871302202 -0.0758134358023675 0.060599252884303 0.403436558128695 0.000280452917670771 6.6641591667196e-05 0.011562345636558 0.000233268781039217 -0.000192087834826874 -0.000577410375083836 -3.38888272827123e-05 0.000998011110198812 -0.000223978791074862 -0.00145624961482221 0.00140904424369539 -0.00144524479229868 -0.0663760117184216 -0.0282254030057913 -0.0543463419719015 0.0355713775289568 0.0191895244488192 -0.0934417821034686 -0.000111233657002025 -0.00582510871022244 0.00647245131437465 0.00351299919330782 -0.0170230775052533 -0.0072358475214533 0.00246898663965176 -0.0190900262488602 0.0170246139406738 0.0117468472678924 0.0131310062447042 0.0101004811216701 0.00301668693321117 -0.0011782645370401 0.0013904789571319 -0.014333907216221 0.0190533389715113 0.00554243302776558 -0.000904906983585987 0.00114840990458565 -0.00247241301080826
  51 1505.52788615069 ""  2.08075225670609 0 0 0.0191342895997009 -0.023080686648438 -0.0111832757470659 0.00126632801150682 -0.0230560163091634 0.00733517909128436 0.015131677804393 -0.0157099793411523 -0.0197427770670307 0.0104606585998391 0.0028208134141244 0.00245651635256266 -0.0623143846428866 0.0639014054468503 0.0198045980009494 -0.152794315135651 0.183096735927139 -0.0606407023478156 0.131695917848446 0.197173562259836 0.0560104223420167 0.156426139217662 0.256464737755516 -0.00128436000563099 -0.264539718044237 0.249334459826625 0.199962067900553 -0.159462021430348 -0.236399361864709 0.0902555004918461 -0.163694037251273 0.0221272566105985 -0.0595201915892033 0.00389108167455872 -0.0205915749103674 0.111124437497697 -0.0166298850996779 -0.0811680301121387 -0.132362602395173 0.00872677436172555 -6.32807769562644e-05 0.0356174839774644 0.000287044328730915 -0.00537199140064962 -0.00100869975194661 -0.00269299937462086 0.0154064773439851 -0.00818860171417649 -0.00243272131189691 0.0127250393511614 -0.0196519272743156 -0.205775774816942 -0.103627396469359 -0.184755272514869 0.0985529887863697 0.0872788051968614 -0.269255268526821 -0.00977754916393401 -0.0495054183440239 0.0528877601679429 -0.0620852188935289 -0.116205401505986 -0.119525434255675 0.0468568455564546 -0.234315141054555 0.208075918057057 0.0534734801068472 0.134883185491451 0.213359160218829 -0.00251097131129423 0.0056356503465253 0.00702869960248486 0.017147642731475 -0.0135347048292582 -0.00892111361802667 0.0288541683200403 0.0366478147795044 -0.0378210347533905
  52 1510.01452791981 ""  5.85923218231181 0 0 -0.0180552970808941 0.0140305473699053 -0.00673785981887926 -0.00166041699579866 0.00839032865081685 -0.00247146933520725 -0.0380433249355631 -0.00849382254681286 -0.0114162705484813 -0.00190130303138459 -0.0088055418403094 -0.00420303533005416 0.0459490148826092 -0.070459487014225 0.0478888489927193 0.0645129988894042 -0.0837043385318674 0.0376707155053438 -0.0538656424363885 -0.0845808077160289 -0.0495935839076748 0.0270976183828355 0.155037766388599 0.413896718344385 0.0305377682194169 -0.00924845098670285 -0.333852131967365 0.550087199589277 -0.00492217663122834 0.102765273378587 0.0735590918538802 -0.053000878561542 0.0504460474404227 -0.0668291677301945 0.0828392480248503 -0.0518716441787215 0.0551619804228233 0.115216988565487 0.0908745593623934 -5.8596678125273e-05 -0.00672324210193666 0.0333537722964788 0.000962877730395472 -0.0035935422397656 -0.00146197922084101 -0.00781414311832117 0.00799305254866534 0.00308850277018262 -0.00370054296540195 0.00572000492833086 -0.00249415823008794 -0.229042521040117 -0.0347534936505249 -0.147614297087981 0.111861918169909 0.043722145725875 -0.290646420964016 0.0072969263874122 -0.0158414794522259 0.0297218611053573 0.0324590156755599 -0.0859589359941243 -0.0256112954582443 -0.025113049471531 -0.0594920971626078 0.0522068335166266 0.06000898150203 0.0420271160464313 -0.000290249287408604 0.0176882810402931 -0.0125382734906149 -0.00507795773340404 -0.116104351286929 0.121879623001529 0.0879268505412491 0.0195400443591939 0.0282750488947022 -0.0287445982931416
  53 1512.54205670744 ""  17.3639357484111 0 0 -0.0147221676307645 -0.0098101375906713 -0.00385555349175958 -0.00039662199856704 -0.0030536789039762 0.00425311575878042 -0.0139422450785188 -0.00471016445141992 -0.00398393217400739 -0.00487268410775936 0.00739631394831888 0.00329899929269179 -0.0124395422771785 -0.0221710684162299 0.00736273159712433 -0.0490760408076871 0.047773031152374 0.0196951665092253 0.0401339807629623 0.0553310881589491 -0.0363815784841767 0.0185739146120159 0.0771571689846787 0.186893784674671 0.00103990186668841 0.0138420738733431 -0.16497199511699 0.241770598386457 -0.00187150585574926 0.0446862194387839 0.0821724753058224 0.0698124289593764 -0.0211751894818929 0.101211372250061 -0.10163972356422 -0.0625860057413288 -0.0700904648586157 -0.0960300350981241 0.0277458516024336 0.000297037150952211 -0.00403774833479097 -0.0409052232966672 -0.00135235681805068 0.00413509083132029 0.00371235580757282 0.0122611578076265 -0.000159488209362036 -0.0201494802683978 0.00600746946216466 0.00254296063863396 -0.0330302183372755 0.253246520936397 0.0906201275810037 0.196182347089132 -0.14669872715127 -0.0357842904652539 0.34645722987059 -0.0379816091677448 0.000440613714802104 -0.0323723617364184 -0.222383141537991 0.0980743496234217 -0.123119661446168 0.222987104960814 -0.253601418569746 0.225326891457166 -0.099887756146868 0.128768358675767 0.442287346673612 -0.0129083994708376 0.0109729843932081 0.00207188197762506 0.0937419175027363 -0.0983710262865 -0.0711746571759174 -0.0325190059873382 -0.0495586362439458 0.0511133652478785
  54 1516.39624283161 ""  7.6943299583969 0 0 -0.00101674443604896 -0.010169559986633 -0.0125708696340991 -0.00605580183614321 0.0353143626727602 0.0258799693360642 -0.00651627241919654 -0.00253541946434819 -0.00635006654268296 -0.000383079279827658 0.0382541446179383 0.0212875644729614 -0.0239621248968022 0.00927726861834322 0.0137794550184495 0.133799090065875 -0.115128251490953 -0.0382838320106393 -0.0936143836979188 -0.131011482603991 -0.0895194257394661 0.0314185765058505 0.0807812275360961 0.102218306956539 -0.0386565180435291 0.0420337926703281 -0.0390935432463615 0.101619874836274 -0.0589618850289557 0.0504581250280767 -0.0618485304719102 0.282347639901734 -0.180434339840643 0.361450601620504 -0.396922012557691 0.0204036142178456 -0.273877268251764 -0.489197386418404 -0.198998610514994 0.0033296852904066 0.00223765312140104 0.00475173677797907 0.000193683804973948 0.00219472674723511 -0.000528961631688113 -0.00209746674405367 -0.00613219202567607 0.00755580949978443 -0.000645110838272328 -0.00314655695491934 0.0116705932454161 -0.0495563830003198 -0.00929395834767159 -0.0400568176469605 0.0191915986747012 0.0169459369950028 -0.0491122525538058 0.016779125102088 0.0198619593828426 -0.0130622765632275 0.0659462240226417 0.00405448504357525 0.0557556923670423 -0.0649415003592629 0.112126984399942 -0.099904352597079 0.00845725640539841 -0.0616354949153091 -0.151007968900392 -0.000736319320628941 0.00495772067409499 0.00381370788601307 0.041216419044152 -0.0398344510331092 -0.0178340251819469 -0.00689487690197739 -0.010015062873012 0.00826726456444025
  55 1523.42689128177 ""  15.0108387952371 0 0 0.0109284974221859 0.0470593633675002 0.0109437108076297 -0.00305078375661571 0.0298673477660821 0.00317184876335287 0.00888832639721715 0.00846087634760849 0.00948883682691352 0.000392653252540335 0.00857648326555364 0.00316525602791908 0.15504205172756 -0.100879031907858 -0.00129910006234157 0.199691654994276 -0.197736840803069 -0.0301964615484912 -0.153186407327123 -0.221527252000785 -0.0260897072951871 -0.0746562462145644 -0.168562219397802 -0.170208737028767 0.0930510426622517 -0.102949586330959 0.10374080446687 -0.180051563237246 0.0850618947972093 -0.0765597126112997 -0.0514132126088382 0.0298620271319087 -0.0264349874810731 0.0470810289075999 -0.0575567663875724 0.0439465156344818 -0.040145267062804 -0.0772365133104679 -0.0574971312391596 -0.027065268581046 -0.00431469162648094 0.0130603315256809 0.000101982545880235 0.00127573091853362 0.000569271353766373 0.000829013277179672 0.00389876380736324 -0.0115990825411624 -0.000989858715748877 0.00607651849309721 -0.0229820242377521 -0.0328588019560168 -0.00856199594418145 0.00840381341219819 0.0647119659097749 -0.079056303781844 -0.133855934428207 -0.00632424582178691 -0.0187255744245161 0.00637944301368209 -0.101001914968096 -0.00846827783350337 -0.0890822209355273 0.135843948823895 -0.207818768275885 0.184313532170033 -0.00602081254143799 0.118040354278518 0.274335654968454 0.0312048485325714 -0.0394751669946717 -0.0213062598241018 -0.356609387835597 0.367883424254776 0.207597288263304 -0.00847241246016606 -0.00974732463925298 0.00701134685417446
  56 2978.54738100173 ""  47.4688861471121 0 0 0.00354956611724504 0.00431761104023884 0.000585787663454665 -0.000712599105931496 -0.0017435617995935 -0.000151180026801973 -0.00045293054177303 -0.000706398201195526 0.00268631628667018 0.000292079513910734 -0.000199961847829249 -5.54991072399703e-06 -0.0511913231697655 -0.0474838198487868 -0.00869550492460313 0.0181633829616983 0.0158711091659809 0.00377162744595514 -0.00785694811996175 0.00446608980004445 -0.00187923823726162 -0.0191722512874281 0.0102350766322281 0.0011925805242683 0.0196467978748223 0.0185211002756994 0.00296024516234776 0.00745899589484592 -0.0210483269865759 -0.0344046203808004 0.000107633664307934 -4.44862371586851e-05 0.000862890639986051 -0.000125058760395085 -0.000251389378019644 0.000213342376480212 -0.00374131704273923 0.00222180634289249 -5.39232784594738e-05 0.0213277097412878 0.0318191229103842 -0.0604496232627726 -0.000316145854955885 -0.000562516456892701 0.000177337094650865 0.00128646086133372 0.00578908557594122 0.00537227636165665 -0.00264845895517089 -0.00230433873082086 0.00161711896102632 -0.452617079507148 -0.453527771225693 0.670242029724314 0.189051047256276 0.0904645808030119 0.0670133492564748 0.00427969056600266 -0.0605462604016438 -0.0722545765474748 0.0276109098756344 0.0228535054074476 -0.0428706483660416 -0.00188226904281994 0.0161262770821355 0.0194538486726802 0.0041445312264859 -0.0110584467295871 0.00505621531564499 -0.000458332199287191 -0.00133792276473208 -0.00168763424508751 0.00969270805787158 -0.00113897560698503 0.00242646901240853 -0.00177612089602605 0.00164302422953187 0.00704757741114437
  57 2996.7358195629 ""  4.54137559261526 0 0 -0.0361233336987146 -0.033185292907928 -0.00688533034690421 0.0332426046386408 0.0440158611169289 0.00747262862265236 0.00481121567796652 0.00158222838511991 0.00337403686245148 -0.00314958990862378 -0.00384494654459964 -0.00369562303850198 0.44677102593608 0.403322042288387 0.0810076219244685 -0.539922210207146 -0.461606847007919 -0.111106889917285 0.136561770420928 -0.0719363017229334 0.0208267776343023 -0.0414500405144354 0.0225554544451833 -0.000128115228822758 -0.0259947881586711 -0.0251099278845672 -0.0032376686322972 0.00819203177333574 -0.0231067060731437 -0.0319071281643502 -0.0105901931796557 0.0292551941352419 0.0355318736224004 0.0360854812687096 0.0307606235297521 0.00458145769267549 0.0170098161311455 -0.0119089018915872 0.00106585600433151 0.00327555119345977 0.00291161952627651 -0.00381158822435277 6.74344899139203e-06 -7.92435409261796e-05 -2.84778882339873e-05 0.000201556548962723 0.000722356615745737 0.000655457758279075 -0.000325152602393811 -0.000299016780948689 0.000195413412728604 -0.031505483238583 -0.0313883667725222 0.0479724725811252 -0.00938828837269074 -0.00207968729527429 -0.0037129418171803 0.000196059332064795 -0.00597523173099396 -0.00759385935942498 0.00325557944027902 0.00270686704495267 -0.00500069368253331 -0.000145512747088172 0.00179892811699741 0.00215773199376535 0.000734914320057512 -0.00131551779890507 0.000672176183115153 -0.000164561794147382 0.000743717353065173 -2.82318669939811e-05 -0.00944249777593444 -0.00722785519695364 -4.22317609622094e-05 -0.00120234449080174 0.00045570439317058 0.00184675141474293
  58 3009.91173482202 ""  22.0954472650208 0 0 0.0412953395995632 0.0377878139968482 0.00683994475587505 0.0113378449516071 0.0404738430908943 0.00322106368862897 -0.0117887460951913 -0.0173962705122567 0.00311463503649562 -0.00374568762014013 -0.00658872025303897 -0.00235222328211592 -0.493901824079774 -0.446095262546513 -0.0879938959974913 -0.38897264777488 -0.329273567843844 -0.0832448189300624 0.251909454272756 -0.15168704933545 0.0445796389323026 -0.0908003847631244 0.0462196028993862 -0.010845944440014 0.223125232272016 0.205141836352314 0.0381352839345753 0.00704835225218074 -0.040744229158939 -0.062116901081733 -0.00816638502106663 0.0160305480247594 0.0211557146123801 0.0660369892320351 0.0550899851966512 0.0138618704805114 -0.0146530019480555 0.00645502698223392 -0.0049905237571523 -0.00304606085904623 -0.00235515779406408 0.00284617552787571 -2.04303204721637e-05 3.17991856714709e-05 1.34524342128521e-05 -0.000146782257727702 -0.000712457367474404 -0.000644880947295069 0.000166247463147409 0.000201767499984322 -0.000191626964994894 0.0236748166967252 0.0242410968452147 -0.0364247296641376 0.0110354031763658 0.00166271994977466 0.00274694780822488 -0.000346368352846579 0.00600225523628099 0.00747218366973409 -0.00199803769519617 -0.00167726799415405 0.00306877340433361 3.51775089462623e-05 -0.000361206324018003 -0.000621756728872582 -0.000184352825017256 0.000163399562075442 -0.000290344187365889 0.000125602965664502 -0.00123010882534374 7.66722984436505e-05 0.00769604824809671 0.0132553252141334 0.00307567940417907 0.00134928654573525 2.38633497976597e-05 -0.00164736722350818
  59 3022.77863459774 ""  36.0447107903068 0 0 0.0142339803563029 0.0123372792906352 0.00325964039290364 0.00689110623688303 0.0133802900736766 0.00191938040476033 0.00708723151057817 0.038612913144056 -0.0261880120560026 -0.0019259230981649 -0.00318502549875071 -0.00127462803737018 -0.163957780235052 -0.145931409609006 -0.0314512153309979 -0.143183595074887 -0.123269961104836 -0.0324292043416711 0.058896406663378 -0.0340649304361955 0.010714114616765 0.45209644816059 -0.240997581865068 0.0348227348373133 -0.474714666684276 -0.435872406586819 -0.0758019297253166 -0.0650148684508464 0.219626421598942 0.346724662977656 -0.00357039615454376 0.0074953037279522 0.008916401084733 0.031329869332889 0.0262288795092215 0.00708823460241514 -0.00508799276029293 0.0019164999277271 -0.00158943705061493 -0.00114294561970899 -0.000221482681559799 -0.00216062525395667 -1.7273770317211e-05 -0.000121539939994994 -2.40240925120293e-05 -7.50932133566414e-05 0.00150511063784343 0.00165114833807824 -0.00326266062751363 -0.00229668618447209 -0.000330237367624119 -0.0108232471444643 -0.0109571248727603 0.016187064159447 0.0254406576693701 0.0100198205631598 0.00957710930613841 0.00161825757066061 -0.0176473252330439 -0.0194859199043761 0.0276479064555179 0.0218412160255496 -0.041345958418356 -0.00335779128211262 0.0308511174482472 0.035218945662131 0.0139094025257325 -0.0246472054368702 0.0096797745415201 -2.01057058391749e-05 -0.000327285267892007 -0.000221704288656338 0.000100507911646578 0.00494150409083046 0.000729055999121893 -0.000412296715167497 0.000957354770610693 0.0012328553518393
  60 3025.89035559632 ""  25.0679770754973 0 0 0.000874790667504881 0.000772026463600335 0.000179097807001016 0.000894139792241862 0.00102216612217789 0.000220573878798052 0.000534749900126056 0.00296138397232715 -0.00189771305088321 -0.000262815254040206 -0.000395618454295166 -0.000203537007754243 -0.0111552823746683 -0.0096105175398902 -0.00208183359523238 -0.0128353716721252 -0.0110952651499913 -0.00285478112937614 0.00224710675261907 -0.00111208963532928 0.000340525087355198 0.0341651570390488 -0.0182811807943784 0.00282093165719334 -0.0358311157922472 -0.0329242115892354 -0.00579297230683273 -0.00468601066834751 0.0160635393820593 0.0252229736820004 -0.00051741873527076 0.0011496191295254 0.00160503105997884 0.00385845153592675 0.00332728108279465 0.000829951226995801 -0.000221258824008958 6.16950485569585e-05 -1.71313758057244e-05 5.07849340878332e-05 0.00183539692783734 -0.00354955706147958 2.3397507324956e-05 -3.59813412673277e-05 0.000117326928703902 -0.00156013323765513 0.0043613427890331 0.00427667081222181 0.042496383993562 0.0262461957980959 0.00217778185021908 -0.0239311689829504 -0.0243127325756035 0.0358120625815769 0.0230484253862414 0.00850487715153164 0.00949044790918632 0.00848272880197259 -0.0512297422358825 -0.0559491820332617 -0.350325336987092 -0.277862178610909 0.527279635499352 0.0412533009246153 -0.365550144401638 -0.417891150368937 -0.186963909406877 0.3277080069886 -0.130293276974138 -0.000309526309704697 -0.000316039395303075 -0.000291647584596433 0.00334237561739392 0.00217799916529288 0.000426548127842491 0.00167281549929794 -0.000258492774714105 -0.00108528094165203
  61 3033.22363711485 ""  30.1969581260831 0 0 -0.000507652523979654 -0.00135439515456434 -0.0003503730355557 0.014863697939701 -0.00718546856376103 0.00183869299687999 -0.00189095234566311 0.000376467736911429 0.00106918522304477 -0.0261087325612121 -0.0272557756054759 0.0333528136335223 0.0115248609148399 0.0113216245906131 0.00328224056282602 -0.015545519410978 -0.0196350651645733 -0.00218180793618906 -0.164589776747627 0.105409723752327 -0.0246842386218586 0.00868121616366013 -0.00487435033657207 0.000630660982223753 0.0114597999869697 0.0111902367489513 0.00151453518536064 0.00183896142476955 -0.00881824831816377 -0.0136181246123622 0.108607268250562 -0.31008044356674 -0.436882860808115 0.518406322005944 0.448355893942804 0.105503934277692 -0.316336838366631 0.186885077924955 -0.0595307972721624 0.000229230391280622 0.000108377138544162 0.00013079383099596 2.76809534122109e-05 5.67539318701834e-05 -2.6933551769026e-05 4.35518297184737e-05 -0.00040614883003663 -0.000371565847869487 -0.000116081299663278 0.000133704145576757 6.00907660357106e-05 0.000356608522828443 0.000206730435734294 -0.000354944881524957 -0.0034265568933994 -0.00153513658734078 -0.00140994966161689 -0.000463684959776403 0.00443144809982434 0.00464926257764255 0.000484355361445675 0.000432212490236044 -0.000714983784077144 0.000119045887456502 -0.000620038767291617 -0.00068188203382949 0.000768166135567013 -0.00134820272809608 0.000610963455469577 -4.24504753045234e-05 0.000184694908751643 -9.68838663182753e-05 -0.000384717670617953 -0.000531372289884384 -0.000118276868893654 -0.000762338620811501 -0.000573499671466196 0.000333189354297222
  62 3034.66446773529 ""  33.7494864146098 0 0 0.000327320418785118 0.00039755318754087 0.000158921122363985 0.00040363318076672 0.000307269548935568 0.000106417271674123 0.000526771626576271 0.00140374475408068 -0.00075841317975323 0.00023490832701831 -0.000146871187549107 -0.00050047888908478 -0.00626964110922339 -0.0048531498849392 -0.00103462332303157 -0.0047528204743431 -0.00421250259187447 -0.00119911421551175 -0.000161858734842214 0.000238850913571003 -7.12734542473451e-05 0.0139097860952459 -0.00753636856110155 0.00137149803736153 -0.0177707842788625 -0.0164247755708997 -0.00298911336050404 -0.00185777673339508 0.00701042762328024 0.0102253789151209 -0.00145781176198199 0.00412812981372472 0.00606201816197814 -0.00229669038748037 -0.00199345781973586 -0.000436895571661386 0.000964572117286982 -0.000468630608446467 0.000335481231424045 0.0132174419326038 0.00866609089932755 -0.00382139623383534 0.000378001908547033 0.00199447633785806 -7.58838448671367e-05 0.00591553200487387 -0.0526901854611085 -0.0558275380489058 -0.00438568756087535 0.0109026619865425 0.0154041522178386 -0.0544809072575144 -0.0626557783618793 0.0901345367503782 -0.103136820835729 -0.0461308045062307 -0.0458040973796029 -0.0695296243606495 0.618262140565992 0.669264582539543 0.0232410147428901 0.0253796570751693 -0.0424978087346797 0.0148447446599849 -0.139407804689005 -0.155294751290515 0.0103555351998053 -0.021288565853271 0.0145454774740878 -0.000514018178449453 0.000222417192432638 0.000116149729935923 0.00473178248082975 0.00262803109204324 0.00107924433099389 0.00144414020113256 -0.0164058862102506 -0.0054549198310508
  63 3047.87059105667 ""  18.5806135139554 0 0 0.00849902035062726 0.00667001559294801 0.0022670043496195 0.0748198187855155 -0.0232915344291499 0.012589757664908 -0.013975684969564 -0.00256697973195686 -0.00193917488867997 -0.0112463262103218 0.00766428609799635 -0.010650994287689 -0.0884527596060092 -0.0810108210810569 -0.0185425161086267 -0.194113826284191 -0.186891895136222 -0.0431475942252757 -0.703302424634615 0.463058628555189 -0.113886214405641 0.0863486104992836 -0.0493489492553169 0.00550326961104428 0.0834384864378404 0.0793753162969347 0.0140914286374646 -0.00617417246567846 0.00227817417933682 0.00142578915843252 -0.0286845640202898 0.0637161511814111 0.0926592877340604 -0.038232202323608 -0.0297811639592128 -0.00566707829883991 0.203804125113433 -0.125293950249599 0.0386622776155305 -0.00176333993106925 -0.000969668100969432 0.000426398757819393 -1.55768198486586e-05 1.69072697872578e-05 3.10137515159038e-05 -4.954619879425e-05 -0.00013408162837246 -0.000142860089391801 8.82956639388004e-06 -0.000189857328000888 -0.000264647324815748 0.00652396791509679 0.00597864129668856 -0.0101643794175824 0.014267466594341 0.00525736682498072 0.0055533416057228 3.41610864612591e-05 0.000920487161137611 0.00137045335904272 2.36911205903637e-05 -6.30062158920005e-05 -6.67242305181337e-05 -0.000339624672513706 0.00294799592764871 0.00323585769721295 0.000286725441848114 -0.000527018991592306 3.54504753210566e-05 -0.000441153129444548 -0.000141646263312066 -2.70795085305042e-05 -5.37894354805322e-06 0.00379129950482026 0.00255226148165823 0.000686085128375653 -8.79226601503944e-05 -0.000943737868680887
  64 3065.52675185406 ""  21.2454591578948 0 0 0.00182384455415183 0.00111972203812383 0.000504155291718377 5.93606885176306e-05 -0.000337213398423025 3.8484594329764e-06 -0.00438932235361352 -0.00116774021873229 -0.00253690683045014 -0.000492968125886596 -0.00013486555328312 -0.000514385242086954 -0.0251182816254618 -0.0172739721895227 -0.00354475110800029 0.0016109738276387 0.000264070713084539 -0.000527623154282456 -0.00458412150800837 0.00315488608736338 -0.000111094799345116 0.0353025899841613 -0.0204363455195057 0.00235609631079388 0.0220022976173644 0.0201985419423491 0.00245566977376672 -0.00539748970920777 0.0158650683989889 0.0232812139084219 -0.00153305681194791 0.00328168778013644 0.00477288256344609 0.00196193785057365 0.00186334676191558 0.000403739917589253 0.00547959845158773 -0.00347549885611352 0.000918841180634981 0.0722505205082705 0.0354134654809376 0.0176701756342331 -0.000564385313203055 -0.000435970807032582 0.000156212199167521 0.000611236183227274 0.00885715930127432 0.00795613527953689 0.00150954006946413 -0.00358226428133522 -0.00249751731823427 -0.0772303250207261 -0.0877828579283296 0.138626328346248 -0.786882274547501 -0.334958461384016 -0.343036338245191 0.0107367654435497 -0.0973619507155354 -0.100885934039852 -0.00758075800841668 -0.00641650167731668 0.0110246952153618 -0.00269468402507319 0.0238791184079704 0.0263604718459265 -0.0144033407275691 0.0246247537196682 -0.0104787067169109 -0.00100846057572903 -0.000571255022501838 -0.000253317002744565 0.019587495144348 0.00913666146286635 0.00258858532847134 0.00189508717020724 0.00201721297287153 0.00172831319285013
  65 3080.7319147599 ""  38.1067132737634 0 0 -0.0106130931414363 -0.00848743859579656 -0.0016044271886888 -0.00922599470755081 0.00236832665745473 -0.0014322107300715 -0.0794621501687881 -0.0142511831982736 -0.0238524421535568 0.00973755816837413 0.00589829628902887 0.00797610484793146 0.10642684997302 0.0972135361008816 0.0166143730251378 0.0300946857558421 0.0291479222223835 0.00965652806162545 0.0829934539586894 -0.0554996723876282 0.0119151733428661 0.580370935007058 -0.334845979390137 0.0482686996710166 0.423790792560322 0.406596397732141 0.0623266000193638 -0.0526019203124431 0.101535974711493 0.170821052594299 0.0214865309810761 -0.0479094814161969 -0.0705200534114016 -0.0738109159810422 -0.0636111635422935 -0.014018228778892 -0.0622062147257289 0.0412022208051702 -0.0106997854648947 -0.00303847236536763 -0.00147926298777975 -0.00206590212476764 5.04784434984312e-05 -4.82989429097251e-06 -6.16661143659613e-05 2.65679512596601e-06 -0.000118976417493264 -4.24633038804253e-05 -0.000998071849342749 0.000916217616002855 0.00254594503486835 -0.0034673050390629 -0.00418730010868159 0.00463069184859508 0.0413730025535204 0.0187219978233335 0.0183038705799158 -0.000504842285097694 0.00215700541125143 0.00157737496968681 0.00957502766110774 0.00787063816275877 -0.0139696714066584 0.00140986966172231 -0.0165775785631415 -0.0181472234626148 0.00145319677257151 -0.00243826220716525 0.00181482128027432 0.000709083250342252 0.000546769619937195 2.15182236262255e-05 -0.0017996975103085 -0.00659272395207929 0.000765570381457419 -0.000786630851433993 0.000132441513962939 0.00132328150350429
  66 3085.95737505721 ""  45.5858494466909 0 0 -0.000454773917128202 -0.000131417488363331 3.55982325564892e-05 -0.00031068989555549 0.000172708519759888 -4.92382415842006e-05 -0.002847244613425 0.00114408360272724 0.000551587307055691 0.00124036154992369 -5.05132979792646e-05 0.00034936261540909 0.00435791310422969 0.00325375622236213 0.000680317076759294 0.000127327865634949 0.000326982769522808 0.000110782551164523 0.00368428606827108 -0.00243357592245337 0.000475658716071055 0.0265443694847181 -0.0149240420170872 0.00283016636760524 0.00662784269373876 0.00700841914734093 0.00121581368863258 0.00145074041351042 -0.00621807603592267 -0.0105646061490056 0.000693850915278632 -0.000882738800644715 -0.00112143557903142 -0.00541858547054643 -0.00494175013636468 -0.00102927464578371 -0.0101806263603186 0.00647485323955375 -0.00187915822214729 0.000410186669302075 0.000754027824275139 -0.00266433905412221 -0.000120718927559845 0.00052829510469421 0.000693490290689201 0.00148541023210941 -0.0106673985235838 -0.0134663262465654 0.0245617329845726 -0.00897969277824116 -0.0815973590077923 -0.015974936778299 -0.017965375669433 0.0258233637425097 0.0108088001078419 0.00461270311247856 0.00541029997823188 -0.0120611669786156 0.127428908238746 0.138160530374454 -0.319905306376828 -0.259887494309977 0.463936538470552 -0.0364323772920267 0.459857662915974 0.502202411835971 0.060257172208739 -0.0928482277265045 0.0155895086118036 0.000541983334836445 0.000233822529449636 0.000310619681575985 -0.00529247878574427 -0.00310675814212251 -0.00211491805763357 -0.00167720069705194 -0.0059446150553409 -0.00198225559696979
  67 3087.03370616474 ""  46.061384161924 0 0 -0.00348820646935708 -0.0027138188405173 -0.000218091428775027 -0.0121043933402199 -0.00539002210253827 -0.00251183403498796 -0.0108949057543565 -0.000669109770791299 -0.00152256941765255 -0.0305680098961169 -0.0593300380019794 -0.0540362755050974 0.0363707952330151 0.0340892488482972 0.00907945427527224 0.0984668179431666 0.0870069512400088 0.0183908455813324 0.0441903578976068 -0.0301857509157451 0.0071355382983271 0.0802947820387387 -0.0462040321596504 0.00727684819250335 0.0548448012102747 0.053399418812325 0.00743626953596183 -0.00291703151087379 0.00166509669781621 0.00269488769284221 -0.157251341179055 0.383392215147185 0.563282988092468 0.458223056791386 0.387450463201288 0.0758885954224254 0.0652289145419125 -0.0603785842355015 0.00233768967899268 -0.0008223226605628 -0.000453932267125192 -0.000288204904973998 2.39797258123924e-05 7.19838784490018e-05 1.96671577151239e-05 -4.33755340555044e-05 -3.85372492047914e-05 1.56191736049299e-05 -4.9087352487313e-05 5.91629176789101e-05 -0.000261299070245633 0.000667726052807688 0.000676606222894297 -0.00123552609412548 0.00972894227652498 0.00453807373307928 0.00466770840168679 3.37569722183145e-05 0.000307130075613966 0.000125593749215498 -0.000303826729820258 -0.000260701399631952 0.00048719571117701 -0.000193220689132498 0.0016245159293894 0.0017971428122571 0.0012951879052276 -0.00209412200098337 0.000817712523907553 0.000145221557804506 0.000224205805159604 9.81537465870598e-05 -0.000396616142794443 -0.00232682940230671 -0.00108255662041814 -0.000438994569853311 -0.000907403190578575 -0.000385023760359408
  68 3094.78772844046 ""  34.3623637595983 0 0 -0.00201449684362553 -0.00344599711771341 -0.00113812260869686 0.000856424090041948 -0.00108049572747219 0.000362185098712417 0.0289838650982786 -0.0598657397379003 -0.056305284713455 -0.00468180396982741 0.000166700596764374 -0.000495996810410542 0.0308580151139625 0.0296154599509152 0.00524807608312274 0.0064139027501954 0.00526014125225326 0.00252343726363177 -0.0176586160370233 0.0110634651639231 -0.00123141178533314 -0.360880273841263 0.188393953033762 -0.0450675845254831 0.142296092240781 0.112028542993945 0.00811732450488228 -0.130948250664143 0.419619085712495 0.707913232457711 5.17495889373236e-05 -0.00265756314677111 -0.00444584614992617 0.0232801471926977 0.0211078852989819 0.00409753044309013 0.032296669254289 -0.0203238058015669 0.00618950439762902 -0.00025140189404959 0.000237682475205402 -0.0016980505526015 2.83458244938675e-05 -9.76434410511938e-05 3.38628284066116e-05 1.48973259790386e-05 -0.000213059883208364 -0.000342375684968428 0.000752082724801823 -0.000837308431631315 -0.00172717965264528 -0.0108399724282184 -0.0111502059663474 0.0160736363331467 0.0151480182344584 0.00708677967843095 0.00604312239954412 -0.000506028821525743 0.00415465199250859 0.00410946644201309 -0.00629118901195337 -0.0051951953080859 0.00904335906168907 -0.000943441650873136 0.0121447008641236 0.0135167437780426 -0.00149632191499839 0.00274359713269457 -0.00158033421863777 -0.000167913851255055 0.000182933145930311 -2.91119519982518e-05 -0.00011387486173102 -0.00111419174531989 -0.000553222533209079 -0.000493845525895191 0.000629551557003093 0.000292351098626017
  69 3106.4393215792 ""  29.4468339348908 0 0 6.42688870725204e-05 -4.73881711933819e-05 -1.35522321857492e-05 -0.000414657544960038 0.000114083730616112 -7.68159154722747e-05 0.000471748507693658 -0.00028754531545137 -0.000236910836113415 -0.00287191198072999 0.00152420414513718 0.000230257155073974 -0.000905775985244194 -0.000200393391952931 -0.000127232573126702 0.00127676245897747 0.00106609008329409 0.000210090092357486 0.00340927661882104 -0.00226499083324766 0.00077453849241049 -0.00458300205954991 0.00256423893730334 -0.000472603502871572 -0.000722100355165563 -0.000943818362589144 -0.000232239263812931 -0.000466617048067258 0.00204686002372359 0.00350075371382658 0.00191786996020391 -0.00656095005232183 -0.00985282999994234 0.00506925731627371 0.0053012043002318 0.0011545611581013 0.0273862048189226 -0.0169619489044689 0.00577549737378093 0.0021637763845309 0.000692402796124224 0.000459645805964978 -4.68376095093938e-05 -0.000437778522034608 0.000254273074331026 -0.000646381053406058 0.00655658614174334 0.00493800446557366 -0.0270691716971601 0.0805311455544627 -0.0177539297363359 -0.00227455691125095 -0.00340506770321374 0.00560415668816823 -0.0191233936499715 -0.00740173372519418 -0.00760059269127187 0.00491655429761171 -0.0616629862272393 -0.0645661115856723 -0.120257508297377 -0.0764799086905236 0.168834445248814 0.0132419469919465 -0.194982614360756 -0.243989649068708 0.426725556892338 -0.692803523118904 0.288166803348963 -0.000224053244190507 -0.000210165440461022 -0.00014166372571721 0.00328755322846128 0.000612318410761459 0.000316050986211122 0.00194936961561497 0.00124335796260384 -0.00128348614516358
  70 3110.14754226212 ""  36.5701371844067 0 0 -0.00163976339371887 -0.000651912762845621 -0.000514904427298623 -0.0155925669762083 0.00417606987856929 -0.00254051962436836 -0.00444293224423644 0.00225330895733909 0.00137582480176662 -0.0760893203058508 0.0383243626989973 0.00669324685345744 0.013675749665312 0.0127246717498145 0.0033779670017799 0.0462944494502657 0.042277151891792 0.00792172851789734 0.13519534325114 -0.089723882115895 0.0249032706084399 0.0417994152459725 -0.0234010873707242 0.00441286719341942 0.00874160016578744 0.00969139330663587 0.00156685572094304 0.00372402026313945 -0.0136875766748967 -0.0231608032886658 0.0544925880107753 -0.180143386745573 -0.270264058719541 0.15528776784054 0.157230642122607 0.0345598309090622 0.702232682167544 -0.437225161835939 0.151297010101964 -0.000207461159187093 -0.000162320546480085 -0.000497292886811153 5.2408398272878e-05 -7.2261832248369e-05 -6.91065061033794e-05 8.10100244205163e-05 -0.000515185970432772 -0.000488923369287731 0.0012167539905203 -0.00303916292023697 -5.726706019048e-05 -0.00225600168370324 -0.00162081009427731 0.00355993921848516 0.00500853771291492 0.00248729143800298 0.00246247055739446 -0.000697593522518323 0.00562504610010471 0.00591843164835819 0.00154365172824916 0.000509938732808029 -0.00205564329570494 -0.000705304764455611 0.0110489332445553 0.0132685614219711 -0.0152490569970755 0.0247949426409121 -0.0104734127372065 0.000146537096663292 -1.39983101512752e-05 0.000500408347106139 -0.000355456638130218 -0.000900725339384247 -0.00123257348283265 -0.000516098031939429 0.000794790493010998 0.00080941415529561
  71 3495.63488218288 ""  0.0235497085240362 0 0 0.0019340542942408 0.00272743588482587 -0.000524531376722937 4.65941107017201e-05 -0.000203910248810579 2.17094506034755e-05 -0.000202096514173849 -9.81711968744594e-05 8.8218375238367e-05 7.34459858052025e-05 1.87593896736838e-05 -1.44465055380399e-05 -0.0134569924493272 -0.013304416979921 -0.00236788521737513 -3.21566086318619e-05 -0.00184264395744603 -0.00190974840713794 -0.00103729375606982 -0.000263585538605964 -0.000405775762123821 -0.00192489364181015 0.00111045973934411 -0.000866984110947057 0.000467283149254365 -0.00156231947797835 0.00170999109676567 0.000181866678010894 -0.000207810658675995 -0.000344800812975911 -0.000136700692499784 0.000102265779189359 0.000157584937299934 -0.000543611560912652 -0.000359653104434691 0.000110748792525102 0.000203929631501876 0.000207901425021348 -0.000424656350622792 0.00224381473137677 0.0013923522937845 -0.00121997497110835 -0.000127124719572021 0.000181028122533036 0.00016385352271496 3.55506342473643e-05 0.000133857425536075 0.000292129912861875 -9.51949224237931e-06 0.000361406736756315 0.000508198909972463 -0.0063112277080762 -0.00580218261823359 0.00535616049641784 -0.0150842262634561 -0.00819024423508404 -0.00722094847083403 -0.00028663671974854 0.000204110732143218 -0.000770498304231356 0.000538019348829994 0.000312072432144077 -0.000772897460526764 0.0009563810539138 -0.00600665956691367 -0.0053438680950037 -5.96900180880755e-07 -0.000171411672626392 -0.000281558153876128 0.0519470603625334 0.0409115069236705 0.0170157055887326 -0.734639661289785 -0.584132473883961 -0.213050998779207 0.0022753397370477 -0.00298243374928525 -0.00249123292820656
  72 3693.82076661654 ""  94.8155030510424 0 0 0.00045292460183757 2.17753137665708e-05 -0.000112670777770517 6.8670811592797e-06 -8.4902630929445e-05 4.84355391983919e-06 -0.000105836658632472 6.88730238437103e-05 8.68975887824516e-05 0.000142874638348175 -7.02190503994695e-05 2.12338166590425e-05 -0.00144160359955611 -0.000853901819066845 3.60330385494219e-06 0.000313708002331333 0.000151183259255222 -8.55023486867653e-05 -0.000666865222198785 0.000597636878481956 -0.000190882960869774 -0.00055534261214382 0.000600902237374682 -0.000733666333431047 0.000167154995937158 3.9659450197438e-05 0.000158398818949221 0.000125935492668317 -0.000504918377112269 -0.00109434669603506 -0.000721054865244994 0.00103703665728092 0.000651802554752475 0.000222851230368457 -0.000112012575303551 -9.29994160482838e-05 -0.000831713328853448 -0.000401288402175815 -0.00157145092248008 -0.000189454138558183 -0.000122712249060295 0.000846069348398476 0.0240966878695812 -0.0433311524401165 -0.0329402563175749 0.00109465811597325 -0.00140849442121936 -0.00299568697503592 7.86388040257032e-06 1.66804816983055e-05 0.000168337777374208 0.00226463814355921 -0.0019394027680807 -0.00429439915698893 -0.00128138007439869 -0.000232994808494176 -0.00156035553514674 -0.000101271918704753 0.00845810382067628 0.0123009750504413 -0.00358831816484338 -0.00195291267595877 0.00226221828453234 0.000510295058890911 -0.000346506875266254 -0.000918960212538911 0.000985837787811737 -0.000621347424546888 5.73050648502993e-05 0.000168535227138232 0.000505326952052443 5.5163425361185e-05 -0.00362535819468689 -0.0018328799617348 -0.0019273606214131 -0.393338531560009 0.697390164656093 0.542642071106529
  :::
 } 
 m_exists[72] { 
  s_m_exists
  :::
  1 11111111111111111111111111111111111111111111111111111111111111111111111111111111111 
  2 11111111111111111111111111111111111111111111111111111111111111111111111111111111111 
  3 11111111111111111111111111111111111111111111111111111111111111111111111111111111111 
  4 11111111111111111111111111111111111111111111111111111111111111111111111111111111111 
  5 11111111111111111111111111111111111111111111111111111111111111111111111111111111111 
  6 11111111111111111111111111111111111111111111111111111111111111111111111111111111111 
  7 11111111111111111111111111111111111111111111111111111111111111111111111111111111111 
  8 11111111111111111111111111111111111111111111111111111111111111111111111111111111111 
  9 11111111111111111111111111111111111111111111111111111111111111111111111111111111111 
  10 11111111111111111111111111111111111111111111111111111111111111111111111111111111111 
  11 11111111111111111111111111111111111111111111111111111111111111111111111111111111111 
  12 11111111111111111111111111111111111111111111111111111111111111111111111111111111111 
  13 11111111111111111111111111111111111111111111111111111111111111111111111111111111111 
  14 11111111111111111111111111111111111111111111111111111111111111111111111111111111111 
  15 11111111111111111111111111111111111111111111111111111111111111111111111111111111111 
  16 11111111111111111111111111111111111111111111111111111111111111111111111111111111111 
  17 11111111111111111111111111111111111111111111111111111111111111111111111111111111111 
  18 11111111111111111111111111111111111111111111111111111111111111111111111111111111111 
  19 11111111111111111111111111111111111111111111111111111111111111111111111111111111111 
  20 11111111111111111111111111111111111111111111111111111111111111111111111111111111111 
  21 11111111111111111111111111111111111111111111111111111111111111111111111111111111111 
  22 11111111111111111111111111111111111111111111111111111111111111111111111111111111111 
  23 11111111111111111111111111111111111111111111111111111111111111111111111111111111111 
  24 11111111111111111111111111111111111111111111111111111111111111111111111111111111111 
  25 11111111111111111111111111111111111111111111111111111111111111111111111111111111111 
  26 11111111111111111111111111111111111111111111111111111111111111111111111111111111111 
  27 11111111111111111111111111111111111111111111111111111111111111111111111111111111111 
  28 11111111111111111111111111111111111111111111111111111111111111111111111111111111111 
  29 11111111111111111111111111111111111111111111111111111111111111111111111111111111111 
  30 11111111111111111111111111111111111111111111111111111111111111111111111111111111111 
  31 11111111111111111111111111111111111111111111111111111111111111111111111111111111111 
  32 11111111111111111111111111111111111111111111111111111111111111111111111111111111111 
  33 11111111111111111111111111111111111111111111111111111111111111111111111111111111111 
  34 11111111111111111111111111111111111111111111111111111111111111111111111111111111111 
  35 11111111111111111111111111111111111111111111111111111111111111111111111111111111111 
  36 11111111111111111111111111111111111111111111111111111111111111111111111111111111111 
  37 11111111111111111111111111111111111111111111111111111111111111111111111111111111111 
  38 11111111111111111111111111111111111111111111111111111111111111111111111111111111111 
  39 11111111111111111111111111111111111111111111111111111111111111111111111111111111111 
  40 11111111111111111111111111111111111111111111111111111111111111111111111111111111111 
  41 11111111111111111111111111111111111111111111111111111111111111111111111111111111111 
  42 11111111111111111111111111111111111111111111111111111111111111111111111111111111111 
  43 11111111111111111111111111111111111111111111111111111111111111111111111111111111111 
  44 11111111111111111111111111111111111111111111111111111111111111111111111111111111111 
  45 11111111111111111111111111111111111111111111111111111111111111111111111111111111111 
  46 11111111111111111111111111111111111111111111111111111111111111111111111111111111111 
  47 11111111111111111111111111111111111111111111111111111111111111111111111111111111111 
  48 11111111111111111111111111111111111111111111111111111111111111111111111111111111111 
  49 11111111111111111111111111111111111111111111111111111111111111111111111111111111111 
  50 11111111111111111111111111111111111111111111111111111111111111111111111111111111111 
  51 11111111111111111111111111111111111111111111111111111111111111111111111111111111111 
  52 11111111111111111111111111111111111111111111111111111111111111111111111111111111111 
  53 11111111111111111111111111111111111111111111111111111111111111111111111111111111111 
  54 11111111111111111111111111111111111111111111111111111111111111111111111111111111111 
  55 11111111111111111111111111111111111111111111111111111111111111111111111111111111111 
  56 11111111111111111111111111111111111111111111111111111111111111111111111111111111111 
  57 11111111111111111111111111111111111111111111111111111111111111111111111111111111111 
  58 11111111111111111111111111111111111111111111111111111111111111111111111111111111111 
  59 11111111111111111111111111111111111111111111111111111111111111111111111111111111111 
  60 11111111111111111111111111111111111111111111111111111111111111111111111111111111111 
  61 11111111111111111111111111111111111111111111111111111111111111111111111111111111111 
  62 11111111111111111111111111111111111111111111111111111111111111111111111111111111111 
  63 11111111111111111111111111111111111111111111111111111111111111111111111111111111111 
  64 11111111111111111111111111111111111111111111111111111111111111111111111111111111111 
  65 11111111111111111111111111111111111111111111111111111111111111111111111111111111111 
  66 11111111111111111111111111111111111111111111111111111111111111111111111111111111111 
  67 11111111111111111111111111111111111111111111111111111111111111111111111111111111111 
  68 11111111111111111111111111111111111111111111111111111111111111111111111111111111111 
  69 11111111111111111111111111111111111111111111111111111111111111111111111111111111111 
  70 11111111111111111111111111111111111111111111111111111111111111111111111111111111111 
  71 11111111111111111111111111111111111111111111111111111111111111111111111111111111111 
  72 11111111111111111111111111111111111111111111111111111111111111111111111111111111111 
  :::
 } 
} 
