# Supplementary material for: Cut-off Scale and Complex Formation in Density Functional Theory Computations of Epoxy-Amine Reactivity
Source: ACS Omega. 2021 Oct 25;6(44):29424–31. doi: 10.1021/acsomega.1c03229 (PMC8587129; doi:10.1021/acsomega.1c03229)
Supplement: Supplementary file 1 — ao1c03229_si_001.zip [file ao1c03229_si_001.zip › Final_structures/Primary/A2E1_A1E2_B3LYP-D3_CC-PVTZ-F_canonical/Amine_frag2_product-3_isomer18.vib]

{ 
 s_m_m2io_version
 :::
 2.0.0 
} 

f_m_table { 
 i_j_atom_total
 :::
 26
 m_column[83] { 
  s_m_data_name
  s_m_column_name
  i_m_width
  b_m_visible
  s_m_units
  :::
  1 r_j_Frequency  "Frequency"  10 1 "" 
  2 s_j_Symmetry  "Symmetry"  10 0 "" 
  3 r_j_Intensity  "Intensity"  10 1 "" 
  4 r_j_Raman_Act  "Raman Act"  10 0 "" 
  5 r_j_Raman_Int  "Raman Int"  10 0 "" 
  6 r_j_x1  "x1"  10 0 "" 
  7 r_j_y1  "y1"  10 0 "" 
  8 r_j_z1  "z1"  10 0 "" 
  9 r_j_x2  "x2"  10 0 "" 
  10 r_j_y2  "y2"  10 0 "" 
  11 r_j_z2  "z2"  10 0 "" 
  12 r_j_x3  "x3"  10 0 "" 
  13 r_j_y3  "y3"  10 0 "" 
  14 r_j_z3  "z3"  10 0 "" 
  15 r_j_x4  "x4"  10 0 "" 
  16 r_j_y4  "y4"  10 0 "" 
  17 r_j_z4  "z4"  10 0 "" 
  18 r_j_x5  "x5"  10 0 "" 
  19 r_j_y5  "y5"  10 0 "" 
  20 r_j_z5  "z5"  10 0 "" 
  21 r_j_x6  "x6"  10 0 "" 
  22 r_j_y6  "y6"  10 0 "" 
  23 r_j_z6  "z6"  10 0 "" 
  24 r_j_x7  "x7"  10 0 "" 
  25 r_j_y7  "y7"  10 0 "" 
  26 r_j_z7  "z7"  10 0 "" 
  27 r_j_x8  "x8"  10 0 "" 
  28 r_j_y8  "y8"  10 0 "" 
  29 r_j_z8  "z8"  10 0 "" 
  30 r_j_x9  "x9"  10 0 "" 
  31 r_j_y9  "y9"  10 0 "" 
  32 r_j_z9  "z9"  10 0 "" 
  33 r_j_x10  "x10"  10 0 "" 
  34 r_j_y10  "y10"  10 0 "" 
  35 r_j_z10  "z10"  10 0 "" 
  36 r_j_x11  "x11"  10 0 "" 
  37 r_j_y11  "y11"  10 0 "" 
  38 r_j_z11  "z11"  10 0 "" 
  39 r_j_x12  "x12"  10 0 "" 
  40 r_j_y12  "y12"  10 0 "" 
  41 r_j_z12  "z12"  10 0 "" 
  42 r_j_x13  "x13"  10 0 "" 
  43 r_j_y13  "y13"  10 0 "" 
  44 r_j_z13  "z13"  10 0 "" 
  45 r_j_x14  "x14"  10 0 "" 
  46 r_j_y14  "y14"  10 0 "" 
  47 r_j_z14  "z14"  10 0 "" 
  48 r_j_x15  "x15"  10 0 "" 
  49 r_j_y15  "y15"  10 0 "" 
  50 r_j_z15  "z15"  10 0 "" 
  51 r_j_x16  "x16"  10 0 "" 
  52 r_j_y16  "y16"  10 0 "" 
  53 r_j_z16  "z16"  10 0 "" 
  54 r_j_x17  "x17"  10 0 "" 
  55 r_j_y17  "y17"  10 0 "" 
  56 r_j_z17  "z17"  10 0 "" 
  57 r_j_x18  "x18"  10 0 "" 
  58 r_j_y18  "y18"  10 0 "" 
  59 r_j_z18  "z18"  10 0 "" 
  60 r_j_x19  "x19"  10 0 "" 
  61 r_j_y19  "y19"  10 0 "" 
  62 r_j_z19  "z19"  10 0 "" 
  63 r_j_x20  "x20"  10 0 "" 
  64 r_j_y20  "y20"  10 0 "" 
  65 r_j_z20  "z20"  10 0 "" 
  66 r_j_x21  "x21"  10 0 "" 
  67 r_j_y21  "y21"  10 0 "" 
  68 r_j_z21  "z21"  10 0 "" 
  69 r_j_x22  "x22"  10 0 "" 
  70 r_j_y22  "y22"  10 0 "" 
  71 r_j_z22  "z22"  10 0 "" 
  72 r_j_x23  "x23"  10 0 "" 
  73 r_j_y23  "y23"  10 0 "" 
  74 r_j_z23  "z23"  10 0 "" 
  75 r_j_x24  "x24"  10 0 "" 
  76 r_j_y24  "y24"  10 0 "" 
  77 r_j_z24  "z24"  10 0 "" 
  78 r_j_x25  "x25"  10 0 "" 
  79 r_j_y25  "y25"  10 0 "" 
  80 r_j_z25  "z25"  10 0 "" 
  81 r_j_x26  "x26"  10 0 "" 
  82 r_j_y26  "y26"  10 0 "" 
  83 r_j_z26  "z26"  10 0 "" 
  :::
 } 
 m_row[72] { 
  r_j_Frequency
  s_j_Symmetry
  r_j_Intensity
  r_j_Raman_Act
  r_j_Raman_Int
  r_j_x1
  r_j_y1
  r_j_z1
  r_j_x2
  r_j_y2
  r_j_z2
  r_j_x3
  r_j_y3
  r_j_z3
  r_j_x4
  r_j_y4
  r_j_z4
  r_j_x5
  r_j_y5
  r_j_z5
  r_j_x6
  r_j_y6
  r_j_z6
  r_j_x7
  r_j_y7
  r_j_z7
  r_j_x8
  r_j_y8
  r_j_z8
  r_j_x9
  r_j_y9
  r_j_z9
  r_j_x10
  r_j_y10
  r_j_z10
  r_j_x11
  r_j_y11
  r_j_z11
  r_j_x12
  r_j_y12
  r_j_z12
  r_j_x13
  r_j_y13
  r_j_z13
  r_j_x14
  r_j_y14
  r_j_z14
  r_j_x15
  r_j_y15
  r_j_z15
  r_j_x16
  r_j_y16
  r_j_z16
  r_j_x17
  r_j_y17
  r_j_z17
  r_j_x18
  r_j_y18
  r_j_z18
  r_j_x19
  r_j_y19
  r_j_z19
  r_j_x20
  r_j_y20
  r_j_z20
  r_j_x21
  r_j_y21
  r_j_z21
  r_j_x22
  r_j_y22
  r_j_z22
  r_j_x23
  r_j_y23
  r_j_z23
  r_j_x24
  r_j_y24
  r_j_z24
  r_j_x25
  r_j_y25
  r_j_z25
  r_j_x26
  r_j_y26
  r_j_z26
  :::
  1 53.2131012525175 ""  0.99753568134879 0 0 0.0470200191973996 -0.00611451559531603 0.0129216481325179 -0.0103832495137153 -0.0225864066005938 -0.0234014186698667 0.0427460563073214 -0.00939365179216478 0.00635446958466928 -0.119713170843671 0.0411125531666853 -0.0168821432195291 0.0928760097924584 -0.0193354691717108 -0.00551340744142128 -0.0197945830089187 -0.0926211595867855 -0.0800724693918743 0.040277637851511 -0.0185759231538193 -0.00186255997186463 0.0409690128449211 -0.0284854168500769 -0.028545314239839 0.00899638601994059 0.00246928590718842 0.0203730696478858 0.0748992357925116 -0.00415918136520191 0.0224846396692933 -0.142879959766661 0.00868713361501667 -0.0361943193884137 -0.104803714597363 0.126314554176849 0.0241056052811212 -0.195108569442149 0.0373912982048071 -0.0342772690886911 0.0665929065145321 0.0289574739124089 0.0751778025442945 -0.0978777781345413 -0.0324190576887002 -0.0474946023690992 0.0227754474200561 -0.0110501203679607 -0.0323271491437778 0.0171488647308175 -0.0129493467723903 -0.0368182397976194 0.0194088880154197 0.0360263429223991 0.142709855010715 0.146523718303532 0.0501964611551356 0.0846093741294581 0.0824317189011602 -0.0231377459123862 -0.104464160307045 0.103974670957212 0.000901468669267744 -0.0284527609249778 -0.0412538523964053 -4.69091930845839e-05 0.031717218447668 -0.0174735101222649 -0.0421265334612465 -0.117114523459116 0.0520522706937848 0.0252853807968868 0.0700507019791357 -0.0714648318192449 -0.00603713453663703 -0.00709858800067795 0.0245048611721846 0.0407602643494303 0.076365549385837
  2 57.3259428385322 ""  1.30822656524823 0 0 -0.00486784483243058 -0.0341956986407878 0.0308660133960065 0.000823221769716358 0.0285411315171854 0.0369356097806232 -0.0113830063171475 -0.0663143914747856 -0.038467461804883 -0.0181266383825175 0.116511858589779 -0.0192740915618516 -0.00475970330109151 -0.0693580599889095 0.0668126904084514 -0.00754741996438066 -0.0104518576532905 0.021108720751 0.0291028135849499 0.0476380180356809 0.102580216099515 -0.0125570659617753 -0.0668878792334949 -0.0327365496550172 0.00725783900392377 -0.0379451096656874 -0.0881320967861643 -0.0331614012535755 -0.118919588760108 -0.0481154994773928 -0.0123244134262769 0.159267109105518 -0.00997508919886826 -0.00989713236790995 0.158433159081002 -0.00217971864321819 -0.0466139271508019 0.100392761588199 -0.0878464668404413 -0.0053004847195156 -0.0438787520851391 0.00633524505219827 0.056358247093616 0.0933706450796374 0.0296413727385986 0.0060448311061304 -0.0229023127610838 0.0119702009749255 -0.0216637143268732 -0.0566559260635017 -0.10096467845931 0.00319099210431949 -0.0303385809957766 -0.0276827788143021 -0.0208496157893199 -0.0821276053051309 0.00224426376427454 -0.00596781149421417 -0.0728437750972329 0.090060631183527 -0.0718167469378057 -0.149613624763642 -0.117104845577083 -0.00438853777106467 -0.00688047762124013 -0.190031266758878 -0.00974993198349175 -0.0375257363760317 -0.0822027688507801 -0.00468779378865013 -0.0274848546890225 0.0465584052204571 0.0358375597867646 0.0951687534129635 0.0777821752721935 -0.016459679800449 -0.0386047779720765 0.0725152893040368
  3 108.514526477146 ""  0.569010619743985 0 0 0.013422642747602 -0.0138017388924466 -0.0216153322432457 0.00561001282837624 -0.00625944580813867 -0.0259389134891125 -0.0423054451910759 -0.0411591044225287 -0.0760266055053375 0.071786461472376 -0.0922658006195902 0.00532674389431889 0.0533938859527388 -0.0582047262048978 -0.0041956972584856 0.0262755068221607 0.071655295256223 -0.0125010695347451 -0.0639626806427595 -0.0137971073944082 -0.0611768680583166 -0.0584668959772628 -0.120972815364252 -0.153168472160183 -0.132809196903056 0.0215773673951891 -0.0747822521602693 0.0176495795571732 -0.0464277708059939 -0.0458473975365209 0.0189883076104202 -0.0236496164642086 -0.020308862083331 0.0223458435402084 -0.230412496291432 0.0440441028716541 0.222270003719707 -0.0898022497684948 0.0180187653897525 0.0406734502247833 0.0686553419657206 0.0770524803726742 -0.0290640192644687 0.0514630618578127 0.0267118910222768 0.00615638725171911 0.0101102278732026 0.0250124879353986 -0.0815777903794663 -0.0197838757099806 -0.0323342746157404 0.00283375369664452 0.0615404171231991 0.150066616571872 0.0936405883631212 0.125184473187409 0.0855070843700096 0.0582231014605643 -0.0531060364214578 0.0259244885434583 -0.0795054617292672 -0.057162865641342 -0.0369195629397351 -0.130440421226934 0.0493206464097568 -0.0498108690627203 -0.105893348884143 -0.0747279665671772 -0.055173420520084 0.0282092381064497 0.0435493392225104 0.0195406675169632 -0.0340907992674144 0.0612504902219887 0.0684308705428378 -0.00503978141858101 0.0811366989847721 0.00421054261571735
  4 123.527149751952 ""  0.0732294534283191 0 0 0.0106981469137324 0.00174960435977088 -0.00268595114739536 0.0535675457334924 -0.0707416192904874 0.0201332346872633 -0.0771062319275957 0.0192033931988379 0.0423979190219796 -0.0262682414389182 0.026012682707003 -0.0127837523260668 0.0168436277094705 0.000640726999086778 -0.00599439765372039 0.0112753634300688 -0.200050164515303 0.0391114116086902 0.184308282284155 -0.0700645264378827 0.041401068433364 -0.0992493778977592 -0.0206886192890681 0.107871098445862 -0.0767546776277398 0.0213434265136362 0.0392004501935204 -0.128287394692086 0.0720635062523242 0.0152885747568059 0.0679255319079814 -0.102471276009806 0.0320830246881915 0.0513003629961811 0.226848003637408 -0.095654046328399 -0.255681873929096 0.0298348470569104 -0.00135130569993114 0.0375255762623539 0.0577206627658481 -0.0196267153032683 0.0643142129778388 -0.0284468416945907 0.00668211930355305 0.0175914875708676 -0.0118014286711483 0.00298686960746514 -0.105634680879128 -0.031299481436686 0.0159483337464515 0.0180517878153059 0.055920334060123 0.014278471404121 0.0473169518582281 0.0955674967307623 -0.0165947852431541 0.0488128443581907 -0.0632481048145976 0.0192050510068173 -0.163151925164499 -0.0236945470597884 0.0128096816700879 -0.13620570767769 0.0267337448549909 -0.0139964701833212 -0.117021961586274 -0.111874166634669 0.0588190155072215 0.0331908838783127 0.0424662251381708 -0.0577269986885814 0.0830672650649514 -0.0263300873727056 -0.0238571828460469 0.032738066732053 0.0599219629661605 -0.0787095137271421
  5 185.576251839404 ""  1.88985049689168 0 0 0.0159628836047098 0.0160377194186591 0.037140774279412 -0.0178183906344689 0.0375498218366564 0.024016166013446 -0.0595024709554586 -0.0188397454439482 -0.0343871055688106 -0.0416012185678891 0.00927907108221148 0.0587315463391075 0.051417395821787 -0.0320152728442991 0.0616351514723872 -0.000329929403759262 0.0718987834708742 -0.0124851953872111 -0.0645415695511129 0.0383044882139085 0.0203435460608831 -0.0820865539839923 -0.117070684162783 -0.113637658423402 -0.15920057391504 0.0622340850545093 -0.0478042977446582 -0.00176453921694709 -0.0328349339199283 -0.00479173373432244 -0.209269455260829 0.172196617731042 -0.0293365391720173 -0.133377163122178 -0.161728254807373 0.240231093007597 0.189080110584178 -0.00664840433141174 -0.0040838595490558 0.0119874498838527 0.00331780200992855 -0.0742673259000342 0.0633849759452102 -0.0743593797373335 -0.0437550255527878 0.0157880952712444 -0.0100652386893179 -0.039064199395875 -0.0177789108597139 -0.0014405155571445 0.0217101021164842 0.0259518606790455 0.0540391427893222 -0.172282629520259 -0.0425803716804059 -0.106250534466116 -0.0856065202803828 0.0126322691710861 -0.0029331083948068 -0.0452569253757385 -0.0178790907077899 0.0500850808325287 0.0281858579594556 -0.0356722034778412 -0.00748755896622392 0.0552040311168973 -0.0268521641640184 -0.0406363018464503 0.0317906711975854 0.0317763301387032 0.0595041923717271 0.0559063426693525 0.172529718715028 -0.029122875109252 -0.095986486692204 -0.0186454646547818 0.0146071403439194 0.164393488665939
  6 230.012921174 ""  0.244280079214721 0 0 0.0128214299266292 0.0132008024010834 0.00284798349200024 0.00762679351736973 0.0211339182788612 0.00281566466723818 -0.00427192656032479 -0.00963047159764686 -0.040427953014915 0.0207435725498409 -0.00568170283394496 0.0195525724956542 0.0324322259468021 -0.00929143516656597 0.0121158721962388 0.00667994952010203 0.0284836135359257 0.0186096629223339 0.00685693688453554 0.0160716238457776 -0.0141276482628989 -0.020268657760872 -0.206425815990414 -0.415727386281978 -0.359682873250882 0.105334362899112 0.119286780874793 0.341673486194741 0.0415749036919611 0.132817752719203 0.22165619350415 -0.284030731730802 0.114663367664141 0.135429176328554 0.202724306723244 -0.212532259530166 -0.278585764544856 0.0330650937632393 0.17604505255292 -0.0279009670493769 -0.0188994503591652 -0.0194903079851619 -0.0122339627312044 -0.00481748482133549 -0.00222977079945655 -0.0200644673626013 -0.00272478763746451 -0.00210551399654711 0.0142029876511611 0.00540550889495437 0.00343052240213145 -0.017304684441411 0.0106436304740717 -0.0807279124445382 -0.0660683426912245 -0.0737046702333543 -0.0268295949822394 -0.0373033370689793 0.0145338503273138 0.00214536693203737 -0.0170975632827823 0.0021580192221093 0.000523101925525179 0.0528399303342691 -0.0189988448207746 -0.0215554056758383 0.0354281995700073 0.0395702446639389 0.0367547058443533 0.00722959705017271 0.01042692845958 0.0368875066710485 0.0205201140895728 0.0136661970208805 -0.00101352229860537 -0.00108856734746065 -0.0171773348123139 0.0798268095906165
  7 232.758265449537 ""  0.182208338873325 0 0 -0.00553412257289351 0.00175436676326395 -0.00401309310431069 -0.00358602856106546 0.00158822620834041 -0.00316939716336131 -0.00522113182052001 0.00368598708347732 -0.000488192397091124 0.00706121702663862 -0.000349369783260861 -0.0070432806948372 -0.00518779657065935 0.0033200764446003 -0.00574493370468618 -0.00379039018085093 0.00467082022194442 0.00270501075184397 -0.00427955996685236 0.00142165246489412 -0.00410496277425074 -0.00572907329734409 0.000443233595579243 -0.00529365510441471 -0.0114521764934388 0.00340266267852183 0.00494559848272761 0.000375784166364007 0.00835502498461003 0.00225295242333433 0.0399017514953467 -0.0319782504984726 0.0102320443499499 0.0230501080101476 0.0251689915844964 -0.0437630723668886 -0.0311122862278749 0.00373841581831694 0.00942187443025621 -0.013816775281866 -0.0106455243856805 -0.01674088643446 0.0304586079670329 0.0198946612859778 0.0194859464221018 -0.00281826071879199 -0.0046153048096553 0.0131338327903752 -0.00659183814703198 -0.0104186819467868 -0.00187376743147054 0.00445138631907386 -0.00257544817523756 -0.0578673582157076 -0.0520634255018111 -0.0367135625596093 -0.0221569001683555 -0.00692992827716661 -0.0172252434602704 0.0343743954109306 0.549762977417668 0.0842911533461017 0.0516484075120328 -0.334223685208456 0.0180483845569582 0.437707526213306 -0.206159180327528 -0.135110987756707 -0.506852780598827 -0.00580473183532831 -0.00132669367633657 -0.000420225073929036 0.0130701415482507 0.00889741205159496 0.0165336843590808 -0.00919097220717505 -0.00923017311945048 0.0130006515689072
  8 267.328844942367 ""  0.617849219834345 0 0 -0.0378581761336977 -0.00315330017660459 -0.00703301170775715 -0.0278532233829456 0.0276021881784275 0.00354963749975061 -0.0162446317287554 0.0335454094920283 0.0677961697793979 -0.0152531674881623 0.0377172877477303 -0.00801180789986 -0.0841402240258458 0.0396339986919074 -0.0185335926791951 -0.0177327601222951 0.0546824766121857 -0.00983993383329744 -0.0605788795332014 0.0361921450786214 0.0256677465615865 -0.0200953265953818 -0.092560358932664 -0.216645608468691 -0.297930613908023 0.0616634865898109 0.267340855034914 0.275782959846995 0.157156445632237 0.212539493148112 -0.118753718815071 0.186771652061956 -0.0561517347859963 -0.0774555612695797 -0.0861845485254764 0.104886297568009 0.152287832073096 0.0189658593369952 -0.0772486287311105 0.0364671659796428 0.00914075719671851 0.0389829991994903 0.0370039904035787 -0.0162322860224688 0.00797205507186346 0.034354778431794 -0.0175644777675549 0.00610895047840696 0.0206714355390505 -0.033033119569178 -0.0274166234918509 0.0127099981523282 -0.0504301424192953 0.165391923907757 0.118317141824292 0.120701470944509 0.0545233188127832 0.0518302482366078 -0.0374081854692367 0.0049514560109433 0.0399104878675259 -0.0682257870955235 -0.0306457192955518 0.00546317382528381 -0.00756130679338661 -0.0375224881739346 0.0114953981915643 -0.0325046248484759 -0.0573584836232504 -0.0352921640246849 -0.0451401296874123 -0.0802422057530291 -0.0490994653905757 -0.0702853609829761 -0.0119747534713039 0.0291280924429988 0.00820175667400508 -0.2118124298614
  9 273.969259025965 ""  0.449709723434873 0 0 0.0371314428409806 -0.0108632572275769 -0.0149591630949687 0.0513382058758094 -0.0771034529851408 -0.0236980039926855 -0.0442604059938859 0.0229793518104438 0.063583413853152 0.0526713599911068 0.0234869572051401 -0.102617369772787 0.0918807605521064 -0.00346714783184194 -0.0593134440053349 0.0237290130297375 -0.155352139692101 0.000575074335925363 0.139732585409522 -0.0675121645037194 0.0173694090605342 -0.0728627436878158 -0.0878688033389019 -0.0026160709298151 -0.179457798115628 0.048001397649291 0.142764997659183 0.0373976175076713 0.135967754884246 0.102334777576787 -0.0326483178723867 0.238473719358719 -0.131269650243571 -0.0012021313196139 -0.0564066795051884 0.0275373282642007 0.19466592340888 -0.0169705058253148 -0.263420689410613 -0.0457749847490739 -0.0233303263276148 -0.0226315467360643 -0.0564112112664976 0.0210291697839626 0.0180269841665773 -0.0410691992478264 -0.00277546900058823 0.0163574940009197 0.0154269098075012 0.00801157698967167 0.0118394588678492 -0.0271245362884204 0.0269759082178479 -0.126719129322479 -0.126186962383437 -0.092661631464081 -0.0363070267218587 -0.0637890763135097 0.0181512625539545 0.0252041889170367 0.0240087267529184 0.0064951060938058 0.0121879192456071 0.0444286358633667 -0.0270202334342371 0.0143711597487312 0.0294752946437418 0.0536654255085793 0.0113011552499864 0.0382437585219123 0.02276112376879 0.0446423457221423 -0.00276052244967651 0.0628803334178583 0.0570855578078275 -0.0185592761385505 -0.0237678879679901 0.161325288378322
  10 302.497881162479 ""  1.42479406084974 0 0 0.0187795011477871 -0.0255168202272813 0.0115609181750123 0.0688494128798961 -0.0501809187869884 0.045512984927641 0.0871836704010875 -0.0504735858296313 -0.0281472239486149 -0.0349349069386411 0.00613928632624002 0.0592531344296331 -0.0269641736648393 -0.0197665897110104 0.0352160716565833 0.0380995180104318 -0.148695347804256 0.0498170629103709 0.157821745240095 -0.0521108413472457 0.0545346862800242 0.111028039706101 -0.0448953290366242 -0.189792174101765 0.0116993503738468 -0.0301978943537815 0.0114642175782508 0.227324309275356 -0.104902470381129 0.043559741714345 -0.167829725649423 0.0884598360287389 -0.0162046949287465 -0.0772440097448639 -0.0123363357762415 0.218532206834697 0.0336941043009718 -0.0107310969270597 -0.0112270794682523 -0.0163705530644054 -0.00649054129482945 -0.0358110792310226 -0.0251213832643408 0.0673078438264852 -0.0180922361851042 -0.0187232387066058 0.0373519912699966 -0.0200938974229462 -0.066998394619354 0.053925952361781 0.0449139140641088 0.000831402624394569 -0.0216821055534914 -0.0431032681708167 -0.0307737777013262 0.00448371177331776 -0.0369458634856408 -0.0303212987525591 0.0456007511300188 -0.012865276209767 -0.0740383945644476 0.139362556233502 0.0566483230649995 -0.104720095017251 0.0535297620067025 0.0998658812600543 -0.0839394270003919 -0.0248834983852576 0.0699784447047154 0.00205840688721776 -0.0363534784124629 -0.0621581056289821 -0.106686482122384 0.0287728712125413 0.00526237829096571 0.0422079017449068 -0.0334724973408796 -0.103030483153062
  11 312.583790210381 ""  0.800662253990736 0 0 -0.0428380856695671 -0.0510527830708467 0.019051111895012 -0.076220582413046 -0.0117127405359287 -0.00326309895259623 0.0537968403313542 -0.0355890042121738 0.0600131620492102 0.0461738642156924 0.00393069073103222 -0.081197605507268 -0.0100638721343398 -0.0398469311974983 -0.0136690584556549 -0.0583083114759903 0.0512275025536453 0.00314573442741386 -0.123906651249375 0.000570286836512841 0.0289388326819099 0.0864857808271542 0.0374641618867909 0.000205462513348259 0.0596310332872252 -0.0913609207545835 0.120441700022913 0.127063907071363 -0.0315950337100368 0.0975300461695668 0.157875812216058 0.0433175820711655 -0.00416140844560232 0.0695150807952599 -0.00672969841876603 -0.195530662676601 0.0359693641029187 -0.00446110605402861 -0.112563496307461 0.0398451377033318 0.00333520498904383 0.000802162223465118 0.0410228020212231 0.00614907626674224 -0.055473855459704 0.034732826156976 0.0381946765187824 -0.0482091079240041 -0.0767014260504316 0.0452323159089719 0.0330918339534171 0.050460850363166 -0.0136339483243487 0.00769754770591778 0.0854034875378522 -0.0554156201969625 0.00459275313517193 0.0525902346335842 0.0301797149231612 -0.0680215030624015 -0.13393153991122 0.135272260928527 0.0413428422817154 -0.127054120955197 0.0798314225993338 0.0614023564819482 -0.0971972070437672 -0.0832450092910693 0.0961345088307256 -0.0402529314405009 -0.00578792376564369 0.0749407818783888 0.0627636098645528 0.0108536158053885 -0.0780024134510132 -0.0765099545850085 0.0116266888328985 0.0843755848146345
  12 404.307108698289 ""  7.78591026792121 0 0 0.0541626044525882 -0.0179939823435741 -0.00814298033363929 -0.00609092921103923 0.0708502766208853 -0.0414699168307704 -0.0620119290760509 -0.00249693564122351 0.0386446363741832 -0.0122335884438212 0.0103076047628513 0.010291588510211 0.047349117224103 -0.0244260359772065 0.00344124475811412 0.0464708865366113 0.19236186090003 -0.122810299661726 -0.158104039286069 0.0816393011067996 -0.0324098912595562 -0.107769147461001 -0.0960748323150385 0.146646436931121 -0.0914057759996692 0.0117726282673958 0.0459402228220328 -0.146437039898728 0.112611191370907 -0.00637772156784743 -0.0091915310879795 -0.0762221714421514 0.00135961163534039 -0.00673029979716004 0.007628606685209 -0.0145572007588925 -0.0319082643328664 0.0310789000875335 0.0985425821582238 0.0394099288538294 -0.0589986038986201 -0.0211016097284153 -0.0363747546708512 0.0928553470212094 -0.029000076138301 0.0382566551345846 -0.0371575922475172 -0.032240378883401 -0.0143644099626557 -0.029847500515136 0.0736371555976405 0.0531757109019417 -0.0559090905493961 -0.0488171819098749 0.0143358162544118 -0.0672269116583773 -0.0261505460642698 0.0463764167794405 -0.0530551355757239 -0.0242991171685795 -0.0679440499466327 0.122765513646782 0.0921018377206668 -0.0307805625489199 -0.065850301087551 0.143340438290552 -0.0138952194514139 -0.127865665098401 0.17108430697524 0.0498535598034556 -0.0484040123734372 -0.018813267387065 -0.185259675043131 0.0459834354161759 0.0956403316977904 0.08424790287015 -0.0623974426681973 -0.0346187300648153
  13 464.726010516321 ""  1.80431632424542 0 0 -0.0436498184036135 0.0748918843112278 -0.00939853404242946 0.018085930556792 -0.0368899149632214 0.0125998257375024 -0.011649363897101 0.087064234477016 -0.0683124922922149 0.00778801886867511 -0.0127058432992034 -0.00456412937334567 -0.0511339062683666 0.10230456618949 -0.0319025187173741 -0.047474179934055 -0.185561020584116 0.117559557310604 0.208455568653702 -0.0608703570236609 -0.0294372687587267 -0.0110395022789957 0.0771313452134293 -0.105793213080528 -0.0149017022973486 0.127570412414064 -0.114855874759105 -0.00621849936813558 0.0162821750799456 -0.0647723293049627 -0.00768703848600948 0.0322299898304695 -0.00893526747628283 4.97954911055979e-05 -0.0159824307330515 0.0212529977300535 0.0254326008776356 -0.0227718481161084 -0.049597151466124 0.00425827156657748 -0.0320130212024399 0.045856989149184 0.0421972319178301 0.0520412838091361 -0.0491914273492664 0.000572970163522116 -0.0617736216431715 -0.0581945920791601 0.0179313292872547 -0.0564709475519417 0.0501465633363647 -0.0643507858251406 -0.0383022748117089 0.167867707409531 0.159115570882847 -0.0121627664758344 0.0640457024752913 0.000821509223783831 -0.0824393569239354 -0.0327590223159658 0.0020669906350084 0.0943809687598269 0.0709454519154143 0.0414783352748091 -0.152072304373037 0.138108663728716 0.0370110827708199 -0.0771179418867119 0.129287564543679 -0.0559583206997853 -0.0131069155864952 0.0598831259218782 -0.0450199574246712 0.0209902054897305 0.01373137540954 -0.0394708927665824 -0.0161944018998348 0.0433475513069291
  14 507.898082602341 ""  4.59470895014695 0 0 -0.0561495945807732 0.00815379657936134 0.0287754116619371 -0.068332166495069 -0.0295792483429063 0.048727986128288 0.0304494595864088 -0.0051096136145383 -0.00818120653664469 -0.000186418708802613 -0.00478414581588465 -0.0118503680523818 -0.0359879582843221 0.00121575361173817 0.0242799168019013 -0.0695855190072786 -0.0269336257210304 0.0597831503555571 -0.0543529601564133 -0.0309567977671455 0.0455630009663454 0.0749618495909371 0.0921392226660041 -0.0955802530811692 0.0719918518334542 -0.0252288715027109 -0.0186290831995852 0.100076285793996 -0.110041972207171 0.0297587661166684 0.0736065609548752 0.0706538083877112 0.0454430506981999 0.0119694502705697 -0.0194708411016534 -0.0816362538274406 0.015124071503522 -0.0212596949165147 -0.0807056911611059 0.0485639653043907 0.0521467119490614 -0.0815969164382089 -0.060253541625805 0.0322287969555304 0.0211427083349327 0.0567389479237768 -0.0472008202859422 0.0228764573972725 0.039737726098874 -0.0923746193773178 0.0340190384450167 0.110460506169803 0.0759346998481416 -0.218958600906493 -0.110540141623899 0.00224200680472675 -0.104371301852921 0.107606109121912 -0.102543150628099 0.0163623937565308 0.0279809936013527 -0.0781409649834305 0.0357296840232941 0.0565457890693181 -0.109852219833672 0.0328223486050851 0.0515755674506359 -0.0860019080943165 0.0608934986298554 0.0061613077617579 0.0830197875538911 -0.0428673456664043 -0.124961806853608 0.0251886273453357 0.123598482396877 -0.0409384713486761 0.0919668900774024 -0.00448088648723679
  15 514.260526859856 ""  1.52394833380254 0 0 -0.02019186458506 0.038581006857053 -0.0159624073529619 0.0177735132031308 -0.0022232265268087 -0.00454502353922466 -0.0192813423535846 0.0629010405216687 -0.0374770069949757 0.00272125689840265 -0.0019007540917531 0.00449180259645179 -0.0437515388303858 0.064696955245682 -0.0265889626989621 -0.0173845860554864 -0.0796634884124161 0.0544286931247931 0.116022653705376 -0.0160687867078319 -0.0295336047655978 -0.0316742763460731 0.0298757353988901 -0.034672186431992 -0.0354734191841337 0.0885204655754332 -0.055403958719675 -0.0340074813474989 0.0585491873670082 -0.0453213151142064 -0.0185819526738432 -0.00342720962506386 -0.00940445556667734 -0.0036053901863863 -0.00449142880759405 0.0263425118516059 0.00835469124145625 -0.0011503906623102 0.00590823598589021 0.0568336283533205 -0.063824772201251 -0.014976290162857 -0.0449244337103666 -0.035326737426795 0.0314155052994134 0.117196511246406 0.0622077299641236 0.0511091898630015 -0.0278203783920027 0.0307426698133216 -0.0219150009558275 0.222704059196679 -0.128798887985958 -0.191071082643475 -0.09119816236279 -0.183057891932713 -0.0378783605629811 0.143537996204094 0.0747937070292977 -0.0103858236693334 -0.0878891498273546 -0.0792604973616391 -0.0418974416707818 -0.129245054797969 0.221414601353914 -0.118650145172795 -0.0812710300050835 -0.114856992830441 -0.045486983762343 -0.037071204479175 -0.0498536070562831 0.0360155823111937 -0.187905623657182 -0.12274313512398 0.00753628915113796 -0.0154896537125778 -0.0570071846604502 0.0207161676776644
  16 561.461216324569 ""  27.8294030132421 0 0 0.0521992958963114 0.0390160531399594 0.0794028836041161 -0.0438289410620128 -0.0244243985710932 0.0190912671276457 0.00125872612009609 0.00146010580726175 -0.00328765513137768 -0.0106517619722107 -0.0205354282649725 -0.03694213624217 0.0678114808199768 0.0436692915807403 0.0605096816961143 -0.0212423542322267 0.00240073563689263 -0.0498290835414813 -0.0761016903594004 -0.0301623867404632 -0.00496305892644081 -0.0213043072664666 -0.0742980680319568 -0.0232462777547852 -0.0190801322838276 0.104456934937063 -0.10999240012433 -0.0315626370335899 -0.0911206432578321 -0.0184077647048574 0.0685155696740276 0.0622190468537208 0.0242061975847284 0.00550956609288365 -0.0342125891223033 -0.121678943859156 0.00942958996336346 -0.0389209199226071 -0.115151367132364 -0.0230815811939169 0.00626931686350045 -0.00125608459702621 0.0519561050536749 0.00367765972681306 0.0009295653097631 -0.0336535070905418 0.00585985870670915 -0.00212931263572301 -0.00732784397242081 0.0155389592535162 -0.0101438512704949 -0.0619907061934276 0.0471040437159517 -0.00371212823447968 -0.0122601126034351 -0.0196570152183906 -0.0015820712003148 -0.0641335682631594 0.0252971423838146 0.0178491253033747 0.00896477452826197 -0.0162062555760113 -0.0126503968756851 0.0155374922022857 0.00561357588464917 -0.0303936763881268 0.000941029496329893 0.0582723283606739 -0.0266801834659797 0.0321350026553585 0.00159625016415261 0.0139962591535444 -0.586049558328635 -0.40122567744103 -0.147324304354557 0.220902737069003 0.000170992433489711 -0.178828452335532
  17 607.440495733592 ""  40.8343877031635 0 0 -0.0459367059223055 -0.0577569507329752 -0.0890107410659133 0.0673456035778185 0.0318956201982903 -0.0445031218012191 0.00247355340136647 -0.0375850058157811 0.0175433884588994 0.0178647334631183 0.0226083086344942 0.0313189040557908 -0.020553657284246 -0.100990968734984 -0.0618266576230247 0.0403396172343006 -0.00388834810826151 0.0340008425481139 0.103405149651217 0.0427232011503058 -0.00325167213797599 0.0327416234056252 0.0685544545081931 0.0626064312383031 0.0387250284334069 -0.184390475849227 0.163176024895864 0.0408135469354425 0.0975573714435486 0.0349727418780781 -0.100184294328744 -0.103176365128039 -0.0606702125152063 -0.00700037103858077 0.037693343640764 0.152439881890207 -0.00979006097967342 0.0509232290125104 0.152675065324407 -0.00512199181544637 0.0378072748078732 -0.0107077786701123 0.0322885993417496 0.00670752616419347 -0.00276625965827436 -0.00362756297361774 -0.00899691236245723 -0.00171320939375447 0.00859635788624416 -0.0277753769161896 0.00495037943056359 -0.011082135879978 0.0585801097796902 -0.0345161966583761 -0.0149023017932469 -0.0144426807928565 -0.0159900293249081 -0.000653687194675629 -0.0199301428451102 0.00380407159701322 0.0201042331262018 -0.0432747985845403 0.00457083626240423 0.0342201030884027 -0.0483015212937225 -0.00590699010543556 0.0199721140483435 0.00801597090041875 0.00303094303465568 -0.0383813179314687 0.0529813072992083 0.0456272630143127 -0.452919187399061 -0.291625789605155 -0.0828827657618295 -0.18764823266969 0.0773072658133707 0.160592062737427
  18 757.021720047124 ""  49.0377066511243 0 0 -0.00115609712134781 -0.0366275746854374 -0.0633365648054769 -0.0657927712353055 -0.0543589336299512 0.0629852538802269 -0.00259036797607498 0.0607423032906275 -0.0439459589634744 0.00820342217356162 0.0168016329943374 0.0511010423865617 0.0423230600973146 -0.0402720567909681 -0.081191196251534 -0.0201494733783606 0.0988517877650763 0.0610963745284795 -0.204665746968093 -0.047156903350982 0.0573951358970607 0.008058479466717 0.103081105040487 -0.0277444801441919 0.0097654605726464 0.00216930307659681 0.0149904891338153 0.0154155905932786 0.137759870065268 -0.0369585956341381 0.0818944168345102 0.141245573739023 0.115689303820053 0.0384027455904519 0.0954755953663259 0.0226209330658854 -0.0370537010687253 -0.0183342548833875 -0.0996401609632592 0.0037634204456043 -0.0504238679676438 0.00914023464104414 0.00976385889722383 -0.00171593320580339 0.00980864675020288 -0.00816356734866497 -0.00289980393943139 -0.00523162767580233 -0.00872487661772791 0.0320724268278152 -0.0091008513003793 -0.0523880843135965 -0.0681801814319031 0.133345470209024 0.0841226487144816 0.0911879421641335 0.0208151590946324 -0.0476888545795427 0.0335491157880154 0.00819098091362775 -0.0178187891324072 0.0351518106726757 -0.00910188309878414 -0.0228348488234405 0.0496103725955697 -0.0117265698808106 -0.0160344174102051 0.0106548543292791 -0.00925210498140016 0.088428933465266 0.00101277113460719 -0.0547686404082713 -0.128633278944542 -0.0826029004440816 -0.00401145403043895 -0.22974487100688 -0.115936388646769 0.431598740266548
  19 793.580633102378 ""  4.36500291957928 0 0 -0.013525524437917 0.013489542196963 0.0516056463057366 0.0926042985633186 -0.0409326235909135 -0.00798646830410157 -0.00778044472317636 0.0104957633392283 0.0185566019997558 0.0178945887758112 -0.0375247876101815 -0.0269405202271688 -0.067332877997852 0.0735133255453008 0.0258324249383427 0.22798225215486 0.402395794668156 -0.0472432386050112 -0.352821322650262 -0.0539050486923271 -0.135451975158648 0.00393407694959075 0.00821730083877487 -0.0737735939719607 0.0163089420922531 0.0872467457204567 -0.0947419179073533 0.00828103404480808 -0.158046297184311 0.0304732334998498 -0.149277394411885 0.0302324991413249 -0.127774015725223 0.0521676327920219 0.29199351811756 0.213632316802087 -0.242606494661076 -0.0839265583185334 -0.238232213064631 -0.0170618888225803 0.00918328414765637 0.00599458193672023 0.00163831786509273 0.00110531817137612 -0.0134499787916731 0.021601158927142 0.00869097531455078 0.00476068068558102 0.00967006548738172 -0.0194046608966139 0.00687268454291343 0.005092389495892 -0.0233888622162998 0.0183436558465508 -0.0305419155491842 0.0406867486407691 0.00574876261706488 0.027747454003434 0.0144874169415811 -0.0159693391347341 -0.00700571853048204 -0.0360613880329091 0.00365192324032841 -0.0131780504743236 0.015493731387976 -0.00513393369305101 -0.00247687455908034 -0.0591991383049966 0.00676660139011764 -0.044260187488049 0.00848305625239647 -0.00521652623621735 -0.00800873755237376 -0.00224598523090768 -0.00641553774897235 -0.110492061848395 -0.0160903015063454 0.0967948645293324
  20 823.679379194032 ""  45.9136609179679 0 0 0.0328336848069297 -0.0529625597813144 -0.0814428893613983 -0.027712203552254 -0.0587094497920975 0.0344802370694932 0.00957993975764745 0.0371608508714441 -0.0484566493359479 0.0165981413880394 0.0149100581197285 0.0631885705728775 0.0775211792612241 -0.0747199447116164 -0.0935549327950392 0.0223383886761009 0.120483272018276 0.0430194875880745 -0.196061035036044 -0.0608727221179861 -0.00621647728415978 -0.00703923976159224 0.0277189264506161 0.0562210705248194 -0.0240643670634576 -0.0443788056324684 0.0781702079074441 -0.0186827344503716 0.249226926423843 -0.0689325638211775 0.0191115578589582 0.158681542319367 0.0844907982247978 0.0486885997991161 0.146778097312351 0.0778107971494073 -0.0679295199262881 -0.0262057007510282 -0.121395574671947 -0.00403248955152461 0.0418709079227565 0.0227793782829497 0.0032335926233313 0.00228413129822973 -0.0230081292415663 -0.0117826818497475 0.0014494994036986 0.00723597055003145 -0.0014098676177655 -0.0126740033952076 0.00360830400949112 0.0535524495321229 0.100468518574498 -0.165323263091195 -0.148954761893265 -0.134880711589264 0.000879117980565425 0.0290096646007066 -0.0337547825347673 -0.0118639522768062 0.018634658603772 -0.0110179277998744 0.00532901743192459 0.0281800347583912 -0.052020624466626 0.0117501690013542 0.0133482361706836 0.0344936568992501 0.00272434870106548 -0.0266140952786999 -0.0197483179502301 0.0647709596566086 0.0722204210535669 0.0407953916868325 -0.0217310771089999 0.231009629503256 0.142102726124526 -0.422757147583969
  21 858.889820746007 ""  15.8242726605259 0 0 0.0254302422881858 0.00824168243891021 -0.00851115439709105 -0.0174741887204412 -0.00119523124040132 0.00346993268241313 0.00887318896420387 -0.018962889724017 0.00690215135871968 -0.00587319208705459 0.00852182999404817 0.00959141454369675 0.0294620535418854 0.00798787853496721 -0.0115090261926952 -0.0324644906467009 -0.0738167033226154 -0.0216030570054698 0.0390001636194045 0.00259574312763175 0.0238198109530977 -0.00727408009950846 -0.0588550188215227 0.0283330782933263 -0.00961075655388012 -0.00157673867976479 0.00151602013294892 -0.0122662998154036 0.00171121869554314 -0.00423810459398322 0.0529486256643965 0.0175996941646007 0.0488454836963965 -0.00588940459049338 -0.0495991793344081 -0.0534368338065062 0.0503142895362788 0.011713583727529 0.0267575747438494 -0.114485815857428 0.014936505554634 0.0734432340470014 0.0169510408360069 0.0136679538223881 -0.105751767338692 0.054736121846123 0.0486981509959891 0.0493920436780476 0.0484657612862569 -0.0663857168750262 0.0434502418984902 -0.058346006004561 0.0109960989613842 -0.0103415123679256 -0.278773359256578 0.0709650466299426 0.0579101464092954 0.020209013281762 0.165445234460411 -0.0723139978132953 -0.0526524755043285 -0.228902905278866 0.0145029434436678 -0.0959881025061282 0.173512656873317 -0.0590142311947031 -0.0353939963455667 -0.291990892950652 0.00139051008823924 0.0118196825214761 0.00781390433608261 -0.030170013729792 0.0112780538716615 0.0203033154578295 -0.0714811221987016 -0.04390131827614 -0.0304030756440112 0.0821180508608378
  22 922.015991568673 ""  8.38113205678218 0 0 0.0774078779017438 0.0190256690901108 -0.0281120376515508 -0.0286390016955956 -0.0240748156656856 -0.0189456625475141 0.066801409643324 -0.0377554021649827 0.0233490231639006 0.00622125711390633 0.0207744940390719 0.0522696769666173 0.0178612419723131 0.152776481111525 -0.128249632100288 -0.0241619764495849 -0.0390799245411365 -0.0526686664005778 -0.000687697092494926 -0.0453171409870715 -0.0850031405154016 -0.0750158290686794 -0.403934873588089 0.150972662414864 -0.113663988691923 0.176095243522748 -0.0857338809668765 -0.130329604535031 0.0434266223168723 -0.0777145399946702 0.0971779782836042 0.122625435342915 0.123999370007289 0.0285278353924825 0.032724717511637 -0.0203485525400977 0.0299798468259643 -6.27702149766365e-05 -0.041421731038077 0.0134630128940226 0.0363812394378493 -0.0827296760035441 -0.0129166140434014 0.00174537388132804 0.0252549940857013 0.00318342738656254 0.023620774351335 -0.00804083674528841 0.00258752621989511 -0.0298290438602005 0.0198299420810096 -0.0290473833279399 -0.0530144480345397 0.123216780161881 0.195813546950904 0.151150205764223 -0.0541563942791424 -0.0120222134917935 0.0332107322122346 0.00749857628350401 0.0272647035483709 -0.109859285807414 0.00951908107153284 0.0135849745421155 -0.0100182432542952 -0.0225341293507606 -0.0014721531343025 0.00300899870491778 -0.0285667182355364 -0.095863695380619 -0.00945123562357927 0.0126742351195452 -0.0078582132989853 -0.00461721889445098 -0.00384089179305058 -0.158157849739802 -0.0424523996271862 0.112722750281053
  23 942.576387903224 ""  11.8243664510339 0 0 -0.00653329285656594 -0.025647826301332 0.0196102291778946 0.0102651006061068 0.00920870303507905 0.0115212362664763 -0.00713409972335667 0.0336013260939822 -0.0138933354445031 -0.00585368902203355 -0.00630279045897926 -0.0226362899622095 -0.0209679273757906 -0.0353795146048635 0.0412655745243504 0.0140677066350755 0.0125516445916668 -0.00294021118421009 -0.00269483871454333 0.0236365959363501 0.0598481121496546 0.00458629719850876 0.0643125454927049 -0.0293095549996523 0.00486980675136635 0.0230346889997522 -0.0105375950809639 0.00884617995420321 0.0269077237384043 -0.00582566108949331 -0.0247528928695206 -0.0567826184846974 -0.0411741397332841 -0.0166382009158164 -0.0322577144005502 -0.00701640643273286 0.0012798463252311 0.00516301460101255 0.0298156563083891 0.0771659574099681 -0.00315628410964428 -0.0279221724200524 0.00403248763479656 0.0215265573548533 -0.0797196923965528 -0.0699448876685214 0.0393661529490208 0.0683716384981202 -0.0490195550231362 -0.0293972635093743 0.0908691732657891 0.112893078182713 -0.0601529843561253 0.000312623389508495 0.124890504079442 -0.030928734089624 -0.0214245348754192 -0.0409721981741857 0.0440774025779544 0.000444168842007704 0.153710922815551 -0.457644832422607 0.0419000785695009 0.109905672531948 -0.0400485106859248 -0.127380001994257 -0.021286062209717 0.336350034188943 -0.188100700303137 0.0101134209316725 -0.0272145477676269 0.00259579375424645 0.0211137452063986 0.0364280368686336 -0.0573128932709237 -0.02547277380473 -0.0331980928251419 0.0472644114325702
  24 960.518725133476 ""  14.9886857395102 0 0 0.00618043002611094 -0.0179744492841847 0.0110865252215303 0.0132613986588698 0.00931422941399217 0.0221093395928276 -0.0224422131995168 0.0134222663025525 -0.0356289123692304 -0.00697548223947553 -0.0169322625637336 -0.0205781914958696 0.0620480873407955 -0.137228744369157 0.0946441643129941 0.0220164317563219 0.0392341113473921 0.0197931653074092 -0.0124106317204537 0.0149330243600163 0.0373073299583016 0.029203877684568 0.174305307547736 -0.00768655284388851 0.0311778381065064 -0.141253778920238 0.109128658201864 0.06096327519457 0.126740274373455 0.00461051992841908 -0.0332074160067363 -0.0191815857444552 -0.0378334451051983 -0.00814146479652615 -0.00345655068647367 -0.00364669009085542 -0.0274177656253279 -0.0181492162524763 -0.0258633426964779 -0.0139274757693886 -0.029149314392165 -0.0931657171113804 -0.0181066860562843 0.00166383323550236 0.0420675737698686 0.000173463495918009 0.0268253479755765 -0.0314850275083639 0.054090560981277 -0.029194554579661 0.0332599202161988 -0.2302020112694 0.0132154036199837 0.206413803190944 0.331383463148186 0.0805355405531906 -0.0454755679244948 -0.194654956559101 0.239010749140106 0.00539959106217025 -0.0778066236500198 -0.175364614458069 0.000932354972097089 -0.118607579648334 0.240373615583449 -0.0713947641723089 -0.0472180608705876 -0.290739419418357 -0.0238890227107692 -0.00478013897520146 0.0230925504712946 0.0390720496457253 0.0244884674079668 0.0225593171514593 0.0281026402662659 0.180668803472238 0.00739864886220404 -0.138900738038245
  25 987.409610001827 ""  0.343968071014961 0 0 0.0550746600154465 -0.0720515968591214 0.0373047346647101 0.040394380590966 0.0353782667203366 0.0931809451484426 0.0390439256090593 0.0582250399393074 -0.0548070441766175 -0.0453508875243185 -0.041077410232022 -0.0830853811518825 -0.0489738463350674 -0.120454362322656 0.160705116845848 0.0617828520522677 0.0374397834878761 -0.00149378149796818 -0.0195343434985255 0.0857890143418951 0.250211451068899 -0.0254607862413634 -0.0679103116344918 0.0910481357910746 -0.0763638670569513 0.0732276335639206 0.027343862675276 -0.0437574840907533 0.296564230049775 -0.100883231505052 -0.0289722090062899 -0.132441425759156 -0.0841227508981227 -0.0657439328614716 -0.138759559664845 -0.103001867630501 0.00944751060720344 -0.020155554118026 0.0198045668458575 -0.0232786801971271 0.0596995402331963 -0.00611276249610897 -0.000883592300089447 -0.00334673914284843 0.0126920251260746 0.0186655996310578 0.00778089138777099 -0.00719936142479179 -0.000299258109073144 -0.0118718126946336 -0.0259454139292987 0.0313133770208973 0.00821139846877123 -0.0215928368109672 -0.105862753820457 0.10398106090036 -0.0120396790306619 0.0799137077802834 -0.0658764126405565 -0.00452914550337717 -0.000359733451278134 0.121400843691463 -0.00515087095598661 0.0197295178642165 -0.0971098325666691 0.0576819022276124 0.0259425868043837 -0.0132146117352645 0.0558197733763041 -0.0462483666946031 -0.0278462592138726 -0.00397170928840571 -0.00719759326171767 -0.0226517471416049 -0.0374765701428302 -0.152435966331023 -0.0376524177854513 0.117052223714849
  26 1000.93444678188 ""  3.26522525269736 0 0 0.0130154241053987 -0.0879834072021595 0.0296748519730115 0.00197795613934893 -0.0810103066034607 -0.0532484713684582 -0.0270381053053277 0.0843652981698057 0.0184084282098582 0.0214586932089814 0.080719650972127 0.024889887230029 0.0747781804765044 0.00771864775754796 -0.115475291844884 0.0670903990265086 -0.0402759551505218 -0.309118022171005 -0.145528095905181 0.0119284287483488 0.222240905398155 0.0200219912279751 0.141171479652607 -0.185948911178506 0.0632945353662577 0.18948826618736 -0.185744829477195 0.012375649993339 -0.238170390455144 0.0409314561875813 0.0293394031930578 -0.139603965234529 0.00357608118186323 -0.0269000796985865 -0.115658998113643 0.00853212890288525 0.146160037605934 0.140117952260662 0.295949343358317 -0.0093055457307835 0.0267282534132801 -0.0162361675842379 -0.00297012424041624 -0.000841401803464189 0.0137227957269119 0.00194915377848952 0.00973021956658857 -0.01110027736063 0.0112068543976166 -0.0118971955895018 -0.00579826989855222 -0.0263148327788035 0.0283041966742994 0.00795879192719509 -0.00135224408454493 0.038304080295407 -0.0129706414242785 -0.00940791254372367 0.0200542847295191 -0.00358261349110232 -0.0168840319860864 0.0232362219274063 -0.00234507562236786 -0.0135110016185955 -0.000660266775627272 0.0149972689007908 0.00359533827411435 -0.0645415677892597 0.0223181876232421 -0.0196890623718194 -0.0171360406180826 0.0134878963066779 0.0051393660979841 -0.00624419139947153 -0.0188911640517455 -0.0191292491789407 0.0103736535380708 -0.0279531000291942
  27 1025.66879663201 ""  5.86675165983008 0 0 0.0262702722370308 0.00668743392436406 0.0427873984682328 0.0597060657373848 -0.0024077427511606 -0.0482118297080129 -0.0432844084543198 -0.00149390883296852 -0.029005854730703 -0.0492467948794577 -0.00112233710564946 0.0616134322140589 -0.041413831429551 -0.132264126095131 0.228614169866703 0.111266950528412 -0.0575381747595025 -0.375786128625568 0.0167500206963583 -0.0509755656982686 -0.213214620005223 0.0360733622868618 0.227530661091157 -0.024277043024406 0.0509086180554816 -0.192325087096377 0.127407953550487 0.0980763008837478 0.0902122391735034 0.0418785550684173 0.244693669750983 0.250746319989763 0.279046718842593 0.0151664573418401 -0.0515570738426559 -0.247927087628276 0.10719186476942 -0.0547637781397744 -0.166704053377833 -0.005173647258607 -0.000695601858242369 0.0028508568858319 -0.000621836464885738 -0.000855380546219816 -0.000275347657866605 0.0113071885597312 0.01069004920268 0.00307527743380103 -0.0150435170578294 -0.00718985636071107 -0.00588819559150505 0.0541276212233352 -0.0744386542497357 0.0156027342707433 -0.015947529553944 0.0286660185769879 0.00212307189218905 0.0602971329100707 -0.04812297938682 0.0015076949161196 0.0289105564254362 0.0266986976811518 0.00278608273182793 0.0354648212832645 -0.0829675821029816 0.0210088732136892 0.0131922211721137 0.0647457143704674 0.00931222308187158 -0.0408816921876645 0.00486023286150638 -0.00503926930028121 0.0012350884624127 -0.00723573468137259 -0.0236944169098826 -0.0539625641821198 -0.043565304401425 0.0725858166783126
  28 1071.87078096789 ""  41.1778375035103 0 0 0.0101800704416889 -0.00677250210697468 0.00410371424675996 0.00982241428283809 -0.0108123288739376 0.00490914702826155 0.00723625695157758 0.00235943302167111 -0.00645689783236827 -0.00452874273047879 0.00566392590276298 -0.00278102694806289 0.0177415946338412 -0.0139094368843759 0.0051214828370215 0.0273473629960005 0.00551731648882523 -0.0553706837700957 -0.031188193223074 0.00416808052261175 0.0445868985258103 -0.002162707968291 -0.0166042296944503 0.0171903609133976 -0.0101768555052028 0.00248799558822354 0.00837711380933886 -0.00425495222887524 0.0311316133136918 -0.0122873597174008 0.0103858440246425 -0.0162387152031321 0.00400334590406509 -0.00926290370027918 -0.0276318583107805 -0.0190945495595046 0.0215107029622047 0.0114575368919657 0.0258347174538373 -0.0336432063600292 -0.00897460907599537 -0.0316810024360438 0.00998509213385709 -0.0053513274961978 -0.0570788808994433 0.0596325987143938 -0.151529676789995 0.0519648112848882 -0.0053801658122094 0.112729681843962 0.0226666263402965 -0.146098833702002 0.0315329874741945 0.0924185298263425 -0.0153415766950084 0.128402083853283 -0.0203451564882796 0.0780956622855924 -0.174840935482681 0.0427317992104882 0.000639707384557109 -0.0538183534707816 -0.00630306690381861 -0.0354507078653358 0.26861498945647 -0.132978334529736 -0.0393582303189313 0.149749943271741 -0.119018490171433 -0.0334855392518199 0.0249937241368364 0.0151546247906133 -0.0886048911521984 0.0637747692779075 0.355838112603493 0.0171735345692963 0.0265549412661696 -0.0441088049095727
  29 1089.09893631971 ""  3.80508671855623 0 0 0.00736257537074847 0.0290890090154016 0.032308216090048 -0.0564530352113349 -0.00563998774247163 -0.0354336076109289 -0.0360646604314195 -0.00741191055965083 -0.0180858517887274 0.0512407265918429 0.0073559591890941 0.0038030900634381 0.142405127697264 -0.0679740655423392 0.0392369817573116 -0.101639905015166 -0.0545654326495183 0.120735310133586 0.0607732931882804 -0.0301224791125371 -0.093364343187763 0.0181163501609481 0.148985241926309 -0.0187765540224417 0.038693362414286 -0.133411802057819 0.073258394645035 0.0598699394442735 0.025495731327313 0.030346753494598 -0.0966101069105096 -0.0333399638256872 -0.0953543963743231 0.0373362420750964 0.113556518993304 0.177088466236103 -0.0699533342412783 0.0165458125947496 0.0352878342600974 -0.0543487197888208 0.084512729489781 -0.0657700588342254 -0.00679604639653108 -0.00301286709384112 -0.00878613747002849 0.0533648698805233 0.0233039301910695 0.023442548153395 -0.0237552110759838 -0.0134193950476651 -0.0142092402432915 -0.0184305718331156 -0.0665657166244453 0.101718415792668 -0.0469640921854442 0.317173306452412 -0.0452123697653942 0.151412117810106 -0.0968233067969041 0.0279995844534027 0.0586074713523571 0.0549855562022825 0.00335013043275509 0.0587873893066402 -0.139825282200213 0.0363847523528906 0.0269491983073147 0.100817748430716 0.023503322035508 0.023659920105918 -0.089932934942979 0.0357831869959445 -0.00447510377544993 -0.000521530665539975 -0.00597223716030384 0.162618229455243 -0.25954358442235 0.112477504707318
  30 1117.32315183514 ""  40.5705329701229 0 0 0.0526242433736893 0.0265164670229499 0.0501759428962752 -0.0421049182572975 -0.0534452750534648 -0.00892108235261903 0.0119663193788182 -0.0204798670813468 -0.0386908406639296 0.0462177956267506 0.0343155731243549 -0.0167289861164937 0.167551872646193 -0.0600479205074835 0.0549080033623074 -0.0229814475403438 -0.0095469174311465 -0.0363770144101397 -0.0682535588378182 -0.0328675271881187 0.0520808959801518 0.00430098755877694 0.00582391476260385 0.0908146382430025 -0.0215097725286333 -0.111909378855671 0.106114550754125 0.0255679065512949 0.164528785685047 -0.0328646142020907 -0.0919069948208757 -0.124796955050574 -0.123278415805064 0.00103567960648549 0.0171512564709373 0.148245738300086 -0.00960119675160037 0.0756148133637443 0.16359010270545 -0.00823857790263817 -0.111522220892865 0.0233480309313738 -0.00399317906672834 -0.00200191195529905 -0.0140237311834841 0.0219541696688171 0.0319992582176224 0.0308021048975739 -0.0288774872078567 -0.0137991597980094 -0.0168292817495994 0.0620785202082929 -0.228961027599272 0.0889312923734356 0.0418216529792801 -0.0188056845876391 0.0272459566113978 0.0475311118940939 -0.0303758626037344 0.0610849436774019 0.0414391286621113 0.0701609457263791 0.002598472694389 0.0432267319580554 -0.141196552766601 0.049128001819943 0.0197777642638992 0.082496704013102 0.0388746922877499 -0.0631935275388916 0.114957349196892 -0.0438093578867926 0.0210472845522383 -0.00654705484171602 -0.0722396689684446 0.042771985559319 0.0508604281817012 -0.0633014107391358
  31 1130.85441080089 ""  22.5650720639563 0 0 -0.0556175921576269 -0.0316773523665848 0.113253430133529 -0.0404511730224282 -0.0202302488557788 -0.0799529042161399 0.0511422653153075 0.0225391740111088 -0.0462571353863453 0.0570682956546208 0.0217821470377236 0.0206190888802052 -0.128917327549022 -0.0975895796798021 0.228393343208664 -0.064191767521672 -0.116426362805563 -0.1033039586828 0.0543378636521976 -0.0682804946500608 -0.212062384912569 -0.0219731425806491 -0.104565216871236 0.135069162568133 -0.115458417516431 0.0578687497384682 0.0540504447775724 -0.0625908678233735 0.268268413803444 -0.103799626507046 -0.0578412939843028 -0.00656639644350279 -0.0574247465256753 0.0468416311272818 0.107690284948953 0.154387801854652 -0.0399614692315006 0.0287290175544698 0.045221720062545 0.0374652388019971 0.0320255861354234 0.0191595539613154 0.00611379868653238 0.00413696978841808 0.00284435329860335 -0.0512846994195751 -0.0376530822038767 -0.0097395148239703 0.0356934689904571 0.0168699961211957 0.00651698954575741 0.0221012334146377 0.12782486622571 -0.106966599981381 -0.0519985334370018 -0.0718242250236776 0.00332798808371722 -0.0993172103200689 0.0393213557136657 -0.0324425732924523 -0.073454743477088 -0.0192518395651288 -0.00789679268140483 -0.0676901213442672 0.153015909638814 -0.0257941950845552 -0.0184251992766946 -0.124362077153188 -0.0148860302166429 0.0196791053228393 -0.0220381235131062 -0.024473463755159 -0.000957450692261071 0.00228017262546555 0.0120867563600434 -0.0959823403695921 0.0208821329007377 0.0459453178181093
  32 1160.90977982345 ""  14.0428899541983 0 0 -0.00849600809561113 -0.0399336306497198 -0.00602153201974257 0.00522562298617508 0.0317195901956412 -0.0123099321407857 0.00392950935123427 0.0220630932690112 0.0156717001082406 -0.00572423173830199 -0.0195008314348432 0.0128256659232368 -0.0080536898590195 -0.0374625239657545 -0.00901404199690545 -0.0214898391198609 -0.0250455840823661 0.0382245436366657 0.0644770025340083 0.021399785008222 -0.030206160067909 -0.00293599435077124 -0.0162746555413989 -0.0355508366873172 0.00298956902889124 0.0857702608391463 -0.0619387006306092 -0.0188636126468241 -0.0557164472987723 0.00468502197812908 0.0105247952584036 0.0599663867087028 0.0322656873929015 0.0174738712886957 0.0371943699250391 -0.0197102555423707 -0.0220575267552059 -0.0400354173243396 -0.0814597243118017 0.0453998716971777 -0.0151980389642765 -0.0467729423637491 -0.00852974693972885 -0.000628687785618449 -0.0758631438656308 -0.0451817301942657 -0.00242161231669805 0.161482939121278 0.0318051002703744 -0.003801862658707 -0.0682363561962595 0.0145652667647916 -0.0543285675123701 0.0699349167852141 0.0686485718850605 0.119868915396989 -0.0328788333157928 -0.156720398975071 -0.010597190549311 0.321135669480453 -0.0928491123548873 0.279756158125577 -0.0287591289557876 -0.0921145757277261 -0.018712405078932 0.141201926033595 0.0439922160356864 -0.16666441497132 0.152740400967442 -0.000948229570950557 0.00915265664626062 0.0174272714312326 0.0091966408065307 -0.0128376284778146 -0.133945519006237 0.0107792373423477 0.0388835292794494 -0.0392597618353942
  33 1185.84973116283 ""  25.6929900500619 0 0 -0.0612533642780559 0.107932732905906 -0.0116916385416274 0.0428947115728952 -0.0897376424960933 0.036722769480356 0.0097753861884848 -0.058760347727478 -0.0384881414831251 -0.0262454775006202 0.0593083677666482 -0.0270612514358301 -0.153255698220256 0.219995584960027 -0.0591807186590844 0.139421547229773 0.150899149735552 -0.105894932551873 -0.224240651325481 -0.071791806135856 0.0347592107393445 -0.0104724603321706 -0.0513850097528356 0.123765473211074 -0.0527447104238883 -0.17528508475683 0.152970635116588 0.00431517318088122 0.142309998673933 -0.0400393590787124 0.0501593156453886 -0.130293160878389 -0.000829758482333376 -0.0764043709609643 -0.178851996308045 -0.0858199256220519 0.132913359186873 0.10515963561198 0.193464774986611 0.0220323706637424 0.0319740224917045 -0.0168618285002929 -0.00124622306411178 -0.00115504397477974 -0.0184196447950386 -0.023073265154885 0.00129713856111815 0.0395370808133941 0.0144238147784986 -0.00308189771123234 -0.0171925860347352 0.0160335305089058 0.036615655027903 -0.0108150086393146 0.0465201686032139 -0.00386676250595857 -0.00985949021547473 -0.0575303535262827 0.00866589138749349 0.0817478581126283 -0.0328857113805308 0.0636016575038783 -0.0086867721704566 -0.0320464237113601 0.00743846822960534 0.0382565788600107 0.0116157182050231 -0.0636544424607096 0.0403577916740226 0.0328820286606439 -0.039517295532501 0.0240493595239208 -0.000605836607377224 0.0003199091764482 -0.0151367266956069 0.0574631936893753 -0.0751085474483357 0.0462861100830542
  34 1211.76300001278 ""  6.82563872952762 0 0 -0.111301283680571 -0.0461408829143208 0.0100111086651812 0.0298047390091744 -0.00156911412710015 -0.0249424978658537 0.0575197354657009 0.0203557716753054 0.00359926304480261 -0.0112421933142778 0.00517564507371754 0.0157944335363684 -0.164706070392384 -0.0546041135266964 0.0534801985977873 0.0321521750881216 0.00451497226375606 -0.0422237551691918 -0.018406422456132 -0.00735887423915564 -0.0504521524136858 -0.0178223619285026 -0.163105661449534 0.0512735101620262 -0.0969772676314442 0.158724522952251 -0.0397269174828514 -0.110169771151298 0.0660772453483815 -0.079694191570083 0.0240631851572369 0.0256300376246415 0.0391022350914097 -0.000657429844558326 -0.0181095831325862 -0.0616977097130132 0.0259776295209357 -0.00500235311549827 -0.0250825497398717 -0.0683339603889352 -0.0404315717678171 -0.0201667856977649 -0.0095676063871787 -0.0117366742717913 -0.00711849429074707 0.0998128206622183 0.0599394054473948 0.00568442827789606 -0.0568126959405968 -0.0235850477616749 -0.00844305739745004 -0.260581983589882 0.0937662548439193 0.104138597089208 0.114583353181482 -0.0372874703719401 0.0053557719421377 0.0424516986574128 0.0592669028033331 0.0978204594955786 0.127060812761382 0.010252624577801 0.0117759289068073 0.0954451408079668 -0.209084981077928 0.0217970147059897 0.0214218478237539 0.163937926832977 0.0326810271760194 0.0695170784102175 0.0229757273496629 0.0171043759093104 -0.00964353246829205 0.0144976878469524 0.0675210148683848 0.102751486415774 0.0775448417486971 -0.0909099445546941
  35 1277.11290674248 ""  5.13874205414757 0 0 0.080498109287406 0.0209657604803571 0.00495661413844615 -0.0417126433579586 0.0119864820179039 0.0199564527436942 -0.0393939896879708 -0.0181491233026095 -0.0122028852195787 0.0335927499794162 -0.0182780628345589 -0.00714035862121009 -0.143649423632312 0.186800763367018 -0.00956952530346974 -0.0300023258317043 -0.0964742820148036 -0.188000224469204 0.0425339806404398 0.0285405687984494 0.0880744578001725 0.0125318230164037 0.121236565191053 -0.0184535140588928 0.0503269918384066 -0.108273377917707 0.028965262852289 0.0785927492646087 0.00887614523876419 0.0444090866022863 -0.0470349048706594 0.00663329598593974 -0.05399888174183 0.0276856005426401 0.0620310947685093 0.109158319960271 -0.0891271341049736 -0.0177329744724543 -0.011024162501226 0.00454169538914726 0.0194627432391126 0.0114218179799952 -0.00721399521367035 -0.0118018564466234 -0.0208001900203184 0.0522932656485791 0.016850082543953 0.0222157371633295 -0.0210179362386427 -0.0091865405576441 -0.0133196976062559 -0.278933194781551 0.395038662447579 -0.0723165563468245 0.194868601726662 -0.329552422311104 0.0201991673089079 -0.127669398076685 0.0842570409263803 0.217276662523092 0.0609632457940702 0.0330477487450217 0.000864897919459559 0.0174486240250969 -0.070631553534333 0.0208009414574712 0.0207505165544957 0.0528321448420038 0.0505244105705876 -0.0158445828770755 -0.0413899408833312 -0.0241225891661824 -0.0285545723551686 0.0163967690856141 0.109383986981774 -0.245294365423349 0.107751700937808 0.0207473060626827
  36 1310.29312466291 ""  2.96891823999141 0 0 -0.0419689232469702 0.0108368474993683 -0.00263245890482311 -0.0102317213668579 0.0325312503249715 0.00129928302794427 0.00786726113079797 -0.019752398759253 -0.018701849970735 0.0403633981289212 -0.0582737853926414 0.0217850611440223 -0.161285635586923 0.240271218953004 -0.152610785409227 0.0149724953227449 -0.218442740348341 -0.497181515627488 0.0052546157086543 0.175588924485655 0.459498514440054 -0.000837023522390297 -0.0107506257368071 0.0419521968088183 -0.0444856242062353 -0.0481630375390794 0.0572587409416501 -0.0160305203887523 0.0561328555172501 -0.0298768271702499 -0.079235003937069 0.0885607428391079 -0.0384775085818404 0.082769423728573 0.145446374439277 0.0721190173488475 -0.131923551371155 -0.091955934417154 -0.129929518952007 0.0020438349109994 -0.0180274324804993 -0.0107764225918014 0.00284769419480759 0.00476319252956696 0.00801449764466086 -0.0184209519142272 -0.00122920350456613 -0.00382380075720482 0.00441363824742821 0.000538794656459226 0.00279270033975946 0.0813092428361927 -0.138536484442577 0.0407293744851462 -0.0978678952157047 0.17568368744104 -0.0131010114065525 0.0590898454837243 -0.0135238287913251 -0.10919486287299 -0.020297146616404 -0.00510470004729565 -0.000386268691542424 -0.00251771761060111 0.00929039867496993 -0.00148132954323406 -0.00537803584238488 -0.00894727754834655 -0.0162866453146099 0.0250229366600963 0.0158834182515785 0.0270811442507068 0.0122948207924653 -0.00649616757395526 -0.0466019358320859 0.10101231780314 -0.00980047811533469 -0.0201476489746465
  37 1320.07293606408 ""  45.5310585621291 0 0 -0.00590009403081954 -0.00603119807362018 0.00369795422758202 0.00220322280139603 -0.000588077973766341 -0.00680088237177952 0.00198197686919724 -0.00127460676536678 -0.00204318357979714 -0.000399065326733824 -0.000943383511956702 0.00429778815347197 -0.0202466318302955 0.0284581913726182 -0.0241000108879436 0.00119544287744034 0.00831232679964417 0.00845263269500967 0.000155244920990923 0.0104118512621004 0.0285007249864389 0.00107164242074677 -0.000108566511971109 0.00145650231970614 -0.005319778773491 0.00176750948928242 5.36712415033556e-05 -0.0050990140232462 0.0156245726650215 -0.00630933913406669 -0.00390819504188427 0.00575043607275211 0.00262959171883093 0.00260948096131473 -0.00098514486932824 -0.0114997942276391 -0.00448299171755983 -0.00489767237580495 -0.0129894401379774 -0.031839293803151 -0.00267825173748753 -0.00733302971986847 -0.0281823441841659 0.0251760150051852 0.0132588068363588 -0.0029980698949521 0.0101911043433377 -0.00594692381594985 0.0354013993087451 0.0244779590218101 0.0382755247201309 -0.136694093641197 0.0764433862442543 0.0443806724745889 0.140994566398006 -0.202532801822818 0.00663167337296235 0.320955436402729 -0.569989637376271 0.236624147106712 -0.0402571576902885 -0.0821183294057015 0.0168380346840678 -0.0233806044424653 0.16669608415764 -0.0646249437670197 -0.021125167221703 -0.0574163750615812 -0.0619405380251491 0.00954922970219406 0.00150677697874625 -0.0120437354018939 0.113661097925027 -0.0643517193306014 -0.515132472774084 0.012919314365586 -0.0272467237966233 0.0204247398223811
  38 1344.23424216636 ""  25.9140073298733 0 0 0.046849574450776 0.00444442289772204 -0.076748533919006 -0.0336798110889505 -0.00501385403118404 0.0723105603987377 -0.00984772322986831 0.00548970248522684 0.030727539493711 0.026755650656633 0.0209864012351697 -0.0313823082130157 -0.447641181228282 -0.0549545533510653 0.319119362151265 -0.00563230550773592 -0.0855599043790393 -0.200265730775674 -0.0141371525187847 -0.132064777166039 -0.31788548511728 0.00386299524742723 -0.00637697318014075 -0.0850651063306267 0.0539916328065403 0.0391412597401132 -0.0634127721046245 -0.00616391171281487 -0.0633425465239063 0.0283076312702308 -0.02325432784898 -0.0682088371276058 -0.0700310352561553 -0.0245252700237857 -0.0398697768889774 0.109776761724623 -0.0424500739618818 0.0534432929422894 0.108415399986969 0.0187144641928579 -0.0433893548097857 -0.0136555045413307 -0.00653758461836262 0.0107769765098637 0.0103141830344446 0.00644878960623521 -0.00624821902137985 -0.0116290608166179 -0.00359931982559519 -0.00202466454686101 0.0112228715315083 -0.0508342097327152 -0.00802789421438482 0.0459511367351514 -0.19733667578324 0.276295689602349 -0.0249226972362102 0.00487924273428341 -0.0139841015873272 -0.00701209069913104 -0.000938539712093228 0.00624665819782222 0.00979764931883414 0.00726669938338539 0.0208646060068068 -0.0337009730030688 -0.0076383771485526 0.0359941672660614 -0.0386216696041654 0.0178885167565595 0.00446430630492792 0.0385609407845666 0.03989733237437 -0.0218215601581823 -0.1798657831248 -0.0490269618929628 0.135825286948967 -0.0719887967429087
  39 1347.13515686033 ""  26.3729060351655 0 0 -0.0238652322915396 0.0406110111656632 -0.0696857818502385 -0.0187563007171377 0.00174397664775695 0.0545523660260922 0.0196309217944663 0.0141425757641497 0.0354366864413973 0.0267811853999959 -0.00311943956337197 -0.00921022296119029 0.0839185014687605 -0.336313858455974 0.237510240457036 0.032121622465527 -0.0718872349124932 -0.314743112493778 -0.00222484248995827 -0.0233385938340898 -0.0271967545507835 -0.00827873348283267 -0.107784899428726 -0.0542314380624497 0.0155932959921773 0.0609429299879384 -0.0281560226094978 -0.0711048776971578 -0.0951713859378566 -0.00831625199147817 -0.0428580793424438 -0.015445110756491 -0.054059056747371 0.00528909718351472 -0.00785238729476755 0.0651875290656748 -0.0803653655979485 0.00134263109546125 0.0122523561748798 -0.0534613940078686 0.0604452782227595 0.00204598704451013 0.00987548236858239 -0.0134311785116073 -0.0130099856108762 -0.0250188332641063 0.0131590159284902 0.0163996238738821 0.0151640814024579 0.0105514812240446 -0.0125476084384241 0.193305607464907 -0.199068274553956 -0.0146718353967982 0.319220030141066 -0.335102164254811 0.0271713371718646 0.0717114997517612 -0.0792123737364119 -0.00625245209922165 -0.0219976945122196 -0.0357670317576213 -0.0170592468850587 -0.00896114643856413 -0.0188930198503763 0.054024443353424 0.00047221738284237 -0.0941545500415168 0.0443142607234515 0.0018652537038448 0.00190252270330843 -0.0132892061858031 -0.0530818958774624 0.0251702664992583 0.223000060385993 0.0933539879866926 -0.118329288155773 0.0500392187181064
  40 1377.05015530039 ""  11.1964846656217 0 0 0.0224188996762467 -0.0405144958207485 0.0200408833907697 -0.00517289950521724 0.00824175144744267 0.0116234223028516 -0.0128513813622282 -0.012379482775624 -0.00528422279367563 0.00107622591045816 0.0127912022613898 -0.00109095601398328 -0.140952010889375 0.188688845526138 -0.100357765807483 -0.00852843503800205 0.0138759726280828 0.0434370112608901 0.0351779356795185 -0.0492413588839965 -0.160535445331776 0.022572163509092 0.089777423957197 -0.0242979359971256 0.00215387572506568 0.0137553318399678 -0.0410431273033724 0.0203440400552174 0.0814926806070545 0.00556691599926304 -0.00951575287586793 -0.0383761713470072 -0.0154036854197106 -0.0141673102803324 -0.0454897721794661 -0.0136177517952113 -0.00911461417702083 0.00888161538546378 -0.0108667715277002 -0.0283829289245423 -0.00783541418841144 -0.0326000712823252 0.0149132465761072 0.0107477642795941 0.00814003253923259 -0.0438764793677384 0.000408577830018073 0.0909904821825305 0.00906812695336794 -0.0101987224896083 -0.0284807321362016 -0.103626189029545 0.0176124871205921 0.0586096473120738 0.184953594232866 -0.15377246211563 -0.0133179526548877 0.395802181452189 0.0415346347867753 -0.638345560727788 -0.0476881030239973 0.0689556546650237 -0.0164697269676132 -0.066673627698079 -0.00196256797308638 0.0781253361679184 0.0415496343453029 0.0221269132777633 0.0628881759875502 0.0127589835916079 0.00772373592010389 -0.000890866723654624 -0.00312354826704074 0.00145861525533189 0.0337581963716322 -0.0258583158904795 0.0520193212926539 -0.0221824912316785
  41 1386.89831344347 ""  0.668362677017071 0 0 0.00977196382277306 0.063799497869386 -0.0392397489811687 0.000574655243539475 -0.037720406004791 -0.073068081427641 0.00947912405742157 0.0388949047569952 0.000930947520134688 -0.0161046597253249 -0.0289222123195757 -0.00794378351816222 -0.0838552956533505 -0.260237617115578 0.351213956292162 -0.0267655259835029 0.0404503685261375 0.158972787041589 -0.0824457336041255 0.112439592090483 0.39234561406174 -0.0666420535414937 -0.185629188250054 0.065425649703384 0.0363100046317444 -0.0843473800620587 0.109781272806629 0.0154807438600716 -0.215317581249272 0.0173479554649903 0.0932126520256965 0.139388325639418 0.0917284881058091 0.0197768429779973 0.142784811604769 0.0802294450378017 0.0690687515365775 0.00685776966928446 0.111471383801842 0.0296999014695184 -0.0164633731776915 -0.00837957051616521 -9.2889281794777e-05 0.0106895879765213 0.00676362416178988 -0.00531031172463265 -0.00874358837554919 0.0361353603874057 -0.000648542926230123 -0.024297773416196 -0.00462827424704741 -0.169326362946337 0.175747616372153 0.0297229626189638 -0.0415478893701066 -0.0301868651854102 -0.0136800321563814 0.101090625734774 0.0721869887526066 -0.231457456968143 -0.0165863746421558 0.11162624709975 0.0117949876290479 -0.0558262933202218 0.0574428623317361 -0.0181676618429953 0.0339161985617108 0.10356896596236 -0.00655767615230598 -0.0124528708294727 -0.0111010236619019 -0.00247925749750086 0.0266510898181926 -0.00926423916975987 -0.0952642333187622 -0.00499949041587431 -0.0327387054774456 0.0175519732342984
  42 1395.52023995354 ""  2.91409035113095 0 0 0.0528361388506914 -0.0270665208306295 0.00779267558364005 -0.00922063757191504 -0.0203675681403825 -0.0627901997944391 -0.0142731911931949 -0.00171787851738781 -0.00747597518124494 -0.0219419462845012 -0.0166926314698114 -0.0169136877335236 -0.437696163938567 0.185827329455627 0.133408437836321 -0.0499269671511444 0.0649528228394719 0.265001513075076 -0.00882047366431668 0.0435257401358059 0.146967784087987 0.00475676186687895 0.0503209823541978 -0.00145853358292809 0.0154837330538569 -0.0162620041880281 -0.0099800260625035 0.0414744196740506 0.0201036834110301 0.0179200750160591 0.11708145138857 0.100949332241265 0.0957437698744424 -0.00128434624437697 0.119473907237112 0.094828660143039 0.0910952831012949 0.0235885677539499 0.12611797804058 -0.0498083320207222 0.0154141572934438 -0.000861756169251433 0.00686040084363133 -0.0147614899248542 -0.00893036907383058 -0.014853392138748 0.0196076493724729 -0.020361807035154 0.00511910021213098 0.0507917202361743 -0.00919387254532943 0.211707415044507 -0.23217393796993 -0.04895500114331 0.151884360492876 0.0125806356235571 0.0135563160858883 0.00815701354737794 -0.120769003390155 0.123274253750949 0.00977157139228757 -0.22610859038922 -0.0408330468662671 0.082637421523944 -0.141113854671335 0.105457063787746 -0.0482405731569223 -0.215645846940855 0.0649392722724053 0.0282619758155822 0.0150537303013746 0.0157001344092627 -0.0488312521451635 0.0184590638962986 0.19190878493317 -0.0199620271730111 0.0996383241983896 -0.0468841968220642
  43 1414.89467102715 ""  11.2498677559168 0 0 -0.0141514446195947 0.0119003137980378 -0.00148338437868429 0.0055274501247446 0.00665132862663372 0.0168271303524241 0.00186798725558367 0.0323016783580118 -0.0141778619898337 0.00887483586959146 0.00839035527563502 0.00976836577731299 0.14701687648508 -0.0731629579925869 -0.0291723144822778 0.00645695027457128 -0.0408152091899293 -0.0644455923102164 -0.0237599387833009 -0.0128715687274503 -0.0473741335762798 -0.0613857680939559 -0.132166490630322 0.0787358439284052 0.0282554785675307 -0.0894147242648959 0.100091865067883 0.0373315393033241 -0.14963797140829 0.0138073810586531 -0.0549250381668518 -0.0399342457665549 -0.0415010113318103 0.00228268860902063 -0.0550152160181219 -0.0540156745400612 -0.0371491172964749 -0.00993955355152113 -0.0572072358572408 0.0462580680581777 -0.0354362789920163 -0.00631183158876094 0.00363531124861162 -0.00194362310860686 0.00163038498912221 -0.0185775038750133 0.0137278369664148 0.0105315723032644 -0.00922472133046183 0.0985953844068825 -0.0312145966627746 -0.191774679102524 0.202638607702734 0.0288788366375988 -0.150276264086241 0.0937627470378735 -0.0229243464999444 0.105877709090127 -0.0676466480516615 -0.0838938561049474 0.0561914184078806 -0.440066506557751 -0.0878308335874948 0.138960673512431 -0.299414586031444 0.243804298834463 -0.0660233118812513 -0.337019223304799 0.187230952246782 -0.0155039013254937 -0.00926347508874016 -0.00185061699752599 -0.00386467722198631 0.000178669739258779 0.0214042392056479 -0.0204720202543189 -0.0108023986743688 0.00548019560369438
  44 1424.75580893218 ""  6.68556250840748 0 0 0.000127756344031007 -0.0535733029081652 0.0249642904831656 0.00257322720485051 0.0249424593785379 0.0332982259009093 -0.00954870501803623 0.0984510530761403 -0.060140058615239 -0.00324722943609311 -0.00857371407518162 -0.0250057682279948 -0.0267973386488886 0.154748957686622 -0.169305912936856 -0.00449877247990555 -0.0551555140715254 -0.0504391823257187 0.00844662257379442 -0.0548686279159025 -0.213785432445799 -0.17795883691589 -0.327063777518778 0.227399995979519 0.0915803558576653 -0.289425807830501 0.297266445514713 0.143047552521866 -0.403496000126233 0.0412020111882998 0.0476606338737887 0.0671813615606062 0.0214449106902102 -0.0140207951038569 0.0264193046647784 0.0663136939733534 -0.00318750893684478 0.0246599830829618 0.103115620228042 -0.0250582819323321 0.00996369110737354 0.00288509008614213 0.000562967013536194 -0.00249312185202395 -0.00181243202759681 0.00214840951598446 0.00466816410905787 -0.00771020195927708 0.0042410376418331 -0.0243266830459865 0.00914366243552609 0.0786898112762374 -0.087071522934513 -0.0201267123172971 0.0693966615148252 -0.0211625956044573 0.0108008310872547 -0.0126391317252469 -0.0134324161317505 0.0412797058741623 -0.0185110826143718 0.104441886469718 0.0222245885560014 -0.0302254895949851 0.0721558485837255 -0.0612485922985064 0.0131542564500167 0.0726228403485269 -0.0518755891235189 0.0111547275798313 0.0102034564560104 0.000768254216470475 -0.0085739312156349 0.00317870032137503 0.0323736154549929 0.0230000743775835 0.010247759457883 -0.00987504834640416
  45 1425.72826931637 ""  8.43448852318087 0 0 0.029972173097198 0.00268844757352476 -0.00774695149670378 -0.00565430634537176 -0.0189826324908602 -0.0431574154978401 -0.0109455643431839 0.0247040983782892 -0.0102971850545723 0.0371645371309989 0.0598671659207432 0.0896987532347931 -0.207911898221924 0.010400104151269 0.14729724910581 -0.0406173208725073 0.00736782606007819 0.144467733469383 -0.0517229811012457 0.0327472239110721 0.129312382939606 -0.0584800606815786 -0.111445374424652 0.0604895351845821 0.0786661654894499 -0.0811754026822989 0.038972751138475 0.0888998287793155 -0.0842253516980214 0.0445410191262796 -0.288777715534503 -0.275541537081319 -0.184448743074044 0.0218211044149891 -0.298480740065495 -0.345574832622588 -0.150669146248438 -0.0739153628612139 -0.419037923844666 -0.0130048410317891 0.00947981274715696 0.00072358308064251 0.000501421391451316 -0.00151048001663005 -0.00150793857802662 0.0012427378151601 -0.00127618178903431 -0.00431690990062313 0.00179570909250312 -0.0100094593989665 0.00365623965770191 0.0636401221700858 -0.0696663601093506 -0.00292482019317864 0.0363060908623312 -0.0149203307044288 0.00421101121541054 -0.0234115686034518 0.00508578847278877 0.0267020376675417 -0.00760420320977358 0.0461987821922863 0.00928773569501698 -0.01179404476158 0.0304951366604181 -0.0275053546646031 0.00459305033438954 0.0288492828954142 -0.0228154798399429 0.00546212632505699 0.00449007107609563 0.00348743437253047 -0.00697484105565943 0.0023545571834806 0.0251436276538104 -0.0128785427106698 0.0159957544324245 0.0072981309647594
  46 1455.1362240497 ""  62.3811261029688 0 0 -0.00100390331500128 -0.00102891363733866 0.000845264037811554 -0.00312962782479922 -0.00292890001435378 -0.000235514615117499 0.000356329609690587 0.00367476879297465 -0.00274027146725198 0.000973416012951511 -0.00178805927202295 -0.00115602929369236 -0.00340435502843043 0.00814274676201198 -0.00601749746888671 0.0126945206553201 0.0382722679706287 -0.0138347402593142 0.0381696703419916 0.00133602442921282 0.0134026283914945 -0.00617729776716632 -0.0115613438888187 0.00963871677493522 -0.00121828684736266 -0.0117021856073523 0.0164121431602998 0.0014747390252709 -0.0186976647634748 -0.00132761084236706 0.00330250228008857 0.0199099864005481 0.00449735556045162 -0.00258217123165767 -0.00705226509756844 0.0047958730179858 -0.0183623880229517 0.00213549074702502 0.0117583631287514 -0.0369403714330674 0.0457582123341173 -0.00178064879982664 -0.0225155510661273 0.0372537475251084 0.0190362530145414 0.0638933374121027 -0.123251710336601 0.034108182636686 -0.0483957458064982 0.0498451335436336 -0.00890114665116038 0.133475801967074 -0.1468001515255 0.0063918134815234 0.124292942688053 -0.129363853328554 0.0140268016455103 -0.200857228350245 0.310533527101558 -0.123954777021114 0.263081821284183 -0.063721758087171 -0.00340663281824389 0.136686876192399 -0.0811910407114885 -0.105045135811384 -0.044738738513533 -0.118655177044247 0.13680596821814 0.00795978725001512 -0.000126070064493425 -0.00216517802523816 0.115366229980122 -0.0481023860682173 -0.470846525796034 -0.0157628763975114 0.0208900577040325 -0.00513372632959602
  47 1489.7978697422 ""  4.50753131218317 0 0 0.00878791298490352 -0.0296325774563511 0.00298487724899866 0.00293099455710216 0.00532421724870281 -0.00407072592705723 -0.00560149807481003 0.0126224942137343 0.0208363381310643 -0.00328333318515128 0.0017659470583316 -0.00249676696013764 -0.153069283086704 0.10160094656611 -0.0193766022099155 -0.0220903500907069 -0.0480053458395625 0.0363589115788452 -0.0417906010557101 -0.00253932408139883 -0.0259603002845875 -0.0206351784033766 -0.164328174435374 -0.295206026733207 0.226469588783247 -0.142016289137593 -0.00648827216352307 -0.132684137327806 0.149613438609399 -0.0571546538742577 0.0286474989356044 -0.0237707230963495 0.0152948887445479 -0.00644205733813994 0.0138164153494326 0.0333515681816751 0.0237665042969479 -0.00129278880482809 -0.0101957904191657 0.0424631858643555 0.0118806226807659 0.00401138604318282 0.00528997869892009 -0.0076862716667286 -0.00398562760472611 -0.02772240543764 0.0177726165497359 -0.00768935518423756 -0.0256523126976387 -0.00931766512986918 -0.00354618662282404 -0.080599191141346 0.0416605806133694 0.154507286309034 -0.173478021619328 -0.146768411486638 -0.0216773124285829 0.0113083435295282 -0.0513619090939461 0.0258933096915378 0.410757609793117 0.0813471215233105 0.0422760702172688 0.0298522995226877 0.136957348996483 -0.252065570154161 0.0287025255618831 -0.142413904857001 0.265756782707326 -0.0264770182422927 0.0340842302903841 -0.0118611521289169 -0.0161716420173353 0.0161423510354532 0.10743434606197 0.267558141061269 -0.294250278701843 0.115888836632108
  48 1492.71917429212 ""  15.6014017188855 0 0 0.0047421662779561 -0.0211568725043 0.00918963405657044 -0.0119613150828912 -0.00845032078944519 -0.00490537688293154 0.00238365569150582 0.0193349531052668 0.0236062336973537 0.00164373764194552 0.00163284942933097 -0.000640110432397386 -0.0947431958192069 0.0796793403666001 -0.0259060876459594 0.0365792006322849 0.129951861521219 -0.0126953388493783 0.144691410799685 -0.00711104990044441 0.0120122264901002 -0.0110377290139864 -0.17669121937324 -0.373415577881457 0.210242526814506 -0.189623314107114 0.0742473515815012 -0.235738594060045 0.116231582395625 -0.108624385222233 0.0171788373921046 0.0211380270017129 0.0147577614119352 -0.0157228736418554 -0.0434067723970895 0.014971682843622 -0.0472769523519107 0.00188174618403878 0.00298278481065182 -0.000395679057782221 0.00623834608133349 0.0158498578827566 -0.00699390590821142 0.00747289754890003 0.00364308761345652 0.0374259913709796 -0.0289304387583816 0.00251925959198742 0.0233089832890597 0.0123728458530819 -0.00488920510603731 -0.00232260400817285 0.0688665580840195 -0.0647026645050603 0.0432497478795701 -0.0110574515929564 0.0225058473446556 -0.0804327369137116 0.112282156744109 0.0104525414294863 -0.411234182008568 -0.142140084130863 -0.0575495114378283 -0.0769625561064139 -0.13777997518114 0.318914995941977 -0.00063135241486091 0.186242910107131 -0.213800697726 -0.0178423773654721 0.0222168470931919 -0.00930846736160367 0.0245283728785677 -0.0111583451882571 -0.10712917424568 0.178093312760177 -0.198857683211965 0.0795262887651682
  49 1498.28351031351 ""  2.09125966565011 0 0 -0.00329093871773642 -0.00978378270455432 -0.0109506453563188 0.0333961951057757 0.0304057083480612 0.00587984315756533 -0.0215409326566048 -0.0113178163166161 -0.0050941067232469 -0.0162661089969888 -0.000287198332772964 -0.00238490965541168 -0.0555837957861958 0.0105606292930024 0.00490615126274008 -0.123519522709386 -0.39646759085376 0.0720906407913641 -0.415853652062536 0.0151006665780516 -0.0693519001374572 -0.0476956215967104 -0.0450135919218801 0.174400945945615 0.112134367110452 0.0859689945090263 -0.215422537285489 0.270629011784281 0.113735242538416 0.135729781521293 0.0294610622230413 -0.158513881584754 -0.000826053936312718 0.0325818822734645 0.184141206149493 0.0509643268270304 0.230788087381598 -0.0174439705454542 -0.0651467758751696 0.0136528354966601 0.0277762026593155 -0.00426607750317719 -0.00519382795020065 0.00413834925789224 0.00266283203907339 0.0225652602071096 -0.019044474077654 0.000887166638045766 0.0095678611173856 0.00763395789837168 -0.0019818858389307 -0.0345731240735618 -0.0527265525539639 0.185971185341679 -0.108061831188304 -0.212100967501961 -0.0201885542910894 -0.0650064737986074 0.0787535072781526 0.0166382938092842 -0.195159037697943 -0.0637207871327283 -0.0273167337567187 -0.0217247863268914 -0.0779520526903578 0.145794249940181 -0.00809210031563409 0.0782697025604934 -0.110697518318202 -0.00862703998483196 0.0167364931786759 -0.00750613965877951 0.0162389453719805 -0.0041111133680935 -0.0532696951478475 0.132271817100853 -0.138926984818048 0.0510146778519974
  50 1503.23440950303 ""  11.1255289632899 0 0 0.0119512850195198 -0.00391447264281993 0.00414340451309626 -0.000620197461656756 -0.00573391029424154 -0.00995918207952343 0.0109785588418827 -0.00241835606275115 -0.00699594795108382 0.0193490325353043 -0.0011804027519462 -0.00597173736334367 -0.0325242071793386 0.0337824435581658 0.000686626986091957 0.0138272646021795 0.0658767375566022 0.0443420127882101 0.0554571860556131 -0.000934209696725402 0.00993309925140119 0.042901258460386 0.122072047691118 0.024759290362326 -0.160944051173861 0.0232726628064742 0.104028747939883 -0.0841701296214276 -0.109038610120105 -0.0477008744423522 -0.00266910306516179 0.204728837570251 0.0156684248033533 -0.0445998270791258 -0.200252385383244 -0.0190278269462458 -0.268892274293741 0.0299418503209967 0.110725787341912 0.0320955033307544 0.0427073359107555 -0.0339772159187832 -0.00039079976155181 -0.00298314170715883 -0.000760244317085568 0.00377696354722176 0.00516290946517813 -0.0019402764868784 0.00718579583019101 0.00476687212287727 0.010792649528834 -0.0922683321787043 -0.204286718819844 0.504586909397883 -0.367430354716406 -0.368370046529934 -0.078630092329439 -0.0295938948801667 0.0245063935894819 0.026782940568392 -0.13860723169929 0.0490162798591655 0.00149387962453341 0.100837570325209 -0.0995802054180662 -0.00446243264043488 -0.0709277474465138 -0.0548134498564838 -0.176134492720431 0.00937817723704726 0.0003497548506879 -0.00109352381187175 -0.00877667670149422 0.0047394293005974 0.0458105296863542 -0.0444309638384382 0.0528142577756105 -0.0127944233062246
  51 1509.22005782858 ""  0.489886586358858 0 0 -0.0191895385806286 0.01120704101772 0.0081195584588912 -0.0117356005802411 -0.00130028370966198 -0.00866593894991418 -0.0178809793720485 0.00409148196666288 0.00449562832394643 -0.00859116661521851 0.021426844413458 -0.0131551038088066 0.0709267798052031 -0.0343407621959737 -0.0083830998501418 0.0324239049220626 0.103781960116645 -0.0595144952733534 0.132990439743728 0.0227120942711927 0.0681469980479596 -0.0664485256763861 -0.17129755449061 -0.0114685479356012 0.22485778005622 -0.0442759216373297 -0.1351397559922 0.136203047053098 0.147691572893875 0.0736093297639209 0.272614454469175 -0.226102544451024 0.144917107751424 -0.111356325024859 -0.102513869544177 0.316786785945411 -0.0340341731673853 -0.0428432318499647 -0.225081184585931 -0.000833854543377035 -0.00839144768169732 -0.00689981302116282 0.00247369689738384 -0.00215515928099632 -0.00350057219184555 -0.00892130312207363 0.0120773134923322 0.0197572866535664 -0.00196981077994485 0.00984754002133946 0.0298863523273148 -0.0195726819308883 0.0123409521185406 -0.00442197145690806 0.0142472196358742 0.0243174625689172 -0.00269671249589493 0.0407328514244952 -0.0021762660011614 -0.0367135843849759 -0.08547170553367 0.217644356907236 0.0408607324278574 0.307072812564905 -0.166565031896022 -0.214798823334011 -0.179576764783277 -0.23625046400923 -0.311498524058891 0.00854783495846551 -0.0100856226934732 0.00277605440793782 -0.00658364771820659 0.00345263080877332 0.029789128539433 -0.0640246118604017 0.0858213851676515 -0.0467390974439205
  52 1510.43470365628 ""  6.17278885966661 0 0 -0.0123130604211181 -0.00420249237678406 -0.00231405900064175 -0.0135942712275069 -0.00416451658524849 -0.0117866819777442 -0.0105782904718757 -0.00381898367221209 -0.00939538976577496 0.00338186546740856 0.0222246861883061 -0.0169950742786015 -0.00642747784728413 -0.0135126768540586 -5.94096557578381e-05 0.0449057724263411 0.153056012162501 -0.0459741741082671 0.1812984221595 0.0187603114566248 0.0658672524905214 -0.0369481850043332 -0.0229953065494676 0.168885464373481 0.0323252497840953 0.0650464311254882 -0.115173282145046 0.189828041240383 0.0299838162655096 0.091998973826041 0.279662968348549 -0.113669829230906 0.158735678975434 -0.143694515607617 -0.231293428312177 0.318356930706827 -0.201234502743972 -0.025998097297853 -0.167131315448013 0.00403624880162687 0.00779690607616144 -0.0018756773030799 -0.00207918437648127 0.0012439940939361 0.00367758583914074 0.00629313146724362 -0.00618042588629879 -0.022977026587863 0.00277519654246212 -0.0112291381460639 -0.0287806598761588 0.00291116411614766 -0.0595084322750249 0.0878680942183959 -0.0946233702293715 -0.0447074096101531 -0.0125195496011973 -0.0310002855038908 -0.0134707172035361 0.0396363850093315 0.0853788436792149 -0.2159768343476 -0.0393623833719304 -0.30731117361256 0.169767825144142 0.211056677676454 0.179390626825967 0.234831409947351 0.309354184946373 0.00428405562497714 0.00379742914345122 0.00172503937624599 0.00678844577844951 -0.00130142789699692 -0.0217115490369427 0.0303507798586843 -0.00659027906329861 -0.0114371206306987
  53 1516.29703171308 ""  9.15125943218015 0 0 -0.00133911721994695 -0.0196064611833479 -0.0163751298309825 -0.0515492587724866 -0.0300020876275943 0.018527191908215 -0.00926359645711815 -0.00155104314938677 -0.0133196859917423 -0.020277353413776 -0.0134804838654934 0.0167817553115183 -0.100736209421155 0.00684931630411059 0.0162029691472077 0.124185773843654 0.401050160744975 -0.146738428003468 0.4553833957798 -0.0455419042973213 0.00857530255175208 -0.0328322942451532 0.0124522488756875 0.220772547740926 -0.0184613801809066 0.0943977347458081 -0.107701204659096 0.20815641036799 -0.0231112118808866 0.099081618276718 -0.161708109168916 -0.0951463746128744 -0.0968790492139461 0.11699985871267 0.298330931645059 -0.16474794919814 0.330794388745607 -0.00911081972485312 0.0128212943049949 0.0186784831783664 0.00960915667287671 0.00112989225307728 0.00021042821768199 -0.00128939847127312 -0.000882266331610133 0.000667996058622915 0.0018613114620296 -0.000819391973547478 0.000488183582339145 0.0014606718083409 0.00206272902874572 -0.0489293104991529 0.0107212869383561 0.104413437602127 -0.106378062895918 -0.0946508749813137 -0.0118178137176873 -0.0128461478065026 0.0124206827909111 0.0108956158170075 -0.02454189883548 0.0115182609178127 0.000439376108133984 0.0276613438972638 -0.026080617142207 -0.00406105361585027 -0.0174750267976493 -0.0177149591926929 -0.0363960251057018 -0.0101565396676057 0.0179478874397065 -0.00440431468559746 -0.000995839607157128 0.0032352652355693 0.0169229160666168 0.144805908690133 -0.152840230601394 0.0583096082086363
  54 1519.9950512046 ""  2.55974817775779 0 0 -0.0126029721761269 -0.0157042289743091 -0.00983576814087223 0.0139440656392391 -0.00642373655604512 -0.00621308336945658 -0.0225325848354911 -0.0116087800831218 -0.00428629003333647 0.0314115540131437 -0.0153737676286423 -0.00715786970910459 -0.0542919681179032 -0.00438448927766176 0.000781924794908097 0.0173010964071672 0.0223566715076871 0.0274877017901063 -0.00781881700279229 -0.00274322028836468 0.0025407006451443 -0.0569552975581487 -0.0617513207548569 0.18812702959468 0.138647641956008 0.108098486227294 -0.26373307015724 0.30175449250767 0.143915763499317 0.151012108538901 -0.101292819504506 0.419227399750133 -0.0243374114619988 -0.020578023480994 -0.241223937274413 -0.13790190279834 -0.385886955016224 0.0666077920741544 0.293830236015807 0.00352889947108317 -0.0118465722218859 0.0190521557363849 0.000643741968506597 -4.13605253267209e-05 -0.00153897268763861 -0.00084233215353608 -0.000779807730554301 0.00630240798943446 -0.00219405352729295 0.00322911348815911 0.00535122912890131 -0.00116023225435644 0.126587196150565 -0.163698434117938 0.0975819949243488 0.0940434272486003 0.0312486509197787 0.000224647240370704 0.0134490087984265 -0.0080766078473303 -0.0107355246413577 0.0444047005737363 0.00799894402869591 0.0670591290257596 -0.0381148381208968 -0.0454219535399872 -0.0377579980799957 -0.050451978928023 -0.0596899691246487 -0.0188251247655975 0.0183802282884346 -0.00641787998443434 0.00218332697722418 0.00131191962825255 -0.00146295521434841 0.175518719449861 -0.199415379459526 0.0766378536532837
  55 1521.06824928433 ""  14.854823117706 0 0 0.0223105837657122 -0.0318606394938235 -0.0251013187162352 -0.000892353741896772 0.00997123011430648 -0.00229205632139785 0.0265855323986281 -0.00805338702120656 -0.0149039198371934 -0.000718379064901996 0.0191808601918659 -0.00578213449669967 -0.162146221814279 0.0450561529985624 0.0168800264577927 -0.0238975505319566 -0.0425765699569874 0.0246989854246414 -0.0288272333516617 0.00471399475033877 -0.0178021336530954 0.088037294692273 0.285028376033304 0.166767540736933 -0.395572227627693 0.134079214472373 0.164187609404334 -0.0978303420308195 -0.261198201037752 -0.0598504375752921 0.15487241725689 -0.143946585768766 0.0787054597964518 -0.0759630568767271 -0.103627962407507 0.183055316803158 -0.0538988983558171 -0.0254419714093521 -0.155177054313558 0.013614140323807 -0.00635419040678935 0.0262607500846754 -8.33628085012324e-05 0.000636474080273744 -0.00178240766923087 0.0022570357245719 -0.0057245295325271 0.00959242496144495 -0.00280205210698839 0.00609358649887864 0.00717912431047091 -0.0190460917122935 0.168751532419134 -0.161653455711893 0.0942959663749769 0.0452468414128282 0.0355467739338931 -0.0165319213734597 0.0365031536128832 -0.00591175045493477 -0.0308773231181538 0.0582404424688017 0.00868101653106864 0.0974057065312084 -0.0643050386223214 -0.0531406741839459 -0.0563319973060971 -0.0685532011489904 -0.095112920706229 -0.0360854330892054 0.0337055017379988 -0.0118223574183356 0.0047700789785289 0.000630926749103364 -0.00954339477471476 0.305617296752697 -0.34761396797546 0.132316482881935
  56 2923.43923493296 ""  60.0983830490165 0 0 -1.55475387629386e-05 0.000197907789797891 -1.21298151357807e-06 6.3710899209876e-05 0.000446439813297306 -0.00014380872625745 2.56050900385133e-05 7.86120608099035e-05 3.1921943750639e-06 3.00853998925085e-05 5.46919769195488e-05 1.77971675517663e-05 0.00117964515259972 0.000126988913022275 0.000446966358379218 -0.000317917777728632 0.000544308888248065 -0.000293791809146597 9.48776622207318e-05 -0.00595566842952798 0.00198565734440371 0.00040151505383671 5.89917127418259e-05 1.7718218001693e-05 -0.000815146783359403 -0.00109323440330959 -0.00082157262543026 -0.000274408067585678 5.83336027776356e-06 0.000562815018967401 0.000488128759291106 7.16995810033036e-05 -0.000498167118576556 -0.00100832345644433 -2.05488265786216e-05 -0.000214021270756107 -6.87954980644186e-05 -0.000685224727615913 0.000233492537095241 0.00169682497423717 0.00152814172787819 0.0119803802505688 0.000954883030765749 0.000351450756488184 -0.00264439757827823 -0.0541548511090371 -0.0457106548525434 -0.0318873276896366 0.00423872707136286 0.00136686261803979 0.00359372788946125 -0.0374802815413253 -0.0375366351846122 -0.0218314774998461 0.00838878765077175 0.00849207031211112 -0.12142033730075 0.649843685842179 0.541253718453201 0.424460144220513 0.00507439762084605 -0.000793736932406402 -0.0294798047994338 -0.0341337795948401 -0.0268443745396183 -0.0231770221956312 -0.0273229005870766 0.00726790330678836 0.0119231879944117 -6.44915558431588e-06 -2.51714375247694e-05 0.000260037691346284 -0.00326714623306717 0.00582057770536208 -0.00787727584847822 -0.00294505478723832 0.00459854376778133 5.44849415932978e-05
  57 2967.4292701598 ""  55.1736202775216 0 0 0.000326784827949961 0.00197115239611358 0.00176078500351623 0.00110544204599093 0.0032584340123997 -0.000880483641413161 0.000604221165828466 -0.00037960115089046 -0.000530759051244807 -4.50688993104717e-05 0.000182719044767367 1.87680001250808e-05 -0.0136318978190286 -0.0217987426759093 -0.0219381923704892 -0.00942427296472601 0.00501300984404584 -0.00397583529759353 -0.000740164120999129 -0.0437565385761913 0.014111327567338 -0.00413789238881062 0.000639072766292858 -0.000395208327059089 0.00165459979264107 0.00258498600122081 0.00209261390310019 -0.0025510226538062 0.000862902582871077 0.00424649156058971 0.00177555529907114 0.000338393544632056 -0.00239547139260896 -0.000296940925676498 -0.000901281693016863 0.000267818429309989 -0.000526882656460906 -0.00157291610866615 0.000639821211711719 -0.0211905285342101 -0.0121291873277622 0.0666030880044576 -7.64795960725595e-05 -0.0002835999866274 -0.000124230778828042 0.00694999254844495 0.00448795204435564 0.00497150963485396 -0.000735768234086577 0.00122658690164763 -0.00298048370095274 0.151261211945984 0.143635363179215 0.115387579399284 0.0947357528488432 0.0304705826369673 -0.920485403645251 -0.0726585424548701 -0.0575875680594498 -0.0459417880804238 -0.00484187442170503 -0.00384853169593995 0.045800908425375 -0.00449780901777959 -0.00362483430727512 -0.00374338557589323 0.0155747249691899 -0.00259198728991358 -0.00774551890936552 -0.000307810732147879 -0.00211083331389365 0.000645374404117447 0.00130292466735598 0.0034463871480298 -0.00467653896113949 0.00710242512149777 -0.00102413087624391 0.000631585443363173
  58 3008.77260242994 ""  9.99719516545219 0 0 -0.0312593740637418 -0.0472662857277752 -0.0460066894371857 0.021019605040335 0.0123101356522509 -0.002286063201015 0.00537837113118475 0.007258795843446 0.00817087827925743 -0.0035201441278113 -0.00202714793873861 0.000761232575240537 0.38068922978474 0.559993600125691 0.552092855466513 -0.245466677171026 0.082152057631418 -0.0564482679640221 -0.00166658330289426 -0.234265400379008 0.0721362666792148 -0.00805183091534321 0.0022303528293598 0.00328059065779049 -0.0668196788121261 -0.0909842169263611 -0.0820719847659689 0.0129103175738134 -0.000849706046428877 -0.0171848071864385 0.00306898014968189 0.000694872596781386 -0.00437931181976972 0.0424872784443295 -0.0134410004856543 0.0109994246925519 -0.00131558896469702 0.0405855284513611 -0.00901012970796725 0.00147412332587921 0.00140429707053498 0.00330689254851127 4.74135453130132e-06 -3.82087814723462e-05 4.95489250255242e-05 0.000583400640379221 0.000519341301816586 0.000433327878845277 -0.000157141818649968 0.000172169343143077 -0.000198177299929012 -0.023417856828606 -0.016548763142104 -0.0145858894039242 0.002708370910998 0.00177784002562986 -0.0234510335881837 -0.00437722840185785 -0.00450859559824839 -0.00357801144716221 -0.000318181616623985 -0.000486959064555143 0.00405528549954057 -0.000906821329665528 -0.000878377303149277 -0.000653363187427383 0.00238356634721562 -0.000473735072937836 -0.000974622636781824 -0.000651136597926002 0.00119619276856888 0.000588345632432369 -0.000483747226706089 0.000957564815062772 -0.00189384923956871 -0.00528161713550863 -0.0129988510270799 -0.010808291822025
  59 3029.28256542686 ""  31.2901596967931 0 0 -0.0127905627918925 -0.0186076163242827 -0.0193394009344618 -0.0541220029608816 -0.0188423320716483 -0.000201523702147979 0.00470089363628981 -0.0117653231610177 0.00728680900509671 0.015054158644387 0.00506353078017403 0.00200778447369798 0.149280298230103 0.224181062692906 0.227173470732959 0.639503382473771 -0.205948315469548 0.133637039339764 0.00465707172089695 0.425571560642081 -0.13487603362097 -0.192934181159434 0.0588194255654192 -0.0228802638658305 0.0659661839951226 0.0898747215735396 0.078642077437124 0.0735157866707446 -0.00946617778368519 -0.139260647091265 0.00402360467154947 -0.00151599543150514 -0.00631259825144838 -0.187528165162451 0.0581503629616836 -0.0427274287843855 0.00421355594567861 -0.114761222449183 0.0276857289309747 0.00123018512069604 0.000902839686232832 0.00453889482893785 3.12765284249326e-05 -7.38254307557133e-05 5.82432945528579e-06 0.000342418773576214 0.000259707499262861 0.000328427355502161 -1.67968349278234e-05 0.00206604124387535 -0.00110376906718921 -0.0178650527700057 -0.0137957284612495 -0.0101157577785825 0.00595361837002965 0.00150010196409419 -0.0446084438183109 -0.00241348331651324 -0.00225379790592612 -0.00198153931441127 -0.00244089880002225 -0.00381880531982705 0.0317878594185906 -0.0174831365776212 -0.0148864331869635 -0.012151085509268 0.0193281446253115 -0.00523567683521375 -0.00655856296416466 -0.000193062976158421 0.00041340949714708 0.000433472616954121 -0.000464620179247656 0.00147776236032722 -0.00193571796124447 -0.000154299347466721 -0.00520027388365408 -0.00444402607802622
  60 3031.82777068555 ""  22.7414014281673 0 0 -0.00177784246818698 -0.00245601524784914 -0.00145184792019506 -0.0191093215408816 -0.0111179270447081 0.00199001827798117 0.00429122357602464 0.0245565386320717 -0.00126237773867151 -0.0202679459342089 -0.0182043728896144 -0.0284784569956808 0.0158688405820955 0.0252249286970293 0.0231291627482773 0.221893890870053 -0.0744048106742057 0.0460709685848191 0.00344908142570857 0.208741419170762 -0.068852159452052 0.213864905382809 -0.0647335095827703 0.0288692085309353 -0.170287581675198 -0.236071809477751 -0.207661023012835 -0.0935428825523738 0.0117992991775518 0.190646801031341 -0.236588810786676 -0.0530819875247012 0.338923049046492 0.485251184504531 -0.147622799610517 0.104996317412702 -0.00371426214320731 0.415310483476462 -0.110173592390162 0.000831808168723486 0.000707433237701503 0.00222369646365405 -5.55238850437897e-06 -2.87329485964679e-05 3.30251052933023e-06 0.000169539915806292 8.57253827045055e-05 0.000116841332916319 4.17589257274276e-05 0.00224145798525239 -0.000956651225815268 -0.0120387361842423 -0.0106678435459895 -0.00674457340694549 0.00254966233500138 0.000623581297859754 -0.0197649743414364 -0.00107886566706859 -0.000793133904627857 -0.000825599885306954 -0.00240978258889657 -0.00385337650536221 0.031807796108319 -0.0195215445924882 -0.0165969081323539 -0.0135294048072612 0.0208932312307234 -0.00574803414499471 -0.00693354214726552 0.000228823722753472 0.00019559778251905 0.000285250613968574 4.89030992008785e-05 0.000508877345525115 -0.00062238189667403 -0.00121658660911192 -0.0010402712856908 -0.00211841576004645
  61 3033.51220223728 ""  24.632008350474 0 0 -0.000805525071242031 -0.000973495252792642 -0.000998368631003241 -0.0027700923637778 -0.00101345999150615 2.99831625647859e-05 0.000577405627994554 -0.00156281823666777 0.000670395290564194 -0.00125679245248534 -0.00108929669436212 -0.00245118714276613 0.00759942796214294 0.0114968683921774 0.0113974040539293 0.0331159725886814 -0.0107737043227075 0.00666124801435388 8.06211328036286e-05 0.0225460639020495 -0.00718905871322174 -0.0233067355594154 0.00708102058271514 -0.00283114267061313 0.00885368084580854 0.012078598304394 0.0107931176654114 0.008008936174361 -0.000833779330773016 -0.0155028913946013 -0.0199259455985152 -0.00443192450958657 0.0286273485502547 0.0355347234290522 -0.010784436129511 0.00767962154485761 -0.000210450964268138 0.0281668186294924 -0.00764600605006844 0.00147036779926082 0.00223222925486551 0.00590061636944225 1.5782269107473e-05 0.000114068887386366 -3.58825312800166e-05 0.000238413242912661 0.00156049077294729 6.24882547393698e-05 -0.00242983532172238 -0.0455404405737651 0.0168546890401089 -0.02769666592817 -0.0264001707390451 -0.0170471597816396 0.00681856447326572 0.00220212910943053 -0.052303632491398 -0.00673409659776528 -0.00930127134984528 -0.00356902686157429 0.045724403041595 0.0746141722836951 -0.615987450666683 0.404461227569307 0.342469556049158 0.280248470713182 -0.416276602555626 0.115710809166629 0.135974226936814 0.000170017874513628 -0.00013406617998307 -3.28011641209019e-06 -4.32796887724478e-05 -0.00204469326423192 0.00182368143287615 0.000632532259991104 0.000575920012174782 0.000532729876024432
  62 3035.71739926416 ""  19.9287766269764 0 0 -0.00034622467888703 0.000775336017047973 0.000175281197681329 0.0103419221098729 0.000193989040789011 0.000843530145879687 -0.000764655864849972 -0.0401569726263158 0.00701357521100409 -0.0199578831967636 -0.0067696968470951 -0.0195839768787614 -0.00157777410117298 -0.00608888458287762 -0.00509303393622453 -0.121861090376007 0.0377445453156271 -0.0257388939693129 -0.00103421275971553 -0.0403056117144212 0.012931719119265 -0.424708004965893 0.129958280481384 -0.0554633716624566 0.262875688007398 0.363314880132362 0.321974074323695 0.170815854884878 -0.0192727003337756 -0.34113274304886 -0.142501020701851 -0.0282426778848429 0.20384972154084 0.387454989963404 -0.116766026043106 0.0844259349369397 -0.00370406892673272 0.22610709737237 -0.0606746132888886 -5.09244877175827e-05 -9.9142776446552e-05 -0.00077311177037494 4.95775702766125e-06 2.52655560854196e-05 -2.66945858235598e-05 -0.00018632011691297 -0.000225081696304026 -5.90821669577311e-05 0.000310026414356546 0.00255027364886067 -0.000865191191153721 0.00305273191545554 0.00361795989996676 0.00191605430510048 -0.00102185200495284 -0.000738673868241597 0.00785023637618331 0.00209168146782737 0.00183513376169643 0.00125174624904922 -0.00247097018555063 -0.00401700557507836 0.0333274222322782 -0.0232710709452246 -0.0196833418653361 -0.0160908931202575 0.0221073262279676 -0.00625246609834634 -0.00714809422251871 3.70937903477148e-05 0.000208275454550688 0.000129024186654766 -7.22967050662995e-05 -0.000552926056103712 0.00063140753600511 8.60769696773514e-05 -0.00325137720059408 -0.000432437203988502
  63 3048.2837875835 ""  24.1431121320376 0 0 -0.00162929886054736 -0.00138481868492963 -0.00151908680742562 -0.00900267825806499 0.0137783807037626 -0.00543212554825767 0.00220951559657036 0.000540616020812416 0.0013667556431171 0.00293853409499865 -0.00521446408462002 0.000234547811031035 0.0181564458260997 0.0190775212537401 0.0221333864838038 0.116779722655921 -0.0333462663694826 0.0228089497847675 -0.00675210741649415 -0.133111178826318 0.0406904918948304 -0.0172904269945547 0.00498886588689577 -0.0014957679349299 -0.00884965226297301 -0.0116709317097187 -0.0109529182476851 0.00191901534335792 0.000132169785490122 -0.00205593991134678 -0.0106705659525463 -0.00418530311267597 0.0182463467044193 -0.0258096351924121 0.00750455575830219 -0.00474345079409244 0.00107791527490591 0.0607637747230879 -0.0158385250471931 -0.0481862834115758 -0.0449488857651553 -0.047509845811221 0.000336370044740489 0.000163098593378518 0.000279508205017237 -0.00511530927843764 -0.00401116188646417 -0.0040202536350876 0.00388892617206528 -0.000463150287933896 0.00626866827559814 0.609121154999842 0.547922753914482 0.374897008569314 -0.0336567363455908 -0.01343096811899 0.198266995499172 0.0536697414762551 0.0415662765807044 0.0335623028969015 0.00694889385912848 0.00896346700241288 -0.0746967663156737 -0.0181963841607721 -0.0122941569659262 -0.0113109016536104 -0.0339889358778866 0.0118191133814769 0.014203539511249 0.000866908920631044 0.000672210768233776 0.000597376388665021 -0.00238433910410685 -0.000789065766087881 -0.000871987604611544 -0.0138133395651892 -0.00928281296979459 -0.0129583629364186
  64 3051.13794743751 ""  16.7481461972575 0 0 0.00170905337941575 0.00491086058293871 0.00317277291557145 -0.0347516464657248 0.0686722471001899 -0.0257091349083689 0.00419752970271055 -0.00129909259260888 0.00188173244336826 0.0109523030705864 -0.0226212302488665 0.00509310787452651 -0.030209881016916 -0.0458470424199243 -0.0455636413403632 0.458139874380757 -0.12901303495427 0.089346411641476 -0.0362947702482361 -0.696455115869919 0.220670341948339 -0.0525512764724427 0.0162829412760171 -0.00559495996810857 -0.00383866800974222 -0.00753409158636716 -0.00472089832211008 0.0063595722863465 0.000539299720150943 -0.00806862659042609 -0.0118117454412744 -0.00986763342061656 0.0274680978819844 -0.123062788240477 0.0333819343150569 -0.0239727556838795 0.00248976691184067 0.248986655933505 -0.0657560763214937 0.0106605507364174 0.00993654404937536 0.00771092586079735 -0.000147269579651785 3.38363246732624e-05 -7.96105383640994e-06 0.00114627426946254 0.00076922678783473 0.000842040061096645 -0.00102082217051305 0.000274439555428165 -0.00117324259132575 -0.132998400288133 -0.120205623832359 -0.0831133007496105 0.00395758299065929 0.00177268321025257 -0.00939072558069578 -0.0121784264360356 -0.00908444666883954 -0.00739593095253865 -0.00142345177255958 -0.00193674895676264 0.0159187193039534 0.00264576259891148 0.00154923014390395 0.00156411942910471 0.0109280504786302 -0.00367495189357357 -0.0041141970486354 0.000130619381996203 -0.000353930690304243 -0.000319149611510161 0.00103217580198258 -0.000681595003228925 0.00059957717828121 0.00395796992052925 0.00410241479091721 0.00410384058435371
  65 3086.99575791348 ""  52.8003606400998 0 0 -0.00126054877508374 -0.00106999920291156 -0.0017650861200513 -0.0170953022547596 0.0141056042705007 -0.00635772961703508 -0.00345924411918122 -0.00154852220292991 -0.00917201238278405 -0.073093923358144 0.034510584084887 0.0206867045443602 0.00942994631456528 0.0146847514021916 0.0145597566425045 0.205072765985652 -0.0601739209600514 0.0441894347129164 -0.00662715893159955 -0.108654603367249 0.0328624783729516 0.0563918577337123 -0.0193984957284194 0.0062816957682004 0.0246763421186344 0.0359038710976452 0.0283370481619968 -0.0388042804659075 0.00160105152200919 0.0733863034799102 0.298604297221073 0.0757594374559681 -0.471245645699344 0.594806646238744 -0.173704857334768 0.142256027371556 -0.0188179033899123 -0.313497218979758 0.0856344629360756 -0.000271396853048226 -0.000392662410688114 -0.000655978829798207 -4.4144992654273e-05 1.70522053597321e-05 5.61010175941612e-05 6.53513173595545e-05 -2.35680882773629e-05 8.18504115505633e-06 -3.79863118519225e-05 0.000280201148037478 0.00135975882439803 0.00413152395376537 0.00400072132444555 0.00257809868754874 -0.000425288266428308 -0.000992710763340462 0.00616649219311774 4.04388379948699e-06 -4.2833912155013e-05 -4.42672808699429e-05 0.00100210557324223 0.00161449720894345 -0.0123593721537994 -0.00468326190348913 -0.00395922173442449 -0.00291469432258948 0.00402493930784946 -0.0010451065495148 -0.000949169197450009 0.000362070920395994 0.000311536988724181 0.000410298333784676 0.000206826604017204 9.37983486658827e-05 -0.000650175388646983 -0.000352459715789104 -0.00285505602555465 -0.0035434041251905
  66 3089.63058032582 ""  41.556008345533 0 0 0.00521992085084726 0.00672392283922162 0.00647155246061561 0.0044473134800603 -0.00862835599012038 0.003270942479189 0.0525372380103704 0.0186838401665067 0.0534189050313391 -0.0153607626819519 -0.0215890810816606 0.0269362744686225 -0.0497850329163288 -0.0755988333302079 -0.0718207682229487 -0.0608910559338288 0.0174388172014525 -0.0110429916068628 0.00368971197973677 0.0863071394608224 -0.0258783914283754 -0.501748440844278 0.171145871943106 -0.054614147525835 -0.27202944688959 -0.395462441141489 -0.334347753250831 0.145553949720331 -0.0031955938921682 -0.249885753906563 0.18375723690416 0.0332800955108069 -0.274641872587998 0.00181632863413679 -0.00682815296571216 0.00691660784679933 -0.00304430480126805 0.229632440294315 -0.0527672750662066 0.00014340372821601 0.000261415940656706 0.000121065281448512 8.99812989576546e-06 -1.67529020913895e-05 -3.31285864086119e-05 -5.20668612303466e-05 -3.84552723316409e-05 -2.14894655320401e-05 -0.000186105510521485 -0.000310130198882709 -0.001173932170672 -0.00212823289630157 -0.00328138668053238 -0.00109962206316598 0.0001719185836364 -6.75653792026834e-05 -0.000987722057532432 0.000112976644957934 0.000255637171524104 0.000126011815052539 -0.000858398455574509 -0.00135692196523297 0.0101008995084057 0.0054321120261048 0.00464399058920156 0.00351598444193267 -0.00216029964878387 0.000483860979160767 0.000407621205905391 -0.000282049963064468 -0.000295983711349354 -0.000329471841985814 8.0812431429016e-05 7.54344917255355e-05 0.000605472431097557 -0.000825372267457259 0.00521186758527416 0.000531874984659519
  67 3095.14861641827 ""  33.9734452076239 0 0 -0.000187880345205267 -0.000242692441377206 -0.00019479500394179 -0.000274373687201237 0.000121685922710495 -7.48582712266201e-05 -0.00146875066936203 -0.000375631945908924 -0.00100078158514998 -0.00111257368923107 -0.000308989342092352 0.000766639453932045 0.00216048742610935 0.00258218261151817 0.00278597881201485 0.00326010678940379 -0.000984201997100588 0.000744775664196285 -3.62655823601707e-05 -0.000579167313918129 6.03888620825371e-05 0.0133476696879959 -0.00457055148347413 0.00154299608981281 0.00624287642182657 0.00928176076564642 0.00779041325450082 -0.00184309698152786 -4.02649700586329e-05 0.00272201188404964 0.00650539792202712 0.00138371435219775 -0.0099136748490824 0.00697800661274006 -0.0021126009095949 0.00182387963119947 -0.000194549715046259 0.00462364464129013 -0.000994560543841629 -0.00289582418955392 -0.00281422806596806 -0.00474273731179318 0.000225500867004388 -9.30225508756964e-05 0.000487003207239412 -0.00384017625446295 -0.00386861107609304 -0.00394894076008012 -0.0244311336723798 -0.0250579020153732 -0.08027338651821 0.0414296587526732 0.0341403364186907 0.023542996584854 -0.00553335902823507 -0.00104129751983088 0.0344593657464381 0.040163295815131 0.0353504349584676 0.026518287369441 -0.0565907734820402 -0.0940896522052015 0.670533635717554 0.440354567458194 0.379445381546243 0.287448443448438 -0.0912681727210816 0.0195012585071013 0.00812774108184793 7.67757195785076e-05 0.000178477559001187 0.000178830352016832 -0.000868747573046505 0.00361822620335282 -0.000880225649678371 -0.00141161994377767 1.13416210947735e-05 -0.00123589038597488
  68 3097.60334876698 ""  34.3539423699361 0 0 0.0025795429809817 0.00376397277681825 0.00344080756418459 -0.00219122464447577 0.0150058668611974 -0.00520808310253469 0.03090802782526 0.00908623213309484 0.0193952356638334 0.0131385101593159 0.0588229627751675 -0.0486595597747915 -0.0253031627021815 -0.0389675484716433 -0.0374128475013067 0.0358895905437659 -0.00896046081938469 0.00836752335951497 -0.00809034611710175 -0.166668816195752 0.0499811936728545 -0.257960508577241 0.0878087672287749 -0.0293354340588348 -0.137578942520927 -0.201821160106891 -0.172225010745812 0.0255113619023384 0.000525494035918988 -0.0322998665447894 -0.282030897284932 -0.0456520353989389 0.414502983911185 0.122214651934086 -0.0216222695980567 0.015042241016579 0.00182922721055428 -0.637101733524431 0.153363411560595 0.000247957682986606 0.000363757924763112 -0.000626342496113161 -4.36535642245793e-05 4.06195111310823e-05 1.59934534128169e-05 -4.51387675609125e-05 -9.68762453776715e-05 -6.13068697056332e-05 -0.0011935537894642 -0.000395901128675541 -0.00126620787801131 -0.00307325286737425 -0.00378265113239418 -0.00210998011000463 -0.000648551346044529 -0.000783748037591752 0.00922287098505694 0.000331062150496521 0.00051960467268791 0.000314062983132411 -0.00104416444147246 -0.00156297528264406 0.0110032221937786 0.00954401480421786 0.00832614507592812 0.00641537904867978 0.00595165642744905 -0.00204501190191182 -0.00225786340127849 -7.44483137606241e-05 -0.000109373526944361 -5.91275166839986e-06 0.000458100800377373 -0.00058152062745314 0.00054660665242914 -0.00155432664428223 0.00270873065581989 -0.0005379825835384
  69 3106.14329148946 ""  25.400021407482 0 0 -0.000291576473780174 0.00209777759168379 0.00263200256841289 -0.00240680809719824 0.00322971268613939 -0.0016535528330853 -0.0627371988405594 0.0214016808425859 0.0573872070630699 -0.00163794014420281 0.00635224684998853 -0.00395677033479877 -0.0125265932003566 -0.0211385592423917 -0.0202020238056424 0.0334808463872985 -0.00897217847391693 0.00586357656953041 -0.00106479635935814 -0.0285861849852677 0.0094091937683283 0.481746942865605 -0.154467275762045 0.0750038120934546 -0.075750382706723 -0.0818568478896781 -0.0619449503132664 0.347070388458922 -0.0206390281104368 -0.700344369908462 -0.0162791912897001 -0.00203261950480337 0.0229030944210763 0.0365485377437643 -0.00946414592789906 0.00774753777950128 -0.000892384226153004 -0.0653019460460082 0.0151846091072079 -7.51093967386701e-05 -0.000323488588449991 0.000160189421516952 4.43608276617789e-05 -8.36917062506844e-05 8.35017524124473e-06 0.000109873391205144 5.45146598142949e-05 9.05944988217076e-05 0.0018738414301719 5.16155501148909e-05 -0.000303392517881619 0.00167658863745227 0.00157513270503962 0.0012419130182577 0.000178204982005623 0.000944340366939124 -0.00451075516155081 -0.000991113529045129 -0.000837835136673442 -0.000668050844427643 0.000160241766312495 -0.000304464056333621 0.00263454380696465 -0.00597557207046618 -0.00550473878533836 -0.00443510553563251 -0.0166337794961927 0.00514481806465319 0.00541078863420656 0.000409133151147494 2.02201061766082e-05 -0.00012248701050929 -0.00052856640254756 0.00109702443220872 -0.00036591988994682 -0.000700532968606186 8.50837878155246e-05 0.00143057186763532
  70 3106.49438786021 ""  25.9832684101678 0 0 3.96758164364438e-06 -7.03063488870126e-08 1.0021606151598e-05 -0.000114072355624901 0.000366300413280226 -0.000122805535308437 0.00153356336206168 -0.000381033432611437 -0.00121044782346695 -0.000121355280603778 0.000526616592689532 -0.000248270993568994 -0.000308472331495918 -0.000138813717333252 -0.000335430359280678 0.00149733747630192 -0.000492978888982007 0.000349846006203569 -0.000296918479215671 -0.00382949960881841 0.00122766448527811 -0.0110949930950041 0.00353287450031851 -0.0016725768764051 0.000714093512482613 0.000394580008524915 0.000161192943892476 -0.00787319851340758 0.000502570638406869 0.0159607600072092 -0.00085246684910767 -2.53257420995343e-05 0.00115552173898778 0.00236986966347063 -0.000528547170236654 0.000484672017983314 -3.14025311533018e-05 -0.00575686362037655 0.00141608632624805 0.000795670743064248 0.0012876417474587 0.000798637937246765 -0.00020338820742799 -0.000163402437716296 0.000249537430371103 0.00367362067864524 0.00203162234985836 0.000781026533295523 0.0838578726694929 0.00104169558381317 -0.0256796824867653 -0.0165708103647294 -0.0122198379641281 -0.00921053338562564 3.27847632236024e-05 0.000507866080558638 -0.000637765407602929 -0.0274798525336921 -0.0234024499008041 -0.0161692319618313 -0.00245741949154929 -0.0316165489305891 0.243227825885563 -0.235218147087424 -0.218865581278174 -0.179681727028323 -0.765701686798547 0.235791640457698 0.245278024789895 -9.23337937702752e-05 2.49618371687231e-08 -1.26429378357211e-05 -0.000307989800907283 0.000950318732402868 -3.99081946352052e-05 0.000889776945337244 -0.000229707871603834 0.000367304102760636
  71 3495.09108960319 ""  0.0562308029265785 0 0 0.000358332217693929 0.00181807438791059 0.00242698591898707 -0.000160434786168508 0.000114454610750876 -4.25547658519987e-06 6.03891144675806e-05 -0.000188347511077447 -9.59542819622616e-05 0.000300524161549453 -0.000154174457534738 0.000111005908326805 -0.00710641799308088 -0.0119176422667488 -0.0115370528737233 -0.0004664371741092 0.000186986786593561 0.000485740557306187 -3.37435690160188e-05 -0.00062039694861887 0.000287911344017172 -0.000650218261194237 -0.000502822775531994 -0.000480913802990533 -9.4685899990254e-05 -0.00243037875220672 0.000425790635317432 0.000241392377969429 0.000146219844148763 3.67033853391184e-05 -0.000357033622585406 -0.000245474533175365 -0.000432872302651593 -0.00501117365320898 0.00129942336873422 -0.000230120408074725 1.1051098813285e-05 0.000501405043847983 -9.20550691751819e-05 0.000989669995925792 0.000701652878583069 0.00255115933943505 -0.000227620377145141 0.000407190754565619 -0.000111872376080374 1.04522856269069e-05 0.000224508128656278 -0.000128299220756578 -9.2245313484608e-05 -4.25724343003258e-05 -4.0092850739586e-06 -0.0114980385898553 -0.0119323115715321 -0.00772132117806274 -0.000444963203372681 -0.00155987864277446 -0.00703726879497633 -0.00157674198455775 0.000475123935123913 9.77585025375015e-05 5.90784374624057e-06 -1.11407448920692e-05 3.05776468917143e-05 0.00035648346156498 -0.000288881571666267 0.000142303291000792 -0.000182774218362577 0.000255184276679308 -5.05794576503194e-05 0.0375211733929192 0.0464444621221867 0.0331140535314922 0.0038735014818473 -0.00579498091738407 0.00299434022920006 -0.512249532060354 -0.648791151182814 -0.493068800474138
  72 3680.41213254057 ""  111.319946815103 0 0 -0.000422834345618755 6.2315395855742e-05 -0.000392839423588573 7.9736413462257e-05 -0.000142393412897085 8.62492460278491e-05 -6.05618865472591e-05 4.74891200711728e-05 9.49761914211949e-05 1.15471856484861e-05 2.14669952748941e-05 1.52430794764681e-05 0.00115741072467627 0.000979402702413738 0.00142470172919141 0.000915431867882032 1.24300561922786e-05 -0.000596284771903757 0.00017063579106012 0.00116186935563072 -0.00053529969831467 0.00107775580469184 -0.000451532481244396 -6.3796919168553e-05 -0.000173997101142896 -7.27131125923919e-05 -0.000232871045171402 -1.8588298791009e-05 0.000363410522173738 -0.000957730685956741 0.000293901766942941 -2.76066189067706e-05 -0.000486265273295339 -0.000200583529693642 -7.27565443056247e-05 0.000212444133214319 -8.89297502920504e-05 3.79335200910031e-05 7.91638574424567e-05 -0.000182924844809798 -0.000513597430129153 0.000711425732614637 -0.0283845773472889 0.0500451807484608 -0.0154144531388159 -0.000720403374138269 0.00165379898196637 -0.0018449430230913 -0.000126624528790932 -0.000278427294496519 -0.000194996628101731 0.00134346984961339 0.00140589294841876 -0.000385399762446338 -0.000758873533541325 0.0040570358209565 -0.00353906438471975 0.00326631113831746 0.00392011822999575 0.00691990828975204 -0.000159401686429568 -0.000607346025562287 0.00436838542864428 0.000143988483178713 5.93224551595516e-05 -0.000126413572057308 -0.000340353292575943 0.000394144214158471 0.000211623043145546 1.16863201789961e-05 -0.00055782490720132 -0.000413469243425686 0.456271911638341 -0.812699775512881 0.258786232972164 0.0043536659509857 0.00490887770384115 0.00346065289149346
  :::
 } 
 m_exists[72] { 
  s_m_exists
  :::
  1 11111111111111111111111111111111111111111111111111111111111111111111111111111111111 
  2 11111111111111111111111111111111111111111111111111111111111111111111111111111111111 
  3 11111111111111111111111111111111111111111111111111111111111111111111111111111111111 
  4 11111111111111111111111111111111111111111111111111111111111111111111111111111111111 
  5 11111111111111111111111111111111111111111111111111111111111111111111111111111111111 
  6 11111111111111111111111111111111111111111111111111111111111111111111111111111111111 
  7 11111111111111111111111111111111111111111111111111111111111111111111111111111111111 
  8 11111111111111111111111111111111111111111111111111111111111111111111111111111111111 
  9 11111111111111111111111111111111111111111111111111111111111111111111111111111111111 
  10 11111111111111111111111111111111111111111111111111111111111111111111111111111111111 
  11 11111111111111111111111111111111111111111111111111111111111111111111111111111111111 
  12 11111111111111111111111111111111111111111111111111111111111111111111111111111111111 
  13 11111111111111111111111111111111111111111111111111111111111111111111111111111111111 
  14 11111111111111111111111111111111111111111111111111111111111111111111111111111111111 
  15 11111111111111111111111111111111111111111111111111111111111111111111111111111111111 
  16 11111111111111111111111111111111111111111111111111111111111111111111111111111111111 
  17 11111111111111111111111111111111111111111111111111111111111111111111111111111111111 
  18 11111111111111111111111111111111111111111111111111111111111111111111111111111111111 
  19 11111111111111111111111111111111111111111111111111111111111111111111111111111111111 
  20 11111111111111111111111111111111111111111111111111111111111111111111111111111111111 
  21 11111111111111111111111111111111111111111111111111111111111111111111111111111111111 
  22 11111111111111111111111111111111111111111111111111111111111111111111111111111111111 
  23 11111111111111111111111111111111111111111111111111111111111111111111111111111111111 
  24 11111111111111111111111111111111111111111111111111111111111111111111111111111111111 
  25 11111111111111111111111111111111111111111111111111111111111111111111111111111111111 
  26 11111111111111111111111111111111111111111111111111111111111111111111111111111111111 
  27 11111111111111111111111111111111111111111111111111111111111111111111111111111111111 
  28 11111111111111111111111111111111111111111111111111111111111111111111111111111111111 
  29 11111111111111111111111111111111111111111111111111111111111111111111111111111111111 
  30 11111111111111111111111111111111111111111111111111111111111111111111111111111111111 
  31 11111111111111111111111111111111111111111111111111111111111111111111111111111111111 
  32 11111111111111111111111111111111111111111111111111111111111111111111111111111111111 
  33 11111111111111111111111111111111111111111111111111111111111111111111111111111111111 
  34 11111111111111111111111111111111111111111111111111111111111111111111111111111111111 
  35 11111111111111111111111111111111111111111111111111111111111111111111111111111111111 
  36 11111111111111111111111111111111111111111111111111111111111111111111111111111111111 
  37 11111111111111111111111111111111111111111111111111111111111111111111111111111111111 
  38 11111111111111111111111111111111111111111111111111111111111111111111111111111111111 
  39 11111111111111111111111111111111111111111111111111111111111111111111111111111111111 
  40 11111111111111111111111111111111111111111111111111111111111111111111111111111111111 
  41 11111111111111111111111111111111111111111111111111111111111111111111111111111111111 
  42 11111111111111111111111111111111111111111111111111111111111111111111111111111111111 
  43 11111111111111111111111111111111111111111111111111111111111111111111111111111111111 
  44 11111111111111111111111111111111111111111111111111111111111111111111111111111111111 
  45 11111111111111111111111111111111111111111111111111111111111111111111111111111111111 
  46 11111111111111111111111111111111111111111111111111111111111111111111111111111111111 
  47 11111111111111111111111111111111111111111111111111111111111111111111111111111111111 
  48 11111111111111111111111111111111111111111111111111111111111111111111111111111111111 
  49 11111111111111111111111111111111111111111111111111111111111111111111111111111111111 
  50 11111111111111111111111111111111111111111111111111111111111111111111111111111111111 
  51 11111111111111111111111111111111111111111111111111111111111111111111111111111111111 
  52 11111111111111111111111111111111111111111111111111111111111111111111111111111111111 
  53 11111111111111111111111111111111111111111111111111111111111111111111111111111111111 
  54 11111111111111111111111111111111111111111111111111111111111111111111111111111111111 
  55 11111111111111111111111111111111111111111111111111111111111111111111111111111111111 
  56 11111111111111111111111111111111111111111111111111111111111111111111111111111111111 
  57 11111111111111111111111111111111111111111111111111111111111111111111111111111111111 
  58 11111111111111111111111111111111111111111111111111111111111111111111111111111111111 
  59 11111111111111111111111111111111111111111111111111111111111111111111111111111111111 
  60 11111111111111111111111111111111111111111111111111111111111111111111111111111111111 
  61 11111111111111111111111111111111111111111111111111111111111111111111111111111111111 
  62 11111111111111111111111111111111111111111111111111111111111111111111111111111111111 
  63 11111111111111111111111111111111111111111111111111111111111111111111111111111111111 
  64 11111111111111111111111111111111111111111111111111111111111111111111111111111111111 
  65 11111111111111111111111111111111111111111111111111111111111111111111111111111111111 
  66 11111111111111111111111111111111111111111111111111111111111111111111111111111111111 
  67 11111111111111111111111111111111111111111111111111111111111111111111111111111111111 
  68 11111111111111111111111111111111111111111111111111111111111111111111111111111111111 
  69 11111111111111111111111111111111111111111111111111111111111111111111111111111111111 
  70 11111111111111111111111111111111111111111111111111111111111111111111111111111111111 
  71 11111111111111111111111111111111111111111111111111111111111111111111111111111111111 
  72 11111111111111111111111111111111111111111111111111111111111111111111111111111111111 
  :::
 } 
} 
