# Supplementary material for: Cut-off Scale and Complex Formation in Density Functional Theory Computations of Epoxy-Amine Reactivity
Source: ACS Omega. 2021 Oct 25;6(44):29424–31. doi: 10.1021/acsomega.1c03229 (PMC8587129; doi:10.1021/acsomega.1c03229)
Supplement: Supplementary file 1 — ao1c03229_si_001.zip [file ao1c03229_si_001.zip › Final_structures/Primary/A2E1_A1E2_B3LYP-D3_CC-PVTZ-F_canonical/Amine_frag2_product-4_isomer13.vib]

{ 
 s_m_m2io_version
 :::
 2.0.0 
} 

f_m_table { 
 i_j_atom_total
 :::
 26
 m_column[83] { 
  s_m_data_name
  s_m_column_name
  i_m_width
  b_m_visible
  s_m_units
  :::
  1 r_j_Frequency  "Frequency"  10 1 "" 
  2 s_j_Symmetry  "Symmetry"  10 0 "" 
  3 r_j_Intensity  "Intensity"  10 1 "" 
  4 r_j_Raman_Act  "Raman Act"  10 0 "" 
  5 r_j_Raman_Int  "Raman Int"  10 0 "" 
  6 r_j_x1  "x1"  10 0 "" 
  7 r_j_y1  "y1"  10 0 "" 
  8 r_j_z1  "z1"  10 0 "" 
  9 r_j_x2  "x2"  10 0 "" 
  10 r_j_y2  "y2"  10 0 "" 
  11 r_j_z2  "z2"  10 0 "" 
  12 r_j_x3  "x3"  10 0 "" 
  13 r_j_y3  "y3"  10 0 "" 
  14 r_j_z3  "z3"  10 0 "" 
  15 r_j_x4  "x4"  10 0 "" 
  16 r_j_y4  "y4"  10 0 "" 
  17 r_j_z4  "z4"  10 0 "" 
  18 r_j_x5  "x5"  10 0 "" 
  19 r_j_y5  "y5"  10 0 "" 
  20 r_j_z5  "z5"  10 0 "" 
  21 r_j_x6  "x6"  10 0 "" 
  22 r_j_y6  "y6"  10 0 "" 
  23 r_j_z6  "z6"  10 0 "" 
  24 r_j_x7  "x7"  10 0 "" 
  25 r_j_y7  "y7"  10 0 "" 
  26 r_j_z7  "z7"  10 0 "" 
  27 r_j_x8  "x8"  10 0 "" 
  28 r_j_y8  "y8"  10 0 "" 
  29 r_j_z8  "z8"  10 0 "" 
  30 r_j_x9  "x9"  10 0 "" 
  31 r_j_y9  "y9"  10 0 "" 
  32 r_j_z9  "z9"  10 0 "" 
  33 r_j_x10  "x10"  10 0 "" 
  34 r_j_y10  "y10"  10 0 "" 
  35 r_j_z10  "z10"  10 0 "" 
  36 r_j_x11  "x11"  10 0 "" 
  37 r_j_y11  "y11"  10 0 "" 
  38 r_j_z11  "z11"  10 0 "" 
  39 r_j_x12  "x12"  10 0 "" 
  40 r_j_y12  "y12"  10 0 "" 
  41 r_j_z12  "z12"  10 0 "" 
  42 r_j_x13  "x13"  10 0 "" 
  43 r_j_y13  "y13"  10 0 "" 
  44 r_j_z13  "z13"  10 0 "" 
  45 r_j_x14  "x14"  10 0 "" 
  46 r_j_y14  "y14"  10 0 "" 
  47 r_j_z14  "z14"  10 0 "" 
  48 r_j_x15  "x15"  10 0 "" 
  49 r_j_y15  "y15"  10 0 "" 
  50 r_j_z15  "z15"  10 0 "" 
  51 r_j_x16  "x16"  10 0 "" 
  52 r_j_y16  "y16"  10 0 "" 
  53 r_j_z16  "z16"  10 0 "" 
  54 r_j_x17  "x17"  10 0 "" 
  55 r_j_y17  "y17"  10 0 "" 
  56 r_j_z17  "z17"  10 0 "" 
  57 r_j_x18  "x18"  10 0 "" 
  58 r_j_y18  "y18"  10 0 "" 
  59 r_j_z18  "z18"  10 0 "" 
  60 r_j_x19  "x19"  10 0 "" 
  61 r_j_y19  "y19"  10 0 "" 
  62 r_j_z19  "z19"  10 0 "" 
  63 r_j_x20  "x20"  10 0 "" 
  64 r_j_y20  "y20"  10 0 "" 
  65 r_j_z20  "z20"  10 0 "" 
  66 r_j_x21  "x21"  10 0 "" 
  67 r_j_y21  "y21"  10 0 "" 
  68 r_j_z21  "z21"  10 0 "" 
  69 r_j_x22  "x22"  10 0 "" 
  70 r_j_y22  "y22"  10 0 "" 
  71 r_j_z22  "z22"  10 0 "" 
  72 r_j_x23  "x23"  10 0 "" 
  73 r_j_y23  "y23"  10 0 "" 
  74 r_j_z23  "z23"  10 0 "" 
  75 r_j_x24  "x24"  10 0 "" 
  76 r_j_y24  "y24"  10 0 "" 
  77 r_j_z24  "z24"  10 0 "" 
  78 r_j_x25  "x25"  10 0 "" 
  79 r_j_y25  "y25"  10 0 "" 
  80 r_j_z25  "z25"  10 0 "" 
  81 r_j_x26  "x26"  10 0 "" 
  82 r_j_y26  "y26"  10 0 "" 
  83 r_j_z26  "z26"  10 0 "" 
  :::
 } 
 m_row[72] { 
  r_j_Frequency
  s_j_Symmetry
  r_j_Intensity
  r_j_Raman_Act
  r_j_Raman_Int
  r_j_x1
  r_j_y1
  r_j_z1
  r_j_x2
  r_j_y2
  r_j_z2
  r_j_x3
  r_j_y3
  r_j_z3
  r_j_x4
  r_j_y4
  r_j_z4
  r_j_x5
  r_j_y5
  r_j_z5
  r_j_x6
  r_j_y6
  r_j_z6
  r_j_x7
  r_j_y7
  r_j_z7
  r_j_x8
  r_j_y8
  r_j_z8
  r_j_x9
  r_j_y9
  r_j_z9
  r_j_x10
  r_j_y10
  r_j_z10
  r_j_x11
  r_j_y11
  r_j_z11
  r_j_x12
  r_j_y12
  r_j_z12
  r_j_x13
  r_j_y13
  r_j_z13
  r_j_x14
  r_j_y14
  r_j_z14
  r_j_x15
  r_j_y15
  r_j_z15
  r_j_x16
  r_j_y16
  r_j_z16
  r_j_x17
  r_j_y17
  r_j_z17
  r_j_x18
  r_j_y18
  r_j_z18
  r_j_x19
  r_j_y19
  r_j_z19
  r_j_x20
  r_j_y20
  r_j_z20
  r_j_x21
  r_j_y21
  r_j_z21
  r_j_x22
  r_j_y22
  r_j_z22
  r_j_x23
  r_j_y23
  r_j_z23
  r_j_x24
  r_j_y24
  r_j_z24
  r_j_x25
  r_j_y25
  r_j_z25
  r_j_x26
  r_j_y26
  r_j_z26
  :::
  1 43.5837567118433 ""  1.78054365577604 0 0 0.0289705757305922 0.0172537869462419 -0.0294778359397193 -0.0114253458243351 -0.0235219872420103 0.00468079602128384 0.0392059886183636 0.0440650808402128 -0.0188568529236283 -0.0325721561577958 -0.10951450779077 0.0114483642842321 0.0359551533570351 -0.00078398736977458 -0.0697622247830749 0.00638242678212694 -0.0254508955494097 -0.012450677936626 -0.0479458826561664 0.0107594978862164 0.0442894608975742 0.0304576940512094 0.0216287607905385 -0.0256964875834859 0.0331666101191245 0.0607400403319103 0.0201346085668946 0.0611023337716829 0.0718757691800848 -0.0419973814913844 -0.0634377361796514 -0.132544446626289 0.0311980703179943 -0.0600165912216413 -0.117950991703195 0.0302748730369997 0.00912922959877063 -0.145954277959425 -0.0225045075561787 0.0668743480299824 0.0774688622281474 -0.019419757298031 -0.105537837370905 -0.0551892296294035 0.077847230526763 -0.014548821141107 -0.0120381787284651 -0.0188620658183024 0.000836586215246183 0.0191602753325063 0.00653339219042259 0.0771775672709137 0.132837359669955 0.0615378648666114 0.126064627319255 0.106239951437966 -0.0872991772911993 -0.0222094103736788 -0.0713080329961997 -0.11333120462209 0.0665407323290214 0.0513652857424513 -0.0645994265014881 0.00719434791924319 0.0774281845641134 0.0990245008118157 -0.0606578133223455 -0.0483521832649148 0.00674802207171111 0.0440183013809681 0.050878372315295 -0.0249735667046633 -0.0778170756920422 -0.035261803679804 0.0554798933887066 0.021382029046517 0.0604224139151234 -0.0380579247235046
  2 65.223587141207 ""  0.421127651139741 0 0 -0.0324504584300437 -0.00214498432876707 -0.0124729460851735 0.00181413210475953 -0.0778507435481895 0.0362199502654316 0.0293822695746117 0.104117789503501 0.014300086129608 0.00918566951032969 0.0385808046202759 -0.0128914135263946 -0.0902799798325857 0.0174877970655489 -0.0664518647128703 -0.093700437332498 -0.179022216618871 0.0452761853376318 0.117038706809717 -0.125811726311139 0.104071247986869 0.0303181263797252 0.11845660176162 0.00254229710923559 0.0723432572297966 0.105931850375915 0.0950880679557955 0.0336220445298483 0.167999723845362 -0.033769884131839 0.0253116159694621 -0.0482305142166831 0.0347102256204099 0.124055415809379 0.160163872511769 -0.0052543649851458 -0.117359742424372 0.0935691797258021 -0.105682161557318 -0.0461276935651828 -0.0291252381215305 -0.0184202559666294 0.0145011324395909 -0.0741676373985594 0.0241755751062993 -0.00995668434383992 0.00615013440634439 -0.00967008270743636 0.0782126690854842 0.0795178384557099 0.00465742775314965 -0.033910761774153 -0.0521853036375597 -0.0308644506747374 -0.070769402432325 -0.0161779695128605 -0.00855540232236089 -0.0630208306262268 0.0410468683863089 -0.0443949595051167 0.0729372285302611 0.144787474381505 -0.0311776110777485 0.135079646321057 0.0514003307298897 0.0510586684651922 0.0952566049475386 0.0977459871865039 0.00505993420550478 -0.0547983387393097 -0.0458645800872259 -0.0258821664063458 -0.0168050141577617 -0.120377646839604 -0.00492882598499671 -0.046790786835549 -0.06226848257198 -0.0513078147370658
  3 85.018323114483 ""  0.0952462194127782 0 0 0.0147647469118891 -0.0326680673279534 0.0357656363488668 -0.0304722273079117 -0.0367458962474645 0.043384591947375 0.0106438238842429 -0.0535524326835153 0.0247893576770919 -0.0635362177918616 0.0947834722989872 -0.0894435801205299 0.038004018409926 -0.0532155881943252 0.01971580300234 -0.141090663020492 -0.0872906514006893 0.104951939932039 0.0764471260140189 -0.0881936515823715 0.0837993146648745 -0.0233070983227013 -0.131820002600329 -0.0103261357162823 -0.0399412061720448 -0.00874326569021942 0.06835400681364 0.0923584084107155 -0.0395645675582789 0.00579981876280977 -0.101966442932159 0.0354844182958593 -0.0469482783830923 0.0875407136263847 0.197046972030963 -0.137133975621568 -0.203761992681245 0.156397829667992 -0.189558780790786 0.060741499192678 0.0110776254705982 0.0267497061309727 -0.0579052167036592 0.0238841263009739 0.0100529218742688 0.00820244740189122 -0.00361400687243655 -0.0214880511800598 0.0283754262270245 -0.0289699737529861 -0.0725194665674944 0.0743841119474387 0.0202280184761046 0.0548444081632866 0.0962260252550578 0.00760850162999407 0.00156674793450655 -0.00204762120183866 -0.0136219770088889 -0.0516275996538128 0.0789336990498153 -0.0521330796229097 -0.0980225278424614 0.0390456862644232 -0.0202330465513349 -0.0438765666271684 -0.0175855451496752 -0.0343075953667986 -0.114720947898712 0.0395372483707828 0.0168869994703382 0.0512666319681812 -0.0444507786313687 0.0524974815569579 0.0427496604237869 0.0189068428898872 0.0378096353887719 0.066795188040857
  4 116.251430052374 ""  0.728398930489434 0 0 -0.00682796102257183 -0.0338985093145547 -0.0157780360232345 0.0285598189724092 -0.085122431734777 0.0141851534219014 -0.0657612336628866 -0.00835728309567274 0.0423170351978109 0.045645889624446 0.0118939949314066 -0.00847204046945949 0.0207754333912214 -0.0569987818279625 -0.0302692799874605 -0.035380999573732 -0.158358175603393 0.0157117972017367 0.11415490229426 -0.123964882049848 0.0536616538505988 -0.0840235043499996 -0.104993957396389 0.0749579052834129 -0.136563003381474 0.0524243198084427 0.0981044826911885 -0.0295442484939122 0.0436742671784442 -0.000443041023779443 0.0743728318873404 -0.0890441336178288 0.0448362097033133 0.147897970637362 0.140623572835064 0.0191035608038486 -0.0728127840706483 0.0601588518617161 -0.10618514918782 0.0418686052202187 0.0761277702248924 -0.0478095863407022 0.0336646680808568 0.0280080409084603 -0.0137232265404658 0.0255434231216042 0.00774729481852767 0.003717912313703 -0.0909411131571167 -0.0141425535943304 0.0820168206018977 0.063946461237221 0.114518724254745 0.0277123517044994 0.0629127295518333 0.133920600434827 -0.108470344747435 0.0913304231000591 -0.0533261337755351 0.0224679781552959 -0.123734285546838 -0.0304677459843577 0.11813562509383 -0.167584383827857 0.0399984873675258 0.0425284503490513 -0.0757403280494418 -0.068304803124562 0.148481197555596 -0.00771578821890635 0.00967942426096209 -0.0673688390593972 0.0369334542987982 0.035122119904279 -0.00810983728792192 -0.0531082896042936 0.030778289840138 -0.093968345982659
  5 193.753080230521 ""  2.75233054092734 0 0 -0.0415144689125191 -0.0425184319740101 -0.0174553161487083 0.00197798270191905 -0.0515215887548931 -0.0207841279712104 0.0596502536500461 0.00505205543227349 -0.0553285892252772 0.0379398215838856 -0.00394212158655872 0.014845037257767 -0.103268663963038 -0.00694283269084674 -0.0303291955214343 -0.0045777088487817 -0.0743568813567068 -0.032621190556144 0.0327932931016031 -0.0728076750472778 -0.0298045052828655 0.107309292322777 0.182602290538756 -0.073001044089748 0.203952879272234 -0.0969624458056902 -0.10518847135499 -0.0422599841738237 -0.0276169943887141 -0.0205161395114959 0.0871544494667706 0.0635911477899784 -0.034652472626478 0.00430931349156948 -0.0490158260262509 0.00257182650277471 0.0517122052153771 0.0145107381723336 0.110331711626441 0.0323158654057642 0.0414315880270004 0.0514187293509118 -0.0416272811298225 0.100453809831182 0.0253798617612321 0.00720874389594748 0.0336336229118478 0.0273853744556396 8.61116880320178e-06 -0.0120386549099819 -0.0267185597614849 0.10086701575331 0.0582578397055734 0.159109870647117 0.0555053104189218 0.14568068651949 -0.0462060448927433 0.0143740879570375 0.032147420454628 0.0338957121975928 -0.0036858449821916 -0.0595015535213708 0.00585269161621664 -0.00689442913380353 -0.0374075639289634 -0.0737059584668711 0.00361430004027865 0.0236872793066556 -0.0567930765173532 -0.0583539857737497 -0.094694930472398 0.00548052007406767 -0.0933119463203029 0.108365773328354 0.16178540348984 -0.0980971143166862 -0.126725511282364 -0.132506628719455
  6 222.814136657021 ""  0.0375130725710121 0 0 -0.0139250390476548 -0.0208166436127649 -0.00318839881753332 -0.0120654941629503 -0.0330678955502263 0.00521418313013549 0.00841509496862089 0.027897538256902 0.00952413571164068 0.00475512979353147 0.0257141710399472 0.000339052863688766 -0.0189836387358818 -0.029206655537477 -0.0400455905057895 -0.0257579797442188 -0.0320642829658138 0.0184948035140418 0.0100057656964258 -0.0508487913372738 -0.0108651297941598 -0.11586198865124 -0.269659249861312 -0.105686550993496 -0.15226731962961 0.212983437340416 0.277556356472502 0.308290755116844 0.172706055418129 -0.129919799132484 0.0268178040402672 0.407091448209627 -0.227344680634803 -0.156244555605393 -0.304325526144028 -0.170441869260425 0.166728147948407 0.0361697083511541 0.401846637312742 0.00566779126158011 0.00256294366198293 -0.00399850831419474 0.00328734510716761 -0.00357674174448613 -0.00235659321065306 0.00358663381279311 -0.00229467765877032 -0.00348712600553685 -0.00173607192166275 -0.00333236777353642 0.00044635654323753 0.0102542769147606 0.00410325986425038 0.00378642639696366 0.00898226553908496 0.00709781129470817 -0.0100740829653561 0.00622887498275182 -0.00628728300953844 -0.00467196096242605 0.00510911972518285 -0.00402782069409999 -0.00450199712165149 -0.00565596572374451 0.00545467858411209 0.00701248908177413 -0.0092408081637719 -0.0126227352570392 0.00145787267306258 -0.00277749442168664 -0.00317955620219811 -0.00213856629744039 0.00366109501431529 -0.0037219344764496 -0.00361344101480416 -0.0125174473881065 0.00783350819812573 0.00638086168045615
  7 232.496495834848 ""  0.18677695601881 0 0 0.0114380425018459 0.00403948517443657 0.00160124781469425 0.00873684685260155 0.0068236877110603 -0.000686182856150794 0.000500408858976441 -0.00231695338371926 0.00516572589515628 0.00121931436296105 -0.00675570572966615 -0.00827874880416888 0.0165458578926641 0.00212755499538208 0.00601431975937709 0.0115043781629409 0.0120765816105497 0.000801758083608603 0.00137654750694958 0.0111268769634379 -0.000809773170860942 -0.0174520059301463 -0.0525503412194572 -0.00438064471793817 -0.0337999893821387 0.027402394198306 0.0331300592409968 0.0420844370275637 0.011778222669757 -0.0097567079593356 -0.0121153025354402 -0.022883935476541 0.00380285565071509 0.00758427007069705 0.00242764338168791 -0.00538621211605579 0.000194065748952474 -0.012795960692435 -0.0316411660204145 0.0109234757054911 0.00939805214848318 0.000309730798062226 -0.0325165593919069 -0.0206139239704429 0.0185219516155462 -0.0104145377310533 -0.00350352011029439 -0.00854551628523364 0.00691037734208349 0.00914664632515346 -0.0099380342438664 0.0160496858255169 0.0249751132191111 0.0266793233558619 0.0322231829314346 0.0176079425144032 -0.0226526247778761 -0.0263163303019128 -4.75435445078563e-05 -0.0286117865297061 -0.433410576226769 -0.00171434389644114 0.342971049199327 0.012400848950552 -0.310276601045747 -0.457278737698133 0.43209498620829 0.352813808885354 0.104019471004227 0.00902155015656134 0.00525467763900171 -0.000108560157939805 -0.015950585621697 -0.0111005655154466 -0.00064579238702328 0.00866342868181376 0.00276867919493892 -0.00614056445722537
  8 241.368845740477 ""  0.449551583360767 0 0 0.0107117326163149 -0.0112724778959152 -0.053526733584239 0.0377436436112777 -0.0481339623638107 -0.0410086292980964 -0.0224960878246572 -0.0397852206687554 -0.0489055308889428 0.0827643934692765 -0.0254883307675644 0.0116206555213707 0.038253626649125 -0.03386179430125 -0.0677438603475184 0.0388324800188358 -0.0880865939051586 -0.0729820730190698 0.0644160369794029 -0.0600678009391271 -0.0299308416280873 -0.0967708593625776 -0.241988717060843 -0.0881162130002419 -0.161544348027976 0.0777077635358448 0.0572685750005911 0.149271237514828 0.00900325420350662 -0.103918628537381 0.136707743558977 -0.148596392959155 0.0730043100357867 0.126633899381889 0.0955431310763699 0.0880096470211697 0.0145592086715993 -0.00921610766926962 -0.0848446471813852 -0.0724231308200549 -0.0307736393437708 0.0465518128218084 -0.0547764911874255 0.055507695554423 0.0388381048055572 -0.0423096756083788 0.0286368080063483 0.0464073905231689 0.0161288595525934 0.0295063217742355 -0.0121957229023395 -0.140533877448406 -0.0593913570650765 -0.0756552420124134 -0.138088139332547 -0.093188089828814 0.142524367158457 -0.0715424438818941 0.0718635933336133 0.0590964065069004 0.0544471561532338 0.0320626144670435 -0.044003895651822 0.062060659941316 0.00577875177896764 0.024207796094025 -0.0103447408257061 0.0540482149478822 -0.062426809382026 0.0428949957700255 0.0360684183189488 0.00175203239637006 -0.00255634960147174 0.101342837692764 0.0151577658727402 0.0890493282962432 0.0636115130139161 0.137545152150607
  9 261.106407592938 ""  0.456969761335847 0 0 -0.00483308065476381 -0.0260081418993098 -0.0142743584707248 -0.0300805869280372 -0.0829574659758215 0.0323079863386884 0.020802469962665 -0.0471060457561175 -0.0414925587215658 0.0133588651492447 0.0419379785882676 0.0436049210312737 0.0305741533634548 -0.0673120685776225 -0.0707889654377251 -0.0899420968781539 -0.158889829835869 0.0300179712821653 0.0614362445462259 -0.122461223635688 0.0775981669199223 0.111095757939661 0.208174655162585 0.00449502563558657 0.178079835837726 -0.206346756169583 -0.238555773926621 -0.189864235079134 -0.163773678331513 0.0677005024431408 0.0909260774319914 0.218041278220317 -0.0745843921814314 -0.0251782308469795 -0.0674050474022275 -0.0280590484497428 0.0222870231880799 0.0976219264845557 0.257938289595489 -0.0108846775656347 -0.00116902142829818 -0.0257881222910122 -0.0142068107900656 -0.0218732864981979 -0.0112972756971539 -0.016204756544194 0.00618950339821652 -0.0249786962581627 -0.022354774781459 0.044049515372869 0.023545058190183 -0.0495437736108877 -0.014415389200516 -0.0916106176105242 -0.0184111887013693 -0.0711818217174923 0.0328889526703322 -0.020263520701891 -0.000405921236891679 -0.0384769473606367 -0.0763855032422875 0.0874291244442444 0.0394584689301683 -0.025638742324795 0.0392821521822317 0.0121781023977687 0.0280910949150754 0.0422202868353412 0.0775182154310598 0.0500116742277902 0.0825805760391504 0.010360232729989 0.049667546706174 0.00449786486975829 -0.103636405684592 0.0513438536431045 0.149367992779378 0.16551569986617
  10 304.434191033466 ""  0.846600353313707 0 0 0.0576935463075345 -0.00810940198457958 0.0352998875387756 0.0869623101677212 -0.0104153443896204 0.0182315899492259 0.00905899492384139 -0.00362774578316297 0.0803496319702133 0.00844315088798314 -0.0584427144536179 -0.124546011983267 0.0575843141306322 0.00151488657190855 0.0674797446412375 0.0473163036513206 0.00172316639620882 0.061266849694618 0.0868611827309122 -0.0074229901435097 0.0290604843375836 0.0567775800034095 0.0809584220509464 0.142368648331477 0.0498362463625307 -0.05683244256836 -0.00715759900393869 -0.112766010462823 -0.0347985039519172 0.116776409334159 -0.148004889201048 0.0817045512220656 -0.176040225837017 -0.00898393421442792 -0.213395595837652 -0.25962369296744 0.0900920566280617 -0.0958123071669886 -0.0700081170309098 -0.0381784067314484 -0.0272139229947255 -0.0014615127836977 -0.0450826000221395 0.0462049404061517 -0.0131869701270699 -0.0319159208011886 0.0199239390326587 -0.00506813033792494 -0.023412172269876 0.0628977726610796 0.0298369295815667 -0.055908471998496 -0.0504317192635286 -0.0518446092246872 -0.0735369496629665 -0.04397896077992 0.038049916371083 -0.0411477952305327 0.0362997043360648 0.00262357657842822 -0.0373890834163401 0.122731832977541 0.00507315974102348 -0.0118143193715251 0.0794453776723563 0.0714617252460396 -0.00613815305654806 0.0369088024781446 0.0725340385064292 0.00267902879435501 -0.0277588304140554 -0.0168692221750646 -0.0565360425750809 0.0565854270184417 0.0359325351664753 0.0246065003601813 -0.0452937683278932 -0.0229464500655224
  11 314.808807893399 ""  0.0212697455169944 0 0 0.00643955980681364 -0.008327138717866 0.0460269429522234 0.00341568192296818 0.028178064737289 0.027888406066657 0.097016877101531 -0.0673126942416408 -0.045945294946666 -0.000933704533911959 0.00414703084989649 0.0383369936204105 -0.0150294659004431 0.0126414022161554 0.0691445763737405 0.0257341947817656 0.0484485257604058 0.0244796114178917 -0.0200731287315201 0.0358541792381815 0.00955383762897749 0.00811097652749127 -0.178975977747266 -0.219666287718324 0.0536698448401118 -0.00717806730944922 0.0555847238796501 0.332179894280518 -0.0739108489937753 -0.0659098824047715 -0.00804937366836068 -0.0999129072650865 0.100774509343006 0.039261766724745 0.0881796171934761 0.0805171043855263 -0.0393175012061951 -0.00228523409105174 -0.0710344619020822 0.0104554652243193 -0.0143011813085492 -0.020487618070494 -0.0189030557324895 0.00245390638748613 -0.0675356731894584 -0.0226410794020338 0.00738545996940289 -0.0630874572596407 -0.0536043036429103 0.0854688979143781 0.0498711228962173 0.0473422978649633 -0.0283649638156899 0.0103951985171108 0.049796717502206 -0.0238181793299173 -0.0413742218876497 -0.0217162898840074 -0.000420849458343042 -0.0701894696499361 -0.101154622940089 0.189793569452498 0.0247190640915853 -0.0744097093482583 0.145498640405601 0.104276391502015 -0.0117641278922629 0.00671856189554528 0.167914296946367 -0.0238470286921107 -0.0346529517785714 0.0400273334165608 -0.0718315756002756 -0.0270323001262344 -0.00574229519333929 -0.0394469851542637 -0.0622782519738274 -0.0459558128197658
  12 409.584527635556 ""  5.62136567378437 0 0 -0.0139695972843791 -0.0674946696076767 -0.030587716754279 -0.0569835950400207 0.00158444354936803 -0.0830355206265158 -0.0178851193698217 0.0513262414850752 0.05053742545065 -0.0087112290442188 0.0223386522168436 0.00864126320819393 -0.00285569276178139 -0.0820038083994174 -0.0595498467984584 0.0311553493980032 0.11154292743035 -0.0796925658983513 -0.133177640693028 0.0132129856445236 -0.195666621722225 0.0287648022542448 0.0890427978848977 0.164291585866901 0.0233530683760303 0.05540904547255 0.135720222510837 -0.134345268821763 0.175763500712198 -0.0292777203626151 0.100426232222376 -0.0249530993623841 0.0147188825140773 -0.0309566622196097 0.0838036943660175 0.0931888374407056 -0.0309238689411168 0.0415889781329167 0.0254952197088524 0.0488139259087482 -0.0580251326136641 0.00133028338311646 -0.0574328978070567 0.0485847111501391 -0.0421355901217672 0.0244786880374049 -0.0545236469216854 -0.0326394326776391 0.0353894252503768 0.0141216549759294 0.0646706116438355 0.0491748807229798 -0.0761336255955647 -0.0212527090251673 0.0537516278453517 -0.0869315224020777 0.0173179201367618 0.0396552211345645 -0.0727877767047122 -0.0331707959231374 -0.0305274538433167 0.153503467182421 0.0338411621585661 0.0616752367188669 0.0320494974598396 0.130707639447032 0.112931738762698 -0.0223062060003622 0.178872863477922 0.0457866353514767 -0.0160490477120234 0.0266423716846419 -0.0379410480835374 0.122844359196678 0.0740634367892264 0.0426129431491097 0.0178926631064975 0.0999691354873258
  13 449.658458201403 ""  6.72886876148662 0 0 0.0338153757521382 0.0913993526603998 -0.0232148329187161 0.00517227334679755 0.0115875745274557 0.0742536039925186 -0.0444575427903769 -0.0053740406970331 -0.0564609072050432 -0.0328459719587197 0.0124792053410544 0.0398230997078452 0.0215587677671756 0.101690580236299 -0.011555317137189 -0.0930116008850995 -0.119711860328053 0.0651770635512648 0.0885817815191334 0.0104920831976472 0.234613220114023 -0.0627130663065581 -0.0811352998959707 -0.0402566306073469 -0.148770042083404 0.0171735530920214 -0.170625783761573 -0.0254244671524718 -0.1023289901563 0.012780793815396 -0.060969169923867 0.0568219529448877 0.0198865955052509 -0.0322009517058505 -0.0271998784140372 -0.0013485172800927 -0.018731614972472 0.0112980660412048 0.0666026244420974 0.00324283743905999 -0.0305294599471857 -0.0275288105946799 -0.0408418049321669 0.0572701917419985 -0.0331144976003841 0.0177052944624579 -0.0709378507574702 0.00984878978258719 0.0730332231401954 -0.0359535889294036 0.0559771443457632 -0.0208730730047156 -0.0128714709736844 -0.0350414428869693 -0.0156528926799971 -0.017646416733079 -0.0255445206339086 0.0482169255745325 -0.0870795402472102 0.0324231875488526 0.0429206567576303 0.0706716529600742 0.017008203729417 0.14551457715194 -0.0706821726115003 0.116511631397694 0.131892224321489 -0.0110910331532914 0.0919584314027566 0.00351951739360843 -0.0223606076202978 -0.0533299366266988 -0.107112101756982 0.0849594166493711 0.185490982809838 0.0432622766927071 -0.0961945985413747 -0.157148263947783
  14 479.469671326352 ""  0.576693004518564 0 0 -0.0370210160672214 0.0381467625687259 -0.00925542942745461 0.0295074751451378 -0.0197047967235795 -0.0136872086572805 -0.0545935171705487 0.0288089172935485 -0.0363697628686128 0.0425395931150645 -0.0319683188096057 -0.0419052490000188 -0.0674183490109385 0.0548835106354101 -0.0151856612964096 -0.00241405617945817 -0.0994828710591174 -0.0439039887236024 0.0868670316243884 -0.0417419873800948 0.0262349145151515 -0.0547096831793452 0.0157332586394202 -0.0232534044222416 -0.0786171651739759 0.029174623098155 -0.0755037159905942 -0.0678061257049557 -0.000144158893866782 -0.0141171354229056 -0.0067962922556045 -0.0146069686839636 -0.042780767739889 0.0402840778525205 -0.0627368857035165 -0.0705685013860821 0.0623038748093088 -0.048096034091345 -0.0520294958915656 0.0265372353373656 0.0299174872071068 0.0856323126057847 0.0256449983301453 -0.0276438930140425 -0.0929078585664189 -0.071555978967353 -0.0519079927831512 0.00863921669094547 0.0135149580687054 0.00654055964506876 0.0119920370722208 0.0657523841214003 0.154790781316951 0.289114454947598 0.214107337063475 0.0586602287560178 -0.0780944408941651 -0.0759780045194619 -0.0227883789638227 0.0407799855009271 0.00697396551681598 0.109301873790723 -0.0441786002610792 0.106590927326177 -0.0364614897501095 0.0930435061637366 0.0491499249965068 0.0405854627383574 0.0168735145265377 -0.00608333273126652 0.0241434731652508 0.102812979760001 0.0143039122907084 -0.0423598083895201 -0.0974883762188113 -0.00697790663935049 0.0105525980273809 0.0769724345863705
  15 516.676941916521 ""  2.814510208146 0 0 0.0157532857014839 -0.0517951715262451 0.0230611748086802 -0.0113146730126126 0.00600069161581395 0.0017350559060611 0.066799277511583 -0.0371326978123045 0.0479132815086113 -0.0168077008178074 0.0147232957025636 0.0141118042015628 0.0599905674535272 -0.0787618892175012 0.0233935983204433 0.0380227507271816 0.103113826555144 0.028820535193414 -0.0767709384265074 0.0217364789741126 -0.0754255225974639 0.063924160061628 0.00733112120269666 -0.00663476774554552 0.131352552596717 -0.0549564992000217 0.10505821766282 0.100553623146443 -0.00704707762462011 0.0229079000792674 0.00739129701176087 -0.000670854478616258 0.0184822473406862 -0.00661753109693862 0.0387220690213439 0.0283211731419868 -0.0362090210636434 0.0265978675079555 0.0108660306766964 -0.0540025486160768 0.0613531031095298 -0.015305188109825 -0.00431444711628463 0.014333811703796 -0.0446819072750449 -0.0851264148555859 -0.0559996670397223 0.0697708324626731 0.0492782328452038 -0.0272486172521302 0.0172825966342224 -0.0985640875629986 0.207003041208389 0.106896442651303 0.00404484215647604 0.132066068319477 -0.114705251379243 -0.0588701651763907 -0.0423699448321249 0.121731077288689 0.0807221545757151 0.0537344996117541 -0.0559161923044652 0.213813549550057 -0.14332980881261 0.102346525412521 0.0714392042774218 0.0901415969694444 -0.0716019432341987 -0.00881396531677982 0.0220128361963177 -0.0874506648598636 0.150038385442297 0.111557456159197 -0.197386347941807 -0.0315772991269938 0.0745841087063674 -0.0110098149113286
  16 553.056680908711 ""  3.11035834363495 0 0 -0.103958698329709 0.000276455377617803 0.0644448205770156 0.0380944809494289 0.00572994760604937 0.00893186785282734 -0.00411015264305376 0.00639973055691723 -0.021418422060079 0.0427343173672086 -0.0260818364877906 -0.0387275831868367 -0.112090557184183 0.0127809841870516 0.0787810214129864 0.0666390995025339 0.00637893158435384 -0.016901248957241 0.0334607331118505 -0.0131200529901549 -0.0585481280535938 -0.0391709119298301 0.0745726650042841 -0.198245725987679 0.0967520894824769 -0.0405944880826375 0.0154649331104418 0.117279076988635 -0.0295058763352021 -0.00669363914677122 -0.0643336290285375 -0.0330119828857176 -0.0143789164338742 0.0648129146231131 -0.0530449964163045 -0.0879816122273998 0.0593483224326927 -0.0568869351968379 -0.107904333809116 0.00187583225289404 0.00106236101582159 -0.0670066554206278 -0.0337780248698244 0.0206757207543081 0.0261541710402259 0.0660459363624944 -0.0276505437891578 -0.0203415933135527 0.0541124386703689 -0.0531981371572376 0.0361194395816931 0.0199660287334132 -0.0760734333143067 -0.140561208458963 -0.0567358702592143 -0.0265708743759463 -0.00238225013507916 0.107663217495825 -0.0912437242451737 -0.0412543738861274 0.0364386689359897 -0.0354137155856231 0.0395473648293541 0.047764779429867 -0.0442864949716195 0.0387270992530907 0.0748247776869753 -0.0648488568487128 0.0669542241250858 -0.0756456607117715 0.0661849434223801 0.0253300067301667 0.133803764750632 0.153214761835096 -0.0802586811714766 -0.12799119103096 0.18275490462866 0.201042991835727
  17 586.974918701637 ""  60.6864736470304 0 0 -0.0175856911588895 -0.0192002502681937 0.0169357993173103 -0.00450684465910928 -0.0142286263812111 -0.0167713265397929 0.0188632025236376 -0.012117682063885 0.0174253663422838 0.015794674708818 -0.0067387997185582 -0.0140695317583018 0.0162107818506314 -0.0458218140864498 0.0047225438571679 0.0285443621315654 0.022524761499648 -0.0194202421781386 -0.0264309356763343 -0.0180492440004428 -0.0717937672157855 0.0180815101635406 0.0290496573244355 -0.0265065860851431 0.0721241293182682 -0.0326177565633215 0.0494471406522871 0.0417887147200197 0.00183373190096689 0.00514484219724496 0.0244182384599677 -0.0105816221915921 -0.0139837781373689 0.0228698255356701 0.00213545895894312 -0.0120379962837465 0.00415014055830098 0.000430439101229366 -0.0145815587812809 -0.0301942456266272 0.027807358349551 -0.026751942990185 0.0362345705567014 -0.000245177632580761 -0.0371356221285266 -0.0101615414485975 -0.00708786768441995 0.0143289017894981 0.0144679587659526 -0.0225434291508554 0.010964664209383 -0.0784416437148849 0.0469331503089063 -0.0596670348369478 -0.0325970229459393 -0.0287600211180548 0.0159008265709647 -0.00479182072752764 -0.00316188111869844 0.0315042740961297 0.0337068909484716 -0.0488092525851775 0.0133617398744829 0.0384268538644848 -0.0621823441932929 -0.00950760661759776 0.01055576032598 0.0177758678099994 -0.0325759075618413 -0.00194804627770664 0.0742214858164627 0.00989000804582562 -0.52901215294135 -0.327767260155189 0.592786371426005 -0.0289771550813812 0.0739700832383962 -0.0253902766431798
  18 759.641683595394 ""  44.9872460901135 0 0 -0.0247609819695543 -0.0443124261969291 -0.000261786385627971 0.0498935654916946 0.0123939713004154 0.0779559930271782 -0.0437203097402481 0.0275597675726345 -0.0529672177005052 -0.0144757640957416 0.010039948832435 0.031503142021881 -0.0114274180063649 -0.0517878883539341 -0.0171564294107399 0.19059548256803 0.155588065174018 0.0563230360181531 -0.113182607117214 0.0708314333439608 -0.0532847996151297 -0.0508029299008299 0.0681616171395921 -0.109441781229765 0.0110837157962734 0.00376590008829977 -0.0250888812214852 -0.0173784302791325 0.0480339110230107 -0.0712443394360514 -0.183675169807606 0.0649802574097341 0.0333344768623156 0.108250641085282 -0.0172911732839592 -0.119442697144112 -0.0825507089654964 0.0322818280047591 -0.0486652896575587 0.0192347925663059 -0.0440204055467849 0.0266290459719949 0.0151141357502045 0.00481279266738211 0.004413985831565 -0.00829840215238761 -0.00321066136349834 0.0032043964386024 -0.018931114088352 0.0229969056195902 -0.0159782466262988 0.0666013374300641 0.0246605508301951 0.166042094424878 0.072956167286988 0.0726636546180276 -0.110451992266814 -0.0404081039047291 0.0450714508515415 0.019400886277747 -0.0256968274762509 0.0235997844855613 -0.0107620909973478 -0.0376975649414532 0.0393380551512362 -0.0206272545617975 -0.0217041177562755 0.00605216323060347 -0.00193859094720651 0.0272580386379965 -0.0415934912376645 -0.088122449781559 -0.0880993877731322 -0.04915826799192 0.128254691682234 0.0934040028493066 0.185646881568827 0.504606007904739
  19 797.369474508453 ""  36.9883335672958 0 0 0.0138643278275982 -0.0148260355145645 -0.000902889594370545 0.0123999460227403 -0.058136885353803 0.0602092233747917 -0.0224559673821459 0.0251492295782069 -0.0358442054215125 0.00832702699884808 -0.0230190303085918 0.0165659839963491 0.00514787808655414 -0.0414845333997908 -0.0922324171105572 0.347713449336725 0.232549551017671 -0.0285907527695987 -0.349159843492182 0.0921474381407062 -0.165844906536657 -0.0272346206429027 0.00721311803995586 -0.0350284368681213 -0.0467191268858783 0.0259435734642509 -0.0753267599819099 -0.0357450830564144 -0.00397465308176827 -0.0145025398823259 -0.0590937474601512 0.129700408201307 -0.0594418025217847 0.287565142585688 0.0328689013816456 -0.210216297191667 -0.261862845226191 0.156187152347431 0.0245644972975427 -0.000306342301696802 0.0218521989446165 -0.00946588110585955 -0.00590653440626967 -0.00292879549934711 -0.00282687470629394 -0.00486392884813102 0.00196447386846908 0.00635595964066435 0.00192201513311349 -0.00478995764731283 0.00499587107388805 -0.0525094343743016 -0.00932232938992171 -0.110903330805351 -0.0277816830532026 -0.074394688333824 0.0892829600388974 0.0155643747106568 -0.0234420050435604 0.00203910295711209 0.0116151018593015 -0.00200476050225961 -0.00454729091996226 0.0267697633893583 -0.0262192824184565 0.0116928459203164 0.00291098571866343 0.0190536871336776 -0.0167023624570755 0.0106405530114429 0.0194447824428299 0.0494880082304982 0.0466461473056663 0.0224456210416677 -0.0704185784508759 -0.0437459507961921 -0.144112463387675 -0.385626653479554
  20 843.778638146048 ""  15.6367357824471 0 0 -0.0226952801595392 -0.10524014657054 -0.0263760776401229 0.0536662428908563 0.0612116326694261 0.0438629829461589 -0.0425286510722201 -0.00823734525694175 -0.060560851115159 -0.0114676059481699 0.0439072939769235 0.0327449916078027 0.0562779351584735 -0.132319020413959 0.0405304134078646 -0.0649133175983975 -0.0332979992254626 0.0812006177576239 0.233809471298414 -0.0633245107768144 0.00847290135808652 0.00946566789138252 0.121560452801591 -0.017739926665368 0.0993106689953597 -0.0138966536225149 0.166464448449309 -0.119871063093238 0.218700705540757 -0.221932537788296 -0.276640512333621 -0.0284088405004296 0.128500835530178 -0.126759032969512 -0.0903869594432144 0.0135057133823948 0.18310224969032 -0.132428951900638 -0.132664510461652 0.017477887722165 0.0203805838769292 -0.0141344973118711 0.00155489514765219 -0.0016298315290929 -0.00235343869232591 -0.0181664294338007 -0.004364613362356 0.0187544955528937 -0.0154775814863789 0.00672695695851565 -0.000824195844592862 -0.0513267462782121 -0.0108522381242913 -0.136074004720385 -0.0250456453351492 -0.0855520723001664 0.101499265855607 0.0195240195939777 -0.0405817464182254 0.0248954589166983 0.0097183233995904 0.0262224555072334 -0.032479154838903 0.053479587588234 -0.0509391255423658 0.0205743155596754 -0.0103841382458681 0.0712171271001215 -0.0565013151634562 0.0358105094227239 0.0116826967903125 0.0306845644984056 0.0141133329632247 0.00029672538986302 -0.0273381211192369 -0.0594563824101945 -0.0637383578031213 -0.272116587254002
  21 858.690437278692 ""  11.9211975881277 0 0 -0.0100481102982867 0.0199856652534022 0.0245929548159627 -0.0170167929601521 -0.00757024857964516 -0.0150274061468917 -0.00608774936314119 0.00933982802692732 0.00305618774077244 0.00598231683347877 -0.00751480070911952 -0.0117574035095612 -0.0171714700254528 0.0240033846769249 0.0227700650912064 -0.0122817329005563 -0.0258339937973545 -0.0306738110920267 -0.0131165066952294 -0.00589892405870534 -0.00144737101467857 -0.019363641893165 0.00856159734139769 -0.0378102440217045 -0.00505254944260939 -9.94604810172651e-05 -0.0227295614606616 0.0277365027582878 -0.0293263962984495 0.0284602945207153 0.0595834512246172 -0.00926553214284996 -0.0218114497483197 0.00220232175935201 0.0115672355618694 0.011201675704044 -0.00548009600154529 0.00807598155659516 0.0162890407957243 0.0453406852793605 -0.0788175636559365 -0.107312542717687 0.0545071055570469 0.0503861479053831 0.0835997365581011 -0.0596548789462655 -0.057686128301623 0.0272796142768579 -0.0775559734488688 0.0405550210815158 -0.0318022033745504 0.0649408676642255 -0.00992950613797083 0.00347252549162365 0.206441070171117 -0.124129486311494 -0.19665893122901 0.0616574583754527 -0.0880521810741109 0.142147688575339 -0.0202427698542989 0.170530559013818 -0.156651854113826 0.140434794025379 -0.122067647235421 0.0629377253426883 -0.0389303146068183 0.229301844691989 -0.169949062156307 0.00615924036211207 0.00944782666876127 0.0234541489016516 0.0370459417296916 0.0245253429591265 0.0669453230602145 -0.00165441489213868 -0.0200131034188002 -0.0478504084970799
  22 923.16060729529 ""  7.30523888101621 0 0 -0.04413936545997 0.0266446401369151 0.0741616224025386 -0.0299260467927032 -0.00798384052573975 -0.0114303554362354 -0.0690499352637889 0.0257994343496739 0.020208750420203 0.0140426424320715 -0.0152964244476144 -0.029160370541661 0.0823132714069301 -0.0334083557283128 0.134824499770092 -0.0673945995384408 0.00324370784547293 0.0309943829558275 -0.0231203056989477 -0.00687104677420324 0.00991698355439064 -0.13446393433515 0.204810771095074 -0.363729884509462 0.171132433714488 -0.10563970686889 0.0435631138331126 0.19454307197038 -0.0597588746059958 0.0551419715378058 0.162180514187235 -0.0421243341705589 -0.0434324841575347 -0.0160305311163376 0.0322173065146676 0.0503582337737493 0.0107253163776906 0.00743576970980831 0.0406495993402504 0.0498711802608191 0.014585617892071 0.083789417459967 0.00165738498023283 -0.0139573440369823 -0.0144955480153583 0.00861879146409736 -0.0253491776420422 0.013917910959666 -0.0270672315162471 0.0139453821245064 -0.0362402797509132 -0.0635747408149566 -0.0293663267084894 -0.110721737639762 -0.0804702608148611 -0.0606628366715442 0.237170629321351 0.0217572034235524 -0.0449956818277854 0.00998975414692928 -0.0749063930890756 0.135117515085955 -0.0697949525050501 0.00620976203125745 0.0268166063482534 0.0312286818001829 0.0350594750079378 0.00904349303366321 0.0343726913243709 0.0613295626562439 -0.0115551211113166 -0.0764281913759422 0.0099731355410255 0.00562823437065461 0.0065977596951191 0.0503296567731549 -0.044556059589646 -0.177376974520761
  23 943.361549575754 ""  15.0051089045564 0 0 -0.00414254426867069 -0.00188330527047505 -0.0341520411337329 0.0121247599652981 0.00231542536598448 0.00394609495604847 0.0245908933590903 -0.0207028076654652 0.0114924203480166 -0.00302293585455557 0.00761048989837255 0.0167460168686011 -0.011056498292748 -0.00512606905589321 -0.0550574334042111 0.0341870902296045 -0.00986867804210123 -0.0273778690815406 0.0134100788650846 -0.00485795879650442 -0.0170746150985605 0.0420327989244677 -0.0437728204175405 0.0874276730296589 -0.0055152020160054 0.00216320348701247 0.0274975288320427 -0.0280574670379699 0.00995149195295074 -0.00541972814916415 -0.0972393437838683 0.0238980406092591 0.0258135781233157 0.0191554973017857 -0.0238190026610082 -0.0382632726248227 -0.00347114489870838 -0.00634582862879185 -0.0313827745555043 -0.0554930727535387 0.0272398346493612 0.0516585191796289 0.0497722999908498 0.028593941695996 0.0651713143025009 0.0206241803657005 -0.0786252303428973 -0.0674431387928825 -0.0154300176097128 -0.0362493412156363 -0.0967615812023431 -0.101982210014767 0.0854468421084741 0.0656955729153276 -0.0710928120679719 0.0646741895984286 0.0321377931327995 0.0272522225545009 -0.0236401084913327 -0.00352879889720621 -0.241705327487009 0.36423896358645 -0.15461915754363 -0.0305151557417164 0.128678491681806 0.11524198529078 0.202632341781954 -0.199164908463196 0.284891054758891 -0.0213003096709606 0.026717679082406 0.00061922255004695 0.0259603336032875 0.00484129563639265 0.0653278234813352 -0.0209121039458962 0.00186606338614987 -0.0507339827425422
  24 960.132308483142 ""  10.421468758283 0 0 -0.00864810731063627 0.000500030699191636 -0.0156311513885014 0.0134571561503944 -0.00496946003622538 -0.00226097330124867 0.0454508211350653 0.0111679840593576 0.00662077834398782 -0.00870730448013398 0.00968949431035686 0.0100242141310137 -0.150512657111786 0.0647406664703886 -0.100507738342279 0.0208020580149178 0.021498617871432 0.00853587002913241 0.00652107098594531 -0.0150924829919463 -0.050217448536007 0.0395541546882639 -0.155024965985467 0.150826870595967 -0.14887342550635 0.0720740740284461 -0.141469948291168 -0.0442164390109778 -0.0853528550758379 0.087008071314612 -0.0604974930290444 0.00283526943427715 0.0241365018179757 -0.0174029091508477 -0.0127716992677732 -0.00363284691575786 0.0141838985663137 -0.0144206142326598 -0.0211298218364829 0.0499475145258731 0.0786787960679939 0.0301891527669076 -0.00625999238124577 -0.023624465562212 -0.0286909743133386 0.0246503031961536 -0.00951836400616239 0.0246432635337084 -0.0674107792789726 0.0093652854310161 -0.00811729852285078 0.0476482597703564 -0.152016395475288 -0.250043789758765 -0.213870645134847 0.0289758023371169 0.265870260387468 0.204065988398834 -0.236646000265659 -4.21727661307674e-05 0.00393953650608355 0.157403514983889 -0.149532953702535 0.188408762342636 -0.175132167104956 0.107337963681808 0.00543369934791696 0.226449767955033 -0.139937026374775 -0.0194619994976262 -0.039733025519766 -0.00689602656306361 -0.0318204666683274 -0.033977631461548 0.0125393902639501 -0.0739350474051386 0.103337127205421 0.210041695219751
  25 984.492556353585 ""  3.68865983097152 0 0 -0.0540684138933171 0.017101541144844 -0.00729414023776784 0.0404891009390791 -0.0444807580830579 -0.0385255579682837 0.021597970524819 0.0329650544302707 0.0632318524588156 -0.0389922939719564 0.0580653960849019 0.0502878596534166 -0.125789717608171 -0.00895782882540565 -0.230562813383485 0.100249469315423 -0.00734225032355666 -0.0678806375754542 0.115306738488377 -0.175640337726936 -0.310701933744434 -0.0596530567791928 -0.0816063073388874 -0.0904510828156604 -0.0610385616086354 -0.00832064502348619 -0.190588402406387 0.156052488530862 -0.249385187229155 0.255390191767318 -0.310857922242137 -0.00516211482429323 0.13896346678497 -0.120848114250086 -0.0849497001916856 -0.0121233156651815 0.106522323152004 -0.092225136438536 -0.129655939584321 0.0190353413947579 -0.0351890843350017 0.0106315070564472 -0.00283096525633078 0.000612464636886781 -0.00234451681699836 -0.0104325202569836 0.000656818598064813 0.00927192925064761 0.0163421472157468 0.0121952229474346 0.00453521882635537 -0.0299275366572924 0.0351172694656602 0.0335977465516587 0.09604240711262 -0.0819612263042559 -0.0130567567714688 -0.0741465807002001 0.073570678848782 0.0107261906696935 0.012131194637871 -0.0713281179086372 0.055936446847379 -0.0666047174637425 0.0566566666518678 -0.0545854815815632 -0.0296153425772716 -0.0415785771459624 0.00901763926638026 0.0270128305184316 0.0183239624071571 -0.0223650741131667 0.0154130883345018 0.0233719679514398 0.00284820397537779 0.0181499019712446 -0.036499955837753 -0.155995513009745
  26 998.808027169041 ""  0.683585200906767 0 0 0.0610924709995027 -0.0671371906950769 0.0583198850838224 -0.0174997205658576 -0.0229322329110284 0.0524878506221815 -0.0183473248911742 0.0750521757103532 -0.0495990956288993 0.013645445428051 0.0211974803215137 -0.0611045155507567 -0.0112181040814289 -0.0810394396128042 -0.125335051137289 -0.0841190665254542 0.259136086543804 0.325974121218851 -0.0245289394239305 -0.0863193835298631 -0.164958354053194 -0.0645734167520061 -0.0529348514937649 -0.0682120145510007 -0.162851006970991 0.0859666742712629 -0.260907694983846 -0.00437758529375267 -0.0968692782986218 0.0722532995423495 0.213244319780693 -0.154083835576735 0.00330329294569178 -0.219249157236612 0.0395762372999936 0.199529584339579 0.211068200645755 -0.0867122144732674 0.0191477639386987 -0.0354222960170072 0.0211219331431986 -0.028898655043364 0.00679514779238645 0.00862829855316217 0.012280573766544 -0.00600325909228169 0.000516501018561276 -0.0141527452781183 0.00965028592511466 -0.017534714709526 -0.00768423394845964 -0.0320313498448626 0.0504837941435222 0.0124102198265726 -0.0459123067612112 0.0664486283700769 -0.0526808117712009 -0.0149263884452743 0.0190452418439924 -0.00730356419954113 -0.028318529528911 0.0303885943535743 -0.0056142959160036 -0.00567696002611144 0.0177370217680206 0.0201874865017843 0.0388590030216788 -0.0552939138865785 0.0582510763664681 0.00482779141982714 -0.013796094674215 0.0265898428251389 -0.00914982864903545 -0.0192773046722471 -0.00967678265978086 -0.0158860869875554 -0.00395089797763064 0.0221422298125177
  27 1035.04200881508 ""  1.81125106299236 0 0 -0.0622971917582918 0.00179545860364265 -0.0315957215660255 -0.133623074710052 0.0515317568212302 0.0885823110772137 0.0417029482498409 -0.0218484153545156 0.017636189269336 0.130398489581042 -0.00215030002085841 -0.0323869122966674 -0.107674946115114 -0.021315233636927 -0.188681928239978 -0.113941184936175 0.0551916426778651 0.0739190859628945 -0.135001515864162 0.0427797166939884 0.0625019532905457 0.0541617454491496 -0.0939482275199522 0.131635366122518 -0.0453545093415828 0.0200231285234083 -0.00218490373865457 -0.0528378814031933 -0.0208045759801584 0.0276110271753312 -0.0584280083007792 -0.0192772656098734 0.0130158910840151 0.128420763130663 -0.0910993212222513 -0.118350882165943 0.206290760234819 -0.0908739221826324 -0.166311856550926 0.024927560750113 -0.0283859309547874 0.0162511671777623 -0.00450825596620433 -0.00608720109951567 -0.00905554170235571 0.00527491944763413 -0.018698568830958 0.0229874759443626 0.0035660161202721 0.0259112654292037 -0.00735380413056578 -0.0291369154100758 0.0234992882071766 0.0111590772179781 0.0410762530064839 -0.0474767823816111 0.016614185862545 -0.0341718903551965 0.0230219724717365 0.0215227067300272 0.000235121766166405 -0.0356281360021416 0.0298453557229537 -0.0617606191148468 0.0582373520584012 -0.058252064126406 -0.036756053984402 -0.00917462481514426 -0.0145001949708283 0.0130903163972882 0.0113313764543899 -0.0373431113640358 0.0253344945640576 0.0481948233865729 0.0369157124803959 -0.00925674926865868 0.00071299919938957 -0.0964247861896926
  28 1071.55657650618 ""  41.2092432959232 0 0 -0.0141368884076091 0.0032524952694289 -0.00168612628560474 -0.0265606481686121 0.0107544226219406 0.00342451449720441 0.00192356190531858 0.0022550925442349 0.00926515985145079 0.0218597779508543 -0.000530150487489976 0.00385127399913339 -0.0312978496192961 0.0130319372073488 -0.00600763486608022 -0.0216619121491096 -0.025201143713763 -0.0271879458176864 -0.0185073713742398 0.0123406476351493 0.0254267085002054 -0.007057005275956 -0.00657540468711883 -0.00961020132832778 -0.00235435523475803 -0.0031466837274148 -0.0125060518696016 0.0110650853091937 -0.0184838745751174 0.0230917575771918 -0.0423033721062137 0.0128845332306927 0.00793544558907818 0.0438520792946994 -0.02534998443113 -0.0440497829265347 0.0191466822515604 -0.0111242059252274 -0.0392589882485355 0.0490790297238375 0.0137116037694878 -0.00283874565071853 0.0258418198139496 0.0372420263007177 0.0373162273921307 -0.112711501513124 0.104783138863751 -0.070470046377916 0.0169954274793581 -0.104331347790596 0.0401842788827713 0.0626226657824145 -0.101510319130513 -0.127800335595142 0.0649582544992162 -0.110330151841328 0.0756421552214784 -0.134046384668802 0.140506405776362 -0.0656753465066153 -0.0107646482602371 0.046084209868404 -0.020233618871618 0.157959359201246 -0.148477682839354 0.192625382200237 0.132393453965934 -0.0721543312455503 0.128199713796753 0.0179141615123934 -0.0292957995599926 -0.0206031944138289 -0.128700961223547 -0.255811638957171 -0.229845142743722 0.00235595091770834 0.0133481271978655 0.040820359034557
  29 1088.72401671439 ""  4.24455279185775 0 0 -0.0135457036017522 -0.0222576353831064 0.0205557125309357 0.0590872177791581 0.00294968123401831 0.00777543681560215 0.0394110771524182 -0.00650098321514657 -0.0376339569622853 -0.0450143516421592 -0.0171341055760992 -0.0257433509655996 -0.11988354865803 0.0587058586069543 0.0577849491212793 0.0290046078077315 0.0411219198829357 0.0640957568361037 0.0290601016651714 0.0272658351268337 0.0300456948659638 0.0755099100085071 -0.0994045832775322 0.174144981818182 -0.107674975578518 0.0813807520697647 -0.0305360109500422 -0.125676644158474 0.0441527542585714 -0.0564967419330201 0.177885137880526 -0.0307851124071456 -0.059112779612604 -0.074493516647462 0.0874483944610563 0.110677487675074 -0.0730654343526752 0.047234816885024 0.130250494346697 0.0981386746989747 -0.0407428012187025 0.0471653190674532 0.0095918074769857 0.0051352962655986 -0.00111646192290538 -0.048438459554459 -0.025244778937363 0.0333205590901725 0.0245257997121941 0.0164420202063108 -0.0153263133226349 -0.0688476400977287 0.00175756024024845 -0.108276471990307 0.13504908332178 -0.241216431270968 0.161539962439092 -0.154699531549745 0.089359034459286 0.0270766344430395 -0.0389788559322743 -0.0357616314240652 0.0631130685104088 -0.104445103123755 0.114424103349929 -0.0625725159648444 -0.0125690754972337 -0.0956261004940676 0.057018800985734 -0.0605861300403685 0.0537893615128128 -0.0577511399621069 0.0122567032098442 0.0112447939211853 0.00600211834745398 -0.248189472095141 0.171074877516544 -0.103176970293257
  30 1116.90217244398 ""  66.9688509810266 0 0 -0.0624566080690412 -0.00955530589524558 0.0572845536825391 -0.0013284965163543 0.0241429529271343 -0.0280637075977537 0.0174063578202802 0.0202453766450743 -0.0147101203786992 -0.0018080124369613 -0.0211178899698228 0.0127678630787898 -0.170568747913832 0.0891215222126394 0.135678939925867 -0.033538195818746 -0.101545218447868 -0.0926386303441232 0.0417159867074328 0.0240894843899119 0.0665880936269773 0.0112534923084741 -0.0683299077495355 0.0622670039712713 -0.0999028517415258 0.065885662346876 -0.0711223866104299 -0.0706110929315349 -0.0142806713978521 0.0202784692584411 -0.0111426774235856 0.0443124861442396 -0.0248357646733349 0.0832990492498384 0.00163596385009025 -0.0521156445712395 -0.0847594171993458 0.0345843338859062 0.0123954706770038 -0.0161754386663276 0.0838221692407886 -0.0812989223549028 0.0127861452774336 0.00947388852594931 0.00325818094758058 -0.0427471249323364 -0.0459563295088932 0.0277885641751549 0.0386183914842151 0.0179034658632248 -0.0240167948292512 -0.178890620117637 0.161085460763623 -0.183720235082488 -0.0462745822293474 -0.0238556221426013 0.032104006889645 -0.124424194466151 0.0232119312049388 -0.0131316836332807 -0.0405014018741092 -0.0523650606547083 0.076473226848187 -0.127781776966113 0.14083655057351 -0.0908846076743364 -0.0149653897194172 -0.125778179825973 0.0595139015554822 0.104555203158203 -0.089316076829433 0.0328779322513008 0.0271718898950834 0.0489023032698219 0.051271728494004 -0.000221703586101706 0.0157810167606086 0.101651954311916
  31 1149.85895644455 ""  16.9980446890576 0 0 -0.0754404363280576 -0.0132199749798372 -0.113188024930852 0.072808085926212 0.0408936781473877 0.057735380057501 -0.0080943778259701 -0.021226601636691 0.0599833837635234 -0.0333870450872215 -0.0203948695099438 -0.0430322605830602 -0.177902372222419 0.016335689373939 -0.234324523301533 0.034744463115648 0.0910424651402476 0.126713897692984 -0.0113076153428088 0.118257922690447 0.141287920533879 -0.0343779842096654 0.0132809553274278 -0.0716156940476184 0.111067068850452 -0.0961505460177282 0.0537581909439911 0.120294858524672 -0.076853911972372 0.0840271701669283 0.211052601280816 -0.0450754342543857 -0.0710910519487835 -0.0766887289463588 0.110806127713564 0.133159195443543 -0.0423745573108974 0.042388841058894 0.14612146360236 -0.0250886659705999 0.025375562766281 0.0117485289364249 0.0224649914980602 0.0163986218120487 0.0208097285765934 -0.0192500698797334 -0.0306369043202316 -0.0737187438236594 0.000272781401281056 0.0144549510656483 0.0355551389689086 -0.0342936978448327 0.0241372841431365 -0.00179866911852105 0.0243450502170555 -0.0352947240334662 0.0219820023124011 -0.0107127888600105 -0.0777394065563643 -0.135005955778995 0.0887335061172359 -0.109783927555782 0.0360509823845175 0.0237547264296058 -0.0725928695106643 -0.0503599414439491 -0.0718522487700077 0.0568592452038746 -0.0856053929236526 0.0334847252141875 -0.0127310491794896 0.022416647563277 0.0355542329839285 0.046909383433584 0.0455830406115442 0.0381201795219578 -0.0332885155774444 -0.00766207553459267
  32 1165.43617156659 ""  8.66252072125418 0 0 0.0628530919975239 0.00974432206158493 0.0318610841913618 -0.0410769318925432 -0.0279869411255341 -0.0223913197926946 -0.00640542618848669 0.00819894024441563 -0.0180703462871398 0.0212331050144153 0.0179641712300933 0.0212267567565051 0.145071881265495 -0.0249203176836474 0.0953080848456861 -0.017369967986078 -0.013815267215313 -0.0328549326962752 -0.0225502971709566 -0.0516192848875549 -0.0660446198172394 -0.000489122641144462 0.02303621511932 -0.0118461186054837 -0.0159461744435153 0.0176349815990975 -0.0146883254509592 -0.0186010974343515 0.0319528757688335 -0.0337441839219603 -0.11392590140678 0.013806637728503 0.0474757484101131 0.0233527303844102 -0.0635492893155786 -0.0628739028933822 0.0480772366642602 -0.0324385909318371 -0.087058795606336 -0.00131654285047833 0.0332833577534442 0.0561023409903676 0.0481027168285393 0.0378641417567181 0.0357301884299096 -0.0579109172325888 -0.0926492104334545 -0.109992291385174 0.0154144905608907 0.0457078665628171 0.0503343882406829 -0.0486393775940471 -0.0107703276682361 -0.0501280808548475 -0.0253324670299373 -0.0481430579876124 0.126082824187047 -0.0715562212847084 -0.18726252203056 -0.272597753828444 0.131455705846483 -0.210804469096506 0.101246995341729 -0.0277330509215161 -0.0551847864681609 -0.148224420931377 -0.15224913995612 0.0501776631108701 -0.136306296625843 -0.0394674971303782 -0.00451429866628705 -0.0179348868711983 0.0605175982530287 0.0697127789197495 0.0652615463806244 -0.0232942457591996 0.0222939554293755 0.0551195813838756
  33 1183.38797865921 ""  27.0484498945051 0 0 -0.0706436413396344 0.113567588261514 0.0617677617979683 0.0150268778079309 -0.0774862713373611 0.0399607395330624 0.0208445328948534 -0.0711839161084553 -0.0428309099099679 -0.0196085758568545 0.0351175986804766 -0.037093522530319 -0.0720103344342113 0.103967834747059 0.0281477598378418 0.16716485730676 0.068705349966379 0.00634409996318845 -0.0877382536921237 -0.102669142490241 -0.243001380990179 0.120769049146984 0.0175803355846226 0.206022641330327 0.00234712466238367 0.029885379412131 0.216078925242086 -0.16949383211685 0.162698025599052 -0.186143380738147 0.0586764798242966 -0.0990074071221882 0.024429712014599 -0.174912330610802 0.0125734137136224 0.103591264786242 0.135938207548242 -0.0568459314746579 0.00599929294613935 -0.0248499271285393 0.00619497725675378 0.00604453959167375 -0.000617342313321501 -0.00204136023737521 0.00361473139638414 0.0133029374022245 0.0145190552826205 -0.0301071025426362 -0.0116701009093418 -0.00691786923175547 0.0145556035748639 -0.0231739271309256 0.0311894920528376 0.0369037649479417 0.0268766029096785 0.0010504556562206 -0.0231123691373832 0.0284318955961428 0.0050709770424602 -0.0240622165089438 0.0331268251407774 -0.00671815773131133 -0.0195425649396612 0.0472740624660481 -0.0608845370644368 0.0235222905719316 0.000241530800280688 0.0436977770883069 -0.0244513335395259 0.0488016042334972 -0.0152499745779605 -0.022984610774519 0.0103231125058813 0.0127138726699247 0.00396860721201081 0.151834885050225 -0.083168530348176 -0.0191268668137072
  34 1207.32592005256 ""  2.0408514331167 0 0 0.0516979210726654 0.0610740113895549 -0.0686290122241742 -0.00326336957341327 -0.050846402578314 0.0237073430861175 -0.0394859609512398 -0.0376893391339353 0.0266849571772555 0.00409604060488817 0.0393629664243716 -0.0128121335633581 0.0426369146863513 0.048607701130806 -0.124878403163263 0.092159682134447 0.0688978722057832 0.024422620160973 -0.134256669402141 0.0187873658619024 -0.0244744207088322 -0.0176297403989384 0.116258021849483 -0.0680195095213646 0.151304236546793 -0.105499343038738 0.141517604637237 0.100072859369651 0.0401245048192 -0.0441682384635213 -0.0274881162816527 -0.0565073889143783 0.0493547962012033 -0.109818907208258 -0.0224893816588695 0.042223276084677 0.128258852612445 -0.0524941188144708 -0.0424343226343546 0.0550838249698073 0.0378465968138628 -0.0530875875115408 0.0080321213998845 0.0101051340547047 -0.00834519467779324 -0.0651489595382232 -0.0322402009386214 0.0885461214462439 0.0426854713048321 0.0126928541047813 -0.0423082997148991 0.132900971480898 -0.154907682757595 -0.185470912207991 -0.0823689193712079 0.0298505373441478 0.0538106852865726 -0.0805834315395925 -0.0794834347086559 0.00603391152166952 -0.103709996797217 0.00990173315252456 0.0720242534623634 -0.130400827853276 0.176226979408464 -0.0583720910399728 0.00571453607023382 -0.149312761684294 0.0825553011315227 -0.0455399000420021 -0.0254810750088556 0.0379402542997756 -0.0255040766664076 -0.0428497022039174 -0.0335753683584626 0.0202594100866464 -0.0110357451374863 0.165992202762668
  35 1272.22990966417 ""  3.45525602066229 0 0 -0.0551498989615586 0.00346781722972109 0.0362611680455819 0.0105534038876467 0.0519415677802853 0.00481533510978821 0.0231057939246595 -0.000342496598921559 -0.0158938959100263 -0.0127837821853117 -0.051395778319162 0.00773340264566488 0.0943960695141556 -0.142408604397012 -0.121827055318925 -0.0957166204637815 0.0114087661953459 0.0687633132966476 0.216988300425834 -0.138048509328754 -0.196953792978958 0.0320658242540955 -0.0480836533137559 0.0701398759586831 -0.0515951667164438 0.0440085120130213 -0.0066604769819016 -0.0668958415909962 -0.00196779216581408 -0.0030126983064514 0.0682783401293974 0.0588783076393719 -0.0720207266550471 0.116476925344019 0.0525838164069323 -0.017830615637524 -0.134443385159249 0.0492479424711024 0.0665235259189977 0.00074619402118441 -0.0174129762739615 0.00183342876315537 0.0157661495900079 0.0186828546677011 0.0013281850190483 -0.0534795164177229 -0.0166853668424711 0.0308973991538132 0.0234724660773017 0.0106223280286433 -0.011363902014957 0.34060526382721 -0.328053831079799 0.0542055093672375 -0.229791945261855 0.280237828907775 -0.0552355875380535 -0.0185719121116232 -0.20251233658831 -0.157276135607976 -0.0447785700303126 -0.01687522454642 0.0558119627890925 -0.0449285582345258 0.0568591411843781 -0.0371551047722292 -0.0313970308555707 -0.0723913748021121 0.0141376034565632 0.0124695228108682 0.0394090253407254 -0.0129980202928108 -0.0358267041242321 -0.0701630949718486 -0.0666779237456164 0.21816326283492 -0.14097954604541 -0.0817495035635454
  36 1305.08679795155 ""  2.75927578398964 0 0 0.0598560600038881 0.0464346598144549 0.0116273879526665 -0.0204093534491406 0.039945803135744 -0.00914993021827226 -0.0346051453155522 -0.04346635766792 0.00472988907846823 -2.19790492075487e-06 -0.0593532548102734 0.0352448460565662 -0.177909079019465 0.0967029734370064 -0.321457766313326 -0.198339245689692 0.152878705608468 0.235197811060092 0.297200728073587 -0.249148880403487 -0.336304250029778 0.00729727493568315 0.124947169709222 -0.0245311507800874 0.0686122462747172 -0.0587477862538818 0.112177232112686 0.0400717473440384 0.0834881168379716 -0.0954718622600777 0.0236476759162665 0.104024232130495 -0.0670300201984595 0.18844200375721 0.0204108210325256 -0.0738467781217603 -0.155712232642479 0.0400446194361641 0.010499978928546 0.017250319282856 0.00830425925339275 -0.00791373544010567 -0.00603068100903848 -0.00476264634311079 0.000632946217996892 0.0159187905157393 0.00258000099738151 -0.0110676966177424 -0.00578295234605383 -0.00283714026446916 0.00429452049604637 -0.180752650079606 0.178241077962006 -0.0524300010802998 0.0769095526301523 -0.113894497483965 0.0418129192514174 0.00873166922135229 0.0823019844834737 0.0795047234629983 0.016353014518876 0.00436102410955553 -0.0168871915031013 0.00493428168824147 -0.00980163352911105 0.0056004963956989 0.00998482647009238 0.0256734645169068 -0.00749086528002216 -0.020066186662058 -0.0253611843143135 0.00527269796721958 0.0059263674334003 0.0117113763313665 0.00979573471253578 -0.0445840260622686 0.0346935219058885 0.0869585135138387
  37 1319.01472180895 ""  42.5738063414512 0 0 0.00396405105957356 0.00750939748212239 -0.00311140232540802 0.00202515949701718 -0.00539783588895095 -0.00640209530505037 -0.00309724945959107 -0.00239634169270401 -0.000252891166979649 0.00129556484613661 0.00052158376692045 0.00444098936263256 0.00996878341010111 0.00426525354114521 -0.00836659683822681 -0.0220711451428703 0.020871302107862 0.0335020076776246 -0.0085015885213502 0.00282656825571195 -0.00181865188848744 0.00272773189625705 0.00957957693806825 0.00454747366513996 0.00930426693432866 -0.00387893475301802 0.0150450149684724 0.0100285079117272 -0.00209229266343388 -0.000739112897917466 -0.0102007794262413 0.00561474330322682 0.00335535029171713 0.00574181551735764 -0.00655650763439283 -0.00718212361977538 -0.00307336049292428 -0.000470561175561035 -0.00901586207033715 0.0308262813108064 -0.000874061630504911 -0.0163693644651876 0.0191427126457844 -0.0323362665324146 -0.0118135468153383 0.00951712372041192 -0.00672705454127309 0.00659657126062399 -0.0451843368824015 -0.0346213936833306 0.0121764747109466 0.0856237972216857 -0.100844297209024 -0.0731079517515494 -0.166099472382961 0.193774155763372 -0.0204656586778759 -0.518090374492942 0.404242614045868 -0.239303215954852 0.00454974098450839 0.0540267618751316 -0.0789779663298148 0.0923979591096538 -0.108294006839331 0.109650365247465 0.0387388158009454 0.0805984424320722 -0.00855178548241979 -0.000292596178913751 0.00732886232853335 0.0132432530588697 0.20354673983494 0.344248819235786 0.337242060041867 -0.0265547534366987 0.0133752091166718 -0.0175417873698715
  38 1336.23908133804 ""  28.4080045671706 0 0 -0.0227942630043729 0.0158138682880607 -0.00230205712034199 -0.0115006121795018 0.0419002553184192 0.0477667622955698 0.0155807138720049 0.016899566373347 -0.0015001129514792 -0.0177477724223337 -0.0121372666343835 -0.0178625728225716 0.429402571077728 -0.315738568355374 -0.11751391953707 0.11093628951335 -0.137524472726291 -0.196026786914239 0.0974690996677633 -0.0784120133694267 -0.127168029980618 0.00127622807819265 -0.044177563039153 0.0108114514046986 -0.022207715304605 0.0212187060175538 -0.0473775058215409 -0.0169000482680894 -0.0276204600144197 0.0350377579241601 0.0936593876509821 -0.00690867166033863 -0.0430607758386886 0.0175132252455435 0.0563587972769764 0.0193594279128114 0.0196820980601212 -0.0127969224278831 0.0440736505709964 -0.0315688239882079 0.0705753022182636 -0.00440200719575514 -0.000545324232499427 -0.0230744096416562 -0.00666870802145278 0.00190539724169012 0.01433504271875 0.00893914250343837 -0.00456212600258276 -0.00509414209302669 -0.0145622481187759 0.0537570576351366 -0.0790538565327348 -0.0808060233559724 0.341463407019439 -0.356441338814069 0.0415660114888682 0.0121157889850605 0.0428561997003605 0.0526649083827024 -0.00442677930301388 -0.0154025454072397 -0.00321953703674899 0.0242855206271963 0.00354047582605252 0.0430793478007207 0.0477284127617128 -0.0217243141128908 0.0545653226740368 -0.040381549578784 -0.0316563838160328 -0.00391698619008975 0.094567350321868 0.164006746677151 0.164340634623893 0.111071983505412 -0.0803816113596421 0.118510306968879
  39 1367.27832030443 ""  18.1930270277084 0 0 -0.0276628279386862 0.0062320045833558 -0.0376231338193187 0.018642274237551 -0.0463654509674973 -0.0552185083481692 0.00334445274327353 0.0091666502561545 -0.0100823630096012 0.030400946449245 -0.00583216856661399 0.029737507303569 -0.0202340280866378 0.114105959884958 0.298317003920246 -0.253917335656932 0.288295143542019 0.437226882740368 -0.05160136687636 0.0278010439564897 0.0478724457492657 0.0179476211490773 -0.0516893992026662 0.0803488042825208 0.043006611839408 -0.00150179689220609 0.0437245456020111 0.0221812708157994 -0.0625314588489122 0.0450810725969225 -0.129960736502415 0.0449196391694564 0.0327831729415103 0.0107182990697015 -0.0652623366197377 -0.0177543496176559 -0.0937060651669211 0.0451652486628939 -0.0467003343548172 -0.0503569088066742 0.0349806532321623 0.00581189553710849 0.00517776393325237 -0.015369009647873 -0.00595774755905329 -0.0136901432116326 0.0304207586465223 0.0211052357617542 -0.00088997812672771 0.00131476166959793 -0.0236222633108612 0.16230267241941 -0.177293144255157 0.00553814752194136 0.276889542228355 -0.236864180841792 -0.0375523286541611 0.0665273583982924 -0.134717354602444 -0.0822250588504102 -0.0182938112236744 -0.0525570229577099 0.0297467646014674 0.0456589453333815 0.00724873184676535 0.0626867284797264 0.0505357487308698 -0.053619313731709 0.0811963415927706 0.00856678565917512 0.00723332637466623 -0.01294887237483 0.0786061186711769 0.132510121354006 0.135803052236933 0.0709339568768036 -0.0368139950861345 -0.0094352816742492
  40 1373.90645965606 ""  15.0235086819635 0 0 -0.0439018268823796 0.0233288866688811 -0.0802609782186634 -0.00436134219729232 -0.00768428859470417 0.0275526155429823 0.0125521791413638 0.0233641445782182 -0.00235376088224843 0.00808651605237569 -0.0153084257973408 -0.00375905108188356 0.271497666386811 -0.0280109246613337 0.392643049205253 -0.0514926130995459 0.0880518647370103 0.138471924795933 0.0501907257926906 -0.110261811787333 -0.19928554481058 0.0135376046998857 -0.0897917691379785 0.0904399511276247 0.0462059441653463 -0.0023872160004714 -0.00395756994084852 0.0441588085804986 -0.0872881838303286 0.0795374801678984 -0.0284028491607528 0.00555258906012226 -0.00595168862773221 0.0106427177323179 0.0157925415002161 0.0239437007883763 -0.0435063034958989 0.0276495637080081 0.0420337343862068 0.0451115933550214 0.0033814087999549 -0.00756766288073162 -0.0120487815056007 -0.00336164533216541 0.00830648288919089 -0.00949248195028983 -0.0453948075340164 -0.0595908035491666 0.0069138476840957 0.0150985709720366 0.0185985159367735 -0.0277160295554956 0.0285013919804238 -0.0636894372197625 -0.174717630350654 0.152520609361563 0.0448801881121534 0.0455725384706626 0.299103821030915 0.474753600279726 0.0437147817218855 -0.0169409120407561 0.00208939833377038 -0.016808828455182 -0.0294929161020939 -0.0786806402030602 -0.0573242815598806 -0.0120348426097909 -0.0284458521445659 -0.00669507573956222 -0.00601769304351239 0.0185625789620698 -0.0349571778069939 -0.0520717413426568 -0.0549385853076636 0.0161387802057932 -0.0136537473114213 0.0349800666151925
  41 1382.09871101429 ""  1.80927984911934 0 0 0.00428501702166026 -0.00114211903487443 0.0774986059977888 0.0291027534459912 -0.0123424821245784 -0.0594913995072242 -0.003905384963348 -0.0172074351774878 -0.0114688712349286 0.000910276811405222 0.0141115566828782 0.0159040863588745 -0.0827977267195184 -0.0970332441741911 -0.398246965942671 -0.0644714373891996 0.0213176456555321 0.0477663703559845 -0.104409827247225 0.168272117705615 0.267035479748316 0.0119139239696443 0.0538053523204825 -0.0135304163003703 -0.0337819707638478 0.0210726502297175 0.047861198160936 -0.0468304548863515 0.0311811513764497 -0.0413462437030925 -0.0176058002203967 0.0203746398467532 0.0138999047812254 -0.0136645347552105 -0.0373560957223674 -0.0242285536275128 0.00767379924859068 -0.0121446065787843 -0.0684298671170707 -0.00800198105189867 0.0343556789790694 0.0134137589627239 -0.00672440909978429 -0.018322340334371 0.00515360399935031 -0.0291019255110384 -0.031463336968062 -0.0603797646372008 0.00232386795669322 0.0303701585069989 -0.00392346074879666 0.172254370886248 -0.215444386169545 -0.0675768999381312 -3.61157489452345e-05 0.0530530252252522 -0.012654963526122 0.119822487260384 0.22000902063165 0.488568475104831 0.0506339681296014 -0.118847409602581 0.047326292236178 0.0643498337772541 -0.0616538907241558 -0.0262333226783172 -0.0222399331274416 -0.0936701659681129 0.0764912808228382 0.00320978839904315 0.00670834865427902 -0.00920643600502411 0.0364297426046296 0.069375432556943 0.0724142072593864 0.0371227407611225 -0.0233605097140785 -0.0242758752958584
  42 1393.55309676525 ""  0.474468105362234 0 0 -0.0525782530411371 0.034549687316071 0.0314589291880217 0.039468112693932 -0.0218013171258219 -0.0580442884161004 -0.00323765459227606 0.0147198909427447 -0.0424646981885156 0.0126522936685719 0.00201225726905745 0.0133298465786491 0.313815116527 -0.297507976012604 -0.24970679894907 -0.119348249616035 0.120993816380954 0.187596617833875 -0.0823074470076141 0.137041790250459 0.218221170856498 0.0519873071146499 -0.0565941068318339 0.192996483926823 0.0749124027074814 0.0217436923936433 0.14757347552888 0.031618304433913 -0.146270028690106 0.0848188770410761 -0.0707790864311697 0.0450002654386686 0.0059847611037924 -0.0313746650457119 -0.0264186207540616 0.0211181178495504 -0.0466052486892285 0.0227849185146538 -0.0475780087175139 0.0377640067863986 -0.0197611238748946 -0.0209469571298251 -0.00161499428914909 0.0144807228342723 0.00111008454456826 0.0216943568217365 0.00252016917319469 0.0151781679740156 0.00910721342363425 -0.0296918649798979 0.0246629430019726 -0.190815355818483 0.255866651308379 0.0398436735520882 -0.0815002438738533 -0.0304377959945452 0.0897580458541564 -0.0744474543654897 -0.0120650552441018 -0.148179891916021 -0.0285903342789046 0.158683650684802 -0.0651004803684946 -0.119045015340049 0.063303756990117 -0.0541176041879042 -0.0266935537185545 0.107893784743333 -0.133736757571187 -0.027156063918884 -0.0157059926064744 0.0125852914606919 -0.0532185761066078 -0.094802357844275 -0.101864739839129 0.0829422160494009 -0.0730098410749434 0.0583723146366965
  43 1413.42447255347 ""  14.0630525125428 0 0 0.00366501301507287 -0.00688221379659541 -0.00277930825925268 0.00159500415501166 -0.0032076139747375 -0.00342523977606887 0.0180536090869132 -0.0176460090567388 0.0297796365225863 -0.00370820068580796 0.00302574890977831 0.00647545415084091 -0.072073257285133 0.0578019064002091 0.0379703276811378 -0.0284966477955016 0.0149376748999794 0.036356864976892 -0.0127872195453392 0.00388683110699796 -0.00499032523576561 -0.0260020956336133 0.0460719368206542 -0.154927282356899 -0.104485512624326 0.0146331635088066 -0.107307993531493 -0.0824313122027801 0.124031184519756 -0.0715662998992528 0.0270553458833556 -0.00871341799850464 0.00565166999175633 0.0182393151700084 -0.0163445406689765 -0.0328949029259256 0.0099663479437012 -0.0123738713097572 -0.0162177043866398 -0.034402331824725 0.0386004346818226 0.00975542382124044 -0.00486457267833395 0.00353452089384226 0.000558579733885635 0.0142397401159781 -0.0217347030208699 -0.0088771062375329 0.0486517744088326 -0.0694279946660814 0.0676165667088903 0.161482914177873 -0.186205975411575 -0.0197510683359726 0.135830890612947 -0.0954555079195149 -0.0151867765913303 -0.0576311649336752 0.126592192511886 0.0718722165666905 -0.0904770641896833 0.43985353934591 -0.149607407568476 -0.334178970140165 0.148041085065538 -0.227737642641996 -0.13840396145953 0.178986092475852 -0.343089275761849 0.00683886522917905 0.0046408171226625 -0.0105953869085319 -0.0193532741225079 -0.0288360076510802 -0.0328207812928753 0.0232741144244157 -0.00741419137591664 -0.0107661835770876
  44 1421.92458518004 ""  4.04420213149715 0 0 -0.0330490225142013 0.0190608701069291 -0.0257543049335636 0.0231491526232014 -0.018726211493439 -0.0187129623345899 0.0405147925295615 -0.0210584822606339 0.0433532744642032 -0.0812993648524575 0.0266195804258429 0.0563115838578184 0.13694544471642 -0.0653950536116557 0.0595272685982923 -0.0754978447393948 0.0893514572140752 0.149867401468624 -0.0430901775065181 0.0394670939838525 0.0363938904815787 -0.0347641468714209 0.0290109287595846 -0.217255952688895 -0.150722090477241 0.0361002471790004 -0.136752479210276 -0.162147763212223 0.153234613441407 -0.0714626095053483 0.407757778891087 -0.00278781633680238 -0.0427435822246508 0.261909976982024 -0.0337933081566704 -0.323725119102973 0.260995115876004 -0.253347496131608 -0.205800226948358 0.0174113171777315 -0.0150079658120251 -0.0104564793156111 0.000741937947208396 0.000954461919713357 0.000169008669417107 -0.00172603825380492 0.00718041141475764 0.00450013891557142 -0.00786053066757901 0.00952307242687256 -0.0111331249080297 -0.0621667333673794 0.0952817839327756 0.0287266162999175 -0.0581911573409137 0.010745978299161 0.0296961165808315 0.00809163721992955 -0.0325545451473785 -0.0315049435756301 0.0115923693605092 -0.0694374813697462 0.0246157595004001 0.0509592084695061 -0.0169572797054299 0.0430012603188429 0.0263041676110657 -0.0214242897307832 0.0514384164234549 -0.00526300663428691 -0.00351801898409185 0.0106167023704601 -0.0035975660656303 -0.00727807281126808 -0.0083386023182336 -0.00270422211044172 -0.0068721837335073 0.0103753894856089
  45 1425.5818158762 ""  5.39726706422367 0 0 0.0267859636398628 -0.0230713219038537 0.0095126035352054 -0.01486324133258 0.00587391896567932 0.00989217795589214 -0.0526986111282028 0.0452312638071431 -0.0694349665774222 -0.0606644250602892 0.014244484144018 0.0275129130723819 -0.149776524456535 0.0958370399702493 0.0322249346219966 0.0769511389384236 -0.0228953231218272 -0.0870295725013369 0.0494686191107393 -0.0298232634478725 0.00119657998942754 0.0325741186380123 -0.142665372339154 0.341371995735328 0.29631139702014 -0.0652132142211655 0.258547555417939 0.178812505093562 -0.282900910579426 0.161217493889636 0.280540095757885 0.0139925932627946 -0.0531052613689113 0.194486883150972 0.0273430306658708 -0.19808006467242 0.219653086992128 -0.19523002141254 -0.119740144896189 -0.0186990226821141 0.0104727462981973 0.0111479069516636 -2.04338564942695e-05 -0.00249007537911339 -0.000182534899849094 -0.0037153100937057 -0.00144509577997738 -0.00643950519647562 0.0115460572840051 -0.0120864420012331 0.0121074539535777 0.0695169404719177 -0.0989538628933481 -0.0160183806682149 0.0501859386706314 -0.00385391080545583 -0.0338764508028345 0.0133270166759421 0.0114794937939826 0.0341306681918657 -0.0209648692741453 0.0805611490832567 -0.0218044508639584 -0.0586065541748773 0.0237371988049483 -0.0455445711679612 -0.031825383774141 0.0200747000235621 -0.0604712890021458 0.0105117386157426 0.00749687299874388 -0.00812854721305649 0.00935703223139316 0.0172211218768076 0.0190400940046862 -0.01850178574444 0.0196641702821838 -0.0283355052178961
  46 1454.78726820046 ""  60.1746006981125 0 0 0.0021978664752583 -0.00177574903663568 0.000436403043186053 -0.00179831953408174 0.00207143915959456 0.00331587553656901 0.00100131201796627 0.000200143237496818 0.00198225543937944 0.00173156674452198 0.000424666043123417 -0.00396882603270955 -0.00145619211891325 0.000292437779151051 0.00245327413700733 0.0137138609972365 -0.0210419877303283 -0.0272029348359781 -0.00179383181717572 -0.00162755322143975 -0.00626854847806149 -0.00467206447377202 -0.00258526927231101 -0.0124919941615435 -0.00267347383440412 -0.00142196926859408 -0.00857078586660331 -0.00704418862841957 0.00795911281978369 -0.00315922765342581 -0.0134430651209739 -0.0101677736333369 0.00585103080500334 -0.00927819032453488 0.00231652358579451 0.00944509150996943 -0.00314032967144122 0.00906649931785371 0.0170808073202494 0.0388404932155625 -0.0417108923095672 0.00341005819659582 0.0144696300518723 -0.0455391734156776 -0.00581755145335502 -0.0974249729732439 0.0944274931704675 -0.0461119329774235 0.0539933818618663 -0.0456248437283177 0.00241203629550489 -0.140646854429835 0.134739877058884 -0.00476314579123719 -0.129498999549247 0.123717904402559 -0.00319427873125118 0.296527123647821 -0.221811996874166 0.113695607422204 -0.21493773760023 0.103708356782436 0.125627580347494 -0.064890369961962 0.147197242756375 0.101406544150947 -0.0718320080917098 0.018233497302488 -0.171847177925103 -0.00474032044441125 0.00286937501345035 0.0055365032309193 0.184474231064311 0.316798718731315 0.330264318604403 0.0241803931304357 -0.0179025587491918 0.00577670933619166
  47 1487.9196093561 ""  8.10383079781451 0 0 0.0132196514055009 -0.0291993810576336 0.0161758104646418 0.0022591528390247 0.00374317980936321 -0.00396040212375978 0.000404908393312644 0.0246672353110397 0.0101403383212485 -0.00109443570703947 0.00817521138649417 -0.00705933147778936 -0.177084433901688 0.096076899806486 0.0230823121077734 -0.0228947243343965 -0.0386505170720847 -0.0136218286076561 -0.0252206804112898 0.0178703668891173 -0.000383901870834183 -0.122476162563655 -0.322313403412278 -0.0576061641080405 0.233894517413046 -0.16028345153072 -0.0890523845716459 -0.154508171269683 0.118359056133839 -0.0558552319165722 -0.0229770984509373 -0.108850824664633 0.0674894507185975 0.0275986683357007 -0.0238096902807947 -0.060006650197624 0.0103695376916833 0.0279121285331605 0.105476969400395 0.0345821385119082 0.00989424675776414 -0.0316880151008209 0.00209023941224334 -0.00691053735996838 -0.000802591061713822 -0.0203546056332751 0.00722800187153847 0.00112647479106047 -0.0169300619088103 -0.0033005619345365 0.0126933667281228 0.0224648137831835 0.146531811266713 0.127059455925138 -0.112691932023046 -0.121812563865088 0.195039831083482 0.0133932527627496 0.00187849724058072 0.0374781050737279 0.245761354556829 0.00227982400581001 -0.195397606272405 -0.112902267318142 -0.0168234050974293 -0.169128592615447 0.164184833948364 0.0225186541448647 0.162934698380801 -0.0432344360573538 0.0305855717215779 -0.0110526035048253 0.0370218966680299 0.0548732159002497 0.0460051193530697 0.41969254046458 -0.263567216702502 0.0734143518362376
  48 1492.74873419448 ""  13.6736653580479 0 0 0.00466475648936074 -0.0116958617051473 0.0120019751676429 0.00827489090271491 0.00214078295419967 -0.00406192677403702 -0.000558778509420263 0.0172374009689773 0.00696466632338099 -0.00133880899336465 0.00416428976367916 -0.00370166901784316 -0.0777187128017305 0.0367714422538507 -0.00222074055336228 -0.0555221963752349 -0.0445621456983112 0.014963443132686 -0.0492517350137097 0.0269055241297335 -0.0238105148405357 -0.0817272505302473 -0.230817546131327 -0.022673857518231 0.170923380122584 -0.119840688261667 -0.0742887474602622 -0.0947353315551591 0.0915001400681933 -0.0471332335484732 -0.0213253183657176 -0.0648078048400081 0.0426042973862622 0.0296740342556 -0.00453208569695406 -0.0383727206877939 0.0146263590945307 0.0130513068213574 0.0730324269205008 0.00213714274591316 0.017464207367088 0.00556420406065461 -0.00636628457048055 0.0126684226934983 0.00350506883344076 0.0475344702048821 -0.0360623091827837 -0.00706466603742566 0.0164150412994357 0.00518389244244044 -0.0288081562387007 -0.0365470000078493 0.0144787889965602 -0.0535131500502182 0.0620374863576056 -0.0313677830890223 0.00278633303663885 -0.0996554020573696 0.135537413972601 -0.00822650625108852 -0.406600089187294 -0.0882129034341633 0.360274339598282 0.202774401996684 0.0795116522210637 0.380740875498446 -0.220405298406467 0.0398976331494943 -0.282555504077606 -0.0222780405281519 0.013891718894048 -0.00651873999871015 -0.0567101111248581 -0.0944597850065736 -0.0964700597669658 0.212380852153248 -0.134461515465346 0.0372957689465821
  49 1493.71833370057 ""  1.83700568978558 0 0 -0.00398005253703956 0.000927964900070044 0.0114854685405803 0.0549062084796157 0.00882851746579912 0.0079653467624591 -0.0269113198480348 -0.00342816627337754 0.00869476900263139 -0.0107346063937873 -0.0116643421564611 -0.00282048820507681 0.0186443732328774 -0.0231303113113491 -0.0105491252447739 -0.353777113263351 -0.359497717205367 0.0741441922609174 -0.389899330101444 0.161612247665365 -0.280572985931896 0.0637008500969674 0.0330900392783475 0.223442535822658 0.0176055254936025 -0.105860245177507 -0.257026837867805 0.30031482993376 0.150013404261335 -0.142578688516738 -0.116086072583445 0.103262465137167 -0.0383389846491281 0.138021617091027 0.208091284956585 0.0700119038945819 0.166162908590739 -0.0954822122730492 0.0711272815903604 -0.00218212810396611 -0.00431372164714116 0.00986329311820358 0.000491038367515999 -0.000626716311412036 -0.000499003423139562 -0.00307504157764443 0.00484251770626844 0.00184964380412732 -0.00218055330302672 -0.000868790787156731 0.00306887106514133 -0.0391791434039629 -0.017526189552234 -0.0542600030048629 0.0374088576754173 0.0371129359844992 -0.0572694980013451 0.0138501467331849 -0.0249780601407488 -0.0110986616130931 0.0447782887791695 0.00799739439398304 -0.0388988700526547 -0.0242502265813196 -0.00429058341690322 -0.0379611751412814 0.026986500229144 0.00182574612195926 0.0282750699317739 0.00280929739415788 -0.000720399095324418 0.000276790202619718 0.00289108491526141 0.0042409087367606 0.00305907775198192 -0.0235653206322767 0.0110582197467166 -0.0149775408535003
  50 1502.78938543801 ""  7.26794226809827 0 0 -0.00241830988510213 0.00776778176456013 0.00187043621756985 0.00556986472503799 0.00158001463028409 -0.00521775772611235 0.0118164542527676 0.013075142391844 0.000492095662977953 0.000568167792032862 0.00642620613546071 -0.00360790483948232 0.0350629657853134 -0.0276807318809926 -0.0305028711337953 -0.0310788860965156 0.00368493913871861 0.0270708494493595 -0.00479568071446783 0.00813533127326048 -0.00815342739673091 -0.0778120118306753 -0.169806733304492 -0.0996938788552455 0.109696561142533 -0.0349317676571646 0.0583398722391746 -0.186987354649469 -0.00172716917133194 0.0289477972245946 -0.000349590980806744 -0.104708050531518 0.062247904305599 0.0117488802155685 -0.0505329621453281 -0.0657464108173021 -0.021383655124436 0.0398795174409546 0.080399761559443 0.0056050243425819 -0.0144126367052943 0.0675083677087587 0.000541669317506463 0.0019230843332502 -0.00194344394761203 -0.00348771927001399 0.000650514783036354 0.00753928463329798 -0.0115243116211783 -0.00858477150113028 0.00198358214373165 -0.304409601130664 -0.133182761465669 -0.498992862911953 0.258253609015835 0.3145982087932 -0.409862682788196 0.0204961462952378 -0.0532766914962572 -0.0243137467431092 0.139492644784652 -0.0570802875736999 -0.0808939176808884 -0.108553003362911 0.0951304541752704 -0.0121860492767185 0.157012549050967 0.121652820209589 0.0513758062818477 -0.00572486853711873 -0.000973861863647751 0.00910662463395693 -0.0177770602434711 -0.0258880737613455 -0.0250459052447087 0.0193511502240043 -0.0186768027783598 0.0110806725821431
  51 1507.4671928865 ""  6.40857535374513 0 0 0.012351072284934 0.00468493863082836 -0.00535021329842543 0.00784643968325184 0.00637054427238115 -0.0133434178370167 0.0157987604702434 -0.00579426103202666 -0.0166856355329391 -0.0183483477286848 0.0107173509267475 -0.0331514040082577 0.0124850363026585 0.00130776489384398 -0.0289838923473253 -0.126417839776184 -0.0602994560663381 0.0472976409026421 -0.0704444159143029 0.0327410588529275 -0.0716077890993064 -0.00127591889417598 0.108387699901454 -0.145552910510741 -0.091794887458206 0.150366216022876 0.268090657924857 -0.173824748450813 -0.18510751208665 0.145364238954598 -0.210064391180496 -0.334683120199893 0.224076315243198 0.288536571247599 0.1327195820925 -0.18467068233038 0.208063998373731 0.0190409436304704 0.523156458723314 -0.00491658213240509 0.000449898770169537 -0.00935826707115626 -4.10523498097726e-05 -0.000728890150392663 -0.000224494883066681 0.00159133424771721 0.00406009702453625 0.00206514886287026 0.00416094571173142 0.00580021909706334 0.00234961334736814 0.0450419064166578 0.0117944307324555 0.0718411706276544 -0.0251639848101713 -0.0475787705031782 0.0461439243291765 -0.000777030647087372 -0.00120289701682663 -0.00798740654443819 -0.0339628974811806 0.0498242935936596 0.00180474798353325 0.0410265654418411 -0.0707991272856142 -0.0444060363429545 -0.0711731357428279 -0.0796193198463509 0.00310717112519639 0.00441745530435221 -0.00594017931357625 0.00187956244047025 0.00294610089048947 0.00559559124004225 0.00786097662228975 -0.0740083960485378 0.0485994783779653 -0.00324256659325223
  52 1509.82640865025 ""  3.7671538308563 0 0 0.00619660466163276 -0.0184012922273084 -0.00603900121810236 0.00281822839487087 0.00265124965416309 0.00434856147430851 0.00429125468712723 -0.0130228714326073 -0.0108017931965491 -0.00326525830478574 -0.00306770869446073 -0.000486479765707275 -0.0575585096516364 0.0363695305274207 0.039719115392039 -0.0249073610446273 -0.0479306135041378 -0.0101855942725189 -0.0404273736255207 0.0161663437992969 -0.0261534774431227 0.0616044813292968 0.204907478080512 -0.019486835408047 -0.163710032576406 0.131690482997369 0.113309784775691 0.0329815587723351 -0.11779928704746 0.0715541283023437 -0.0166751090392467 0.0365400885117509 -0.0191005950760458 0.0259200324165447 0.0505336885533934 0.0233896239641256 0.039753519854623 -0.0279853729397222 -2.12905821433321e-05 0.00256900977174886 0.0122569239818617 -0.00812819053199802 -0.000174048013806684 0.00538347646419598 0.00377009061185884 -0.00541009409134734 -0.0289021990098687 -0.0173369829232959 -0.0180043089581169 -0.0336574222122464 -0.018862887215117 0.06941531322147 -0.00185238063800267 0.0678338937340415 -0.0537277200566125 -0.0467387148775133 0.0831294682598966 -0.00811978318075673 0.0355170577837604 0.0665004478497676 0.120614277493086 -0.293874647176561 0.0513036148939288 -0.201857585315364 0.41697600986254 0.313166369376686 0.366485662939361 0.449477161618472 -0.0615154366506787 -0.00746982008947711 0.00977975063949911 -0.00410230804793778 -0.0141492326665747 -0.0247694079055933 -0.0263836930910816 0.0995565168272313 -0.0604839386684264 0.0124472400522263
  53 1513.40648979349 ""  4.44036839613864 0 0 -0.0231738411550005 0.017906918043342 0.0130545523241832 -0.0369164760795223 -0.0186116161345266 -0.0315766971737108 -0.0216417492857181 -0.00192353534845756 0.0197360132125493 -0.014048948082252 0.002657678170223 -0.0205681914773118 0.0803459401014412 -0.0608603122553102 -0.0229908163327219 0.2163660183326 0.306373631620363 -0.000584261402443112 0.261384598116774 -0.0933418192973626 0.25736042706565 0.0403606060482268 -0.050012024817243 0.219426097782512 0.0610841222688824 -0.158459315118714 -0.32852504425271 0.272044005265155 0.224844880925884 -0.186253634401006 -0.141991584928654 -0.154933922375674 0.104903215386501 0.1806214488937 0.115140973379043 -0.0846862226231473 0.150433862927479 -0.014909055659718 0.28899513013024 -0.00882988990401945 -0.00274846696421675 0.00235506075076679 0.000439586483375719 0.00107224835098166 0.00086218031453816 -0.00434925721277894 -0.00394253269978052 -0.0044905016936682 -0.00335652769490253 -0.00826399450603743 -0.00308410851196374 0.0336446215635301 -0.0377510143547158 0.0157253161317498 -0.0120629924688161 0.0177446614837795 -0.0122812158994352 0.00866878596331417 -0.00883994793439952 0.0119707566890316 0.0368211474960806 -0.0625506829575896 0.00321445723988597 -0.0548802653580195 0.0956861818293358 0.0598963521272533 0.0880394546734712 0.101999759761722 -0.00960671710633711 0.0167696267963054 -0.00943145988981301 -1.2705452036591e-05 -0.00209693015721114 -0.00361404122947309 -0.00423606754666846 -0.121426884559937 0.0752246550147481 -0.0332377754547435
  54 1518.41766430297 ""  4.70268899466541 0 0 -0.00298616998019822 0.0209126103417384 0.00252789698202315 0.0223148985679376 0.0240274055668236 0.0132879476163987 -0.0135601498827426 0.00594221888125643 0.000493234005378472 0.0135324670217471 0.0372731710102301 0.00644277611486736 0.0753052493410208 -0.0476432010991271 -0.0676657566302685 -0.131657401915348 -0.139579031103808 0.0182709273406793 -0.0849490722809081 0.0313583177710011 -0.159107493376519 -0.00166647788837002 -0.075576256744528 0.0965455337133481 0.0978369803778708 -0.0791238840432486 -0.0639055325516821 0.0714872492790387 0.0511053904704196 -0.0434218897287399 0.23480443380134 -0.370184432464146 0.185741895497628 -0.164085432830567 -0.449543518958775 -0.291952325326199 -0.277161746537929 0.205127353840838 0.0160144951468339 -0.0164742618446899 -0.00304325815677773 -0.00961079445776913 0.00069188468652069 0.000639623757266932 0.00111792430821188 -0.00525997046514404 -0.00145943045323981 -0.00532813408769891 -0.00109790170035573 -0.00714993275295609 -0.00272158756469885 0.103098802590599 -0.0261975517129398 0.124114708698306 -0.0608787128266553 -0.0393329502887518 0.054802486656841 0.0134924465238861 -0.0148358524301702 0.0107656439142199 0.0222970760607114 -0.0483812467456099 0.00780874370338029 -0.0429442606231209 0.0780608254620471 0.0506928498911006 0.0660353257241569 0.0787152244845063 -0.0114392681896002 0.0252371494847378 -0.0166233171321918 0.00262627567335076 0.000478422984757411 0.00174423242662771 0.0039752835683998 -0.241083325330658 0.154199930636672 -0.0460946630568632
  55 1520.22591888048 ""  19.02462462469 0 0 0.00783952432786323 0.045160880466646 0.00479453131862117 0.00309568392552905 -0.0103452893239691 -0.000194521895967292 0.0118697084432818 0.0249858416695785 0.00572569220086267 0.00222866271659313 -0.0208902847089794 -0.000566244128884075 0.100584914698207 -0.0366520785447389 -0.0846512974981306 -0.0350836079178281 -0.0187931485146785 0.0237540782870945 -0.044182977515832 0.00283317666999057 -0.0489489941993576 -0.16823601015614 -0.374092440065314 -0.181107176236453 0.283092963027763 -0.124847493575875 0.0765897887391528 -0.334839764219808 0.0467653932763302 0.0167471414222783 -0.113660012251153 0.201473965664375 -0.100528701242835 0.0297036287789629 0.189342756107837 0.173078855807924 0.0774266159103832 -0.0723358683841796 -0.0455518840183149 -0.0254103579946658 -0.00663051758357733 -0.0122271262674913 0.00130269694977218 0.000310299113930355 0.00127832231183627 -0.00837863691500348 -0.000332690943285478 -0.00655188854475595 -0.000935341228998698 -0.00921420661276672 -0.00305593534378188 0.145725180723292 -0.0480565806989115 0.167647432125633 -0.084388031421172 -0.041194302945027 0.061722334365551 0.0215904000038025 -0.0266967698220393 0.01242899993241 0.0319318146027935 -0.0573754978629462 0.00520725455558773 -0.0573087290106352 0.0967073600206224 0.056941576578502 0.084368833899243 0.0959256147220559 -0.0107089506531414 0.0391927729739442 -0.026331892522747 0.0041743022013535 0.00194300591911762 0.00588668761741671 0.0103138736162078 -0.388514906593433 0.251362428429967 -0.0674406288470563
  56 2925.83890847438 ""  62.9388357432062 0 0 0.000107032154251907 -7.99605879486739e-05 6.18801017398548e-05 0.000178638562468414 -0.000353511162218614 0.000335497031151998 -1.90782320559852e-05 -9.37800793920623e-05 6.75569387408762e-05 3.88806398456343e-05 -2.95709557485781e-05 -5.95188173480697e-06 -0.00172511377519714 -0.00106962004383176 0.000823711486507484 -0.00350751003327657 0.00291625452959586 -0.00348161221332116 0.0011391966432009 0.00156507816178369 -0.000445901289441342 -0.000323426489422608 -3.8840245197766e-05 0.000251643389347534 0.0010327034366764 0.00169302904324403 -0.000709751182164806 -7.91462156921618e-05 -0.00037485537908916 -0.000577459228626699 0.000131596409136342 0.000416421449822699 0.000619725827409175 -8.38592631355112e-05 0.000219804135092011 -0.000326861750240326 -0.000275489792528584 -0.000441465770894978 9.18069589002993e-05 -0.00786193345747689 -0.00715108083379092 -0.00459169607138532 0.000914221516024173 0.00129413903215062 0.00233821493609373 0.0506598239261323 0.0453675677655086 -0.0378739882548537 -0.00517627955322018 -0.00236348956913788 0.00116647630484723 0.0343338729035422 0.0374622389559231 -0.0305314439347812 0.0632471797338166 0.0554467836762415 0.074592229346689 -0.633969343475005 -0.560666049667972 0.425444087222875 0.0133093197200989 0.0172840189267414 0.0204418202774891 0.0348269717860756 0.0292316580298437 -0.0209051550486751 0.0159368630819462 -0.0172869576050854 -0.0202848118428163 -0.000122759145228873 -0.000133148685903375 -0.000143639325308922 0.00855176513460297 -0.00123298813343111 0.00569542668244331 0.00305942769381093 -0.00407892507193375 0.00046672496481393
  57 2973.76478515331 ""  50.621564127591 0 0 -0.00189612343581747 -0.00448661935159419 0.000966093417622226 0.00407264584150395 -0.000434260658800678 0.00280575672299716 -0.000104724337357386 0.000959400750833651 0.000377462772616615 0.000174901885804168 0.000102597798235746 -8.08414954081707e-05 0.0323724783252092 0.0514089487280358 -0.0157070732451199 -0.0370485796508739 0.0322369285514698 -0.0419603489870342 -0.0148884435159373 -0.0273944607500736 0.00890145354145887 0.00324488417869713 -0.000435177436254568 -0.00141815517488608 -0.00374126705189591 -0.00647549209499772 0.00225529239125934 0.000306324826107516 -0.00379792977216457 -0.00389975086729424 0.000654522942417946 0.00237839452501469 0.00348260041844634 0.000485184748967477 4.55271244765154e-05 -0.000765502809910028 -0.00181996234897135 -0.00346332435672009 0.000445489358777682 -0.0251517601562647 -0.028344175893281 -0.0592229915494894 7.02329683927945e-05 0.000289377126563607 -0.000101416722341616 -0.00662361523928733 -0.00454952788602195 0.00311236574519276 0.00261450007578228 0.000336805619351635 0.00215701283112815 -0.166054222315086 -0.167730417154955 0.112109074199049 0.481997268613225 0.487695694331962 0.610494835881098 0.0623626813423021 0.052132022749169 -0.0413722939380521 -0.0255627005490847 -0.0231654418807238 -0.0341976160439314 0.00685892025970605 0.00593907946425784 -0.00351091775224981 -0.00880591683914528 0.00954430893180603 0.0134742990210147 -0.000435292700614551 0.00144333621889049 -0.00161583619619246 0.0026686487212341 -0.000121673853919146 0.00537172850346951 -0.00763388534631989 0.000152618280235675 0.00433127097491942
  58 2998.99285806239 ""  1.38959714762352 0 0 0.0316752533905083 0.049926064082789 -0.0158630783037969 -0.0269373153352179 -0.0347212028650587 0.00731502382347565 -0.00556842382081775 -0.00796010957148947 0.00195839266050621 0.000869135863037755 0.00456079238648299 0.00104587530626173 -0.392315473351796 -0.603065637571908 0.195424068662452 0.0466245704283678 -0.0542316869754952 0.0653275953991655 0.280913469823651 0.48026662844067 -0.155161730330541 0.00953483393771247 -0.0053532485012536 -0.00643107665128471 0.0573563215477375 0.0937620567456725 -0.0309534301167742 -0.00196608743831776 0.00935850803942499 0.0108105743583139 -0.0109928687896808 -0.0185476736644957 -0.0322496028897482 0.0145214510331604 -0.013460149778531 0.0168259435499518 -0.0171546700849628 -0.0240143195264656 0.00872436449508409 -0.00380951682264708 -0.00372281591309039 -0.00420361052620479 -5.91445512915952e-05 5.75571434728706e-05 -4.49248540485804e-05 -0.000894351339319854 -0.000778562463505513 0.000517091894403637 0.000492492029557288 -6.14804177355619e-05 0.000335212932974649 0.00555989412514194 0.00144930271169343 -0.00280278378863359 0.0405220348320523 0.0407081496534125 0.0528576002580542 0.00748451651724376 0.00731024811016094 -0.00488268857099473 -0.00472154325765907 -0.00395630433841802 -0.0061197586744461 0.00193080564490294 0.00180895159156948 -0.00118984211107233 -0.00224719415190508 0.00217730290045018 0.00298146343617057 0.000457888948571755 -0.000997115117335511 -0.000332536074341588 0.00229589710054546 -0.000142358348979319 0.00192314326059866 0.00691457364216061 0.0126336112270022 -0.00383813845120795
  59 3011.89920898553 ""  25.3182086909058 0 0 0.0226637413280205 0.0351381016100006 -0.0118476582629925 0.041437000846768 0.0335640967599913 0.00168062931110225 -0.00700472037644263 -0.0172823892589943 0.00947744882890632 -0.00752015350942353 -0.00817298605137384 -7.68206217635451e-05 -0.27056595307807 -0.415767310178592 0.135403821881492 -0.168670930090608 0.162849662067374 -0.200118206053403 -0.323605233987709 -0.561755361188891 0.181436321112874 -0.0578865537732343 0.0115945850248644 0.017166394033598 0.148464488814272 0.24044781613587 -0.0756842535487705 -0.00947441765675857 -0.0460135080078496 -0.0527424098889003 0.00449437926201151 0.006485552733142 0.0164352241612981 0.0159934191982703 -0.0213391594935705 0.0164252937718739 0.0676695688411119 0.112362161319648 -0.030504804809297 -0.00281036449947071 -0.00267909044428132 0.00137609428998278 -3.39454474183604e-06 -2.16651309363773e-05 -4.3323598835012e-05 -0.000444727654917103 -0.000422908589633788 0.000283646752349224 0.000144106034921051 6.53026760375766e-06 -6.21303847851302e-05 0.0319675342281099 0.0281836492328328 -0.0229235421456753 0.00291183123761399 0.00266843166989004 0.00406013463257459 0.00348781227914399 0.00365406975917355 -0.00221475091021874 -0.00035141277032037 -0.000266425668227756 -0.000467569473411543 -0.000570678629223289 -0.00035258271398888 0.000244660933856959 -0.000494978590527042 0.000531559663126877 0.000673489021685883 -3.90070160443627e-05 -0.000843304018408577 0.000229908056686325 0.000642238516341353 0.000221629048267435 0.000670276513781298 0.00333534539354015 0.0104809363402907 -0.000263999382499118
  60 3026.8519879149 ""  33.2265496952708 0 0 0.0116375326115167 0.0163484397433611 -0.00499361620411483 0.0116908448658606 0.00614607666884213 0.00327063444853738 0.000837250559070785 0.0389919023878087 -0.0332275092627125 0.00217175823186955 -0.00377019205468889 -0.0014807466881562 -0.126364755835716 -0.191274517839071 0.0610096719849697 -0.0678302769846907 0.0602639822724107 -0.0792466075036639 -0.0745738636546397 -0.131850738661168 0.040005504493695 0.327922976155644 -0.0863717622937287 -0.113476671285402 -0.378228211680845 -0.622872862249715 0.202235184913849 0.0330345051909623 0.242769068250958 0.301992784060431 0.0118485508021978 0.026750216936827 0.0481768730456514 -0.0293495163529027 0.0303607559429879 -0.0315735766959745 -0.00811135446467204 -0.0127346109628254 0.00391739302422547 -0.00165488101628663 -0.00150755209774978 0.000836564629766038 5.2140133489656e-06 -9.51317356454827e-06 1.53388639414284e-05 -0.00011867881854026 -0.000129609138055051 6.58949510393438e-06 -0.00016772633151376 0.000318681957080047 -0.000315229358112997 0.017209157128044 0.0141960017227163 -0.0115557574881089 0.00173834835024194 0.001892396578477 0.00263202281694925 0.000455246635967392 0.00074237219415766 -0.000303370299398231 0.0032882436733155 0.00260740533907302 0.00415009654071757 -0.00417620184868206 -0.00369132544818654 0.00258183773322287 0.00284805529594569 -0.00245493422882275 -0.0029300857352989 4.01812221168377e-05 -0.000508480479054251 0.000101441910047975 0.00021438155331223 0.000206485070336506 -0.000188496649807566 -0.00104651059817885 0.00715973694691751 -0.0015851149084453
  61 3029.5310583336 ""  31.3490574298656 0 0 -0.00142248067613152 -0.0023353863928388 2.94038885506487e-05 -0.00538397279980631 0.00121037553552529 -0.0045044233114917 0.00346523736081714 0.00525149892964317 -0.00372538826791708 -0.042066208275868 -0.00636398557144268 0.0268139804935286 0.0164366833590965 0.0267764954045179 -0.00648383577719079 0.0518200440147495 -0.0472083094546714 0.0629578354242947 0.0128515917665174 0.0282397784323046 -0.00961749869429319 0.00432020746689075 -0.000317757743602445 -0.00209863434745782 -0.0482878214643889 -0.0802279386569936 0.0256453619585535 0.00366164447372654 0.0165899442359106 0.0201236353406282 -0.101184520951604 -0.250746673836338 -0.418587420935968 0.239885967201855 -0.25502076296678 0.262201038919234 0.361748300112088 0.586238143642515 -0.157910460078348 0.000663531693658086 0.000599113177585919 -0.00095910819946127 8.57359380961971e-06 1.99148529289859e-05 4.56466953990911e-05 0.000182271515630295 8.0653920219489e-05 -9.05819191324357e-05 -0.000308368455011961 0.000397898089045365 -0.000352666081173686 -0.0114984761093324 -0.0111290722456601 0.00867286974097826 0.0034017457844883 0.00330569957737022 0.00381302871167654 -0.00143046161806278 -0.00114999433863425 0.000867672353190735 0.00425652944093628 0.00336949909432488 0.00538587315990303 -0.00479847787431227 -0.0043866534652548 0.00306713017613993 0.00402581129909416 -0.00361810101818578 -0.00416214401060668 -4.07373433789829e-05 0.000250001129130679 0.000136831570092048 -0.000447129440547429 -2.78104414211202e-05 -0.000638276424483363 -7.24080179796798e-05 -0.000666227998341786 -0.000792815003193027
  62 3033.761329316 ""  21.6664951941368 0 0 -9.53924241118135e-06 9.57629708345591e-05 4.15106394796556e-06 -8.49818870628086e-05 0.000971902936062029 -0.000710106490983758 0.000174061431574519 0.000454062701214316 -0.000492164405468009 -0.000483089486606899 -0.000399924808946905 0.000308862399916762 -0.00097029184247823 -0.00122683069673365 0.000377187994793352 0.00571321495565023 -0.00462479209491802 0.00642885282649029 -0.00430079270574518 -0.00711979875458964 0.00217611432532393 0.00260834210704355 -0.000680552869887411 -0.000819736623813164 -0.00493323670917225 -0.0082094535936828 0.00269503984125292 0.000370671505052831 0.0032029323509432 0.00390298594835034 -0.000701693236958855 -0.00203903816368807 -0.00315159525217576 0.00127613069981923 -0.00148135287713813 0.00147179666625404 0.00511397939804199 0.00826650374372067 -0.00218178121597189 0.00374976760932844 0.00443437763944232 0.00176623527987031 -3.10224730621314e-05 7.79853265714797e-05 -9.23797181576229e-05 -0.00021967342880495 0.00118727796241991 -0.000861764104819312 0.0176903690138734 -0.0285597729235922 0.0354293590982257 -0.0202342936519964 -0.0213901239307004 0.0169620333922185 -0.0271918366966463 -0.0282152284091056 -0.0366137728585811 -0.00442262560742211 -0.00764205936176452 0.00629181243789958 -0.344622691951409 -0.275829715082177 -0.43709912370683 0.408394746377163 0.367912876903678 -0.257021771015977 -0.267783182313126 0.239878444293564 0.274618717465362 0.000137287037819772 -0.00020605784476717 -2.00964669185513e-05 0.00156710488007511 -0.000680204579009959 0.00220531463723391 0.000837860904978228 0.0012668569080264 -0.000529170955749399
  63 3049.4601778343 ""  26.3720858701669 0 0 0.00236946438635036 0.00317789012195022 -0.00135448736270719 0.00145247247466656 0.00101141744501626 0.000285078632956263 -0.00140247435526405 -0.000532769453184645 -8.96079734123604e-05 0.000381699556902785 -0.00105223947881667 -0.00042158749361 -0.0317271144533232 -0.0412046866811601 0.0144399389967935 -0.0071478364083355 0.00841640776326492 -0.0084922173665679 -0.0100395072600086 -0.0189496066689058 0.00622399193721725 0.0113755679068318 -0.00324957347633793 -0.004568964706623 0.00273034731582431 0.00287896874729524 -0.000456306744124179 0.000465534172444564 0.00548874808549484 0.00716019830859742 0.00270607337066538 0.00669319514313937 0.0120094985936502 -0.00674528828654208 0.00650950389881129 -0.00706921309764185 -0.000765604548295276 -0.000793604199322383 0.000261921061936871 0.0566275601896518 0.0560184674827519 -0.0245623933715383 -0.00040120991475909 -0.000216324289760354 0.000136296784838408 0.00570736015858302 0.00475560767699475 -0.00293909954577974 -0.00718382089283716 -0.00253730712737105 -0.001512791637777 -0.573277323540827 -0.555594849944347 0.447991507696227 -0.107862610845656 -0.114763630956931 -0.159761625683551 -0.0545850686851868 -0.0448746066787966 0.035953892767803 0.0413777132185353 0.0343708310234582 0.0547857355955411 0.0211773228052251 0.0158206700672287 -0.0125780406433816 0.0209937238401448 -0.0238423018460791 -0.023629535595249 -0.000858421566858431 -0.000909672354469331 0.000537399964098272 0.00229352106393561 0.000638547906073502 -0.00134814435130175 0.0172976029866577 0.0141043598107452 -0.00626448999874419
  64 3054.82471903971 ""  16.944448924082 0 0 -0.0048005706218269 -0.00886867264335155 0.00300327203314755 0.0285868741771759 -0.0525687347826597 0.0515220516525301 0.00601772051471942 0.00300506564419344 0.000283476310799128 -0.00975953794461 0.0199944147554684 -0.0147480126685197 0.0605662103340373 0.0946202187164304 -0.0282513872060971 -0.489025969022796 0.413172813759067 -0.552204656433262 0.142593483295248 0.222921667485872 -0.0618699439175092 -0.056341441145034 0.0175454304300958 0.0190228890005138 -0.0149124962012805 -0.0242299654909824 0.00648359436275417 -0.000574149731272695 -0.0261201199023011 -0.0344811638626722 -0.00187964914432047 0.00151774990671586 -0.0135901999188942 0.167175386546869 -0.169030240981715 0.17559515297375 -0.0478249040629725 -0.0728463842535544 0.0153104050678939 0.00215173418124337 0.00182509267265326 0.00317977351384853 6.40580875358171e-05 -0.00013743110746311 -3.72118368198751e-05 4.69892695688232e-05 0.000193363895503493 -4.9949983970499e-05 -5.03351808201743e-05 -0.000684331413965202 1.22861652869093e-05 0.00538733577091651 0.0064393723802504 -0.00314168627211645 -0.0285604599428205 -0.0306238881731841 -0.03813757485025 -0.00015263158339472 -0.000593636388866046 0.000125678160427274 -0.000654124998557287 -0.000410831820604148 -0.000669424040131392 0.00548640504284261 0.00497345698894197 -0.00355302176722506 -0.00454809143656631 0.00390783141173685 0.00419471568579253 -1.52433918694363e-05 0.0003919528898593 0.000181547431381697 -0.0015274808171062 0.000796683815427084 -0.00101057670400386 -0.000259027656901033 -0.00351634478062208 -0.000164198556184124
  65 3084.07376293333 ""  37.4121785656611 0 0 0.00147198760090871 0.00208287957396549 -0.00113045773565802 0.00278484063704847 0.0136162551105756 -0.00723628899879108 -0.00193984214369202 -0.00240641220421634 -0.0025211893969616 0.026755229374215 0.0762345243670814 0.0285688498085438 -0.016940177201004 -0.0283467436871492 0.00595548872350138 0.0450808558361415 -0.0370816462083649 0.0495527715700182 -0.07318918613038 -0.11868883876485 0.0395513562568173 0.0163455502810525 -0.00519202406371853 -0.0068864904280363 0.00321469033301661 0.00510702928241312 -0.00134305915438418 0.00330346768572509 0.0276787266459795 0.037210541949881 -0.126005723020447 -0.335648711322498 -0.597561519723039 0.111855672876318 -0.0880210652955121 0.11531514638144 -0.308506181280117 -0.485143414767551 0.1457189986444 0.00027679648963055 0.000304216077123649 -0.00035153283724088 -4.36179728469158e-06 8.29939784060654e-06 1.47557178936419e-05 5.54007990879033e-05 6.80550417678142e-06 -3.23014025483336e-05 -0.000492898200984697 -0.000248078296052298 0.000130619715549798 -0.00432321972173398 -0.0046700700861238 0.00337464128600617 0.000939340582897542 0.00122632999685175 0.00122519808432936 -0.00065684831328809 -0.000394688776120728 0.000444073915316373 0.00140411371523222 0.00111650778002909 0.00191345309167464 0.00336782588943823 0.00306639167558719 -0.00221558201249701 0.00111580238850977 -0.00119503165483721 -0.00121936992527317 -5.65056055469242e-05 -0.000141774231334354 7.1267100728616e-05 1.14247313901408e-05 2.37873353424019e-06 -0.000201121964819729 -0.000407525919882711 0.00128796815165561 0.000432451114516117
  66 3090.51035719953 ""  31.3760761193729 0 0 0.00601448171598778 0.0101629471558723 -0.00322557942377429 -0.00278110775955884 0.00947084500415259 -0.00830410221640161 0.0605408333482957 0.0481001743522498 0.0149205805214247 -0.00719086695616317 0.0113155971515641 -0.0196668341170315 -0.0660509718593721 -0.105680097904826 0.0352527766115928 0.069952643665655 -0.0586998256734323 0.0792816485017552 -0.0368069771676495 -0.0594975631542873 0.0159283138348117 -0.456382001421965 0.150318552232384 0.156157085256527 -0.229791410104912 -0.391947325916584 0.134838215577059 -0.0327942574031395 -0.338517218034686 -0.459461258158856 0.0192993086887096 0.0617156873952266 0.0952232539495679 0.117560879169081 -0.11906733166123 0.118178719927521 -0.0529715706442669 -0.0779057999059623 0.018722988252678 3.28374730452381e-05 0.000176437628693751 -0.000784964345739355 -2.38493358107455e-05 -1.50226734272153e-05 -9.85956744513191e-06 1.46764684629014e-05 -2.45500119198792e-05 5.42517243305774e-05 -0.000655439401876062 -0.000425481345863501 -0.000152154209920742 -0.00470211860888624 -0.00606571979688854 0.00456771158651195 0.00336427123662178 0.00356320314438285 0.00428666960478627 -0.000378493789994076 -4.58333321712639e-05 0.0001732201182922 0.00366396438313617 0.00294489792885448 0.00481627729863623 0.00342698726692645 0.003130480752209 -0.0023049518178477 0.000938310238190212 -0.00114244376372602 -0.00094914152680377 -0.000285915053249522 -0.00048213808826341 3.71631656067461e-05 0.000741590818417066 0.000287752839943659 0.000520187938293453 -0.00120871992187204 0.0055740225860753 -0.00128467985950959
  67 3095.3114561624 ""  34.0354838940219 0 0 9.62122557785261e-05 0.000164303553630614 -9.8643571547485e-05 6.69140772857429e-05 0.000354338833520362 -0.000197339863828326 0.000358498975151259 -0.000187502741050837 -0.000365220676766351 -0.000658290337017475 0.00119861175099154 -0.00158790913185027 -0.00183365506338699 -0.00213019391318917 0.000765204024920544 0.00132197430175259 -0.000837037052352105 0.00127210453070686 -0.00188562918165215 -0.00328036699042639 0.00111888975637009 -0.00421961082534483 0.0012704434073462 0.00129089389563815 -0.000599211687803292 -0.00131894853919039 0.000380291323106562 0.000404505296572887 0.00218202589893875 0.00279339781582484 0.00124934365090762 0.0039270965547353 0.00581544795631033 0.0111800107773924 -0.0113174280798984 0.0114766048559103 -0.00470722276628998 -0.00691299711486773 0.00163951481798955 0.00461819728922951 0.00459740316298086 -0.000380741635585368 -0.000490132140153132 -0.000140524554520438 -0.000192871461604096 0.00455401195137729 0.00471058486013287 -0.00208181803101778 0.0618471434311207 0.0587992913676056 0.0195892513105305 -0.0391198610793887 -0.0346605692110685 0.0304693474783644 -0.018078486904089 -0.0203662079218658 -0.0261349462500359 -0.0398015238915164 -0.0371241834179638 0.0277306247905089 -0.372643111107043 -0.290907477579551 -0.486914232668676 -0.42916233529883 -0.393623315806062 0.29145383800149 0.0593661256983455 -0.0262700842284965 -0.0394830522725137 -0.000122645785987327 -0.000237203259244184 3.88027295352107e-05 0.00202446728663328 -0.00274068263902276 0.00189459485419334 0.00199903858640204 0.000479742769375374 -0.000191428814589891
  68 3098.2604395722 ""  47.4044728453653 0 0 0.000502675568032518 0.000662895668543436 0.000121597231928108 0.00759331369596134 -0.0142247294660293 0.0140250992452338 0.00637609025977982 0.0249497920950481 0.0195191793518979 0.0318459476872043 -0.0296265431080743 0.0650891750487919 -0.00301968182376362 -0.00545622445401658 0.00303607035465725 -0.130687806636511 0.109955779373159 -0.143408306556383 0.0381546176613224 0.0591892586006028 -0.0195487328883897 0.0117910792315478 0.00264808820486368 0.000206692120125646 -0.061636371717726 -0.0983958845610898 0.0375710912167368 -0.0272559093465308 -0.201576307615161 -0.269689949585938 -0.0693881389694467 -0.212456592484294 -0.33428695306077 -0.411507337707226 0.420415008226281 -0.420399474595852 0.101879256710733 0.143917585126948 -0.0263150018283886 0.000478291091845242 0.000293392646658507 0.000737555335146474 3.19205863397169e-05 -8.34397431001472e-05 -1.83959170747234e-05 0.000126417816576923 0.000166658788756767 -4.32041325105461e-05 0.00191693256170897 0.000981794780328999 -0.000229789562810304 0.0017535858632818 0.00195532374469828 -0.000868960730711892 -0.00701311111979651 -0.00694818054934824 -0.00917011662567186 -0.00100953098208245 -0.00107814396747945 0.000681258746141443 -0.00719798389818989 -0.00567097491657246 -0.00962953207049744 -0.0115607619588258 -0.010743293636998 0.00774408715470914 -0.00431072050628839 0.0045694225695415 0.00462159815587335 -4.41076487362598e-05 -2.11606397351061e-05 -0.000109465590451816 -0.000668830925125571 0.000625468072429392 -0.000289082127440676 0.000258322381279761 0.000663819787515492 0.000167293738683013
  69 3106.90406037068 ""  25.695224522881 0 0 3.70027423640856e-05 8.33972797156678e-05 7.13474880090972e-06 -0.00015826968564188 0.000372612405866866 -0.000340731702835392 5.82024436705032e-05 -0.000222118750202305 -0.000280653433986299 -0.000254950959558392 0.000467439201900373 -0.000537833095180001 -0.000839139962998236 -0.000978340064738871 0.000283379127938333 0.00301384000517161 -0.00246962770752955 0.00344389209362004 -0.00114939944468978 -0.00188798428247584 0.000593073942063305 -0.000926542375922947 0.000207167210536181 0.000301159063562398 5.30314043225864e-05 -3.46559979497171e-05 -3.98953759601426e-05 0.000331894758273114 0.00233304335574515 0.00305752014107778 0.000303605845923859 0.00111409734995382 0.00156208019154741 0.00436751316469572 -0.00437405082477379 0.00441285160116558 -0.00161293546716916 -0.00231206713347935 0.000547348121626944 0.000795279399300431 0.00135401415789316 -0.000693912439330949 3.95109132757814e-05 3.13529592445197e-05 0.000364685462668253 0.00280602813006134 0.00142503870530395 -0.00283633044310065 0.0485464791326422 -0.0285700969757677 -0.0672201142973833 -0.0154073817962839 -0.0121859555348579 0.0112278683045995 -0.000487042352214625 5.73421984561514e-05 -0.00065117542281135 -0.025399294035046 -0.0229374113354392 0.019192605854345 0.154722693427683 0.10915317258778 0.172237063902005 -0.230913008308779 -0.228135674891874 0.141532251545143 -0.503146421846961 0.459784312803017 0.492688067479256 -7.64159747145991e-05 3.52010919966827e-06 3.84721711672102e-05 -0.000575295504234459 0.000903347107071964 -0.000412226830867486 0.000970359470583896 -4.42926377398104e-05 -0.000168189525932366
  70 3115.01475006259 ""  26.2185909956597 0 0 0.000979121367116764 -0.000239769784578154 -0.00146193151844768 0.00185339678297131 -0.00260775204223981 0.00312641827725244 0.0516799725102713 -0.0410737025533185 -0.0542928883721377 0.00825974387914253 -0.00928362130105948 0.0154569376210766 -0.00376020900721993 -0.00468398055158932 0.0031243056750742 -0.0258548727049624 0.0221474157532782 -0.0285142029034544 0.0069483927183471 0.0100896056379575 -0.00307937040108748 -0.668768167697818 0.192306391339558 0.212959570555989 -0.00749094251455773 -0.0393017636991679 -0.00222867567335283 0.0580659065729595 0.340302734984428 0.446714795910215 -0.0140426333094141 -0.0423903061758373 -0.0664169789278076 -0.113630967853577 0.114793683023811 -0.116040339321143 0.0267101393857089 0.0377819849285126 -0.00713236601062976 -6.62082721888587e-05 0.000246657885739384 -0.000324457144509342 -6.27664383618029e-05 5.78909373417122e-05 -2.52903557163885e-05 -5.23410774580861e-05 -2.10734815056207e-05 -9.19456488185054e-06 -9.71866904043143e-05 2.49678570858213e-05 1.68048665403727e-05 -0.00205831719526903 -0.00235455610546796 0.00178767931748926 0.0022844418688078 0.00119783589852665 0.00257750097981056 0.000237073017002157 0.000240252644342541 -0.000129768123474422 0.000398603583561918 0.00033892293269342 0.000565407598909023 5.13503465550144e-05 7.55432778531538e-05 -4.17976464857355e-05 0.000785211254062512 -0.000757786288702375 -0.000772977766460742 -0.000282020702683679 3.32065469541519e-06 0.00031761799508286 0.000999457046633446 -0.00066390584360046 0.000618923629120082 -0.000809332895680876 0.000430718578247051 -0.00163653148438342
  71 3483.55340943551 ""  0.0173231285594458 0 0 0.00127234354246005 0.00299556021960343 0.000269326182547158 -0.000280413851710192 -2.45545655716194e-05 1.90465500723299e-05 0.000121282509118339 -0.000155066242466774 1.92341362039893e-06 -2.1073032824951e-07 -3.56575758568009e-05 6.48717992476152e-05 -0.00933682625738177 -0.0157002321189278 0.00461607184647123 0.000370487908270693 -0.000238650268117946 0.000162190419258055 -7.47852703615704e-05 -0.00178259823370369 -0.00169607991480047 -0.000691163119848229 -0.000590081107684101 0.000518893819344228 0.000634332283183911 -0.00189145390276184 0.00168019988601819 0.000179718306316119 -7.55763189912554e-05 -0.000363009004028935 -0.000165104784590256 6.1282961309759e-05 0.00021460887413549 -0.000183935274829123 0.000155734723700843 -0.000198674800549486 -0.000234335767812863 0.000346848831356615 0.000287732618928602 0.00223724259790218 0.00184988678867561 0.000723255956933635 -0.000288286247441488 0.000274451158070835 -0.00012286126205395 -8.30260330634528e-05 0.000136840734628051 -0.000211348547002704 -6.51962290611484e-05 -1.30735169470396e-05 7.83411676104793e-05 -0.0108214279054878 -0.0123541133393873 0.00884193630104675 -0.00531513911393845 -0.00633377775150603 -0.00447877365390721 -0.00132217715047716 0.0005028667999006 0.000814194164464738 3.16571081468652e-07 -1.05137868547126e-05 -2.72965719373052e-06 0.00039302002071908 -0.000227266540234737 2.60081009967018e-05 -0.000232272443497077 0.000221100264995927 -6.61353889735707e-05 0.0370878354769911 0.0511924491135903 -0.0258612657025381 0.00526120510193753 -0.00339042744319861 0.00204484654356629 -0.527323903086936 -0.730939000601329 0.337617188741684
  72 3677.523436107 ""  118.505375818423 0 0 0.000577870566002861 0.000118519118232202 7.75070884617654e-06 -0.000243354457187395 6.60112279644561e-05 -7.0437115826171e-05 6.72729571819246e-06 -0.000108939439554798 -7.97255738278189e-05 5.66231553067034e-05 2.28197872506246e-05 3.82006385881305e-05 -0.00148775664628793 -0.00144767053090686 0.000472417231805425 0.00084375010446294 -0.000694396487966264 0.0011267413852174 7.16075511738331e-05 8.10998441138791e-05 -0.000204530584161914 -0.000996341487026507 0.000561509449984519 0.00041331328669188 0.000279137490718287 0.000240015715455863 5.22404092492054e-05 0.000724397415439347 0.00021211914064273 0.000847875276908434 -0.000254663146174499 0.000364906542662241 0.000673973890563289 1.72299150629209e-05 -2.03667255164858e-05 -0.000144806558672876 -0.000193431513214109 -0.000248161296728643 1.8170569604844e-05 -0.000397896510538944 -3.54505790552804e-06 -0.00081133342567957 0.042111760526546 -0.0381271853209428 0.0177728486713423 0.00207996669871466 -0.0004697783551073 0.0015981586381668 0.000150787414700596 0.00031483508869244 -0.000105014925677975 -0.000481120684513542 -0.000692071489380096 0.00180613002958652 0.00372985326453893 -0.00158565862220883 0.00382351791179658 -0.00585879356808205 -0.006424592134233 -0.000113198134599894 -0.00263590821694049 -0.00189576076446044 -0.00312563608878349 -2.26083488111502e-05 2.80347599180673e-05 0.000208784851451586 0.000280057088328573 -0.000554773922086967 -0.000154486757184446 6.46665767812927e-05 0.00063503372321514 -5.0162168987746e-06 -0.686153057424622 0.613529103389775 -0.297475829440177 -0.00366590176693282 -0.00445528440460453 0.00289964219835177
  :::
 } 
 m_exists[72] { 
  s_m_exists
  :::
  1 11111111111111111111111111111111111111111111111111111111111111111111111111111111111 
  2 11111111111111111111111111111111111111111111111111111111111111111111111111111111111 
  3 11111111111111111111111111111111111111111111111111111111111111111111111111111111111 
  4 11111111111111111111111111111111111111111111111111111111111111111111111111111111111 
  5 11111111111111111111111111111111111111111111111111111111111111111111111111111111111 
  6 11111111111111111111111111111111111111111111111111111111111111111111111111111111111 
  7 11111111111111111111111111111111111111111111111111111111111111111111111111111111111 
  8 11111111111111111111111111111111111111111111111111111111111111111111111111111111111 
  9 11111111111111111111111111111111111111111111111111111111111111111111111111111111111 
  10 11111111111111111111111111111111111111111111111111111111111111111111111111111111111 
  11 11111111111111111111111111111111111111111111111111111111111111111111111111111111111 
  12 11111111111111111111111111111111111111111111111111111111111111111111111111111111111 
  13 11111111111111111111111111111111111111111111111111111111111111111111111111111111111 
  14 11111111111111111111111111111111111111111111111111111111111111111111111111111111111 
  15 11111111111111111111111111111111111111111111111111111111111111111111111111111111111 
  16 11111111111111111111111111111111111111111111111111111111111111111111111111111111111 
  17 11111111111111111111111111111111111111111111111111111111111111111111111111111111111 
  18 11111111111111111111111111111111111111111111111111111111111111111111111111111111111 
  19 11111111111111111111111111111111111111111111111111111111111111111111111111111111111 
  20 11111111111111111111111111111111111111111111111111111111111111111111111111111111111 
  21 11111111111111111111111111111111111111111111111111111111111111111111111111111111111 
  22 11111111111111111111111111111111111111111111111111111111111111111111111111111111111 
  23 11111111111111111111111111111111111111111111111111111111111111111111111111111111111 
  24 11111111111111111111111111111111111111111111111111111111111111111111111111111111111 
  25 11111111111111111111111111111111111111111111111111111111111111111111111111111111111 
  26 11111111111111111111111111111111111111111111111111111111111111111111111111111111111 
  27 11111111111111111111111111111111111111111111111111111111111111111111111111111111111 
  28 11111111111111111111111111111111111111111111111111111111111111111111111111111111111 
  29 11111111111111111111111111111111111111111111111111111111111111111111111111111111111 
  30 11111111111111111111111111111111111111111111111111111111111111111111111111111111111 
  31 11111111111111111111111111111111111111111111111111111111111111111111111111111111111 
  32 11111111111111111111111111111111111111111111111111111111111111111111111111111111111 
  33 11111111111111111111111111111111111111111111111111111111111111111111111111111111111 
  34 11111111111111111111111111111111111111111111111111111111111111111111111111111111111 
  35 11111111111111111111111111111111111111111111111111111111111111111111111111111111111 
  36 11111111111111111111111111111111111111111111111111111111111111111111111111111111111 
  37 11111111111111111111111111111111111111111111111111111111111111111111111111111111111 
  38 11111111111111111111111111111111111111111111111111111111111111111111111111111111111 
  39 11111111111111111111111111111111111111111111111111111111111111111111111111111111111 
  40 11111111111111111111111111111111111111111111111111111111111111111111111111111111111 
  41 11111111111111111111111111111111111111111111111111111111111111111111111111111111111 
  42 11111111111111111111111111111111111111111111111111111111111111111111111111111111111 
  43 11111111111111111111111111111111111111111111111111111111111111111111111111111111111 
  44 11111111111111111111111111111111111111111111111111111111111111111111111111111111111 
  45 11111111111111111111111111111111111111111111111111111111111111111111111111111111111 
  46 11111111111111111111111111111111111111111111111111111111111111111111111111111111111 
  47 11111111111111111111111111111111111111111111111111111111111111111111111111111111111 
  48 11111111111111111111111111111111111111111111111111111111111111111111111111111111111 
  49 11111111111111111111111111111111111111111111111111111111111111111111111111111111111 
  50 11111111111111111111111111111111111111111111111111111111111111111111111111111111111 
  51 11111111111111111111111111111111111111111111111111111111111111111111111111111111111 
  52 11111111111111111111111111111111111111111111111111111111111111111111111111111111111 
  53 11111111111111111111111111111111111111111111111111111111111111111111111111111111111 
  54 11111111111111111111111111111111111111111111111111111111111111111111111111111111111 
  55 11111111111111111111111111111111111111111111111111111111111111111111111111111111111 
  56 11111111111111111111111111111111111111111111111111111111111111111111111111111111111 
  57 11111111111111111111111111111111111111111111111111111111111111111111111111111111111 
  58 11111111111111111111111111111111111111111111111111111111111111111111111111111111111 
  59 11111111111111111111111111111111111111111111111111111111111111111111111111111111111 
  60 11111111111111111111111111111111111111111111111111111111111111111111111111111111111 
  61 11111111111111111111111111111111111111111111111111111111111111111111111111111111111 
  62 11111111111111111111111111111111111111111111111111111111111111111111111111111111111 
  63 11111111111111111111111111111111111111111111111111111111111111111111111111111111111 
  64 11111111111111111111111111111111111111111111111111111111111111111111111111111111111 
  65 11111111111111111111111111111111111111111111111111111111111111111111111111111111111 
  66 11111111111111111111111111111111111111111111111111111111111111111111111111111111111 
  67 11111111111111111111111111111111111111111111111111111111111111111111111111111111111 
  68 11111111111111111111111111111111111111111111111111111111111111111111111111111111111 
  69 11111111111111111111111111111111111111111111111111111111111111111111111111111111111 
  70 11111111111111111111111111111111111111111111111111111111111111111111111111111111111 
  71 11111111111111111111111111111111111111111111111111111111111111111111111111111111111 
  72 11111111111111111111111111111111111111111111111111111111111111111111111111111111111 
  :::
 } 
} 
