# Supplementary material for: Cut-off Scale and Complex Formation in Density Functional Theory Computations of Epoxy-Amine Reactivity
Source: ACS Omega. 2021 Oct 25;6(44):29424–31. doi: 10.1021/acsomega.1c03229 (PMC8587129; doi:10.1021/acsomega.1c03229)
Supplement: Supplementary file 1 — ao1c03229_si_001.zip [file ao1c03229_si_001.zip › Final_structures/Primary/A2E1_A1E2_B3LYP-D3_CC-PVTZ-F_canonical/Amine_frag2_product-5_isomer22.vib]

{ 
 s_m_m2io_version
 :::
 2.0.0 
} 

f_m_table { 
 i_j_atom_total
 :::
 26
 m_column[83] { 
  s_m_data_name
  s_m_column_name
  i_m_width
  b_m_visible
  s_m_units
  :::
  1 r_j_Frequency  "Frequency"  10 1 "" 
  2 s_j_Symmetry  "Symmetry"  10 0 "" 
  3 r_j_Intensity  "Intensity"  10 1 "" 
  4 r_j_Raman_Act  "Raman Act"  10 0 "" 
  5 r_j_Raman_Int  "Raman Int"  10 0 "" 
  6 r_j_x1  "x1"  10 0 "" 
  7 r_j_y1  "y1"  10 0 "" 
  8 r_j_z1  "z1"  10 0 "" 
  9 r_j_x2  "x2"  10 0 "" 
  10 r_j_y2  "y2"  10 0 "" 
  11 r_j_z2  "z2"  10 0 "" 
  12 r_j_x3  "x3"  10 0 "" 
  13 r_j_y3  "y3"  10 0 "" 
  14 r_j_z3  "z3"  10 0 "" 
  15 r_j_x4  "x4"  10 0 "" 
  16 r_j_y4  "y4"  10 0 "" 
  17 r_j_z4  "z4"  10 0 "" 
  18 r_j_x5  "x5"  10 0 "" 
  19 r_j_y5  "y5"  10 0 "" 
  20 r_j_z5  "z5"  10 0 "" 
  21 r_j_x6  "x6"  10 0 "" 
  22 r_j_y6  "y6"  10 0 "" 
  23 r_j_z6  "z6"  10 0 "" 
  24 r_j_x7  "x7"  10 0 "" 
  25 r_j_y7  "y7"  10 0 "" 
  26 r_j_z7  "z7"  10 0 "" 
  27 r_j_x8  "x8"  10 0 "" 
  28 r_j_y8  "y8"  10 0 "" 
  29 r_j_z8  "z8"  10 0 "" 
  30 r_j_x9  "x9"  10 0 "" 
  31 r_j_y9  "y9"  10 0 "" 
  32 r_j_z9  "z9"  10 0 "" 
  33 r_j_x10  "x10"  10 0 "" 
  34 r_j_y10  "y10"  10 0 "" 
  35 r_j_z10  "z10"  10 0 "" 
  36 r_j_x11  "x11"  10 0 "" 
  37 r_j_y11  "y11"  10 0 "" 
  38 r_j_z11  "z11"  10 0 "" 
  39 r_j_x12  "x12"  10 0 "" 
  40 r_j_y12  "y12"  10 0 "" 
  41 r_j_z12  "z12"  10 0 "" 
  42 r_j_x13  "x13"  10 0 "" 
  43 r_j_y13  "y13"  10 0 "" 
  44 r_j_z13  "z13"  10 0 "" 
  45 r_j_x14  "x14"  10 0 "" 
  46 r_j_y14  "y14"  10 0 "" 
  47 r_j_z14  "z14"  10 0 "" 
  48 r_j_x15  "x15"  10 0 "" 
  49 r_j_y15  "y15"  10 0 "" 
  50 r_j_z15  "z15"  10 0 "" 
  51 r_j_x16  "x16"  10 0 "" 
  52 r_j_y16  "y16"  10 0 "" 
  53 r_j_z16  "z16"  10 0 "" 
  54 r_j_x17  "x17"  10 0 "" 
  55 r_j_y17  "y17"  10 0 "" 
  56 r_j_z17  "z17"  10 0 "" 
  57 r_j_x18  "x18"  10 0 "" 
  58 r_j_y18  "y18"  10 0 "" 
  59 r_j_z18  "z18"  10 0 "" 
  60 r_j_x19  "x19"  10 0 "" 
  61 r_j_y19  "y19"  10 0 "" 
  62 r_j_z19  "z19"  10 0 "" 
  63 r_j_x20  "x20"  10 0 "" 
  64 r_j_y20  "y20"  10 0 "" 
  65 r_j_z20  "z20"  10 0 "" 
  66 r_j_x21  "x21"  10 0 "" 
  67 r_j_y21  "y21"  10 0 "" 
  68 r_j_z21  "z21"  10 0 "" 
  69 r_j_x22  "x22"  10 0 "" 
  70 r_j_y22  "y22"  10 0 "" 
  71 r_j_z22  "z22"  10 0 "" 
  72 r_j_x23  "x23"  10 0 "" 
  73 r_j_y23  "y23"  10 0 "" 
  74 r_j_z23  "z23"  10 0 "" 
  75 r_j_x24  "x24"  10 0 "" 
  76 r_j_y24  "y24"  10 0 "" 
  77 r_j_z24  "z24"  10 0 "" 
  78 r_j_x25  "x25"  10 0 "" 
  79 r_j_y25  "y25"  10 0 "" 
  80 r_j_z25  "z25"  10 0 "" 
  81 r_j_x26  "x26"  10 0 "" 
  82 r_j_y26  "y26"  10 0 "" 
  83 r_j_z26  "z26"  10 0 "" 
  :::
 } 
 m_row[72] { 
  r_j_Frequency
  s_j_Symmetry
  r_j_Intensity
  r_j_Raman_Act
  r_j_Raman_Int
  r_j_x1
  r_j_y1
  r_j_z1
  r_j_x2
  r_j_y2
  r_j_z2
  r_j_x3
  r_j_y3
  r_j_z3
  r_j_x4
  r_j_y4
  r_j_z4
  r_j_x5
  r_j_y5
  r_j_z5
  r_j_x6
  r_j_y6
  r_j_z6
  r_j_x7
  r_j_y7
  r_j_z7
  r_j_x8
  r_j_y8
  r_j_z8
  r_j_x9
  r_j_y9
  r_j_z9
  r_j_x10
  r_j_y10
  r_j_z10
  r_j_x11
  r_j_y11
  r_j_z11
  r_j_x12
  r_j_y12
  r_j_z12
  r_j_x13
  r_j_y13
  r_j_z13
  r_j_x14
  r_j_y14
  r_j_z14
  r_j_x15
  r_j_y15
  r_j_z15
  r_j_x16
  r_j_y16
  r_j_z16
  r_j_x17
  r_j_y17
  r_j_z17
  r_j_x18
  r_j_y18
  r_j_z18
  r_j_x19
  r_j_y19
  r_j_z19
  r_j_x20
  r_j_y20
  r_j_z20
  r_j_x21
  r_j_y21
  r_j_z21
  r_j_x22
  r_j_y22
  r_j_z22
  r_j_x23
  r_j_y23
  r_j_z23
  r_j_x24
  r_j_y24
  r_j_z24
  r_j_x25
  r_j_y25
  r_j_z25
  r_j_x26
  r_j_y26
  r_j_z26
  :::
  1 29.5978904398828 ""  1.4508368505487 0 0 0.0214559051881699 -0.0145526054148689 0.0253983422504265 -0.00527711356522924 0.00034115435861056 -0.000659216905792357 0.0683985749924008 -0.0398435188901568 0.0616228015485967 -0.058960540067574 0.041337427427586 -0.0680167984824921 0.0424956669092402 0.00712461007348294 0.00241975977681366 -0.0346287835521997 -0.0433888858196201 0.0291551640453678 0.0472021644517497 0.0221719865969329 0.00275306480210948 0.107742519755047 -0.0303074233636777 0.0244849380763934 0.0347330817651401 -0.0461741717230094 0.0902243248392532 0.101850621690964 -0.0659235214530437 0.0995524355908576 -0.0658542191422825 0.0389429425835113 -0.0716765596902537 -0.038171852833904 0.101120090257637 -0.0941786489489741 -0.113224016201214 0.0145528853765285 -0.0938907946468845 -0.0557812523392493 -0.0670880387157501 0.0510890982461614 0.0294947774411747 0.0938282015376522 -0.101149191482678 0.0285945677968425 0.0104299864191941 0.00813381847816762 -0.0106388531825323 -0.00231281547092176 -0.00332200079931213 -0.145469509903498 -0.0817477480288486 -0.00593440553473405 -0.0578999430258332 -0.125344663861723 0.136599030883695 0.121369444486642 0.0182094705434618 0.0679414194158895 -0.0124758644419395 -0.0607697335040387 0.0753739454446703 -0.0999651145357255 -0.00831993051261036 -0.0605554355747506 0.0507178267276395 0.0538564577453304 -0.0358432962189654 -0.0185534195709318 -0.0358608425237944 0.0409637465812674 0.0191899665623914 0.0722871144603415 -0.0777238944494993 -0.0225607679770055 -0.00356640062200134 0.0634104497691665
  2 52.5768868495265 ""  0.556352836671529 0 0 0.0152203071954491 0.0303082010157239 0.00960783819256134 -0.03845439841726 -0.02111516862167 -0.00791469565622613 -0.0307976338794527 0.0779519429097775 0.0278539841226233 -0.00892414999033601 -0.0799191159145555 -0.0592140299281606 0.0447900117994069 -0.00466995270253708 -0.00423082269418949 -0.0701283219749037 -0.00521037754703499 0.0139920559642003 -0.0736561323381448 -0.0340995229281562 -0.00350871525418126 -0.0643187863084065 0.0467114047296578 0.00466653589963515 -0.0692186253189001 0.117205651619161 0.0421604604453251 0.00848883371870566 0.100496244731092 0.0490566152544815 -0.0447571676661362 -0.128884305004411 -0.0595676563486458 0.0161108177362106 -0.0829285275459053 -0.0784594402774946 0.0255372985853918 -0.0760675023793854 -0.0830347840761916 0.0269769513193548 0.0408035067005615 0.0216409493724501 0.0614905123297584 -0.0255124885248255 -0.0562278978607549 -0.00567693090273566 0.00456991900314742 0.0192232066311519 -0.0946618926646509 -0.0829540724157939 0.0348168836249636 0.0415239336884279 0.0188449124399417 0.0107757053550989 0.000172753422293441 0.0668270352097458 0.0370701447596064 -0.0144936506512999 0.0620912743475304 0.067936678221387 -0.146019301433007 -0.0712520757598889 0.101495562199415 -0.0951203673395703 -0.143781798103598 -0.0198315606131014 -0.109613110299904 -0.10139921152143 0.0344693499414627 0.0692203446066304 0.0659793385483529 0.0165918558812081 0.123557407956059 0.0136142619850952 -0.0562825995559928 0.112585703460332 0.0720934074320518 0.0572545176745908
  3 104.71710659916 ""  0.167968618888261 0 0 0.0174183505414334 0.0197738613852112 -0.0230391394894637 -0.0406196366777823 0.0299023860507692 -0.0712299833324866 0.0755076532283472 0.00256167881543972 0.0517113652891423 0.0810731325495854 -0.0801072895948337 0.0404824620229584 0.0560384686602847 0.0511560726700812 -0.0644644243143193 -0.0623349979694825 0.211466918691227 -0.0842918811714659 -0.167327667185357 -0.0498858167283846 -0.185631769602313 0.124960708825509 0.0341377763528559 0.0507999097803139 0.0488962639344735 -0.0455073516238601 0.0908652564184561 0.100910869610193 0.00134110425384535 0.072575813288879 -0.0575578608181108 0.0175316912460129 -0.10792182078001 0.174129826690537 -0.393272328531654 0.0174606156197042 0.216704330469188 0.0541795118539654 0.310746363081371 -0.0329912773839747 -0.0104835525799452 -0.00177136079215712 -0.0327812450096736 0.0312739479254977 -0.00846216326681066 -0.0210265919261984 0.00721323039886955 0.00294242935040609 -0.0130782466441716 0.00416192305972564 0.00996031782188521 -0.0429017615392237 -0.0141760739936222 -0.00979394085837066 -0.0308769949989843 -0.0205156032160978 0.00866212157619661 -0.0094492734960111 0.00931540443688665 0.0114469368588063 -0.00583963088725059 -0.0121638545124485 0.0195645987467232 -0.0259387267470108 0.0024022321421216 0.000877170649611333 -0.00206304886419008 0.0197798378819191 0.0137017048636352 -0.0339981662190042 -0.00489937782506525 -0.00635445254971212 -0.0478725382831197 0.0199823569672961 -0.00535083900787294 -0.0660582844447168 0.00718114104111103 -0.024483476281511
  4 118.584505175002 ""  0.283810482113105 0 0 0.0130051387174661 -0.0184265253214633 0.0139407313750274 -0.0372340966966502 0.0306932739039047 -0.0448963935463795 -0.0178768463267036 -0.0164702954899039 -0.043711356011661 -0.0167877055088882 0.0141462889123351 -0.021937837864325 0.0380274223365622 -0.096176606288974 0.01630161494049 -0.072287627469355 0.117096791704901 -0.0320930458231895 -0.0642675275780897 -0.0014578182296002 -0.128367670202413 -0.0425318278350879 -0.073481008121953 -0.139973933798806 -0.0626244282519956 0.084109740811511 -0.0485158094474877 0.028265435886747 -0.0583321001705611 0.0115941276939927 -0.0757591479425813 0.0609141732630447 -0.0877371920911033 0.0313563093567931 -0.0886454347544348 -0.0433289528188935 0.0106889196969482 0.056768090064666 0.0805253988802093 -0.0117494323305313 -0.0162476190785125 0.0911654961879189 0.0266694255355581 -0.0683503570998199 0.0298671516668554 0.0144410135625648 -0.0292492334685797 0.00201185401216302 -0.0194912513398201 0.0839810500964901 -0.0997968348416061 -0.066209249305411 -0.0308409033052458 0.052001673034852 -0.0427244915267237 -0.0171500048834983 0.153380240645708 0.0519631584347153 -0.0983384630007256 -0.0418247087478214 -0.034521175815266 0.135130016442197 -0.142851796252472 -0.0438048554971132 0.165122672810798 -0.0412712280727223 -0.00741974268217713 0.0436810578216677 -0.195388500419429 0.0512026755559992 0.0227590643784232 0.0847779136019224 0.0450220924167299 -0.0600831857918465 0.0354519949526459 0.0734014159196753 0.0536190644063382 0.129224930360896
  5 159.602363704721 ""  2.2109552388991 0 0 -0.0367990130688889 -0.0290064914851874 0.00702583478170636 -0.0486799664809697 0.0260685054773035 -0.0208795811553157 -0.0108119639421033 -0.0411978625304631 0.0303034994028762 -0.0638863228193673 0.073888847376704 0.0469621227377776 -0.0266694997885567 -0.0162570382897847 -0.00688579048411121 -0.0547644621971564 0.0814133616256751 -0.0257043891394623 -0.0401071755237441 0.0117001418543941 -0.0917296270093779 0.00829009119600975 -0.0197996016276588 0.0525048987253481 -0.00636821304763685 -0.076098802641342 0.0405362069170696 -0.0164974185583761 -0.0276060765294443 0.0210070987011414 -0.120425204860192 0.208219300041406 -0.0615239315383456 -0.00923493133237808 -0.0711771008777286 0.0269657559362109 -0.0752776765676786 0.132216583114374 0.238054248739451 0.0800530859513598 0.0590168777698844 -0.0204991853449248 0.0917672259784683 -0.0318698430433527 -0.0359081648442103 0.0375572337551999 0.017481780171718 -0.0129225099887834 -0.0118050928462328 -0.0329205290217349 -0.0040403171596309 0.162434314564499 0.126606857396586 0.075579345130186 0.126518148859984 0.0930288011595931 -0.160747777835873 0.0112060262591571 0.0493188649734759 0.000909101894194732 -0.0430570345557543 -0.0215829830185442 0.0320920648024477 -0.00553638551003998 -0.0719269965031835 -0.0354909369152912 -0.0254494495251158 -0.0475453146065914 -0.000685132764354667 -0.0514448230791999 -0.039178114197864 0.0133782030451618 0.144465454406466 -0.0694411369231858 0.0677276396169801 -0.123748103869292 -0.104058056458093 -0.097582156132017
  6 226.872882153945 ""  0.0329411185852574 0 0 0.00318910512602585 0.00769044564275756 0.0195419208493847 0.0207269702797706 -0.0032272019867777 0.0330868778374268 0.0149329078508059 -0.038035176219575 -0.0528610830762342 0.0122987282011175 -0.0334033233901061 -0.0567696645520258 -0.0281756929132279 0.0122723385471322 0.0424682567793572 0.00408801991791278 -0.0448279844246765 0.0520852348315711 0.0223881365635804 0.00499600715315805 0.0656175788114502 0.0244473985833644 0.139400071477005 0.347894890641605 0.361572515709553 -0.343333043012808 -0.202207186620077 -0.334685959697879 0.0513211476579318 -0.373064707732958 -0.108480607819738 -0.0251181384435872 -0.147068230973735 0.124114740121316 -0.0963389831561224 -0.135495136767273 0.0129195679126265 -0.00593059714055845 0.0261989561159908 0.00321621050318773 0.0208007347857026 0.0238408760966746 0.0111470484219676 0.0104167557481477 0.00812949272273373 -0.00311865177717484 0.0190006793161379 0.0193685343092637 -0.0409736011040721 0.025963924144084 -0.00308612680437164 0.0188698433180857 0.0306640809152814 0.0406104082840155 0.0124978470059903 0.0245149809984661 -0.000510895480995884 0.00297021710503055 0.0193594002073721 0.0227279774177905 -0.0641580098255026 0.040609811001832 0.0146569192682352 -0.0603612965404617 0.0303397566312691 -0.0105663212085774 -0.0352298010090521 0.0124319217430776 -0.0391721299447533 -0.0168216963951063 0.000377443075924782 0.024094057902102 0.0221557392139873 -0.000222794196446486 0.0340599951633588 -0.0404208675497978 -0.00629749240637233 -0.00105646083158327
  7 231.530678031295 ""  0.189141725140326 0 0 -0.00309133290760574 -0.00758898589231999 -0.00255714532420553 -0.00442164720550072 -0.00174467900923993 -0.00691735678776951 0.0136959511153958 -0.0228905974610508 -0.00224332561556894 0.00357474946412249 -0.00841071728373797 0.0030252100403363 -0.000354488881911832 -0.00734684444095388 -0.0051161704343659 -0.00276694079073429 0.00682706687617272 -0.00957536205912954 -0.0111595320664926 -0.00567761883533864 -0.0118857661146485 0.0308190596595875 -0.0183810152126676 -0.0173634121734709 0.00865400048251442 -0.0248186564818105 0.00237874200787774 0.0189054750278752 -0.0401035724861549 0.00956704798976513 0.0396393431280729 -0.0377618265428493 0.0435835641650886 -0.0313696387774277 0.0292013006266662 0.024681354103973 0.00953896537302593 -0.0237615860375584 -0.0503158039032399 -0.00658535719879783 -0.00385678088441462 0.00788080433931739 0.0144577003271205 0.0323446260707469 -0.0237632527970427 0.00583912250348546 0.0161112178264366 0.00994398016321938 -0.0154921876795596 0.000648684341417248 0.0116739509847864 -0.0273115487057285 -0.00801619644754628 -0.00619047381905213 -0.00232589134127639 -0.0233419617700275 0.0265546496231376 0.0109019803469296 0.0330496242090432 0.028505068979283 -0.146904555994052 0.425232865332309 -0.332102070004834 0.451251718131246 0.0021454062919107 0.284894814241977 -0.380774405456124 -0.41563681009174 0.0630854941588654 -0.00898247385020515 -0.00601003970067861 0.00511637244210541 0.0164332881526697 0.0150739019184435 0.00445568024268934 -0.0106607788841667 -0.00631268131586141 0.0031591584806619
  8 233.602960482396 ""  0.259282124323623 0 0 0.0159531604481835 0.00172473225590583 0.0344304750781355 0.0361744347753001 -0.0193859302350453 0.0600459805197965 -0.0460200991098801 0.0401075112907537 -0.00137837232027383 -0.0320588058101679 0.0341009130553354 -0.0201493877305925 -0.0123832396073969 -0.00175409175820203 0.0600659779226131 0.023504457574138 -0.0916718346307624 0.0815933271292224 0.0985686591120193 0.0144320726618897 0.0949024645097696 -0.103258845948806 -0.0114415744791932 -0.0359938227129129 -0.0667348164604438 0.117794018857012 -0.0154309180263958 -0.0237568575240968 0.0479999377605385 0.0126124804179497 -0.298307802009667 0.24741969799393 -0.318017935871535 0.22771024746205 -0.234081878545069 -0.182922369354847 -0.082311939128995 0.142783532312917 0.36603364087052 -0.0178350985491502 -0.0259209952721529 -0.0269960461158983 -0.0345766123034276 0.00807776768009357 -0.014527199392174 -0.00561050428338591 -0.0191677047829273 -0.0245390382866596 0.0499124713959209 -0.0321132769204398 0.0123547724243948 -0.049115389184336 -0.0450783979904785 -0.0585428808122401 -0.0439293426798852 -0.0281494887085814 0.0300112329609565 -0.0113391002221876 -0.0168673437046382 -0.024502106649044 0.0658282646656172 0.00779583354586496 -0.0651067504322816 0.148631331828986 -0.0392154757145813 0.0636882314498817 -0.0129767818252861 -0.0728841728839477 0.075550278375574 0.0471088473222004 0.00316030397771608 -0.0159154085270985 -0.0635644546715625 0.0239620247123728 -0.0642027891776357 0.0915060410343222 0.0127793121610048 0.0298790385840449
  9 261.258996958228 ""  0.264272126469257 0 0 0.00624241483323754 -0.0159664096313693 0.0216601410482164 0.0507407904900434 -0.0222047517732624 0.0462860887735563 0.0284777958983134 -0.0743409897665345 -0.0590693808644959 0.0343484233495806 -0.0401386536696442 -0.0429616555884282 -0.0283170163677712 -0.0139970290840652 0.0470779209138075 0.0578512394825798 -0.104986851639929 0.0535024887696712 0.0795816642805277 0.00527634434707996 0.107738112847778 0.0444433557733422 -0.194572621526813 -0.363047209656957 -0.129010360192825 0.162758978328421 -0.0295562329382733 0.187927329601464 -0.228669677218194 0.137646088112655 -0.0663277015967726 -0.0438766627954892 -0.113009898872472 0.129082247876063 -0.0755909858131115 -0.112498562426085 0.027660128158071 -0.0242100017545661 0.0121421665574141 0.0247578632032003 0.0679955077943598 -0.00841276924019565 -0.0147418288883173 0.0372586249613256 0.0158889641494043 -0.0221919453631224 0.0484166847855142 0.00996378012949501 -0.0698286360729293 0.0290021648415377 0.00678241318481699 0.092926133715823 0.113281816294432 0.0633725281315455 0.0455800503152425 0.111050465650636 -0.109896243546545 -0.045896707749215 0.0654829152962609 0.0122309640759678 -0.100072491186922 0.0215621272889328 0.0644450130010283 -0.111994814387412 0.00834500520671339 -0.0366041738609309 -0.0514525789215882 0.0338664512356876 -0.0245211209516217 -0.0306448352759141 -0.0203935065201271 0.0243558140966754 -0.0155320720850917 0.00669531116065834 0.0610556539173212 -0.0823594393554702 -0.0642193386404576 -0.0540377971808443
  10 321.268434363937 ""  1.72289678166982 0 0 -0.0298287998941311 0.0389575091354687 -0.0591492448524641 0.047514781443688 -0.0169739969206698 0.0175312826131623 -0.0253989188007126 0.0704503056968651 0.0113228195967811 0.0324303673844453 -0.00409460970541873 -0.0109324799073713 -0.0546819383191382 0.114363318304252 -0.0603379673075531 0.107146476783009 -0.140239688555063 -0.00800819048718546 0.0832168569945296 0.0283084602998937 0.140212466397907 -0.0371919640338026 0.0529561110312116 -0.0132647107858761 -0.0949844918647349 0.0889072047433389 0.058216702060255 0.0423139855050306 0.103307045103604 0.0503814445942362 -0.0215602130022265 0.0300334113365435 -0.0667856376714707 0.0859613651538045 -0.044733899900873 -0.0469823015376951 0.0130706233680343 0.0120772733109893 0.0579595604000303 -0.0126462255295916 -0.0687130394961347 0.0288168105317934 0.0800570711383037 -0.0302229067862364 0.0285457831913181 0.0409564570156777 -0.0101333504810551 0.0613351101658518 -0.0389485802084968 0.0367086202191848 -0.0140622480818371 -0.0467503656969579 -0.105800211563935 -0.0193120424247945 0.0447157636886859 -0.170960193295079 0.051061803602298 0.0827052746756967 -0.0221039912436442 0.0710643876423798 -0.0908476667957941 0.0899602977332215 -0.00102592065061458 -0.0860062186901443 0.0801680972281073 -0.00273216030285181 -0.0242113341108555 -0.00873809618052621 -0.125652866662796 -0.102415082813235 -0.012746767860094 -0.0685656069028068 0.123722468189551 -0.0314602715202746 0.0689260888396272 -0.14182861398264 0.0306100410660525 -0.0691848491934721
  11 348.131052642369 ""  2.86887549374251 0 0 0.0241355623131002 -0.0588673068693506 -0.0472592633676153 0.0185482458678278 -0.0791092761598676 -0.0481962982535871 0.0041518689692047 -0.00457140182356177 0.0317351109022755 -0.0373030574957556 0.0255030069260384 0.0398116921810493 0.0580543697816025 -0.0792918014834164 -0.0678001605959035 0.0428166044004172 -0.0967297310787961 -0.0625795962343211 0.0626469471506441 -0.0589876162412322 -0.0379532281052065 -0.00281541367775996 0.0255410351325839 0.11312634600092 -0.00426600425720361 -0.0779734753167884 0.066880400329265 0.0125997358168903 0.0766093270298003 0.00296935363978687 0.0223414095424255 0.163154837128708 0.0125399819562767 -0.0748876313100559 0.00148127595720762 0.0736663364686685 -0.110177096778539 0.0302795768997326 0.132054655526645 0.0477572076309317 -0.0127069886048901 -0.0187271677743899 -0.0361944563752288 0.0661093690953416 0.0654920525646212 0.0202223210204681 0.0145831629527738 0.031230854136499 -0.0960217266252855 0.0204466747179105 -0.0269849314904008 0.0684846260773908 -0.0341399171053237 -0.0266343385833131 0.0429862301490693 -0.00938543125830275 -0.0131574844196894 0.0164949000220714 0.0151749763526175 0.0295243179820304 -0.199476417060971 0.0834859398272205 0.0522041130819624 -0.161213863466856 0.0143905883902596 -0.0706858230606217 -0.090499847758034 -0.0470093206721898 -0.157558128968739 0.0778144264143423 -0.00335470185418443 -0.0404175497326644 -0.107622967089835 0.1195948120436 -0.080328910124534 0.138176188381546 -0.000947174176354698 0.0130045541365505
  12 398.154694678897 ""  1.20566879937765 0 0 0.0361731665629836 -0.0526260628361472 0.0204493725791819 0.0471948209637116 0.0371256478708684 -0.0405451878825464 -0.0875050320976252 0.0523530465856135 0.0375630854058265 0.0820311867930795 0.0297231550375663 -0.0563577790857688 0.0433812803147546 -0.0715282592653408 0.0189084061087732 0.0306969546948433 0.108837140423715 -0.0403734890673381 0.03321864517187 0.00862182263484171 -0.126517375396594 -0.256211854018068 -0.0159725867405806 0.130661825652232 -0.109483589719913 0.115544506082216 0.0306364166404734 -0.071564913297646 0.226255810677013 -0.0243535002374415 0.0787424735592882 -0.0319389385944853 -0.0279755179606621 0.080008129826918 0.0597644491960088 -0.0599886207198929 0.101783172541045 0.0178396789550666 -0.113502435485049 0.0280087400934644 -0.00748154006026284 0.0187893695850917 -0.0419129805328935 0.0444617966684774 -0.0108363628886712 0.00658864088824835 -0.0241118118148142 -0.00304942085230056 -0.00806363269552178 -0.0219152154346515 -0.0176344181546609 0.100532682572156 0.0635394191410746 0.111360498348625 0.0404550732494303 0.0565188595160028 -0.0908869717877576 0.0259854262642265 -0.0338222505405665 -0.000811661728674763 -0.0332791553001772 0.00253255015926259 -0.00998386014882094 -0.00674091078704287 -0.0269787540092283 -0.0214391640610413 -0.0194204931350699 -0.0486957403504415 -0.0398869598915332 -0.026113335520131 -0.0820862124262415 0.0656890402429139 -0.108547890005627 -0.0434262601705162 0.0600898129364172 -0.144942786972486 -0.107786979943688 -0.0510432435967683
  13 446.962105293611 ""  8.31809967510278 0 0 0.0174289219076547 -0.0442810990034178 -0.0592141123620559 0.0478944690388038 -0.0804949540858957 -0.0556991059663072 -0.00272757183317603 0.00612982104902011 0.00990309219816299 0.00496018497461962 0.00469260573093892 0.00916321570725945 0.0569435177336502 -0.0764515281072741 -0.0830746837299457 0.101868816536318 -0.163413560364478 -0.0821398435626032 0.0960993531712526 -0.0411888707060045 0.0257121638564642 -0.0289400986957841 0.0156859923704764 0.0716560774793202 -0.0338104377050191 -0.0358153281981486 0.0502473845824159 0.0263918403456752 0.0946443779709598 -0.00490117500127317 0.0621444713836334 0.118727328507862 -0.00812676792207872 -0.0323594854401794 -0.0050643850751291 0.0404081495733772 -0.0670967607675628 0.00408820695000633 0.0834298032827046 -0.0260961397584541 0.0392707122612409 0.0302507993586923 0.00215600523902376 -0.0408308797967782 -0.0890311563047178 -0.0934578249278273 0.00438141925145424 0.0312793808436689 0.00781256436875816 0.0790424929951437 0.0699351428381536 0.0405175303955313 0.0473614394271214 0.070342020199259 -0.0514952239956008 0.110163738764859 -0.0212261504771145 -0.091319913222062 0.0323944480664294 0.0580055688886637 0.138997914152916 0.0173453144588021 -0.0533050228796438 0.0247970718938262 0.178175856799604 0.168772101934443 0.0513195980401632 0.168967593521858 0.132870090838409 0.00832022005868547 0.0100006000448172 0.0326603334076924 0.11996166991423 -0.081148831360924 0.0804153066161901 -0.037733340017283 0.0205144917230641 0.00600758617149011
  14 479.019433447823 ""  0.786144519034091 0 0 0.0698397897043731 0.0573586495518301 -0.00258232120279874 -0.0277639089921747 -0.0468173345617351 0.00790629186907224 0.0668419587204669 0.0890997415486893 -0.0793189266579724 -0.0721867421771096 -0.0342848512892674 0.0494732166846602 0.102514879917817 0.0812664933753118 -0.0381517549572323 -0.05546512899509 -0.0667088268871839 0.0328321764113142 -0.0454562132087822 -0.0418530335515184 0.0533009772601572 0.00370759921881945 0.0347179696519175 -0.112844031929043 0.117586905982487 0.185865116098983 -0.156543991133301 0.0122584513758212 0.0516728637269349 -0.10827098718968 -0.000972741431544279 0.0428314627369503 0.0620032084235252 -0.12828461630257 -0.0221013775820834 0.092361090361896 -0.124185587336639 -0.0401614296134289 0.0856120641982942 0.0371029511468843 -0.0144984502149325 0.0400726289792138 -0.0363571762198089 0.0351042582561127 -0.0295798497736818 0.0115821958092299 -0.0591237519251102 0.01713693768765 0.0118367412758003 -0.0259336830526584 -0.0251881822729341 0.152915716761754 0.0112728121452619 0.119725505248332 0.0394608497776401 0.0674879326763452 -0.0732917982142548 0.0594456214274866 -0.0796656272646093 0.0238009097091916 0.00589345268830879 -0.00595355295578616 -0.0417721115464737 -0.00230853660919316 0.00685765866211141 -0.00400543371028907 0.0191860204871235 -0.0414552116799834 -0.0670358752207194 -0.0306102757574935 -0.0175310496830572 0.036597679327135 -0.104496915674459 -0.0898650301555178 0.096251359856494 -0.207449731626324 -0.000545997526698586 -0.0923155908546859
  15 512.355793134381 ""  1.41900935069798 0 0 -0.0287485039399313 0.0140654907453643 0.0237406277298954 -0.0229459535466695 0.0523672907411122 0.0371137663336858 -0.0100005207573528 -0.0221678384946472 0.0143383014410984 0.00498054393569129 0.00604250460110301 -0.00811256562571255 -0.0626166374203171 0.0358574395011722 0.0461723652611974 -0.0434042133146319 0.0978443296497096 0.0443460366580414 -0.0417167294274151 0.0320830070831298 -0.0150422241450288 0.0358828782929068 -0.00684937344338599 -0.0181101807692123 -0.00912862638669792 -0.0307581973335321 0.0172455399564227 -0.0106815276267959 -0.0708107768997079 0.0348401219981913 -0.0494884232736923 -0.0718652341246771 -0.00737130477697757 0.0450817323642945 0.00499086670784234 -0.0398491203861411 0.0565278830546039 0.00914909432866248 -0.0531180947802755 0.0719253579089601 -0.0369817855148486 -0.00712503790094774 -0.0253019573289797 0.00126207580950454 -0.0582258832551719 -0.0293643850978989 -0.0978114752897476 0.0916711113139281 -0.0087803377014016 0.0427327307973537 0.0157919565879603 0.306932381955778 -0.0714138613389538 0.0837042434953129 0.0801436246239854 0.074802228455587 -0.175651421570517 0.0150061574414102 -0.0777966892042369 0.13019985397252 0.0486016246040158 0.0633803587609012 -0.10078427559421 -0.0701601289375958 0.225609812014001 0.144089302177171 0.0634306139851094 0.0608932957959724 -0.107433217515946 0.0151901566532278 0.00236239340806242 -0.0547915178932323 -0.00826866736788813 0.174661253765572 -0.303401391088166 0.107429942465318 -0.00548473481316167 0.0121239810937789
  16 537.184067146537 ""  3.2727508995599 0 0 0.0873809892083879 -0.0190722288221026 0.0806960844479801 -0.0197653276391004 0.0115560975789021 0.0142842095437673 0.0101873703599048 0.0289775141201639 -0.0185153408686903 -0.0255463180058059 -0.000514718458513084 0.00711725877081663 0.0683653214304855 0.028014138809026 0.0781909135871072 -0.133330752422505 0.197375649414223 0.0706376327215872 -0.0800579136365235 -0.0591711356711733 -0.171225137589347 -0.119383556854394 -0.0595401065721995 -0.0323323646338666 0.0663521295568364 0.167920407148644 -0.115585699833493 -0.0477664272977592 0.0343777427011852 -0.0681782733756715 -0.0111497323534523 -0.0157648344963353 0.025637204639292 -0.0363935982023926 0.0347123437402939 0.00998400889985615 -0.0325775312845896 -0.0145419321574552 -0.0279510346464124 -0.0276108057599513 -0.038836357555954 -0.0883449809417289 0.0354182769307828 -0.0200161243425899 -0.00162517373114999 -0.0255373293646925 0.0447184606168599 0.0205411456564765 -0.0405986928314028 0.0682632358601494 0.0573551420160801 -0.0892992081525085 -0.0586673433798755 -0.134362373733661 -0.0107622406992855 -0.115250676047571 -0.0220961771737159 -0.0683319216607335 0.0919487609864825 0.0404022271049191 -0.0362188884219063 0.0707697575653474 0.0486875143649492 -0.0695389370970929 0.10195866716573 0.0701079694442945 -0.0169971023412648 0.0811561095042168 0.0258486385630886 0.0299530113892703 -0.0792800916345423 -0.054272503719297 0.0919972855209906 -0.0998041915962639 0.173083016278385 0.0408173645081856 -0.0985217688448698 -0.061762478819714
  17 584.081134176749 ""  72.8896136504154 0 0 0.0405538754199419 -0.0102097601738385 0.0139423788283299 0.0090954469364403 -0.0239216362814507 -0.0159070460902936 0.0197905888017153 0.0287198775919722 -0.0177841809030265 -0.00669980657506573 -0.00653875828516489 0.00390428560346548 0.0557380097984973 0.0188074079543191 -0.00929247128126953 -0.0125800456612072 -0.00150751551125842 -0.00261803728548448 -0.000325114812152288 -0.0326429091193948 -0.0339953804912115 -0.0620383790583444 -0.0202518644537737 -0.0104119340377207 0.0335436887727783 0.1034166767585 -0.0568346146048838 -0.00419468994628801 0.0670233285428851 -0.0546663180496542 0.030334693745063 0.0351875621711306 0.00907878642930422 -0.0336836644465366 0.00585118639614637 0.0234053812253697 -0.0403387694122062 -0.0122478982349971 0.0202844174509869 -0.0245346890789693 0.0226598201942907 0.009417597900465 0.0242364173141829 -0.0425569701634136 0.0385661857086166 -0.00825251572213918 0.0319666402820198 -0.0209021878979712 0.0025262570630024 0.00518937412860512 0.00184445289674892 -0.0658887108995461 0.0859820290458089 0.0360115920325852 0.0115258083825911 -0.00151250558716736 -0.0271680222089602 -0.0402908581046241 0.0413838624203024 -0.031496691820393 0.0256858499569149 -0.0176908706106589 -0.00727560506313091 0.0468364514182712 -0.0230844403053419 0.00239283856574087 -0.0160190397417086 0.017257176426503 0.0637749359019421 -0.0540263301867733 -0.043532154394076 0.0291703940957136 0.094867090119369 0.475447325791057 -0.678279093817079 -0.043884851885611 -0.0310845435931287 0.0431551428202451
  18 771.964237961556 ""  27.0322832706906 0 0 0.00955555282820788 -0.00558765619882055 0.0359741506096163 0.0543512420895278 -0.0706376467512579 -0.000814791446809838 -0.00173520027357476 -0.00478405461568296 0.0116523481560892 0.0233676424132376 -0.0084555165456302 -0.000726930616509862 -0.052227489382238 0.0938425619501274 0.0498177034416781 -0.01248860917924 0.287924284072808 -0.0102492470527043 -0.14837373452781 -0.214041311095138 -0.254372744864465 -0.0140838275585756 -0.0274618207050319 -0.0244956661483819 0.0338820944609182 0.0322669025900959 -0.0307110435560052 -0.0387023544482761 -0.0525965593721447 0.00327266012861235 0.03180433933765 0.15004278429099 -0.0756196536892446 0.0630413928377484 0.186950110570447 -0.065742599223935 -0.252279836179657 -0.0974599830456729 0.00455454141339775 -0.0298906092031392 0.0268524699384351 0.0468644370532126 0.00803824104073433 0.0146596340431538 0.00418007963992949 -0.00499970431312579 -0.00728331849741428 0.00489477065896666 0.0144131288238225 -0.0219069637771492 -0.0256589928129346 0.0857419304152879 0.0632378198700946 0.131469637454107 0.0103520658003498 0.0757937625438467 -0.113945875387027 0.0466739332025862 -0.0389001197529745 0.0032903824643272 0.023118639543953 -0.0329545016366536 -0.0249079248471513 0.0313631077636272 -0.0418120232013822 -0.0332375377232644 0.00463001036580857 -0.0196744890444507 0.000982382082030217 -0.0730767928163442 0.0283535050901499 -0.0649605223509009 0.0118444091871261 -0.0492882945474201 0.101731458396676 0.288803054398579 0.150597175180178 0.314912552441898
  19 798.969621574122 ""  39.1801058795951 0 0 -0.0018284805996262 0.0292822320437104 5.42859335200811e-05 0.0419523963108363 -0.0431604198660827 0.0178940144329372 -0.0335730266026178 -0.0271432113661104 0.0157854117211486 0.0196927744312353 -0.0127239560925084 0.00323953019608139 -0.0404193382767809 0.0169684603678553 0.0324199833693913 0.0155956308312644 0.250916528847264 -0.0160750776300177 -0.177718839222778 -0.17463219492475 -0.168552386450669 0.0305003145774812 -1.02008303296544e-05 -0.0107110256189346 -0.0258124337384794 -0.0612000474556504 0.023055587687656 -0.0351051970840639 -0.0892640915131651 0.0416173917385085 0.00368088624050397 0.106177479824013 -0.0687802811114334 0.0703401077161821 0.192811463071735 -0.0730179642977122 -0.249667639959768 -0.101428808659029 0.00970318832158884 0.0213976349795572 0.0104252372193264 -0.0186431070061069 -0.00572456152525394 -0.00605563901346899 -0.00271437061546074 0.00615582273262705 -0.0152153589347105 0.0178099601584573 0.00255107940745076 -0.00755229350588911 -1.64334988188394e-05 -0.0884825051281064 -0.100538458261502 -0.158097065668798 -0.0495241236206166 -0.0325089387674034 0.193896451062947 -0.0222346449218789 0.0161333617803429 0.0291856753160375 0.00813647262001419 0.00664412283979135 -0.0278987338096931 -0.0278041146944783 0.0467496167999963 0.0302882411845038 0.029729608212184 -0.00666328103404642 -0.0562902969159919 0.0314295905832604 0.0587656456054084 0.0268122354094828 -0.0143721894187631 0.0541251362531953 -0.100032200400934 -0.443611160818946 -0.0577874650477105 -0.440289299761687
  20 833.975601162282 ""  2.13338448494369 0 0 -0.0296425011702522 -0.0469067954071755 -0.0786124126902591 0.015916989560516 0.0398633556502709 0.0718556770034521 0.0395801492285704 0.0446849084055771 -0.0557272672479727 -0.0287717220438306 -0.0189544812534576 0.0466205933331417 -0.0798464092874545 -0.114631677014495 -0.0100522553842763 0.0827470074973745 0.229669161804924 -0.0160541941002089 -0.123844919607519 -0.043807642896478 -0.0439363277433344 0.0979065496107558 0.128054788178282 0.0506203705324498 -0.106284729745025 -0.099599300729313 0.115086120579372 0.202192849201382 0.209261997232124 0.00306664762407609 -0.232107415227521 -0.131983602974482 -0.0405235031247675 0.162402658791143 0.137532256436164 -0.133872387923486 -0.135728650072694 -0.0958669751063474 -0.0821466853743355 0.0504046035095759 -0.026778208898222 0.0372626771945229 -0.0343416749029821 -0.0240778883143895 -0.0207853899992149 0.00944412066198396 0.0367708541583333 -0.0375988421274887 -0.01725011604516 0.0417308666171518 0.0228165823788652 -0.00357032566167348 0.014689907798638 0.0409103258979099 0.0946946921332244 -0.0897443819296226 0.0351023772309221 -0.00575670197876659 -0.016831937150875 -0.0863911106212166 -0.0358939161066086 0.00942631874019313 0.0954953511441236 0.0446223699616502 -0.0720356383005042 -0.0416330110013902 -0.0742480680820003 0.0416122916361892 0.143666477123906 0.010939140159244 -0.0385705178285845 0.0122368103639929 -0.0168858738711121 -0.0164053615847136 -0.0165170614477534 0.0501548347422707 -0.00966011125445679 0.0682479813499217
  21 861.682834228321 ""  11.4234323049377 0 0 -0.000165667651070495 -0.0417735796935055 -0.0390464950530035 0.0073064790388197 0.0292490211082929 0.0298326920735102 0.0246695566452822 0.0135391426264588 -0.0353704197885072 -0.0242587832946488 -0.010993707366445 0.0265043357107284 -0.0161501321518205 -0.120205381396016 7.20228929524697e-05 0.048798818537816 0.0708588074263936 -0.0108663034919798 -0.0223516833653673 0.0102554576138255 0.00204494830899757 0.0208106871401967 0.0507684305228035 0.0572319261077544 -0.081601893919143 -0.0604156616677785 0.0770300307209534 0.138529461081592 0.164376952173552 -0.00886158150857349 -0.131012184636525 -0.0990171798318224 -0.00470167978332132 0.0676070897111908 0.0341241242575522 -0.0552505096849263 -0.03161530769469 -0.0361337276292208 -0.0421961356414408 -0.105863545801172 0.0301860825385823 -0.0586905967906396 0.0769094156346408 0.0513627728845926 0.0501067697777068 -0.0427476542631098 -0.0452914242227475 0.037949471414373 0.0160969310934122 -0.0669692526288925 -0.0342752641423905 -0.00138834630233452 0.0692480638070853 0.0248380108788508 -0.181341394862153 0.199362432894607 -0.143955233364821 -0.0170185379686407 0.0637234271656395 0.134979167123552 0.0810363597192426 -0.0332588460285255 -0.182174541761765 -0.0662888511248961 0.123344317010706 0.0854280868240582 0.112891022459774 -0.0411476215518879 -0.195649147261415 0.0229288322322461 -0.00968889863315342 0.022217800504306 0.0506808117663705 0.0379370843560198 0.0456103207157436 -0.0228661097626844 -0.0182963610011846 -0.0171672389693859
  22 919.201401745091 ""  8.01810909422197 0 0 0.101077335029214 -0.0397307457125861 -0.0298469386413343 0.022707884756652 0.0498220213573176 0.0213423093892256 0.00279257194686091 -0.0857285127205985 0.0240483168424123 -0.062197697673343 -0.014435328923639 0.0292433760027933 0.0810729429986759 0.062207342616807 -0.0554530839351656 -0.00347555752931405 0.0313208018276641 0.0445000325045404 0.101538008565552 0.0630886072302718 -0.0393854405161786 -0.297241150318004 -0.235961710107776 0.118787985207071 -0.0597840889949246 0.0881874361812622 0.00354009077526994 0.0129241927390869 0.157180032863237 -0.0721317233711744 -0.144237261677117 -0.179739939963882 0.0554138713927347 -0.00865839928566707 -0.0847866969795098 -0.00123739273234552 0.0746459210117507 0.00614369270481378 -0.0387039607152986 0.0321541744681418 0.0345555774947748 0.0625213835346653 -0.0078788532303872 0.00642002900068213 -0.000693829423572721 -0.024283176183702 0.0113068815041314 0.0129997699432919 -0.00623494674892206 -0.0204870761454419 -0.0382077871554059 -0.0216903557405455 -0.0631844327251207 -0.0405897218265516 0.0265814423078222 -0.038200588076021 0.16578032851209 -0.0111614022291736 0.00292033560028483 0.0120901628122794 0.0899824115578901 -0.090326726689642 -0.0965386399040285 0.0580443695574301 -0.0232399670899022 -0.00340765709956244 -0.00058575889067737 0.0457394888756619 0.0689047657008218 -0.0360910032903548 0.0597014141188392 -0.0728447560390452 0.0199713873748913 0.011442738280818 0.0154331132159963 -0.0774654778272361 0.0861449830256448 -0.0914163517934656
  23 945.577452372415 ""  9.9611141123617 0 0 0.0280689025287615 -0.0101953031996361 -0.0100161664615517 0.0153537047613403 0.0171383962636876 -0.000846332436541358 0.00564415004478322 -0.0305418408059592 0.00109938168600419 -0.0211709995642235 -0.0128028423899481 0.0120334915216535 0.0260334652786632 -0.00343630560427863 -0.013102408390834 0.0251840767987231 0.012860764183814 -0.00734850550772444 0.0227522680873811 0.0189079334579877 -0.00211560206732256 -0.100076587756123 -0.0751838177321983 0.0533511026791171 -0.0387998814702396 0.0176676828072435 0.0165609532786247 0.0297243191277951 0.0850506074370452 -0.0284636614626909 -0.0478617178976773 -0.0429819553776458 0.00854033815814082 -0.000930625495718475 -0.0128072601457946 -0.0042690091252677 -0.0134602325507458 -0.0167916562679608 -0.00667042141860186 -0.0617213876405593 0.045117184596486 -0.033650073453311 -0.0469665054775441 -0.0493018667275127 -0.0403929921136077 0.0956437656002365 -0.0217259666599371 0.025996510963299 0.073677791683268 0.0287843348717854 0.0708939301537839 -0.0528490632640908 0.0916849959439022 0.00595333379439035 -0.107770925362677 0.128286101790854 -0.0519339968255766 0.0622763103732133 -0.0641144306507423 -0.0194102190992867 -0.276889994083323 0.262414294496227 0.309217267169091 -0.1402655413585 -0.0108601063769554 -0.0878909347389987 0.0336313758199484 -0.223110534795265 -0.288876494480515 -0.0195698523312646 0.0288324855702918 0.00012750726053886 -0.0170809202880431 -0.021317295804612 -0.0539276713416571 0.000359786737689245 0.0477608603415462 0.0296552146241835
  24 954.578123875719 ""  14.434997715773 0 0 0.0303211216937402 0.0367945106789553 -0.0251241363659614 0.00709658069502156 0.0179652069389734 0.000876403655356747 -0.0327145519283994 -0.0330810348503008 0.0247826835109268 -0.0118932605225269 -0.0106525264754255 0.0123939440758568 0.0681457535187744 0.0279930128652267 -0.051952832657474 0.0346784352176011 0.020581483433784 -0.0207048567455144 -0.0191257496159533 0.0153202165784954 0.0288053742146623 -0.0368271387580577 -0.0491270560990997 -0.00338362629036252 -0.00589962858724027 -0.0141892585861303 -0.00465781538210523 -0.0695246926556306 -0.0797208365161109 0.0153820796660881 -0.0435886775387401 -0.0251453545907943 -0.00245138504919325 0.014326591886754 0.0173342614794546 -0.0139044738393898 -0.0391026025814307 -0.0250284289573571 -0.00244243693183957 -0.0781709712664312 -0.0677950127793926 0.00347011429289248 0.0436391588057309 0.013451539090524 0.023859066499976 -0.0136335116832693 -0.0211311559346701 -0.037168832894844 -0.0179029086855416 0.0706415417538692 0.00241679531898814 0.267159490125217 -0.0618867007793894 0.176756297008551 -0.121182850108387 0.201697555256304 -0.2731805132173 0.208372386607126 -0.204917876268724 -0.0917504684385951 -0.0513846223543118 -0.022740995117206 0.171438453647529 0.13411776528842 -0.204804765174279 -0.1489280928936 -0.164333827214148 0.0474391610928455 0.277911996236185 0.0467582696869945 0.00991457687474368 -0.00604951442309086 0.0251481199868655 0.0287544818750986 -0.0175410682471437 -0.151361122442849 0.0636241754360593 -0.115476893180463
  25 989.125628956208 ""  3.22959681666395 0 0 -0.0159425012249712 0.0325432186299769 -0.0345946790726853 0.001740095844781 0.0213256006913187 -0.0412463403279029 -0.0123549970458586 5.07837192587913e-05 0.070306711190077 -0.011732755583837 -0.00959570369483159 0.0670712480973246 0.222892117182437 0.0787501441906857 -0.241063882774054 0.289256362343186 -0.00979563931113951 -0.255289128228365 -0.0210746285774713 0.0460058366161924 0.0927139225205928 -0.0631923430993199 -0.106997649934952 -0.108826359738211 0.196325987672511 0.176114197169253 -0.166498535080214 -0.245654795699897 -0.230585654476617 -0.0200002634642554 -0.257369285863388 -0.140071941547319 -0.0437842414581815 0.212607489760334 0.139824871081892 -0.141954310517726 -0.109546754738028 -0.0960779555157742 -0.105913513633119 0.0143542294438091 -0.00840256922394039 -0.0228424446110295 -0.00109454278047509 0.000447261027342208 0.000784435818428968 0.000196746841640887 0.00928733664577019 -0.00776524036762068 -0.0024674834303223 -0.0169421428747076 0.00857123584060259 -0.0435695261090647 0.0382604429468519 -0.0150834058535672 0.0430198321828072 -0.0555499202110493 -0.0131723593324822 -0.0726553595852795 0.0797520038821922 0.0170408097945293 0.0127630850839827 0.012970665889312 -0.0522386753519589 -0.0489019829909795 0.0749757101447246 0.0612565918957636 0.0460838970187098 -0.00286537171638273 -0.0732840448218163 0.00709596636815193 -0.0237543477831836 0.033674836237773 -0.0136150311322802 -0.0109429587255902 0.00730922316460294 0.0834465549424306 -0.00737856653265482 0.108123060929549
  26 1022.84301336638 ""  5.55899568234901 0 0 -0.0236924608237568 -0.0642598915598211 0.0427097761661254 0.0478676266025872 -0.0449869335205645 -0.0223349432559203 -0.00971019500997102 0.0805826965086805 0.0078881084885262 -0.0513754914580493 0.0385102831192914 0.0241763269716721 -0.0467365336532224 -0.0542712103140897 0.0542585647277723 0.0442059722279995 0.039300012814911 -0.0352441143511371 0.274044433111533 -0.0302809553802504 -0.30572363413702 0.231947555892708 0.168190405080069 -0.13957115058818 0.135305762217029 -0.0210088253719342 -0.0634582763237032 -0.0886082358393362 -0.2069499063169 0.0654390780286118 -0.187858363310682 -0.28263697230036 0.085976888767729 0.0608814145226626 -0.133776094563836 -0.0369740032354592 0.248272036313272 0.0850667268752524 -0.124137797994504 -0.0174019738855265 0.0337143011667188 0.0343893288856571 -0.00653393598049523 -0.00305526557815588 -0.00427915663511459 -0.00299541178183745 -0.00357064978213862 0.0229048144201183 0.0157948546080822 0.00742416301790678 -0.0135683731391309 0.0129864735109076 -0.037821015161473 -0.00545166145967789 -0.0657574283823659 0.0754450635710838 0.0687394642876281 0.0497228882978452 -0.0587483678236727 0.00236993802167178 -0.0209540084084136 3.70188496529875e-06 0.0504304685930926 0.0339198837928856 -0.0693631879182527 -0.0695755325817405 -0.0251183820301229 -0.0263173263670979 0.0174227290062093 -0.00170729903949606 0.00446202661737591 -0.035878024541507 0.0416876876389706 0.024685879279956 -0.0035011795368863 -0.0762322440972037 -0.0495756123763294 -0.139605259445777
  27 1032.42629235912 ""  1.14848208990487 0 0 0.017796745557104 0.0587849420973745 0.0226348727267531 0.134684395906869 0.0815452292573354 -0.0570026108923678 -0.0537782457801914 -0.00546780108352617 -0.00513927691508932 -0.0931497143406478 -0.094909198764545 -0.00551202761409171 -0.10176187774091 0.0399908418090437 0.133473830712064 0.102115978628341 0.0878431350922388 -0.0311063269671194 0.165671846094838 0.0835087088309123 -0.0968472329744902 0.0980972979254816 0.090919103304756 0.00191472932741727 -0.0800395162169475 -0.152679447379823 0.0759867011439522 0.00778999347397543 -0.0690653529645154 0.0747504346863012 0.0309614710298345 0.008414277547273 0.0328654251928808 -0.222542563852662 -0.145826326196292 0.106685501312058 -0.122913028864826 -0.0740605528653668 0.0928662085822196 0.0146950814348556 -0.0268750390700596 -0.0224977019452603 0.00195809668993188 0.000199948979010007 0.00230488132869697 0.00510858094461942 0.00765207682900997 -0.0175974189235966 -0.0122890251137921 -0.00899697863533161 0.010327783160329 -0.0150627409245001 0.0420698326257663 0.0164137041916851 0.0704047280885571 -0.0741814037205201 -0.0640694120671402 -0.0460918329020851 0.0592455829352038 0.00135070515121302 0.0199750795785203 -0.000560739469663666 -0.0481700513968295 -0.0296878185446313 0.0611664403963601 0.0608039599684693 0.0257965655677139 0.0207111811864153 -0.0213482204048282 -0.00546382810104333 -0.0114326941807239 0.030177093215514 -0.0331115763074886 -0.0165099040201236 -0.00365246646650153 0.0196416435276346 0.0549855779321499 0.102679886848667
  28 1069.50986970849 ""  46.1489608010495 0 0 0.0264816003191227 0.022102582296028 -0.0169218841799715 -0.00955588278889783 0.0143074566297494 0.00822248509714535 -0.0311164516883645 -0.00186911116764349 -0.000245226083932487 0.00664709992003098 -0.00613473805990269 -0.00296422938431572 0.0480024674349289 -0.0151456480860516 -0.0192026273451483 -0.0226856210886461 7.73040921210202e-05 0.0216694829186223 -0.0494136155048602 0.0134439390514645 0.0627233421971575 0.0608705835594416 0.0466473795571593 -0.0185813255605872 -0.0236241167580831 -0.0749614610719442 0.023647889656432 -0.0188122478520999 -0.0706005855176478 0.038881999119536 0.0249640392617267 0.0383410112199378 -0.0112351878810899 -0.0115179196033847 0.0196867661766476 0.00739387359762265 -0.0370322155116966 -0.0124359504866304 0.0208707386444423 -0.0206219791843291 -0.032252288041895 0.0293160820931321 -0.0509620623595144 -0.0280540052502359 -0.0182122533444068 -0.0564562204910026 0.121928812829015 0.0981900081631047 0.0759481889587308 -0.0284843731742679 -0.0750095552580772 0.120302136119509 -0.0274814597532924 0.10312896859549 0.0706894043694574 -0.0653257105298614 -0.105298405171997 -0.0978879657820353 0.154210709461931 0.113320310817838 -0.0251277530237353 0.011305558049279 0.0200906899430337 0.0456700082361647 -0.152899679244836 -0.205445121861034 0.022674377814326 -0.135672596682469 -0.147577630735299 0.0389741763578924 -0.0346148970353929 -0.0108301861635328 0.307302457866063 0.117920641880343 0.0884749249052711 -0.0438143606909562 0.0122466071385373 -0.0366124026391458
  29 1098.56609267071 ""  26.1209215690557 0 0 -0.086614124159212 -0.050498035412598 0.0591621491185303 0.0251348290114144 0.0154425992062333 -0.0394210824543376 0.0818653233810948 0.00856291687242959 0.00305841132694294 -0.00781825856442257 -0.0286387682590824 0.000670589454682229 -0.119639640745591 -0.0309967756049721 0.077759083882867 0.125654217143995 -0.0306484548159887 -0.109038067099251 0.0585714515841622 0.0310081336665195 -0.0239371718628867 -0.141407933505429 -0.104145892335289 0.0550361556019673 0.057670389020749 0.208975508914429 -0.0569908806778614 0.0442648929106093 0.175765958088666 -0.0986206908411549 0.00566144948695949 0.0297592938658107 -0.0202871504774101 -0.0220461870451196 0.00966323382791635 0.00393241017063041 -0.069261126763758 -0.0424756150908628 0.0168850207888352 0.0275433855671368 -0.0434767128286283 -0.0834041533161992 -0.00126905726638565 0.00438034516564125 -0.00315820741275343 -0.0397986640858055 -0.00147835466768171 0.0542014584119044 0.0190088117393976 0.0262708775827273 -0.0415386546415676 0.108500410759428 -0.172506432803012 -0.140515578655097 0.000881231982629159 -0.0469035611323375 -0.00898612959579949 0.00704273032598918 -0.069230394931089 0.014434462003965 -0.0173202950148805 -0.0288300954212517 0.0791605437557553 0.0871090535428567 -0.149869059521212 -0.154235796315679 -0.0749025539788693 -0.0265791600816061 0.0709007311400798 -0.0317098475752496 0.0773228242065453 0.060906354151423 0.129518219381339 0.0499393506217794 0.0459259085238158 0.050376836404442 -0.0678874521967305 0.0152970326070814
  30 1107.0538435092 ""  14.721781063464 0 0 -0.0534792292032394 0.0005642710180497 0.00798420148739656 0.0113993559058968 0.0711891587329636 -0.0197800526015885 0.0191783055429277 0.013576516223153 0.0128237689637689 0.000264627018829967 -0.0573097205556954 -0.0128885027239496 -0.0504316164389021 0.0222509287044739 0.00251395567981605 0.0968281332696609 -0.0126507944934923 -0.0715302621674861 -0.0496821238951521 0.0846365259575339 0.124425715504601 -0.0167500131044593 -0.0196519296806676 -0.017098836069775 0.0532290554827444 0.0877786872292035 -0.0439690150814674 -0.0302547684787839 0.00621116098920231 -0.0242003109155271 0.0846052180286683 0.144033360311237 -0.0522936974565563 -0.0895019889674464 0.0477602796088499 0.0401725831567739 -0.174053909559207 -0.0794616020636634 0.0871941060424449 -0.0183071586312558 0.106672628858382 0.0680585070236986 0.00185170883054715 0.00655415803644346 -0.0048522927721222 -0.00299403854289592 -0.0397065768320086 0.0399269043261043 0.00592447595176305 0.0155280762948267 -0.0176172551307006 -0.086315921021231 -0.0184628029036625 -0.0626598407804195 -0.123398457892191 0.124959143814857 0.229139478206243 0.072483966830538 -0.126725110242365 0.00439046100378312 0.00226533917057497 -0.0338857539715609 0.0489631276789762 0.0605100634775635 -0.0803730571753868 -0.0670094487128538 -0.0457903163622927 -0.00153157722149371 0.0708911496475847 0.0446440434058029 -0.0949438281888792 -0.0706641198710163 -0.0125420643531912 -9.11345139244324e-05 -0.00641355221737823 0.111733624990883 -0.245508241019595 -0.138450375450418
  31 1154.66412302835 ""  16.1269230003941 0 0 0.0998077670093891 -0.0156107655023267 0.062789515395422 -0.0477805976551874 0.0199516797918885 -0.0460405289280878 -0.0566015411740189 0.0121147272320765 -0.0399728004753453 0.0284574862739134 -0.0110191585663998 0.0388360383080399 0.203928030730348 -0.215046394857457 0.0327823161443474 0.0341800450200486 -0.144464455383428 -0.0744242277663635 -0.0022798009954701 0.0865346674410972 0.156815092950746 0.153884270061479 0.157575107784542 0.0063728473062374 -0.0860441793599614 -0.232865885618428 0.0867704849132079 0.0752248587469198 -0.0727192564856831 0.103906252051321 -0.0785243434636566 0.0209176852570493 -0.0543251617472514 0.12317256081791 0.133524775915065 -0.0640184177444531 -0.12043329893567 -0.0813559388061688 -0.0326212965666276 0.00774540903763967 0.0382941632496171 -0.0554974673821818 -0.00691171796629034 -0.00504257857599703 -0.00948589133933033 0.0315070896705148 -0.0293790963001159 0.0660925630510649 -0.0196441286330967 0.0223253240736946 -0.0324019921837139 -0.0478214148782192 -0.0420218108175376 -0.143279431232101 0.00365063620967584 -0.0328714097909586 0.0486819402930963 0.0811367089990683 -0.0858700945777216 0.0425644008331778 0.0520558216076163 -0.0920967987822716 0.00573482305611237 0.110335716050062 -0.0839280222810434 -0.0479685037150396 -0.0647302117785978 0.0567874833699217 0.136742582765047 -0.0597369090733861 0.0187953808647149 -0.00250174029199249 -0.0464187248647488 -0.0225759309687244 -0.0157621713864127 0.0305371890526436 0.0326507996011679 0.0710954058940736
  32 1159.56677954209 ""  15.6673901830162 0 0 -0.0388283994256198 -0.00168059626057231 0.0160568614862743 0.00406493524885615 -0.00458584598586101 -0.0113085509921749 0.0296368995673225 -0.00495648041159751 0.00377159543105634 -0.0022166470006106 -0.0010900863238273 0.000646530879078819 -0.0595290924256599 -0.0232269384844901 0.0429900605390042 0.0378617380591965 -0.00459052453129761 -0.0378102939395549 0.0186725445339494 -0.00165772669392107 -0.0227203465114942 -0.0538401708379164 -0.0475412470587058 0.0221746521632141 0.0136396340884017 0.0825249206076442 -0.0186613975323703 0.0100003304862954 0.0663392111535366 -0.0417842218619247 -0.00627810447627774 -0.00504716074203288 -0.00124971581602155 0.00238177758536278 -0.00194618382525072 -0.00342337940828389 0.00326119058547497 -0.00094873892570273 -0.00495578550457949 -0.0663952735574435 -0.00201702552689815 -0.00765140985922018 -0.0542512692077543 -0.0536466019105886 -0.0141845879346644 0.13924124808883 0.0770707164207751 0.0491076672745797 -0.0657860514735449 -0.0261914666342211 -0.0213149036783459 0.0402726396802492 0.0783165717088157 0.103572831736859 0.00649616282165386 0.0160281665549583 -0.167481368848785 0.29611538825519 0.111267682922241 0.177978460457841 0.159497697989229 -0.141802794743128 -0.203828940883592 0.0953370892328914 0.062279785016322 0.142533204445865 0.0354639812441603 0.167955796675171 0.117313700281178 0.0303548862141772 0.0102487971852014 -0.00816326058735149 -0.11361831207557 -0.0711335734534757 -0.0355441138957236 -0.0431158362439904 -0.0129923660896895 -0.0795232805011851
  33 1187.4400008234 ""  11.9051551011461 0 0 -0.0149498604013751 0.14456906579212 0.0288874425134046 0.00826148190715402 -0.0830016804963674 -0.0540449469173088 0.0015276626288493 -0.0573315379991962 -0.0447290123877231 -0.0177782379365234 0.0472362356298145 0.0367147836425072 -0.104974695888419 0.267638212168721 0.0706593421416464 0.0300664206592405 -0.0141099615090734 -0.0819109259531847 0.00330957022419966 -0.0862149501483686 -0.070006102748786 -0.110007531199924 -0.043866610152816 0.148396444785231 -0.199603925672465 -0.0630536555552457 0.114667515787414 0.125720016966851 0.162737808995721 -0.0301212218389828 -0.142335833752269 -0.139337295194921 0.0361673070534353 0.128391573573508 -0.03010024556775 -0.0694820798555793 0.140853865299829 0.0453406501673539 -0.134011902181914 0.00111220707962684 0.0279519751921553 -0.00842861673762036 0.00340189104465064 0.00465113193953022 -0.00440687779569146 -0.00976715615063648 -0.0216148323761024 0.0397603561974657 0.0036302505908413 0.015489819949263 -0.0196884082771727 -0.0698712489643254 0.0369094208305564 -0.0352428460200432 0.0189934878804886 -0.0362502734529453 0.0392784333546287 -0.025149001744387 -0.0423772820584668 0.0144947318914424 0.00871929972996446 -0.0340168910188615 0.0330197007452738 0.0507836206297924 -0.066001594434576 -0.0614743672200364 -0.0410173142376663 -0.00452753295685945 0.0469692718724499 0.0270725702208046 -0.0566461146339542 0.0195817052525278 -0.00678243959355903 -0.00293012541896816 0.000845822395477019 0.0957163002791088 -0.109354735491981 0.0319511468300428
  34 1206.76036427206 ""  2.23927361215387 0 0 -0.00620073985561766 0.00101118465898668 0.105298168284682 -0.0424512127876168 0.00942609956284301 -0.0823010350193945 0.0196186523954551 -0.00610954240136638 -0.0284627738387257 0.0254954538502126 -0.0169527558985374 0.0439294069507176 -0.0958696297560939 -0.0714427484222047 0.197691616598664 0.0705370504455635 -0.177952981897421 -0.133919403220769 0.102702306143028 0.0966729541068914 0.0451831436911273 -0.0154071427818057 0.017029358899968 0.0786182164876725 -0.0632509757091838 -0.00414642795899722 0.0408409684382461 0.0956751276304088 0.098459196796919 -0.00790681691108624 -0.0936861690762718 0.0172532376003285 -0.0621917138985665 0.126986259314742 0.133970212262847 -0.0675525186342336 -0.112510653553267 -0.0903458356644255 -0.0498298346792295 -0.0062389020544869 -0.0371939366710779 0.0785189135289012 0.00338455808945956 0.00118156748719671 0.0110909922524905 -0.0243967803960608 0.040528139523847 -0.0901804945053476 0.0141033307829801 -0.0321715101844141 0.0426065254466489 0.147267032060505 -0.085549673782832 0.114958953476309 0.000245451734211232 0.0312843046567388 -0.028859548972344 -0.00358074537575943 0.0549097938815868 -0.0680108749489794 -0.049876089984532 0.104355478707386 -0.0336780010633733 -0.131140499069118 0.114366271778682 0.0829088504276129 0.0838483368724781 -0.0387148536060204 -0.134500588459877 0.0122118580411257 0.0181183368173253 -0.0595815134024596 0.0405539115218648 0.0245529668520059 0.00541124052399451 -0.0869123864607552 -0.00151134783267574 -0.15377699694879
  35 1274.04964089693 ""  29.9299700673941 0 0 0.0145889085059445 0.0114982413774603 -0.00648746251516563 0.0154384698449475 -0.00728256681808079 0.0144543954416995 -0.0178789913220002 0.00226779994318501 -0.0196421123473415 -0.0131314002129722 0.00748368086859236 -0.00950383211743436 0.108693108832575 0.151018183773499 -0.131928765241704 0.0301102634107133 0.0509848501447298 -0.00647248353652633 -0.0762722358570724 -0.0398045688802622 0.0266264120035485 0.0066275797300218 0.0359786554566024 0.0257632843781118 -0.0570639615158273 -0.0762347673527337 0.0426224171122688 0.0226614061285587 -0.029553194110788 0.0278164262167811 0.0175148696707024 -0.00747127458667094 0.0206389216343901 -0.0250122055346872 -0.038358513404266 0.00915415275993004 0.04848931035592 0.0321997213846958 0.00101195845517882 0.0322635942761715 -0.0115399311839564 -0.0128795870363288 -0.026101772606451 -0.0150457926461922 0.00938018946979027 0.00763143101157805 0.0566939837607941 -0.0455558063699544 -0.00935864422519795 -0.0271411225028714 0.0176838018371258 0.265642119428598 -0.382677371823257 -0.192717064880145 -0.313269787661513 0.343719750543561 0.213417316231842 0.284478368535525 0.0126927122845383 0.0575225613060908 -0.00901078301583219 0.046148426258701 -0.0704665263096157 -0.040459547109204 0.0648276274030892 0.0734416530303157 0.0700077942243001 0.0412665119909476 -0.0402607254272213 -0.0439824329232156 -0.0161360177655195 0.030063496471746 0.166605810753586 0.0677020654272471 0.0555540372960686 0.173732402930944 -0.190233082621001 0.0590903422404065
  36 1303.39555180328 ""  9.27371707062273 0 0 -0.00587205034503497 0.0233446789058391 0.0567095944208768 0.0135520368432306 -0.0240544552960395 0.0419500103153325 0.00566390277875448 -0.00717984176102797 -0.0175595748134347 -0.045408586013213 0.0268253481925682 -0.0563653153653725 0.247129597377512 -0.326332630267329 -0.0360055957142703 0.446946684041056 0.17633610637632 -0.319145480525186 -0.300769141959133 -0.122006779539155 0.152536519210522 -0.0143822442789307 0.0150824003603541 0.0688031847416859 -0.0282314734739508 -0.00108648055988519 0.0119788520687855 0.0572573589505994 0.0185094325268257 0.0165174225905977 0.109110758257045 -0.0324509143717052 0.0826397996076254 -0.110245519772856 -0.147894760466336 0.030349324481653 0.168208650960291 0.132092160600752 0.0474134309698063 -0.0218957814025552 0.0165525552196292 0.0200096464199151 0.00955618062961784 0.00128300539352706 -0.000322336590689262 -0.0125028307752975 0.00306225272250291 -0.00948929415904632 0.00614964624308828 -0.00398066072555785 0.00909379847150821 0.0673610065867394 -0.0586824490898322 0.00646420444127587 0.127688957081711 -0.152710536471056 -0.0595944638390425 -0.0038081972783602 -0.0362872323694482 -0.0390620686360835 -0.00454284305744861 0.0171918685365669 -0.00488100555947221 -0.025283438577985 0.00557799061478735 -0.00180140774805607 0.0108198425193303 -0.0212953645368422 -0.0332199673014241 -0.00796137175601077 0.0111960514305387 -0.0263713414110026 -0.0675284721480173 -0.0272284989294893 -0.0255422088548952 -0.00263251003870911 -0.0263560054349304 -0.0539765110411113
  37 1320.09304309395 ""  36.546000918689 0 0 -0.00218358164135833 0.00413902373351037 0.00497048255355028 -0.0031554309372106 -0.00145697768710557 0.000668385632550209 0.00444569522467365 0.00144098768913274 -0.000438239744897948 -0.000447535029330966 0.000940505317260546 -0.00246566879414785 -0.0101141494151 -0.0405634111695157 0.0237330613196942 0.0311574714618033 0.00303989295430452 -0.0264218207316264 -0.000458913589166236 -0.000705727583490977 0.00108545992878226 -0.0142100601646821 -0.00659555763344415 0.00940521887585053 -0.00372479189866831 0.00229934710631663 0.00501782321866873 -0.000335372511750059 -0.00397113670613304 -0.000561490012028853 0.00400074080575836 -0.00310523809701398 0.00242036151826494 -0.00395594693606085 -0.00454454589884629 0.00134917448512678 0.00199105912822892 0.0034699175749736 0.00377533498699657 0.012593757769771 -0.0316768691711827 0.0173310029952288 0.0326075865740908 -0.0198591964654905 -0.00103913187590967 0.00290379538839883 -0.00835276238897584 -0.00888727626748234 0.0271213428752574 0.0421837927965535 -0.0278335157206307 0.108256773606111 -0.0953534411679162 0.0162145122531983 -0.180945753254546 0.199277977730386 0.0992678625312687 -0.256016909027232 0.544037912683818 0.353126636892881 -0.0175298644362359 0.00233984193373291 0.0922281674147895 0.0506547708371765 -0.0992297652326622 -0.136529185027114 -0.0693299012410188 -0.0329438252013757 0.0436623384866954 -0.0142831722115942 -0.00507044677023532 -0.010740023043478 -0.446166472833971 -0.198550214716515 -0.151095472241324 -0.00381393882651945 0.0307884754734915 0.027345634913262
  38 1342.70452135456 ""  6.39543922516666 0 0 0.0461971344377998 -0.00377744737209587 -0.0387956625902951 0.0447433244308799 -0.00389530284695856 -0.0633102377648612 0.0139876089013655 0.0195858174380842 0.0393918687211815 -0.0139098555656286 0.0431038781478394 0.0113353708149641 -0.398632014166049 -0.202657025919399 0.387228343008736 -0.0680533537281453 -0.0343340089626399 0.0280696416428618 -0.442507705154471 -0.0902438040330586 0.355409717596764 -0.0476003457142782 -0.066447859768019 -0.0547330254681801 0.0830920143841599 0.0301141213788941 -0.0237021049500351 -0.0942284847258717 -0.0973347209577743 0.00268545340704266 -0.0970114836724347 -0.11089022662657 0.0310712700608787 0.0091519490407511 -0.11088330767462 0.00931370155386534 0.0280110885226142 0.0230007301790606 -0.0777198135921752 0.0207085509631768 -0.00904888701850273 -0.00697817174112668 -0.00823186267978974 0.00130561943345179 0.000823908187542952 0.00799362105374506 -0.000343515707324712 0.000999878744860196 -0.00443632504653432 -0.00281586606950697 -0.00331915285673798 -0.0406868397058558 0.0126012355654127 -0.0225104627365764 -0.0901487386893626 0.117414182033525 0.0429834292670798 -0.000616750510024034 -0.00615360717441229 -0.011716666460494 -0.00592530616061266 -0.00189420559585718 0.00109242623129689 0.0069634848959895 0.0128808981672834 0.0175866988487727 0.00316094452125272 0.019166133663228 0.0187083645858521 -0.00969562448189451 -0.0106363945577503 -0.00504522699660245 0.0842559626132654 0.0381410211677641 0.0273898198852794 -0.0365319272959255 0.0848695301207296 0.0483273447520733
  39 1351.1520033587 ""  28.4627883374726 0 0 0.014714123706257 -0.0367240146623332 0.0374031820253774 -0.0395091826136136 0.000317457483664115 0.0236903686137483 -0.0178529501516217 -0.00897675018763965 -0.0140845175908014 -0.00480623463610112 -0.00200932715266286 -0.0243461271103173 -0.0484898744306076 0.283197986904939 -0.0171155705523694 0.290016509474821 0.0239892855600911 -0.229712541736416 -0.0240298974032037 -0.000864696173439713 0.00205984267132265 0.0677405373429299 0.0547309458391097 0.00444333467020069 0.0190361524850725 -0.00951291158635387 -0.0343237731759054 0.082146692274422 0.065342177858397 0.0290822979181852 0.0594948600504535 0.0183005005834141 0.0112041807210931 -0.0422410922359547 -0.00528701625674959 0.00820780020578799 0.0333268624067536 0.0353239163968891 0.0460834042702661 0.0501577045948647 -0.0729133299901422 -0.00614639664367233 -0.0197264540135486 0.00986979165265707 -0.00189377206119716 0.0442237954546408 -0.0151497769951 0.0201731933085304 -0.0144636847217465 -0.00150199091424072 -0.0233452785334337 -0.264937766151967 0.286399621687714 0.116509564497647 -0.246912241132927 0.328827584974351 0.0453165678930487 -0.233007205490413 0.0285786208436456 -0.0914558407116738 -0.0195834560716841 -0.0324152231804346 0.0370918297256911 0.0415958971923826 0.0432731240581654 0.0544978757341341 -0.0184827965232864 0.0613438555508117 0.0978872368902945 0.00604373804075811 0.00462488010317865 -0.0214904607132417 0.229215532198801 0.10130012386961 0.0833359998481708 -0.08232757277969 0.127303899995489 0.00664954533973209
  40 1378.75081853086 ""  8.09397690216955 0 0 -0.024813572543239 0.0262933802071653 0.000476078204226843 0.0233589670352563 -0.00135073797866404 -0.00805476630308147 0.0180402547933632 0.00451903119270091 -0.00310883272314074 -0.00140228147497929 -0.00180344328783116 0.00880384525685915 0.114580711871904 -0.184598505633179 -0.0490631349685622 -0.123336412533854 0.00359551506609562 0.102379303562028 0.0257399989908986 -0.0013308496556904 -0.0156897015421824 -0.05539064142678 -0.0261055505123267 0.0334891563220655 -0.0563081782922106 0.00571071902111177 0.0502126056975767 -0.0466621526529984 -0.0463583528569038 -0.0269078191757393 -0.0100529188665243 0.00285065710268186 -0.000424331760547089 0.0205471469880563 0.00172911351137862 -0.00875433024671023 -0.00366078819549212 -0.0114408958792979 -0.0179973783460493 -0.0293764972753902 -0.0144874401735174 0.00936498902384449 0.0123135198659956 0.0110057317564056 -0.0151827609830755 0.0809158105450997 0.0317782325303677 0.0505425743763212 -0.0323004451612934 -0.00650787216356553 0.00622530684468541 0.195907056431603 -0.167826327669366 8.55464214001437e-05 -0.12975218740153 0.113570600177881 0.0409865066088693 -0.590546270669306 -0.135049310013875 -0.456432354173812 0.0702599627997522 -0.0654545660707724 -0.0708617792095574 0.0846219283132785 -0.0354799387007731 0.0399354458556895 0.0603571861920971 0.0494275887102628 -0.0731425571046943 -0.0106496450248653 -0.00595190928410179 -0.00389479783095826 -0.039678935807029 -0.0110213853033609 -0.0151992569958023 0.0260602304380446 -0.0419017399794253 -0.00254295510860063
  41 1396.31383228646 ""  19.093257219183 0 0 0.00396484613162998 0.102357367045702 -0.0433993653737948 -0.046548417737064 -0.020542590242569 0.0430721164687839 0.0271806486778052 -0.00897214601475376 0.0273585067643893 0.00277470171736315 -0.0238968535259791 -0.0026211354648373 -0.0303631374777124 -0.561489928986125 0.186905612479574 0.0775829129315428 0.0453837539610508 -0.0615537489027222 0.319948967091354 0.0542691610434225 -0.249527602592373 -0.0704058972814177 -0.0864474032919177 -0.0145799464491607 -0.0285266560793671 0.0533269525286675 0.0387526798095234 -0.114560577004183 -0.0176372678965114 -0.0758807388910149 0.0532953281334868 0.077657218416686 -0.0211941915843034 0.0123951002472193 0.0882581960475461 -0.0237119448682241 0.040889681487846 0.00518291275744452 0.0299365032962339 0.0361604828336112 -0.008193541019834 -0.00864262392693844 -0.0140167926738954 0.00110322028222422 0.00361489587600764 -0.00458284795994742 -0.00589131371990225 -0.00409348736196121 0.00501570355690155 -0.0114799893355276 -0.0191383643675219 -0.105863050464664 0.0157386349018321 -0.0677713191058238 -0.0979580316070097 0.148889450122306 0.0273575637328315 0.0896579833857852 0.00892519119143252 0.0558851086246989 -0.0728576153085776 0.0280195947351214 0.0594079245597119 -0.0078460106077383 0.0719656362914754 0.0518011452840781 -0.00574300663192575 0.043122751737323 0.0920144294014931 -0.0177384996071025 -0.030850795288768 -0.00937954587924254 0.146245400585249 0.0640782425934251 0.0528371951371835 -0.0223183382297249 0.093506987268694 0.081149780583233
  42 1400.23531948178 ""  7.13214459053893 0 0 -0.0648634767273729 0.00851411608252892 0.0472256833400416 0.0772748888277359 0.0080668383134019 -0.040177947043401 0.0177197540152177 0.00309571244682765 -0.0198761058887886 -0.0153119444814447 0.0048107665098201 0.0191800939159966 0.337244553434552 -0.164548076825015 -0.231539807932126 -0.270007491480044 -0.0027958989105448 0.225138678480014 -0.136675478417574 -0.0366149351032131 0.11814567171217 -0.0467200415306624 -0.000284697629942735 0.0650443275332283 -0.079096226928034 -0.00166678327213808 0.0541930798719539 -0.00747295481750335 -0.0359255127326911 -0.0168702484171533 -0.01048208551224 -0.000399219114295415 0.02256434456228 0.0605147972972258 -0.0395719945986473 -0.0329246924266819 0.0134677369241218 -0.0137882848597892 -0.0633563184312969 0.0154659769841658 -0.0265296154124666 0.0137574455333529 -0.0150373857145897 0.00442762084329685 0.00541547819924645 0.00474500410880575 -0.0301751470286647 -0.0158120540914474 0.023266619403953 -0.0231491498084429 -0.0545418072397917 -0.155501454028658 0.13300774431803 0.0506435945961736 -0.0146874127865826 0.0552153207806069 -0.0583439977760772 -0.00365476176776163 0.118672808190905 0.115122729017209 -0.197253282853687 0.0635185806266377 0.198157193143346 -0.0367589477393048 0.207252870469538 0.130383187336302 -0.0473360861903771 0.0801633154655853 0.255744130937248 -0.00213960052543301 0.0162437923321931 -0.0220795469829095 0.1515464080854 0.065336550766157 0.0590387886163025 0.017125037187093 -0.0642991046921593 -0.0720523365186375
  43 1416.6359060168 ""  2.49886658941207 0 0 0.0375667866228524 -0.0211201221324601 -0.0259758755123635 -0.0363993448765106 -0.00185819704944643 0.0181759024561664 -0.0010877226080805 0.0169532406226446 0.000357647004504853 0.0158702467985711 0.00412745515526797 -0.011966871120642 -0.181039168089641 0.181092785189928 0.0952645675514113 0.12730024422984 -0.00340970900871955 -0.105552315756457 0.0422752123718833 0.0143401480434283 -0.0405969658281426 -0.0479538529572482 -0.0279075645603497 -0.0227071147426636 0.014126061467263 -0.0729759010159176 0.0228973687841238 -0.0133622525909405 -0.0598446776400094 0.0232980300152714 -0.0300156845729391 -0.0375953579799779 -0.0190743138295026 -0.0619316564273982 -4.30237769361979e-05 0.0477563716169449 -0.0456437731277807 -0.000906008522844751 0.0396742442640366 -0.0501892036282006 0.0423141595423749 0.0021720057587032 0.00228145565708036 0.00348870318697291 -0.00131387250997188 0.0236771686667375 -0.0057448612316774 0.00687322127816167 0.0306474725985868 -0.0511078521771637 -0.0777102982840013 0.221727809806805 -0.198117741443485 -0.0499611868438113 0.106483824390193 -0.169345096665969 -0.0198675097667322 -0.157873208232783 0.030050097897556 -0.0516367970227473 -0.303484042402495 0.103891524966502 0.275462750905067 -0.0254692737732587 0.312074406881875 0.226389004233074 -0.00817233119618186 0.147354667597685 0.328558698747823 0.00599352893080707 -0.00206179022991685 0.0228929745974513 -0.0203628809605954 -0.00691225278892659 -0.00632904252095569 0.024756965438 -0.0427645658283254 0.00787853820219532
  44 1421.12111348071 ""  13.632476149505 0 0 0.00419360240005945 -0.0250043105443386 0.00532804553619583 -0.0118816783128993 0.0042712192247679 0.00656908013552515 0.0668457580182483 0.0929513252841305 -0.0338826392975362 -0.0179496545228812 -0.0194456102665927 -0.000536995249724965 -0.040111745477723 0.11386472364683 -0.00553392258367783 0.0602026657767741 0.0158942739879722 -0.0467673051927883 0.0161988141491849 0.0167387355919157 0.00190510556677903 -0.441809148279084 -0.231401850763026 0.0167207652882234 -0.149442659700642 -0.383532075415703 0.300880553283424 -0.16313851679964 -0.406682441408161 0.0143773385602343 0.0743356631703793 0.0896647781243578 0.00583988035123917 0.0437159449964358 0.077681267911389 -0.060122585914571 0.102075333345521 0.0302655613778815 0.0112243533638718 0.00263514263510388 -0.00888746802323104 0.00584043131732486 -0.00154185287253887 0.000177664762103225 0.000614610384837037 -0.00258223114672501 -0.00615707421871385 -0.00312563981790695 -0.00526043124173777 0.0119994657746981 0.0127402293402589 -0.0826584082171302 0.0650437872049971 0.0217218282491492 0.0229383074531493 0.00446271263242672 -0.0550279644542581 0.0220589911320176 0.0110893819446196 0.0257532423880645 0.0573971718770784 -0.0284838502957745 -0.0385441632416494 0.0062030257451167 -0.0524862649224455 -0.039068355354203 -0.00897729411884594 -0.0343079681191724 -0.0558528025402446 0.00355560679308345 0.0123078773646096 0.00126563153126973 0.0101782515301019 0.00443436780553253 0.00213367702928872 0.0172492019233957 -0.0581721529630077 -0.0428277161548389
  45 1425.90426633231 ""  6.18571896168839 0 0 -0.0169794488000595 0.0127769898078096 0.0148682495052886 -0.00861665270587976 -0.0072969169431424 0.0104939862790261 0.0210191350851073 0.013242818889624 -0.014729869154304 0.0946512793083664 0.0650701669594728 -0.0322433475378773 0.0830891149915463 -0.0459862633836806 -0.0461289119598797 0.024461786061546 0.00695848446209817 -0.019376671393951 0.0522405834492322 -0.00163056799910863 -0.053085902235141 -0.100736767501321 -0.0428947932697888 0.040514255356533 -0.0686579510915512 -0.0577379277164966 0.0791347586709627 -0.0339018571970261 -0.080723046677754 -0.0107322716580711 -0.300758716030658 -0.382072108538439 -0.0616374618559033 -0.30609623918238 -0.255548862204709 0.318206198132735 -0.460948949183208 -0.10520550769176 0.0811778373031259 0.0107475136296664 -0.0048208983316951 0.000658707562637624 -0.00294695044556323 0.000126957030778498 0.000808633772627585 -0.00300590135518504 -0.00226523261825964 -0.00235999278991695 -0.00348423788069279 0.00543277906179911 0.00734247725697999 -0.0500442184769755 0.0280509488971004 -0.00559295931848808 -0.016601740089021 0.0370763620826819 -0.00534201486497291 0.0305866786426272 0.000361119654718581 0.0162228224131115 0.0292808960982665 -0.0111406907473268 -0.025320091588906 0.00315677138070909 -0.0295921146820989 -0.0209967422897925 -0.000842860264493894 -0.0135694253311106 -0.0293775221300047 0.00200052632034715 -0.00569296568306256 -0.00758366420672506 0.0294810458658633 0.0130192660968795 0.0101763428554634 -0.0179245887416351 0.0396968687426503 0.0148443568926836
  46 1455.72903829417 ""  52.3171349516185 0 0 -0.00248901528701342 0.00131428965311755 0.00327656159162292 0.00320801991185011 -0.000104362859603083 -0.00220962712693942 0.000133124400573075 0.00502356637003697 0.00136882807481885 0.000639222368246802 0.000677228683041334 0.000607685017367568 0.011917570473171 -0.000492169253732055 -0.0102051320391297 -0.00942807082731727 0.00138272785806521 0.00661856881927829 -0.00625184558517395 -0.00125568993266595 0.00813070610115203 -0.0241709090133249 -0.0291049575216867 -0.0373809955959825 0.0186028842083285 -0.0508736838748716 0.00663026580737667 0.00557579283522682 0.00999360919729874 0.00157564771317 -0.00905788511515397 -0.00434336046972923 -0.00365716460691114 -0.00493790666124528 -0.000276476468857401 0.00469062365402616 -0.000975322631592435 -0.000490758215762187 -0.00169758150650201 0.0386495653324498 -0.0428195363593249 -0.0168101587086191 0.0427754970059068 -0.0155948215914491 -0.0119571345966857 -0.067183301121819 0.102104762835799 0.0731750066993283 0.0395440305689133 -0.0549451893143236 -0.0161128976610607 -0.132605472875271 0.155785226124427 0.0529493428947538 -0.10363077348797 0.135287526321156 0.0413288338983744 0.157747273022882 -0.309981613821464 -0.173093664437675 -0.136174488280706 0.213426189826476 -0.0912834629858691 -0.180189761374602 0.0624852605330794 -0.042067474836043 0.0522356831116335 0.0759601504370355 0.158701950886552 -0.00470518036006846 0.0047239427465052 -0.00548201013661782 -0.420234724070753 -0.181657202511267 -0.1578535687478 0.0192202419691451 -0.0279406178941123 -0.0129604082923013
  47 1489.34913081982 ""  3.89651804349621 0 0 0.024234289830794 0.0128938930886391 -0.0188121028133328 0.0133171986722606 0.0320152845852042 0.0180987265690185 -0.0104893640003073 -0.00628090716339126 -0.00076332378708736 0.0103156765669549 -0.0142934882420894 -0.000155056630167465 -0.0242889795368417 -0.0356017025963261 0.0378296770828484 0.0658406245552026 -0.362463679392258 0.0276313082579683 -0.21145682107403 -0.144939537429387 -0.275586259291775 0.0246148945965293 0.0467810250537262 0.0739139712660197 0.00513789864143101 0.062773011862033 -0.0369158993836579 0.0147977162021708 -0.0485491499805189 0.0402799220510528 -0.168119394101233 -0.022591067206752 -0.110765323271827 -0.146398795089155 0.208318719100899 0.0858104627909261 0.132500178795702 0.0650510098137258 0.0835082063125161 0.00914082494734167 -0.0270688752118116 0.0344790240679765 0.00722661673529709 -0.00292078744034487 -0.00202488317284489 -0.0123517484996037 0.0250488600790391 0.0025069885478258 -0.000875622060721491 0.0150374518420921 -0.0151398187256767 -0.194183418698308 -0.0318842333121446 -0.077942841073059 0.0371362334157936 0.107423025599028 -0.23186642920347 0.00821046078158444 -0.0320550177372052 -0.0352732116022664 0.0723459307144644 -0.246508268485791 0.20544148686417 0.0895026053004377 0.130735755695054 0.151768534955868 -0.0929757880771249 -0.178836071054972 -0.136493808719878 -0.015436358679856 0.0295177022588478 0.00807256302568795 -0.0773892400942823 -0.0392902545373098 -0.0213988098747787 0.168119140794438 -0.286884315830023 -0.100657481065164
  48 1491.08353498047 ""  0.317965918529122 0 0 0.000829008065026957 0.0077012648368921 -0.00221396684992474 -0.0132642760918641 -0.0423273807729846 -0.013443029044565 -0.0201445336385252 0.0097658021799193 0.0151458761359653 0.00382284632450189 0.00567561321550291 0.00798101025026187 0.000246840044360283 -0.021625404969576 0.00736645874627826 -0.0667512789058814 0.403422202233229 -0.0312502906805127 0.232388513057173 0.14552961329278 0.285966239299921 -0.0698647542306008 -0.116451751289096 -0.187983808006279 0.206927699685945 -0.206318115482392 -0.0759146569683444 0.135629252630553 0.15977077266332 0.0608074335100318 0.00147238067066898 0.0886280973008393 -0.0443674455382275 -0.004888767518202 -0.137616273362032 0.0317601335115969 -0.0352991858322286 -0.0602732000072999 -0.154678401586891 0.00747118794087899 -0.0182587723434667 0.0146161426404634 0.00654757605262994 -0.00323451257322679 -0.000989863302103591 -0.0148453000310403 0.0271156697451829 -0.000727369215974882 -0.0040276209448522 0.0158704730627785 -0.0182291511029239 -0.0686795625445685 -0.00490220976531962 -0.0160384546263824 -0.00296444512129661 0.0572766126457935 -0.0744481400206725 0.0312822293249663 -0.0408396405026277 -0.0376838923588413 0.0695584097429141 -0.283559173236709 0.252279152690154 0.130156641772018 0.151515220003752 0.192310105021206 -0.0897630714801305 -0.18940784143906 -0.167870346469599 -0.00710055229156883 0.0149692624432924 0.00166099990990414 -0.0628476091341142 -0.0295034277278941 -0.0211593123267986 0.0663021077340971 -0.1382952154826 -0.0637260127425336
  49 1494.55288602693 ""  21.8424093828711 0 0 -0.0167911246907733 -0.0242643137220426 0.0112018693725602 -0.00436084944861828 0.00782454827818953 -0.00475554809657555 0.0272674081210974 -0.00845006840955775 -0.0225824222340653 -0.0136925392211194 0.00996035534749155 -0.00724908080235379 -0.00758935411121455 0.072078690901489 -0.0293742158862792 -0.00444213778926091 -0.0020720016354182 -0.00183097334864042 0.00495873936665028 0.0183826029715888 0.0192889733541714 0.0560261892365917 0.133854630354415 0.248719333584391 -0.225119285012597 0.244354714037039 0.0751691802989562 -0.129502888917144 -0.196608188839394 -0.0495317130535515 0.176784586288571 -0.0603036772233282 0.159359984836024 0.159693685748854 -0.0934487773856347 -0.12010964312987 -0.115160126031958 -0.0149138086095971 0.0576217852678542 0.0169456700105185 0.0161149114801222 -0.0124877360903333 0.0112908091240429 -0.0057642588888754 -0.00144428256769468 -0.0313557820942437 0.0382797172312809 0.00837759322585862 -0.00450098463281468 0.00499713932675319 -0.0209324896340579 0.0232956921286828 -0.0544304239176533 -0.0686309623579315 -0.0210669757389488 0.0380860017152334 0.048451699315507 0.119735625258726 -0.0995912952367025 -0.0414957525967045 0.0148311670166284 -0.238812027811815 0.266562750057306 0.175578065193613 0.140156516396145 0.211490097255704 -0.0293427497967927 -0.131652415954307 -0.180274442376604 0.0173209978080197 -0.0349485706934609 -0.00639208508161423 -0.1143631876997 -0.050422230793663 -0.0418501876895392 -0.188783907228989 0.343007480889985 0.134791455937704
  50 1497.874165206 ""  2.85111582656854 0 0 0.0102052608913949 -0.012893684801445 -0.0235816792484274 -0.0126216427714801 -0.0219656900170035 -0.00382140817340523 -0.00390555617645074 -0.00799058426344838 -0.0274343635243261 0.003309667043778 -0.0036310509688029 0.00433222157188493 -0.0687162109587673 0.029911977506646 0.0263874332367046 -0.0371678015596356 0.239177330605542 -0.0197818241822253 0.144829976236802 0.0935874108733431 0.16716809868561 -0.0260853836352532 0.153720600881433 0.392943028387103 -0.0140085309306187 0.25270321608492 -0.107378559066366 0.0872627066885908 -0.259270506520053 0.170327071392309 -0.0179821296765505 0.0698233517036748 -0.0519687990643914 -0.0262205549519534 -0.0327778018128235 0.028776198675127 0.0163270355977596 -0.0240103457884724 -0.0791261225337268 0.00768648648508545 0.00220592683576531 0.0488907203467582 -0.000964180388621851 0.000865931306018805 -0.00193816996520127 0.00908226600109301 -0.00819615231610886 0.00614753941982805 0.00236941708814343 -0.00795299817448725 0.00913267110016181 -0.259897819302055 -0.191276436515125 -0.251738893545704 0.0996448219093853 0.146822309043916 -0.384206023397642 -0.0568969817231491 0.0242926638521355 0.00322353328255688 -0.0340750306219007 0.140910218205803 -0.1245426320604 -0.0534148236328119 -0.0853877901175147 -0.0981098631159741 0.0531568251416725 0.0951366855433777 0.0687114855399666 -0.000202044397495246 0.0088996998837437 0.01113943411293 -0.0105888144962161 -0.00568322297829247 -0.00338339662117646 0.0299339224462215 -0.06561716714185 -0.024030937655959
  51 1507.25336097843 ""  2.66463330043672 0 0 -0.00929286582695157 0.00970683282125231 0.00231330063931374 -0.00296638193053016 0.0350229337013831 0.0222692361940565 -0.0145213826731908 0.0118289555355726 0.00708883110543787 -0.0130538529623775 0.0293622300385834 0.0118958038835411 0.0158205688452319 -0.0142066157095536 -0.0115902545726361 0.0654803479269705 -0.277928136279261 0.0109519879291647 -0.10691772282919 -0.0819968127142848 -0.24395397098872 -0.104857829394404 -0.103638467530243 -0.111938893245431 0.185742201903998 -0.177427305283111 -0.0721169804609935 0.141497765167586 0.0974186578773548 0.0844286986719749 0.234302129841195 0.0729105335640827 0.151047830063634 0.221729233425825 -0.371529502517498 -0.110995862566991 -0.231392318843337 -0.128562355402366 -0.197558920683392 0.00804755218033815 0.0050498826040237 0.0268095358021629 0.00136845487702774 0.000292579487290236 -0.000569169759656593 -0.00718742040710342 -0.00325952419351842 0.000908075134079062 -0.0150727627988478 -0.00919861056973281 0.00150701034299325 -0.134516807057367 -0.128510703325082 -0.157618021063044 0.0534443720022179 0.0838364457359942 -0.201765734712978 -0.0116881195111746 0.00972169081539355 0.0114519919406984 -0.104309046242062 0.0906236278996798 0.0276914251305009 0.185920492342468 -0.104791924293735 0.0236281453450913 0.170253560638695 0.162596476711612 -0.0853433244435162 0.00564926302721846 -0.00717810467945054 0.00104709474050939 -0.0143364240142591 -0.00646219087215951 -0.00650197210843363 -0.0228538831577731 0.0382009655106291 0.0179488816991743
  52 1508.90886196309 ""  6.19968462403362 0 0 0.0196929320991245 -0.00828090141003848 -0.00792731626957952 -0.0111308900054895 0.0139733226328799 0.0254674402473119 0.0123994950332491 -0.00784517565919973 0.0042634747145 -0.00091968449594606 0.0166178628651244 0.0261871406425351 -0.0153514550635235 0.0207971293394943 0.0138209894470559 0.0837334905592702 -0.0657299146040103 -0.0334170485669746 -0.0275250684383111 -0.0223304558081228 -0.0822204051673824 0.120195443790092 0.0573421989460709 -0.0235513865633209 -0.177983957205547 0.0925219168967533 0.106434497780693 -0.178622543760562 -0.0176989610040426 -0.139688731408194 0.0585042943770638 0.269054168406309 -0.077922399117378 0.0411466326917245 -0.365541280348528 0.0402689654371335 -0.0758245479315454 -0.153099723960225 -0.411400506152765 -0.00799877843164452 -0.00299355662331855 0.000660319453546109 -0.00357340059267443 0.000183044858345735 -0.000592563861521733 0.021100316802325 0.00345297899262866 0.00203131072887965 0.0272711479540865 0.0124645477693093 0.00123993092938159 0.0166537878320295 -0.00134717349113729 0.0132842750564094 -0.00457955775207454 -0.00174566390964783 -0.00558846596287036 -0.0325581026569752 0.00159147848547961 -0.0290989836611949 0.170196283377253 -0.0987993337810026 -0.104812352488768 -0.349401949195456 0.146354931360135 -0.0843743996046377 -0.275142687162134 -0.243737187641954 0.178743024232227 -0.00556678813128179 0.0095838125801574 0.00408519543342248 0.0184212810046769 0.00690619385998608 0.00910243486788561 0.042852454877379 -0.0867212927155438 -0.0351661622257085
  53 1510.91614977578 ""  7.0909068704354 0 0 -0.0159656851532073 0.0143810536942656 -0.0044969476081784 0.000675781856582401 0.00475831670595643 -0.00881940539697128 -0.0182001335271436 0.0107434920333313 -0.00889846475227313 -0.00952156155159467 0.00693121310338308 -0.0199392195129697 -0.00911252397725815 -0.0439211933611841 0.00334369732623796 -0.0441392474819813 -0.062539254399079 0.0308448578103235 0.00894070778308364 -0.00274488354950238 -0.053191138749166 -0.177623363023126 -0.0551720900138853 0.103718339848658 0.243904969224231 -0.084877735868917 -0.163628865301229 0.253799966256093 -0.0369015957459647 0.225922758090721 0.150110389993579 -0.230070976244037 0.220672987656406 0.150512746261392 0.0685973125929297 -0.142577180798731 -0.130658973302243 0.0517093080217331 0.279891616381201 -0.0032361553636408 0.00724748454324129 -0.000327362326672334 -0.00584687723039576 -0.000159791467442054 -0.000576653143679787 0.0235045442047035 0.00502555103036121 0.00294228450590575 0.0274985815074296 0.012149275663698 0.00071541465145513 0.0298191528263823 -0.0546956528987684 -0.0373234829797518 -0.0125483807326489 0.0259635297486404 -0.00563692336523556 -0.0268567800562318 -0.00425091837042955 -0.0361924470750368 0.177999617299898 -0.107488395399405 -0.106928251660951 -0.361513094167091 0.157638345725135 -0.0816261198942004 -0.286442399181622 -0.253701133325355 0.185834767324478 0.00417086461350765 -0.0125612870650435 -5.42457490041522e-05 0.0377545422541503 0.0184118420978728 0.0110515563477013 -0.0257259986174136 0.0619792532744685 0.0379965923698577
  54 1512.21138033056 ""  1.44762913348057 0 0 -0.0143376809888795 0.00921502751723615 -0.0115145085323844 0.00524087153686127 0.0082142183715209 0.0172183931273686 -0.0132565122472106 0.00989658204652624 -0.0276404201092598 0.00844990453356221 -0.0064173302255387 0.0231636121546446 0.000581434795103017 -0.0703066527976574 -0.00276480403869239 0.0210605142330101 -0.0757136708178077 0.0153599220711022 -0.0261962116011959 -0.0363600033490451 -0.100406488820769 -0.209842737011268 0.0241030579439786 0.333202253602267 0.20027579148873 0.0489330552463177 -0.190833833312174 0.273270910686824 -0.22127144531623 0.30832464053832 -0.111909849254936 0.228078230930592 -0.189309683873333 -0.10505619117996 -0.0886418858153103 0.113575528196052 0.097731979740016 -0.0658226668021409 -0.279344090752228 -0.00392800555431223 0.00101856512872045 -0.0406929158761737 0.000842835794652446 -0.000765677414368471 0.00148671798742395 -0.00896340913740239 0.00199259735871697 -0.00177599318771211 -0.00522476346984375 -0.000518703308512081 -0.00329818322419299 0.188811706780781 0.167160741587123 0.198203431094344 -0.0774544379636132 -0.112013751158905 0.300560213555512 0.0476454602997662 -0.0198520020737737 0.00676634341405497 -0.0208206885736421 -0.0232234318761704 0.0540502603185021 0.0711730300543914 0.0043553532982988 0.0447285828180867 0.0294391605271384 0.0141886056921822 -0.044849243479909 0.00177160448877795 -0.00944555321508268 -0.00623840765084687 0.010268831957697 0.00883073403111858 -0.0016372306973142 -0.0457185778708647 0.0823162276169875 0.0277878629641328
  55 1526.84924967039 ""  25.9381313465797 0 0 -0.0423921653338712 -0.0109246808023034 0.0352240384134318 0.0199356108081661 0.00174725756263515 -0.00352775041973541 0.00367260887788778 0.00870082220812668 0.0038541504804384 0.00856349775837936 -0.0195313580099419 0.012461669319049 0.0726083021489279 0.0609999801502583 -0.0777993337347811 0.00456811771333053 -0.0428519806214444 0.0166244192884557 -0.0791103573980085 -0.0438889298639151 -0.00456381931126758 -0.0504142095116018 -0.0921715527291795 -0.153057504342705 0.0670436569160766 -0.148552411214815 0.0136331431890206 0.044854886793556 0.135509515522593 -0.0269714002719955 -0.206247151378235 0.142060692849586 -0.221811958726802 -0.188488278011826 0.13462234448863 0.136708366623536 0.231419826631408 0.0280068622757404 -0.115862513694499 0.0118351802037263 0.0346718419592006 0.0134194863628532 -0.00108629448770483 -0.00120330683208579 -0.00119397960408623 0.00474054975185122 0.00838598348474057 0.0059903482584509 0.00868241372665412 -0.000833960246625081 -0.000729221136985195 -0.052507980663313 -0.244563131282812 -0.252565893631325 0.0411124838320476 0.102553338250085 -0.15221972089982 0.0125113580885573 -0.0218354460125391 -0.024313880860082 0.0400614468397742 -0.0216923292940091 -0.0299701920213182 -0.100745420233879 0.0498975933432671 -0.0169826670186772 -0.0704344213200035 -0.0633376087855753 0.0524646289420742 0.025519322800989 -0.0494804094780992 -0.0062796320768107 -0.0135284621494029 -0.00409997324274504 -0.00935185128682112 -0.269089193721949 0.471417540913663 0.178142101410646
  56 2922.2315863143 ""  48.5322575993457 0 0 -0.0472898518224407 -0.0202494589361094 -0.0585702815550114 0.00332383205613732 -0.00136981640516721 0.00444018528853282 0.00250963069173314 -0.000697123110956762 0.00481473108435028 0.00085245436302715 0.000504122494560233 0.000977449933742187 0.585742217648665 0.220561026751443 0.712919501179433 -0.0439999525232103 -0.00825521299393168 -0.0522402751967435 -0.00438246925239275 0.0187476897016726 -0.00690552389595153 -0.0218723542101464 0.0255854124901275 -0.00871112607346478 -0.0260467593161947 -0.0130469629640586 -0.0378291588075289 0.0145541312453311 -0.0108021324194196 -0.015261620044238 0.00126286540720837 0.00183614145838351 0.00319174465610406 -0.00706155176574484 -0.000513285412394397 -0.0152948775984454 0.00260948518961072 -0.00588126601465627 0.00230657774881295 0.00411223958151099 0.00139452793237433 0.00332312657207459 -1.81439355553241e-05 -0.000228388483497663 -0.000203842491618847 -0.00200471868903369 -0.00316497100131855 0.00397462049327408 4.18195502560471e-05 0.000380180487422619 -0.000151908168808807 0.00978199346921115 0.0169663421945581 -0.0187902668064909 -0.051451564450325 -0.0265691465551592 -0.0179099182095133 0.0248869627345543 0.0406464503428177 -0.0452975121538301 -0.00177617340445239 -0.00121457982517703 -0.000972053413881737 -0.00107455775625471 -0.00187344443033166 0.00172440524830763 0.00206673970536309 -0.00155093717057987 0.00119792751662908 -0.00164338144149806 0.00153095157654219 -0.000748229375012881 0.000333266653252995 0.00249277404967377 0.00229059070170772 -0.0025783384841771 0.00149289575051253 -0.000320129283660097
  57 2924.41993253169 ""  61.2825829639046 0 0 0.00379736373113657 0.00150613433686874 0.00439083664358868 -0.000303871101489891 0.00010443587175105 -0.000367274166715006 -0.000188069123740222 8.15782312968161e-05 -0.000418377391156685 -0.000129080220931298 9.66326193096621e-05 -0.000185981896787618 -0.0463664891610603 -0.0157369093963513 -0.0556942639938979 0.00365472294072088 0.000554997374002806 0.004171970564493 0.000550508943335945 -0.00169554309906973 0.000499575197532256 0.00199820674307059 -0.00182790498241428 0.000650850685870931 0.00163982907016193 0.000854807040749562 0.0026939877497894 -0.0017071292570166 0.00126830863919014 0.00178535920509185 -0.000392108926322021 0.000202230188563217 -3.39191569117162e-06 0.000804570619244618 0.000260885092062421 0.00158832035525396 0.000642811062155862 -0.00175198527292137 0.000546307182858066 0.0117980717345626 0.00930828842047802 0.00332823024961912 -0.00215751556347421 -0.0009596010998182 -0.00152380650113566 -0.0264782191391282 -0.0463720980781957 0.0552935222370067 0.00167687413217754 0.00483863357516106 -0.00232306543828454 -0.0154928265930406 -0.0223945595816984 0.0346214134554111 -0.127329395372578 -0.0948610585922954 -0.0630675466770988 0.34489772343803 0.584275340486908 -0.645629554670324 -0.022747099093961 -0.0123560085179659 -0.00989827456656356 -0.018431752108007 -0.0321259552259476 0.0324552874878375 0.0231181850813969 -0.0154536686535133 0.0118950852002438 0.000284947518074939 3.00244984382091e-05 0.00033578229409898 -0.00162016316897489 -0.008955468412368 -0.00557533887611073 0.00407015468363984 -0.00304417084471198 -0.00257203667213437
  58 2958.17756863013 ""  75.3400387584382 0 0 0.0024054737261967 0.000528743949247881 0.00333436139989498 -0.000465262414089173 0.000519476003141161 -0.000566007395405977 -0.000137715872979972 0.00037875722449154 -0.00109656973727714 -0.000493767996837248 0.000176316604739069 -0.000379701264166705 -0.0332476215629733 -0.00589461781636369 -0.0383752774432614 0.00338783589685327 -0.000101661809663876 0.00292408286931407 0.00137105218998252 -0.00514774324212653 0.00201951653778931 0.00579864044892013 -0.0080613548700624 0.00325960576678393 0.00134950529523107 4.63426664126675e-05 0.00207168823509932 -0.00523967357109147 0.00256058011808322 0.00685000060512445 0.000342767246149504 -0.000632256613957252 -0.00170516240651066 0.00394454178870342 0.00114491200770395 0.00568407811573178 0.00101538601978258 -0.00203902332343963 0.000698931453776646 0.0545988364976932 0.0305069418134524 0.0356228000415131 -0.000126483024345894 -2.75349284272694e-05 0.000336878882377302 0.00501819146009294 0.0100276436933166 -0.00946821335233674 -0.00139342566367054 -0.00291397419483439 -0.00095135064568282 0.0796293051253644 0.102502614776304 -0.112962772623789 -0.716818019306943 -0.489608175650077 -0.335462080632736 -0.0581232856190427 -0.103299710486411 0.112193793082669 0.032308322214219 0.022878693681081 0.0179384535299482 -0.000183435222866461 0.000461100428183559 -0.000797394046703762 -0.0133200113367429 0.00758110962127769 -0.00839679155734019 -0.000279611743434754 0.000457749432110319 0.00224885086334765 -0.00212262797454386 -0.00225662938037706 -0.00474643363743765 -0.00304153210700605 0.00691036995683909 -0.00326229660819367
  59 3024.03194018402 ""  11.6073937003794 0 0 0.00281534046509665 0.00125421928043349 0.00246987293836761 0.0228700468739667 0.042882789907647 0.0394670497775084 -0.00667171913585369 -0.011055526326909 0.000271316893914728 -0.00743991901827429 -0.012435379855135 -0.00819291947161928 -0.0250105768328838 -0.00909819535122597 -0.0271379255025271 -0.458595956001955 -0.0832692530211374 -0.59988709872887 0.181489492427152 -0.427455709415737 0.125239256143612 -0.0821991255607348 0.12131538151499 -0.0527040518167142 0.0962691474625207 0.0464515104540678 0.131654281429298 0.0608657180597674 -0.0398536260859617 -0.0796984550262248 0.0112721557787162 -0.00669163797648971 -0.0160084568854255 0.126080077007416 0.0209915740493323 0.161658496702169 -0.0491795282014208 0.133569116540657 -0.0472506862461749 0.000309532452331729 0.000617178790353872 -0.000743972400250711 -3.50749819954842e-05 1.90002485262498e-05 -7.77239293228767e-07 3.92072653516437e-05 3.3614046693617e-05 3.04431723431896e-05 -0.000115602232432559 8.56748452160393e-05 0.000187907207108091 -0.0038382294774829 -0.00617279282067056 0.00768481579135807 -0.000714502260816824 -0.00121201230591859 -0.00111570203806333 -0.000105414610530927 -0.000179076057645257 0.000200873588397294 -0.00183987938557438 -0.00151376349664756 -0.00113200079053941 0.00124307423377919 0.00203170205990529 -0.00214063379898456 0.00172071441698944 -0.00142058829883697 0.000993126152509624 0.000138178583562001 -0.000147424161058585 -2.94938687498783e-05 0.000270435066403405 -0.000206959954775063 0.000118509140364569 0.000326584777068889 -0.00013746065462434 0.00119168720063312
  60 3028.05728240539 ""  28.990771065321 0 0 0.00116428336709647 0.00115598106568914 0.00191107182121712 0.00546483449105209 0.00948242806237383 0.0102594164281489 -0.00133522812652464 -0.00405721328094037 -0.000586222435230924 0.0323776267506514 0.0346543163223029 -0.00659832398205445 -0.014462399514067 -0.00652891791682508 -0.0196532003342958 -0.111056749411512 -0.0189364792453846 -0.14874035899638 0.0425689676724626 -0.0942991697669534 0.0282712306836037 -0.0271613472369049 0.0402285416304228 -0.0175930022620023 0.029294238470804 0.0139560490085086 0.0405488365792192 0.0134427637993299 -0.00812001957186322 -0.017424152979902 -0.238722500909856 0.192684293727109 0.346861542257335 -0.344870403257202 -0.0607119869988756 -0.449726072819852 0.203111449754875 -0.545120275345464 0.176897021648759 0.000105100046141503 1.65770366754423e-05 8.18562991294602e-05 -2.93807203948266e-05 1.55987841873064e-05 1.20670197988535e-05 5.7453024988497e-05 9.23426087831728e-05 -9.60601756141921e-05 2.88637918227922e-05 -0.000254394371820599 -0.000312678129170558 0.000125990743796185 0.000563957985538816 -0.000121045546962561 -0.00138699162110352 -0.00142470273674701 -0.00120636383744786 -0.000608585799424356 -0.00111728695096034 0.00116698883787679 0.00404413964695037 0.00322333545076751 0.00244697188033745 -0.00155962309608379 -0.00247440149481076 0.0026414393671601 -0.00272103323195494 0.00217081050123809 -0.00142007218059075 -0.000215256795731976 -0.000284954697605698 0.000163853383714883 0.000176791028099361 -0.000276232019241847 -0.000218859052664051 0.00241497879819639 0.000642143622875713 -0.000673679095647263
  61 3033.77395451782 ""  35.1715507180866 0 0 -0.00033250878007556 0.000256984605838565 -0.00135740249070335 -0.00665512669698996 -0.00706094777189145 -0.0105826224223477 -0.0179136165589521 -0.0303924525556 0.00527883301383671 -0.000232968655857471 0.000105057958001183 0.00316108429229404 0.00604591461763049 0.000545920407335821 0.00964615027059801 0.108970226308118 0.0210256577942417 0.144909213766059 -0.027343661036584 0.0616506989793554 -0.0189100452074003 -0.23639191139086 0.351615249774696 -0.150943327728 0.252642530662821 0.122930891449181 0.337581400767503 0.193345590267778 -0.117424229629322 -0.246105282069293 0.01522094870418 -0.0133711481395843 -0.0220280351443876 -0.00791638983547157 -0.00125829144096599 -0.0104614078656245 -0.00532290770032624 0.0145821687541556 -0.00373221516937673 7.35268733269674e-05 0.00140904786386799 -0.00222819198371167 7.36172137732312e-06 3.54835236191591e-05 0.000107564399943192 -0.000310282030551291 0.000542379489670673 0.000486335298897583 0.00696197490921276 -0.0140102802477707 -0.0280130824058811 -0.0117202273019385 -0.0189082673015254 0.0235135864002034 0.00843239892204638 0.00596497405924658 0.00351552009555028 0.00127181476556818 -0.00060928947488207 -0.00260615856860622 0.291059018765243 0.233901279303085 0.17694995886649 -0.154491702189979 -0.246656608214745 0.264158182452329 -0.215238544417441 0.174738404450939 -0.110695078316449 6.75317003055655e-05 -0.000125420598676956 0.0001965546250409 -0.000833397418827208 -0.0017802143469171 -0.00187748611431972 0.00040797376363886 -0.000544569853242178 -0.00139095640334177
  62 3033.88208328346 ""  14.1915183263593 0 0 -0.000187155945811508 0.000200514063267202 -0.000935868165414217 -0.00604788104771009 -0.00607070461973797 -0.00953856603009925 -0.0157709883435274 -0.0260520048590271 0.00455825324476422 5.89672556203179e-05 0.000679789488850051 0.00271315413326364 0.00347929140396791 0.000255211023718432 0.00626433444309995 0.0975127693146413 0.0187592993894273 0.129520983288576 -0.023545189729297 0.0526847889037592 -0.0160944431362104 -0.203016218784881 0.30195702347647 -0.129554228158618 0.219037990468644 0.1065883120516 0.292740392607766 0.168483144290653 -0.102284109681952 -0.21436301120226 0.0111292907516741 -0.0099343006849502 -0.0162251389252388 -0.0108515327115555 -0.00171048514772302 -0.0142292671133251 -0.00164288693892473 0.0046601579835269 -0.000629849292063426 0.00457604381816804 0.00425936144705973 -0.00206380442513569 5.19164603015054e-05 -1.25700333420498e-05 -6.83075164545972e-05 0.000623382020697532 -8.84131388377024e-05 -0.00114509519269478 -0.00811346810847772 0.0156108838462214 0.0324547569005476 -0.021300211774616 -0.0312512767949323 0.0412538053615679 -0.0306409526198505 -0.0197040636511029 -0.0155974611692246 -0.00421037182500415 -0.00431038389087523 0.00853458904614292 -0.3326536572314 -0.26738025323204 -0.202163335645512 0.17911505973451 0.28644196725637 -0.306512146771239 0.245450059288914 -0.199681310731985 0.126309194327243 -0.000162564689351991 6.82086321578189e-05 0.000179742511212371 -0.000269505984091362 0.000673395113346529 0.00138262321167446 0.00137456397054167 -5.31019262345662e-05 -0.00213787723521133
  63 3054.26944529 ""  2.66036567531464 0 0 0.00246810012007965 0.000254649391294019 0.00339738704045373 0.0418518811637064 -0.0489312585244662 0.0400241405145664 -0.0071165246737641 0.00138054655384316 -0.00302016683182008 -0.0271285032672997 0.0243111508740298 -0.0213400847675179 -0.0218777998845829 -0.00885252671234731 -0.0282753330935143 -0.241185816147126 -0.0605225520615547 -0.323461896797775 -0.259624138647414 0.646846721426392 -0.165236923081534 0.0163878177172865 -0.0242603754093903 0.00927365002749526 0.0436169180272013 0.0225465712665792 0.0600687516158861 0.0230495876163667 -0.0127261635753659 -0.033966926419867 0.0389249414429694 -0.0290889711425883 -0.0749155911473945 0.177954121698632 0.0414841170646178 0.237133258147643 0.107138293919893 -0.304103830877382 0.0941324608131619 0.00139193063528965 0.00196762744119889 -0.00195249487710724 -2.08929041534405e-05 2.15348101709368e-05 2.19290673302523e-05 0.000135883299975717 0.00020921946751559 -0.000234507597004181 -0.000120633277777345 -0.000245830165559286 0.000121558127897878 -0.013160870963653 -0.021025071757225 0.0259508951557776 -0.00414743804587778 -0.00328025845632414 -0.00315554342998566 -0.00114891354511132 -0.0020231089271831 0.0022114498754343 0.00107044446202337 0.000826769559493726 0.000677113880596126 0.000931475152789602 0.00165924367000625 -0.00169003838294886 -0.000599924295124006 0.000330843419879434 -0.000245446620248689 -0.000362140357429287 7.28574172772716e-05 -0.00013307963085335 7.59627340436106e-05 -0.000427962424638267 -0.000206845707406718 0.00124282680786897 0.00194759585296807 0.000841534632376002
  64 3068.95538552799 ""  17.1062661087734 0 0 0.00123539200596022 -2.65480908382217e-05 0.00124789880300691 0.000292822840128345 -0.00105010716784345 9.83199763341575e-05 0.00232141767587873 -0.00880811841327028 -0.00847827610483749 -0.00320796453516837 0.00294945815490169 -0.00121006059838039 -0.0105773421744753 -0.00360480025376638 -0.0122733124767863 0.00171471829721644 -0.000211004909496889 0.00173510222914266 -0.00652474985406953 0.0142615062636241 -0.00319127311979278 -0.0355169217664853 0.0550028132282951 -0.0264885292884136 0.0543638682535255 0.0243910341114402 0.068140495051965 -0.0457525737639766 0.0235484236362632 0.0557501775493888 0.010795927239163 -0.00793938190033769 -0.017243986698023 0.0164493253238389 0.00409976617435724 0.0219061530580802 0.0110609084261101 -0.0311806224242545 0.00975247601632032 -0.0369184542356879 -0.0493891890284435 0.0514667659965384 0.000127675949523849 0.000324446958115401 -0.000210597434911658 -0.00255704331129597 -0.00421104632946139 0.00391506681742833 0.00522595047695378 0.00968553043272464 -0.00205011244409648 0.341621499826879 0.536832394903248 -0.669550995834554 0.102236982783582 0.0616231851726993 0.0588988298316353 0.0203938649807667 0.0389676119773249 -0.0411504766399804 -0.0618288616850645 -0.0482345895030863 -0.0388643854856649 -0.0269645563965744 -0.0470455964955899 0.0493211114699129 0.0296013705498356 -0.0189226610267162 0.0115397437327317 0.000433197683771629 0.00119242172463092 -0.000872427668507318 -0.000316466943945631 -0.00195553558531757 0.00128043110332296 -0.00863904472787433 -0.0158871951412506 0.0102191003220283
  65 3083.7846626866 ""  41.8814581047406 0 0 0.000815511491706333 -0.000202639486649265 0.00159745777225423 0.0225351128928722 -0.0250453687300955 0.0218840431556131 -0.0160086510776937 0.00793779454399677 -0.0103460373468029 0.0495670423101793 -0.0489692496204718 0.0290479706631813 -0.00935826065374505 -0.00424327987427767 -0.0151732319375111 -0.135942620588305 -0.0323187249020306 -0.176442846396231 -0.128837996360713 0.328887838954793 -0.0859169469823605 0.0803090034041498 -0.123792306263556 0.0513284154455885 0.0833736460179255 0.0449267867355359 0.113692012271465 0.0269258788915434 -0.0152722528136351 -0.0420389799295026 -0.120936595672842 0.0865803667653136 0.197883628175552 -0.277386523573919 -0.0689202316437748 -0.363959399656453 -0.194503873195331 0.566202974147967 -0.179627663119807 -0.00115037971026338 -0.00154656532977127 0.00232320855572304 9.411385401872e-06 4.29199753647773e-05 3.49482879722157e-06 -0.000120903855018306 -0.000165996926247619 0.000172971639333372 0.000670084279913544 0.000927045442782685 -0.000112760250910293 0.0142951021261343 0.0213705920617548 -0.0279734570658859 -0.00082009711288806 -0.00130195615032836 -8.60598707402615e-05 0.000949123378182085 0.00189835266479182 -0.00190581565604247 -0.0068742141771381 -0.00543614654893657 -0.00433010097850283 -0.00274186349627624 -0.00455336609655672 0.00499553637250039 0.00183030537574678 -0.00109388474352793 0.000657365861247147 0.000167658685843817 0.000254100770470172 -0.000297271283676564 -0.000274977789064198 -0.000820052891414998 -0.000226551063642328 -0.00293243325754433 0.00220478319242077 0.00254912257224856
  66 3091.22831577842 ""  31.9402342803762 0 0 -0.000472191433566544 -0.000144812998504467 -9.87241828285827e-05 -0.00509962506215724 -0.00380802890359386 -0.00774320207971609 0.00663538472341762 -0.00314658528094347 0.00811665092928659 0.0133070955998174 -0.037693677049204 -0.0764385577833263 0.00283506882392991 0.00170508056400215 0.00751538620756821 0.0725730059787929 0.0149720381714015 0.0916918583540604 -0.0104832920528507 0.0256011773827835 -0.00750309211531168 -0.0429237551190463 0.0665707124865265 -0.0270288567731135 -0.0455365597160119 -0.0240269973773138 -0.0616449629825767 0.00962344128253328 -0.00496931512135986 -0.00783185069046317 -0.424933909408615 0.312882165320257 0.594519352225806 0.301886165144736 0.0488993982283829 0.367713916952937 -0.0327490696365271 0.0899206674989422 -0.0500644051317658 -0.000391389016524207 -0.000466473645998431 0.000519415884527481 1.73819825876229e-05 8.71925465456138e-06 2.21249108949263e-05 4.7333970763364e-06 3.56579571009354e-05 -2.47369976942255e-05 0.000979726671963514 0.000671060978978419 6.91485977821993e-05 0.00333338841317613 0.00508206184087875 -0.00634786330933072 0.0011629302508123 0.000882426828336801 0.000758254597604089 -0.000136152311443508 -0.000142093767871309 0.00015809303541262 -0.00715685361739366 -0.00576902690780947 -0.00452908184197085 -0.00258674015607938 -0.00429056360543139 0.00486051329542294 -0.00194564061014594 0.00197118324603814 -0.00111011334628371 1.9731381841114e-05 9.55359521139182e-05 -3.4441134116361e-06 -0.000175233161146296 -0.000270569652421555 -0.000459316910532893 -0.00150744120997665 -8.7718598374408e-07 -0.000844800632001355
  67 3093.87360581673 ""  54.2948029546658 0 0 0.00486531641584439 0.000673804903320708 0.00476662832551891 0.00959976545309047 -0.00930890788567876 0.00975666185032664 0.0620427483216574 -0.0338110637445867 0.0461318674467489 0.00769593595378284 -0.00529970336770077 0.0143613564621053 -0.0397201555448445 -0.015454002772265 -0.0466556067465367 -0.0634927294110494 -0.0152204571666829 -0.0867208492637735 -0.0512807279409951 0.127909249097725 -0.0314122435008902 -0.349269113744799 0.544327319972743 -0.226321365738472 -0.329421992804449 -0.179443752829939 -0.442953911501467 -0.0697149172556673 0.0402043759354119 0.116606120275101 0.0266508956701383 -0.0202671175719519 -0.0323812151265977 -0.0868063337867989 -0.0190460300372342 -0.109123799756969 -0.034464626531445 0.102624694625009 -0.0302749871639213 5.5118510164473e-05 8.75106078034152e-05 0.000485532906041125 -7.66766845862675e-05 8.6839457234308e-05 7.20220187174436e-05 -0.000110997697184622 -0.000126119822671565 0.000184111315148803 -0.00362785930379468 -0.00336804547679256 0.000675491337555457 0.00186500745924846 0.00239103846041907 -0.00279934582806196 -0.00337199262817731 -0.00366987589637759 -0.00240398286520784 0.000781363900793806 0.00126347213129683 -0.00165690190063306 0.0256386506637945 0.0206597796078207 0.016491431149644 0.0148444506700808 0.0238893469230212 -0.0268503477330011 0.00335924304519944 -0.0042586751633348 0.0021518555728146 -0.000147809148061539 0.000228431657643934 -0.00030365437366122 0.000802606826975369 -0.00106076352361326 -0.00177316495700989 -0.00186717682840824 -0.000336367048984657 -7.07267611141894e-05
  68 3095.46500557346 ""  34.3800231808641 0 0 -0.000277993892555781 -0.000154055553510625 -0.000368013402255877 -0.000398559718741652 8.97719483926763e-05 -0.000456449509546889 -0.00160013161401698 -0.00152694439915011 -0.00786234253036982 8.9390062928412e-05 -0.000711721981551331 -0.00165636178313282 0.00315129093759474 0.00113694953045621 0.00364046643784147 0.00390444570108979 0.00084325575280432 0.00545139707541287 0.000582905340829036 -0.0017894916546137 0.00041398972154509 0.0116568547190448 -0.0182909289232321 0.00590179775353628 0.0394656507139911 0.0195043926515206 0.0507049678802807 -0.0315035121845819 0.0172645128802602 0.0370278799823868 -0.00809853104739087 0.00600808661614693 0.0112857820289494 0.00770327044371658 0.00133263689559487 0.00935372739717639 -0.000456323346930654 0.00115561483451874 -0.000868540022634006 -0.0050705674843859 -0.0059157799053999 0.00455554657488264 0.000242400702008399 0.00047888126852956 8.0568299652143e-05 -0.00356778657853708 -0.00428653622073631 0.00408210535469137 -0.0635623412768325 -0.0585885052691644 0.0088713788271143 0.0326417896584746 0.0560619220208937 -0.0684341678146455 0.0282269343695584 0.0170593173421316 0.0142394535644005 0.0232562633829576 0.0370663723890196 -0.0426849955704069 0.469184764289536 0.379101213017461 0.301457770587569 0.244745307821041 0.394316977762246 -0.445764972919244 0.0535003641865621 -0.0701692723334368 0.0355265540485443 0.000203993611326301 0.000189284538258794 -0.000143724325261573 0.00151864088967891 -0.00193247344428951 -0.00242704600374698 -0.000436490516189442 -0.00239790788969533 0.000571505142870351
  69 3102.29078378335 ""  35.7740699288345 0 0 -0.00170609680059471 -0.00163836447833415 -0.00329445102369408 8.22596315296466e-05 -0.00143004824877201 0.000158968536959132 0.0279033430295724 -0.0430748274732315 -0.0692540436478465 0.000720141386584519 -0.00217593903599632 -0.00176355488752812 0.0230480260723651 0.0104472395108677 0.0270552281106234 0.00441624478522082 0.000729916642647575 0.0085429133204284 -0.00843113530198918 0.017334298711078 -0.00406326498493926 -0.0920880903514544 0.139320168107199 -0.0790636602878316 0.247911158878088 0.110198324354934 0.302922086199581 -0.487807274379775 0.270943980604961 0.604071533076507 -0.0120261574349481 0.0089308260708163 0.0173462679104498 0.00874799432251617 0.0013061357817639 0.00975300961544695 -0.00528321484763194 0.0162186859107512 -0.00586068114661453 0.00471160187964223 0.00634460060654207 -0.00699203359315646 3.51813548591671e-05 -0.000163970765168351 -9.03012439213234e-06 0.000462319422769638 0.000674919849873252 -0.000537771290878791 0.00715543749147325 0.000439295612775766 0.00276753435072527 -0.0463361364012197 -0.0719747904766416 0.0901888149974703 -0.0118194486967928 -0.00656908294979036 -0.00587415686796051 -0.00292687337680723 -0.00644286683024709 0.00666261117206552 -0.0382042578956299 -0.0320429647387813 -0.0241230727166895 -0.00532454757391879 -0.0100263152313178 0.0123196537698235 -0.0430604831299659 0.0364860548641108 -0.0208573954933882 3.28187885861082e-05 6.08684153178423e-05 0.000143671932964882 -0.000736233175949128 0.00145002696828813 0.000221563727956155 0.000622341869073173 0.00196431486968397 -0.00146279238685662
  70 3107.4593138045 ""  25.1150434845753 0 0 -0.000123050982459396 -0.000120231959401309 -0.000209411035508528 -3.34049656666343e-05 -8.89812910457846e-05 -5.4509294191651e-05 0.00175072951188856 -0.00254104968770937 -0.00400077880745268 7.20678039157947e-05 -0.000199664264072078 -0.000334614778034881 0.00185251480450111 0.000692954292514666 0.00207830083032475 0.000759542662669134 0.000141697513736105 0.00117696813821057 -0.00053947780730162 0.00101921394569998 -0.00022256785214193 -0.00574324102882959 0.00865851047514169 -0.00478275807879735 0.0137975304563707 0.00612713808897214 0.0168750767740543 -0.0289681801706285 0.0160334139040006 0.0359131170951767 -0.00199847865836189 0.0014683432881723 0.00279962307854821 0.00136888810159681 0.000205685530726888 0.0015810148371589 -0.000240976465059308 0.000777973212547536 -0.000381938805092114 0.00181412910906659 0.00182825195398228 -0.00243555675467114 0.000175941810289336 2.6803621494735e-05 0.000312015626012546 0.000319873759917224 0.00278565835084433 -0.00347841269934524 -0.0511157516723948 0.0478461856329179 -0.0524893362156249 -0.0148413571765969 -0.0270150381397205 0.0316240095755962 -0.00252707681233724 -0.00180007119259107 -0.00181589207367445 -0.0143625566654153 -0.0249806759503863 0.0298911005522803 0.16279929810231 0.148979692497267 0.0967413359871793 -0.159789010775844 -0.223062521101903 0.244878668190617 0.6083090697199 -0.496817830369844 0.288853558611642 1.93404962738693e-05 -8.69307236668385e-05 6.35637744426229e-05 0.00055456821784781 -0.000393164437322263 -0.000603485552508828 -0.000115653866400877 0.0012380341669557 -0.000279824992348985
  71 3519.41879823049 ""  2.12892946038994 0 0 0.00167747639988889 0.000514563959802842 0.000340032580486565 -7.11540603757916e-05 -3.42632252083774e-05 -0.000104021075515845 -0.000428921328735909 -0.000171266315558823 -3.44720569404448e-06 9.02500939634269e-05 -0.000174964974703537 5.62409818891341e-05 0.00167069317254332 -0.00207800714091864 -2.30280482601817e-05 6.67906775605509e-05 0.000772845753366068 0.000903722906134334 0.000452912048039506 -6.88409071099729e-05 0.000399195488034862 0.000991475572255422 0.000204959485785852 3.10723430425621e-06 0.000168758758831974 6.02226724195168e-05 0.000628902399625782 0.00028900246660806 -0.000680768301883266 -0.000234149211553332 -0.000857483634370306 0.000445061431471029 -0.000163472787542124 -0.000433658850567846 0.000440426297062661 -0.000271310552262451 0.00335775959407428 -0.00243334168679464 -0.000261503008114877 0.00197513310328833 0.00202052062698483 -0.000504541042604145 0.000242278102240963 -0.000388827139475002 -0.000274367361922949 4.79919029167929e-05 -0.00018812922134986 -0.000163541281038951 5.78594603316657e-06 -6.64559870888907e-05 8.53390285338444e-05 -0.00795116431326631 -0.00991911895730892 0.0135861888339254 -0.0065971595921399 -0.0038931934621343 -0.000411765174337616 0.00122864029940741 -0.00104007877898267 0.000148795362152898 2.90855935673817e-05 1.47003380024703e-05 1.62534777738089e-06 -0.000165616978232559 0.000463156196060279 2.44605515606963e-05 5.96210835506252e-05 -0.000142142687120306 -0.000141546946503243 0.0340254761395086 0.0364161603948672 -0.0467992355297807 -0.00268071179787145 0.00696714415415733 0.00403212573426126 -0.505487556630237 -0.511543975935757 0.639877901381486
  72 3684.16276515613 ""  110.230609318535 0 0 -0.000177341375213518 0.000451212862579594 -0.000134113565557928 -4.33478764321137e-05 1.72441953222992e-05 -6.21761949930577e-06 -2.85192436162953e-05 -2.52731765949262e-05 -0.000182287383209589 -2.86961538392503e-05 1.74930755019222e-05 -4.9264138676798e-06 0.00317908970284761 -0.000765922002581304 0.00302905752601076 3.55288517168961e-05 0.000335040527310474 0.000417536750373727 0.000428205487545837 -0.000552134894011162 6.23927004028943e-05 0.000582321348768788 -0.000971770460002492 0.000797435108820987 0.000297630258780604 0.000802435634488213 0.000593283952123433 -0.000511614951381984 0.000220264978785522 0.000763543408726672 0.000304130047307028 -0.000180098157009194 -0.000297913991820364 0.000202917641532215 5.05686417973145e-05 0.000252116086105658 -4.42535449499101e-05 -0.000291900469977491 0.00015057224363918 -0.000278267435133267 -0.000480691057613123 -0.000677835253590935 -0.0265051476244825 0.0445884876779781 0.0293845338139433 0.000110211929230504 0.00204153415512947 0.00140947668304902 0.000240249597782655 0.000116334571103665 -0.000224818545267488 -3.95109819515779e-05 -0.00024103436732767 0.00173758098822043 0.000190246638510227 0.00375398001546511 0.00368959533013959 -0.00588786170241559 -0.0053665366453938 0.0027011155204831 -0.00289968239837517 -0.0025454567692737 -0.00179118038349202 0.000142115511833779 2.04651368816282e-05 9.91878852461266e-05 -0.000466832267157667 0.000187035936827034 7.63094089208081e-05 0.00060623949761568 0.000101256342700127 -0.000374019608679807 0.423139141514724 -0.724400231231606 -0.481370103743917 -0.00396958751526459 -0.00456832241928221 0.00579772383227912
  :::
 } 
 m_exists[72] { 
  s_m_exists
  :::
  1 11111111111111111111111111111111111111111111111111111111111111111111111111111111111 
  2 11111111111111111111111111111111111111111111111111111111111111111111111111111111111 
  3 11111111111111111111111111111111111111111111111111111111111111111111111111111111111 
  4 11111111111111111111111111111111111111111111111111111111111111111111111111111111111 
  5 11111111111111111111111111111111111111111111111111111111111111111111111111111111111 
  6 11111111111111111111111111111111111111111111111111111111111111111111111111111111111 
  7 11111111111111111111111111111111111111111111111111111111111111111111111111111111111 
  8 11111111111111111111111111111111111111111111111111111111111111111111111111111111111 
  9 11111111111111111111111111111111111111111111111111111111111111111111111111111111111 
  10 11111111111111111111111111111111111111111111111111111111111111111111111111111111111 
  11 11111111111111111111111111111111111111111111111111111111111111111111111111111111111 
  12 11111111111111111111111111111111111111111111111111111111111111111111111111111111111 
  13 11111111111111111111111111111111111111111111111111111111111111111111111111111111111 
  14 11111111111111111111111111111111111111111111111111111111111111111111111111111111111 
  15 11111111111111111111111111111111111111111111111111111111111111111111111111111111111 
  16 11111111111111111111111111111111111111111111111111111111111111111111111111111111111 
  17 11111111111111111111111111111111111111111111111111111111111111111111111111111111111 
  18 11111111111111111111111111111111111111111111111111111111111111111111111111111111111 
  19 11111111111111111111111111111111111111111111111111111111111111111111111111111111111 
  20 11111111111111111111111111111111111111111111111111111111111111111111111111111111111 
  21 11111111111111111111111111111111111111111111111111111111111111111111111111111111111 
  22 11111111111111111111111111111111111111111111111111111111111111111111111111111111111 
  23 11111111111111111111111111111111111111111111111111111111111111111111111111111111111 
  24 11111111111111111111111111111111111111111111111111111111111111111111111111111111111 
  25 11111111111111111111111111111111111111111111111111111111111111111111111111111111111 
  26 11111111111111111111111111111111111111111111111111111111111111111111111111111111111 
  27 11111111111111111111111111111111111111111111111111111111111111111111111111111111111 
  28 11111111111111111111111111111111111111111111111111111111111111111111111111111111111 
  29 11111111111111111111111111111111111111111111111111111111111111111111111111111111111 
  30 11111111111111111111111111111111111111111111111111111111111111111111111111111111111 
  31 11111111111111111111111111111111111111111111111111111111111111111111111111111111111 
  32 11111111111111111111111111111111111111111111111111111111111111111111111111111111111 
  33 11111111111111111111111111111111111111111111111111111111111111111111111111111111111 
  34 11111111111111111111111111111111111111111111111111111111111111111111111111111111111 
  35 11111111111111111111111111111111111111111111111111111111111111111111111111111111111 
  36 11111111111111111111111111111111111111111111111111111111111111111111111111111111111 
  37 11111111111111111111111111111111111111111111111111111111111111111111111111111111111 
  38 11111111111111111111111111111111111111111111111111111111111111111111111111111111111 
  39 11111111111111111111111111111111111111111111111111111111111111111111111111111111111 
  40 11111111111111111111111111111111111111111111111111111111111111111111111111111111111 
  41 11111111111111111111111111111111111111111111111111111111111111111111111111111111111 
  42 11111111111111111111111111111111111111111111111111111111111111111111111111111111111 
  43 11111111111111111111111111111111111111111111111111111111111111111111111111111111111 
  44 11111111111111111111111111111111111111111111111111111111111111111111111111111111111 
  45 11111111111111111111111111111111111111111111111111111111111111111111111111111111111 
  46 11111111111111111111111111111111111111111111111111111111111111111111111111111111111 
  47 11111111111111111111111111111111111111111111111111111111111111111111111111111111111 
  48 11111111111111111111111111111111111111111111111111111111111111111111111111111111111 
  49 11111111111111111111111111111111111111111111111111111111111111111111111111111111111 
  50 11111111111111111111111111111111111111111111111111111111111111111111111111111111111 
  51 11111111111111111111111111111111111111111111111111111111111111111111111111111111111 
  52 11111111111111111111111111111111111111111111111111111111111111111111111111111111111 
  53 11111111111111111111111111111111111111111111111111111111111111111111111111111111111 
  54 11111111111111111111111111111111111111111111111111111111111111111111111111111111111 
  55 11111111111111111111111111111111111111111111111111111111111111111111111111111111111 
  56 11111111111111111111111111111111111111111111111111111111111111111111111111111111111 
  57 11111111111111111111111111111111111111111111111111111111111111111111111111111111111 
  58 11111111111111111111111111111111111111111111111111111111111111111111111111111111111 
  59 11111111111111111111111111111111111111111111111111111111111111111111111111111111111 
  60 11111111111111111111111111111111111111111111111111111111111111111111111111111111111 
  61 11111111111111111111111111111111111111111111111111111111111111111111111111111111111 
  62 11111111111111111111111111111111111111111111111111111111111111111111111111111111111 
  63 11111111111111111111111111111111111111111111111111111111111111111111111111111111111 
  64 11111111111111111111111111111111111111111111111111111111111111111111111111111111111 
  65 11111111111111111111111111111111111111111111111111111111111111111111111111111111111 
  66 11111111111111111111111111111111111111111111111111111111111111111111111111111111111 
  67 11111111111111111111111111111111111111111111111111111111111111111111111111111111111 
  68 11111111111111111111111111111111111111111111111111111111111111111111111111111111111 
  69 11111111111111111111111111111111111111111111111111111111111111111111111111111111111 
  70 11111111111111111111111111111111111111111111111111111111111111111111111111111111111 
  71 11111111111111111111111111111111111111111111111111111111111111111111111111111111111 
  72 11111111111111111111111111111111111111111111111111111111111111111111111111111111111 
  :::
 } 
} 
