# Supplementary material for: Cut-off Scale and Complex Formation in Density Functional Theory Computations of Epoxy-Amine Reactivity
Source: ACS Omega. 2021 Oct 25;6(44):29424–31. doi: 10.1021/acsomega.1c03229 (PMC8587129; doi:10.1021/acsomega.1c03229)
Supplement: Supplementary file 1 — ao1c03229_si_001.zip [file ao1c03229_si_001.zip › Final_structures/Primary/A2E1_A1E2_B3LYP-D3_CC-PVTZ-F_canonical/Amine_frag2_product-6_isomer24.vib]

{ 
 s_m_m2io_version
 :::
 2.0.0 
} 

f_m_table { 
 i_j_atom_total
 :::
 26
 m_column[83] { 
  s_m_data_name
  s_m_column_name
  i_m_width
  b_m_visible
  s_m_units
  :::
  1 r_j_Frequency  "Frequency"  10 1 "" 
  2 s_j_Symmetry  "Symmetry"  10 0 "" 
  3 r_j_Intensity  "Intensity"  10 1 "" 
  4 r_j_Raman_Act  "Raman Act"  10 0 "" 
  5 r_j_Raman_Int  "Raman Int"  10 0 "" 
  6 r_j_x1  "x1"  10 0 "" 
  7 r_j_y1  "y1"  10 0 "" 
  8 r_j_z1  "z1"  10 0 "" 
  9 r_j_x2  "x2"  10 0 "" 
  10 r_j_y2  "y2"  10 0 "" 
  11 r_j_z2  "z2"  10 0 "" 
  12 r_j_x3  "x3"  10 0 "" 
  13 r_j_y3  "y3"  10 0 "" 
  14 r_j_z3  "z3"  10 0 "" 
  15 r_j_x4  "x4"  10 0 "" 
  16 r_j_y4  "y4"  10 0 "" 
  17 r_j_z4  "z4"  10 0 "" 
  18 r_j_x5  "x5"  10 0 "" 
  19 r_j_y5  "y5"  10 0 "" 
  20 r_j_z5  "z5"  10 0 "" 
  21 r_j_x6  "x6"  10 0 "" 
  22 r_j_y6  "y6"  10 0 "" 
  23 r_j_z6  "z6"  10 0 "" 
  24 r_j_x7  "x7"  10 0 "" 
  25 r_j_y7  "y7"  10 0 "" 
  26 r_j_z7  "z7"  10 0 "" 
  27 r_j_x8  "x8"  10 0 "" 
  28 r_j_y8  "y8"  10 0 "" 
  29 r_j_z8  "z8"  10 0 "" 
  30 r_j_x9  "x9"  10 0 "" 
  31 r_j_y9  "y9"  10 0 "" 
  32 r_j_z9  "z9"  10 0 "" 
  33 r_j_x10  "x10"  10 0 "" 
  34 r_j_y10  "y10"  10 0 "" 
  35 r_j_z10  "z10"  10 0 "" 
  36 r_j_x11  "x11"  10 0 "" 
  37 r_j_y11  "y11"  10 0 "" 
  38 r_j_z11  "z11"  10 0 "" 
  39 r_j_x12  "x12"  10 0 "" 
  40 r_j_y12  "y12"  10 0 "" 
  41 r_j_z12  "z12"  10 0 "" 
  42 r_j_x13  "x13"  10 0 "" 
  43 r_j_y13  "y13"  10 0 "" 
  44 r_j_z13  "z13"  10 0 "" 
  45 r_j_x14  "x14"  10 0 "" 
  46 r_j_y14  "y14"  10 0 "" 
  47 r_j_z14  "z14"  10 0 "" 
  48 r_j_x15  "x15"  10 0 "" 
  49 r_j_y15  "y15"  10 0 "" 
  50 r_j_z15  "z15"  10 0 "" 
  51 r_j_x16  "x16"  10 0 "" 
  52 r_j_y16  "y16"  10 0 "" 
  53 r_j_z16  "z16"  10 0 "" 
  54 r_j_x17  "x17"  10 0 "" 
  55 r_j_y17  "y17"  10 0 "" 
  56 r_j_z17  "z17"  10 0 "" 
  57 r_j_x18  "x18"  10 0 "" 
  58 r_j_y18  "y18"  10 0 "" 
  59 r_j_z18  "z18"  10 0 "" 
  60 r_j_x19  "x19"  10 0 "" 
  61 r_j_y19  "y19"  10 0 "" 
  62 r_j_z19  "z19"  10 0 "" 
  63 r_j_x20  "x20"  10 0 "" 
  64 r_j_y20  "y20"  10 0 "" 
  65 r_j_z20  "z20"  10 0 "" 
  66 r_j_x21  "x21"  10 0 "" 
  67 r_j_y21  "y21"  10 0 "" 
  68 r_j_z21  "z21"  10 0 "" 
  69 r_j_x22  "x22"  10 0 "" 
  70 r_j_y22  "y22"  10 0 "" 
  71 r_j_z22  "z22"  10 0 "" 
  72 r_j_x23  "x23"  10 0 "" 
  73 r_j_y23  "y23"  10 0 "" 
  74 r_j_z23  "z23"  10 0 "" 
  75 r_j_x24  "x24"  10 0 "" 
  76 r_j_y24  "y24"  10 0 "" 
  77 r_j_z24  "z24"  10 0 "" 
  78 r_j_x25  "x25"  10 0 "" 
  79 r_j_y25  "y25"  10 0 "" 
  80 r_j_z25  "z25"  10 0 "" 
  81 r_j_x26  "x26"  10 0 "" 
  82 r_j_y26  "y26"  10 0 "" 
  83 r_j_z26  "z26"  10 0 "" 
  :::
 } 
 m_row[72] { 
  r_j_Frequency
  s_j_Symmetry
  r_j_Intensity
  r_j_Raman_Act
  r_j_Raman_Int
  r_j_x1
  r_j_y1
  r_j_z1
  r_j_x2
  r_j_y2
  r_j_z2
  r_j_x3
  r_j_y3
  r_j_z3
  r_j_x4
  r_j_y4
  r_j_z4
  r_j_x5
  r_j_y5
  r_j_z5
  r_j_x6
  r_j_y6
  r_j_z6
  r_j_x7
  r_j_y7
  r_j_z7
  r_j_x8
  r_j_y8
  r_j_z8
  r_j_x9
  r_j_y9
  r_j_z9
  r_j_x10
  r_j_y10
  r_j_z10
  r_j_x11
  r_j_y11
  r_j_z11
  r_j_x12
  r_j_y12
  r_j_z12
  r_j_x13
  r_j_y13
  r_j_z13
  r_j_x14
  r_j_y14
  r_j_z14
  r_j_x15
  r_j_y15
  r_j_z15
  r_j_x16
  r_j_y16
  r_j_z16
  r_j_x17
  r_j_y17
  r_j_z17
  r_j_x18
  r_j_y18
  r_j_z18
  r_j_x19
  r_j_y19
  r_j_z19
  r_j_x20
  r_j_y20
  r_j_z20
  r_j_x21
  r_j_y21
  r_j_z21
  r_j_x22
  r_j_y22
  r_j_z22
  r_j_x23
  r_j_y23
  r_j_z23
  r_j_x24
  r_j_y24
  r_j_z24
  r_j_x25
  r_j_y25
  r_j_z25
  r_j_x26
  r_j_y26
  r_j_z26
  :::
  1 19.0946117363427 ""  0.976380899093957 0 0 0.00179167306776433 0.0374727051379601 -0.0235207660854478 -0.00230547173482977 -0.018501698827943 0.00062538221397069 0.0158007084302937 0.101992870446853 0.0225282234927425 -0.0290747233019338 -0.0891276431200905 -0.0530656318348578 -0.000622890040564757 0.0521724777205175 -0.0767740510552528 0.0100098482559425 -0.0413706375226066 0.0617700407025911 0.00428332138457494 0.0175057621904893 0.00179071399866781 0.0208611256387395 0.111988320765922 0.00867547223719444 0.00472594007285493 0.0927728123018734 0.0832898935659212 0.0355023234909835 0.151273567489631 0.0123499361586093 -0.030432567915746 -0.124941551038658 -0.0343443955269075 -0.040816405100085 -0.068466352318373 -0.113538573847421 -0.0357147991918987 -0.127043778975603 -0.0511870988265193 -0.0368476884053249 -0.0247884199161198 -0.0424939850543329 0.10645418281764 0.0455636900935994 0.0668275412691177 -0.00948944660198692 -0.0201684637234359 0.0500603795599854 -0.0584529648151927 -0.0447239486752331 0.00935159280536507 -0.0215833878086495 0.000979531238919973 -0.111092634697491 -0.1014569548944 -0.0770303769405045 -0.0508228218165304 -0.0427536359960686 -0.0494917266235701 0.140426629906849 -0.14648490772123 -0.0966983518358727 -0.00180825207377557 -0.0273774837530862 -0.0148903858622031 -0.079891140315748 -0.0365045298338936 -0.0402383643695454 0.0795474275938458 0.000723540012149814 0.00906911397032549 -0.0349664082557274 0.0254036536805212 0.00253920128022362 -0.0577068338447913 0.0952899979467115 0.0505473064575828 0.0493251624401722
  2 58.0341055779788 ""  1.05303354326492 0 0 0.0169143431085645 0.00644363655286731 -0.0179299727678884 0.0111186024699931 -0.059641595051564 0.0099896362612661 -0.0245708824264348 0.0357541659652875 0.00858185659557085 0.0974846075388373 -0.0845079983167763 -0.00411893473796591 0.0467104582488814 -0.000312944571130017 -0.040184119937344 -0.0422469703822784 -0.0385466155170134 0.0171848950823292 -0.00951611778091346 -0.116548720012082 0.0365512133358848 -0.0296383262246055 0.00567757596129142 0.0151112275877834 -0.0609934162885329 0.0442545907568543 0.0340650903567488 -0.0114267674374102 0.0782748583682519 -0.00298349158674142 0.0527604918422642 -0.158564749378933 0.000801526192538215 0.196942767952312 -0.121863525883089 -0.0196593273181723 0.110799336156336 0.00918487407518427 -0.00180185935897427 0.0134352225886201 0.00922570285322303 -0.0334393838622757 -0.127843050771109 0.0560231790413149 0.000100206757979 -0.0207866980518088 0.0152714783167813 -0.00865758084585553 0.0158716511767996 -0.0212726774903279 0.0881151660717764 0.0162813209621396 -0.00304682641140904 -0.0359785676057817 0.0177391691650983 -0.00753070431456838 -0.0387676464823309 0.00684230954912348 0.0180988197192671 -0.0730089156462674 0.103785112892527 -0.043924851460561 0.0843085962690046 -0.0123591554719304 -0.0334237935035755 0.162219061003712 -0.0173019183742285 -0.0135807350749712 0.0917888355269336 0.0293918639741414 0.0376008508758985 -0.044563155439752 0.0284560368742514 0.0458340002435637 -0.0763862732473572 -0.0796561819836572 0.0999797427271248 -0.0422003668569976
  3 104.27273366763 ""  0.460755680637838 0 0 -0.025884501736725 0.0163107491095323 0.0126644180439441 0.0517016007344577 0.0574662509209495 0.0477668644305038 -0.0294943295924643 0.0344894290510339 0.0260247068461913 -0.0525202761582214 0.0112738845801866 0.00861826705336625 -0.0775130677762624 0.0352841163362455 0.0214057372196037 0.175862659542054 -0.00712452765001542 0.08502370714417 0.0728913093236806 0.200016382030169 0.0691088148168017 -0.0351212087286726 0.0786624260931386 0.0610228252213177 0.0168727456292653 0.0165396322262636 0.0256459286923769 -0.0722895897934112 0.0232702623457365 0.00354713876305442 0.0564427299225001 0.0858615213800716 0.0551695518711046 -0.235683700236843 0.094800398368596 -0.0178820119035328 -0.061671366291962 -0.179916442840627 -0.0391717545318748 -0.0477316139663888 -0.0331390782458745 -0.0691809512110852 -0.0224909194508854 0.00189673317526823 -0.0189890547185374 0.0248684048355302 -0.0470040732041171 -0.0290871888082461 0.120504241469596 -0.00606051039073562 0.0560456915039111 -0.0384789281321885 0.0152475814543286 -0.130217976095677 -0.115409549408033 -0.0551525222261226 -0.0682610742979076 0.0575110467935523 -0.118083084479929 -0.0702348757746332 0.184226981969429 -0.0292629431077141 0.0517932284251889 0.0801391502697936 0.0619070982247733 0.123076944714719 0.173156643374873 -0.0165882423785588 0.0632510833973706 -0.0212306921293592 -0.0427797678229253 -0.0351390622991101 0.00641164063671008 -0.0629211096060968 -0.0113574790793237 -0.0288745703942169 0.0248201983386051 -0.0616126922286844
  4 112.094109237186 ""  0.149688291801442 0 0 -0.0402867466875476 0.0145175889333326 -0.0298875114398734 -0.0683371433893676 -0.0134635482094197 -0.0343023430602064 0.0346554738994128 0.0915406600881208 0.0182990191082932 0.0821051723598942 0.0625226638469402 0.0281386787793449 -0.0610599182771268 0.0394710766010316 -0.0955593508929813 -0.176084735519091 0.053964377117895 -0.105691008061913 -0.101878029397784 -0.154447090541758 -0.0186121619168096 0.0458304946946942 0.18088931887519 0.0108678894400114 0.0990902594649112 0.0517829311308705 0.0832005891617027 0.0196414165394253 0.10495074690793 0.00241793066271666 -0.0193628699680985 -0.00247562849569363 -0.0175576702972298 0.280093797493882 -0.0365678057672788 0.0907397461126236 0.102398135551457 0.283289851545012 0.0593118966722775 -0.0503166025131159 -0.0292813173647912 -0.00192836832540311 0.0237726003832147 -0.0437187771250014 0.000418894217645122 0.0102894662392378 -0.0422511832245265 0.000962930471922741 0.0569114453362006 0.00720352069322672 0.00681502147774166 -0.0525610895224017 0.0061834752680476 -0.0157613063760806 -0.0715155891954638 -0.0338026259977783 -0.000959653884932448 0.0204155515660991 -0.0856066899336359 -0.00161678447087751 0.0574356091647353 0.0106091685381411 0.0074991094826921 0.0437071466655746 0.0551022570776532 0.0170991276771247 0.107674889212269 -0.00446159372290819 0.0020173491322967 -0.0638012232399879 -0.0513383560602786 0.00380274055250636 -0.0456665028713791 -0.0764220291973181 0.0667343955983758 -0.0368919791707291 -0.0662996628963095 -0.00189296500384963
  5 215.640477512834 ""  1.6047104266569 0 0 -0.029982349434569 0.0383671794121981 -0.0391607451314819 0.028011613674758 0.0342233243801837 0.000375590453357781 -0.0590486009401128 0.0255303908460054 -0.0481947212536093 0.0870458986370278 -0.0385408183778655 -0.0513150621210311 -0.0397791485628316 0.0389920781459378 -0.0266446923900548 0.0866937348584554 0.00223006113624009 0.0232773167965018 0.0156361528334334 0.0900380499903614 0.0690551212742362 -0.0621367117120274 -0.041556357222227 -0.0627105486078296 -0.121795132804307 0.0514854452110768 -0.0557793700505572 -0.0221201435618192 0.0446860573709295 -0.034365868537755 0.266548278839351 -0.0125642557060355 0.0785506308763229 -0.0836892523701463 0.0345434133080694 -0.0595221200674532 0.131957594662155 -0.195978554681986 -0.220206159825522 -0.0022793504641636 -0.00913732378796076 0.0727921272368361 0.00830714971795488 -0.0960251444930234 0.030901513929045 -0.00730478106430061 -0.0098340722911979 0.0476965902451483 0.0047486756432712 0.0455932220466499 -0.00103311303602654 -0.0195232751196584 -0.0166984200084377 0.139221454066913 0.0792210498405289 -0.0335886810589496 0.0562174901315204 -0.00813190652619022 0.00149009884643653 0.0460431986597788 0.0596416753273658 0.173142546962299 0.0251440232884638 -0.0126381323360373 -0.0144327317458536 0.0686347522065365 -0.0147445176690011 0.0320707483477299 -0.137900948714148 -0.0397473977710219 0.0337715877240877 -0.0178262899397785 -0.0377824279754074 0.0328559487051496 -0.0196421222779495 -0.0492529345901432 -0.158352271532875 0.0921998265482381
  6 220.716363773983 ""  0.225133832373736 0 0 0.0178886770893475 -0.00932551918849906 -0.00243303720810096 -0.0185377844460151 -0.0228689355500689 -0.0173488269803086 -0.0326063553482652 0.0363750552194086 0.0337870273407639 -0.0291825738975658 0.0493627270409582 0.0318317629000916 0.0527143690120788 -0.0171385500366894 -0.0273201576177684 -0.0497164554038856 -0.00039343999940263 -0.0485698941113445 -0.0156465601989565 -0.056674428696728 -0.0476626412220528 0.000937306214252212 -0.362486479558928 -0.221475104911534 -0.497680971871167 0.177603017031962 0.212670172157892 0.345479092324329 0.330637520792236 0.143097498954042 0.0328992746158412 0.143990691132172 0.0298996605551753 -0.107226374356041 0.0608866488936286 0.113902344182769 -0.0212780279238207 0.0117424352308417 0.000760696688975024 0.0176936199059698 -0.0122822910116369 -0.0106871223318125 0.00314387860966369 -0.0223505809450192 -0.00993623266978437 0.0110411777796053 -0.0138581322730595 -0.00787016857932769 0.00814447626158773 -0.0265044741830425 -0.00116039272149247 0.0207386850432651 -0.0147387929684274 -0.0197425797784217 0.0134536713569713 -0.0245813151504642 -0.0144755901267402 0.0125556965614892 -0.00876970057244257 -0.0131524555055325 0.0327334880027792 -0.016925961273285 0.00106963119754098 0.00399395934344925 -0.0515789237139677 0.0202217642842191 -0.0171250498200416 -0.0229095699873348 -0.0152554924548254 0.0286480447226438 0.0143193939209091 -0.0159071073808721 0.0333692971271865 0.0196019949219501 -0.0457464879759344 0.0161808053814685 -0.023201334475045 -0.000504564403145051
  7 235.064331380076 ""  0.19244411878849 0 0 0.00439109274058515 0.00118689778331068 0.00758061565099729 0.0016430448531398 0.00507967640222509 0.00410006669961394 -0.00948621243677651 -0.0026538683308424 0.00573860619812238 -0.0241477962282069 0.006971017064104 0.00448620247014506 0.00077973208757427 0.0013224631463082 0.0133255148381566 -0.00152255482957849 0.00507310209157635 0.00844145539960862 0.00676033542504876 0.00626823580011209 -0.0100932363350753 -0.0156823201477573 0.0153054715712203 0.0334487083823976 0.014892609222038 -0.00874551877273293 -0.00952546353993052 -0.0404555105182157 -0.0165378786259964 -0.00777307209833498 -0.1354188820254 -0.0467535898218749 -0.0553662067966211 0.0885058953766808 -0.0316229462816035 -0.028271760903413 -0.0485628615990524 0.0965406196085023 0.097062897598297 -0.00966559110170302 -0.00786403402651948 -0.0263003775293162 0.0359412985821178 0.0155025304757328 0.0111099578881101 0.000848327083918886 -0.0071224983721042 0.00550930869768976 -0.00925684967863411 -0.0125770758028739 -0.00152885040783223 0.00130358843882793 0.00741878715852842 -0.0722497962269367 -0.0571488080433265 -0.0264512111621164 -0.0264802540224875 -0.00884849711951648 -0.00686695999056181 0.0274785077862186 0.364421847802348 0.37681857060949 0.0789811509707763 -0.095934180067712 -0.378418931465621 0.374578010814292 -0.284893196828043 -0.013041399016324 -0.460967209400417 0.0104299107739319 -0.00268596397358886 -0.00842830800595696 0.0171807636305894 -0.0037603269068576 -0.0178889651619594 0.0231230270083673 0.0169114128485632 0.00101701411276006
  8 239.000866786392 ""  0.316038930346741 0 0 -0.0117043694443232 -0.0425820666309957 -0.0201475799106039 -0.0475690140582549 -0.0654619721050372 -0.0295303736090446 0.0449346407327411 0.0175580660184777 0.0192584430625718 0.0160386000196413 0.0141999954127972 0.0303759797510938 0.00881907438327892 -0.038663896277415 -0.0677877433083892 -0.0972755244306729 -0.028526303820213 -0.081086109920894 -0.0627392333662191 -0.134978877962253 -0.025774813869843 0.0487462299377304 0.165924895391552 0.0587260320830452 0.179329160068517 -0.0426568893467019 0.0552111469686626 -0.0317144960029248 -0.0106035990401263 -0.0171934747222505 0.377417972135381 0.264683669639977 0.183203305195014 -0.366230727926943 0.126882873701024 0.21288603432717 0.0883247570975473 -0.261490149802721 -0.245438520043419 0.0180915835451061 0.018528768910126 -0.00456205488666711 0.0038012010085102 0.0520185053744341 -0.00243649949402436 0.00736853752384884 0.0226629574056656 -0.00827668716800372 -0.0214845815660082 -0.0190148003853781 0.00506379184011386 0.0109316104905941 0.0215812371977168 0.0184198354301137 0.03003696450733 0.0373323142611918 0.000111852221626518 0.00156898330212757 0.0399904970281728 -0.00449799738768312 0.0557896364838673 0.0351814435522862 0.0164819137925591 -0.0312474604286385 -0.116852017197066 0.0730996848328729 -0.11155225387494 -0.00849029875113337 -0.0630252568118854 -0.0136279146964318 -0.0205674798244761 0.00157351168805225 -0.0423140740684149 -0.0123591665615056 0.0253444198518326 0.00355660659401361 0.067511812451309 -0.0287809031885559
  9 273.025610423098 ""  1.58880202542085 0 0 -0.00859428866238145 0.0138414198035895 -0.0181903086164547 -0.0118418085863565 -0.00386816876899823 -0.00158818992087271 -0.106842528052405 0.0629277841240078 0.0212073809580874 -0.0396678021998145 0.025396405437034 0.0159887680848919 -0.000609335727306027 0.0142012934797571 -0.0312022220428483 -0.0243593941357469 0.00355330819597512 -0.00763889174294332 -0.00995476612820589 -0.0123214055487293 -0.0116924609570653 -0.14836660588506 0.181160123711814 0.203521905299926 0.0317765331483606 0.0161872885589732 -0.0114652653590736 -0.288539003236218 0.0305848706644353 -0.0833895066618403 -0.090782910007135 0.031572280614664 -0.0280691208811719 -0.00203555391410911 0.00721118514449953 0.0249565443986205 -0.0556312462635247 0.0644035549949314 0.0706156279576855 0.0962766734694079 0.0157060940898714 0.033582463659337 0.0251994504996991 -0.0433284950804931 -0.0277645709893096 0.0599067826841175 0.00973414574080512 -0.0162152811355158 -0.00039027237263807 -0.0968516642108623 0.0172200197965033 0.0628939649655206 0.0039859781381026 0.158165355636276 0.213715551850212 0.0353101642088177 0.0262483085366065 0.0546629033452775 0.0733617353907324 -0.0372502992860602 0.00304615494728246 -0.184929627100295 0.000689719034926269 0.0202248808140795 -0.153100011312517 -0.00719321506180393 -0.0918052312281122 -0.0653898434606258 0.108348655895943 0.0071773603239374 0.0272295007621261 -0.0389825821058792 -0.00989314548115549 0.0284433244849449 -0.014127935740024 -0.0312013594736268 -0.0850429707110046 0.00255146775047368
  10 294.368096484401 ""  2.1586051878697 0 0 -0.0600024225797602 -0.0103223093948504 -0.016884077093839 0.0336718347396744 0.0410106102637828 0.020389903016128 0.00874307205765215 -0.00728105873521671 -0.0190443710541156 0.0430297056929966 -0.0173183049340719 -0.0193671176276005 -0.132957224788203 0.019558719073583 -0.0135778373198917 0.142686791104632 -0.0095460254788094 0.0320559393344485 0.0335814033412283 0.148385584578641 0.0841713508950428 0.0368251642188785 -0.112172298787885 -0.153066396031852 -0.117758335142692 0.0291419384845608 0.0363664960787126 0.157577340720597 0.0513923295891833 0.0504874975041147 0.00251925497554643 -0.0907259596356453 -0.0118236798657186 0.0975023428739817 -0.0233591578398922 -0.0837265461018566 0.0374046602122443 0.00316209374521025 -0.00129188194746488 0.0268325239884185 0.0359283998090508 0.0270723213136295 0.0254497663651293 0.0772872837351967 -0.0240793847255568 0.0341127138083071 0.032624710055401 -0.0316355692279943 -0.0196993732436592 -0.062343107497792 0.0107934312435334 -0.0078096627758138 0.0521723964056182 0.136935504776181 0.102268726982587 0.114031591937207 0.043313940205908 0.025341933234097 0.0670995047353238 -0.0337637888590202 0.0182206440897384 -0.108487925609825 0.00230268361054117 -0.0107158255297456 -0.139516829355008 0.0241146081582317 -0.121386798212232 -0.0352999351454909 0.0518451849499438 -0.0906658231713638 -0.0918004585954484 0.0290813262661323 -0.11776939025407 -0.132119726151214 0.235886041468269 -0.0837378209807744 0.0687447805150036 -0.0807039196182511
  11 360.063386620238 ""  0.659134282830311 0 0 0.000364659973437839 0.0721005540880234 0.0572833795739282 -0.0810399958307089 0.0469048695981428 0.0224817436160266 0.0310647848424658 -0.0350296183276994 -0.0193090667074599 0.0156628034721497 -0.0216383913929738 -0.0231484499598152 0.0186130855932541 0.0543503845791321 0.0907974181702254 -0.192833996025941 0.087603045152532 0.0466017289956048 -0.0946711507662656 -0.0703950020286215 -0.00660737252278734 0.0419560986629388 -0.0857661756553935 -0.0743371782866779 0.00913695614678029 -0.00545848674436761 -0.113631127837086 0.065546705039347 -0.117496385354729 0.0421044079777399 0.0974666928285356 -0.0841218190021241 0.0764064574238413 -0.00850379398597017 -0.00237744701811566 -0.059797053759892 0.0606433017690815 -0.0544028539718508 -0.144670473716512 -0.0445065260853767 0.0422864939388442 -0.0245677456645637 0.0457028842860566 -0.0504546849231185 -0.0614516588521674 0.00443594365047263 0.0126274080737348 -0.042592149716895 0.00611667112450178 -0.0732869436650187 0.0528197981858203 -0.0221557686330879 0.0693137620421689 -0.12046835374996 -0.142020829864124 0.045172669137383 -0.013609840420698 0.00503532221090412 0.00122092799205315 -0.0397835135748849 0.110343012514481 -0.188547598783197 0.03223622512399 -0.0193645748340735 -0.10548155446581 0.128323078774856 -0.0818915018296794 -0.0415164783716731 0.153854481987194 0.0118304512210451 0.0587611592561114 0.0506932331950446 0.0439110726067272 0.0595447827334245 -0.00882199621839387 0.0275684152669768 -0.100813684572027 0.00886579503035516
  12 410.598153889523 ""  3.46417411527601 0 0 0.0590605026622836 0.00153834636688968 0.034306011814161 -0.0120312490737258 0.0357803258316202 -0.0655929262104991 -0.0808295138076562 0.0028313883733935 0.0595674252260547 0.0316271544512133 0.0228457940185287 -0.109069443901695 0.0625263999073336 -0.00329029050606077 0.0448668833404439 -0.0902392657336105 0.0748517797903236 -0.0836997275088763 -0.00921189153562233 -0.0564015144273602 -0.123527930395986 -0.140188558422866 -0.0692267015563031 0.236117869619198 -0.132346216624064 0.0297764490387646 0.0268463619425239 -0.196287517741676 0.0699692777956146 -0.0457378230560923 0.0866961338077421 -0.0192495913710497 -0.0427725213872534 0.0111819760344221 0.039953415742334 -0.143100636347259 0.0565164431547922 -0.015238929878194 -0.18537997108288 -0.00702888495076337 -0.0179953881962744 0.00847331308051927 -0.0168801895356746 0.0382855330586388 0.0101936501781842 0.0022505599935762 -0.0245237074402507 -0.00236417463015907 0.00998877369317646 -0.00705931066046561 -0.0233605684735725 0.0158743435396209 -0.026873310587362 -0.0674667624692841 -0.100584076055297 0.0311743845968742 0.0330964635191019 0.00614528324567243 -0.0385004609798442 -0.00498994669811151 -0.0161706035063879 0.0203365849253694 -0.0190054541725209 0.0167408111410399 -0.000275751830229976 -0.0427961905525987 0.0298889208183799 -0.0149501016205048 -0.0495794757543348 0.0375972570202999 -0.0568426606244495 0.0963121721089285 0.0718130223094932 -0.0946715227664632 0.180266034199393 0.0369910727127884 0.0950296694858336 -0.0457630458657242
  13 442.708844559527 ""  6.02056858048217 0 0 0.0195853088401819 -0.0791500264970202 -0.0280640989747711 0.0760393978821503 -0.0392259421705848 -0.052558463045563 -0.0069006986634371 -0.00127181759520709 0.0393447686949715 0.0106527505788357 0.0186633270814141 -0.0276691924083905 0.036677942037399 -0.0810991576917973 -0.0437704769491383 0.181450344862829 -0.0755889015077884 -0.0817033603604968 0.0899752005867754 0.0633928955557789 -0.0309667971737727 -0.0199952449340858 0.0380096980475579 0.0991138645290727 0.000233181567958133 -0.0254096188290546 0.136588343948247 -0.0444373959060322 0.0970857324881873 -0.0293850040237362 -0.0344680318265429 0.0659858373182119 -0.0900801025641392 0.013288326412861 0.0100136288787566 -0.000162363643026769 -0.0171517576776408 0.0323422285149412 0.0440750306418058 -0.0390437153545318 0.0566811356231226 -0.018746191243495 0.0492735162354228 -0.0573410026194349 -0.0437304260125657 -0.0528357410703154 0.0664567498108571 -0.0107391093907478 -0.0481744487010018 0.0449447720643522 0.0892395733112442 -0.0159059922444416 0.0658234041257142 -0.1080958084554 -0.133878147235073 0.0572779657478229 -0.0117768185594617 -0.0660426168538607 0.0776316035005912 0.0164559922898279 0.0587017062098519 -0.0610995186803972 0.0710658586971693 -0.0932188607444408 0.0821188457323601 0.181134814949213 -0.061034143327456 0.0610799803158692 0.188289997369846 -0.00540368372761094 -0.0102927343388353 0.0264081163997535 -0.0584558510202591 0.0184184877145587 0.0207743227179003 -0.0583286305809948 -0.171855684383429 0.0750085422442429
  14 485.868813410323 ""  3.88169736738794 0 0 0.0653237521440199 0.0724099603206069 -0.0232941032203995 0.014664625670684 -0.0411622225652632 0.0154493182658114 -0.0260237542722169 0.0352824332328172 -0.0939240063943806 -0.0176669637928253 -0.0189967638860339 0.0603721148266686 0.0625874228523056 0.0836787777545516 -0.0719255201382256 -0.0792633335748761 -0.00944782749662376 0.0502807457866108 0.007175540423046 -0.110003470477139 -0.00380017911332235 -0.0617472687131459 -0.0804336313957593 -0.015299730992269 -0.0778575730461732 0.0866081042403875 -0.239814073761949 -0.0819470128891421 -0.0278942628547688 -0.102358041262635 -0.015899753967256 0.0669558241463472 0.0158143751537714 -0.0678963272855064 -0.0123530675707963 0.11621144478955 -0.037689303778628 -0.0393376423647938 0.102063268802514 -0.00591118264624934 -0.0418117413463293 0.0210452106422316 0.0533563324859939 0.0359181430860151 -0.0318702817561962 -0.0829901136591997 -0.0209184652790563 -0.0370264444968447 -0.0135298226499083 0.0306647753739014 0.0338019455280809 -0.00917652529738282 -0.179950234059337 0.11159253284049 0.0928299416821419 0.0582691593587227 0.0402204008276604 -0.0936053149022909 -0.0472197225323175 0.00325777238362347 0.0763382947464615 0.00240021463413367 0.0300346641497367 -0.0734742369812193 0.134362121545493 0.131864734754629 0.0743060338235534 0.0146289838313387 0.0535824881609693 0.0190961636100435 -0.0393705282135341 0.0291191393498659 0.0912108707323041 -0.124671792318704 0.216257278316936 -0.13058418722637 -0.0227851597517338 -0.0560542085678614
  15 497.001091852694 ""  1.98118852704969 0 0 0.0350421475227591 0.0316231107163798 -0.0302438373685699 0.0300114562158396 -0.0397290836334979 0.00141624324460091 -0.0101205453544249 0.0253436389185208 -0.0742456027161608 -0.00769087523700571 -0.0130247199669354 0.0422443178815077 0.042491394615998 0.0377371998615382 -0.0733641810885812 0.0158850809993003 -0.0380118859958735 0.0212389930664478 0.0271107233120554 -0.0356402806768539 0.0127160543570739 -0.0318995246719401 -0.0417060871451888 -0.0247362132109409 -0.0405920821245036 0.0531629225140052 -0.150851818049239 -0.0493996491492057 -0.000221518993755699 -0.0878779376607684 -0.0162449469211631 0.0658421166169643 -0.00703950606548378 -0.0459465159195231 -0.00995558411516582 0.0930179709253173 -0.0301308957201531 -0.0243826981894488 0.0921017098134017 -0.0171630275861733 0.0655087094679242 -0.0355482523243968 -0.0486791137397159 -0.0374403530072959 0.0409405736518058 0.0888915375290826 0.0287793783154986 0.0508941165877657 0.00140775382372709 -0.022342021296874 -0.025113026862783 0.0233122904766915 0.247504120351043 -0.288342456509069 -0.297156494004869 -0.0238263358191983 -0.033067336746528 0.0974553678117661 0.0544269307921616 0.0119419845952799 -0.11261549449702 0.0106304799820602 -0.0206520830101734 0.0724110746388135 -0.127952108256002 -0.148661814805974 -0.0862502198644943 -0.00625588538241335 -0.0446900573081466 -0.00326819564998158 -0.0229436917256889 0.0423923803308581 0.000464851682436423 -0.0726712431282742 0.224005068205554 -0.184238189482456 -0.0824991958207303 0.0260654012124331
  16 551.862906062025 ""  44.5483566028718 0 0 0.00654329993074593 0.00212885339299452 0.032920180586362 -0.0285447828724413 0.0289503058231105 0.00962187106848799 0.00837566111193523 -0.0288675926607437 0.0488830574850048 -0.00272899564588898 0.00525606418995519 -0.0195603436488406 -0.027606191588238 0.00766670161908019 0.058969366318172 -0.0939526883470456 0.0571669962183639 0.00487132385856198 -0.0287631051104638 -0.0458684136585923 -0.032842528789535 0.0175458397953929 -0.0198927604629525 0.0202601077601286 0.0180832660364902 -0.0330149874104318 0.0509162604517984 0.0303524446465748 -0.0413354906104595 0.0692011195146178 0.0197368729554743 -0.0499150068921075 0.0280305440912536 -0.00300785744075512 0.0139554512957894 -0.0583704835632368 0.0147965708246017 -0.000647649975033036 -0.0597485712713936 0.0379772815291384 -0.0126813292073451 -0.0421364833518454 0.0258879235575938 0.0142218006254587 0.0142940169435172 0.00500679402358598 0.00999569980241178 0.0173049528895053 -0.0191812294451445 0.0263623641944655 0.00937877083224365 0.0292447148653295 -0.00963213494786577 -0.0203516392609458 0.0577203977623361 -0.0488305310054707 -0.0566342757928995 -4.46345579130121e-05 0.0232043157792166 0.0163394061630408 -0.0619225002855387 0.0639542655102415 0.0174389865482305 -0.0062645480581286 0.0435134139041202 -0.0291953074860712 0.00965384845474037 0.0176558782771252 -0.0160521796173085 0.0200512511259817 -0.0175669825791762 -0.064003059186361 0.0330186730663013 -0.0586076075793087 0.0571130215278935 -0.786732743817077 -0.271831552322343 -0.0592087391890019
  17 590.523108420879 ""  25.3877157887512 0 0 -0.00324095797989969 0.0210684997230197 0.0171834555015859 -0.0377020799600747 0.035717923560279 0.0251263833169589 -0.0036596402204188 -0.00290083718722824 0.004851412635212 -0.00798292098667865 0.000306292461337277 0.000715657463066726 -0.0856788868460716 0.0531924136393955 0.0282759547775708 -0.144065204405699 0.0816938190188172 0.0220538436962362 -0.0440950111635655 -0.0753701952526481 -0.0219701320832318 -0.0027856658543665 -0.0367920560022466 -0.011828217475952 -0.0160856456949828 0.0109652968325269 -0.0395486193256854 0.0074680526153071 -0.0373668458210064 0.0271062826004576 0.0106690356940066 -0.056073050524059 0.0465166399669339 0.00526979535960661 0.00859124032852824 -0.0494071683016583 0.00696309014953514 -0.0222212643399268 -0.0425116289598214 0.0833299129608866 0.00151817443443412 -0.070962262700234 -0.0162643896161537 -0.0542133963464381 0.00705891245469095 0.00404355040168128 0.051867158800581 0.0247084588468495 -0.0464065781616572 0.0646596777013238 0.0473595074892722 0.0763063980446071 0.0551935816271737 -0.0735156705302015 0.0794155928340741 -0.0606374881973056 -0.0880830054655226 -0.0202158012746495 0.146395729300672 0.038465985078795 -0.0313684963708666 0.0560990459678066 0.0455686456573717 -0.0564734098578652 0.0858121476774996 0.0640311541208298 -0.0270617401888006 0.0635045365624339 0.0611727817003263 0.0163370468381318 -0.0965406662049159 -0.0738241378113518 0.0221231262888138 -0.181682611921376 0.228731832925638 0.389091822066232 0.0596763381518251 0.0954221113213044
  18 732.134311249435 ""  34.1673668758165 0 0 -0.0375928232952921 -0.0369855570015973 -0.0273280287101008 -0.066309101202159 0.0346407455957795 0.0209724134590921 -0.0115219125583856 0.0358619720784279 -0.0644814459045319 -0.0117061888740005 -0.00684064896437408 0.0233443547201505 -0.0393909764007778 -0.02794649217574 -0.0387708776484407 0.0936335364357966 -0.0453177462470761 0.0537876623808372 -0.0485172960356783 0.196494478017951 0.0638902564044634 -0.0171772961087642 0.0630042593217959 -0.0381592244865721 -0.0268833184673516 0.0302271939779728 -0.00867503904577758 -0.0269106487203231 0.101683030783979 -0.105814577463936 0.0392556923490127 -0.0879373720243443 0.108869569570285 0.0618067798561762 -0.0402412723158182 0.0334262184304721 0.049818339146078 0.0723183002914234 -0.0965212503739898 0.0635222891796764 -0.0578547196016935 -0.0144961375080674 0.00286243796824412 0.0104086059602569 -0.0203719582794166 0.018302596065616 0.0228631466084671 0.00365507730703607 -0.0217412053839347 0.030557467345297 0.0189301924278557 0.0917728231040124 -0.0215412757640304 -0.129502932113022 -0.0878482829896158 -0.0549959901607114 0.00249282872660663 0.011674985532886 0.080736152498135 -0.0147239598150141 -0.0312578028179031 0.0337843238846488 0.0200001617616539 -0.020199513502326 0.0343781959116209 0.0133830404603628 -0.0237389269057547 0.0327846859997448 0.0251507896947266 0.0575705273519211 -0.0633803662155343 0.0993817124867748 0.0114929894222702 0.118937070078572 -0.473708339133022 -0.0845557673518311 -0.0357671821258695 -0.00347928183436408
  19 793.154300928883 ""  8.18756847146306 0 0 0.00272031719373847 0.0101037956103357 0.00995751600481875 0.0828356796389873 0.0110792817926466 0.0146936885965017 0.000722834378145791 0.0081227517530283 -0.00300481483534422 0.0258074960094134 0.00705992106718811 0.000158600529497315 -0.0996099303803163 0.0439605188214741 0.0473072728068615 -0.278526017562854 0.206022327074636 -0.135894881788937 -0.00353245216859059 -0.423154386175985 -0.0011542142374332 -0.00161720756781742 -0.0145620082737884 -0.00167273540019163 -0.0207176830052122 0.0224158999380625 -0.0260582542894256 0.00249040763358708 -0.00038791189988383 0.00195526191098508 -0.108563967949346 0.0117482895747152 -0.109591284711683 -0.133096242008713 0.125556698013161 -0.212370144538201 -0.101038032367638 -0.239321564520974 0.206647894326182 -0.0277195838295243 -0.043907260101519 0.0285746537338114 -0.00189666956762719 0.0108704981139607 -0.0269991427034601 0.0416584060535253 0.0373863366797984 0.00740098007472006 -0.00616552898320175 0.0259540053070432 0.013558204367509 -0.0426159869021314 0.0222748332817981 0.0456067715849972 -0.0275677114171518 -0.0713388967960362 0.0205397729315468 0.0571693618806599 0.0332100415923386 -0.0370682303387413 -0.0483427478722265 -0.00793665967587283 0.00706634750800893 0.0305380351814398 -0.0728291703754263 -0.0321585435679684 -0.123783910426396 0.0561243518783048 0.0491875915073628 -0.0329350309181633 -0.0417757501030702 0.00979422924231019 -0.0326821155614831 0.0665325222613787 -0.388481748093789 -0.00793938838952107 -0.0147778083595834 0.00913145110697958
  20 831.349867979318 ""  3.12050883760762 0 0 0.0177746283679471 0.0731010537347885 0.0222047031722777 -0.00964985903104723 -0.0540854140646041 -0.0269631778466595 0.0117843516265866 -0.00856645998385932 0.0626849444370064 -0.00975890005932911 -0.00371211676462358 -0.0378216146547475 0.00348617199052731 0.10188286545702 -0.0824867579674098 0.124077989534394 -0.156494729573038 0.145083593070865 0.0486186877605361 0.164340317768553 -0.0629852989946927 -0.00670329612291315 -0.155156304460975 0.0743434512523048 -0.023968323138423 0.0566408927641534 -0.17377258397027 -0.026057246181302 -0.191634663992985 0.122478659833059 0.067609143554455 0.146725973271327 -0.0583591097389874 0.0475934298285415 -0.0926725228479156 0.223626325158198 0.0459588952913236 0.189866261358431 -0.0956556353002618 -0.0433878287347278 -0.0750447015873218 0.0371547161438064 -0.00178316575094457 0.0150868538980384 -0.0536752835611298 0.0617322848380034 0.0380766540133113 0.0202090388484863 -0.0104431905000838 0.0446691390952421 0.0300369206411472 -0.0596138855132458 -0.00329317133351717 0.0547920797120363 -0.0143748103872053 -0.160164610716229 0.0104917986112261 0.0951875760275493 0.00835009748596347 -0.0615112994520178 -0.107171768448696 0.00593115892211119 0.0220644253327889 0.0586214958381244 -0.124415828221721 -0.0636215537038954 -0.202902036049221 0.0913835840246842 0.0691597016619138 -0.0244417662144002 -0.0182970751129309 -0.0302398626574099 0.0674447653524468 -0.0407703103448476 -0.122666900751611 0.0351598487930042 0.00235500981788285 -0.00900188656677557
  21 864.629666971307 ""  35.9625196264456 0 0 -0.0493795083250075 0.0642645887277136 0.0249658837667121 0.0295678970806885 -0.0558225624026678 -0.0149301398275008 -0.00658440067822499 0.0125593842331677 0.0453742785414134 0.0164188328351529 0.00475437784401811 -0.0511065532312423 -0.110914116528703 0.112626958454628 -0.0664657654661134 0.0109188446531306 -0.0648820601349657 0.0516915164353369 0.0215836003516288 -0.0410874385083066 0.0121453318679939 0.0104361775518816 -0.0877488432035968 -0.0487682081270192 -0.0031744664840108 0.0620736537704687 -0.188246172870073 0.0112233973601059 -0.216025265926568 0.162355652517998 -0.00623715750798129 0.187425594808468 -0.168893484491703 -0.0405679415408818 -0.00820861931014252 0.0946255477392954 -0.0199088422842281 0.046830801534921 0.0471001822774155 0.0552284843084494 0.0514451158167074 -0.0738708475488693 -0.00390308697458308 -0.0209959972501329 0.0696824670549025 -0.0374573393970807 -0.00139918608630556 -0.0276490557655064 0.00572195325005745 -0.0323454087210893 -0.0320607617776709 0.0340779469981119 0.0260226080571118 0.0177365673183946 0.11623258560333 0.15725245554745 -0.0486544738815588 -0.083513387107757 0.0650132250652293 0.0673254380227915 0.122329301402171 -0.0202076348784097 -0.0287243234105909 -0.063105054148704 0.117520398756637 0.070514556606515 0.167834537800266 -0.0678897541986246 -0.0416756409480648 -0.0123133091099016 -0.0371166242473083 0.0529001601324241 -0.0595356937937338 0.084157994869343 -0.282165998473408 -0.0355812128023694 -0.0213678151608403 0.0484560246760313
  22 891.043650570626 ""  9.89312014586139 0 0 -0.0937123181671141 0.0141135138573089 0.0242685175215322 0.023663998327269 -0.0433592812624253 -0.00292055525482964 -0.0584804666252091 0.0155184599306198 -0.00518383101819929 0.0246841281978708 0.0134557073822619 -0.0436128921409507 -0.025245376018339 -0.023261643357738 0.0602754172123874 0.0176276644111771 -0.0303416584731484 -0.0385945377866096 -0.00989261852414862 -0.0597695825188508 0.0791503107061874 0.0427216171441569 0.19068232122546 -0.285500153179412 0.114990529550218 -0.061391552808202 0.0353081699090284 0.117014966577788 -0.116488581347553 0.169289273190417 -0.0395315220994867 0.125093732056586 -0.15608295601811 -0.0545241276585864 0.0390338547975354 -0.0156201923054226 -0.0383876043505916 -0.0306189336326538 0.0852682148206888 0.0616357279581627 -0.0429939997504265 0.0314730760049741 0.00852375857912835 0.0183561597475759 -0.0697570879622355 0.00597065796422131 -0.0454059592056674 0.0332339006129621 -0.0252393211039649 -0.000429835157781672 0.0331169114692803 0.115646416931788 0.0286754555829678 -0.201546142745371 -0.160480967802957 -0.166433856535466 0.0201103711084243 0.00176412130762439 0.0417930694215269 -0.0211677531957514 -0.0891246492088563 0.113846885907368 0.0545205370346335 -0.0255001895328057 0.0787869542604921 -0.00112974610117113 0.0827957402054889 -0.0350704339962451 -0.0597954546746778 0.0358450798952931 0.047055450595453 0.0280109160909813 0.0372854987483863 -0.0135048672444996 0.245847905404477 0.0115213437262449 0.0347533843678255 -0.0903757183996146
  23 938.505438643715 ""  0.692147694700329 0 0 -0.0195025528002576 -0.0113991975192892 0.0355033101985944 0.00543019054195294 -0.0176617627583844 0.00745281708864582 -0.0400582525341156 0.0142876237884236 -0.0319274661690988 -0.000486135870690648 0.00594993284720104 -0.0242681956501511 -0.00335002837848537 -0.0374361131595116 0.11407252654352 -0.00129358255880222 -0.0225420206687549 0.0336815766563434 0.01528442258132 -0.0126679663891734 -0.0185834314371025 0.0208640612628522 0.163764918333818 -0.183380279954146 0.0700012801011425 -0.0493023758461883 0.0665803693407393 0.0705150390017212 0.0111158254598487 0.0402721931672127 0.0116626723344856 0.0460853184843765 -0.0369535664196204 0.00379407149051953 -0.00859196478275142 0.027702306059131 0.00515043857497921 0.0403721180764315 -0.023989913693716 -0.0257533045664153 -0.0603635377835212 0.0329215537379924 -0.00766131804899824 -0.00464988995641617 0.0729420703292241 -0.0112390207170446 0.0882934273066059 -0.0422056592696975 0.0366167909606972 0.0288049705187374 -0.0912619700433619 0.00192229644615569 -0.0947309190208929 -0.0450463943598202 -0.0617054363148385 -0.119965777877632 0.0165278003245389 -0.0315697720767526 0.091357891410773 0.026430725217556 0.302786248049316 -0.327458591233804 -0.153095698787815 -0.0233322820674805 -0.0959170731010271 0.113886444710643 -0.173064828661049 0.113949139858783 0.228204416147829 0.0372603880375144 -0.0080080033320312 -0.0121306644632605 0.0961856877892747 -0.0712608660327639 0.101233502977159 -0.0451847767023593 -0.0121819156682572 0.0581873017329988
  24 950.313737039999 ""  0.122466841430997 0 0 0.0126942083307847 0.0208528968215697 -0.0617279274548181 -0.00852286404848801 0.0236245030685292 -0.0125491634477222 0.0366074865254992 -0.0268098782949019 0.0528540566184113 -0.00114077168496781 -0.00886198254171671 0.0339006673183606 -0.0277192634886629 0.0602139307826597 -0.148343146475736 0.00133694393625473 0.0307457502771563 -0.0521124293458771 -0.0215692200066723 0.0193677558304669 0.0221091654506942 -0.019551149371456 -0.172973026270139 0.189998877033898 -0.0554187036070759 0.0292984349741564 -0.0491835155784756 -0.0618930331627147 -0.046714415716818 -0.00126231229481506 -0.0139742961863797 -0.0649565266420833 0.0549401207412697 -0.00375466147781898 0.00843756778875278 -0.0323602681079597 -0.00594733490120329 -0.0514857581159026 0.0291745932257513 0.0475118171488661 -0.0377566626885439 0.0816537026383368 0.000201723620782592 0.0192835913033774 -0.0175169299920279 -0.0212309725009028 0.0165388188875213 0.0182287086979117 -0.0053790671332095 -0.03755792938857 -0.0585354021585157 0.0830614934907952 0.20250713330194 -0.197153083374359 -0.25264688983356 -0.25006181845102 0.0476976556023581 -0.0977156790571992 0.271489501387831 0.0633612281255595 0.237412624583014 -0.0919071725237396 -0.0628582922951511 -0.131275066706 0.179186548289009 0.159616412090742 0.209288785406431 -0.072847275603159 0.0199577421222042 -0.0353008550777592 0.0145078046940448 -0.0269659639124184 -0.0594740753295975 0.01840908504808 -0.00712813836973486 -0.0137169927067165 0.0186561949562111 -0.0246544636615098
  25 986.731350016555 ""  7.79926005458359 0 0 0.0431612944597774 -0.00292845205691621 0.060575141278427 0.0249778117206448 0.00170742928524214 0.0332008758415916 0.00656206128923347 -0.013628694573295 -0.0661364373343866 -0.0138193570316115 -0.0228925439953584 -0.0573913829100148 -0.110464439399318 -0.00313984516167316 0.319893598760262 -0.151712437892369 -0.00138920303498658 0.312826809030251 0.0648316452981279 -0.0771634048552396 -0.127206858615692 -0.00937878515862877 0.113231617083262 0.0357378503659979 -0.0195792216415642 -0.054893163687199 0.188873668421151 0.000968116390207516 0.248252960548459 -0.188838521260034 0.0735671506820394 0.204887464548216 -0.11073296634786 0.0116833642467054 -0.109408760986234 0.255376947960539 0.0248039095773507 0.190595494060864 -0.0638905920117574 0.00134665074591529 0.0152709859791986 0.0288826596908234 0.000170765697568435 0.00985845598995188 -0.0242162770710727 -0.00171780828141132 -0.00129056270600842 0.0216883209850711 -0.00996840303494152 -0.0379586848594038 -0.00129270205018495 -0.0219939947765654 0.159109694682824 0.021494663672363 -0.0553554193100336 -0.0320306078495649 0.0202466111281187 -0.0365570608504531 0.13075475585082 0.0294796365582595 0.0218605563839011 0.0662681378143583 0.0191808181324722 -0.0492685782779562 0.116361246940138 0.0294084706503938 0.172981111519331 -0.0861917893317538 -0.0787443884646001 -0.0351231212596559 -0.0201193792294178 -0.029546304792819 -0.0395025400398716 0.00286990040101212 -0.113064959412781 0.00662148654295922 -0.0101339526993496 0.0123174113101336
  26 1007.98340456714 ""  7.47445644267808 0 0 -0.0321595932246318 0.0517806366803454 -0.0818046661116668 -0.0448242686872447 0.0254753964131598 0.0177570889309299 0.0403213948724994 -0.0754226360268876 0.0130017892583318 0.0497647554169133 -0.0273620017055524 -0.0329205094523114 -0.0206189921905237 0.0243839181904123 0.00734070053801854 -0.0464278497414054 -0.00853630631821496 0.144022565299038 -0.14443862984695 0.0379558920106085 0.305932354920941 -0.0240837109314663 -0.050759964597409 0.236098745716451 -0.0632795259301603 -0.0830317239199655 0.233257732052579 -0.046126008617058 0.182088487945092 -0.157905197910802 -0.0639247207333495 0.247942222762743 -0.268328485878534 -0.12830632986455 0.00998351627542516 0.117910979644283 -0.0735709235297287 -0.0477566435833395 0.243270988170836 0.0205036343981335 -0.0243691672078703 -0.0298167498666051 0.000840357389986555 -0.00963858602551464 0.0194192326452401 0.00678782304137696 -0.00688275636483266 -0.0202885517727724 4.89359871609278e-05 0.032322952680659 0.00214543113515264 0.0377727290117552 -0.110521264429633 -0.0362675545280564 0.0338588877498463 -0.00274624698268952 -0.0240161157425562 0.0255524955592597 -0.0728797751302636 -0.0250991378377009 -0.0115675027701083 -0.0446555775792787 -0.0124496400268333 0.019794264306485 -0.0648839510594497 -0.00504671542777605 -0.119289449615532 0.065203963797327 0.0631458244975437 0.00728727795106924 0.0245652439869626 0.0275740470078854 0.0325975390176 -0.00356558717315367 0.0954600307591897 -0.00407542963747331 0.0246444520753171 -0.0378255761203484
  27 1029.05007141946 ""  5.64373520428645 0 0 0.0145965472877573 -0.0638989452318335 0.0223080455339433 -0.0432460626963193 -0.0802750356463892 0.138400170016501 0.0394547453234934 0.0357747529191206 -0.0270371118201824 0.011573386509127 0.101801396832377 -0.0892318463795711 0.0875789324373624 -0.0549374653040566 -0.139968725805014 0.0365079666421556 -0.10415112564105 0.0990504843398518 -0.0847228662915375 -0.0358764174438743 0.286506030822103 -0.0121683553845573 -0.117240090885938 0.0844236035470667 -0.0594648074068052 0.102697574949659 -0.167796907542101 -0.0658577627740529 0.00120923695499234 -0.0819627268070037 -0.0435276474614453 0.0190964096197543 -0.090113045998461 -0.00948551922608927 0.149194864902442 -0.242987993163721 -0.00753339048590905 0.0181976275029922 -0.0801173548240912 -0.0129851626236593 0.0106585870630929 0.0188224344393107 -0.000120449918851112 0.00419942366888827 -0.00847296472159454 -0.00652626164371101 0.00369225381327945 0.0110199796492586 0.00345338691572854 -0.00877907075267814 -0.00527322149843354 -0.0145583904443476 0.0288564231754096 0.0114336334865679 -0.019723018603676 -0.014770233422549 0.0104106139953621 -0.00884547609949959 0.00950948479211791 0.0109912707840036 0.0157974450333859 -0.00493038543442169 -0.00427800430086011 -0.00257405742739464 0.0069673114793155 0.0033708087777757 0.0240949222815385 -0.0136930455488461 -0.00772782050802964 0.00848976537655475 -0.00231522871278782 -0.0294033957295299 -0.0233428895412218 -0.00363915957316948 0.0194196850784285 -0.00348128367713307 -0.00875317993702506 0.0106878351081179
  28 1069.05927194173 ""  47.691673996367 0 0 0.0143052039190688 -0.0120618093255816 0.0246308226421451 0.0192159811146873 -0.0115975090896678 0.0119053795504496 0.0116286713649536 0.0120921664100214 -0.00877976338428093 -0.014056323629092 0.0101464601683065 -0.00463023728122858 0.00837098416274424 -0.0138679354290116 0.0357645131654054 -0.0152842856524442 0.00169994527153193 0.0176121280155386 0.046598576526339 -0.0364132950909112 -0.0795713446691348 -0.00225672010340768 -0.0255837666648915 0.0244671740448755 -0.0167197207709277 0.0306957896178191 -0.0423406274958112 -0.0175495935777781 0.0107424989727822 -0.02720813107402 0.0219582593596087 -0.0281702847195216 0.0434285292157224 0.0354107317573888 -0.00879798366940286 -0.00970776589733965 0.0186816856406294 0.0334609749335291 -0.0721830750298733 0.0435058253135918 -0.00432193790932722 0.00773956942973096 0.00438186646298972 -0.0224284890047482 0.0548164381071677 0.081411594981739 -0.111764345655855 -0.089406400477845 -0.085689539187912 0.0745205928337773 0.00175587876349965 0.0366274966693938 0.143483468633943 -0.0603457768965128 -0.0621298169208848 0.0178456626494528 0.0241622509849383 0.0916034416473897 -0.13189514903351 -0.09275928189289 0.0448696954737075 -0.0510444593750439 -0.0147360673933456 -0.166616044387134 0.103766938597606 0.1821831465982 -0.125388796323098 0.104907196375063 0.168443354754767 -0.0486895521327201 0.0347941530136793 0.00137457392357423 -0.0885468055333832 0.05786420558493 -0.00902027104007388 -0.0399678246826895 0.175651933588659 -0.301137920055664
  29 1102.6924444609 ""  30.1209337659829 0 0 0.0100608619556668 -0.0225005088384797 0.076064068357729 0.012413326018288 -0.0176950845605408 -0.0207390534734054 0.0353081059145447 0.0236169505475053 -0.0290243758273782 0.00274297528343945 0.00171394518827867 0.00736791438461519 0.0221297659388452 -0.0371443822995651 0.102472791315235 0.0591243236587121 -0.0212424100593435 -0.0769688633538193 0.0353655869018247 0.00685087500388527 -0.0660462158859972 -0.0163267469056644 -0.0613399672971961 0.10499831693701 -0.0615243783017251 0.0711510281645556 -0.0706570541310549 -0.0552225763435245 0.0712448444641851 -0.10880809873311 -0.00204675799213303 -0.0301635394229451 0.0190579579176964 0.00681952781189364 0.00854214960316172 -0.0307734490354523 0.00406074418887927 -0.0224961389826241 -0.00558692760818145 0.0621641077671723 -0.0796039145289132 -0.105471416427223 -0.00387153581000646 0.00419568279291944 -0.0200688569590671 -0.0198632745500856 0.0268664812981284 0.043497769610742 0.0257764359427634 0.00646604782204326 -0.0130322759383356 0.0377324340994685 -0.129083088086815 -0.000754302978988374 0.152863292677191 -0.228414172933471 -0.145219987119765 -0.0282898772130805 0.0438184957726894 0.0531938826972395 0.0264031674062162 -0.0468462006056654 -0.0229859669367711 0.0431325466398079 -0.0626450016003482 -0.0227650291531801 -0.0339692379032593 0.0228562135401279 0.0177288128028369 -0.107632393554935 0.0745140839282723 0.061013981488376 -0.168704759962219 0.0853275143303468 0.14999079221915 0.00413081220914685 -0.0443926647924096 0.0660780092132526
  30 1115.75358649071 ""  1.64969542288168 0 0 0.0162076124276183 -0.00188996387030326 0.0744441158664787 -0.0659168462690211 0.00579862740720992 -0.0577599086493372 -0.00285749359598781 0.0162910824959356 -0.021778034984354 0.055417954845881 -0.0188893698643649 0.0187919754177999 0.183476269157647 -0.0740035972352097 0.0804126872641802 0.166598743921982 -0.0633764567701993 -0.162678309826172 -0.0877712603201596 0.171627937003924 0.110446404099355 -0.000778398261347321 0.0384331249878241 -0.022458342252268 -0.000599383107990827 0.0178086670430861 -0.0224837205870278 0.00206961516390551 0.0335086407175551 -0.0267135189473146 -0.0794384056439238 0.0340565237401688 -0.115999612142894 -0.0954895920152024 0.0558886494936473 -0.0379151602583297 -0.0515203853721243 -0.150906179284998 0.215513012858196 -0.061901754449063 -0.0154544068880513 -0.020623617909736 -0.00957479959147496 -0.00407495344353299 -0.00143828819959706 0.092155019415831 0.0184267200970803 0.00454667696672573 -0.0591334745937013 -0.0256798070519473 -0.0112648373627501 -0.145354013572188 0.115057026262745 0.201509838674632 0.140754604123452 -0.0243327144844261 -0.0421199574644538 0.0408799159204213 0.14231051815191 0.0596031499019649 0.095199285715698 0.0664966827603128 0.01181449144649 -0.153711981588918 0.211751128632124 0.124475524339057 0.174787659104639 -0.0710891031408259 -0.00654190606660455 0.0076800744425773 -0.0083006106194208 -0.00723296364030394 0.177988996213394 -0.0864931525350086 -0.0403551423346285 -0.0119196639215726 0.0180381788307944 -0.0407330580802975
  31 1123.51326995337 ""  28.5660098169161 0 0 0.0611167852795012 0.0818299639691761 -0.0806307919883642 0.0199744457402773 -0.0531996918269829 0.0490286333969983 -0.0534898074857876 -0.0691178464894391 0.0108495076273297 -0.0304559455733877 0.0590779898767587 -0.00158614237681517 0.216350528673718 0.0177303124396085 -0.0933029565047757 -0.0180582733531796 -0.0453093046996028 0.0896848418381591 0.0262579126483637 -0.0484288280368634 0.0327597266859365 0.0118276532733509 0.171374449205013 -0.104133059663337 0.102238184596084 -0.182414298143963 0.267475851864137 0.118385718143716 0.0348660787851734 0.0760964285410735 0.0130227828818058 -0.123776681302456 0.129986793267788 0.0714974678507977 0.0551961237924267 -0.154887987669746 0.0329960915315644 0.0260375887039732 -0.162932883124548 -0.00827967616447297 -0.0410535143938853 -0.0487320209188986 -0.00616843505914639 -0.00196882599202549 0.00495623917582114 0.0423443572178409 0.0276865006841754 -0.00768418596259468 -0.022629207460356 -0.0162564278918064 0.00169629866488082 -0.0491278868907936 0.000678812634206613 0.0699216926478891 0.0900424690438871 -0.0119328891611346 -0.0440717970579023 0.0185482822010373 0.0909079204396654 0.0198371072226697 0.020961988395772 0.0579206463152804 0.0168504913169725 -0.0541767425163155 0.0981002941271486 0.0316684815027037 0.089783108349505 -0.0413266169505245 -0.0286542494671485 -0.0574026614144571 0.0079972994028055 0.0498243896893959 0.0848673587585803 -0.0316645893162173 -0.0408082722956684 0.0178816611416667 -0.0164612493911008 0.0410979142909396
  32 1161.08458915005 ""  14.7715451691153 0 0 -0.00124553248097113 -0.00139901336118992 -0.0275322968509911 0.0103278011035773 0.0124772277995937 0.0117048033992509 -0.0119408508515159 -0.00430859609152495 0.00601942689924965 -0.00879231656758561 -0.00330121507429524 -0.00574528549128404 0.00419393163261997 0.0052870192583934 -0.05927263015619 -0.0505366713053566 0.027558709333336 0.050430147815141 0.00404016643966623 -0.030492677553042 0.002531704887853 0.00201997583968959 0.0183970541353976 -0.030540700619532 0.0161525046476771 -0.0177334377105536 0.0172437007948061 0.0170042920374703 -0.0221649732961472 0.0332071032056401 0.0191501720789347 0.0110403810586835 0.00953194557485787 0.00886371613604225 -0.0195349661709808 0.0323413936903651 0.00435074921470241 0.0350774468666756 -0.0198676645488013 -0.0131740473392754 0.0577402705207637 -0.0333617012507126 -0.0185003236701002 0.00904136991048765 -0.0769499795172634 0.019307070377042 -0.0675933695250415 0.157280166463827 -0.0108971569895402 0.0373206348451897 -0.0667227879127859 -0.0471540071367616 0.0348567191170456 0.112934657981918 0.142275376208724 -0.000891165669836748 -0.0598739589191759 -0.0251893460098515 -0.178943328677389 0.298758503753952 0.204519302386642 -0.200111073431502 -0.0998981033372971 -0.0833726928170121 -0.0499419900495872 0.164940695088204 -0.0584953517093203 0.0760346800915439 0.196518589452449 0.0280020393283574 -0.0189097539319063 0.0161548396792109 -0.0310071218270009 0.0261573970386947 -0.029288032889755 -0.026820593657647 0.0363009214085438 -0.118734369245813
  33 1185.54798938249 ""  24.4778796708326 0 0 0.134700001231824 -0.0590470025140776 -0.0150896564751409 -0.057356963724287 0.0713738837117747 0.0188144672387256 -0.0620908507785541 0.0260790032675078 0.0242284872328436 0.0403114845198585 -0.0312290640454341 -0.0165053954555561 0.260842718101023 -0.0917011519542836 -0.0941919473513752 -0.0453720882892164 0.0363298130145387 0.129687808213235 -0.0576074074660625 0.0917819496854361 0.0377351858528546 0.0239995710328414 0.075669807549169 -0.232142078671297 0.130950044806488 -0.0232512202825055 -0.0853705215293596 0.0878378409345512 -0.127639077006001 0.18402281472736 -0.0173790882747631 0.111863112922171 -0.133071395508426 -0.0913382581788881 -0.00288758797141528 0.0941036215677541 -0.0405222929538187 -0.0223294827232604 0.178269175528932 0.0398580973954511 0.000482660510528277 -0.00115927939101279 0.0043544712040883 0.00447810920119757 0.00203986765152838 -0.0463963293682161 -0.0181630380103096 -0.00531344591936856 0.0211770857892223 0.0132746309423444 0.00262858163207176 0.0239864975293026 0.126432409350655 -0.0372291638917495 -0.0493620856519978 -0.0255055674060554 0.00297829433895068 -0.0235242413421227 -0.0401409381580056 -0.0458949720113663 -0.0336946149781209 -0.0362817251304366 -0.00861721552190498 0.0488701386484008 -0.0730153256274184 -0.0333981842632753 -0.0679606626459533 0.0304110914782409 0.00237166004098534 -0.0683756518937114 -0.0112969476276783 -0.00297425291872887 -0.120480931167109 0.0354354782778352 -0.0762735411475197 0.0157920600538404 -0.0122733831768053 0.0354349374017665
  34 1202.42308354733 ""  0.446295573258387 0 0 0.0188387464185564 0.0892661675700305 0.0626262107853856 -0.041031125721293 -0.0740833519036255 -0.0461553784598599 -0.00297725484090065 -0.0362435408683875 -0.0275076353079459 0.0306472876171567 0.0388154713053523 0.0313009627589445 0.00285991572482544 0.0777763404541729 0.130636676347895 0.160613275189753 -0.153425142517406 -0.0603930785947663 -0.00245541720867342 0.135732127520711 -0.0277632881896154 -0.00777226748653321 0.0944609837535397 0.0410271329839115 -0.0122176892252442 -0.0644297360057509 0.144957772406514 0.0336421914137699 0.120858356212987 -0.0711862554782386 -0.0818140994475285 -0.105059028954442 0.0157907125020561 -0.0218372474516441 0.112929206986366 -0.19301770177451 -0.0053959910175954 -0.147493990194598 0.039246009105131 0.0518627163671024 0.0391465294262556 0.0256622769295707 0.00904450743901472 0.00245041597000719 -0.00551997677337782 -0.0822148737758615 -0.0517790093623719 0.0165678347035881 0.0418056177648507 0.0305978047457904 0.000441502507237192 0.0284372946853598 0.252136205202695 -0.0276888528693503 -0.0672252467791607 0.00255659147979937 0.0239699777415792 -0.0750715117884128 -0.0195765856665064 -0.0213926038103168 -0.0465422927060421 -0.0966940527438231 -0.0259912489502729 0.0929800197862498 -0.158094397150117 -0.0499582887389843 -0.133058922632871 0.0659309546206799 0.0247709484317658 -0.0180398658056595 -0.0413293215055527 -0.0284340646330629 0.0435063579109619 -0.0347881815452825 -0.157653607286514 -0.00313492298197382 0.0272217733103907 -0.0520408912236399
  35 1280.59670652418 ""  8.81468093862927 0 0 0.0325201538518837 -0.00124532653493782 -0.00108226799046318 -0.0401003551007232 -0.0262642978462974 -0.023255667551532 -0.00448559645841809 0.000163759498819267 0.00826051438309475 0.046411315969507 0.0291387193746559 0.0236613653522524 -0.195525555308908 0.0697428765765542 0.0918647252807521 -0.0221410786143059 -0.117270452494779 0.274651164737263 0.0574883909200564 0.119259230218489 -0.219291121708822 0.0112968400719505 -0.00186673743802822 -0.0446011791170095 0.014723474435828 -0.00340736925440415 -0.00902472307622889 -0.00883558881850115 -0.00244439753038333 0.00452257492482262 -0.0832924722604074 -0.0609985881441234 -0.0306374304131224 -0.0561924823618398 0.107023324956399 -0.127349248317583 -0.00856850586545132 -0.137295241199136 0.0882602875178335 0.0133971284501973 -0.0166705991788434 0.0124981138850814 -0.0177791835906864 0.00976802013765555 -0.0169327201807881 0.056224837891704 0.0255315109281224 0.0132748674469885 -0.0266835471297112 -0.0111837659928735 -0.0141321435275493 0.135591853665366 -0.405396113900451 -0.169080984664849 -0.177551406606765 0.345322993786324 0.138654964906445 0.0522936645826758 -0.205726805028294 0.159152852389254 0.0589259363392125 0.0465295531997928 0.00116864483658455 -0.0630447548226539 0.0661994893517249 0.0527307066529962 0.0618212302518242 -0.0193628575859893 0.0476849126349151 -0.0210725635512956 0.00561713707696214 -0.0273761287858107 -0.142719176886748 0.0545192227488671 0.00943103154447618 0.0204811524459639 -0.0815895501761761 0.152064715600954
  36 1307.02015636481 ""  21.6776005293705 0 0 0.00028636806640204 -0.0339058590987435 -0.0503423143485834 -0.0190465258413795 -0.0124500919953225 -0.0246629722969343 -0.00555121425334533 0.0151673307591843 0.00958182874755344 0.0405273891765894 0.0369363280065744 0.0224618446261997 -0.222507697087581 0.0328515826309124 0.053205728920103 -0.133013251482296 -0.102323647519989 0.464636795901532 0.0790282534511801 0.0884108150005234 -0.253776391316608 -0.00311158917029764 -0.0378168639901005 -0.0174363036947797 0.0120098133529429 0.00919304317406781 -0.0164091912846079 -0.012699492341169 -0.0622700674731411 0.040060855212736 -0.0708767027351873 -0.0821833734905704 -0.000340231030605672 -0.0314898970460376 0.0967050317747164 -0.107113597314023 -0.0108990752057045 -0.146295676177053 0.0782913064863444 -0.0452694474414738 0.0258563140903166 -0.0101394646037984 0.012688757158568 -0.0155241009663216 0.015243085555989 -0.0105813816737805 -0.00354466539736345 -0.0123302792326067 0.0068063848652454 -0.00186597939782124 0.0134978313754717 -0.0945342732182111 0.0720837258827878 0.124186678975344 0.163041296894784 -0.375301432422408 -0.145417852328176 -0.0172716690442305 0.190246332320898 -0.109719039234066 -0.0239802433208458 -0.00710295648692341 0.00948419230320518 0.026941483626045 -0.0062407308095147 -0.0378574147213916 -0.00341731161049383 -0.00806585332985629 -0.048262217385931 0.0471434691420112 0.00682837892780764 0.0339590249385284 -0.100786067484983 0.0708438601128952 0.075626822706506 -0.0219587774299632 0.106889017946378 -0.204553965082253
  37 1326.59603994004 ""  31.1594805272841 0 0 0.00998266054788898 -0.0108382574219443 0.000144375817982873 -0.00510869070617701 0.00500844059879021 0.016675938465104 -0.00155048048753399 -0.00154895371617796 0.00561187603287034 0.00154901368347405 -0.00445713424584563 -0.00534564785708223 -0.00844815917753608 0.00777577263633446 -0.0377802797964804 0.0173990913993834 0.0137962869001832 -0.0511103636906212 0.0134482206282302 -0.00265939030503335 -0.0409555874898948 0.0115074458812104 0.000123223758667976 -0.0378484367792597 0.0102254044580669 -0.000794676008515633 -0.0181603087311964 -0.0114890310826449 0.0112346220082903 -0.0090875186279392 0.00244920002963448 0.0146552421141812 -0.014930795993956 -0.00428879563558371 -0.00787227010854149 0.01922206031751 -0.00179726153560628 0.00856574910517932 0.00552720593234747 -0.0165594604166314 -0.0341825461006191 -0.0184936199260035 0.00377539815888029 -0.0372518265903856 -0.000452582707232222 0.00919582739542706 -0.0102944895686218 0.0098736426061342 0.0410738519914848 0.0120593942349927 0.0273734231412713 -0.00365225675623992 -0.155078429867003 0.00774225883494378 -0.103229832880874 0.327233339020249 0.0971939692550904 -0.248109676098803 0.520229819714622 0.352047863624423 -0.0665863648692726 -0.00717711112717715 0.022325132712647 0.105827493887949 -0.0936765753931181 -0.086066835413453 -0.0577456780457016 0.0261192152858348 -0.0299714116256433 -0.0123852347258557 0.0176823124215733 -0.0102071857209465 0.0427195960592086 -0.00987488734209674 -0.0178655642460574 -0.0454607764749272 0.219848741870189 -0.438016959121668
  38 1335.62503188259 ""  2.81056510965255 0 0 -0.0270756860232328 0.0081392912221425 0.0730556344163014 -0.0184230796629014 0.0159297340929459 0.0634174022725638 -0.00513309192399773 -0.0514718476097704 -0.023111628684092 0.0297121161730671 -0.0246954384157717 -0.00462689642583186 0.0714644909435468 0.148988248968785 -0.644662644846747 0.0187854574081851 0.0506585508484887 -0.112149804473549 0.162048740754255 0.0544323738789884 -0.434793835305533 -0.000109553094847069 0.125232462687031 0.0035271837597557 -0.0440961629784251 -0.0535910564645427 0.0852028762319298 0.0128622902485944 0.131626803214995 -0.0956281650606677 -0.00549314719533655 0.10142253268388 -0.10289742173976 -0.0633168251804134 0.0270421629743603 -0.0239586239789211 0.00509247637886641 0.0303390145066352 0.0680693025569552 -0.00388369065646265 0.0176302304105354 0.00856775297495889 0.0011384098189386 -0.00342295106825982 0.00310361099320108 0.0026524904095418 0.0119641046597152 -0.00693779026565127 -0.00587664494830602 -0.00522838092432874 0.00272737230068284 0.0180918133103557 -0.0817936121066727 -0.00999540406807613 0.0132815483179353 -0.122448469377809 -0.0330522029696725 0.0187168255097073 -0.0489754568647693 -0.0144721768181039 0.0116660255199277 0.0086426894082737 0.00440741168324007 -0.0029972051734043 0.0143262441404466 -0.0110145913501052 0.0207987930566575 -0.0127913829890666 -0.0149806412545518 0.0106557892554899 -0.00295513007019479 -0.00225165537495664 -0.0674689808290693 0.0341391014267555 0.00667449380002832 -0.00172957279335715 0.018337946081857 -0.0348122693593776
  39 1368.08764589974 ""  14.4825896930607 0 0 -0.0735166398697187 -0.0217875499854805 -0.0217718142223297 0.00974426675199699 0.0107192126937061 0.0118248341438113 0.0260111679749788 0.00931186268013238 0.00927408877715604 0.0207823121150229 0.00183370313547982 0.0118576630960068 0.180551260349953 -0.126837436627311 -0.0544143150180529 -0.092867177731967 -0.00747226225403177 0.217557503635734 0.109166185641784 0.0038055915744509 -0.288336097163737 0.0173452818271712 -0.0557472530465848 -0.00626254151015407 -0.0585497068531612 0.0380624308552171 -0.00263320854769493 -0.101604361596926 -0.0426401359049244 -0.0496855664087244 -0.0338302538851748 0.00888010447673405 -0.0359416139033407 -0.0372582422172093 0.0447275810025461 -0.0533457034074797 0.0132428157736406 -0.0178815729347215 0.019974196960025 0.0116351054507152 -0.080940763868961 -0.0299055968911038 -0.00054804369408117 0.0193791348817487 -0.00470435139628164 -0.0179178509524959 -0.0325351325854942 0.0243644877142215 0.0179013297454238 0.00814196693191358 -0.0198653478076932 -0.0897973665766552 0.395813745188306 0.0507936850204505 0.0167814453115485 0.388947551262997 0.0974573396682839 0.0152151799764396 0.116117538700322 -0.137505305476803 -0.0570693669804292 -0.00334763667462629 -0.0180832056910975 -0.0252256955248201 -0.00440363362713387 0.0802454573702852 -0.0760651190967684 0.0387999872355727 0.0686579227838869 0.00263214738390758 0.027862898745023 0.00627551637442558 0.239666024104181 -0.102479352828497 0.0392121880438407 0.016249249286046 -0.115769548129417 0.229111680717221
  40 1376.15599316562 ""  26.1011072515444 0 0 -0.0609835592079013 0.0149645718311625 -0.0309810055909805 0.00301627690737821 0.00284563014588153 0.0219639813821287 0.023014810366156 0.0240033421941546 -0.00108248563767162 0.0121457326787618 -0.00182190870206627 0.00622310999261258 0.398662089231166 -0.241075183921647 0.197890818450029 -0.0369285221604299 0.00597258099326991 0.0645698509420368 0.0865363734354467 0.0137527771631914 -0.219800339650358 -0.00740063470241152 -0.0743142087009514 0.0651110907663102 -0.0432394605519918 0.0369107462367396 0.0277432006041851 -0.052035647822748 -0.0974351874554457 0.0124294347135808 -0.0228273363635621 0.0197526669003608 -0.0351661147805374 -0.0203362150259158 0.0229233290825307 -0.0298223777311481 0.0117461899316486 -0.00452668023012468 0.00188348784175364 0.0228190221484987 0.0269769779410962 0.0302893666049048 -0.00940175132100842 -0.0138514408001794 -0.00456559737371251 -0.00157993412750237 0.0538724442405614 -0.0512075294593297 0.00151772009978111 -0.0104002121839173 0.0246791970061993 0.0567007975321163 0.0112922879112043 -0.0759143833803726 0.0297748208509502 -0.193167255540546 -0.0363421471883432 -0.121474155658069 -0.326261339453689 0.44383940310402 0.0159643031452245 0.0192078299452392 0.0246707743832821 0.0448850161122649 0.0166885700922248 -0.0946785153405654 0.00453623861626574 -0.0213990334706099 -0.0776816567937343 -0.0242114048933975 -0.0179738885861737 0.000707752427813803 0.162014675635125 -0.0913745666340222 -0.0732801408856553 -0.0203696544501934 0.0576203613463928 -0.131453162029925
  41 1383.73823838572 ""  7.60859139744895 0 0 0.0195459839848984 -0.0255825290472893 0.0402681834586695 0.0164915497962325 0.00756049717863908 -0.0496750778397227 -0.0121683261253199 -0.0111509705357052 -0.0118451279221912 -0.0113393296211289 0.0116799932944288 0.000898307817467284 -0.231121261274231 0.156666835845895 -0.255438846431044 -0.0515227825333126 -0.0179702178905076 0.144558618074244 -0.0788258490904849 -0.0286281338513624 0.210334622080118 -0.0101930482868332 0.0406831421160999 -0.00136278411681749 0.0104739933094265 -0.0261036104343774 0.0237503609951558 0.0383274237525251 0.031172096423171 -0.000479342795538327 0.0155925734015871 -0.0423344213027581 0.0536544469907907 0.0461215946709599 -0.0208305839090715 0.0242057894081842 -0.015927379521072 -0.0421483084715382 -0.00037582561058394 0.00492086116809355 -0.0456333820769162 0.00555554692607035 -0.0185386972541501 0.0104389268250795 -0.0078644995903687 0.0150637577578253 0.00831784460491213 -0.0756570395663311 0.035596431799791 -0.0178893210454256 0.00557785254813558 -0.0705528121418976 0.335497131168925 0.0377685630468139 0.0685102658459084 -0.0119706952391634 0.00361720088424483 -0.178555468694412 -0.175314010338117 0.498563868290369 -0.147493724806037 0.116104216174586 0.0309375577658246 -0.0139746269268712 0.110326652980721 0.0439459995736011 -0.172575209781491 0.0377767965152162 0.0286552705895134 0.0230609587325461 0.0195323006086951 0.00698254300302434 -0.0491015527044014 0.0369930502696082 0.0694069084654266 0.00363824499564248 -0.0713808548082911 0.126675130342073
  42 1395.41725792915 ""  0.826389213772092 0 0 -0.0436260699578047 -0.00657211013094579 0.0793409599944903 0.0519311943542093 0.0256411498429801 -0.10345915718152 0.00617104481625858 0.00244385422706451 -0.0297084711072241 -0.0180740399976713 0.0224692990072713 0.012132721110376 0.328051910699972 -0.0676790015353222 -0.302843658981677 -0.171298546253502 -0.0308211227952902 0.429750560842296 -0.0951252243538583 -0.0623205365176535 0.280131716333282 -0.0246517564539541 0.0118132747543191 0.0779855515201276 -0.0452702433764806 -0.00932727394401627 0.0993079865342872 0.0174227720871081 -0.053090997263584 0.00969330433313961 0.0241455689526031 -0.0668657988242006 0.0955101258664341 0.0983279879081882 -0.0280320783116269 0.0105517411904158 -0.0216549859837212 -0.0927761992654077 -0.00824488635286976 0.00844775725432001 0.0136672112208377 0.00519303277422784 0.00635855597489522 -0.00921241763240081 0.00316588070322235 -0.0057853676799148 0.0091111723726602 0.023142365582253 -0.0200161495245979 0.010623149776095 0.00795246366482172 0.051388772784833 -0.160216080473841 -0.0424436315418282 -0.0641011819217981 0.0458737961911499 0.0235696364130238 0.0456803695713765 0.0357074120666205 -0.118044762977024 0.095845500954414 -0.0684465555268425 -0.00875780667803685 0.0318559001343451 -0.0691095862836198 -0.0692471177999182 0.100956230953573 -0.025942061486073 -0.0468893608036731 -0.0160410770919232 -0.0119998058501518 -0.0195821554418792 0.00698703940661352 -0.0192463677194916 -0.0451411133762682 -0.00712719110305447 0.0520216635142455 -0.0986824520896124
  43 1413.13320321648 ""  13.8011025164835 0 0 -0.00842796272188377 0.00996235642485576 0.0102116041253971 0.00175439826982385 0.0021536822604421 -0.00250483988467971 -0.00291888556930981 0.0332679867173002 -0.0456058901982983 0.000228247069779244 -0.0133123516554631 0.016009163202039 0.142520871342482 -0.0557173639592676 0.0152104406476272 -0.0164646862300257 0.0115184376043122 0.00145721623879252 0.00461355732251856 0.017207985514827 -0.00544280998363346 -0.0778090529789757 -0.133917857352046 0.178702043084378 0.0547974494119884 -0.0538566634931957 0.210341933375919 0.0779976934499888 -0.175517933993172 0.115065045326401 -0.0183530583697995 0.0692166254487546 -0.048171724094829 -0.0110121086943245 0.018810144249334 -0.076749820557289 0.0357353644047703 0.046190328988562 -0.0533599463414834 -0.0105979833675254 0.0405312534782364 0.00758838316038482 0.000547398974123622 0.00482754317033617 0.00200484794925673 0.00209488553925184 -0.0249746804881673 0.00646331098364528 0.072251265003661 -0.0478783078499323 -0.0516930363510303 0.0535717895563661 -0.214533645427839 -0.0571921259058129 0.00613897366077622 -0.0826219248972263 -0.0314414609869223 -0.019597339909138 0.173377271993996 -0.0547844853445696 -0.340623464294006 0.274455597911959 0.0194351026804915 -0.132206880071514 0.202336895891019 0.306239160142832 -0.280026426140596 0.0757209236024788 0.245232308648283 -0.0053132628415405 -0.0179316747260028 -0.00686336021497815 -0.0628780534180095 0.0178556739958268 -0.0271516052615979 0.00119154179488808 -0.0150147050782146 0.0349833168953477
  44 1417.19963717231 ""  14.8246121812477 0 0 -0.019321915853194 0.0157640306939293 -0.00632849700871863 0.011026265908781 0.000662398817279058 -0.0140650752413542 0.0165856194736395 -0.0624492558578059 0.0828650509609703 -0.00459096614923555 0.02102439992455 -0.0166558406635335 0.162836460568707 -0.0718913458941483 0.0441842189058558 -0.0205080857864969 -0.0150812059134279 0.0772387794641293 -0.00927158844469506 -0.025551465573374 0.0364337495222501 0.14689068337226 0.289100796873701 -0.291477795367303 -0.162261526307882 0.130308678038806 -0.401113083050107 -0.147138556574262 0.310313681805426 -0.211501956391319 0.0308166952039557 -0.0952371306160624 0.0797083416969423 0.0388164427697022 -0.029584021132534 0.0929313436166887 -0.0489815678353766 -0.0776382188572282 0.063745648987196 0.00341072713713062 0.0248563080831996 0.00397466634366615 0.00185045688702166 -0.0027366321323843 0.00165804137204169 -0.00595630396261228 0.00302071653931822 0.0052491094538298 0.0368682882761289 -0.030380096287202 -0.0264742531090185 0.0233555811488605 -0.10997794508789 0.0147981369878246 -0.0365829464431596 -0.0914531424687639 -0.0238941638010068 0.000368906899534378 0.0205228860500331 -0.0258867395144378 -0.16514591561817 0.154637881237824 0.0131072617201097 -0.0665682250613107 0.117292842802887 0.145771491340968 -0.142797309373902 0.0331134467671684 0.124076971634134 -0.00499168396679774 -0.0130083700081413 -0.00386598128501439 -0.0132089373848066 -0.00557233930613294 -0.0171932779430651 -0.00335004409082647 0.0183274147644799 -0.0336484247181677
  45 1419.18253087894 ""  7.85030818060531 0 0 -0.00608878579575753 0.00434437133310917 -0.00141455596504801 -0.00954994529474037 -0.00699507254413029 0.0299933871039519 0.000803467206008559 0.0150395171963673 -0.0267988635513472 0.00958579896899648 0.0634817220679519 -0.102559196355394 -0.00759640699993426 0.00860110551436216 -0.0102439236943083 0.0400420451374884 0.000158011867126026 -0.0826081298615726 0.0429849101108376 -0.000802374704704196 -0.11329017596607 -0.0424404742028077 -0.0786627767001376 0.0990904295282967 0.0266946157889425 -0.0344103276533552 0.131105643546361 0.0325817992793874 -0.0920615545692863 0.0503616056754479 0.136049541139309 -0.382862727346799 0.268814756411575 0.026707116545119 -0.103761868678413 0.459495686359829 -0.223413072885164 -0.238132480230279 0.381634053664975 0.000755852126206524 0.000296427666160484 0.00115562008984226 0.00054282102327119 -9.47583382508747e-05 -0.000333068927456433 -0.00219072558253561 0.00044994297436405 0.00467290202321986 0.00435234526762562 -0.00380881690289646 -0.00524399013887901 0.0119243749574877 -0.00425229383975266 -0.0301379456119299 0.0165231766009364 0.0227105655779564 0.0041675780966006 0.00954387458745034 -0.0023994932485244 -0.0228058171634693 -0.0216057607694995 0.0202870992972103 0.000117524887336082 -0.0114267192841384 0.01254985854636 0.0246600467122754 -0.0150544437399257 0.00421019655640417 0.0212398571260802 -0.00361370471780137 0.00170721327031946 0.00180645154326109 0.0456331545999144 -0.0177435101397117 -0.0163960576205532 0.00221402708277001 -0.00255764161997439 0.00798253282418204
  46 1452.85956163313 ""  38.0387506445959 0 0 0.01364466441897 -0.00856672833135345 0.00228819213001025 -0.00262828290430383 -0.000531878067918237 -0.000584646888541764 -0.00647549341502858 0.00568988364643119 -0.00416037708495621 -0.00200947976320807 -0.00147148604550306 0.00407697525715718 -0.111736608958629 0.050773154345497 -0.0218435541835892 0.0122388257091159 -0.00299412734057395 -0.014132486736789 -0.0106651229900666 -0.00320012440946051 0.0212915081081192 -0.00846771690590269 -0.0488388499846364 -0.00835585330662021 0.049806068194698 -0.0262067869948879 0.0331664323999271 0.00480645251711771 -0.006593956374136 0.00648571035982704 -0.00983982872605578 0.0230864410063971 -0.0176534785205508 0.0163391504392654 -0.00498159959184537 -0.012365663437044 0.00956878705762044 -0.00586127740557072 -0.0274270866239606 0.0203592991690864 -0.0468543827670746 -0.0137739083200305 0.0172084687606226 -0.0422001761131425 0.00676178431582227 -0.0575352124189056 0.109778393525943 0.0645357606729394 0.0103599867920165 -0.0633250304633924 -0.0247962539054566 -0.0331514641243611 0.171077020948017 0.044770705058807 -0.0363543865553823 0.14671773523017 0.0525140997108568 0.143096919817202 -0.337466848999549 -0.188993004456467 0.0902825697781642 0.257821427106329 0.0378043539302236 -0.0130135208682162 0.171636375484491 -0.0674693754465483 -0.0894155439048343 -0.00838793778087219 0.159174852772471 -0.00114999983873278 0.010798790563503 -7.13790221335394e-05 0.0458370515038587 -0.0120738241190537 -0.00488100620763117 -0.0273124216267737 0.218081102308303 -0.426867514783442
  47 1487.28931159426 ""  2.94174981631179 0 0 -0.0135627852457744 0.0301382678925554 -0.00260195368470109 0.0192858358425408 -0.0461210559711148 0.0101947102024839 0.00400004316224017 -0.00398930206566491 -0.00410462477310858 -0.00287483098893386 0.0048425468415409 -0.00321828125300301 0.187132826956627 -0.0743679932140934 0.0783121381522162 -0.363441134604491 0.183724414687306 -0.141340115307861 0.0846820547336548 0.420767662132471 0.0485716457807735 -0.00707454241672566 0.0496385660757485 0.0546844325184151 -0.043575928811688 0.0187901888310944 -0.00817903732787299 0.0341737514778252 -0.0126598807777398 0.024718450083825 0.00779552286975887 0.0334736219280371 -0.0167154885921563 0.0854511067849416 -0.0401503533125093 0.0228035236876928 -0.0155727919365413 -0.0936911828379468 -0.00379001094894346 -0.00905316481613923 -0.0264172299709676 -0.00636036751684914 -0.00162260435774738 0.00694216690673398 -0.00101536542574827 0.00309396690248123 -0.0200253794655543 -0.00831017599153797 -0.0155795502002474 -0.0131312753565125 0.00820413586643194 -0.0580853561876448 0.0709677743444223 0.0916954178125825 -0.0587087662884369 0.0535134144813432 0.0207854177558688 -0.030623730024737 0.0759416840411871 0.021608531411965 0.262328158923566 0.156717981880974 0.0427879317588624 0.0781407406110631 0.083832680362161 -0.253958278006632 -0.110725106231271 0.0322427737471528 0.130822171467902 0.0400233775939059 -0.0233543938334871 -0.0117984554138068 -0.408770590867344 0.179588981598086 0.073819454927992 0.0014439586920743 -0.0345325118711657 0.0672016175491791
  48 1490.35244681832 ""  5.53001636291455 0 0 -0.0143578115633485 -0.00418230723828375 0.00726606312393557 0.00325065103711271 0.00333191249727808 -0.00271154301189837 -0.0141202181621782 0.0209327771161163 0.0169955365726513 -0.000280993761114419 0.00323820089009376 0.000300923334141441 -0.0322094451098682 0.0188089459812245 -0.0575503053617614 0.0151514222136754 -0.014618200890276 0.0311710387405665 0.00021849406381015 -0.0365891338866154 -0.0144083951790357 0.00293923345480436 -0.355376428396437 -0.159545557481305 0.331707019327573 -0.125718545299626 0.0262348436155262 -0.106630726510067 0.152735647786957 -0.122064996087026 -0.0060509964872793 -0.00615937903188998 0.000731100606289909 0.0103571989441393 -0.00424126139233658 0.00879651208910291 -0.00136484208718309 -0.0189613286562524 -0.00466484291241874 0.0466842291472096 0.036409522589383 -0.0302164960511542 -0.00394872074738622 0.00885408918627936 -0.000464261428745226 0.00261267727263482 -0.0291550249935843 -0.0166714691105486 -0.0100732148856988 -0.00475703109646885 -0.000307588694566433 -0.0690165988609231 -0.118291620335121 0.426331102586453 -0.436273922071582 -0.152572656491671 -0.0220002647907728 -0.0345275192566169 0.0275708071842541 0.0403881956769796 0.151716050465867 0.14439294284604 0.0314388198271172 0.0501357061832775 0.013652512161654 -0.144322745747307 -0.0595642660994904 0.0301876690216706 0.148017018288242 -0.00861027987170518 0.0092639427954316 0.00298956383791946 0.189430200948992 -0.0810054525820856 -0.0259252725795287 0.0129803444338084 -0.050462900282571 0.104977366138458
  49 1492.11965691016 ""  4.62010211298802 0 0 -0.00801047579618957 0.00339968072818713 0.00742626613521132 0.0158107292320192 -0.0343926479036728 0.00390506667861143 -0.0150248957034547 0.00962318681425998 0.0109238202474763 -0.00616538799852381 0.00724263962328878 0.00158428812596324 0.0150834739689214 -0.00241143463175204 -0.00927079174733723 -0.287729052540802 0.135814931838685 -0.0852510827368201 0.061049262593248 0.320298984515463 0.0456806623222609 -0.0117858878815175 -0.223175278383992 -0.0635543980961964 0.252718362829886 -0.0854443752997127 -0.0416322879146939 -0.00845040982138537 0.160275413906784 -0.0665252195356603 0.00548736679797437 0.0633169207924801 -0.0282306221142274 0.128176724273753 -0.052497810234795 0.00700061208981 -0.013617951098066 -0.128560478629911 -0.0235053059777659 0.006931054545898 -0.0135576645206604 -0.00513085258602397 0.00185493166046746 -0.0101765083354591 0.0012295779941782 0.000610162016258656 0.0429657266414305 0.011351844966822 0.0240520121149851 0.0180871115093 -0.000838787327021965 -0.018227592468629 0.0142281886909264 0.0635361992346579 -0.0639723927877557 0.0267381137730654 0.0175649621508563 0.0489764344705009 -0.113116040016959 -0.0169377229141057 -0.361404252415034 -0.316393373563832 -0.0717445757065612 -0.117032186945123 -0.0371416173741485 0.343242390979939 0.106480754414813 -0.0513283940838245 -0.306199242361649 0.00375532058103544 1.92352644786146e-05 -0.00296394879056257 -0.0212434523482445 0.0114908180156078 -0.0015552702197075 -0.0128684171087996 0.0418392902272618 -0.0888875955023443
  50 1501.3909112725 ""  9.72175860064666 0 0 0.0111954207532483 0.0118939344326795 -0.00702020510829681 -0.00456564211908773 0.00723518603937318 0.0025798289225592 0.030471673210214 0.000515246825216526 -0.0126158888327744 0.00629047416424088 -0.00399045053674082 -0.00318619982976696 0.0253077616772548 -0.000136010108614924 0.0249090247566121 0.0820590919666487 -0.0251307884534633 -0.014922568050167 -0.0192326000754973 -0.0770304051307664 0.00535597813590192 0.0537224760577742 0.206564394209349 -0.0562306571095814 -0.351208631675332 0.0916023606209737 0.221894497464551 -0.165557602638078 -0.320978541063921 0.0229055584464722 -0.0349693646496995 -0.0676486163431407 0.00383239369416965 -0.102782052379624 0.0322667927463012 0.0337843398792117 0.0176041999457764 0.0799903926714355 -0.00777900440562688 0.0298407311831119 -0.00982858740758065 -0.0325398831460232 -0.000755493518781407 -0.00414156396173988 0.000921807228901779 0.00412961542607739 0.0199023521060252 0.00467972787151193 0.0143723877761973 0.00162037712220365 0.0105542068687389 -0.105226752602048 -0.0210931098088282 0.406423979253524 -0.397502024287495 -0.0227113033430332 0.0223205006318568 0.0286697385388669 -0.0681234716470168 -0.00234073545176748 -0.102945008299212 -0.205555586736236 -0.0368718597818647 -0.0540972944515803 0.139125945413685 0.0932953360543012 -0.0856382294877493 -0.0111118143025025 -0.23739203041865 0.0220354496865973 -0.00593787134635214 -0.00572891045935475 -0.177223300727032 0.0800783547743093 0.0521805791039847 0.00257268144441462 0.0124952480089521 -0.019313069291131
  51 1503.86161547378 ""  4.37714753474843 0 0 0.0132289316525211 -0.0017093819556794 -0.00400205166865468 -0.0221153612803039 -0.00412576032349499 0.00124857708864971 0.0143355133542057 0.00797098065220951 0.00314312273828238 -0.0439105818663629 -0.0129308758219394 -0.00658865354870495 -0.0532619027749469 0.019038916388103 0.0198013105922611 0.0319189836396169 -0.0303982490200031 0.00497295620936232 -0.00505711754384693 0.013611428346749 -0.0439288471771998 0.0451023734642687 0.00633101173651204 -0.124380076848383 -0.105100012498002 0.0186563858733226 0.134062136283111 -0.166593716612045 -0.133028929685315 -0.0482088149624703 0.462482501920835 0.399887178541898 0.163889789452432 0.413169890643921 -0.0977753405044322 -0.35861982722358 -0.169885198029425 -0.097465728243785 0.31354179703755 0.000601720599919426 0.00385292007338122 0.00129548846005587 0.000213762257178732 0.000667441512057187 -0.000499749564666603 -0.000316127872267357 -0.00300620144159577 -0.00196174150420116 -0.00177317309292931 0.000928207243042318 -0.00212920316155453 0.00567331967816018 -0.00565135082846954 -0.0100118246525628 0.00864436880511159 -0.0134544347261332 -0.0049812007087446 -0.00484990493943896 0.0037669778696855 0.00408603453941379 0.00297750816852366 0.0262542810481065 0.00395474504203887 0.00506489975534108 -0.0294839078149751 -0.00200034874831658 0.0205116613698135 0.000595127210157361 0.0338919118204832 -0.00383910214774641 0.00259255031980443 0.00238034702360415 0.038374414739845 -0.0145278561747864 -0.0130055864915126 -0.00355596810583273 -0.00556917017259959 0.00888937211412148
  52 1508.17328741098 ""  0.461229578774874 0 0 0.0261550552667945 -0.0164678963146266 0.00487007696987973 0.011039742660394 -0.0173448032380642 0.00486644435757229 0.0235875552928132 0.00837785616580973 0.0019288367183831 0.00741211363145105 0.00839876601853904 0.0048406603408957 -0.109989091695716 0.0576263852552196 -0.0497845735114037 -0.177349941424937 0.0986726809919031 -0.0809770741876751 0.0235016309026653 0.198378137574669 0.0785333774664659 0.0775170355120333 0.0588163382777665 -0.202912462225691 -0.210620801782098 0.040986603334806 0.21994509358568 -0.267727394293323 -0.228975254871793 -0.0748711860206349 -0.156322752346873 -0.0578631355291387 -0.0947163650173738 -0.015790719939522 -0.0200164745757213 0.123611065314438 0.0503685092620404 -0.0829205093255229 -0.142019844487488 0.00408523276007252 0.0125599168342732 0.00414384144966286 0.000415524744933214 -0.00150552765234583 0.00262052526628191 -0.00641839262754742 0.00472344808171155 -0.0182559751989304 -0.0144977779316316 0.0126036800878832 -0.0267714870057031 0.0141330100025607 -0.00748625527759689 -0.0239146473868454 0.022790756089249 -0.0653304739470731 -0.0208741615516423 -0.0247070599822812 -0.011679175266614 0.0296029128173298 -0.104577619285506 0.226433716350009 0.0263402340051597 0.0188798433012679 -0.391445107698961 0.105629512507526 0.329259906372109 -0.0243384545753745 0.306856922224128 -0.0178766662369166 0.0103601489178555 0.00673475479895538 0.161216253764498 -0.0701132704174158 -0.0306263396053694 -0.000368322410458321 0.00618625810770226 -0.014727208597995
  53 1511.96785557734 ""  5.09939499469779 0 0 0.019547386032492 -0.00476135589257186 0.0142402621414158 0.00634032091414179 -0.00806334107738209 -0.000999662843708307 0.0146900175889706 0.0172505199607123 0.014902562224366 0.00362793882935102 0.00556786921324272 0.00336045535003439 -0.0676269012793189 0.0535061541140591 -0.0554884352700629 -0.0756207028967113 0.045333374982297 -0.0457894395637725 0.00171588644871807 0.086185954861033 0.0650306668656267 0.0846330548389806 -0.14217815967248 -0.311339356699996 -0.0118646006921405 -0.0317894590405697 0.221762535778386 -0.338164407891153 -0.109172570649109 -0.164213912454156 -0.101101527684524 -0.0422177639629235 -0.057113494107716 -0.0135319398074905 -0.0119639876779302 0.080133111175727 0.0336513508818639 -0.0475118297542383 -0.0948824878713265 -0.0162745296765216 0.0191364347078188 0.0179873014398013 -0.000107880188511262 0.00514026160232438 -0.00341135187339438 0.00499151466445222 -0.0235009588447292 0.0189305494509237 0.0101664209708022 -0.0150654988242258 0.0233919787953118 0.0814514886862862 -0.0534215401745062 -0.247610648558751 0.231577374931583 -0.00207407027539363 -0.0185142178643677 0.0161733365671173 0.0490477884303975 -0.0452667151934482 0.16330414513991 -0.150265194166863 -0.0122275608526975 0.00118683692228623 0.379485951186012 -0.157053709528058 -0.339466536878609 0.0363600772262494 -0.221713440450529 -0.0227364954916176 0.00344884989079878 0.00346129834595216 0.136598689124025 -0.0628997858437083 -0.0472848041528916 0.00165125611711362 -0.0135673760993165 0.0244130678382893
  54 1517.3983833846 ""  7.12674824762464 0 0 0.00841159996796964 -0.0272587158574433 -0.0127988897050874 -0.0134876158705938 0.0159223835966587 0.021155057108458 -0.00251281207603109 -0.012047609833668 -0.0138577310839376 -0.0117157197568059 0.0332106411455226 0.0190963658939311 -0.0882897457821684 0.01074698845079 -0.0107948697305872 0.0324279285161226 0.00746646187009635 -0.024124072890913 0.00851943590117935 -0.0164939975866704 -0.0656732289293873 -0.0394274518625179 0.190207884874309 0.190905933956936 -0.118716737173779 0.0605632278484086 -0.103542078472159 0.188063328814595 -0.0295615159201007 0.127420324305207 -0.186446226311061 0.175042001737686 -0.223364923394001 0.395672064709894 -0.187575335500025 0.150769897901459 0.0221384205279821 -0.512443470598206 -0.250535742544989 0.0142333396329398 0.0181258862751658 -0.00850414136392872 -0.000993790889337714 0.00385075921517155 -0.00150446809943305 0.00139506111672382 -0.0116620364487313 0.00541903590963445 0.00289649601632913 -0.00261085604456071 0.00464693932838057 0.0019190390132657 -0.0568457638233492 0.0759521513001422 -0.096908597091702 -0.0271152645092899 -0.0061560894917865 0.00487741676646829 0.00824184863797437 -0.0117102291902575 0.0444235612872519 -0.0394381488348393 -0.00463581095993055 -0.0012386248002805 0.10103320078625 -0.038120442196736 -0.0970353458790647 0.0136646428443298 -0.0507294168041277 -0.0182861112107494 0.0140967298155103 0.00579939035815778 0.213177599279229 -0.0931332590870491 -0.0313274654280031 -0.00402707856507379 -0.0242205051060765 0.0384968327651486
  55 1521.04760711739 ""  8.68569256739642 0 0 0.0106110631422323 -0.0440621220881734 -0.00494878678340752 0.0200432663307493 -0.0357167572674695 -0.00832161691352739 -0.000488231032109747 -0.0140728837446665 -0.0125458182123781 0.00697909030617201 -0.020437243140163 -0.00974404374883964 -0.183973686740272 0.0397696428205823 -0.0316564702591143 -0.304188597867078 0.113861798065111 -0.0177798732655069 0.0496052718420341 0.306788487717677 0.0705145924548046 -0.0333628184924389 0.21318620863377 0.184813017989614 -0.137582813144572 0.0715098472882158 -0.12797719138651 0.185608820062623 -0.0181486354368814 0.119556940612121 0.1338970540667 -0.0550501286535621 0.121526774182718 -0.183614692969048 0.0980762181609643 -0.12250719455632 -0.0211066241006374 0.264687824304761 0.16027622467194 0.0222656255678016 0.0330143996310856 -0.00678984926743589 -0.000386895012770346 0.000427564962583523 -0.000839884650020777 -0.00175874617143995 -0.0104694925551235 0.0073606622608878 0.00441975468068984 -0.00449340844175454 0.00418267513880549 0.0281031498679159 -0.0959590706013616 0.0518347924921339 -0.0952103140161929 -0.0524293490562075 -0.0152603943043821 0.00589780522783366 -0.00718125119898005 -0.0138725196214997 0.0428087191348484 -0.0306565199702318 -0.00346419511655319 -0.00146788052185884 0.10984064491673 -0.0385406192705141 -0.107064282739214 0.015135507721624 -0.0458304186668761 -0.0392601018406189 0.0255703220558244 0.010799126392941 0.425865862517586 -0.188774445614922 -0.0705562075685992 0.00834037857655381 -0.000842040385876528 0.00901649811536191
  56 2945.38852006702 ""  46.0519113617228 0 0 -0.00188383432076896 -0.00541302628688548 -0.00130754828453618 0.000100898230216096 -0.000109223736415696 0.000118235285200677 -0.000273271168894085 5.53819695007095e-05 0.000721696951330205 -9.36514477923065e-05 7.12505641363329e-05 -9.82558272135671e-05 0.0264335237507417 0.0637134376262964 0.0166258031789335 -0.000193935457775901 -0.00163722600698789 -0.000889310420071241 -0.00274179449658345 0.000777816506768087 -0.001072898059636 -0.00541303957165848 0.000486403567326874 -0.00067182865410835 0.00113931518675935 0.00263626515235467 0.00101124156243968 0.00659235482747815 -0.00407943827202497 -0.00877528387510619 -0.000644152397434174 0.000502634934583312 0.00037756130350362 -0.000127130253658076 -0.000517058817820059 -0.000220726040597371 0.00247751431229929 -0.000627459292057034 0.000780994808077432 -0.00495588128593541 0.00280106726827161 -0.0141403994099569 -0.00047204631603618 -0.00136860166315704 0.00244051050794202 0.0705141978011655 0.0165227640008518 0.0257904372255987 -0.00443713666035349 -0.00255431460284515 -0.00407412053509788 0.0516406464825819 0.0074989992817014 0.0121217614378018 0.0167097923051677 -0.0379830287526982 0.156700603981702 -0.849099790241463 -0.187560221317104 -0.348915192430431 0.00184447256541064 -0.0111388772184209 0.0311849859822259 0.0517222278908283 0.0116829526903081 0.0227703785149638 0.00740161221520847 0.0330290913316096 -0.00758908482147628 6.87708970253914e-05 0.000338194882534914 -0.0003401799490481 -0.00178095697169887 -0.00146985094282848 -8.10639928092853e-05 -0.00158588769012055 0.00628019396957289 0.00916855437489732
  57 2976.51052921085 ""  53.8347955812351 0 0 0.000676360381078137 0.00430668202966264 0.000916041995849207 0.000361838978935643 -0.0013684677922923 -3.61001705796307e-05 -0.000630600283722652 -0.000657862683694101 0.00436936394375926 0.000428319974425864 -0.000121747428056556 5.09721114612094e-05 -0.0221607111109899 -0.0539066732377785 -0.0133808414871671 0.00660571379594123 0.0153632461627151 0.00449116663169572 -0.00859564228360269 0.00120160757968306 -0.00376264498244203 -0.0344346413074786 0.00202504534484256 -0.00675764339397146 0.0113333632404484 0.0308738064289057 0.00831156471702014 0.0318326452076421 -0.0229928286154801 -0.0491946394560481 -0.000168144517133545 0.000147375554290398 0.00117194246412311 0.00014618907603656 0.000208127616964987 0.0002825410283163 -0.00520630277177394 0.000618873747075574 -0.00119897624204955 0.00909045776209601 0.0245957541256802 -0.0649858822137228 0.000309862845457969 -0.000158564271969688 -3.6532328174585e-05 -0.0108417132028773 -0.00304072549440237 -0.00545897831842566 -0.000189397413285289 0.000877085877324405 0.00382524800880056 -0.218882543388628 -0.0288657508594198 -0.0797725955450403 0.101595066014682 -0.247311148083678 0.878196898712041 0.125354384484865 0.0301705651292688 0.052030056345536 -0.000695278960265522 0.0132293001147882 -0.053109463515195 0.00631834542292647 0.00125803217171038 0.00356561317342765 -0.00620584359544832 -0.020897037392515 0.00620214884430055 0.00137850225582643 -0.00109232915107246 -0.00151632134332505 0.00513383286723883 0.00346395691518646 -0.000938580533997515 -0.00288769744618797 0.000309761314987052 0.00563036030544975
  58 3000.61877903162 ""  18.7829064464239 0 0 0.0064508002183302 0.0155771409723959 0.00440586107799989 -0.00832974151474852 -0.0673332211374284 -0.0115106402200673 -0.000938954214629105 0.00316172261030462 -0.00302450671924465 0.000575472167458362 0.00718267470411604 0.00497131504442552 -0.0851647948565925 -0.200043457171504 -0.0514071277358391 0.35547350799333 0.781671005254669 0.228947824328481 -0.253140629355212 0.0302657201361995 -0.0892891515606958 0.0547552357071031 -0.00398842159336025 0.0139732781109601 -0.019590457808084 -0.0481246377068994 -0.0140483995036282 -0.0225625239566868 0.0191835567683909 0.0315740843164006 0.035754398099949 -0.0258090673114782 -0.0379519098014879 -0.0294287578721495 -0.0668117952457419 -0.0173750053496116 -0.0162609623132307 0.00417824877848746 -0.00290199358879774 -0.000258991753633879 -0.000424722083930413 0.00159958369226036 -3.09477972580633e-05 1.89183369610287e-05 7.50806022777836e-05 0.0015294267944754 0.000439748090741446 0.000680889807248299 -0.000134532742980572 -0.000168003746216368 -0.00033220597157027 0.00828541097486489 0.000508392063579518 0.00203276203333605 -0.00231080431024775 0.00568954132299545 -0.0205463978715177 -0.0196704902353194 -0.00403821879298382 -0.00788554155014982 4.41788628993418e-05 -0.000921691409937715 0.00377869852256199 0.00104303314954719 0.000307937367400955 0.000485755174175739 0.000584377481291414 0.00238180293424034 -0.000514051737335113 2.9966534323647e-05 -0.000122827634286997 -4.45532936556201e-05 0.00509110828589217 0.00239391025662612 -0.00052049160700595 0.000348125156552236 -0.00053317023769541 -0.000707489565535215
  59 3021.91681158803 ""  13.5483033023684 0 0 -0.0114837377353468 -0.027463196439069 -0.00599747584486286 0.011284866594483 -0.000292708389717698 0.00434294909071806 0.00123332783367858 0.0447882326846884 -0.0181111171204376 -0.000582842902790818 0.00119602206000734 -0.00112124144164725 0.140713925737484 0.332905439072495 0.082353317978809 -0.00755145871693074 -0.0240369159031 -0.00633716716112084 -0.128493107904272 0.0247118732741051 -0.0458589584777745 0.40652475038955 -0.0303677841214926 0.113452065914162 -0.253430112368072 -0.637578613753576 -0.156455960853649 -0.168539196478565 0.133359800458532 0.253939510581357 -0.00617522142089909 0.00527528305629801 0.00703612776479726 -0.00733574101887486 -0.0163948574629039 -0.00495984355162628 0.0229495562944621 -0.00292419778732837 0.0093355457016915 0.00191145456311318 0.00178621084683903 -0.00486807200118762 7.46055109701463e-05 -4.51514711048191e-05 -0.000105164301934279 -0.00218292235127668 -0.00064020835432969 -0.000964722202007837 -0.000434496464050869 0.000623613026134086 0.00127573679314787 -0.0309618556930463 -0.00386503480857966 -0.00969217081558451 0.00909345122252352 -0.0190915057523015 0.0682635319099309 0.0275066752370587 0.00550740435174226 0.0111049876618163 -2.24064923738957e-05 0.00449057866879817 -0.0207478797509232 0.00822018037940963 0.00156014950050543 0.00354576926350006 -0.00321931961822711 -0.0124494942030591 0.00227388820049301 -0.000145347165302029 0.000569549791884587 -0.000210424318399356 -0.00406315479750088 -0.00715334582210978 -0.00173599388560813 -0.00135299654645247 0.000741935071536283 0.00203263959336752
  60 3031.38880964622 ""  35.4896674099448 0 0 -0.0212699579204658 -0.0496979608864536 -0.0126228110077838 0.0186032500065451 -0.0129968934680688 0.00506786294261866 0.00636837012561322 -0.00782627595653944 0.0161034116851076 -0.00105127164607887 0.00665549773176824 -0.00158356510939656 0.254519532787102 0.596390443264839 0.152518652669873 0.0490340445840439 0.100442012249428 0.033408202437091 -0.268973216337885 0.0488259028279841 -0.0959909123612585 -0.244958499483652 0.0211561787408671 -0.0633601227674315 0.0604402736229207 0.150155065547521 0.0360472546079459 0.111560074375251 -0.0815358553622787 -0.16078320012061 -0.0122334508725106 0.00983069327854101 0.0164974035203571 -0.0343612854957282 -0.0786791416074348 -0.0238979267848716 0.0610299660085103 -0.00689928412095413 0.0249100538688337 0.000590885210357377 0.000994555380176283 -0.00178556529452456 2.37830354523575e-05 8.75199497690629e-05 -0.000135833670951721 -0.00460540547600826 -0.000775994378823369 -0.00136245338189004 0.0190498539603383 -0.00793429412906501 -0.0134240781246928 -0.0115752421447451 -0.00210483755874153 -0.00332050890526273 0.00175508272051594 -0.00642536047124334 0.021888429881999 0.0548760688698355 0.00998561653029197 0.0206691086754534 0.000312602593436061 -0.0635140091979013 0.30916463806846 -0.275844206330029 -0.0564984556878837 -0.11929700631811 0.0516557954830749 0.21078634003063 -0.0311802762760835 -0.000402266666221112 0.000977771172697215 0.000119776390921671 -0.00224390366741881 -0.0142655460268786 -0.00157108931639325 -0.000362745711284357 -0.000317204230832417 -0.000819872894950411
  61 3032.0025993919 ""  19.0336336973131 0 0 -0.0119925406635328 -0.0282194030209932 -0.00716515441678482 0.00969204039663733 -0.00766599015153016 0.00252036420431824 0.00371133330448643 -0.00595217941938806 0.00942081338585262 -0.000322502198692958 0.00480554764361862 -0.00130531030136832 0.144465222710306 0.338100502389174 0.0864623094623111 0.0299954938052141 0.0623045642526617 0.0205083013673101 -0.144543629554736 0.0261067090472184 -0.0516393962664205 -0.15139977825118 0.0129837340716439 -0.039627676898865 0.0422283131867998 0.104941268129742 0.0251593588357202 0.06643924505138 -0.0488977324586233 -0.0958078284902539 -0.0118246862654876 0.00927015586561281 0.0153080112869823 -0.025704940059042 -0.0595986920916527 -0.0178206577199381 0.0425143107736621 -0.00491139447650098 0.0170856247211118 0.00238707379711205 -0.00122694255237844 0.00435345298150128 0.000138449816203271 -4.96726407048434e-06 -0.000125944195278617 -0.000913277234444344 -0.00110560950362096 -0.00104423383803124 -0.0309697863434897 0.0147771333023162 0.024820145402054 -0.0246167327832949 -0.00305694958683746 -0.00610330461009026 -0.00500311831313743 0.0140951847377754 -0.0477836152800768 0.0164559632472489 0.00505708806184241 0.00911118860308565 -0.000494307735197389 0.112685067807407 -0.545927605691968 0.456806000942106 0.0928727450201255 0.197064383895711 -0.0916080067334471 -0.373616961049929 0.0560056553321891 -0.000268838472401406 0.000800089253768465 0.000177615296968779 -0.00193651711787968 -0.00747111503324101 -0.00081515331917943 -0.00198966770613157 0.000856419010145099 0.00209467316962909
  62 3033.87560641282 ""  29.984101937695 0 0 0.000862421499621785 0.00380324804592795 0.000933522417277214 -0.0182969407646358 0.000583481127459591 -0.0059548481957493 0.0019137837568925 0.000826222768732883 -0.00131610204819799 0.0187746919382777 0.0350638390209708 -0.0298242966144309 -0.0177503304220339 -0.0436127201617414 -0.0119796558128902 0.00943102839075277 0.0325325839023745 0.0061155440301753 0.210257549315773 -0.0383089376209585 0.0705649666628819 -0.000394655152359982 0.000189610215824179 -0.000230225465398755 -0.00827663080984691 -0.0218796189429954 -0.00484186683521535 -0.0126677235533264 0.0104886248447466 0.0196040355077535 -0.314564213769296 0.230475844262967 0.386405996639764 -0.253666048482928 -0.605758424076085 -0.172131648540088 0.346462254554898 -0.04299789707789 0.134611068042129 0.000379916470954192 0.000150685107642574 -8.87808436695244e-05 -8.60872662198993e-05 1.82597649108033e-05 0.000114018346349582 0.000192960977874351 0.00011569986018687 2.69648213264348e-05 0.000625558964820083 -0.000445585449225267 -0.00048366711971982 -0.00425858947972946 -0.000926603549057829 -0.00142657865786294 0.000217031874725545 -0.000723670066379651 0.00291812268289355 -0.00238712040600803 -0.000525488029728818 -0.00101778153426423 -3.04208792708017e-05 -0.00232096112608525 0.0114579219609024 -0.00973964766444762 -0.00194738197046814 -0.00417692312529968 0.00229982725977472 0.00926718821879638 -0.00142354645756784 9.64264193488939e-05 -0.000215583439118725 0.000118846094862014 0.000521385197201434 0.00136965342880377 0.000196075694821596 0.00155891014026865 -5.13466844716217e-05 -0.0010399157809251
  63 3048.27244717337 ""  17.749568931831 0 0 -0.0098586697319177 -0.0215819463573305 -0.00649355758298868 -0.0701680660473191 -0.00985941319294502 -0.0267676871368309 0.0134814881035933 0.00942321079752074 0.00777641185949233 0.0106091121915639 -0.00250380659874275 0.0133621965498238 0.107455302399713 0.255655109986848 0.06753760982666 0.103023046865942 0.263864838780375 0.0737669264036037 0.737095058206422 -0.144524748219421 0.252400265228324 -0.138402418705997 0.0148102051603677 -0.035451152649709 -0.0437412679163534 -0.116126846532992 -0.0284083568293461 0.0249395379197452 -0.0120318765030278 -0.0254549604833348 0.0728484468355861 -0.0459760463996154 -0.0830070485496914 0.0210845022923015 0.0437206662127096 0.0110042424159367 -0.223037233888129 0.0315767561086335 -0.0863565427916833 0.00134616419254789 0.0003350594841828 -0.000482299845078959 7.33311476096739e-05 -3.275106082555e-05 -0.000125260699865862 -0.00137907410820123 -0.000403301823299531 -0.000508602970660069 0.000607396989601889 0.00023015462695119 0.000281891869902769 -0.017151988997422 -0.00241631302036563 -0.00460205328714756 0.000762685196091396 -0.00189644278675159 0.00923375660302246 0.0172337309443968 0.00332518981243511 0.0069064478115977 6.15690049132083e-05 0.000219663883461673 -0.000807204629432437 -0.00674691851749406 -0.00146646514932421 -0.00294289000840986 -0.000331843612450595 -0.000932713308127302 0.000357252336298215 0.000252096170618386 0.000621274100704121 0.000122986859350864 0.000716082421251037 -0.00653845405994916 -0.00267430240687342 -0.00129315816027923 0.000675918675145192 0.00156139233607128
  64 3058.18843677625 ""  26.5925582217063 0 0 7.76356428370718e-05 -0.0010644316227358 -0.000175985344131621 -0.000224088604358558 -0.000186983797366605 -0.000163738334680387 0.000176836490865242 0.00293236197894108 0.00277541727747897 0.000260595929732262 0.000501412085720322 0.000131361494099014 0.00653961943120033 0.0119432263124705 0.00296018329431316 0.00102874185525824 0.00280029773025889 0.000923145524202671 0.00175942651556402 -0.000368268672466544 0.000718831742624346 -0.00840910345181654 0.00143371354341921 -0.00122564633963788 -0.010381347761576 -0.0251418301854707 -0.00547779800560086 0.0172642259396279 -0.0119986281548738 -0.0246843497725146 -0.000111409754582157 0.00022832274562987 0.000424505875180559 -0.00263313057235448 -0.00637467399813516 -0.0017763726600273 -0.000479146173126566 0.000208535117757874 -0.000145759154954971 -0.0741196528362224 -0.00789298693666323 -0.0366387225034986 0.000343680995946135 0.000154897174612938 0.000187104265323906 -0.00720426818399357 -0.00166486362441393 -0.00367362574764754 0.00513692886723051 0.00251903128669787 0.00773204572732845 0.871885372536432 0.152813678831354 0.257103538571129 0.00957185220620288 -0.0590214808675812 0.186719070352871 0.0741382171843748 0.0184840061831826 0.0310745750117095 0.00102853517277281 0.0166383708104076 -0.0746428115554664 -0.0533584422084285 -0.0133238666192068 -0.0232587138674269 -0.00494894803388418 -0.0343992265288481 0.00767397167535125 0.000577998966249021 0.000981552455621442 -6.35222690661329e-05 -0.0101629845478593 -0.0109485233848175 -0.000948944085097731 -0.00253604425540059 -0.00124497232474667 -0.000161710992112152
  65 3082.8014574482 ""  31.8309410540515 0 0 -0.00770529211844163 -0.0157728834177948 -0.00397758664052399 -0.00910882492606475 -0.00151079579543562 -0.00337216540115051 -0.0632130642701457 -0.0404404770769314 -0.0349038713010236 0.0052454763811476 0.0112991634193983 0.0110650242457885 0.0751781240148976 0.177827842994758 0.0422697371442637 0.0145555635790685 0.0396509658999859 0.0140082278494614 0.0954173164425094 -0.0192738533393856 0.0309345061572191 0.661826427229297 -0.07478785986101 0.183276936305544 0.19116450452958 0.512918067893766 0.11567003808826 -0.0960247940089346 0.0487266417396008 0.114740782424504 0.0634822599561923 -0.0400934481107309 -0.073469850625688 -0.0458088813416714 -0.108023803362193 -0.0294463923269008 -0.0787338262845407 0.0141488281908 -0.028824519776046 -0.00107924378031283 0.000224313696248045 -0.00267623229703828 6.0041189797014e-05 -4.1939364745394e-05 -7.23919940106101e-05 -0.000984184660868775 -0.000300883620773879 -0.000446518695185543 0.00230754290345204 0.000303629294198637 0.0028044830957233 0.0119009301995913 0.00249585122678017 0.00386586276243896 0.00301103792565695 -0.00841485737551837 0.0272975754307253 0.0121909536817719 0.00265134192502597 0.00493572857433486 0.000487063169009628 0.00493448330607152 -0.0233060725149006 -0.0277718540642732 -0.00575949767215069 -0.0113670567385502 -0.000108346131938052 -0.00209561525404858 0.00115641897490513 0.000441975862583183 0.000887194669059565 8.38136522357546e-05 0.000778449642986822 -0.00731584585942369 0.00135717382180712 -0.00113247293944605 0.000820252098379158 0.00203214936252252
  66 3088.19756712071 ""  45.5213746378171 0 0 -0.00272740627330094 -0.00539894629316231 -0.0010681004033825 -0.00743664845116049 -0.00948010827989315 -0.00408263834102675 -0.0117424697878058 -0.00500515629005623 -0.00343325862075282 0.00985441286141837 -0.0656984107269011 -0.0540374557618016 0.0256946809095735 0.0640122087316089 0.0183308216238859 0.0502431085381712 0.114401770807795 0.0305847893925735 0.0409028255257739 -0.00888487710205391 0.0137605532307466 0.111143458817798 -0.0122981749936253 0.0316425437724908 0.0285405024288294 0.0784415091833933 0.0169124827242799 0.00233765664905296 -0.00465831238343076 -0.00804325036469944 -0.410944247977877 0.274199761301074 0.493476652763591 0.236044749857663 0.537627960252347 0.138613086237227 0.0582853293969768 -0.0248578112343785 0.00977846602347769 -0.000242690954215658 -3.84103584961214e-05 -0.000281493728750385 7.48892963640371e-05 3.42100789489355e-05 -5.69411856071576e-05 -0.000346130079853447 -0.000126257735799667 -4.29181701801316e-05 0.000929511559268296 0.000318888276585717 0.00121717301649096 0.0032383380666457 0.00056164310554371 0.00100359720276253 0.000149397077286447 -0.000589242686236807 0.00197857712849831 0.004055356609947 0.000950699082979719 0.00175397066984979 0.000265148734133771 0.00234848768301089 -0.0112791651378632 -0.0105070416678515 -0.00216077610504266 -0.00428667659703317 -0.000710821690090315 -0.0037231754213031 0.000879308596397023 1.90982181075419e-05 0.000321889186856688 0.000100641139113237 0.000698651078342099 -0.0026017324462552 -0.000722415967958532 -0.00144511217023113 -0.000603977309668554 0.000114974076174119
  67 3093.34704022613 ""  35.491656702773 0 0 0.000528647510041448 0.000751189767423816 0.000182496684768296 0.000487808122193807 0.000151975949418814 0.000233705225565432 0.00927317934662483 -0.00399844763274632 -0.00486521431445288 -0.00145030947751641 0.000228533953249559 0.000102108084955323 -0.00427271154939867 -0.00928019828707915 -0.00228913715083666 -0.000950139248580768 -0.00258387520990338 -0.000762114565442565 -0.00568992702588968 0.00112337313297925 -0.00159688697647834 -0.0661320476092441 0.00553069432875838 -0.0206133416643584 0.00468451209866401 0.00531050686550244 0.000458804155792322 -0.0502589231643135 0.037291815091516 0.0776539763082487 0.00505813750780662 -0.00372667120356517 -0.0067004651425454 0.000768959031360413 0.00251316478903123 0.000762413127800242 0.0115619305032866 -0.00168968086124293 0.0046651902045502 0.00605100289544373 0.000260479554654459 0.00443811415839948 -0.000139588015750085 -0.000195385110009462 -0.000509437925420154 0.00644380932074888 0.000666151489786655 0.00366950579878772 0.0427409851361974 -0.0135916200634375 0.0740258736240915 -0.0701265236222976 -0.0147826826746193 -0.0203267914022367 -0.00295586874641852 0.0114807072855488 -0.0337153092598378 -0.0625023626967634 -0.0124803460352463 -0.0251631811419748 0.012885268623322 0.13396059013192 -0.660464397654812 -0.573761147978754 -0.117835541040988 -0.227197373130361 0.0449232345798541 0.149454084294006 -0.00285961939711199 -0.000203377296628519 -2.73287865111451e-05 -0.000113335945190516 0.000970064999647692 0.00113446427812438 -0.0001364911018852 -0.00209280795838689 0.00299394574512043 0.00175301138278267
  68 3096.60480313027 ""  35.8286175031295 0 0 0.00121858347836173 0.00570070359297937 0.00173050857705418 -0.000361653763194267 0.000951960905035428 -0.000261847555691119 -0.0565356007616983 0.0430116738662186 0.0484885865647239 0.00365958500560567 0.00253635889580481 0.00192973899983745 -0.0241594803648335 -0.0601893749898769 -0.0142431199848151 -0.0052301407971435 -0.0121886659114879 -0.00490603926131311 0.0125822807606726 -0.00180718103838111 0.00284172828691365 0.341410114343218 -0.0223637776275595 0.111229672137819 -0.0897917553881288 -0.18501473877758 -0.0354667802884288 0.42802037045099 -0.310207572327716 -0.652459321873584 0.00276052089139843 -0.00106840466798709 -0.00177818955842058 -0.0139983153309259 -0.0344828541708218 -0.00856596728093845 -0.0324197028504108 0.00516590810117608 -0.0125121434457091 0.00271096478902014 -0.000512345197570762 0.00437028026204958 -5.7936614879131e-05 0.000126629885289801 -0.000105212095706046 0.00129804742283143 9.50288903117752e-05 0.000732397215166171 0.00518044454432651 -0.00148579280037112 0.00886773156644012 -0.0286568603380314 -0.00583790329325015 -0.00878536980688749 -0.00471390843769607 0.0132976353739136 -0.047538898022608 -0.0133569271332216 -0.00278525223166091 -0.00530650348102812 0.00166752204986367 0.015940942502668 -0.0793405224855587 -0.0692768036128779 -0.014087998802198 -0.0273722625324766 0.00494437566313775 0.0161106607074735 -0.000229170222286217 8.38208920645673e-05 -0.000167389974611828 0.000137875509359482 -0.000312603226500028 0.00179316972500708 0.000510417984527743 0.000251231123344901 -0.000843291181416317 -0.000476155846474256
  69 3105.90014276383 ""  24.4335913496038 0 0 0.00028665889225915 0.000618015745818767 0.000176039120568183 -0.000296882907947673 4.12085863739668e-05 -0.0001043741825275 0.000546527310279094 0.000176046851370194 6.58307038617923e-05 -0.00281326300478041 0.000338117700237094 -0.000235556175646477 -0.00304465702998933 -0.00692555012793867 -0.00174221084755934 9.54660108499909e-05 3.97582538711149e-05 -0.00011670682253475 0.00288776069692421 -0.000536557688030534 0.0012544444477092 -0.0049619953705079 0.000597502154466497 -0.0014269033928072 -0.00117001882789748 -0.00335347447126168 -0.000723094488601801 -0.00057714636414845 0.00064593920159793 0.00125359618435376 0.00675611094482542 -0.00517168733167074 -0.00911309259031864 0.00134438163399439 0.00482420102762758 0.0013072365981415 0.0256023916703696 -0.00373427755049718 0.0105346071079801 0.00275982554053594 -7.26978974080681e-05 0.00116375308774185 -0.00023544190746992 -0.00016922550255322 0.000233709219472691 0.00478545386467588 0.00210301313149407 0.00115003574648778 0.0445206698881376 0.0744747656841225 -0.0119690408943746 -0.0337688290809901 -0.00822931323894662 -0.0103702581878611 -0.000100613582789567 0.00151906072013476 -0.00542455505038076 -0.0476655563041003 -0.0104895240362385 -0.0176465737772023 0.00763984775092542 -0.0258957435107215 0.196021396544204 -0.366153338398061 -0.0576441732735971 -0.160013464475801 -0.175996981194559 -0.806359167054924 0.108965401489502 -8.38958937229032e-05 -0.000149161500147094 -3.08481707526936e-05 0.000538186314555185 0.000936956031747009 0.000329862241514821 0.000648334650236252 -0.000369947854377556 -0.000239182441127997
  70 3109.06291085252 ""  39.8877840931675 0 0 0.00139908750537041 0.00186195594548293 0.00091792169792599 0.0154434218523177 0.00254507277528964 0.00583984085014408 0.00573729463024849 -5.28810570861342e-05 -0.000246527416286515 0.0845025279050669 -0.00181674819768701 0.0121087935291958 -0.00983805549448111 -0.0244460619478279 -0.00709243623353 -0.0260196854319679 -0.0613854285179151 -0.0152319230545572 -0.152543900812129 0.0306020424643622 -0.0553843737570283 -0.0515253053433594 0.00526789932431126 -0.0153031637767428 -0.00471106560637979 -0.0154539289071868 -0.00336576721959305 -0.0137217348384657 0.0106637499000569 0.0221218153443321 -0.171082199134409 0.132770679286429 0.234424886714014 -0.075655819576076 -0.224368815124809 -0.058856747034203 -0.767613310517651 0.114491226663125 -0.316414899533773 2.54592017919006e-05 -2.59406797362557e-05 0.000552355155243763 -5.30913445148568e-05 0.000109822784221566 2.29995146204438e-05 0.000558640774773826 0.000153711480532969 0.000254929561971229 0.00161596895995832 0.00225986392553273 0.000117858230915876 -0.00143314431962594 -0.000385850714654844 -0.00032559499579583 -0.000139324677228755 0.00131030434402663 -0.00660552371193792 -0.00589557058890089 -0.00128803338130051 -0.00254439414739157 0.000405425594894242 0.00016683143618612 0.00102164144418602 -0.0146220481375203 -0.00238430508920328 -0.00615572052503842 -0.00530986551593689 -0.0249878490427845 0.00347231933623022 -3.29135465825736e-05 -4.620070296241e-05 -0.000520017423563249 -0.0002007315127049 0.00120398894344397 0.000896527743038935 -5.78488934875935e-07 -0.00151902656250288 -0.000517371309729781
  71 3510.85880692641 ""  0.331944093473745 0 0 0.00078030089562224 0.00299510272543436 -0.000413980425315291 0.00013511008510077 -0.000143473826214847 3.33618908879877e-05 -0.000151668952698064 -0.000202071715865961 3.89506930713504e-05 6.05511188854761e-05 4.43525222563584e-05 1.64637743038818e-05 -0.00705081913042379 -0.0175589687860797 -0.00441619128416831 0.00126490811056422 -0.00114390212943413 -0.00150996295342169 -0.000288715684052023 -0.000580298221522633 -0.000569649796391114 -0.00199272693084236 0.000157928710169561 -0.00129946264448088 0.00068444644826475 -0.00133004981591046 0.00201696180842706 0.000285564619381349 -0.000167414479159021 -0.000112331577907102 -0.00018063995974338 1.63437188522609e-05 0.000118613936480271 -0.000347651831568732 -0.000547024221732615 2.80354852123574e-05 2.1990135192417e-05 0.000265057254546708 -0.000377105509386483 0.00177583908114397 0.000659272058511826 -0.00124974363842594 -9.3318529953226e-05 0.000186270674178425 0.000206810814470773 -0.000190021223278081 -0.000375763827972581 4.12190528732587e-05 6.04633794824462e-05 9.69858810179099e-05 -5.92565069895527e-05 -0.0138501047904988 -0.00301821469548125 -0.00258632250285737 0.0021862487544787 -0.00105922157605993 -0.00107282860068497 -0.000129580905699005 -0.000747591311077191 -0.000347378287809598 2.93000197009163e-05 -4.195872919418e-05 0.000189910857608921 -0.000305159897895952 5.14082603228153e-05 -5.1177987001838e-05 -0.000376794219006191 -0.000157043921874197 0.00029710464891181 0.0296821298534305 0.0593259072437958 0.0184197106643544 -0.422279385286096 -0.833793833525049 -0.22808778101615 0.0019795384637827 -0.00420280216499986 -0.00246518272317721
  72 3679.65224010601 ""  121.740501068695 0 0 0.000621219550577341 0.000243721716158456 0.000119043726021674 2.86933867366263e-05 -7.27418920270001e-05 -1.67335652940814e-06 -0.000166823334496509 4.16696699671256e-05 6.64635384644596e-05 0.000256431787704312 6.00318133558121e-05 0.000101071305562758 -0.00217032929394912 -0.00216131085509409 -0.000773491773633613 0.000231189383676225 -0.000113918095381654 -0.000141919914198279 -0.00119178453789351 0.000530490868756334 -0.000386538939622335 -0.000893526412086474 0.000467453786604134 -0.00108918704596183 3.38509611345034e-05 -0.000335374843144821 0.000236597802560925 0.000778090348429929 -0.000470718516445953 -0.00126402994832098 -0.00163654007882201 0.000533625621762289 0.000336671986903639 -0.000387932247907969 -0.000804948162122543 -0.000270796239366441 0.000525597614357456 -0.00126723451723662 -0.00266156794095574 -0.000375886114719731 -9.36425048669801e-05 0.00103794668947929 0.0194360361250839 -0.0480477493377747 -0.0293903686579356 0.000483174287563167 -0.00108233011584273 -0.0024001855959817 -0.000326041152191052 4.54287942100014e-05 -0.000102068844699453 0.0011620680329084 0.00036679685478602 -0.000768275022999459 0.0014010524393218 -0.00204446043424027 -0.00579767765726019 0.00697636982404926 -0.000618248260533709 0.00654981449153418 -6.13854544774816e-05 -0.000579277761260739 0.00465020277749106 0.00018135997503894 9.47383915760518e-05 -0.000206563601379567 0.000215552289019453 -0.000524518652373592 4.4959907583066e-05 -4.10704747449775e-05 0.000684605718150696 -6.21847049123905e-05 -0.00244944713641674 -0.00351008118341633 -0.00351458465117796 -0.316808236158229 0.77369190571494 0.486409824576663
  :::
 } 
 m_exists[72] { 
  s_m_exists
  :::
  1 11111111111111111111111111111111111111111111111111111111111111111111111111111111111 
  2 11111111111111111111111111111111111111111111111111111111111111111111111111111111111 
  3 11111111111111111111111111111111111111111111111111111111111111111111111111111111111 
  4 11111111111111111111111111111111111111111111111111111111111111111111111111111111111 
  5 11111111111111111111111111111111111111111111111111111111111111111111111111111111111 
  6 11111111111111111111111111111111111111111111111111111111111111111111111111111111111 
  7 11111111111111111111111111111111111111111111111111111111111111111111111111111111111 
  8 11111111111111111111111111111111111111111111111111111111111111111111111111111111111 
  9 11111111111111111111111111111111111111111111111111111111111111111111111111111111111 
  10 11111111111111111111111111111111111111111111111111111111111111111111111111111111111 
  11 11111111111111111111111111111111111111111111111111111111111111111111111111111111111 
  12 11111111111111111111111111111111111111111111111111111111111111111111111111111111111 
  13 11111111111111111111111111111111111111111111111111111111111111111111111111111111111 
  14 11111111111111111111111111111111111111111111111111111111111111111111111111111111111 
  15 11111111111111111111111111111111111111111111111111111111111111111111111111111111111 
  16 11111111111111111111111111111111111111111111111111111111111111111111111111111111111 
  17 11111111111111111111111111111111111111111111111111111111111111111111111111111111111 
  18 11111111111111111111111111111111111111111111111111111111111111111111111111111111111 
  19 11111111111111111111111111111111111111111111111111111111111111111111111111111111111 
  20 11111111111111111111111111111111111111111111111111111111111111111111111111111111111 
  21 11111111111111111111111111111111111111111111111111111111111111111111111111111111111 
  22 11111111111111111111111111111111111111111111111111111111111111111111111111111111111 
  23 11111111111111111111111111111111111111111111111111111111111111111111111111111111111 
  24 11111111111111111111111111111111111111111111111111111111111111111111111111111111111 
  25 11111111111111111111111111111111111111111111111111111111111111111111111111111111111 
  26 11111111111111111111111111111111111111111111111111111111111111111111111111111111111 
  27 11111111111111111111111111111111111111111111111111111111111111111111111111111111111 
  28 11111111111111111111111111111111111111111111111111111111111111111111111111111111111 
  29 11111111111111111111111111111111111111111111111111111111111111111111111111111111111 
  30 11111111111111111111111111111111111111111111111111111111111111111111111111111111111 
  31 11111111111111111111111111111111111111111111111111111111111111111111111111111111111 
  32 11111111111111111111111111111111111111111111111111111111111111111111111111111111111 
  33 11111111111111111111111111111111111111111111111111111111111111111111111111111111111 
  34 11111111111111111111111111111111111111111111111111111111111111111111111111111111111 
  35 11111111111111111111111111111111111111111111111111111111111111111111111111111111111 
  36 11111111111111111111111111111111111111111111111111111111111111111111111111111111111 
  37 11111111111111111111111111111111111111111111111111111111111111111111111111111111111 
  38 11111111111111111111111111111111111111111111111111111111111111111111111111111111111 
  39 11111111111111111111111111111111111111111111111111111111111111111111111111111111111 
  40 11111111111111111111111111111111111111111111111111111111111111111111111111111111111 
  41 11111111111111111111111111111111111111111111111111111111111111111111111111111111111 
  42 11111111111111111111111111111111111111111111111111111111111111111111111111111111111 
  43 11111111111111111111111111111111111111111111111111111111111111111111111111111111111 
  44 11111111111111111111111111111111111111111111111111111111111111111111111111111111111 
  45 11111111111111111111111111111111111111111111111111111111111111111111111111111111111 
  46 11111111111111111111111111111111111111111111111111111111111111111111111111111111111 
  47 11111111111111111111111111111111111111111111111111111111111111111111111111111111111 
  48 11111111111111111111111111111111111111111111111111111111111111111111111111111111111 
  49 11111111111111111111111111111111111111111111111111111111111111111111111111111111111 
  50 11111111111111111111111111111111111111111111111111111111111111111111111111111111111 
  51 11111111111111111111111111111111111111111111111111111111111111111111111111111111111 
  52 11111111111111111111111111111111111111111111111111111111111111111111111111111111111 
  53 11111111111111111111111111111111111111111111111111111111111111111111111111111111111 
  54 11111111111111111111111111111111111111111111111111111111111111111111111111111111111 
  55 11111111111111111111111111111111111111111111111111111111111111111111111111111111111 
  56 11111111111111111111111111111111111111111111111111111111111111111111111111111111111 
  57 11111111111111111111111111111111111111111111111111111111111111111111111111111111111 
  58 11111111111111111111111111111111111111111111111111111111111111111111111111111111111 
  59 11111111111111111111111111111111111111111111111111111111111111111111111111111111111 
  60 11111111111111111111111111111111111111111111111111111111111111111111111111111111111 
  61 11111111111111111111111111111111111111111111111111111111111111111111111111111111111 
  62 11111111111111111111111111111111111111111111111111111111111111111111111111111111111 
  63 11111111111111111111111111111111111111111111111111111111111111111111111111111111111 
  64 11111111111111111111111111111111111111111111111111111111111111111111111111111111111 
  65 11111111111111111111111111111111111111111111111111111111111111111111111111111111111 
  66 11111111111111111111111111111111111111111111111111111111111111111111111111111111111 
  67 11111111111111111111111111111111111111111111111111111111111111111111111111111111111 
  68 11111111111111111111111111111111111111111111111111111111111111111111111111111111111 
  69 11111111111111111111111111111111111111111111111111111111111111111111111111111111111 
  70 11111111111111111111111111111111111111111111111111111111111111111111111111111111111 
  71 11111111111111111111111111111111111111111111111111111111111111111111111111111111111 
  72 11111111111111111111111111111111111111111111111111111111111111111111111111111111111 
  :::
 } 
} 
