# Supplementary material for: Cut-off Scale and Complex Formation in Density Functional Theory Computations of Epoxy-Amine Reactivity
Source: ACS Omega. 2021 Oct 25;6(44):29424–31. doi: 10.1021/acsomega.1c03229 (PMC8587129; doi:10.1021/acsomega.1c03229)
Supplement: Supplementary file 1 — ao1c03229_si_001.zip [file ao1c03229_si_001.zip › Final_structures/Primary/A2E1_A1E2_B3LYP-D3_CC-PVTZ-F_canonical/Amine_frag2_product-7_isomer20.vib]

{ 
 s_m_m2io_version
 :::
 2.0.0 
} 

f_m_table { 
 i_j_atom_total
 :::
 26
 m_column[83] { 
  s_m_data_name
  s_m_column_name
  i_m_width
  b_m_visible
  s_m_units
  :::
  1 r_j_Frequency  "Frequency"  10 1 "" 
  2 s_j_Symmetry  "Symmetry"  10 0 "" 
  3 r_j_Intensity  "Intensity"  10 1 "" 
  4 r_j_Raman_Act  "Raman Act"  10 0 "" 
  5 r_j_Raman_Int  "Raman Int"  10 0 "" 
  6 r_j_x1  "x1"  10 0 "" 
  7 r_j_y1  "y1"  10 0 "" 
  8 r_j_z1  "z1"  10 0 "" 
  9 r_j_x2  "x2"  10 0 "" 
  10 r_j_y2  "y2"  10 0 "" 
  11 r_j_z2  "z2"  10 0 "" 
  12 r_j_x3  "x3"  10 0 "" 
  13 r_j_y3  "y3"  10 0 "" 
  14 r_j_z3  "z3"  10 0 "" 
  15 r_j_x4  "x4"  10 0 "" 
  16 r_j_y4  "y4"  10 0 "" 
  17 r_j_z4  "z4"  10 0 "" 
  18 r_j_x5  "x5"  10 0 "" 
  19 r_j_y5  "y5"  10 0 "" 
  20 r_j_z5  "z5"  10 0 "" 
  21 r_j_x6  "x6"  10 0 "" 
  22 r_j_y6  "y6"  10 0 "" 
  23 r_j_z6  "z6"  10 0 "" 
  24 r_j_x7  "x7"  10 0 "" 
  25 r_j_y7  "y7"  10 0 "" 
  26 r_j_z7  "z7"  10 0 "" 
  27 r_j_x8  "x8"  10 0 "" 
  28 r_j_y8  "y8"  10 0 "" 
  29 r_j_z8  "z8"  10 0 "" 
  30 r_j_x9  "x9"  10 0 "" 
  31 r_j_y9  "y9"  10 0 "" 
  32 r_j_z9  "z9"  10 0 "" 
  33 r_j_x10  "x10"  10 0 "" 
  34 r_j_y10  "y10"  10 0 "" 
  35 r_j_z10  "z10"  10 0 "" 
  36 r_j_x11  "x11"  10 0 "" 
  37 r_j_y11  "y11"  10 0 "" 
  38 r_j_z11  "z11"  10 0 "" 
  39 r_j_x12  "x12"  10 0 "" 
  40 r_j_y12  "y12"  10 0 "" 
  41 r_j_z12  "z12"  10 0 "" 
  42 r_j_x13  "x13"  10 0 "" 
  43 r_j_y13  "y13"  10 0 "" 
  44 r_j_z13  "z13"  10 0 "" 
  45 r_j_x14  "x14"  10 0 "" 
  46 r_j_y14  "y14"  10 0 "" 
  47 r_j_z14  "z14"  10 0 "" 
  48 r_j_x15  "x15"  10 0 "" 
  49 r_j_y15  "y15"  10 0 "" 
  50 r_j_z15  "z15"  10 0 "" 
  51 r_j_x16  "x16"  10 0 "" 
  52 r_j_y16  "y16"  10 0 "" 
  53 r_j_z16  "z16"  10 0 "" 
  54 r_j_x17  "x17"  10 0 "" 
  55 r_j_y17  "y17"  10 0 "" 
  56 r_j_z17  "z17"  10 0 "" 
  57 r_j_x18  "x18"  10 0 "" 
  58 r_j_y18  "y18"  10 0 "" 
  59 r_j_z18  "z18"  10 0 "" 
  60 r_j_x19  "x19"  10 0 "" 
  61 r_j_y19  "y19"  10 0 "" 
  62 r_j_z19  "z19"  10 0 "" 
  63 r_j_x20  "x20"  10 0 "" 
  64 r_j_y20  "y20"  10 0 "" 
  65 r_j_z20  "z20"  10 0 "" 
  66 r_j_x21  "x21"  10 0 "" 
  67 r_j_y21  "y21"  10 0 "" 
  68 r_j_z21  "z21"  10 0 "" 
  69 r_j_x22  "x22"  10 0 "" 
  70 r_j_y22  "y22"  10 0 "" 
  71 r_j_z22  "z22"  10 0 "" 
  72 r_j_x23  "x23"  10 0 "" 
  73 r_j_y23  "y23"  10 0 "" 
  74 r_j_z23  "z23"  10 0 "" 
  75 r_j_x24  "x24"  10 0 "" 
  76 r_j_y24  "y24"  10 0 "" 
  77 r_j_z24  "z24"  10 0 "" 
  78 r_j_x25  "x25"  10 0 "" 
  79 r_j_y25  "y25"  10 0 "" 
  80 r_j_z25  "z25"  10 0 "" 
  81 r_j_x26  "x26"  10 0 "" 
  82 r_j_y26  "y26"  10 0 "" 
  83 r_j_z26  "z26"  10 0 "" 
  :::
 } 
 m_row[72] { 
  r_j_Frequency
  s_j_Symmetry
  r_j_Intensity
  r_j_Raman_Act
  r_j_Raman_Int
  r_j_x1
  r_j_y1
  r_j_z1
  r_j_x2
  r_j_y2
  r_j_z2
  r_j_x3
  r_j_y3
  r_j_z3
  r_j_x4
  r_j_y4
  r_j_z4
  r_j_x5
  r_j_y5
  r_j_z5
  r_j_x6
  r_j_y6
  r_j_z6
  r_j_x7
  r_j_y7
  r_j_z7
  r_j_x8
  r_j_y8
  r_j_z8
  r_j_x9
  r_j_y9
  r_j_z9
  r_j_x10
  r_j_y10
  r_j_z10
  r_j_x11
  r_j_y11
  r_j_z11
  r_j_x12
  r_j_y12
  r_j_z12
  r_j_x13
  r_j_y13
  r_j_z13
  r_j_x14
  r_j_y14
  r_j_z14
  r_j_x15
  r_j_y15
  r_j_z15
  r_j_x16
  r_j_y16
  r_j_z16
  r_j_x17
  r_j_y17
  r_j_z17
  r_j_x18
  r_j_y18
  r_j_z18
  r_j_x19
  r_j_y19
  r_j_z19
  r_j_x20
  r_j_y20
  r_j_z20
  r_j_x21
  r_j_y21
  r_j_z21
  r_j_x22
  r_j_y22
  r_j_z22
  r_j_x23
  r_j_y23
  r_j_z23
  r_j_x24
  r_j_y24
  r_j_z24
  r_j_x25
  r_j_y25
  r_j_z25
  r_j_x26
  r_j_y26
  r_j_z26
  :::
  1 32.1068939253533 ""  1.47149159556813 0 0 0.0339755379929042 0.0119703681280767 0.0130873391541199 -0.00276743261446246 0.0283886330905261 -0.0403236765662341 0.069567278467361 -0.0167397343560025 0.0788058006950818 -0.0707065077186867 -0.0342109237565959 -0.0187480514158547 0.0765780489240221 0.0425273680207472 -0.00516020839632419 0.0482101313480757 0.0626292846837701 -0.0378739905873717 -0.0289859170021447 0.0580860019334099 -0.102414716201379 0.120248341793995 0.000479902498007362 0.025423378190236 -0.00560666373938575 -0.0238742770359999 0.114003017411575 0.126843026377986 -0.0520305353720274 0.146535057286972 -0.0978466544672961 -0.0180452562261117 -0.0637651059042439 -0.122366589751827 -0.0692124889840802 -0.014934334191788 -0.0448096993857889 -0.0624559420214357 0.0408500917800658 -0.0591700114401754 -0.0660014154679562 0.00422098259206886 0.0622203719648123 0.109169292256827 -0.0638861066670032 0.010541007614335 0.005277684426078 0.0211733874281915 -0.0354140684999713 -0.0338290050106678 -0.0071777218720543 -0.106226538584134 -0.0759361827431002 -0.0912833871133606 -0.0992155385326114 -0.139081576318335 0.0687199308672421 0.0571880767634329 0.0115631446008459 0.121805580724365 -0.0753237745351339 -0.108342262699306 0.0551356339591283 -0.0808484223314118 -0.0398617256579825 -0.104287934656681 0.0160977797291507 0.0188991877978573 0.00436901196153282 -0.0113134682321124 -0.0146153722931067 0.0180865601968903 0.0587904651647175 0.099560883518137 -0.054716438393513 -0.0303537293800007 0.0175059592156307 0.0525108477682869
  2 57.6660126179762 ""  0.393829315938825 0 0 -0.0107519285484864 -0.00916813071396841 -0.0130017675783823 0.0244339548679583 0.0395928002446192 0.0253829163625326 0.0575962452853812 -0.0606252833835905 -0.00485773452990777 0.0786126982908684 -0.0163034326679949 0.0209496189083582 -0.0417709936074839 0.0368280810000041 -0.00610125347295408 0.0648502994453634 0.0816499254143149 0.063006762842909 -0.0304213605583456 0.0815483328058389 0.0230045988128305 0.0954758978558246 -0.0218681209219168 0.0531290170353425 0.103928580298065 -0.12225518214376 -0.018496698849637 0.0232605416929118 -0.0732071490447046 -0.041054092333024 0.0987118896519225 0.0296199032241935 0.0486626459941447 0.0353762261683977 -0.0638784009746673 -0.0166350192481182 0.143235536999048 -0.057122612212455 0.0271838437694138 -0.0499324431984039 -0.0497441146679648 -0.0363522062394679 -0.0852924603135289 0.0570394225527133 0.020775628240676 -0.00429027726440282 0.00779893846867442 -0.00161607367195575 0.0658640203908372 0.0784329656433145 0.0364638533322065 -0.0821879529017051 -0.0353031924780804 -0.0559849023959997 -0.0286526788547444 -0.0947121707918513 -0.0261149486240299 0.0396547024549051 -0.0321569671766974 -0.0225741640787426 0.129770280959624 0.0561883820151121 0.0131857633783424 0.0284023085568106 0.120247374117418 0.0686360487467899 0.0921828284476316 0.114216241705647 0.0558648846962557 -0.0716655154693061 -0.0565591164842735 -0.0511418676899438 -0.142593818422992 0.0210296732895511 -0.0164991549779813 -0.103160337131797 -0.0409671139883974 -0.089465183380449
  3 85.4838262508055 ""  0.127321160410887 0 0 0.00715423381885184 -0.0352262971865543 0.0271736919825479 -0.0158552729536871 -0.0100270970640806 -0.0102808697951815 0.024661680623192 -0.0488736554805303 0.0512169370626019 -0.0532942139628535 0.158832540434728 -0.0230842501381719 0.0318741646050605 -0.0322181285031116 0.0179125452872395 -0.0517389757244031 -0.0736043232938246 -0.106913809598283 0.0289029882891777 -0.0552523688435379 0.0615021626408287 0.0374112561078384 -0.0345838095104975 0.0745915357873651 0.0280563231990198 -0.0795913711484373 0.0531585414743269 0.0216943041896287 -0.0427449513346157 0.0475106380361155 -0.0654228529047122 0.114973407713279 -0.0383456388084442 0.0297905953158289 0.254055138466583 0.0578302273774678 -0.152625201536062 0.235666810601895 -0.101397311135846 -0.0205584093651455 -0.0340759877554808 0.0187526168504256 0.00798285641335755 -0.041755726862331 -0.00682866272123895 0.0230726186646502 -0.0216621248596489 -0.0256678929270974 0.0378619542706351 0.0721692450767202 -0.0606180921384323 -0.0475403048761453 -0.0188316990387407 0.00784583283288215 -0.0326180489726318 -0.0371924347711876 0.0285280129218012 0.0635621088184402 -0.0634569753321906 -0.0581561828077125 0.0518180014417577 0.0993626619568329 -0.0831709660127632 0.000418582556223507 0.117644324215863 -0.0195572560836516 0.0723796774519501 0.0729929983664386 -0.105571315923386 -0.0109164014604693 -0.0468759689158298 0.0365028105514719 -0.00508608132910617 -0.0679281895944849 0.010270396956977 -0.0221215663155132 -0.0413661438418861 0.0231528066780823
  4 129.46431228601 ""  0.349639050867277 0 0 0.0143452285020069 -0.00325068162283156 0.00556245133233297 0.00689082751771298 0.0548711768409692 -0.0171821651826145 0.00470630760035228 0.00624985723938527 -0.0905401338996972 -0.027402743502519 -0.0510919697273178 0.00196038691868385 0.0162887130909487 -0.0774297927114977 0.0123686191967278 0.0925236123757091 0.121811208678318 0.00925317578869132 -0.0640001674941964 0.118326508284815 -0.0779571101530481 0.0162825525166126 -0.0328368493779199 -0.262866848478287 -0.0695194444690475 0.150588924777954 -0.0740466007677901 0.0612637195860387 -0.0904065992692872 -0.0156354310774727 -0.0453083650934734 0.112428055157749 -0.0422595705615075 -0.210538010923944 -0.176897244438179 0.00927704388890046 0.145245344159164 -0.168607806540351 0.0594570501278379 -0.0402449028067984 -0.0348274560625813 0.0536698740236179 0.00181883620694564 -0.0556598874961386 0.0229905597067391 0.00577810706675759 -0.0233584014848872 0.00496671242102593 0.0091620377838944 0.0860247578803149 -0.0513336637992714 -0.0670146128393607 -0.0506214891552232 -0.0212164537747539 -0.0983233642397412 -0.0621030533152252 0.10581568431244 0.0504895343040694 -0.0686073506547197 -0.0288558787117131 0.0127989894778944 0.1394617993129 -0.0826684308853906 -0.0274994467695153 0.13811961231457 0.00721504451908066 0.0443728214510758 0.0701440504651928 -0.122817774143584 0.027354177329665 0.0240201169699998 0.0788501299798278 0.0174132354782705 -0.0315316608904018 0.0141144195624977 0.0352780286908942 0.0455985158550704 0.156478035520461
  5 170.477428354408 ""  2.37449942900179 0 0 -0.0385368304588543 -0.0223127723495461 -0.00588902573211759 -0.0264302717676057 0.0510523494750978 -0.00271688608735181 0.0146282399154367 -0.0612261464586284 -0.016936799479758 -0.0181567591777571 0.00867883378910001 -0.00127190560000836 -0.051085943369736 -0.00566527684269487 -0.00444445680596067 0.0462758932591098 0.101545544795159 0.00384171750135847 -0.0981024076954879 0.107031069389469 -0.0137176127756341 0.0126341268641054 -0.0130311992446248 0.169980032772826 0.167434601195222 -0.189077758444561 -0.0708692640823191 -0.100662891303542 -0.00437412198282548 -0.150968598762352 -0.0176532296887065 0.232299974570634 -0.0216796727416049 -0.217463004157161 -0.120191550615558 0.023644854859967 0.190184642672708 -0.117422785117449 -0.00686894673137505 0.049805767312048 0.0611710313742136 0.0418539028719027 0.0866451762872774 -0.0101853886602132 0.000847169081318308 0.0208011895887962 0.0275396774813806 0.0170800578020087 -0.0300652564988277 -0.00374953740161956 -0.0208339676217336 0.0803108745297089 0.103475197669646 0.180741212050737 0.147640082068978 0.129770130377049 -0.058836134879576 0.00125726749378137 0.0476240707132023 0.029809357587611 -0.0795910777944426 -0.00938767811682167 0.0101147718898413 -0.03114592938241 -0.0218298171087265 -0.0667874552938261 -0.0204010766761722 -0.00666210743383644 -0.0384839788989382 -0.0763808560275789 -0.0458409772773757 -0.00714969970108609 0.092961240102999 -0.0880117212651739 0.116369568978302 -0.103610075985006 -0.0756553517763542 -0.150323191292639
  6 219.939423618708 ""  0.961373132996847 0 0 0.0152225326381685 -0.00496099517038801 0.0289605182722925 0.00749718311328975 -0.024696700953856 0.0290216742999071 -0.0208837765607652 0.0246818779770202 0.0102879979085771 -0.0594373245022429 0.0414064185114073 0.0337015633710308 -0.00357889959278441 -0.00831317512694273 0.0365299846123553 0.00294211838806372 -0.0445321680749367 -0.0125081889668327 0.0201980653711032 -0.0365027008803382 0.0414913260302185 -0.079995148971538 0.0278339369756148 0.158486018042214 0.105292783239237 -0.0435060654949142 -0.0392018380186674 -0.113491466195755 0.107390122836476 -0.103755762047162 -0.0964578026354015 0.428479993623349 -0.0619794712868309 -0.38458815898859 -0.115424141388411 0.194557977278039 0.237945483928142 -0.129556018564966 -0.0213290666526915 0.00141676303618827 -0.0164264130811835 -0.0549962294494235 -0.0445824065508794 0.0159372644226597 -0.0288027134799721 0.00355737187346427 -0.01274778539998 -0.0397260076549973 0.0520620345614154 -0.0443186864327935 0.0266993304060618 -0.0101477145715122 -0.0294218962872622 -0.101911653252318 -0.0500989100330798 -0.0307838244420184 -0.0125310467686884 -0.00745817820495957 -0.00843294288994518 -0.0455408091352364 0.101994637179955 -0.0502777499723643 0.00228492508139546 0.0929532808329569 -0.0623689710454563 0.0583709284618928 0.0036799675849232 -0.0493896542897421 0.0843639647729622 0.0620459461993186 0.0124919607245182 -0.00636518237178777 -0.0598004686479319 0.0500138534215957 -0.0972220115029 0.0928073749773244 0.00958204470028225 0.0612316543047151
  7 231.099327198835 ""  0.175067628159331 0 0 -0.00330677342837212 -0.00855343944469901 -0.000397879773330332 -0.00169954804035624 -0.00243724393083187 0.000176168823150587 0.007738937693496 -0.0179206204010021 -0.00138675141874357 0.000440784513436189 -7.61869806494215e-05 -0.000547700531328694 -0.00441608844308244 -0.00761268539515776 -0.000172710124324833 0.000144844662486392 -0.00181686462649615 -0.00124118428047758 -0.00393752826926045 -0.00114630438250856 0.00260095867959629 0.0220666356631638 -0.0138067302288958 -0.0189707991565662 -0.00395588636170028 -0.0130402499577253 0.00334961673673211 0.0168819581206806 -0.0355059579645812 0.0111417485977418 0.0015363832679108 -0.00836219824137152 0.00198616461575161 0.00882834249763419 0.00496623094508366 -0.00241761514294516 -0.00718481650304596 0.00485293699582835 -0.00183895045671099 -0.00789397182282224 -0.00683125233927035 -0.00147182711667232 0.0185584297281985 0.0372380783924087 -0.0121313635697354 0.00226513844837962 0.0113455808617689 0.010309690817921 -0.0112632284116218 -0.00798632340334561 0.00780252904563604 -0.0226915378631882 -0.00669392888629863 -0.0251587699080898 -0.0130925250928763 -0.0307286071160273 0.0145885259542148 -0.0025559724678088 0.023510957617854 0.0323809320808922 -0.0324499690916946 0.493473811038417 -0.253253419568181 0.326518062875708 -0.0859852843312702 0.436920703584548 -0.343631766030594 -0.420856798993429 -0.177653411492042 -0.00567665637833262 -0.00801072471633965 -0.000612478245003856 0.00964147680110352 0.0147692906256784 0.00610026593634624 -0.00401816217983469 -0.00921959452426547 0.000220231209072433
  8 239.983852241476 ""  0.119797581920301 0 0 -0.0205441306040848 -0.0146645329477326 0.016937653517153 -0.00397934512415162 0.031550558540411 0.0444690837426758 -0.00419125179338443 -0.0332880599394233 -0.00896466909289522 -0.0344330591547407 0.037709052728838 0.0539009446504933 -0.0531605012061534 0.00371805247776103 0.0258112876668758 0.0294022419587419 0.0493041758949431 0.0327625298483218 -0.0395242467418431 0.0578023859630363 0.0500917824522358 0.0930503544421383 -0.0926548466715252 -0.455291492837728 -0.326142690459131 0.243044328757202 0.104361980640346 0.238077318809667 -0.253265195954592 0.289375437513245 -0.0545042513431948 0.082490363853255 0.0181490139493307 -0.0857920332854619 0.0142324586083711 0.082901036451872 -0.00619244254297909 0.0163457333318695 0.0703824544971406 0.0373401708082964 0.0360032706613449 -0.0338652641984358 0.00276517871527785 0.0028808533970898 -0.0222502490399596 0.0116390257129373 0.01159525452237 -0.032119691430328 0.0353340713666649 -0.0385986626925943 0.0175103299982416 0.0561047837228311 0.0571366718790137 0.0435109856228865 0.0808162199161226 0.0821093513864567 -0.0857323900506951 -0.0169647474870754 0.0285758883975385 -0.0404047642260621 0.0614714933010382 -0.0776278154605511 0.0247380132048998 0.059676008538909 -0.0647076128141491 -0.00101518424978757 0.00798419653299471 -0.0214588648326208 0.0807143518698871 -0.0219306966754255 -0.0319367138633446 -0.0340009114694034 -0.0123519378821224 -0.0300583908436152 0.000346515093401283 -0.0231361366847227 -0.0578268676229576 -0.104182357540787
  9 283.502542455283 ""  0.0703527841030266 0 0 0.00884827675432799 0.00837896054123776 0.0275330750709738 0.0105805875108535 0.0471608371904974 0.0396475537652853 0.057004469136339 -0.0261918518358689 -0.0947955472061669 -0.110673431226894 -0.0160809732983122 0.0753457921815171 -0.050429826757738 -0.0169458457796751 0.0509709846991049 0.0519114566136454 0.0731528009934637 0.0361252531046191 -0.0140239931809764 0.0751942291037182 -0.0240593664112914 0.0487392239588391 0.0062880196645389 0.0478520851935709 0.241493699245597 -0.0876196993461553 -0.168770667953729 -0.0870439931312045 -0.0273538013713107 -0.254969722934567 -0.164047816122171 -0.311085177400445 0.0194577771052182 0.0747316525849822 0.0936687377242507 0.0307965340770131 -0.352150125628719 0.109718265386051 0.195789010520706 0.00618461876024592 0.011673210135648 -0.0151819681253199 -0.00806179103696944 0.00216864408259641 -0.0198644002578205 0.0032898524581086 3.41097518176294e-05 -0.0243103360956777 0.0295792796791119 -0.0210663911686878 0.0121089611140404 0.00972433552864453 0.0118562715007783 -0.00664383306189984 -0.00652112414867303 0.0286114348153379 -0.0147927649827907 -0.00560754068698712 0.00388912304273381 -0.0296212714253521 0.0603917922258168 -0.0405028771034545 0.00587518875942032 0.0474688645927316 -0.032353999569569 0.0177798095180698 0.007645779509754 -0.0120037981559732 0.0557949981005945 0.0147853222370503 0.00329155025181298 0.00951385602741415 -0.0146397900706156 0.000210642445086623 -0.0266357833748822 0.0175560910643527 -0.00140694491202112 0.00585080615580956
  10 293.074141246866 ""  1.3596627305878 0 0 -0.0389635074617102 0.0460644728681459 -0.0160578071417993 -0.0283981116323955 0.0825944770631363 0.00785835923557983 -0.0744838250435068 0.0742048646716788 0.0312377204210794 0.00373932171695788 0.0102551115668519 0.0132811909068461 -0.0493563051626921 0.0783655695039193 -0.0138679288502757 0.0294003258771889 0.135800062813376 0.0446227040782525 -0.0919688015952979 0.134811260503132 -0.0124137016783651 -0.120453882021324 0.0630095460735523 0.0933983076564711 -0.0680385286151934 0.0396702810399554 0.0323895404558566 -0.0801482338727116 0.150956688098905 0.0142053658760395 0.0171671921922548 -0.0642920074156807 0.041923400866556 0.0482516942301802 0.00976477571697083 -0.056515092788336 -0.028488129648629 0.0206866035042039 0.0571206561996903 -0.0300744694501875 -0.0708039604840386 -0.0105596222217575 0.0796311879776257 -0.0640370428522634 -0.018193218990499 0.0373634496076098 -0.0471191904788964 -0.00143237775061291 0.0840433659834096 -0.0282501296069293 0.0245256395278072 -0.0671478468288876 -0.077147930310543 -0.0856474353637897 -0.0294530897632766 -0.151152791602807 0.030131882005936 0.0665708624668173 -0.0637306257939548 0.00776383846389599 0.148401889232916 -0.0196857832030891 -0.0147506814065943 0.100301103326728 -0.0154578469803773 0.085667792352738 0.0595804441344982 -0.0272831045594269 0.0594935820810735 -0.048490491651267 0.00387028062007337 -0.0428281830859252 0.103928020964715 -0.0829612357595341 0.0430083185267392 -0.0716802384962219 0.0340755112895101 -0.024406711192025
  11 356.442899698721 ""  0.323848737864861 0 0 -0.0152939393413109 -0.0503232331499891 0.028186107539856 -0.0371361269162214 0.0591410628489664 -0.0435648400738215 -0.0327564470414376 -0.0438555190278608 0.0312234810575154 0.0476432517689025 -0.00764273169051588 -0.0600824651921797 0.0481785907866777 -0.124325809560062 0.0142388973020038 0.0825010540690049 0.139443350435965 -0.0374099850890588 -0.140478141865315 0.141086564771372 -0.0571735013392964 -0.0471222009245217 -0.0437869479791334 0.0662869350806501 -0.0212629401324058 -0.0664524666125537 0.02789025190914 -0.0397870760174701 -0.00841927993707363 0.020577788641092 0.100099471866675 -0.0735275877492891 0.0283571988608401 0.113449375384668 -0.00821692822887482 -0.163389246422663 0.0367734322631781 -0.00287259307959019 -0.0549212315555162 -0.0142619090856131 0.0568274570036239 0.0210303205343343 -0.0297210407342291 0.0117063687774331 -0.0640959270619617 -0.0174884990935956 0.0124666351150428 -0.0664035222111763 0.0534868706552808 -0.0366291005603672 0.0303909836211492 -0.0182765911141478 0.0835567882764174 0.0720562502842617 -0.0689336566908081 0.149116382087847 0.011561031577815 -0.0359326122865324 0.0175862297771442 -0.0815811681661572 0.149116968237355 -0.0875340172256558 0.00620042582111494 0.107510971626929 -0.0658155838045921 0.0595982755367651 -0.0127211631734797 -0.0124617596339579 0.157583422187548 0.028128062588493 -0.00490903882154662 0.115166186697902 -0.0384091015946094 -0.000693996728165982 -0.0590636652330156 0.0543757985287443 -0.0350110047829514 0.111399476857544
  12 401.178209661916 ""  6.58107735082585 0 0 0.0287351877762809 -0.0494557612277023 0.00537843879643034 0.0364796435022477 0.0708349410269584 -0.00852249150058038 -0.0741026912829561 0.0224087021329258 0.0211686911312832 -0.00593738146454198 0.0149911837746448 0.0110235380785472 0.0253402293661691 -0.0579162307412852 0.00838887588024417 0.179568334477623 0.160910025022078 -0.0174308990858811 -0.0944162601545363 0.175569754063455 -0.0352929725700753 -0.198177867315759 -0.0430356238874603 0.0622661266793246 -0.0897372266381701 0.0535434901691977 0.0249685107267153 -0.0679151269963662 0.159302624975425 0.0111149045584962 -0.0301730995516974 -0.0661552581979683 -0.0198277308206318 0.018566521554009 0.018877691922903 -0.0167921827643997 -0.0590407205792321 0.0311834627138146 0.0886443656114207 0.0654326991863992 -0.0363039662590683 -0.00207805076355262 -0.064889074615006 0.0555968433080653 0.0522371133172843 0.0531535196747598 -0.0241188135345926 0.0200932047976499 -0.0207933891857099 -0.0242889348003358 -0.0739730256424253 0.0815611620414361 -0.0200042252652273 0.0537597107298501 0.0993708734128713 -0.010124182130456 -0.0356140639109321 0.0677677467807698 -0.0369684107592144 0.0141858853183724 -0.165223907057348 0.029975577049885 -0.0261942541338502 -0.0345169414074419 -0.0429378194526121 -0.144420747847729 0.00942893925064242 -0.0810555674597916 -0.201653012909027 0.0297398239350414 -0.0618950382135171 -0.00949445183430072 -0.137043474696144 0.0860143257761239 -0.0973797042563628 0.0233811308732779 -0.0707749344095543 -0.0454353383313048
  13 430.67824235135 ""  0.909363526931235 0 0 -0.0803984657269797 -0.00736732996716905 -0.0293265596100363 -0.0657351475291572 0.0339481367592981 0.0126641445642554 0.00052038662065528 -0.0932541960084756 0.030262577917428 0.0007627107266697 0.00725358843708954 0.00526803503782724 -0.101174143247357 -0.017988484298567 -0.0181324331117786 -0.00951216873832971 0.0798679968705982 0.0333620127363007 -0.126911834937697 0.0802605532225364 0.0214984077609703 0.153283732453867 0.00985542512604232 0.0667828149600862 -0.0174215198603788 -0.239586098410567 0.0556951569210887 0.0246230257222446 -0.175281367849167 0.0675945492135457 0.0332447500926176 -0.00570098837534151 0.0580125427061195 0.0217873900952292 3.87313588842421e-05 -0.0409085971711297 0.0126305874537968 0.00133096213538233 -0.00451954207021105 0.016958348361813 0.00201378584591388 -0.0495043155868954 0.00427186917683306 -0.0308583883324911 0.0680833747840985 0.0358472831347777 0.0327486315661298 0.00996021042919623 -0.00691169221039714 -0.00622785061785298 -0.0227439851184092 -0.0314693558465907 -0.0348214898621935 -0.203125520205312 -0.0266466484131571 -0.126422325980555 0.045058835369375 0.0109570181724473 0.0403740240805242 -0.0155642376448494 -0.0807882221165249 -0.0055344549057994 0.0161826124430325 0.00321409011071883 -0.0391249873148885 -0.0835732527573551 -0.00821957095000905 -0.0276002515873761 -0.0538243156598324 0.0688548025033369 0.0787416849462084 -0.041778562629536 0.0895425017671354 0.187793947028637 -0.10755082392075 0.20662896570398 0.0359644635746848 0.179958428321175
  14 489.301079466019 ""  7.66564567369835 0 0 -0.0208193057997303 0.0624215980405216 0.0272383589417948 -0.0620139444316694 -0.0225381285718841 0.00488486504272462 0.0451800027281244 0.0369667433978702 -0.0198878286581497 0.00619298115969933 -0.0119165735957117 -0.0190766854892903 0.0063882142712919 0.0678339195835548 0.0179964133423323 -0.159214731955666 -0.0820833133473816 0.0153043466648626 0.0358768738409636 -0.0979751168774809 0.00839387108647566 0.0955720020568543 0.056331174783994 -0.0646594759937062 0.0913626172127309 0.072286849120686 -0.0456091950658982 0.0126246857138646 -0.0608622392448096 -0.0442918660993081 0.0569985938697509 0.0250320262357369 0.0577652824875183 0.0204205071219199 -0.0178394215178694 -0.0560863239796823 0.0510471795121889 -0.0251581993216931 -0.0858705672753137 -0.0176870285803898 0.00375401913385976 0.0375404589709036 -0.0389539883753078 0.0206187968692117 0.0555135818544862 0.095486913993591 0.0195183386460337 -0.0314827653166855 0.0669354514632886 -0.0823071901849926 -0.0795944437011849 -0.0892004585352014 0.0407538936983888 0.00247894713370658 -0.0302735666391166 -0.0295257733494415 0.0658683121609274 0.124026598246934 -0.0199737868174047 -0.0740753153235002 -0.0592735388070117 -0.0880508089600173 -0.00918872632302967 0.15042182424624 -0.194592626885583 -0.1972824840977 -0.00341188814427626 -0.148508123883436 -0.0837998894122462 -0.056302199484817 0.00862834854207728 0.0441079237157464 -0.139430609357243 -0.0441531164789126 -0.00570901148524818 -0.112170617264228 0.0291280144982622 -0.0380785342513529
  15 513.510121715147 ""  2.34422223308418 0 0 -0.0415820385998565 0.0443093419716471 -0.0114205404737505 -0.0598807869203487 0.00114789305989246 0.0142866810400721 0.0188087862626441 0.00325281654377279 -0.00013544906156491 -0.000678849538594532 -0.00175952541812788 0.00368557373420758 -0.0396842378295287 0.0495836326826337 -0.0105909101490452 -0.103585402542623 -0.0196525676721894 0.0324047806112119 -0.0221864590642987 -0.0284429179457488 0.022362781134479 0.10722221051216 0.0558253382117691 -0.00626904560784619 0.0260140648440942 -0.0417695661904766 0.00201021327292488 0.0166453243589775 -0.0772676555296073 0.00669418626535157 0.0360189033295462 0.0171092342599568 0.0602686827737369 0.0100877593974081 -0.0098830878108517 -0.031292497992772 0.0296262627540195 -0.0125726498182472 -0.0334588270484819 0.0638774660835262 -0.0308319833526824 0.0621827943278405 -0.0250325141027559 0.0335675468193836 -0.0581151158166998 -0.0210776316327812 -0.131646815607158 0.0319181761742785 0.0225934687795139 -0.000880224196209872 -0.0154050549174126 0.251425995097444 -0.0816397926677212 0.25274138493629 0.123322565775687 0.157474354619926 -0.0710522815819104 0.0325891840231155 -0.147924088580941 0.077291755137798 0.0906343196242873 0.0456667259150231 -0.0779875192838442 -0.0668374644434666 0.112025505742543 0.0940389913248509 0.107024692385851 0.0250391895641146 -0.0885674101720027 -0.0020233777211627 0.0377935905415269 -0.00558927196815416 0.0294056736780093 0.245333730180526 -0.270489318837733 0.0112778634361373 0.0392919337904403 0.028467242976814
  16 570.174473599312 ""  67.9496983463122 0 0 -0.0226182510530851 0.0127018663826604 -0.00235387238426027 -0.0421264285966403 0.00925320171919775 0.00798193089202731 -0.0043737893603158 -0.0124966141853838 0.00358444761217187 -0.00153368050350826 0.00154961692234736 0.00117804755279839 -0.0241862560110529 -0.00969856677361056 0.0020452719321945 -0.0277806432974953 0.0217844380958209 0.0143536569448378 -0.0547266973627811 0.0190377755165015 0.00864440504160912 0.0570538639760701 0.0257097533202871 0.00580270486716192 0.0036787046421064 -0.0601203354239411 0.00488799714618263 -0.000674937839174426 -0.0671748708008044 0.0144591687656015 0.0288320980867945 0.00026001908259468 0.0496578605059728 0.0163404252381509 -0.00244507832123217 -0.0345986989022905 0.0153970182302772 -0.00456389476242723 -0.0210885352415033 0.0341872113682572 -0.0250316927826717 -0.0158668203316077 -0.00886563765262481 0.0517120902175931 -0.0333749545367018 -0.00018897376002462 -0.0385406671453045 0.0187507995381638 -0.00773633021377401 0.000672301868685977 -0.000262517475161435 0.0932785149670335 -0.0815950309690609 -0.033144978749786 -0.00767669851741237 -0.0132800227485835 0.00493288737739634 0.0217697056359793 -0.046700538452337 0.0406699439083906 -0.0353249790839485 0.024948510709638 0.00291995312631346 -0.0593030244933593 0.0367965979695756 -0.00769474220851453 0.0421319524384968 0.00589369325756643 -0.0607533732729658 0.061508444758219 0.0396148783959084 -0.00408921588568404 -0.312266036454826 -0.633701565826044 0.46399351020894 0.0580882252306806 0.0315867232676539 -0.0235171236406455
  17 606.243591020052 ""  4.17182651643021 0 0 -0.0207297054287756 -0.00290663394000108 -0.137933287084566 0.11083793514946 -0.00772511191472513 -0.00845656137985891 -0.0335029057420728 -0.0427256650533102 0.00163937506550663 0.00802744651238142 0.00313820166291245 0.0440195507069158 -0.0555007588727974 -0.0585720523638968 -0.119714049444652 0.0265334533791866 -0.0444629242943752 0.035625221748536 0.131533331777847 -0.0340590501027655 0.047351375863004 0.021292622639051 0.018972583681388 0.109175454277372 -0.173552937313556 -0.249705540843526 0.090571227176706 0.0724904996569381 0.0625647763059177 0.108020385226389 -0.117249899346915 -0.0155344906920421 -0.151227776937688 -0.0719276084553778 0.00503531586839292 0.168031333532865 -0.0619576993739462 0.0194657606589014 0.168739676895682 -0.0265938006877383 0.0175680856246085 0.0743668918885576 -0.0160949671859535 0.014056992075633 -0.00895813174408105 0.0119094966265207 -0.00605342079302616 -0.0151299455807221 0.0345393703741083 -0.0262301113100007 -0.0270886461805695 -0.0175685132385357 0.018234194734568 0.0881276610074038 -0.0396316672039003 0.0562586809322166 0.0625860221450885 0.047884900966903 -0.0369073080375734 -0.0251686912063753 0.0350987195699402 -0.0421287667889717 -0.0187592960167206 0.0679068078525378 -0.0580838940441534 -0.0419259102959399 0.000569630266782918 -0.035604102032792 0.00608134680028458 -0.0366698458424871 0.0663865441738849 0.023468444954276 -0.0603626281685013 -0.0696708681982146 0.0382172603183254 -0.046597961292969 0.0918709434730489 0.0669635536139748
  18 784.65930302308 ""  21.6994925716418 0 0 -0.00873413480723744 -0.00927209987165446 0.0587174470520143 0.0476492511292225 -0.0661516132010574 0.00389855724234193 -0.00612981907585946 -0.00340886510489535 0.0207095621990711 0.0049240518518034 -0.0249097905761014 -0.0360242057069028 -0.0425673020183124 0.108995688972942 0.0531461880589672 0.311824937280827 0.154695199129123 0.11402387956379 -0.176189609845817 0.139502016719435 -0.195820926060799 -0.00402741741759433 -0.0237835455828151 -0.0628665764216272 0.0957696972327461 0.0990892466776112 -0.0392407573998411 -0.0815844711758626 -0.105961712936356 -0.0505682816589862 -0.026022103859551 0.089263097822976 -0.0973800468890924 0.0594525959839851 0.131066854826389 0.21649580993954 -0.0893783697262821 0.0788834721295051 -0.251032081338839 -0.0445037407516753 0.0125264594973148 0.0225309207075998 0.0073142896117396 0.0120993626306237 0.0140107942731952 -0.00742847257692366 -0.0102387329226127 0.00207525472444341 0.0223516263484638 -0.0143652543217098 -0.0209479767325703 0.0261464634131578 0.0205339222555247 0.146386665990601 0.0431072833299149 0.0985893618492786 -0.0853986674727191 0.0376605609473475 -0.0346018531426645 0.0173996709519014 0.0324470209907366 -0.0205339547186421 -0.0231172934208795 0.0340314512851985 -0.0235638379495583 -0.0211802640765326 0.0119424939181658 -0.0165708183262634 -0.00906234695256193 -0.0408029058698784 0.0350909538730505 -0.0718057800903105 -0.0146786434795204 -0.054433658391728 0.0711377934664941 0.136124417344159 0.0582865168731132 0.385643676485058
  19 805.274973180485 ""  1.98497901861694 0 0 0.0103057591221421 -0.0427991659558707 -0.103944876846491 -0.0873272324397029 -0.0503716790609103 0.00210208684733646 0.0668040619838148 0.0787490100595819 -0.0260534205630877 -0.00652775025386746 -0.00898621455850302 0.0772422941819825 0.0646660472272758 -0.096487606056453 -0.114570791438415 0.0890877829048125 0.12322563980122 0.136161887877352 -0.268774989287712 0.108776683099081 -0.106827455313837 0.067018883339064 0.102571682074866 0.0588707996398244 -0.0481451622029884 -0.0383955087639404 0.0413785120143026 0.162595068494733 0.208882442305174 0.0623936740601413 0.0583515943571945 0.112335009119571 0.170906167940165 0.0844511055592649 0.107454747339247 0.187263524228162 -0.0237775973736278 0.055877415341395 -0.177279825517763 0.017353416564516 -0.0201407054426182 0.0284755629743804 -0.0118145552291562 -0.00926519657419375 -0.0185713089581822 0.00690372077357253 0.0327010555866329 -0.0185031248157904 -0.0193045848251363 0.0203632526610928 0.0142780263613199 -0.0290027046232065 0.018562364838963 0.0315011881610512 0.0395418816417233 -0.0452268560152556 0.0261192097703458 0.00474273937013987 0.0160782090464979 -0.0523934137451375 -0.0334185103606296 -0.0099663911713437 0.0389921546367833 0.034223778083765 -0.033402027875435 -0.0160307207887094 -0.0771054706045638 0.0075292196678258 0.0721141785312059 0.0131654618200823 -0.0409702059592977 0.0143221314356633 -0.000593118467036266 -0.00411540909891456 -0.00946650583891746 0.0211312750889755 -0.030699891042367 0.0609922330901934
  20 822.194825431637 ""  40.4770470552285 0 0 -0.00854270793054567 0.0340098826392534 0.0108952632386579 0.0259726335730646 -0.0497223762156134 0.0068146150584195 -0.0354938157197204 -0.0255492055012172 0.00440560489744582 0.00520877837710285 -0.0228450617304197 -0.0105724723948133 -0.000665672719800301 0.0156047890771687 0.00884847796700657 0.198952516894279 0.119533209375529 0.131203168868969 -0.141275669545885 0.104780806604187 -0.156380019916098 0.0400992075391869 0.0131808118178064 -0.0167388235760194 0.00800152977469254 -0.0425353520996206 -0.0136556748115524 -0.0581511071812379 -0.123418680148131 -0.0083055466073923 -0.0229089621294023 0.0965041988562189 -0.0669481215647827 0.0498867538295526 0.105881767196889 0.189514327455021 -0.0769531658727357 0.070158358501174 -0.206598211737923 0.0310274405357172 0.0175497001411051 -0.0133057613058464 -0.00364083235475802 -0.00493616089830573 -0.00642610432944314 0.00171844293152455 -0.0198203033421522 0.0163879958885952 0.00235559747593149 -0.0090457483899316 0.00117634365064572 -0.0147313031050168 -0.0491291149234965 -0.213863689429444 -0.116942708745828 -0.0869894456519295 0.144942867978629 -0.0428103645250256 0.0168386946269813 0.0243768385332263 0.0146172552143129 0.0193248677823739 -0.021278900572611 -0.0527573188772637 0.046735229501776 0.032806565619129 0.0605724009961665 0.00746081307705306 -0.0521332118788278 0.0134216927441202 0.0411728245205579 0.0585688035003821 0.0138410173356086 0.0670204293968289 -0.0780835065091754 -0.252361164938496 0.0233695052805151 -0.597641885039765
  21 860.817130943857 ""  11.2670280035718 0 0 -0.0205654552554297 0.0296747575662132 0.0278269884116273 0.028721636080309 0.00494983387722075 0.00938628327069727 -0.0242683222607784 -0.0100899178488284 0.0140833100271588 0.00301465804480125 -0.0029394174648273 -0.032491483361932 -0.0486569150050402 0.0840732679942167 0.0330360847889969 0.0172255450480586 -0.00211148727148164 0.00965227775064163 0.0384950608824602 -0.00226209641558381 0.00655956294885398 0.0240576255981838 0.00693328971280479 -0.0328308347801668 0.0457331304334115 0.0206453374114497 -0.0220820760078468 -0.0742815337099277 -0.118414080234363 -0.0284138477058599 -0.0291850151779887 -0.0148185888826257 -0.0830907327717064 -0.0176257283751716 -0.00609252427880061 -0.00871836984954472 -0.0160097169028533 0.00124746861545815 0.00285227671304874 0.0830683900474949 -0.0544640119105307 0.0889159454559066 -0.0512853977733521 -0.0388089783965957 -0.0918577961337082 0.0551652334575012 0.0601311688111623 -0.0101537143002376 -0.0382903757509141 0.0637343273239406 0.0460661809028355 0.0153128096473377 -0.0564314974107819 -0.0238369960242889 0.148088348510079 -0.243756039443581 0.144889350232406 0.0790141990253775 -0.028200827209126 -0.143754542605969 -0.164568693468459 -0.0121647361796045 0.157233800170256 0.113871373091883 -0.110955769637838 -0.0899475018608677 -0.203409252140568 -0.00800796337671341 0.158497905085912 -0.00994163740791473 0.00285841947971992 -0.0221693344179565 -0.0274543667886 -0.0256730471879279 -0.0741937596441572 0.0174045632234208 0.00871746434914086 0.0498061839698152
  22 909.894901247585 ""  7.92071272643751 0 0 0.105886829050797 -0.0111606681725402 -0.00345813478955964 -0.0474245975217981 -0.000397525001128521 -0.0383147249359667 -0.00836835497044903 -0.0966571654654793 0.0158719819649747 -0.0209837097237428 0.0119891737925384 0.0793708164259383 0.163315380873691 0.105225411250604 -0.0479915555795341 -0.011798790948884 -0.0137896880631249 -0.119823345530251 -0.00517589682507138 -0.0193913015364242 -0.110392749971058 -0.277196071155915 -0.276836362000781 -0.0438280846010662 0.0018234720617863 0.12719651812619 -0.0183578246943157 -0.0640108917140739 0.0708484941276571 -0.0667947196946908 0.116229364367675 0.031969696340917 0.293993843244087 0.064211952657959 0.00352015551774607 -0.0639191564506319 0.0799519694721586 -0.0256997461905947 -0.0296745792566258 -0.000845491755127069 0.011337681879883 0.0624305858166277 -0.00863208895517555 0.00189209950132652 -0.00760318292885879 -0.0160032340581386 0.00718163541650749 0.00584833859302684 0.00973689657210279 -0.0031230171529013 -0.0272758215292329 0.00815552973203478 -0.0444418252883664 -0.0378265027217941 -0.0241324146767095 -0.0583838349641559 0.110418917934105 0.00660757977246821 -0.012879732297011 -0.0020655908132213 0.0710412259814671 -0.0470467696714089 -0.0360162144394138 0.0567144530935116 -0.0309956108238238 -0.00786068534922146 -0.033788352109637 0.0115113991628412 0.0559579440818623 -0.0168369287451076 0.0720339872936906 -0.0587589446347146 0.010928437023786 0.00533047563199473 0.0147632321296073 -0.0538716833289294 0.10539586750339 -0.0783718604559281
  23 945.585364447739 ""  8.20339500914692 0 0 0.0188225488106095 0.00483672408680148 -0.00495825929033231 -0.00650301888496157 -8.47692139834845e-05 -0.0197710468284813 0.00111695458544963 -0.0236876520100554 -0.00268600085257528 -0.000180018004853413 -0.00258084729272853 0.0251584792869038 0.0450247900558623 0.000677836584190138 -0.0157412181298628 -0.017019942929957 -0.00166459840588985 -0.00579206988576787 0.0183732023365355 -0.0117443394466938 -0.0610906669335846 -0.0636547059710725 -0.0617581664407222 0.00241364407987667 -0.0238611401243603 0.00657425183569971 0.00456449437128002 0.00575815083378006 0.0435353370131955 -0.0047199147805875 0.0219015198435586 0.0234649552668799 0.0575598163026151 0.0216758026907913 0.0169203243847091 0.0338677309764421 0.00749041592171715 0.00359255677437526 -0.0233225074875616 -0.0545612543388297 0.0414377813642592 -0.0590814203160773 -0.0194195140791286 -0.035878118205612 -0.0586386458281699 0.0822164101209477 -0.0298749737008017 0.0469229859162259 0.0351111871187373 0.0156157482710647 0.103122265093956 -0.0402123795181304 0.0836326907777494 0.046104165244864 -0.0824828711235269 0.177854098187258 -0.107578250739561 0.0915959855900815 -0.0707891908924118 -0.0135692989808527 -0.410236419414309 0.181871098946612 0.249020963445109 -0.0866693962911569 0.00341086860732568 -0.144583229941772 0.135596273925669 -0.147029780347791 -0.285940360134599 -0.0153248716795585 0.01638164767043 0.0112479665418321 0.007598544360917 -0.00478214792247697 -0.0604477004504529 -0.0149374820633689 0.0306170255170548 0.0473899906558188
  24 954.729344002192 ""  19.4907795782409 0 0 0.0168223924958887 0.0511439350030784 -0.00615733021373475 -0.00338402995053679 0.00388852527107262 -0.0195854082827559 -0.0431094537784926 -0.023937795628536 0.00156451809586053 0.000915881670304998 -0.00424648359020303 0.023472197094772 0.0615545190781472 0.014542904982115 -0.0160453098222231 -0.0242385794947539 0.00794399539628362 0.020110192884333 0.0252662029252044 -0.00766151152303422 -0.0786995312337051 0.0356753596915112 0.020342413250165 -0.0069663420028385 -0.00900230886098314 -0.0689405715789925 -0.00916009377737322 -0.0597071513883401 -0.121177161791208 -0.00511963271617397 0.0156066756064471 0.0317044811015479 0.0431311861158723 0.0222863785433405 0.0217450409768967 0.044948874709469 -0.000193200601848193 0.00945266883876103 -0.0335372536721025 -0.0570543357261525 -0.0732732923570345 -0.0471325597457591 0.0342876014996921 0.0106850600619232 0.0501185692750421 -0.00395920850222088 -0.00812920817629918 -0.0525901204536179 -0.0307136961619101 0.0652470562157828 0.00420115164566571 0.182131379044718 -0.110300133083136 0.244170966221847 -0.00584321486756114 0.248528991793928 -0.241745325829476 0.222046620805814 -0.160184087107402 -0.0492037143588917 -0.0652432690899813 -0.0773528355866867 0.0986897732388066 0.189349307467948 -0.152327163101725 -0.104071244124911 -0.265959163423399 -0.0011861934414921 0.222163349521076 0.0466144773137155 -0.00343597296521557 0.0255071689822109 0.0210509787184829 0.0294163251543264 0.00364173703424581 -0.102063636318902 0.0662972059310854 -0.136366262408804
  25 993.202723174802 ""  0.912144718615512 0 0 -0.0298479071439829 0.030030380025768 -0.0233746742869746 -0.00911402132409977 -0.0136302921577963 -0.128283913307737 -0.0458709070287783 0.0181434125293873 0.0476068327794844 0.0510295020649434 0.0157806657359259 0.103734331759583 0.229558963318431 0.0856242637824497 -0.123811032402084 -0.0253629261202894 -0.0121357920821959 -0.0982173329180406 -0.0146845938487326 -0.0155733112066577 -0.0826016272754856 0.13840610594255 0.086631005530009 -0.117423920953312 0.196876692491235 0.089744627929141 -0.0759053909226872 -0.208695746927379 -0.326725777924366 -0.0949237674535738 -0.0305787861087846 -0.0157801471417148 -0.0196719340392476 -0.012086426145987 0.00685520223728032 0.180696872463538 0.000210155546104106 0.0249943781269836 0.210840829385739 0.0246006401720834 -0.0041063188691448 -0.0174541492248224 -0.00135134167852883 -0.000128452778197239 0.000331610581123065 0.00311242695442523 0.0130400739491478 -0.00559081904707578 -0.00533870422760976 -0.0202678618726919 0.00276095897921766 -0.0428061133648143 0.0469370935664613 -0.0177117535861288 0.0600704002123059 -0.0594828870230144 -0.0118202849691663 -0.0867779462910763 0.0819838389926794 0.00632178566125755 0.0352849009319234 0.0269629251106998 -0.0437508948408438 -0.0807573088184038 0.0636586875121903 0.0608201838452436 0.0750456232811791 0.0173595430530233 -0.0502862849248768 -0.00675342266488295 -0.0371109587470157 0.0281094393421552 -0.017073916360174 -0.0127991594827094 -0.00415948617212194 0.0347349095505748 -0.034831149473064 0.131076468061874
  26 1011.06835324295 ""  6.86172821648377 0 0 -0.0187382846564094 -0.0994912352201106 0.0119917887711342 0.00400045106212211 -0.060839389766417 -0.011508252220395 0.012187851545972 0.0712414754958849 0.0190319541260023 0.00226508065140097 0.0487730590367945 0.00996383047402509 -0.00776900251709118 -0.0908758849651409 0.000641407664061941 0.242620187568386 -0.013137908719455 -0.268487081631217 -0.21487879289065 0.0705622599201676 0.196535088588403 0.174241103426599 0.15384370318034 -0.0344178096588561 0.124636135929188 0.0410646913754729 -0.0272979365862389 -0.0303368177238417 -0.125196095952035 -0.0080868231956104 0.0021737123599259 -0.130222874125939 0.0267150470504138 -0.0613080595641232 -0.0959909819466901 -0.19334253873157 0.0703537605485775 -0.0461282477755346 0.244228833593242 -0.0435693327172081 0.026993373033601 0.0372878557871486 -0.00371406094804876 -0.00235686740734376 -0.00819064987901706 -0.0109127711155117 -0.0162970464805575 0.021935582606779 0.022801529146615 0.0199938521207882 -0.00400926120721054 0.0448208995430664 -0.0638967120940115 -0.00799331314388055 -0.12551768674083 0.083611859572783 0.0593964327876057 0.0934155893104022 -0.0992276627994588 0.0042483394211551 -0.0623343346413222 -0.0215574938908556 0.0622487559154901 0.0995987513162001 -0.0804815366636913 -0.0978665265186354 -0.0596684108225405 -0.0405712780534159 0.0173949026286419 0.010042300943105 0.0410451735014999 -0.0462981685587609 0.0452029046463301 0.0287064075760064 0.0193222898040088 -0.0352288965376795 0.0112210164547303 -0.228395515174702
  27 1029.99793825586 ""  3.71042868914291 0 0 0.0102891642632819 0.0263088177213391 0.0474772833056299 0.0630660289113227 -0.00504212044910679 -0.0345482260913119 -0.0571384979135407 0.0259448115342631 -0.0441990379865976 -0.0603972153488883 0.00283312868088232 0.0422531753212819 -0.178798641846743 -0.0844162876227453 0.13041201790552 0.139646113140731 -0.0418532122131146 -0.241097164992134 0.153260558310291 -0.0365928317388113 -0.262764349185988 0.204468563503441 0.214396704417707 0.0833525650421734 -0.124782390556762 -0.295383293126329 0.0303030108528217 0.0680621581596531 -0.0958152861597392 0.112526481525094 0.160858085038318 0.0554007965739667 0.379418418813733 0.108713438413601 0.0200276328198162 -0.169846692101546 0.114829590076195 -0.0572724866481256 -0.171448823195352 0.000279559089421297 -0.00254294641402061 0.00975698180130131 -0.00705839607754167 -0.00423730833954452 -0.00781199846522343 -0.00027649307292527 0.0176675462946587 0.00837918038406087 0.00508531759134561 -0.0138456776538498 -0.00330052483725494 -0.0419563185767201 0.0380005472146135 0.0268550803319259 0.0568572605854041 -0.0417409867290194 -0.00857553446365068 -0.0503918126198521 0.0536698743629006 0.013497090933924 0.0228623017562904 0.0123677075927449 -0.0266076158468581 -0.0313514208264518 0.0257249133244364 0.0211241705018272 0.0473864660061407 0.00368006797537995 -0.0343940624003377 -0.00415345725470967 -0.0239537174599222 -0.00892057395305705 0.00569638278728349 0.000700275445681539 0.00448807689370486 -0.0201655035178623 0.0180755304618052 0.0532645849589101
  28 1070.23556723953 ""  42.8246613413694 0 0 0.0207487704033651 0.0205944884466535 -0.00949853066302842 -0.0157174102019651 0.0157075807066796 0.0153392714009177 -0.0206914690789964 -0.0035053400317258 -0.000952477146191087 0.0054773415262166 -0.008079340863285 -0.011848728267352 0.0668721418924427 -0.00413974212256225 -0.0200386947830847 -0.0728155009981592 0.0143876229507822 0.0997778155613454 0.00594438549187492 -0.00227046768875659 0.0273370484403876 0.0321860916959212 0.0276306235639937 -0.00189205334087282 -0.000410439290883042 -0.0382907305216633 -0.00557416358743579 -0.0252015725019706 -0.0621427022013569 0.000468939434954967 -0.0218816038287276 0.0135195749630888 -0.0556680491286039 -0.00792061768495621 0.0081859458855771 0.0409193352064265 -0.0295200691366238 0.0155463697287386 -0.019709913786332 -0.0293104914556412 -0.035065513266341 0.0110607173272294 -0.0373366067580052 -0.0201977403754922 -0.041517850273764 -0.101691417274668 0.0898192903813382 0.0966844311965367 0.101498209135982 -0.00684070796233303 -0.0461451968426048 0.0809641452031485 -0.0636362297010957 0.12470639611983 0.0917959190725439 -0.0258976487853581 -0.0729458250750473 -0.13394704842513 0.107621942387027 0.101049574665939 -0.0344505769758617 0.00121330637710023 0.0162910895918697 0.143585618890121 -0.106777459478992 -0.2117037969032 0.075495501220798 -0.0971503140931471 -0.148258593331336 0.0477139266806048 -0.0304301790860874 -0.00259035595368942 0.247772401804981 0.0872419129285422 0.23127701463769 -0.0163237795583697 0.0035199460924901 -0.0617094092114832
  29 1100.37567855812 ""  31.6684564888736 0 0 -0.0446183371905624 -0.0465319585813755 0.0413880945919228 0.0138321378757188 -0.0188816443383164 -0.0477243400012917 0.0496551596473889 0.00458023185519621 -0.00701160766683235 0.0158284787273627 0.00377388612946955 0.0254645116457399 -0.109384715203237 -0.0756125928260699 0.0641389638961012 0.0652882532846467 -0.0263023711812684 -0.142620710624811 0.00773548087153452 -0.0130364330889031 -0.0665796103742951 -0.0889863651302257 -0.0645997762413081 0.0403569039415285 -0.0357982580859492 0.0685947861022084 0.0256452143618208 0.0817000476297316 0.168223415264371 0.0104921367622048 0.00255997604171193 -0.00943550431384172 0.00506416413520291 0.0028505813159248 -0.000360850484382407 0.0366534439489929 0.0111828256388057 0.000237854787174625 0.0541831591033501 0.0800936297154109 -0.0599966103986876 -0.104379200631534 -0.00233763586245559 -0.000214127250561084 -0.00214342507796198 -0.0382077835992172 0.0121908281731516 0.0187188773836523 0.0181376565641492 0.0204575136358472 -0.0173289939855067 0.166686298713651 -0.107551494606809 -0.0612547419812783 0.131451787779785 -0.0810113020133098 -0.114180553709423 -0.0335308811569325 0.00580798099200965 0.00254234622991653 -0.0186992013532356 -0.0227634994239428 0.0238078091805726 0.0847878853896068 -0.059312244590486 -0.0833932267895742 -0.0485469021955514 -0.0207888474623885 0.00961998414795155 -0.0957529727745937 0.0843097690594285 0.0817506242002865 0.0811036981503238 0.0245819214170006 0.0852758241689049 -0.0607012172244865 0.0503265109356319 0.0903999764698706
  30 1118.97960370497 ""  4.70220108111737 0 0 -0.0637764911016513 -0.00371082472259695 0.0505975816197744 -0.0046203730752379 0.0464193635964326 -0.0772336150642734 0.0263812983816246 0.00860712769920419 -0.0144468545108969 0.0368115547891221 -0.0301188963573692 0.0398942180492586 -0.115626786833265 -0.0405292098808537 0.0723056529288025 -0.147818515739288 -0.0275354338587497 -0.0285887422787756 0.168481656728178 -0.0680902004943463 -0.191829181071965 -0.0335357553343762 -0.00950890840393521 0.0476122393863553 -0.0507243396982648 0.0153646502001159 0.0216233643291199 0.0672006801504877 0.110541541716698 0.0216554707204116 -0.0264919531197394 0.0777120429411727 -0.0696710936603806 0.0309609861692895 0.0536768680902644 0.220796051264072 -0.0591494359354627 0.0465524840498051 -0.032177047500903 -0.00703277083180309 0.0800998779619207 0.0283029871403568 0.00469439294863191 0.0101501804106759 -0.00358661265755929 -0.0345807664668316 -0.0649907543296238 0.0459529679562691 0.0175157540824528 0.0394928505562267 -0.0237541128807383 0.0201813655981576 -0.0489330523843257 -0.184913917308443 -0.164398859805885 0.00227728521114795 0.164603240582469 0.0764053656790944 -0.164824448145663 -0.000804864816658812 -0.0168707365974567 -0.080401764468165 0.0570545431911546 0.161971424339534 -0.111333457126795 -0.106773735771315 -0.12818969623061 -0.0266323110484725 0.0802598048636924 0.0214190662485253 -0.0424947296889211 -0.0388525107624079 0.0106054084705267 0.00661499608625629 0.0121808093395375 0.183783204462027 -0.208127816658144 -0.0737435497677896
  31 1140.18552540127 ""  9.77658618804705 0 0 -0.0682042676677759 -0.00914967508208544 -0.0992208972253933 0.0786067445723856 0.0166726132694656 0.0357876524016216 0.0208836501266805 0.00663043178611862 0.0677986732181984 -0.0739036410135308 -0.00659810183379766 -0.00440765307648525 -0.0988229426899229 0.143793085832168 -0.102645846802166 0.0303470313663487 -0.0192820623979964 0.021790398327298 0.106369609007907 0.000335877896286109 -0.00582990186907165 -0.0444738286686502 -0.0769344045441154 -0.11742921317674 0.173506856930994 0.24864688519173 -0.0382915938180563 -0.131073543290479 -0.0520459593831337 -0.0986129785882388 0.0851269144853641 0.041213236017986 0.236165055156295 0.0810734373261104 0.0236340709956445 -0.17406868257092 0.069541688535051 -0.0515905714331551 -0.198714686830433 0.0264438864344885 0.00226160690098926 0.00375356360081886 0.015342552800901 0.0210246167878281 0.019474857194816 -0.0573349756585231 -0.0277023307250237 -0.0403867925607303 0.0293562690211499 0.0145861828677141 0.0173840012446181 0.0278488345836974 -0.0383329460355166 -0.0726011264547998 -0.0910335704509829 0.012139300435917 0.0769470301171984 -0.073479756354472 -0.0392819052236005 -0.107631144748188 -0.112589857185962 0.0310310910155194 0.0794222014696034 0.0172254309378921 -0.0321460868637801 -0.106514598553452 -0.00226271042713134 -0.0670964181291582 -0.0692070203362019 0.00611737398071946 -0.0244770300574711 0.0359891939923348 0.0714876191745599 0.0361432801903235 0.0774548208293111 0.0884286822454385 -0.114526093863469 0.0203407230661665
  32 1163.1260461592 ""  11.1225416598942 0 0 -0.0695881877989988 -0.00370262792738543 -0.0371718258478723 0.0378421200091456 0.00218563318692178 -0.0053550002558731 0.0351843577959628 -0.00371223413666435 0.0336273868188653 -0.0230754241317071 -0.00135827153862081 0.00827563720718029 -0.11086101396905 0.0228121268386448 -0.0214419626228808 0.0256841450063182 -0.01515119752567 -0.0313109567115459 0.0458152764522498 -0.0003862912974637 -0.0353332997535948 -0.0688360534931674 -0.0832616641459064 -0.0444621421009045 0.0669087510529628 0.173763176232764 -0.00595024367308028 -0.039056963914914 0.0556597916730372 -0.0564721774966482 0.0302310166718842 0.0159098297950535 0.087780991938466 0.0323549098369314 0.0102735350478179 -0.0508630358843097 0.0280950948047783 -0.0175161508507894 -0.0607506297653216 -0.0512622850415284 0.00579796855992023 -0.0345482556749598 -0.0375174042696674 -0.042283535301077 -0.0420470163161103 0.089289308292726 0.0493998196654767 0.110825108875786 -0.0435900471898422 -0.0125948237168864 -0.0488062065276077 -0.00444130305146049 0.040547392259988 0.100743623462672 0.0326189914083178 0.0707352682734334 -0.117808220246768 0.189123473460771 0.0390409065285907 0.281596224333966 0.209776062274455 -0.0891294280979812 -0.134339944704545 0.0463409392551655 0.00827464740779153 0.149116840865943 -0.0342611334835869 0.117193491336343 0.149565176451252 0.0346422394289387 -0.000722086221603918 0.021081802106304 -0.0665129086366581 -0.0484818788266882 -0.0709287414107383 0.0311717040739702 -0.0480102069246374 -0.0844035629257089
  33 1178.85177616642 ""  32.2630419056891 0 0 0.0825444411778864 -0.0809423976335414 -0.0210497279513997 0.00570562995562249 0.065946440547411 0.037353064750736 -0.051242206384791 0.0369755707475996 0.0186747122007851 -0.0287362083608437 -0.0416949235850277 -0.0151968307396855 0.256414376291102 -0.195750335684799 -0.0749601219019814 -0.157521821974217 -0.00840519823891172 0.126675861246278 0.104650251967541 -0.0300048399931847 0.149128561800589 0.166617349278574 0.145052305208073 -0.0527958857037103 0.116817319648567 -0.0740619310966216 -0.0428603908797505 -0.0749185585152716 -0.214622523828315 0.0165326099596502 0.0173141319114038 0.0789798643495892 0.0461980432702169 0.0599710778622444 0.0521385450415507 0.0482822118006751 -0.0355004391779581 0.0037023077722824 -0.197558351752118 0.0295412963882711 0.0405349846620665 -0.0525983660431816 -0.00402502087887218 -0.00404996818033387 -0.0118866683887705 0.0131638936498624 -0.038380638412068 0.0607913691130849 -0.0100167083283797 0.0257336024518544 -0.0279372289386639 -0.00200756206744404 0.0223528358062103 -0.1344526669813 -0.0167884163101036 -0.0174103353596242 0.00931967593438053 0.0509999895861898 -0.0670275691698735 0.0576966978054015 0.0515687792134003 -0.0811091994391177 -0.00137614613431955 0.106394451131589 -0.0563492238802589 -0.00641430895647519 -0.0963527642784235 0.0246886370905222 0.0959105045412968 -0.0658225830257866 0.0261681279775642 0.00479550684225709 -0.0297968774662014 -0.0168600799462321 -0.0305540875053239 -0.0271246078713988 0.0380633295427766 0.112806932914396
  34 1204.65514162683 ""  2.05760611425486 0 0 -0.0240805264507567 -0.0940141312386965 0.0211444722066568 -0.0020043049300527 0.0837085246734525 -0.0245747691426849 0.0156948474928544 0.0273667134821021 0.0293513649866044 0.0103263041997983 -0.0599073637313962 0.0158643229912572 -0.113328953120738 -0.211368612046198 0.0625816313086507 -0.155850773453269 -0.0555929086780312 -0.109055614691934 0.160220622317433 -0.0552483152417224 0.0308976416222842 0.0360072376340071 0.0257618938677673 -0.0227678474030262 0.0949354874390555 0.100059779164568 -0.0142090559808096 -0.0215092542290636 -0.0206264322834402 -0.00940995060444057 -0.0118767089096082 0.116890887555679 -0.0360405379697184 0.0675460234584753 0.0677159350538572 0.193452286848196 -0.0840522703783054 0.0401594867751491 -0.169645316616794 -0.0278586521326644 -0.0572294451395467 0.048583050557302 -0.00437691610577261 -0.004479844293288 0.00899443869550198 0.0172339858646113 0.0650528626416424 -0.0744979810698715 -0.00478246579053238 -0.0428890047673265 0.0332217829818078 0.105084245072962 -0.115242183656893 0.132515043444197 -0.0120448172198247 0.061756040050167 -0.0218379156811414 0.0338684264308923 0.0751781378209951 -0.0269355014983824 -0.030348831966194 0.105767287457334 -0.0325664037545194 -0.161162086798643 0.0954719574911267 0.0659994025704068 0.128633103984454 0.00449119803585205 -0.0865034132589755 0.0167591431764443 0.0495969436837247 -0.0385247274580475 0.036190770128743 0.0198242915563304 0.0297858907670373 -0.0514964859581532 0.0546656090844604 -0.178265484219049
  35 1272.34647009654 ""  32.1720860112022 0 0 0.0187233092141232 0.00633504245304582 0.00716407660671114 0.0025384486456911 -0.0160930343753142 0.00410933906412241 -0.0136650626696295 0.00839900763879649 -0.0236241999299285 -0.00473777153080487 0.0194286616153107 -0.00454598246303212 0.110761745734969 0.166176649784792 -0.0499024213309337 -0.00455864783207695 0.0308148973788061 0.129112914558262 0.00299455293728388 -0.0036157818433425 -0.0579546101815219 -0.00313464615741951 0.0298845276363407 0.0395529245252715 -0.0519121064911663 -0.0915237418931533 0.00747967901693342 0.0267548864496451 -0.0351412797041725 0.0279253682511502 0.00373335188039653 -0.0305563126702946 0.0138793718606327 -0.0180953592115004 -0.016366515887437 -0.0600268548967286 0.0280297632248009 -0.0108704110493979 0.0436370600371052 0.0345263513979579 -0.00824807053925362 5.85973804958601e-05 -0.0275370395035633 -0.0156247058805966 -0.00511476494698277 0.0209220349471767 0.0659575740640691 -0.0265675482409103 -0.0140314174002072 -0.0320203954120427 0.00652262836674262 0.353133991627894 -0.326437122223948 -0.163415192337789 -0.389668323109642 0.274418872638952 0.148059018668613 0.24758807698712 -0.0133319664741395 0.157140743385346 0.0138922148145173 0.064286194481466 -0.0567729323747474 -0.0756363284987357 0.0489935537518428 0.0706002451419102 0.0786892334163387 0.0498884084158101 0.000555207216724355 -0.0508959701300858 -0.0199023604603191 0.00416964249907685 0.137234335730098 0.0510334469877594 0.140079564967416 0.157207026853955 -0.184175992685953 0.0724510961801923
  36 1312.06606990222 ""  0.548269546101654 0 0 -0.00503654645958583 -0.0241644223285095 0.00260572660730931 0.00713049211273341 -0.03064977852945 -0.00321816489671388 0.00542639511593344 0.0100841015169357 0.0263990341798589 -0.0039623724537531 0.073146851608273 -0.00695493411731974 0.0062643990596572 -0.396463806421682 0.0420729823300145 -0.13554650091258 0.0925586423363412 0.52033741926206 0.131224305048135 -0.051632431234468 -0.471521575354392 0.00865717222850544 -0.00512378105976479 -0.030347590070367 0.0762650041054903 0.0612841476365546 -0.0119016189344017 -0.0322568153044974 -0.0297470860463753 -0.0120742311765744 0.00414914146008967 -0.120247329133512 0.0234386123767216 -0.080090422805725 -0.0581563438044625 -0.169823866025686 0.0994350931427656 -0.0276822521727758 0.167144088652356 -0.0216771848565306 0.0143670992033938 0.00692047907318404 0.00037961513951365 0.0039847348718619 0.0015375644644312 -0.0055793297306437 0.00454643322414486 -0.00883807008282693 -0.0040848032769226 -0.0128808205072985 0.00793242386814647 0.0284972166209045 -0.0256755899205662 0.0052821253339684 0.147809828091234 -0.123351280028968 -0.0414012793099285 0.0866311952226843 -0.0949745288578381 -0.0869687653421646 0.00545047695149031 0.0173484593600898 -0.0147477360882011 -0.0370675947795171 0.0169332093023783 0.0163073032862316 0.0299728210746574 -0.00154894807696378 -0.0216803224178076 -0.00330182899287588 0.019451848807409 -0.014062324476366 0.0236720477968248 0.0132112170349317 0.0210148358347971 0.00759621717108997 -0.0104276020683086 -0.0599887393072067
  37 1320.26538607809 ""  30.9297539796063 0 0 0.00202434682842987 -0.00603936485996986 -0.00412161081477187 -0.00398376040073512 -0.00403923864602009 0.00318752118497751 0.0033814854759402 0.00554623136222727 0.0104974665496782 0.00323387855086901 0.0147377416740413 -0.00242969388670209 -0.0591969484873178 -0.100930826919371 0.0268154096518296 -0.0291768417671705 0.0127817668878533 0.0835447292787146 0.0342508999152343 -0.013546855273377 -0.128710981303149 -0.0100476153479974 -0.00972103928393523 -0.0125505745628584 0.0221616410012955 0.0158362667320802 -0.000103117147774163 -0.0157641178729986 -0.0197317192536877 -0.00758556241029336 -0.00110631246973489 -0.0268897777250235 -0.00515452926470633 -0.0203857794181131 -0.0117459468938432 -0.0228549397300512 0.0171467929138334 -0.00387224908897797 0.0432557634125992 0.00814692853261715 -0.0334949630594274 0.0127717453005232 0.0312411957919964 -0.0199089655859387 0.00666695527451515 0.00568433999994131 -0.00309297068749721 -0.00863944051248283 0.0313257399328177 0.0450238374955306 -0.003932752030699 0.107983103703076 -0.103889062262639 0.0263117485287412 -0.221439280008522 0.168424594818219 0.0676784845066749 -0.394103560841049 0.429502821836649 0.341791507098988 -0.0484065929354615 -0.0172083245801361 0.0722921284476788 0.100939626205077 -0.0607903576047432 -0.123325733590431 -0.0721033723573204 -0.039893705454617 0.00288109124293458 -0.0104360183541844 -0.00079116894691408 -0.0172224159055535 -0.33308312303312 -0.140165784569372 -0.347257828342515 -0.0216016414021715 0.0268442612120292 0.0291416826814682
  38 1336.93095986919 ""  27.3617725034491 0 0 -0.0629149354687402 0.0373114951230754 0.0392847333788818 0.0502854448560269 -0.00669937564283812 -0.0268176771794746 0.0193958536421688 -0.004133875399141 -0.0276777987204583 -0.0339238610751193 -0.0131110693854353 0.00779447259348481 0.452097611162004 -0.147682796425398 -0.120107349279561 0.0277875809113919 0.00766057311136336 0.0486558424178017 -0.0691616193179498 0.0407449221346962 0.284940796060075 -0.0726396807018433 -0.0293723914677546 0.085565411535304 -0.109738567090955 -0.0244516316605449 0.0335243006347395 0.036989821790233 0.0196235520853252 -0.000563846286878869 0.0130220325056863 0.0355231881506397 0.0703776198162802 0.0716073998637564 0.0350391928570737 -0.0479564033337406 0.0364039904888631 -0.0342713478798376 -0.0945583938119481 -0.0564514624070537 0.0407092468264568 0.0118564726740714 0.0210115756509432 -0.00723858784350625 0.00692259586921349 -0.0220576535168269 0.0173854128264472 -0.02393068417197 0.00750949962444477 -0.0029623405117988 0.0203873162698298 0.248885175721207 -0.206649008053565 -0.0115628496184586 0.250672942679772 -0.261611355318152 -0.0431826857185325 0.0550546678600713 0.000578322837059915 0.0746014950915054 0.00948604315049377 0.0326971824220446 -0.00502476322228314 -0.0141850341259193 -0.0160600346722972 -0.0582543748401058 0.0430793261172054 -0.0309604871126045 -0.0729775616853275 -0.00549583218052255 0.00542694499771403 -0.00174607074265126 -0.178678353293753 -0.0736568095115869 -0.189498850157066 0.110948670913535 -0.123285042263444 -0.0502629480310861
  39 1368.59981503528 ""  14.8780815413224 0 0 0.056203253361357 0.0186923790890498 -0.0557606165037654 -0.0499891273055638 0.00712584964815079 0.0683617717929309 -0.012720814805515 0.00245327380490523 0.0258954693481445 0.0323190717345118 -0.00630463268929057 -0.00948096746267608 -0.220908833122182 -0.0463928167404817 0.0557963317423815 0.10538753034444 -0.0445627972003462 -0.307982022233359 0.0436805628217495 -0.0238232816441092 -0.19559953384347 0.0165717666128474 -0.00985823293385957 -0.0830467663506751 0.0668199776728079 -0.00490353316053605 -0.0123531091516691 -0.054586494298975 -0.0360013850101203 -0.0212908843860335 -0.0124305145750011 -0.0059731428136222 -0.0755548314510608 -0.0593433688616078 -0.035625987842143 0.063809519315213 -0.069689670733017 0.0463505968502215 0.0259148222388169 -0.0158994420748464 0.0609124166848794 -0.00398167959731952 0.00374272272504153 -0.0135007622570591 0.00572621131289377 -0.0489560538998179 0.00947572224908188 -0.04912366428141 0.0088578251860629 0.000743897645137789 0.0249374682927791 0.130300845154015 -0.090589873748316 -0.0816315177945678 0.212936123970382 -0.234066248228924 -0.00602123536455975 0.318738336498167 -0.0692182405475583 0.384452941190208 0.0163519483919168 0.0414641706220509 -0.00869642574078639 -0.0212495875078532 -0.0220273677154756 -0.088530276885079 0.0228501708439626 -0.0478837296246008 -0.0737912434318159 -0.00899435989953929 -0.0169049980652251 0.0269158360271851 -0.0903822783200469 -0.0416434200703488 -0.0984465400556298 0.0199355969892282 -0.0346065810405225 0.0480191995400321
  40 1382.3733521344 ""  4.72563755094541 0 0 -0.0142190965281431 -0.0289923021451479 0.0325438472157224 0.0268801501122625 -0.00361592959561129 -0.0582239944683464 -0.00484947942220225 -0.00560458613897521 -0.0140988975455008 -0.0203310889613095 0.00515695841468038 0.00213517211090929 0.00910797837350988 0.143356049851082 0.00374843820724492 -0.102388564355005 0.0373691012009229 0.249051364702276 -0.0399157844134159 0.0142775582543198 0.147883434922132 0.0395489005274331 0.0326388586023809 0.0263000678763593 0.00342576452612705 0.00700301137670962 -0.0168050510432303 0.0478897630129507 0.050720591083292 0.0352700922493889 0.0187652881407181 -0.00152203222358327 0.0643915130297642 0.0349504935092868 0.0350534095484122 -0.0118214200524499 0.0486154643991212 -0.0365186779429943 0.0132586046147665 0.0396121604295073 -0.013027848403928 0.0118186694666492 -0.0212834134838538 -0.00893010176886697 0.00444105311776362 -0.0348097845578159 -0.0264652670332131 -0.0743709393592566 0.0362537901550434 0.00680013306785349 -0.00685145365681058 -0.290904387012901 0.233177092822922 -0.00109847717464289 0.0721763962901834 -0.0051499123344394 -0.0190426722443956 0.247549939419981 0.0503785045754531 0.576239240093229 -0.145051070334359 0.0354024779883644 0.0758738455363263 -0.0767124202160532 0.0810962470359332 -0.00894201505228788 -0.115361677533906 -0.0499464062007934 0.093181827425206 0.013696623230501 0.0158637910083434 -0.00583396908735519 0.0872412219747268 0.0301040515952514 0.0953010058203834 -0.0312407873202213 0.0467303973403881 -0.0376159352564026
  41 1389.16109654887 ""  1.60196557566097 0 0 0.0547297736006971 0.0554332248666429 -0.015782194618292 0.0156270074271996 -0.0179381003246312 -0.0840554589748329 0.027507401749789 0.0243035790898663 0.0305895820768685 -0.0222203635029488 -0.0122123820912233 -0.0265844894531172 -0.423943686178027 -0.263979096594971 0.196905843224239 -0.0867826647888354 0.0258259676461033 0.173811599929404 -0.190718910408094 0.0677761482489717 0.370204148268536 -0.15753028368758 -0.126132514083751 -0.0765511371483774 -0.048655086956904 -0.0974385853033198 0.0705641742382393 -0.115300492576548 -0.162465219153889 -0.0940314876820867 0.105310936692128 0.0405287135195966 0.184069085814947 0.0317756296546463 0.0977035687380921 0.15013013992553 0.00798039496444452 -0.0545493451133338 0.135838145739029 0.00404460415466901 0.0212299634030983 -0.00229921846105695 2.58738031439481e-05 -0.000545086500242315 -0.00078328071369052 -0.00174897347301935 0.00648633932763746 0.00521484521732066 -0.00863018061344272 -0.00190145325383476 0.005719318665339 0.0925914632026003 -0.0758701924063599 -0.0663441319559251 -0.0335961751624607 0.00665594905496506 0.0312564369511142 0.0381972677392161 -0.034881103879373 -0.0302491961373567 0.0369079069173868 0.00198204361933204 -0.0221336807233823 0.0160956426031295 -0.024618161128041 -0.0112790255482288 0.0325748586538944 0.00896483906167541 -0.0303185531276436 -0.00448471791558653 -0.0272020781308493 -0.000836243311093064 0.00495704385208595 0.00500443117402474 0.000259567033197258 -0.0732158352901026 0.0743098506108763 0.080165432041864
  42 1398.49962126901 ""  23.1426229147674 0 0 0.0322293414515352 -0.0981610863060467 0.00640926778152531 0.00140192078645961 0.00828017626505549 -0.0378881542472225 -0.0228523330338593 0.0156484857256305 -0.0223518533278167 -0.00764444781246048 0.00902415755821943 -0.0208346624527053 -0.199357646418421 0.604234603126022 0.0124833159793505 -0.130031135892383 0.0292724352543249 0.225867768659948 0.014940418239428 -0.0126451206539526 0.000541197624871787 0.0518386572783631 0.0704515650526238 0.0260741386308613 0.0459362129547506 -0.0568571684730923 -0.039687060783509 0.0770520226663866 -0.0132680016458365 0.0844327897835794 0.062785469793566 -0.0290796196910131 0.103738204649308 -0.0196106413553403 0.04561371417637 0.090174196784467 0.0246328624376881 -0.0325894349300294 0.106724940015067 -0.0381934717919817 0.0153148268693845 -0.00733147602231955 0.0178496611036632 -0.00197498635365552 0.00182573714938276 -0.00417849997905098 0.0118272361238007 0.0104566177879352 -0.0249948451143548 0.0090227199930606 0.0314628565621909 0.105887862958841 -0.0559169976136766 0.0867408046853987 0.115534482501424 -0.153134063307023 -0.0113474557259805 -0.0230954202525646 -0.0250484834730092 -0.101311950597725 0.167694117626152 -0.0171099910457908 -0.066352530666156 0.0589436759916284 -0.105192992287591 -0.106325306027851 0.0836640386719706 -0.025083522382548 -0.157354314523953 0.0100527238362964 0.0189857135977986 0.0299507957853403 -0.135153868627367 -0.0541479364597695 -0.148433459216287 0.0401791650541813 -0.0561328881770456 -0.0738931176587224
  43 1413.74967990411 ""  7.38103025383003 0 0 -0.0136588293639633 0.027094092588094 0.00913194015749805 0.00786662950832509 -0.00528276867482843 -0.0130150501661045 -0.0150358817052907 -0.0386400120385442 0.00264540712906438 -0.00300231168905861 0.00107370091090302 0.0229613805642855 0.040908626048044 -0.163364512156525 0.00934586797291505 0.00657968703130584 0.00759569647489035 0.0204713331885998 -0.0253803027850816 0.00833083873208892 0.0678149232057794 0.131190616000301 0.0655660715183713 0.0288975459953556 0.0457938056230078 0.158565744898008 -0.0453294610610252 0.0301599324246813 0.15361381146197 0.023769442529862 -0.0555550977889727 -0.00349610903354444 -0.0680584157586718 0.0307678351288835 -0.0221886268419664 -0.0857947322589775 0.0250820574747946 0.00355457921448857 -0.087408321420622 0.0470531639834526 -0.0243907216337356 0.00237518556935206 0.00180785319319405 -0.00461646746573225 -0.000604867103968311 -0.0232139694458852 0.0160074904109865 -0.00719780634835285 -0.0660680843921598 0.0281365820839161 0.0740544943302198 -0.144998024714606 0.114925644170754 -0.0143693930827013 -0.13199762285458 0.132109907810332 0.0440869787198298 0.146923495263568 -0.0707038940384843 0.0601715602615661 0.414759280374806 -0.0310786586297206 -0.17199228725415 0.144119990676791 -0.263989986299441 -0.276753052413107 0.168960979227194 -0.0531359847622491 -0.347324143858346 0.000848591312832602 -0.00657746602062483 -0.0187878467453517 -0.0135176918240151 -0.00709467754409406 -0.0177044978045648 -0.067723565402618 0.0878386296261322 0.0478290899384751
  44 1422.37776507927 ""  16.4296499099528 0 0 -0.0191716081523591 -0.0271930953495262 0.00877822355961483 0.00116902862678226 0.00653059292735588 0.0174251468554733 0.0599744946522351 0.0938801953541805 -0.000163693372048648 0.00997949943810768 0.00302529998754799 0.0260336875310433 0.0889799481315001 0.0820439075585559 -0.0468348181310674 -0.0185914370828154 -0.0223297186262996 -0.0267361545256525 0.0308608716590286 0.00112651094256013 -0.112224729412909 -0.39264570944926 -0.231460932866486 -0.110457955498439 -0.151880448006853 -0.425122161984617 0.146645242630226 -0.0975322920503887 -0.362699721837382 -0.100865843084238 -0.0672858788998119 0.0154578154671914 -0.106833118183683 -0.000118997713494155 -0.0687852588843673 -0.129420307385484 -0.0195434302007048 0.0441979062847347 -0.105607424728427 0.0123078883200695 -0.0226726281072826 0.00518794746680525 -0.0037636771540097 -6.00484001559423e-05 -0.000157805218470604 -0.00235587939256531 -0.00662970252792703 -0.00987701661684171 -0.0208047332938228 0.0148841080946455 0.023680911727898 -0.157155364550383 0.113870604397562 0.0212784478174605 0.011076240571488 0.0491042358161561 -0.0322379917617752 0.0253674235841093 0.00436612758785974 0.060672218476977 0.135360536137248 -0.0281145713225006 -0.0433798309331702 0.0452619647815308 -0.0805998172753789 -0.0898689794532512 0.0327041906110805 -0.0318542238087054 -0.113938802213945 0.00237658698761848 0.017774622071189 -0.00154567145255329 0.0239895427265463 0.00910381776909235 0.0243864570561724 0.0485089320285641 -0.0504552818594933 -0.0567570737597938
  45 1427.7631260431 ""  6.73714890231802 0 0 0.0386001283462077 0.000362782134803132 -0.00607717793220766 0.0026554348262382 -0.00817724533754339 -0.0472619387676968 -0.0150975426254234 -0.00459113762934214 0.00440612256761819 0.0117476843651884 0.0124976873602812 0.111267032949589 -0.242128918956379 0.0571729102493379 0.0913374254405386 -0.0731118258840229 0.0157025914424363 0.119019362386453 -0.0912664379536162 0.0282564555440047 0.141993369250792 0.0181549282328802 0.00770163665372093 -0.0164521385390981 0.0740183900894202 0.0070233184612394 -0.035039259511529 0.0348906657732422 0.0172869671843906 0.0533708149614083 -0.270340813689163 -0.0363581455517741 -0.363401650883854 0.061816892634898 -0.177609079835963 -0.411171539934732 0.0543574941544794 0.0809170145307401 -0.424239835297372 -0.0160036276948281 0.021210708993926 -0.00565526449965068 0.00316103265533779 -1.70848792804445e-06 0.000358711232328629 0.00243113095003016 0.00163328483480737 0.00550012684621041 0.011373477241308 -0.00744349909178525 -0.0127995564257221 0.11106410201463 -0.0749960993539656 -0.0017356442275524 0.032162101300963 -0.0695900959114291 0.0127299323639283 -0.0180771058344816 -0.00108041191953906 -0.0329168263107631 -0.0748033270996316 0.0111582836051281 0.026950136730901 -0.0224239842523591 0.0439772427289401 0.0516050367202749 -0.0175069942252398 0.0159533991818119 0.0589572987993753 -0.000274729659233184 -0.00892493251174186 0.00904840208465082 -0.0262658512658755 -0.00989401224196864 -0.0293120762341625 -0.0220433931350392 0.0239437676209323 0.0389395204219932
  46 1455.45760957639 ""  50.7110449674826 0 0 -0.00239526124120984 -0.000559063586242799 0.00307115432317066 0.000811853381635987 1.07522627308559e-05 -0.00210702993237027 0.0010786480589279 0.00490431159924306 0.00336266827682973 -0.00125682140739457 0.00010240566804914 0.00012055734657042 0.00659402054402001 0.00869078118572913 -0.00302717659816253 0.00178128603308077 0.00509869819561095 0.0093370790900895 0.00459893202613027 -0.00354939911352221 0.00639690005537322 -0.00880484301642591 -0.018062986633607 -0.0544547216014962 0.0070933217549611 -0.0554360160998542 0.0057433970965552 -0.00771456044399975 0.011942373127627 -0.00944398230139144 0.000221354712795654 0.000305728549795443 0.00184433411928113 0.00413893614836293 0.00329595868079472 -0.00142505809168346 0.00420965594824972 -0.00328130862268836 0.000406275374437842 0.0466749830697021 -0.0375047570407962 -0.0104638072315124 0.0444232630070888 -0.013081288086359 0.0020043958134192 -0.0978711191167324 0.0823168822152248 0.0634411958083046 0.0467498279381392 -0.0504887050794365 -0.0124508840795534 -0.152970414673874 0.135930343473885 0.0301410363673857 -0.126102748532979 0.12498732962351 0.0304081506788878 0.241183372524144 -0.262295746976521 -0.167663386305145 -0.110052519304563 0.234475558203188 -0.0840059546171932 -0.156206116593304 0.0739441549300184 -0.0907477137363776 -0.0151514527874138 0.0351930017928804 0.181493005802672 -0.00254852474110853 0.00519613327303746 -0.00535003389909472 -0.309371320407694 -0.123814483403979 -0.340135646130819 0.0208500448343743 -0.0175067591577575 -0.00783849132527391
  47 1488.45291468662 ""  10.7708938889894 0 0 0.0254473923187812 0.0215294668524064 -0.00156091098176255 -0.0426958585838568 -0.00678036622812311 -0.0298728268874306 -0.0143368130359764 -0.00575552768759581 0.0201631994575878 0.00866888566736507 -0.00345393909334854 0.00252235556891671 -0.0477000516173031 -0.0450940685727788 0.0329151269484806 0.323789562517833 0.272293016163196 0.103326930282651 0.261265113436036 -0.255072448357362 0.221222848823154 0.0935847109918127 -0.00506017522337687 -0.234602891572783 0.0530867142980324 -0.131915042169152 -0.00113426737023165 -0.0407545240752266 0.176193186408385 -0.0432751408611373 0.0425787682333084 0.0453109045671825 0.0653241014212338 -0.0965257059479074 -0.0915407800526813 -0.0370426836500378 -0.133827209845701 0.0881109873415514 -0.0247101567581666 -0.00552096008837749 -0.0356214488000326 0.016507219679125 0.00392658516840119 -0.000950216167898031 0.00032391626114188 -0.00369358121472042 0.0134440456194437 -0.000608044136234037 0.00160155636870207 0.016391836459298 -0.0058743304487147 -0.112003532282561 0.0193241253901044 -0.0423529184349153 0.0653032509161165 0.0924077180178317 -0.104259491782476 -0.0129948566319612 0.00566286006591482 -0.0256962762341943 0.022006341184703 -0.219010689447252 0.109197631371957 0.00559805682420073 0.0641844912197878 0.135434689455853 -0.0283017249104216 -0.111258451043969 -0.149630095158589 -0.0240723029520719 0.0311258582406841 0.00926294617677651 -0.0300224765987496 -0.0170548323574033 -0.0260711836876344 0.270576896884067 -0.301945477997081 -0.12769062634319
  48 1492.08842422684 ""  8.74416909132021 0 0 0.000583198100264776 0.00275245988619253 0.00459081256772945 -0.0186263364121666 -0.00224995482154668 -0.0124680194919924 0.000805398826273371 -0.0017668751311717 0.0137390838977482 0.00518963768669686 -0.00166760456763927 0.000729351027239109 0.0103529879739662 -0.00684899251950082 0.00244083329765462 0.15390675501333 0.128734745304551 0.0517396862113238 0.135317373248403 -0.12586273306397 0.087011020407852 0.0698938487311343 -0.00342927033442875 -0.166715044032628 -0.0246912396230336 -0.0977020332625679 0.0314220391901029 -0.0620867947054393 0.126619141657562 -0.0784440742014693 0.0244878790233706 0.0318149423158489 0.0350793808906516 -0.0520599983141388 -0.0521356435736677 -0.0270803248462339 -0.0768164889136838 0.0497801889061979 -0.00845992129053209 -0.0131296030018688 0.0146893621054026 -0.0236132189361353 -0.0137453071234614 0.00606575990850738 -0.00130292526904056 0.03737606526838 -0.0465826755927264 -0.00564413805112741 -0.0048319815468759 -0.0229865310856711 0.023378414892943 0.0747886142329769 0.0403115117498978 0.18552580375213 -0.0586426290359359 -0.16115410334967 0.102235817881838 -0.121519807950187 0.0842884090399658 0.04241864266394 0.0422517685112164 0.471231704282574 -0.270261535165147 -0.0696352758958208 -0.133248662628955 -0.390208982397439 -0.0223367655747632 0.17545167959989 0.322032785173139 -0.00226645986913195 0.00404652948681663 0.000248293038303349 0.104290517700456 0.0467802093769097 0.109171422858788 0.0344280298589882 -0.0387675759089382 -0.0191601175657624
  49 1498.01264094256 ""  2.11519486202524 0 0 0.0284427801728591 0.00703971560240864 -0.0223435448956021 -0.0114281038890014 -0.00263240046199085 -0.00079509856310378 -0.00110181849224803 -0.00306410117225242 -0.026642217513239 0.00279448076679096 -0.00496608697373267 0.00262589706984487 -0.0902290799322994 -0.0187317801873087 0.0230362625295279 0.0461590873005662 0.0375421745212547 0.00595130040875116 0.0250145636022533 -0.0312311718133131 0.0309310930585993 -0.0926859940116861 0.0483095570550325 0.391678057239666 -0.0274723482056395 0.266666901997574 -0.0373570884366338 0.0657111092809464 -0.288948186524065 0.10131386640211 -0.0012949302494236 0.0614091397970099 -0.00762261035114874 0.0104773883998887 -0.0149906972968096 -0.0373548920129445 -0.0459874980873001 0.023296878968959 0.021173539291149 -0.0140718712231056 -0.0209817501607829 0.0491880743631839 -0.00171832393007051 0.00237260363101777 -0.00223493277939354 0.0116430909184085 -0.0146526730780291 0.00694602885688453 0.000664509703012375 -0.00961266298338938 0.0110394353337572 -0.171719664385946 -0.0898487064423655 -0.367008815451563 0.2433086479183 0.255297071277702 -0.291416842285511 -0.0781048494333639 0.0372987649107775 -0.010752442363589 0.0293827262996284 0.198790507478836 -0.118005885236998 -0.035623452446288 -0.0571161586325641 -0.180085266717863 -0.0129228765616052 0.0623851588820846 0.126716333983824 -0.0134273919497557 0.0160219788126943 0.0143787679989197 0.00191152017857361 -0.00309711829847378 0.00678405242552836 0.146173377471807 -0.165416030372646 -0.0606520353229455
  50 1500.44627198309 ""  1.44706954266558 0 0 0.0105540649114556 -0.0214035734036071 -0.00664588752677404 -0.0187239874370077 -0.00686738983999411 -0.00263977072122915 0.0337134748580913 -0.00987887647071375 -0.0136027383492303 0.0043434395486072 -0.0246352888562449 0.00633080038457275 -0.0297509221916194 0.0470671675997044 -0.00169518684539167 0.107282886510195 0.101079115495689 0.0793989405017468 0.115553258976974 -0.106219994752743 -0.00311962872387362 0.0953795250834739 0.121796778077343 0.292851608372421 -0.377168761830289 0.256590551604476 0.137955055973862 -0.196930346175275 -0.175296574846473 -0.226980241258682 -0.00377939074704607 0.382659223933421 -0.0427097377329821 0.13358864588705 -0.0311027534789302 -0.239281380213908 -0.199167268575779 0.0769062622172152 0.182998036954807 0.00780751023832867 0.0102746147996174 -0.0265794356014811 0.00319221335645656 -0.00161788495353441 0.00126856839263115 -0.00969981337531388 0.00882307937233526 9.00751282666724e-05 0.004204060193326 0.00414064040461572 -0.00345106996345961 0.0572968797084358 0.0681694014361481 0.185472286326098 -0.10946950391666 -0.128590201912151 0.137389433311607 0.0523594167830957 -0.031565731422573 0.00589405104352322 0.00417220287712614 -0.0884504198868655 0.0451160191101011 -0.0201809104726757 0.0443763005099849 0.0569113867277448 -0.0262862390374298 -0.0569469792498502 -0.0526064536142948 0.00281355228696829 -0.00265414273302799 -0.00246707793429362 -0.0228033711140602 -0.0105127526039775 -0.0222182330854213 -0.0532363127073424 0.0634721054747196 0.0324134246231058
  51 1508.13552211808 ""  6.82322466331651 0 0 -0.0159293508131803 -0.0123290599699889 -0.00184969412690169 -0.00797295603417073 0.0140917872163578 -0.0147963619649529 0.0203452463039048 0.00178563075504181 -0.0135543694471942 0.0225700822039247 0.0325579603176778 0.000247811014038471 0.00934625879583159 0.0207036773938984 -0.0172301417596268 0.120701585850542 0.113439592932655 0.0379757341136145 0.146441743046922 -0.112527223841265 0.0970143441595384 -0.0397436976522637 0.0282220814073914 0.209126287800641 -0.150523206251883 0.13861862518389 0.0489247158028586 -0.0422968735789759 -0.154642820238755 -0.0484473121863528 0.09345965538679 -0.424668314906518 0.175298674699498 -0.426545016523116 -0.203980279984277 0.190171811389419 -0.0401317413527931 0.116082089450826 -0.332699119268498 0.0106587245562466 0.0115110423222076 -0.00596256346546909 0.00358074195621423 -0.00131363230194471 0.00146451979320358 -0.0167909397278598 0.00373408829942318 -0.00441456995508277 -0.00978094755377165 -0.00567443166895327 -0.00884492339954054 0.021473647222186 0.0150268209025879 0.0213328104057405 -0.0407059876370179 -0.0308293609413473 0.0543829000928602 0.0461587446199247 -0.0273614575022129 0.025005454008402 -0.107306330894238 0.0109659039970507 0.0416040705710465 0.14645971919824 -0.0697322128598301 0.108698395024472 0.147365568034094 0.123294382175543 -0.0141683059654504 0.0128632352444753 -0.0149123503525035 -0.00472021171435323 -0.020702982027366 -0.00673858660019986 -0.0238851285894983 -0.135915844947394 0.148304381011031 0.0547504800316865
  52 1509.11150919532 ""  6.71852779177 0 0 -0.00570119320273594 -0.00836111018512953 0.00611003510904224 -0.00387901756082481 -0.00385867566476094 0.000374199748705757 -0.000551450508888495 0.000220580571942974 0.00796539792749592 -0.00641320978270773 -0.0129274174946983 0.000593885123904651 0.0155495007964853 0.0396014912791782 -0.00599948433126357 0.015094798995645 0.0151528724204391 0.0222871964052716 0.0197899260735929 -0.019833202413743 -0.0192994572051279 0.0465415133290563 -0.00338872066309189 -0.120764582828038 0.00136069213940145 -0.0759035152152606 0.0129247949592867 -0.0281022951378751 0.0972236516989148 -0.0406744797841707 -0.0249606413071003 0.186825889338499 -0.0527024680635223 0.142963737163932 0.0520772471945022 -0.0969036614303069 -0.0233945171896228 -0.0201087060595553 0.128075805647174 0.00272336822351119 -0.00215332765254099 0.0174215991188874 0.00554442930493645 -3.53569602673304e-05 0.00265569068923026 -0.0249692545850249 -0.00543746160630063 -0.0146415819703644 -0.0341661163479436 -0.0176261526429428 -0.0193136333822358 -0.0557202757191681 -0.0229863169603974 -0.119242081244146 0.0823935283088197 0.0552556429344265 -0.073906960412391 0.00711234250998379 -0.00397558964032364 0.0496741933261048 -0.296161708477841 0.132747589356293 0.0620624799163817 0.439088832462969 -0.254866352575143 0.228630748159395 0.440180017426936 0.411206289064155 0.0194798255718592 0.00466261003886504 -0.00107470422784096 0.000598788901215058 -0.0317599884275527 -0.0140786079919665 -0.0345744600980148 -0.0340685193061645 0.0375946300381583 0.00820741571951011
  53 1517.64129502313 ""  16.4022652969768 0 0 0.00716043578195788 0.0233021742653688 -0.0171286081297583 -0.0373692628757734 -0.000478998243360288 0.00116404551546945 -0.0145794069662241 0.0130423070849636 -0.0194747711924856 -0.0232727698886044 0.00118763860031724 -0.0017125657405454 -0.0382627208242197 -0.0990988857471158 0.00867328436563891 0.195197085144738 0.13877926670836 -0.0200310897858022 0.14910527158889 -0.142701002222612 0.076598106045822 -0.232148704660015 -0.0716204414033104 0.218190738719596 0.234155302187316 0.0756123857524902 -0.127301827600217 0.216450470405116 -0.239339519860153 0.272905873367018 -0.0925870742766172 -0.0654902023775364 -0.120051876021018 0.201557949388455 0.187862656497989 0.0789442491974769 0.244277329733725 -0.168725718767904 0.0516630137726102 0.00845722362526996 -0.0051415308866658 -0.0337371178607644 5.88664654735725e-05 -0.000302125769665006 0.00159616940319173 -0.00647108354634839 -0.00169656498004242 -0.00691159701658853 -0.00704134270310421 -0.000171163602666068 -0.00470896423526257 0.0174884313528917 0.141931846051581 0.308172494299895 -0.153484375114124 -0.169327789195887 0.173173803956108 0.0196996176796255 -0.00840784929700755 0.0244484869276549 -0.0530350587434432 -0.00841558344145989 0.0282506717591555 0.0825833845606383 -0.0375091880145133 0.0642658359849683 0.0743363460219167 0.0609935848830373 -0.0147943044495421 -0.00810191816255581 0.0112769473919604 -0.00217705827842234 0.0131166461918662 0.007797366470211 0.0121103626827459 0.103768880368173 -0.111958948546448 -0.0478739617542284
  54 1521.39603932128 ""  1.04377143190197 0 0 0.0163164159608565 0.0255247559803791 -0.00386430659181729 0.0429193190737194 -0.010486958206316 -0.00035103830278681 -0.0210099511596161 -0.00248873371984736 -0.00807605964583875 0.0313904889131598 -0.0124713351268894 -0.00327701824631368 -0.0135070999965972 -0.0925607775926075 0.0212860303641573 -0.198543399344161 -0.166422008179083 -0.020235852212665 -0.222669133604289 0.190316486512589 -0.0331706142813882 -0.0732425967402028 -0.0213706811271421 0.0734913081997566 0.177519331990543 0.0365840401866036 -0.0958514567630182 0.13408450566446 -0.0610515613139446 0.168798622034549 0.142127664615217 0.181470265232045 0.180183666927345 -0.241468077833569 -0.239739265818117 -0.111534195437451 -0.38836198021946 0.240376901234355 0.0094140977069857 0.00345075349450516 -0.0177227782963301 -0.0211978362607142 0.000578072491781171 0.000214563282183644 0.00144571174432451 -0.00339138804825345 -0.00324110318806959 -0.00735313943290241 -0.00713409061009568 0.000142125060380711 -0.00297646304737252 -0.027915378062728 0.120786425808312 0.234919208211694 -0.0929439142000471 -0.109771421601164 0.0973928064298928 -0.00648538884855045 0.00682090226073498 0.0197333467061578 -0.0473509899461401 0.00561469186470341 0.0193561109154881 0.0811470885472999 -0.0443506119338037 0.0464295945098157 0.0730752450468814 0.063612218819067 -0.00897952422868007 -0.0190503495268643 0.0253510148804741 0.000676754166759097 0.00575550340542556 0.00208504856513898 0.00871773192097378 0.209624925438196 -0.221046226718402 -0.081536079996634
  55 1527.70040020908 ""  9.22485994186593 0 0 0.0528249019135366 0.0114488918964999 -0.00524712076604512 0.00896550110141897 0.00459417825638561 0.0108932815832953 0.0113059506016835 -0.0179767615694569 0.00838425955604816 -0.0109988851851099 0.0160085491720115 0.00372270321471994 -0.0568938884784413 -0.0419904460520726 0.0436021946108111 -0.159200137136936 -0.12781207566564 -0.069536653394114 -0.159638393310981 0.137163192530896 -0.0420722178623947 0.197971622992454 0.110764987962649 0.0228708568508333 -0.301462691393906 0.0908039484933302 0.128728537730525 -0.225544582925114 0.0255958747303963 -0.251003787328214 -0.0697272167967029 -0.251263286336476 -0.0787725161106986 0.0386677624244479 0.102342363624217 0.141062331265584 0.253391710370478 -0.125788440775623 -0.116840607766941 -0.00472736594586135 -0.0286656549620212 -0.00859439931324704 0.000256761300359393 0.00112597934809571 0.00107799922512242 0.000994069383290811 -0.00624942094901757 -0.00703294788301855 -0.00653938687456423 0.000673584198733358 -0.000933482384299672 -0.0812980807340504 0.103445088794523 0.158833755679214 -0.0199569595406805 -0.0546634601534382 0.0144789764561165 -0.0330907834510137 0.0208789795278656 0.0142796057938611 -0.0348504933617741 0.02018644672841 0.00681573101533718 0.0688123662333774 -0.0459680888252792 0.0208573125630731 0.0604084032660258 0.0584911318221289 0.000584269520084556 -0.0306235187001595 0.0398810885923926 0.00797710814952617 0.00457140390236502 -0.00193160213650082 0.0115193921011337 0.322190028540425 -0.352125881995327 -0.14754898637117
  56 2923.64809727897 ""  48.4318350343391 0 0 -0.0195331798600955 -0.00804364943687937 -0.0559792662059 0.00457283365336722 0.00104287339423216 0.00134705013205295 0.000630020821678031 -0.00117213971999921 0.00358726626982968 -0.000181279159771119 -4.63387529390273e-05 0.000354876207184546 0.246891505341843 0.0780052366959462 0.675861088340625 -0.0182489694632994 0.035434321500309 -0.0157414373106268 -0.0345673427870154 -0.0510973581636419 -0.00833264774577092 -0.0142188696234437 0.015941152382383 -0.00365376690681351 -0.012352175794702 -0.00214367252478129 -0.0301246873074981 0.0169410060136121 -0.00473709158631499 -0.0140440201918913 -0.000227786221615429 -8.0191823471003e-05 -0.000205508762022025 0.000846878473252836 -0.00207426946443117 0.00180105148830435 0.00203822049243308 0.00402064351673746 0.00142355196193902 0.00770434945500935 0.00550700911677228 0.0106094052959659 -0.000722192396329808 -0.000435150833727326 -0.00159918639441839 -0.0265732053237136 -0.0371144506517509 0.0180394664014513 0.00122944124953794 0.00331679174080285 -0.00019386786038688 -0.00343689837569841 -0.0019145053557737 0.00490815664432737 -0.0885562735715457 -0.064650868401308 -0.121245389815778 0.328459681516497 0.460434186362267 -0.194688185261539 -0.0103081092610979 -0.00587257171496967 -0.0130732649586481 -0.0165028170978841 -0.0242055426063857 0.0088516566469894 0.0116343278197045 -0.0119100621407655 0.0101377923334263 -0.00102933643746649 0.00147892456574423 -0.000614655437300244 0.000139603370426985 -0.00278880217893495 -0.00236045380951415 4.83748087682189e-05 -0.0012859650168184 -0.000844282400129061
  57 2924.18735167901 ""  67.9012645963727 0 0 0.0168523429825053 0.00678248778917906 0.0473503821909961 -0.0037417374324708 -0.000650287013923625 -0.00113125866278525 -0.000541731703979524 0.001075675119278 -0.00310730422806025 0.000211602193103039 0.000149359055169578 -0.000353326288056693 -0.21089568378093 -0.0641735998675649 -0.574081218788402 0.0157863035856931 -0.0300693877304258 0.01341997114733 0.0272111846930175 0.0402898773673021 0.0066996645535736 0.0126147680630292 -0.0135162137805822 0.00329219305200332 0.0100353168754216 0.001695320832324 0.0250292208848773 -0.0153560636271682 0.0043507023710173 0.0127685847513629 -0.000431872957714273 0.0001158523415545 0.000458017234686618 -0.00023653625880276 0.000651463641950014 -0.00118301849373294 -0.00210382173204981 -0.00366473608588083 -0.00131614308897821 0.00623715026441861 0.00626686639110768 0.00649801283281768 -0.00113610981957861 -0.000300423564598635 -0.0018202490307817 -0.0316839337254035 -0.0447105257516127 0.0215655879526663 0.00160174296316341 0.00394247242350192 -0.00022644464048725 -0.0248883371587853 -0.0312315974103008 0.0181547591631359 -0.0559055212209761 -0.055106240797289 -0.09431550237533 0.393368344543649 0.553058763801336 -0.23385599255126 -0.0122852023714502 -0.00662670231631231 -0.0150585785968832 -0.0204561175852451 -0.0299715143221998 0.0111226095586059 0.0134685574908954 -0.0134345918489727 0.0115838735614725 0.000858494494933126 -0.00113411524963773 0.00107582469962576 0.00133047871649912 -0.00692354804689894 -0.00766631467355032 0.00659074028135284 -0.00171972750757909 -0.00168163788332905
  58 2953.40274484796 ""  82.9848365096822 0 0 0.00116241571298259 -0.000111594549667346 0.00368759859297569 -0.00075675156529057 0.000387265241289709 -0.000451307325128661 0.000162145909269343 0.000493527527637315 -0.000889788150741392 -0.000188413958944917 0.000175205623584683 -7.27601221431829e-06 -0.0194024221844175 0.00110377705178345 -0.0450218756722503 0.00407266361472593 -0.00710368577732594 0.00383403747767392 0.00367720533913668 0.0047522206749747 0.000832994992164447 0.0045291661289075 -0.00626430731579967 0.00153749453107987 0.000944084187485669 -0.000539262317438625 0.00196547174879911 -0.0065789834183381 0.000489981262524102 0.00655802056272434 0.00113518444291243 0.000187777285574936 -0.00104711227370151 0.00173168062209384 -0.00212458173974337 0.000411048614772014 -0.000395421472716424 -0.000481563834050359 -0.000215040910618535 0.0343064789171401 0.0196606464352245 0.0598695259732968 -0.000206521844918478 -0.000101010750791174 0.000299798494418537 0.00849828231715202 0.0135909630570912 -0.00486778641391115 -0.000817173523678823 -0.00265105322366827 -0.00202947631931866 0.101428516081618 0.118999550617237 -0.0394532914286341 -0.485855324641575 -0.371155017681311 -0.697768867268169 -0.101241715484489 -0.146510718909012 0.0614482603162192 0.0214222253910836 0.0169447721692217 0.0335739631875628 0.00118686612687761 0.00223015524190204 -0.00125464334237573 -0.00971703293833705 0.00942454595771188 -0.0107400279957067 -0.00114994456523769 -0.000116394084604212 0.00217501484423374 -0.000145570515769297 -0.000811483427142587 -0.00540007413300485 -0.0019921552398606 0.00847773893108391 -0.00282323598279524
  59 3010.40581585417 ""  44.1510237730962 0 0 -0.00249713783818962 -0.00218872227466866 -0.00721930390806034 -0.0568884727057709 -0.0376661120366234 -0.0172293156212573 -0.000566840879825704 -0.00223870541539379 0.00104944020452024 0.00771094723836747 0.00486833258570232 -0.0030361497731092 0.026395990233848 0.0111398760646823 0.0859800405967242 0.149415577276523 -0.264768073455334 0.100551117081506 0.528746154339626 0.717888026273611 0.104454581919304 -0.0219072062568769 0.0337643287321058 -0.00939655215651819 0.00976487290893941 0.00213667685431279 0.0198651436006548 0.0225486264133056 -0.00551622885540797 -0.0216003869907419 -0.0749915579751413 0.0060815633011712 0.0404311133286336 0.0134875379508249 -0.0141024534730048 0.00449128658153701 -0.0300828908986727 -0.0524130931511358 -0.0103435649932661 0.000204430031470581 0.000449073729338017 -0.000271946709396126 4.06015256904285e-05 -1.83646166932427e-05 -1.3800644158428e-05 -0.000140381583834376 -0.000182309511758046 0.000111010876873459 -6.9857630814157e-05 0.00013280842697893 0.000148841210606095 -0.00222562203657989 -0.0036997998200058 0.00118247344370634 0.000329181626281975 0.0012191779955744 0.00192826010363761 0.00153621278170789 0.00221005846607355 -0.000903713063983947 -0.00137066587460996 -0.00129866134775078 -0.00239094430977453 0.000912566143012613 0.00123781105749447 -0.000479207745523858 0.0011190841423085 -0.00135212919613418 0.0010307733671709 0.000163627757344979 0.000185161396977344 4.31648301205274e-05 -0.000356123634927201 0.000276766933533792 0.000377619889979417 -0.00413980468401181 0.00339143725594236 -0.000653818305362579
  60 3034.3649947812 ""  22.9573302307716 0 0 4.4323822849596e-05 -4.44065998633168e-05 0.000216160398681704 4.14027501262498e-05 0.000582926437236964 -8.36581715029336e-05 -0.00011487050741336 0.000417762138863628 7.93630904605414e-06 -0.000111189125677357 -1.41446465386643e-06 0.000333727807937318 -0.000944183106623817 8.20416885432689e-05 -0.00226526513344926 0.00199676478219556 -0.00308499674532583 0.00144820961725888 -0.0026184130236256 -0.00352266665427873 -0.000519109464765323 0.00301579721995079 -0.00471439680968948 0.00132862336449344 -0.000956223475104897 -0.000235479241552549 -0.00214220406720512 -0.000847403303973215 0.000162067425672711 0.000798146359463785 0.00424591283100838 -0.000226948143720829 -0.00254349644822234 -0.00163347600878182 0.0023491737175032 -0.0010345262977548 -0.00132264836421637 -0.00211260074884601 -0.000371528672532565 0.00272179676582746 0.00192228141670119 0.00177498802617395 7.93852947323338e-05 -1.53533077612993e-06 -0.000104936387010918 0.00112271991025162 -0.000106216106740838 -0.000908993573047185 -0.0272712880767707 0.0102529761253158 0.0392991697862841 -0.0110110338819317 -0.0125915028424619 0.00677231323950567 -0.0181636556122101 -0.013143969696209 -0.0266834196116827 -0.00665357907080442 -0.00487033851881068 0.00510028316684329 -0.281894324860147 -0.270603770400775 -0.495266754133107 0.336785177260546 0.459640302405647 -0.180583410060721 0.261360474561617 -0.305414679231796 0.211893828827574 -0.000170810530351314 0.000122562051312479 -2.93884249019233e-05 -0.000670227666066497 0.00101777238229101 0.0025616193764984 0.00103391622555093 0.000517985523595355 -0.000305107492430776
  61 3039.27366995234 ""  14.0601802465632 0 0 0.00109220019417291 0.000858722405904567 0.000229859615626901 -0.000522394666752551 0.00920787069062944 -0.00224365473855432 -0.0155812618204835 -0.0373475811224562 -0.000399023922020318 0.00286994529281076 0.00487626062681969 0.0266902477599704 -0.00440755959113976 -0.00315419717201945 -0.00439098867410584 0.0430060760803867 -0.0654001547572133 0.0288639060820117 -0.0374747703728511 -0.0462132505202231 -0.00551357302691066 -0.287199551201015 0.445401391572448 -0.119733460387478 0.173489622984964 0.038650512621854 0.395573303515311 0.292870892764931 -0.0467981302996753 -0.269481785057912 0.289357073693676 -0.0150047721727324 -0.170685123896594 -0.15940860292051 0.229602952308202 -0.0964795209237662 -0.165235261105948 -0.270697165837507 -0.0470121601047761 0.00367612393500857 0.00465714254663279 -0.000944188542899923 -2.22250830538267e-05 4.59706945718277e-06 2.1695616958877e-05 0.000297032307576866 0.000401999840899899 -0.000132977050346939 -0.00014732905156411 -0.000346886550608803 -8.68102500123616e-05 -0.0377333366289003 -0.0483192800027383 0.0233461081945985 -0.00733368942205757 -0.00504082114041527 -0.0123095124856808 -0.00260022295149299 -0.00376264786350472 0.00158420449205291 0.00142841925540482 0.00129166106024593 0.00250393219920607 0.00113181983147205 0.00183469710168807 -0.00065930788668275 -0.000967811498706272 0.000808552074952568 -0.00070844624179838 -0.000219593202454553 -0.000244177254380466 0.000104283203902656 1.58051796004365e-05 -0.000371170254408079 -0.000510310287940322 0.00347835148157737 0.00115277664963927 -0.00138846170905336
  62 3042.49520849896 ""  17.6991488113947 0 0 0.000118415378296685 0.000988980622034283 0.000894334580112724 -0.00112229313870925 0.0177034547265244 -0.00301611927444394 -0.007713765714801 -0.0259367462110537 0.00329592236720038 -0.00148820674303256 -0.00843603278020188 -0.0393090491907805 -0.00318638194718454 -0.00351685267473845 -0.0105800009491264 0.083233489188226 -0.128410522684055 0.0515251887151034 -0.0682297911085696 -0.0844047328984279 -0.015163712789424 -0.201778242934709 0.31288029833535 -0.0836339267253706 0.0959527182785828 0.0205638061876903 0.221751041730013 0.191815528460284 -0.030159290071336 -0.173575358712885 -0.440361806352802 0.0227649682693725 0.26168502575665 0.220094781180698 -0.315711474868595 0.132828100152071 0.243261422263791 0.393272118628573 0.0667776337405905 0.0027344190070269 0.00335295685509495 -0.000732194144903881 -9.48509072099551e-06 1.4188995198883e-05 4.37550789406172e-05 0.000247757895006263 0.00035937508100662 -0.00014562841911982 -0.000262250471698514 -0.000278635746472821 0.000260764521911175 -0.0282607178272666 -0.0361234737773653 0.0174821358792191 -0.00486481146191609 -0.00322735308805024 -0.00813737853169914 -0.00233688787909018 -0.00337863920924168 0.00142681761324173 -0.000878641963752349 -0.000883122225408746 -0.0015019491532523 0.00339859268509658 0.00485126231820761 -0.00186276338925496 0.000527518912736663 -0.000839787206095596 0.000435257908396135 -6.55674900218443e-05 -0.000136038534986032 0.000227976096540743 3.09732642986922e-06 -0.000634897378629875 -0.000860587904277081 0.00180529821311261 0.000441402930900558 -0.00104446519449619
  63 3049.11884996082 ""  23.847881552282 0 0 -0.000553851016003792 0.00113469831605107 -0.0025936557258123 -0.023277286455611 0.0742283825835554 -0.0202367867375597 0.00703789924054201 0.00634877723359396 0.00172088089383708 0.00425313840905404 -0.0168934800277815 0.00717319573864769 0.00719804961780738 0.00251827757980703 0.0263169535151747 0.443264892351332 -0.684771085462984 0.281354951036862 -0.170772614789882 -0.206656664795991 -0.0365457705395316 0.0476362400536763 -0.076334299888238 0.0206741192130715 -0.0507171901159053 -0.0126312318426355 -0.117741987748863 -0.0807430793790684 0.0106857593531638 0.0764771572549421 0.0347665968016834 -0.00777960021126803 -0.0218209891042347 -0.117985447054724 0.166442378639675 -0.0715102332186798 0.0320359162466914 0.0452761815379603 0.00794510430469555 -0.00243490569681591 -0.00306669329783164 0.000374974094822619 1.36249115458561e-05 -1.50211959384335e-05 -3.27782083400046e-05 -0.000202094771170503 -0.00027288009034966 0.000129561952402497 0.000260249910044188 0.000238477977548249 -0.000239338835879622 0.0234408588434446 0.031424474375052 -0.0144960522603963 0.00568656847615076 0.00435685962452399 0.00931804307970389 0.00169991525920093 0.00238614079137934 -0.00103293447468435 0.000853888364080289 0.00084290317601952 0.00143918151464557 -0.00318063956248473 -0.00451789957275021 0.0017416432367803 -0.0007498841808133 0.00106154987835788 -0.000562038534936331 0.000192183636678266 -0.000356512575696083 0.000114075359307175 -2.1570025530786e-05 0.000582465129588394 0.000765004718590576 0.00231337708351556 -0.00255141235045943 -0.000606678369305579
  64 3073.31386177706 ""  14.9967142432204 0 0 -0.000711375630633943 0.000296751725119474 -0.00135779673793377 -0.000640917460124865 0.00179875178669667 -0.000519744644200834 -0.00917494186011332 0.010918159158289 0.00955354706287084 -0.000687676987137343 -0.00267155696930013 0.000875224828783349 0.00478033171610507 0.00152736398263431 0.0123174123609036 0.0127459621329065 -0.0184234960342691 0.00713463197118767 -0.00342895266221339 -0.00437484011169258 -0.000540608521211384 0.0700146673651044 -0.114688117343074 0.0338028284225321 -0.0375159382564088 -0.00645123902078495 -0.076725834903593 0.0744622405711451 -0.00632847278366838 -0.0677024690592152 0.0100203901354344 -0.00150562497356195 -0.00618278489810206 -0.0124688682651808 0.0167410555760278 -0.00725367914441623 0.0102429701209142 0.0164273041990754 0.00305800019934078 0.0483285723000832 0.059475506088601 -0.0193858822694005 -0.000160673514079206 -0.00036545448135489 6.02116311594111e-05 0.00323633973606113 0.00467856497189287 -0.00139340285024285 -0.00590934371194385 -0.0108655483739427 -0.00275543723234716 -0.518472999400035 -0.681445001952618 0.322579678905609 -0.058872555868717 -0.0370152658061463 -0.0968874262828299 -0.0285929170696161 -0.0440767725805559 0.0181682805961664 0.0427374443406448 0.0396786798988861 0.0769746573109697 0.0477425373507247 0.0683203606770453 -0.0273513426681678 -0.0234746588647939 0.0199440847052767 -0.0161262138290133 -0.000684315677795276 -0.00157649862773141 0.00038637102178454 0.00053260070166156 0.00230349028917244 -0.000603740284123818 0.0115268775684655 0.0194319519386194 -0.00257949630364028
  65 3094.76957220719 ""  26.559316157181 0 0 0.000701835575970261 -0.000323266497732201 0.00061831580144779 -0.00538733526024838 -0.0065254361476418 -0.000911523991720062 0.0186352529172665 -0.0130662277784783 0.0149771956568436 -0.0782377947097655 -0.0233782608514853 0.0159559861053426 -0.00381023194941427 -0.00106642879864806 -0.00909692775341646 -0.001492565816175 3.26472918459974e-05 5.94584751948372e-05 0.0582268915057787 0.0781498430737255 0.0135984627044226 -0.110722248503046 0.178253516887892 -0.0460047992907588 -0.0747336547714479 -0.0227742217077143 -0.175559248475648 -0.0371069980137854 0.00273168919610249 0.0428619137974261 0.573122381287093 -0.0401271034618703 -0.355458518195633 0.0871384274913033 -0.156598066901128 0.0706328269500686 0.275563852515814 0.474972877296841 0.0942961490788254 0.000321922170562713 0.000407815583747003 -0.000140265629754395 2.16066556366238e-05 -2.08660677395678e-05 -1.29572265409109e-05 1.34093627444831e-05 -1.57970743226429e-06 3.38343004750115e-06 0.000195028041624494 0.000291725469220897 3.49218410419522e-05 -0.00335187855388003 -0.00460894684468346 0.00226032410119411 -0.000236983891585005 -0.00013757140080432 -0.000198062919520763 3.09924688938585e-05 4.45018313571146e-05 -2.63112236087132e-06 -0.000898982823395766 -0.000862893727329879 -0.00165333232397269 -0.00179519303333402 -0.00239092332186564 0.00102260402221224 0.000282230955768963 -0.000235536173024684 0.000215758348569171 -1.99234941511373e-05 8.49899997553112e-05 6.99566290923335e-06 -0.000257426809560019 0.000274737851027833 8.57426899298669e-05 -0.000872905629574197 0.000666263271608973 -0.000562171385202349
  66 3095.90701933068 ""  28.8772585937232 0 0 -0.000317576928866755 0.000211912655561808 -0.000112207983758724 -0.000357965793144188 0.000344976944117262 -0.000257534751495016 -0.0161770224781079 0.0101733347211117 0.00490363673719955 -0.00335333105317041 -0.00244739778155455 0.000674805325171995 0.000314341815225237 8.2786068389255e-05 0.000654812458892858 0.00429462578013692 -0.00593399270916976 0.0022685435169272 0.000968859938824922 0.0012856115677334 0.000521206504561591 0.0693014517954346 -0.113341129663394 0.0324462436791413 0.00484314316064582 0.0045988702370538 0.0207450415265845 0.119359850993675 -0.0137131384024139 -0.110772030341448 0.0231220515478258 -0.00201307231993316 -0.0143198790651599 -0.00136261276356058 0.000131154079911727 -2.73570182396314e-05 0.0186214460474921 0.0310717373591002 0.00581932086174627 0.00509197536763743 0.00589441338294577 -0.000434906564706676 -0.000147027204222776 -0.000418823535077221 -0.000282467391743624 0.00428968435982822 0.00482336393042951 -0.00114612440143101 0.0569461523822731 0.0553890137672524 0.0303617139387191 -0.0437271731642879 -0.0614074247322501 0.0289366248668558 -0.0169437702131025 -0.0107008151427026 -0.0247391192244947 -0.0326742794836936 -0.0434583215788727 0.0192046767882623 -0.285735723807488 -0.278395206265394 -0.527275599807206 -0.350563670341952 -0.475565988673357 0.206093841397856 -0.0519569912925941 0.0886602286100589 -0.0430246723556637 -0.000188233333407736 -0.000280578473299996 4.98819468155929e-05 -0.00249030076175371 0.00114686444957024 0.00205626654362816 0.000411808337661941 0.00235289323064361 0.000496212780729176
  67 3098.59691288468 ""  52.740157461653 0 0 -0.00124246820336142 0.000776694660560875 -0.000363946838179456 -0.00208090949645219 0.00172535554468659 -0.00133771407465421 -0.0686139613408226 0.041427395720187 0.0112898784058166 -0.0187835929787864 -0.00660469147523944 0.00282304014495553 0.00214317470909004 -0.000387281547316796 0.00364200525786647 0.0214471290768599 -0.0309266526454893 0.0122302904472705 0.00651545569547654 0.00867306506891849 0.00248074637595517 0.291383488932932 -0.474817277412112 0.133837274155349 0.0597842437899632 0.0293062468698389 0.17436628404461 0.470836523252942 -0.0544435408079832 -0.440308366133636 0.127218322694286 -0.00925674457207568 -0.0788429535441114 0.0229993178374325 -0.0414191027161767 0.0187897218598409 0.0759908263518131 0.129675474104658 0.024255144109135 -0.00907010156839328 -0.0109929839994153 0.00333506293175219 6.34930106617686e-05 0.00019161451953016 4.38644495282108e-05 -0.0014430707528254 -0.00183485398664445 0.000423287786789201 -0.0135634769784171 -0.00940340622746327 -0.00875827385415603 0.0957732000883878 0.12629194387092 -0.0604139961940686 0.0133912812367132 0.00884265370261905 0.0210048856057942 0.011705873462687 0.0173731528202268 -0.00743341147041948 0.0653822392876242 0.0645590397430653 0.120661305831069 0.0671620209758725 0.0912573560439016 -0.0404678463059622 0.0320334552194696 -0.0423789134582698 0.0247487433868661 0.000270403431257863 1.17631918453897e-05 5.52956219796745e-05 0.00032004190261827 -0.0011538158260195 0.000144429289291871 -0.00197622049344985 -0.00411594725952193 0.00159579565629981
  68 3105.4149178623 ""  38.6125689935452 0 0 -0.000900434508586497 0.000227094549555076 -0.00263510047509893 -0.00384651725454694 0.0172866264417133 -0.00399902171720583 -0.00229684211318459 0.00362138900014307 -0.0296192228472434 -0.030817248480388 0.0743221918919933 -0.00519465376670093 0.00860554073216423 0.0032733993521092 0.0228485308595925 0.0910064853940802 -0.14107906184195 0.0612230740880873 -0.0484372766361028 -0.0628801809418025 -0.0123013842520623 0.0555441220447213 -0.0884311235196314 0.0181950764131946 0.103107379043119 0.0273296507439764 0.225217435023324 -0.130441253700032 0.0175930734016192 0.110482776225266 0.196713213147901 0.00570404865370572 -0.12400938036893 0.396499815926345 -0.558611183257023 0.25357307041485 -0.223237087565265 -0.335417291920584 -0.0671478125204965 0.00230546461987713 0.00258320103238207 -0.00127999429614179 5.05718874394649e-05 -7.18962641440382e-05 -4.37336826754569e-05 0.000161286174434752 0.000160955380637759 -3.42100128603493e-05 0.00201887778643996 -0.00147791566688762 0.00237340280859327 -0.0259553206894247 -0.0332770771964922 0.0160136217062961 -0.000870169320315023 0.000658974585620391 -8.6977843241186e-05 -0.00108698344246963 -0.00194982801607761 0.000788498798670026 -0.00718324213757968 -0.00768061112191436 -0.013147220518855 0.00239128672400637 0.00254163810602524 -0.000546341560616923 -0.019742940393196 0.0227659456424964 -0.0148058484053802 -6.07792112859566e-05 -0.000117086612444468 0.000413782366461404 -0.000621616324497928 0.000857161624940362 0.000917074602523085 0.00114525639972542 -0.000300297854043514 -0.00136681849135209
  69 3107.96865486886 ""  25.8503432066708 0 0 -9.4820037862881e-05 2.19774056924354e-06 -0.00018344571607484 -2.48916685484073e-05 -0.000875798906682255 0.000126032122708727 -0.00258051911843368 0.00142438428833464 -0.00294381506032911 2.23574975777491e-05 -0.00467534283125426 0.00053954722421601 0.000509616651832578 0.000294632691907861 0.00149537220237632 -0.00331065280642362 0.00522005013561391 -0.00242307070363942 0.00365023968625864 0.00480658751819102 0.00092978136869388 0.0133667635836299 -0.0213999846686838 0.00519046370938291 0.0147994733058368 0.0042265802934424 0.034039556049747 0.00282568495319607 -2.63574343577158e-05 -0.00377918155777536 0.0006071585522487 -0.00109761779872956 -0.000245369472616097 -0.0197237447936684 0.0269840015395953 -0.012224257729542 0.0190902290586614 0.0300657697302479 0.00592602168724273 -0.00245381475252876 -0.00239126173867639 0.00100130188778022 -3.51084142890826e-05 6.66140661090166e-05 -0.000341433777518895 -0.00143631505802128 -0.0036219785463273 0.0023159705750428 0.0300621606013243 -0.0616099156276886 0.054300141723377 0.0235365815518195 0.0343656924879603 -0.0156356740670353 0.00134903285972216 0.001177672214288 0.00301534374940714 0.0227930262548461 0.0318094738306692 -0.0153964700639715 -0.0962072430594388 -0.110957684525101 -0.171827809551393 0.230183524863172 0.28673569326328 -0.11050784886698 -0.492293405194887 0.560534376628051 -0.369777924186016 2.7927419346202e-05 0.00012301482916895 -4.63406742521745e-05 -0.000745332665635537 0.000178505086556263 0.000362990707596264 -2.69814048602583e-06 -0.0013960572738705 0.000190891203402962
  70 3111.79754687933 ""  23.8793633711736 0 0 -0.00180868658000921 -0.000662884092081613 -0.0052301725884859 -0.000953961456659273 -0.00526673737249466 0.000583527440256528 -0.00648516200716 0.00490074511627655 -0.0798223355304447 -0.00586776624833575 -0.0336382006678373 0.00379793569810962 0.0188486963300215 0.00787820851689466 0.049332810841559 -0.0162200007837052 0.0255139428164582 -0.0122952610129961 0.0256425979844391 0.0336557631371576 0.00647115199904166 0.112786418081212 -0.177311024890936 0.0310519181828921 0.29438071566103 0.0759349125192729 0.648425208146666 -0.330628607598235 0.0453947752403484 0.280745779328855 0.036421481344789 -0.0092598695131791 -0.021264878848896 -0.120558837004972 0.161852026921897 -0.0737616404264207 0.157381034571581 0.250713133106399 0.0491794447281171 0.00380004250977181 0.00456366008634717 -0.00183941838057887 9.28326062978731e-05 -7.05315988006525e-05 1.40603019599956e-05 0.000240934866909968 0.000539455233993175 -0.000268926102496067 -0.000946752043100285 0.00368711323039417 -0.0025311752899899 -0.0422635034305951 -0.0556467034401296 0.0258805758548642 -0.00342116978440058 -0.00138536683764725 -0.00459282841844728 -0.0031286444521426 -0.00522762586083377 0.00251297042987429 0.00249737497755717 0.0033277811901298 0.00428381153100015 -0.0159419378281092 -0.0199308571843814 0.00799589545475592 0.0242553840052709 -0.0275620721751807 0.0182602791930072 0.000151880603352027 -7.94241372906879e-05 0.000108197567618708 -0.00114665147995979 0.000518072180648098 0.000612349212078677 0.000648212695258142 0.00186904028615186 0.00121421120732548
  71 3484.63847248069 ""  0.314780882603223 0 0 0.00179921051302933 0.000723553172584414 0.00111121930363009 -0.000209295637876691 -0.000228597469081369 -0.000109200703113364 -0.000368603582108719 -0.000349909151701078 -0.000108885007886849 1.37606178977508e-05 3.07041821561411e-05 7.67443761105956e-05 0.000667168296142292 -0.00200331930627844 -0.00210585155649147 0.000197388360650577 -0.00180380540030621 -0.000128841676510168 -0.00238671183590545 0.000191179293509674 0.00152383790343638 -2.84610647704036e-05 0.00159898489427375 -0.000227368601988497 -3.36298472058329e-05 -0.000355234429858755 0.000470298302890132 0.000441572143898131 -0.000191711644932584 -0.000216135494740929 0.00022669824316491 -0.000120195797187389 -1.99088487268381e-05 -0.000299486457536783 0.000656046867915777 0.000593956485289866 -6.05288688501471e-05 -0.000597156020144546 -0.000129000749683748 0.00199742122824833 0.00233874117091553 0.000804573288961551 0.000247907980178898 -0.000210888891662217 -0.000148418559068172 9.14207065803027e-05 -0.000122661625738711 -0.000173314954049019 -2.78768581994307e-05 -8.7132611480801e-05 6.59433817467141e-05 -0.0128568464175899 -0.0150814933018289 0.00694647127593794 -0.00587359578496763 -0.00401847328822567 -0.00498000325745311 0.00120668498435277 -0.00149547773132264 0.000513872256373394 -1.52611369341299e-06 -8.53548324353105e-06 -5.08846206919787e-05 -0.000246147427260795 0.000492250282772177 8.99111183878195e-05 0.000182548698784257 -0.000178876003148712 -0.000103139366957728 0.0439303143806109 0.0480008174692541 -0.0213074388665318 -0.00260655777471589 0.00406706985051166 0.00258830591521455 -0.63209157188648 -0.672186104472363 0.273793377893852
  72 3693.36318966152 ""  108.041217094771 0 0 -0.000162187084334314 0.000447108114122553 -5.87355552374729e-05 -4.94961965099079e-05 6.1772268609429e-07 -4.61764072465947e-06 2.85161224891894e-05 1.06279982280688e-05 -0.000151357978872077 -4.09566890172196e-05 6.4625410054649e-05 -1.31492541911473e-05 0.00204777534446037 -0.00123658150385593 0.00354115923909911 0.000405079234805557 -0.000538983213977005 9.31976105296326e-05 -3.7972091847945e-06 0.000175278433013336 6.54654363612912e-05 0.000280632282549633 -0.000845015576528976 0.000519545374683517 0.000161457854368634 0.000552012900285817 0.000384661236926716 -0.000728849553380315 -4.0625448211711e-05 0.000873674749539627 0.000849831927324154 -0.000284976203961332 -0.000286834870189243 -0.00038745163882171 -0.000412475273500535 0.00067135222537422 -0.000135297981610203 -8.15730223029868e-06 2.16346340199256e-05 3.58989369810276e-05 -0.000291994919816076 -0.000831000990150029 -0.0387492684101436 0.0367177568656984 0.0266661869818138 -0.000627079663440178 0.00157642056598806 0.00165465418243699 0.000296425797695324 0.000157972543236049 -7.87929284778842e-05 -0.000640748615253193 -0.000760973969554194 0.00152976169670674 -0.00146119844612923 0.00254193617598532 0.00416863275267552 -0.00593950836755633 -0.00556712412262057 -0.00107728559279581 -0.00175896819864212 -0.00189759017245816 -0.00315839912910057 9.56695630754878e-05 6.46979939807975e-06 0.000119981579344844 -0.00039850838608315 9.52446188621349e-05 -5.70319443109494e-05 0.000537533188642729 4.32039119863311e-05 -3.08967819208174e-05 0.624480153378005 -0.594559080243558 -0.438174425064212 -0.00317773544005398 -0.00395850860402122 0.00182663364233294
  :::
 } 
 m_exists[72] { 
  s_m_exists
  :::
  1 11111111111111111111111111111111111111111111111111111111111111111111111111111111111 
  2 11111111111111111111111111111111111111111111111111111111111111111111111111111111111 
  3 11111111111111111111111111111111111111111111111111111111111111111111111111111111111 
  4 11111111111111111111111111111111111111111111111111111111111111111111111111111111111 
  5 11111111111111111111111111111111111111111111111111111111111111111111111111111111111 
  6 11111111111111111111111111111111111111111111111111111111111111111111111111111111111 
  7 11111111111111111111111111111111111111111111111111111111111111111111111111111111111 
  8 11111111111111111111111111111111111111111111111111111111111111111111111111111111111 
  9 11111111111111111111111111111111111111111111111111111111111111111111111111111111111 
  10 11111111111111111111111111111111111111111111111111111111111111111111111111111111111 
  11 11111111111111111111111111111111111111111111111111111111111111111111111111111111111 
  12 11111111111111111111111111111111111111111111111111111111111111111111111111111111111 
  13 11111111111111111111111111111111111111111111111111111111111111111111111111111111111 
  14 11111111111111111111111111111111111111111111111111111111111111111111111111111111111 
  15 11111111111111111111111111111111111111111111111111111111111111111111111111111111111 
  16 11111111111111111111111111111111111111111111111111111111111111111111111111111111111 
  17 11111111111111111111111111111111111111111111111111111111111111111111111111111111111 
  18 11111111111111111111111111111111111111111111111111111111111111111111111111111111111 
  19 11111111111111111111111111111111111111111111111111111111111111111111111111111111111 
  20 11111111111111111111111111111111111111111111111111111111111111111111111111111111111 
  21 11111111111111111111111111111111111111111111111111111111111111111111111111111111111 
  22 11111111111111111111111111111111111111111111111111111111111111111111111111111111111 
  23 11111111111111111111111111111111111111111111111111111111111111111111111111111111111 
  24 11111111111111111111111111111111111111111111111111111111111111111111111111111111111 
  25 11111111111111111111111111111111111111111111111111111111111111111111111111111111111 
  26 11111111111111111111111111111111111111111111111111111111111111111111111111111111111 
  27 11111111111111111111111111111111111111111111111111111111111111111111111111111111111 
  28 11111111111111111111111111111111111111111111111111111111111111111111111111111111111 
  29 11111111111111111111111111111111111111111111111111111111111111111111111111111111111 
  30 11111111111111111111111111111111111111111111111111111111111111111111111111111111111 
  31 11111111111111111111111111111111111111111111111111111111111111111111111111111111111 
  32 11111111111111111111111111111111111111111111111111111111111111111111111111111111111 
  33 11111111111111111111111111111111111111111111111111111111111111111111111111111111111 
  34 11111111111111111111111111111111111111111111111111111111111111111111111111111111111 
  35 11111111111111111111111111111111111111111111111111111111111111111111111111111111111 
  36 11111111111111111111111111111111111111111111111111111111111111111111111111111111111 
  37 11111111111111111111111111111111111111111111111111111111111111111111111111111111111 
  38 11111111111111111111111111111111111111111111111111111111111111111111111111111111111 
  39 11111111111111111111111111111111111111111111111111111111111111111111111111111111111 
  40 11111111111111111111111111111111111111111111111111111111111111111111111111111111111 
  41 11111111111111111111111111111111111111111111111111111111111111111111111111111111111 
  42 11111111111111111111111111111111111111111111111111111111111111111111111111111111111 
  43 11111111111111111111111111111111111111111111111111111111111111111111111111111111111 
  44 11111111111111111111111111111111111111111111111111111111111111111111111111111111111 
  45 11111111111111111111111111111111111111111111111111111111111111111111111111111111111 
  46 11111111111111111111111111111111111111111111111111111111111111111111111111111111111 
  47 11111111111111111111111111111111111111111111111111111111111111111111111111111111111 
  48 11111111111111111111111111111111111111111111111111111111111111111111111111111111111 
  49 11111111111111111111111111111111111111111111111111111111111111111111111111111111111 
  50 11111111111111111111111111111111111111111111111111111111111111111111111111111111111 
  51 11111111111111111111111111111111111111111111111111111111111111111111111111111111111 
  52 11111111111111111111111111111111111111111111111111111111111111111111111111111111111 
  53 11111111111111111111111111111111111111111111111111111111111111111111111111111111111 
  54 11111111111111111111111111111111111111111111111111111111111111111111111111111111111 
  55 11111111111111111111111111111111111111111111111111111111111111111111111111111111111 
  56 11111111111111111111111111111111111111111111111111111111111111111111111111111111111 
  57 11111111111111111111111111111111111111111111111111111111111111111111111111111111111 
  58 11111111111111111111111111111111111111111111111111111111111111111111111111111111111 
  59 11111111111111111111111111111111111111111111111111111111111111111111111111111111111 
  60 11111111111111111111111111111111111111111111111111111111111111111111111111111111111 
  61 11111111111111111111111111111111111111111111111111111111111111111111111111111111111 
  62 11111111111111111111111111111111111111111111111111111111111111111111111111111111111 
  63 11111111111111111111111111111111111111111111111111111111111111111111111111111111111 
  64 11111111111111111111111111111111111111111111111111111111111111111111111111111111111 
  65 11111111111111111111111111111111111111111111111111111111111111111111111111111111111 
  66 11111111111111111111111111111111111111111111111111111111111111111111111111111111111 
  67 11111111111111111111111111111111111111111111111111111111111111111111111111111111111 
  68 11111111111111111111111111111111111111111111111111111111111111111111111111111111111 
  69 11111111111111111111111111111111111111111111111111111111111111111111111111111111111 
  70 11111111111111111111111111111111111111111111111111111111111111111111111111111111111 
  71 11111111111111111111111111111111111111111111111111111111111111111111111111111111111 
  72 11111111111111111111111111111111111111111111111111111111111111111111111111111111111 
  :::
 } 
} 
