# Supplementary material for: Cut-off Scale and Complex Formation in Density Functional Theory Computations of Epoxy-Amine Reactivity
Source: ACS Omega. 2021 Oct 25;6(44):29424–31. doi: 10.1021/acsomega.1c03229 (PMC8587129; doi:10.1021/acsomega.1c03229)
Supplement: Supplementary file 1 — ao1c03229_si_001.zip [file ao1c03229_si_001.zip › Final_structures/Primary/A2E1_A1E2_B3LYP-D3_CC-PVTZ-F_canonical/Amine_frag2_product-9_isomer23.vib]

{ 
 s_m_m2io_version
 :::
 2.0.0 
} 

f_m_table { 
 i_j_atom_total
 :::
 26
 m_column[83] { 
  s_m_data_name
  s_m_column_name
  i_m_width
  b_m_visible
  s_m_units
  :::
  1 r_j_Frequency  "Frequency"  10 1 "" 
  2 s_j_Symmetry  "Symmetry"  10 0 "" 
  3 r_j_Intensity  "Intensity"  10 1 "" 
  4 r_j_Raman_Act  "Raman Act"  10 0 "" 
  5 r_j_Raman_Int  "Raman Int"  10 0 "" 
  6 r_j_x1  "x1"  10 0 "" 
  7 r_j_y1  "y1"  10 0 "" 
  8 r_j_z1  "z1"  10 0 "" 
  9 r_j_x2  "x2"  10 0 "" 
  10 r_j_y2  "y2"  10 0 "" 
  11 r_j_z2  "z2"  10 0 "" 
  12 r_j_x3  "x3"  10 0 "" 
  13 r_j_y3  "y3"  10 0 "" 
  14 r_j_z3  "z3"  10 0 "" 
  15 r_j_x4  "x4"  10 0 "" 
  16 r_j_y4  "y4"  10 0 "" 
  17 r_j_z4  "z4"  10 0 "" 
  18 r_j_x5  "x5"  10 0 "" 
  19 r_j_y5  "y5"  10 0 "" 
  20 r_j_z5  "z5"  10 0 "" 
  21 r_j_x6  "x6"  10 0 "" 
  22 r_j_y6  "y6"  10 0 "" 
  23 r_j_z6  "z6"  10 0 "" 
  24 r_j_x7  "x7"  10 0 "" 
  25 r_j_y7  "y7"  10 0 "" 
  26 r_j_z7  "z7"  10 0 "" 
  27 r_j_x8  "x8"  10 0 "" 
  28 r_j_y8  "y8"  10 0 "" 
  29 r_j_z8  "z8"  10 0 "" 
  30 r_j_x9  "x9"  10 0 "" 
  31 r_j_y9  "y9"  10 0 "" 
  32 r_j_z9  "z9"  10 0 "" 
  33 r_j_x10  "x10"  10 0 "" 
  34 r_j_y10  "y10"  10 0 "" 
  35 r_j_z10  "z10"  10 0 "" 
  36 r_j_x11  "x11"  10 0 "" 
  37 r_j_y11  "y11"  10 0 "" 
  38 r_j_z11  "z11"  10 0 "" 
  39 r_j_x12  "x12"  10 0 "" 
  40 r_j_y12  "y12"  10 0 "" 
  41 r_j_z12  "z12"  10 0 "" 
  42 r_j_x13  "x13"  10 0 "" 
  43 r_j_y13  "y13"  10 0 "" 
  44 r_j_z13  "z13"  10 0 "" 
  45 r_j_x14  "x14"  10 0 "" 
  46 r_j_y14  "y14"  10 0 "" 
  47 r_j_z14  "z14"  10 0 "" 
  48 r_j_x15  "x15"  10 0 "" 
  49 r_j_y15  "y15"  10 0 "" 
  50 r_j_z15  "z15"  10 0 "" 
  51 r_j_x16  "x16"  10 0 "" 
  52 r_j_y16  "y16"  10 0 "" 
  53 r_j_z16  "z16"  10 0 "" 
  54 r_j_x17  "x17"  10 0 "" 
  55 r_j_y17  "y17"  10 0 "" 
  56 r_j_z17  "z17"  10 0 "" 
  57 r_j_x18  "x18"  10 0 "" 
  58 r_j_y18  "y18"  10 0 "" 
  59 r_j_z18  "z18"  10 0 "" 
  60 r_j_x19  "x19"  10 0 "" 
  61 r_j_y19  "y19"  10 0 "" 
  62 r_j_z19  "z19"  10 0 "" 
  63 r_j_x20  "x20"  10 0 "" 
  64 r_j_y20  "y20"  10 0 "" 
  65 r_j_z20  "z20"  10 0 "" 
  66 r_j_x21  "x21"  10 0 "" 
  67 r_j_y21  "y21"  10 0 "" 
  68 r_j_z21  "z21"  10 0 "" 
  69 r_j_x22  "x22"  10 0 "" 
  70 r_j_y22  "y22"  10 0 "" 
  71 r_j_z22  "z22"  10 0 "" 
  72 r_j_x23  "x23"  10 0 "" 
  73 r_j_y23  "y23"  10 0 "" 
  74 r_j_z23  "z23"  10 0 "" 
  75 r_j_x24  "x24"  10 0 "" 
  76 r_j_y24  "y24"  10 0 "" 
  77 r_j_z24  "z24"  10 0 "" 
  78 r_j_x25  "x25"  10 0 "" 
  79 r_j_y25  "y25"  10 0 "" 
  80 r_j_z25  "z25"  10 0 "" 
  81 r_j_x26  "x26"  10 0 "" 
  82 r_j_y26  "y26"  10 0 "" 
  83 r_j_z26  "z26"  10 0 "" 
  :::
 } 
 m_row[72] { 
  r_j_Frequency
  s_j_Symmetry
  r_j_Intensity
  r_j_Raman_Act
  r_j_Raman_Int
  r_j_x1
  r_j_y1
  r_j_z1
  r_j_x2
  r_j_y2
  r_j_z2
  r_j_x3
  r_j_y3
  r_j_z3
  r_j_x4
  r_j_y4
  r_j_z4
  r_j_x5
  r_j_y5
  r_j_z5
  r_j_x6
  r_j_y6
  r_j_z6
  r_j_x7
  r_j_y7
  r_j_z7
  r_j_x8
  r_j_y8
  r_j_z8
  r_j_x9
  r_j_y9
  r_j_z9
  r_j_x10
  r_j_y10
  r_j_z10
  r_j_x11
  r_j_y11
  r_j_z11
  r_j_x12
  r_j_y12
  r_j_z12
  r_j_x13
  r_j_y13
  r_j_z13
  r_j_x14
  r_j_y14
  r_j_z14
  r_j_x15
  r_j_y15
  r_j_z15
  r_j_x16
  r_j_y16
  r_j_z16
  r_j_x17
  r_j_y17
  r_j_z17
  r_j_x18
  r_j_y18
  r_j_z18
  r_j_x19
  r_j_y19
  r_j_z19
  r_j_x20
  r_j_y20
  r_j_z20
  r_j_x21
  r_j_y21
  r_j_z21
  r_j_x22
  r_j_y22
  r_j_z22
  r_j_x23
  r_j_y23
  r_j_z23
  r_j_x24
  r_j_y24
  r_j_z24
  r_j_x25
  r_j_y25
  r_j_z25
  r_j_x26
  r_j_y26
  r_j_z26
  :::
  1 33.0705894322801 ""  1.03433148925184 0 0 0.00545339479369596 -0.0228881834449607 0.00931523725922154 -0.0331994741430844 -0.00326991165181461 -0.0273008582000353 0.0664740183857169 -0.0630036079717073 0.0721806025726216 0.0417780508351494 0.0544857535015978 -0.0282070837840679 0.0377502814256126 0.023291552468401 -0.0142103568054297 -0.0864237983762807 0.0297593330337025 -0.0803726558407833 -0.0687617728221889 -0.0632541602888609 -0.00284937102132031 0.124922253242722 -0.0347632020676934 0.0452870321299712 0.0182992804586031 -0.0930152394241798 0.103519602288294 0.10611576963586 -0.0956821099055922 0.118308730661429 0.00766669360818249 0.0733624712743952 -0.0603289722859555 0.0936115046951969 0.0198945179195473 0.0242386621404435 0.0823151499009326 0.115320510430597 -0.0504060423658558 -0.0639355763742504 -0.0791929694742953 0.0126566296678858 0.00126800176121931 0.114407402373598 -0.0501263108062253 0.0188284776759677 0.01378530270757 0.00796117625614627 0.0115747122512339 0.0284754948472508 -0.00274497589410239 -0.141153825615959 -0.0763561650509916 -0.042899691440094 -0.0577596752272091 -0.153867814640849 0.0655213107942077 0.100154225614327 0.000285362266447552 0.0570286386465087 0.0240448056587255 -0.0401670553876439 0.0374522670626516 -0.0656315835398277 0.0438403434638887 -0.0476960476573385 0.0704635405240123 0.0947204759333008 -0.0080340319140874 -0.0518130035074228 -0.0606401347221663 0.0109733379307193 -0.0274484465819797 0.0729828078597893 -0.0368621140812748 -0.0776871401424189 -0.0368992201844193 0.0131343944765307
  2 53.6698651249532 ""  0.647849309488445 0 0 -0.0338877488150335 -0.0253755233384368 -0.031072504910182 0.032364806786937 0.00687594793492512 0.0232790859994823 -0.0192936310716841 -0.0423807432084399 -0.0910158157371185 0.0714570127324306 0.0428634353791076 0.0859683581415107 -0.0831446731244569 -0.0247606690673165 -0.00105193245355774 0.00126224607477521 0.0290532340721226 0.0525652648761603 0.0879766507673505 -0.0204163322798542 -0.00870737734567628 -0.0229157208244361 -0.0362019247837262 -0.0621529574386916 0.0385605860946096 -0.044954255352357 -0.121304293177994 -0.0664224207680471 -0.0531207536728275 -0.135499188603279 0.110580839808009 0.0589526763320967 0.123341861807264 0.110197300921238 0.0214446711260306 0.0730257200443114 0.023324293376506 0.0768814709709479 0.112382884081609 -0.00966867807438793 -0.0197976363985273 -0.0344593513041646 -0.0712143721414703 -0.000223179570600817 0.0669583735573547 0.000934596597219965 0.00118901577112697 -0.00497661517460061 0.083433934171259 0.0696666407769098 0.0217855323952047 -0.0108405955005784 -0.00958656852220758 -0.0197664457572863 0.018993502318928 -0.032971958702067 -0.0555275110503139 0.0010892019328613 -0.030989379596435 -0.0598877642135127 0.139085868816182 0.0806358921336037 -0.0374295192621636 0.090407625192059 0.103170469495911 0.0834203261643631 0.0828066768777216 0.0778555011884516 0.040435126652901 -0.0501759690772078 -0.0375835734755501 -0.0465767304453382 -0.121068480620399 -0.0204819923137593 0.036698003237404 -0.064912034740701 -0.0421838818457893 -0.0730119578735974
  3 90.3618236927269 ""  0.382426793641919 0 0 0.0208913229998004 -0.00785144611914511 0.0413221826928959 0.0440726923412125 0.0631562789909257 0.051278913603846 0.0464159734878049 -0.0318504427181431 -0.0159404522476021 -0.0478645267703537 -0.020830767405341 -0.0955601538415176 -0.000763237300191942 -0.024417669929408 0.0560781101900372 0.106340122674324 0.0277016878501172 0.181283761767678 0.0579982292210514 0.222635229895956 0.034422563607131 0.0554519081209624 -0.0215331068176693 -6.63590371561818e-05 0.0932755513633904 -0.0345977121519091 -0.0405683273899648 0.00856245406547276 -0.0554019892075861 -0.0488163542497977 -0.00857116269761884 0.0536997470737432 -0.0571426586548393 -0.112896675341485 0.0324677220952717 -0.275058864452952 -0.0940907209384947 -0.215309606345636 -0.0702255455983965 -0.0352830401916714 -0.0272680971360253 0.0360748121448461 -0.0247280122660732 -0.0395193690647422 0.0207909722955564 -0.0031747010267418 -0.0136478262741108 -0.0184968425438809 0.00828234291961174 0.0997948123178658 -0.058914924759803 -0.0709893254812531 -0.0233783412272551 0.0148359899385148 -0.0543225375652833 -0.0371491416645422 0.065807019334708 0.0308950126294359 -0.0632956106055678 -0.0736438511639825 0.0214832987315953 0.139333112508791 -0.10106019217769 -0.0160590255367808 0.154466481274738 0.0091814005929225 0.0274957644209329 0.0949437236785869 -0.115896781779986 0.000142491056770985 -0.0211057881708209 0.0521728486752048 -0.0388539641752661 -0.0552741305651943 0.0233571716333764 -0.0114584409351574 -0.00673798656274931 0.0598625340833084
  4 120.773129302711 ""  0.0249206948309944 0 0 0.0181085685405684 0.0353058728116198 -0.00582898467659003 0.0600057566726411 0.0197119570256073 0.0339298177639864 0.0745734258943554 -0.0028479826453487 0.0385066442617724 -0.051722466431813 -0.069905487123153 0.0141698531108908 -0.0101027886878146 0.109141206821789 0.004854066320825 0.132286179579461 -0.0253734791179911 0.108325200867291 0.0976016805498156 0.108175591597004 0.00654514450705784 0.0988975667495084 0.0574830090425482 0.187272014716671 0.169500161274067 -0.13631363728256 0.0124984310150095 -0.00323412544600288 0.0402392792189127 -0.0483500017077039 0.0355861715912626 -0.0542261535871849 0.0975282023348164 -0.124969855187728 -0.013744734187741 -0.140263822465441 -0.156153034180656 -0.212959964573629 0.0716058501472636 -0.00384866441455903 0.0122546080371529 -0.0647837305684694 -0.0436406879635814 0.0646758268703533 -0.0116734586445611 -0.0208135795074591 0.0182932747184939 0.00029569934010383 0.0122826449213686 -0.0667127516227575 0.0597924685262257 0.0209362507923909 0.0136482352084463 -0.0432658155007574 0.0200610834592987 0.0132033116522087 -0.0916756482553482 -0.0460396129563464 0.0527660204588756 0.0376397673427991 0.0320491073972971 -0.117047484537604 0.0798043091574521 0.0311095131221666 -0.106711457833848 0.0108284535656581 4.65756603958637e-05 -0.0451833377436528 0.134716617185643 -0.0375633133344289 -0.00803742830025902 -0.0725573020209705 -0.0695191307516511 0.0524700356220259 -0.0254505097015588 -0.0683031060447242 -0.00855977916808682 -0.115102005397385
  5 182.536521100874 ""  2.90863645592424 0 0 -0.054795255010214 -0.0372163868850511 0.0165177824684876 -0.0287160316600907 0.0363186227408053 0.0332444918842208 -0.0124773869049528 -0.0736693606946016 -0.00335168058243913 -0.00271649757231983 0.0561619740060898 -0.0236180134937161 -0.0778455525230895 -0.0164939160388494 0.026799517007838 -0.0508255528241231 0.0541134671984993 0.0955255236730236 -0.0113258662765691 0.0744956677931271 0.0201114260289914 0.000762234938767655 -0.0339781874437877 0.104419240812387 0.0836333774445517 -0.155168373606545 -0.0394603653351293 -0.0918353300954185 -0.0482802420439944 -0.086224751930362 0.0086580075762487 0.122663411285529 -0.011860723159661 0.0202813818905838 0.0478466884684914 -0.0866247574926835 -0.0169749231079741 0.0128589377913902 -0.0158689376704753 0.0689455819996341 0.0777351334530757 0.0102152832240587 0.0888971577140824 -0.0112532754306873 -0.0198054180211499 0.0264523224089871 0.032711255375067 0.0036722471397746 -0.0217213028942226 -0.0176736765833436 -0.00783493918239611 0.143773033601235 0.136334061734794 0.153307009380352 0.144945815286694 0.15489595834643 -0.137028736203161 -0.00506524682830206 0.0583954519530405 0.0180580062173938 -0.0605619541418894 -0.0145434205678362 0.0261657367247197 -0.0100295520676487 -0.0470498055994611 -0.0460599220695094 -0.0336407713887135 -0.0344311036704973 -0.0141081324008412 -0.0823532393903789 -0.059280519407829 0.00155062332280064 0.131606898280149 -0.0869768837626918 0.0969813094151583 -0.144162759317648 -0.107901577019674 -0.154804505003658
  6 216.794900177006 ""  0.222714348165592 0 0 0.0126671117152232 0.00717033803452734 0.0108505555839621 0.00836491316841854 0.00229635760599882 0.00744599149182227 0.010766622126564 0.00139464190936118 -0.0261988412208514 -0.00813005563897036 -0.009963438194242 -0.0124107494096911 -0.00358860133754677 0.00276965733958964 0.0208411308501116 0.0203635942571137 -0.00675995119459364 -0.0172468889162289 -0.0164878140785367 -0.000473296061056764 0.0221433655500041 -0.0554123547460477 0.0760961296475196 0.356586745857652 0.328015797908244 -0.229546519758108 -0.152977131857606 -0.249061883369014 0.151624057194294 -0.31783428263413 -0.252798517604232 -0.213327593276434 -0.248097653511244 -0.0738237022595726 -0.00360849330590444 0.358384499587799 0.286333598661139 0.176371051833441 -0.174343943449255 -0.010762395085833 -0.0123132974986645 0.00994494984537658 -0.00616438904572717 0.00276292233632171 0.00355947047738488 -0.00257844377747717 -0.00435948738569782 0.00598518153235956 -0.00669846457975071 0.00891400322568875 -0.00202213407899186 -0.0194032703295419 -0.0197549668487705 -0.00676363927965545 -0.0199038670567114 -0.0231796888959403 0.0288247215824285 0.00804124107902514 -0.00983446605808063 0.00611771136835206 -0.00407498350779615 -0.00857992385961311 0.00862931816467565 -0.0331827497049776 0.0176408549334843 -0.0117574785857356 0.0133798483297201 0.0283865016595724 -0.010373872422114 0.00902367650828372 0.00543062657323953 0.00999974576110265 -0.00959041991587645 0.0102713076394435 -0.00722870667187284 0.0104359795064221 0.0142920789359137 0.0259285431100028
  7 231.37272302969 ""  0.159283112849982 0 0 -3.53505292172182e-05 -0.00901640809898428 0.00325296103553313 0.00185708534293525 -0.00697161230089562 0.00326562939787986 0.00457485864640602 -0.0138051343651922 -0.00297091346577088 0.00617242321876272 -0.00513751256353699 -0.00584301180020494 -0.00298874188515816 -0.0100137334302961 0.00509326023501343 0.000472676391138018 -0.00603215909506105 0.00383285870290684 0.000155570126175272 -0.00524323100939719 0.00419126859589592 0.00893950143533812 -0.010009567873864 0.000669392193575021 0.0123221932034999 -0.0176293168261482 -0.00639201754987722 -0.00132833486691212 -0.0195317583350421 -0.00769254295193627 -0.0114620125882412 -0.00909154140659411 -0.0227254249404817 0.00678587261120742 -0.00707152861329207 0.0127169393176535 0.0274952459275151 0.00323847011463072 -0.0175808895552556 -0.0098022020642799 -0.00831963147945962 -0.000821166952655425 0.00563080097648076 0.0407551919914288 -0.0159865685728054 0.00155594419454673 0.0119966807854312 0.00881457610308672 -0.00915433314828516 -0.00825982008149345 0.0117143565111172 -0.0320372149609805 -0.012496717462109 -0.0244524003951552 -0.0127716308414766 -0.0332114857825358 0.0225370398713339 0.00133751727072009 0.0250361651248722 0.0311502942693549 -0.126057876723997 0.479116190311605 -0.249465821668246 0.428050107664377 -0.0487444320781345 0.344307419383865 -0.349221659722381 -0.445835965735356 -0.0727476297263952 0.000784111649111891 -0.00547248577534408 0.00122597129679923 4.23314370107854e-05 0.0231674931165576 -0.00326139802555505 0.00753556386335408 -0.0059449809315264 0.00917719123696684
  8 242.803325614848 ""  0.233042149019826 0 0 -0.00458007037319086 -0.0379948709298857 0.0649284254010512 0.033756972618902 0.00173304232379655 0.0875294840958511 -0.0533426588874209 -0.00481762180586861 0.0221263214384087 0.0511725082612006 0.00263932082159171 -0.0722300819307733 -0.0503268963968409 -0.0476774377856245 0.09341513772467 0.036845273872752 0.00430777976169756 0.167564072688873 0.0372077718841534 0.0941488088381915 0.0799440686847331 -0.0720650686748127 -0.0740778767075892 -0.16645406432827 -0.184251904294655 0.156717574410454 0.0625027117521447 0.0538206518361976 -0.059562789342404 0.141825253837142 -0.141732484652413 -0.0179567978924226 -0.256791089661958 0.0335154873497662 -0.000871823567879429 0.0829446005427609 0.284573721183602 0.0313809093633968 -0.200824778377743 0.00479716080364137 0.0426389935615869 -0.0490139648002966 -0.0579798202448853 0.0276040734222518 -0.0186476693488479 -0.0228520028502924 0.0169054935571416 -0.0431517605758496 0.0347655134011762 -0.0396152495678559 0.0200098353174317 0.0256219678421705 0.0648457797621634 -0.00106442359962794 -0.00757048094524795 0.0929438672162462 -0.0733479061122125 -0.0600512696678293 0.0337490584715045 -0.044963155642399 0.0777577103036941 -0.0912190126862611 0.0198084346058434 0.058976553228483 -0.0702577738037531 -0.00844722580162766 0.0211784328407943 -0.0128017818921967 0.110011668002009 0.0235432736989047 -0.0206910193453491 -0.000346988607016066 -0.0896482493922797 0.0217700145000617 -0.0433462664234042 0.0486762489477999 -0.0556408852067984 -0.0215693075721682
  9 280.568889262377 ""  0.40877056878008 0 0 -0.0306431284992645 0.017329381940478 0.0226994479605338 -0.0427705007853552 0.0521947362682993 0.0260650064479108 -0.0666783511707737 0.0465879102328441 0.0574412087842119 -0.0327919214722389 0.0732829601959224 0.000472661522897855 -0.0307514089538984 0.0216351217819725 0.0246610423156383 -0.0598515362974587 0.0657667790514374 0.057522293967606 -0.0444441026064687 0.0768906135408147 0.0260036047577026 -0.109824624298936 0.0629084584780943 0.202781530054089 0.0147926449969215 -0.0444291327347464 0.0309084094478183 -0.133646929577579 0.14317032519414 -0.0302061912492011 0.0219690845504239 0.137148335344149 0.0536396512548757 -0.015917005562006 0.0706323518273664 -0.0957957140106568 -0.098906503986164 0.0176924463648372 0.0369274507401567 -0.0240806225153886 -0.0600782621443021 -0.0219512049214501 0.0298514495497993 -0.0444116619539566 -0.0474401400558634 0.0295252154816887 -0.0459316128531039 -0.0422023745573614 0.117726791719342 -0.0479109873902436 0.00549658817631149 -0.0805097092244199 -0.0764004238913025 -0.089939060607352 -0.0476507559883986 -0.115285184488442 0.0490441193199088 0.0457732015826063 -0.0571679449866773 -0.0461478052866589 0.193563470638528 -0.048919461618171 -0.0622865257137191 0.176882909889995 -0.0474207281576146 0.0610030028644382 0.0831284119205056 -0.0470032367845428 0.093701413129445 0.00866285777882706 0.00923552768245391 -0.00934434208371378 0.0412337022031489 -0.0266775425642826 -0.0541031405244558 0.0419486295522634 0.0215985272232908 0.0532471406532858
  10 300.185136058843 ""  0.971866754051305 0 0 -0.00715976316917515 0.0434972716030501 -0.0228385625284295 0.0262730730772749 0.0653476662937883 0.0148233857518575 0.0324161409822744 0.0175482348421103 -0.0194331542622941 -0.0783654650482178 -0.00514178953438514 0.0520758102055015 -0.0297845562934601 0.0801605919740244 -0.0120120641149196 0.0822374503101173 0.0306741677877742 0.0738256723259805 0.0670596097271269 0.119907299216605 -0.0128774287311294 0.0774599047774116 -0.0236016218941358 -0.258050313326404 -0.156168267513864 0.166160386639925 0.0537419652865669 0.185924380444366 -0.0986414587148839 0.157729637178541 -0.223231155280516 -0.235045747261065 -0.0884324268907581 -0.193526024794288 0.0410809687738245 0.318030331663979 0.094599939467044 0.109102314295118 -0.0428409714701505 -0.00862007305875284 -0.0399088198972754 0.00553967403609573 0.0575796139697889 -0.0315731087430677 -0.0104984204232973 0.024231877227926 -0.0203795146098513 0.0120563497238015 0.0224686459891165 0.000496405595008205 -0.00236821168187231 -0.0228116198395574 -0.0427028331763737 -0.00959800996107922 0.0285284358778509 -0.0817065166070649 -0.00426925100637614 0.0463712444409364 -0.0275217628491867 0.0173373727045048 0.0259826270420428 0.0185028421478558 -0.0186056425932784 0.0242803518985027 0.0140462825224574 0.0216639129557056 0.0222704987685493 -0.00621219253910293 -0.0159506358909225 -0.0739118677205984 -0.0166698706595326 -0.0337874225482613 0.0851802382600854 -0.0723993044521669 0.0569751793202441 -0.135131509619116 0.00911456062730438 -0.0751456182119307
  11 348.658342472167 ""  0.201361181585153 0 0 0.0114463822813031 -0.00421994740128637 0.0343335080200727 -0.0657179118904875 0.0111525452487712 -0.0168870760479738 0.0819238547165747 -0.0706144671439285 -0.065249663945988 -0.0761323350915569 0.0205606701787829 0.0451452417867237 0.0413930434324744 -0.0592052342721985 0.0206220380087983 -0.0767429881310715 0.0137074454976231 -0.102583809788379 -0.126008572622295 -0.0508337121834132 0.0227334352505834 0.151712972292678 -0.0508999281182154 -0.148332942374532 0.10811241811471 -0.0230420627239011 -0.0885899883954027 0.0642362248593802 -0.206633044691792 -0.0547007987181056 -0.0591778185884587 -0.0353070127969753 0.0613668013671919 -0.0760347384320709 0.0183208776258251 0.0905043041423235 -0.0972767174512476 0.0747186802628865 0.0571414946349248 -0.0075626370078945 0.0596635301512904 0.00871227260938376 -0.0307598685183237 -0.000301789235964897 -0.0479317444915241 -0.0290584646643847 0.0134448515401141 -0.0548145246807977 0.0591686372360851 -0.0282365038617749 0.0180022675607234 0.00273976350843403 0.0768915678188123 0.0442061101790302 -0.0581189474046063 0.133115045986709 0.0100563087224396 -0.0560502129948934 0.0198444022275202 -0.0651181258606381 0.142359208913509 -0.0738160810405891 -0.022602113258876 0.114990307305424 -0.0525663904862042 0.0291215765659791 0.0286317274560931 -0.00250164569203601 0.148329107857735 0.0475262060805236 0.0160210135741802 0.0785449307680032 -0.0294350587544987 -0.014222769404146 -0.0316902103473045 0.0612785999021417 -0.00622712960850939 0.0651475358980716
  12 415.482422528208 ""  9.44928337339841 0 0 0.0191320693098621 0.0260053874028912 0.00290927679501041 0.0295284827805514 -0.0486757262516676 -0.0115821782524919 0.00241736474350811 0.0495357914168627 -0.0193954955923853 0.0632934768538916 -0.0561132831453881 -0.026010413626692 0.0193899383477312 0.0454738739086085 -0.00210393922616538 0.030583816508491 -0.0532764447564747 -0.0787371335828811 0.0126433622601499 -0.0979792536635931 0.00064271287197489 -0.0379292856659563 0.0257645717487081 -0.0137735743917474 0.0318024135216268 0.0822459111719806 -0.0411260180412643 -0.0244181079099372 0.0676122508606158 -0.0500649637879811 0.066214406563474 0.00310766873801826 -0.0231258081032605 0.0899738252620808 -0.0680931166300251 -0.0716715378891701 0.0612898376243962 -0.0823963000497724 -0.0253277614770939 -0.0655112040934797 0.0266592477548626 0.0357398367907525 0.0436924106566604 -0.0364597323847431 -0.0889792312022167 -0.0765978969471342 0.00763610969749572 0.00229506721104362 0.0247278140918406 0.0401549286441836 0.0774361086367809 -0.0552447876108321 0.0400199996087041 0.0637625986816695 -0.0678137849991556 0.0564187108258429 0.0118539339634562 -0.0765914034364281 0.0210239417899089 0.0246725380646417 0.170912158955514 0.00338060960902233 -0.0248683703564686 0.0498135606337379 0.0820585042518853 0.169852827256169 0.0297722209204234 0.104669246742789 0.20009772500706 -0.0678605722529179 -0.00369673599206837 0.032123874802993 0.144966989725386 -0.162900464544116 0.138140052472619 -0.160078580987976 0.0246585523785398 -0.0433851111860262
  13 436.218456094285 ""  2.7606904034287 0 0 -0.0719827764774243 0.0106139474745863 0.00141974799987067 -0.0268340384222648 -0.0310198772530316 0.0513797374621209 0.0240798548210602 -0.072113771733431 0.00452290678998183 0.0143425738596179 -0.0103517547045985 -0.0141294833702113 -0.121187411388472 0.0332515544956595 0.0299347614991861 -0.0271171802802622 -0.0298284735147399 0.0622002663340805 -0.00955630267943587 -0.0153887222473366 0.0399135980834203 0.184795738255415 0.0185647803550041 -0.0242739629758661 0.0281851364990237 -0.158647042226363 0.0180570228202023 0.0310071365814007 -0.211806057636227 0.039489466044402 -0.0364937229162495 0.0641143032103576 -0.0622404819394089 0.0603802316576095 -0.0356894667527092 -0.0275989648990967 0.0778543809594049 -0.0244895088193387 -0.0491031544283909 -0.0418729892877416 0.0121053018193426 -0.0511516250716697 0.0635885715009313 -0.0581032498733858 0.0230058421341103 -0.0159831414310681 0.0509773321575339 0.0149830829864385 -0.0166533175482945 0.0322736180271844 0.0395957980986001 -0.141491166103872 -0.0429358183937514 -0.206133982330058 -0.0497419268678673 -0.13486524256425 0.0690892259125392 -0.057857477953508 0.0720701148671939 0.0138379242721546 0.00262007268799145 0.0100426384611833 0.039185144958533 -0.0184726629980373 0.0298672140097236 0.0338540673483121 -0.011547421302787 0.0523714376098498 0.067970144027228 0.023494157228507 0.0874822806898577 -0.0743578523359833 0.164119231183511 0.103402469100287 -0.0409400654238096 0.195147365924349 0.0660793590354598 0.109695310013713
  14 471.731409737637 ""  1.3085862278285 0 0 0.0254519699907373 0.0633954366618115 0.0967789645811005 -0.0606093059900139 -0.0508866291919398 0.0637763710130359 0.042467063010971 0.0688208454583631 -0.0525265053431465 0.00433182044168911 -0.0147873426481707 -0.0151515659851604 -0.0134414430020112 0.129595174026086 0.111830780721816 -0.094599161547007 -0.0387033297642569 -0.144502626222846 -0.198278141928247 -0.171396865430769 0.150862488438671 0.0188441014331116 0.0274528579953813 -0.141996582516337 0.147365586867708 0.216921918553619 -0.13609635966294 -0.0435262024455015 -0.0476160514278148 -0.116611741649811 -0.0142572522892358 0.118854649239807 -0.0314923142225623 0.0756809935280627 -0.0489015093875329 -0.0977099488724772 0.0298983398587565 -0.0660976416634006 -0.029410450710231 -0.00887062899541253 -0.0181529887554163 -0.0202404753557181 0.00795594220087256 0.00451759723849738 0.0520162328223756 0.0549811362574244 0.0204635235615478 -0.0140694441512209 0.0101186397067015 -0.0355117959225496 -0.0424076231227353 -0.0746589256558835 -0.0121677823359265 -0.0611880972107681 0.0181444800832038 -0.0942006640490228 0.00987222262868635 0.0576565383484756 0.00732826862711438 -0.0333608311747008 -0.0730058613937983 -0.0302969924423244 0.0279191474055858 0.0236572135582343 -0.0922836409375178 -0.124234213273039 -0.0150704429245411 -0.078825495680968 -0.0706557414390547 -0.0452422971861424 -0.0159709670599268 -0.0229791625647799 -0.0478188007098384 -0.0645901610648469 0.0668948686305705 -0.102370005103979 -0.00185023086829697 -0.078786466731195
  15 508.425832195161 ""  1.00755495702335 0 0 0.000477384814384444 -0.0196692013326951 -0.0409628653464105 0.0418117483397718 0.0126590194401934 -0.048982049970268 -0.0172297234990077 -0.0115561675197658 0.0120161799388382 0.0192063520294962 -0.0155201095762523 0.000330947626614854 0.0314060037967339 -0.0562034430446879 -0.0563076667169916 0.0595623852420286 0.0036754294339304 0.0179373242642449 0.0976711835202849 0.0435829224057586 -0.0832722370990982 -0.0374145827160188 -0.00986645372456336 0.0593341927952562 -0.0521714213638868 -0.0598965627805896 0.0395521025438564 0.0112808771171949 0.0602662270234298 0.0270012760789722 0.0383896272486525 -0.0757767842231254 0.017772338127019 -0.0130788894115068 0.000425821613569057 0.0306047101149182 -0.00513236905435652 0.00704140990747464 0.0136308138876411 -0.0709366125903063 0.036325253469424 0.0120075155735217 0.0143744460115713 -0.0159107499471532 0.0660174662012228 0.0382192618112562 0.117065718984009 -0.0683532516311407 0.0209089006303505 -0.0454020553728536 -0.0331325198955821 -0.296081852803874 0.0807471844364488 -0.0983201850977147 -0.0920193453626311 -0.10731077920999 0.148215870371975 -0.000287748364838503 0.101371672573788 -0.121673996990197 -0.051413027468295 -0.0966482759173395 0.0701770237501412 0.119144314273854 -0.197197425821466 -0.194579249326879 -0.0698359454142461 -0.100107879322176 0.0766360962568829 -0.0199980136148294 -0.00483011329844888 0.0570475553807221 -0.014549951772893 -0.159516641418329 0.181612128567584 -0.0622063891586518 0.0050961040747436 0.0206414751284694
  16 558.278264278056 ""  10.9349789871367 0 0 0.0770545454352206 -0.0530949941690162 0.042363717715502 -0.0090809654107671 0.025239794515273 -0.010798289436425 -0.00654781293968375 0.00274841188535387 0.000613390722868394 -0.0439449283093589 0.0447876345913037 0.00999042441502266 0.0879095776619016 -0.0563503378285402 0.0349537562876526 -0.0366712766828127 0.0422029020594694 -0.0352276183223518 -0.0787798144208911 0.0182053930997221 0.0323902192530607 -0.138621046555576 -0.08024667949798 -0.00512562444027473 0.00872581321745452 0.109114877688804 -0.0269268338407601 -0.0229778339820377 0.0783759963253116 -0.0312582876320609 -0.00657634715868564 -0.0150429842653729 0.0461978590835909 -0.0784310120623384 0.0634637677937266 0.0248616219428178 -0.0919656105213678 0.0558185175804697 0.0368369408716155 -0.00713440915323602 -0.0183334936157152 -0.0948470197261799 0.0236610639262901 -0.00334137533266366 -0.00595718778021109 -0.028607389207046 0.0431855624529666 0.0156995437279615 -0.0524730226551168 0.0453085984321799 0.0624538925919009 -0.0764537308474208 -0.0267284219022141 -0.158393655109682 -0.0147105487215832 -0.103132054539481 -0.0225736927382375 -0.0787035593103601 0.0792709572402083 0.0353171836699384 -0.0584316994490186 0.0473585385950844 0.0676197151373671 -0.0812008076038803 0.0608431085710517 0.0610516728348132 -0.0329848152641814 0.0612477170179406 0.0434018262294393 0.0765478982046994 -0.0693328437956649 -0.0382942364112477 0.0297369268371888 -0.294844358333406 0.296471540947828 0.0732516285128999 -0.0929195884642156 -0.0763125164274206
  17 584.546295952399 ""  68.6482957241085 0 0 0.0536989630278623 -0.0297614788034341 0.0263171706608429 0.0115729194426874 0.0144909611377461 -0.0226159907797731 0.00567865832240951 0.0170568319795323 -0.00332083187185209 -0.0101086440827583 0.0101990304282365 0.0018452386878082 0.0684861362089847 -0.00645270347772419 0.013572310235311 -0.00357746681394563 0.0227824511418303 -0.0579302791361956 -0.0340234479827031 -0.0100924930161575 0.00644763848498428 -0.112372303591343 -0.0575370505386218 -0.00979045952910457 0.0108954420886223 0.118292192609099 -0.0240731577985932 -0.0115010185431061 0.0966642785351436 -0.0372944696493733 0.0188084934279307 -0.0412511125175326 0.0292187159194593 -0.0447582876136848 0.0293350789825866 0.0134163518947301 -0.0473261070603631 0.0141712305049492 0.022501076367342 -0.0250666327383441 0.0134494291485525 -0.0167973569746199 0.0280569338155556 -0.0512864830222259 0.0302690259334754 -0.0152550275394129 0.0447859118088656 -0.0101986522119175 -0.0118707198507 0.0166029769740485 0.0195132554724159 -0.0896199398659981 0.0665107343531147 0.00535692283125504 0.0157300820687621 -0.0184695184713187 -0.0368255901416429 -0.0619946785271204 0.0657293191104696 -0.0172786112183362 0.0133611273026574 -0.000331871767709713 0.00808445921719988 0.0258976310147832 -0.0021766571559686 0.0228684882199656 -0.0326473303609711 0.0173000268120197 0.0723332163623928 -0.0288323698970135 -0.0739092832911128 0.00378722509306267 0.147834715595357 0.589322232934828 -0.498640826983211 -0.0108582132081626 -0.0767154416125994 0.0176179626078617
  18 789.562994488125 ""  15.0535330842987 0 0 -0.019945863385812 -0.00660342879860933 -0.0447736810859026 -0.0736607803354657 -0.0588729116654745 0.0204106463556518 0.0405847413206076 0.0668643262410489 -0.0156560435142609 -0.0299805429298412 -0.00681296935489667 0.00204877605214847 0.0627174803935009 -0.0601269201082709 -0.0856790868231651 0.111318688714797 -0.161131814157026 0.374929615264747 0.0939617842320861 0.290237555271753 -0.0958727985433235 0.108254206578429 0.114787528650907 0.00497431742045036 0.037096722350077 0.00152298970032523 -0.00152294129796125 0.0569649216716181 0.0491843991461096 0.00223830971680177 -0.0177823171693795 0.209661801796435 0.0159909610773353 0.259200648621051 -0.177206726865303 0.0563171420638315 -0.0021030502237543 0.224736806236732 -0.0111917521540649 0.0299165959281409 -0.00954220976255693 -0.0139183502618454 -0.00919579895347258 -0.0116573114313827 -0.00974431184995474 0.00315672658121573 0.0126197343707068 -0.00662184130360677 -0.0139327812700888 0.0120948233393213 0.0189407453332707 -0.0531835056029924 -0.0208546922729634 -0.0918736926010633 -0.00626947422959077 -0.07712181496124 0.0855108195523539 -0.0321839952974246 0.0245636724681785 -0.0142858656682974 -0.0181782015776477 0.0100483377702269 0.0244194882642109 -0.0125371120878537 0.00955869172092742 0.0158684175567683 -0.0162094776305126 0.0124176776766488 0.0240533436987839 0.0379953734577058 -0.0273401709863968 0.0475114073567771 -0.00399919812705842 0.0506938441144677 -0.0665124553284275 -0.188652393925067 -0.0521476297884201 -0.271704441865147
  19 798.871750632799 ""  52.5332781866601 0 0 -0.00440198894007682 0.040212113921326 0.00134170450862247 0.0298292688315731 0.0264276581231986 0.00875981862356996 -0.0452428082176301 -0.0492971526675927 0.00380523410048188 0.0148561857326192 0.000490103170950535 0.00505235833785946 -0.0264566344069078 -0.0138328567456534 0.0200516960622858 -0.0650191464979733 0.0773762519068221 -0.175831914645394 -0.0256886699099982 -0.183335411820561 0.0485622019252629 -0.00161497732154918 -0.0226931636067707 0.0108253545217463 -0.0579284516813273 -0.0888109490819655 0.0180220250645995 -0.0330406421498345 -0.0790956399056605 0.0225453137352936 -0.0224271707222167 -0.0579975081320463 -0.0315805567662656 -0.115128059089214 0.0799283189061918 -0.0511627944689727 0.0373476783992646 -0.143558262429643 -0.00934673379014632 0.0372783520098483 0.00908147655832361 -0.0323623034966975 -0.00787251497030195 -0.00935792964598946 -0.00851445374964491 0.00838181671552687 -0.0151818028895309 0.0127566861072783 -0.00352208599850042 -0.00176975184994233 0.00922714411956936 -0.0713964002648839 -0.0713103159619882 -0.223887173306957 -0.0619361252227991 -0.107841954736986 0.182278583768543 -0.0425017829811385 0.0195939522663148 0.0257485087606479 -0.00376939388069486 0.023309302983506 -0.00980827032682649 -0.048742552029982 0.0462837053456701 0.0463167847521605 0.0335507417141613 0.012989453916322 -0.05175274222705 0.0431899107465578 0.0334856321117926 0.0625968519218363 -0.0101052494938447 0.0824635666514046 -0.101787857210652 -0.402977276407708 -0.0088359564350081 -0.555972690273354
  20 837.123596510222 ""  1.37391883425505 0 0 0.0167490571627938 0.0253213612666142 0.0836055515375335 0.00020678865762019 0.0063640779546407 -0.0781434284853851 -0.038320756727084 -0.0509970622677965 0.0391975648109276 0.0164692543436176 -0.0309149696076381 -0.0340024387507983 0.0679213637760928 0.0951378938401412 0.0396959127108912 0.138186811967899 -0.0749563776200499 0.104094504216894 -0.0167785643678534 0.26956143966166 -0.0768667133714574 -0.0720450355428992 -0.10894590644701 -0.0810850206668608 0.105209745451148 0.116945176119263 -0.0696193445467158 -0.166509408169333 -0.193206040424772 -0.0598965725431436 0.168783824051764 -0.112694687339233 0.109999530009213 0.131175767342563 -0.10990570928107 0.128328235038936 -0.132755603828604 0.243506290153184 0.0517644402205051 -0.0507965477115427 0.033354581473091 -0.0433942096111107 0.0326078820258646 0.0216323679176733 0.0330624014316641 -0.0122267842668192 -0.0470614694444211 0.0277075630939359 0.0237514710509233 -0.0366031760555611 -0.0294974119291747 0.0059540987218716 -0.00219674612355481 -0.0475014686448944 -0.105086646789183 0.0970210131928082 -0.0315747765108118 -0.0112532755560078 0.00103806515691246 0.0952653457593031 0.0504445545209222 0.0176174967020834 -0.0955034129662885 -0.0623301151940886 0.0647776033931521 0.0571293100540713 0.101847503462562 -0.00218845957503952 -0.148731964088121 -0.0108476230243911 0.036846910194268 -0.00182859334084969 0.0144907801919115 0.0169760291721677 0.02027675826805 -0.0581508127885288 0.0233004132946322 -0.0839871464279032
  21 862.767638659923 ""  12.7085832584843 0 0 -0.00227009023300365 0.0339097654975127 0.0516486815715514 0.00807757788081568 0.0140032787053704 -0.0418085262446608 -0.0322869200494619 -0.0307430365023014 0.031655179587321 0.0165491041703049 -0.0180825841460752 -0.0214354756494115 0.00680934959974623 0.120743505297446 0.0353851849246649 0.0561544171929375 -0.0149563796240697 0.00359715837092325 -0.0287516232527489 0.111904661716344 -0.0228954248743145 -0.0285248819961934 -0.0585133200955218 -0.0674809560350946 0.0805732674148719 0.0803966834028245 -0.0502135840053023 -0.131761139879907 -0.168120551587435 -0.0404621540180894 0.102235779626975 -0.10281325916435 0.0590478899172786 0.0349948815905414 -0.0357597322511151 0.0658873930053083 -0.0741279229519642 0.101736209665816 0.0303774943105728 0.0971850594508982 -0.0363682108966051 0.0610555778704777 -0.0639532006606245 -0.0412652204600467 -0.068671616312641 0.0427491482522935 0.052753081442397 -0.0195189090492796 -0.0244002972097205 0.0548310814831493 0.0447747006221032 0.0131194077578129 -0.0605540601767918 -0.0380173601117332 0.175851518742037 -0.211143295915188 0.111042924546598 0.0387510778071887 -0.0304080062646951 -0.138231482582159 -0.103643255800429 -0.0130249258110073 0.168779278424248 0.0832418232116113 -0.0939255411685426 -0.0988812552653528 -0.134627207056049 -0.0117825081499829 0.175773319507228 -0.0228459399595987 0.015433170883851 -0.0251385488255219 -0.0409563704703371 -0.0297769275516619 -0.0569995858138069 0.0256703124356283 0.0193823109115153 0.0358993500464084
  22 917.795686995021 ""  4.17373517335357 0 0 -0.10474589740699 0.0221556621283808 0.0337414878177727 -0.00286909058105692 0.0437080534015658 -0.0436248741926426 -0.00808556246588119 0.0866064104634013 -0.00592914874840467 0.0573910961155564 -0.0364533642162072 -0.0156901430439276 -0.10049014408556 -0.0781044207548152 0.050405169478331 -0.0819832721265585 0.0960065330526658 -0.0292749332367677 -0.00980424155518819 0.0135577691727301 -0.0380742468196126 0.286372747591278 0.263505000656997 -0.0210945285546716 0.059330603236407 -0.0877215625562654 -0.00831778377468047 -0.0106817918441758 -0.163685366739468 0.0412330307697155 0.112256025557472 -0.237107759155893 0.0340010322820125 -0.0764451978850812 0.0343626361321961 0.0396907228593948 -0.0299013378317637 -0.0569818476472894 0.0322761161575233 -0.0155359643625658 -0.0184329328098884 -0.0752428962063053 0.00401982809662433 -0.00866167990250279 -0.00451689544851239 0.0314070015209991 -0.00682698278590136 -0.00882707783072792 0.00151993316010108 0.0114544502331912 0.0451915339649488 0.00603191037689673 0.0518919780512171 0.0393265228759727 -0.00199235711119429 0.0588717736200891 -0.145801173295935 0.00880338797615494 0.00227136772161826 -0.0110962339725543 -0.118223929716381 0.0671446583956922 0.109803642055381 -0.0664591877783338 0.0218127753439858 0.00037820890013574 0.0177069340800031 -0.0316869504395597 -0.0896577882598438 0.0269923450160425 -0.0667345609460004 0.0607470454700604 -0.0197359313069036 -0.01111018782484 -0.0236919788439755 0.0735864764039499 -0.0953382824842467 0.0855558198945638
  23 945.747536435031 ""  9.69299713158639 0 0 0.0324849222844979 -0.00354052677024993 -0.0144387806841115 0.00206430338015131 -0.011522249523039 0.0117378670975659 0.00806567717634502 -0.0321233500787216 -0.00689563151866068 -0.0203458092073492 0.00686369700855911 0.00947208596726027 0.0330359543373982 -0.00110183210790973 -0.017557952092578 0.0463660895321133 -0.041444775685602 -0.0085613828233768 0.0118151970420424 -0.0118175524673398 0.00612154976275287 -0.104559624394543 -0.0911877717688962 0.0268615315195534 -0.0508007342092301 0.00526259709013919 0.0174712017996369 0.0342939976079258 0.101087170453716 -0.00612426972812371 -0.0500976491630208 0.106930006181627 -0.0181017753332926 0.0454411139890481 -0.0276108914142417 -0.0222688386535876 0.0281569150257206 0.0126860910683889 -0.0173778684220331 -0.0666914098872374 0.0438441495072084 -0.0296573162901291 -0.0341923211399513 -0.0397654603201945 -0.0532811965035557 0.0912404801825523 -0.0225337052350173 0.0299142218715817 0.0599256729726282 0.0196056117870309 0.0848016755478378 -0.0444219396431331 0.0796458526328932 0.0354037713145572 -0.119348919288439 0.14974905014635 -0.050373667458948 0.0848803668038537 -0.0656742357437469 -0.0316466150668982 -0.333522515669178 0.162215934352901 0.325981216783647 -0.113300604019299 -0.00889706408451691 -0.117966922262881 0.0714524327476951 -0.148375907370974 -0.302371773602975 -0.0175852317468448 0.0263228658510995 0.00331354031970976 -0.00581717176583322 -0.00603717965027742 -0.0584681843413864 -0.0175611692201436 0.0428698912708444 0.0272557026611774
  24 953.339124101958 ""  16.9852220813707 0 0 -0.0173942849247681 -0.0478637617090966 0.0103380803496052 -0.00943371300224544 0.0095108586176047 -0.00357751746269518 0.0380259305522761 0.0272822847393311 -0.0128236139687111 0.0183360629005608 -0.00926252280166749 -0.00996391971695462 -0.0560830426052586 -0.0341437819679828 0.0301417938376201 -0.051689202502428 0.0376998237281611 0.015965122915561 -0.0389018590212228 0.0212694367907299 0.0137875381838346 -0.0166013900918851 0.00678109144273934 0.0256012734066429 -0.00520272039874667 0.0325041819023496 0.0102663836002294 0.0719278915813658 0.120131777122958 0.00312456262735822 0.0536670455804503 -0.0960194018002611 0.0236314417610522 -0.0311086694553814 0.0152373307613998 0.0283623674104205 -0.0337770316804535 0.00111224640623772 0.0194543599198883 0.0687940878114282 0.0745896482569741 0.0233728518740934 -0.0417019064461602 -0.01217775006266 -0.0357633217888403 0.0122648339860162 0.0103198829268219 0.045114224781296 0.0278564062632542 -0.0648175640812026 -0.0118328446980004 -0.24517477363418 0.0859462477460986 -0.194396636187366 0.0943864966222963 -0.242866304673676 0.238194325815794 -0.223318061364427 0.157412596657438 0.10206339990547 0.0499583191466738 0.0713161347680522 -0.131560544675836 -0.168562664841514 0.152240534036707 0.15811147581726 0.200607845389663 0.0168692350241375 -0.26913589586788 -0.0504612160796796 -0.00332511563435776 -0.00834036940172264 -0.0241076747247479 -0.0342921644071102 0.00501349297866733 0.138452443579305 -0.0688573134035039 0.121107583576906
  25 986.305713574167 ""  1.54378067592817 0 0 -0.0249854108411641 0.0131233239022443 -0.0234067456736918 0.0128241375184656 -0.0436034494068227 -0.0301740764996584 -0.0141928951060503 0.00915325633461013 0.0704969784848927 -0.0174041058878531 0.0484069468314909 0.0464515715119928 0.227589916232581 0.129462167531383 -0.186339687625525 -0.0308360021604273 -0.00543376161645613 0.115442892610375 0.324082300362584 -0.133648318860978 -0.211448487776903 0.0167803614273122 -0.0386221528575376 -0.158183710011154 0.249289313900007 0.233757481243374 -0.117537451105345 -0.237857208107694 -0.274535105263668 -0.101400060700949 -0.189419420761217 0.131004607290336 -0.118909802674345 -0.114048418012864 0.11762303094311 -0.132339970792681 0.14513483076966 -0.208461600251728 -0.0491602646144648 0.00619564220247941 0.008401261516717 -0.00633793228944717 -0.00454307736664216 -0.0019601140348706 -0.00318772251706356 0.00257968188809614 0.00773795487927611 0.0014148429792227 0.00564929832056378 -0.0161111796053126 0.00431366766210577 -0.0463062967307829 0.0349980029737324 -0.00878531275110748 0.0190902148671701 -0.0259718791345714 0.00596583136778881 -0.0618667857476637 0.0521360683095302 0.0222888102269249 -0.000932255201208793 0.0284433070750412 -0.0228189988849075 -0.0543056851327077 0.0431721659975912 0.0446486287541356 0.0533367037497473 0.00214441578474156 -0.0772134282217937 0.00463331542838074 -0.0242223417789089 0.0159959557707555 -0.00404543655901812 -0.00759778119549562 0.00332825988658622 0.0613096622179027 -0.0335801895270339 0.0735484094073242
  26 1020.53866270749 ""  6.63288072242152 0 0 -0.0140719956033169 -0.097302391996924 -0.00908828415247804 -0.0677808075584673 -0.00487065892302482 0.0132107951423175 0.0577549663138646 0.0299437465507916 0.0194441126899852 0.0672340963536854 0.0004126947298429 -0.0131554500916271 0.0685477303740433 -0.035450720140394 -0.0723942302313629 -0.291403719191664 0.153559192506231 0.266078187373813 0.00360737951462136 0.0569747088945073 -0.0322777977542535 -0.0526846506650451 -0.052732896603462 -0.0369156520039781 0.114543150907974 0.186027572364157 -0.0412614524185643 -0.00656989989358709 0.0594268623333569 -0.0542103486150677 0.0967582814156421 -0.305077258415599 0.0154204116426151 -0.204896833706561 0.148094307693995 0.0401090325362031 -0.0541250311079817 -0.132174250766156 0.0526827301911643 -0.0261098626189816 0.0233353398426531 0.030434676118152 0.000760578182974954 0.00145519922512955 -0.00186292629986576 -0.00674786767942509 -0.0238009606454946 0.0179616455213583 0.0122288904042068 0.026308132226337 -0.00928790676058323 0.0631650778027858 -0.0798710311858789 -0.0451766127999284 -0.122693908087986 0.0846211067048521 0.0892606727594936 0.108745506288924 -0.1088012128634 -0.0265954176599578 -0.0364309281541006 -0.0318823065931883 0.0754493292183575 0.0867559298592245 -0.0828684014203138 -0.11549619150426 -0.0683945660172112 -0.0356941715267728 0.0637822361811202 0.00221037366140862 0.0490832850658533 -0.0397530309630029 0.0374565561190001 0.0247340603656914 0.00920705886183909 -0.053154698486339 -0.00655527277009099 -0.195374683430619
  27 1035.18073505808 ""  3.33767650390442 0 0 0.00089439073746018 0.0387764143961889 -0.0337150999562833 -0.101231593701065 0.11258999136303 -0.000865353824121443 0.0250074905612067 -0.0518848138126374 0.00501668019395903 0.0569514179752206 -0.0997947486513186 0.0495663683582346 0.120759462769566 0.0796460089706859 -0.111471783966526 -0.0873003511235014 0.106331004202007 0.0278646950330742 -0.0545265666131775 0.115279009810686 -0.0295318401338429 -0.204398190408729 -0.185724388225315 0.0147668901471746 -0.0343373804682921 0.103670848237736 0.0052674162364829 0.00963605059199605 0.153769412856275 -0.0496830503231079 -0.0387109971094275 0.0506925053385566 -0.0432365880840976 0.126720642361515 -0.13287275906914 -0.050835423627422 0.195422969409587 -0.192158983293292 -0.0281860049962654 0.0273344546997347 -0.0288584119004535 -0.0552342686843287 0.0121738688763719 0.00546497157444191 0.0103258275214942 0.00895410218261687 -0.00289160348812346 -0.031080338895268 -0.0235799789874153 -0.00218411397818719 0.0148906655659184 0.0132277729426959 0.00840977708436694 -0.0146721686365946 0.0560153721223692 -0.0345068793110095 -0.0779076903809579 -0.0218236382096259 0.0243127232243291 -0.0166900646894552 0.0171995408786656 0.00626887069411298 -0.0260244184862221 -0.0349239522939105 0.0382557940792331 0.0698099795404442 -0.000348289740170108 0.0319952523724557 0.0267327802210797 -0.0121964793517492 0.010866902598922 0.0463167248533409 -0.0506168709534177 -0.0276194280446078 -0.0170982705293424 0.0317667919813415 0.0243061834441784 0.125741540491912
  28 1069.71540670982 ""  40.2622730588414 0 0 0.0215628554445025 0.0162963534588961 -0.00870538225835765 -0.0275854909156191 0.0371395984246992 0.00190307247177067 -0.0248884944802481 -0.000712166984119581 -0.00099018957329273 0.0124384086193495 -0.0289325835098773 0.0162311528266259 0.0615684564246473 -0.0139137711110228 -0.0280151616927718 -0.0255595492875081 0.036192962133986 0.00110927695896559 -0.0479395576530879 0.0459566067153678 0.0139204061702615 0.0523436162102155 0.0440053188859283 -0.00653873432480276 -0.00765870954728264 -0.0563195096933985 0.000927019837503013 -0.0228306235426115 -0.0692046322520887 0.013953221037452 -0.0144824553981952 0.0239063415066344 -0.00964773952085249 0.044647511428109 -0.0448821704725245 -0.0140750765804549 0.0574215343191551 -0.04813951612439 -0.00872072476240545 -0.0176602912400255 -0.04029906688694 0.0113069239034761 -0.0449313161576038 -0.0247835876737955 -0.0300400914356058 -0.0789240449156817 0.0894161723394798 0.114249563542351 0.0859366325665777 -0.00325719993476984 -0.0688625762349893 0.119184561325392 -0.0558338388249917 0.0934188122368961 0.0838199753568556 -0.0366471534530133 -0.10433498654955 -0.117562419876067 0.109804693463137 0.126407790980933 -0.029987377240906 0.00133659766554464 0.0239191454160323 0.089749523907952 -0.104534381032021 -0.234166386711532 0.0433461666825667 -0.0973795484328191 -0.160544178518147 0.0379520673370055 -0.0215544689684089 -0.00853937036370731 0.286062954444629 0.111750952990125 0.155259143316921 -0.0396184203976657 0.0173961135995572 -0.042987063033432
  29 1101.0844591376 ""  21.7267833956363 0 0 -0.0486560865881793 -0.0308822210617023 0.0236404637570215 0.0403353813375698 -0.0572072509233149 -0.00949362029519471 0.0584650968198718 -0.00612381464768676 0.000615106191552065 -0.015423672889026 0.0404240616196872 -0.0234388670270638 -0.101533929234011 -0.0187632120023099 0.0539760975615324 0.0488452907383683 -0.0637033974580557 0.00152579739868084 0.108390837884143 -0.0840193860600006 -0.048265848524298 -0.134596235624111 -0.11091046191928 0.0337851315786477 -0.00683832942264395 0.129644683932301 0.0101857812220836 0.0574160550772127 0.17340139303949 -0.0344282937990299 0.018822003854367 -0.0332851128146489 0.00959277372994408 -0.0654297535979083 0.0657911027215805 0.0161681684718068 -0.0780602711947352 0.0633782481924926 0.010931613677547 0.0499055169308595 -0.066045707730865 -0.113407627681137 -0.00198778465133436 -0.000288264060047408 -5.68740057313745e-05 -0.0350170155182859 0.0159060195408702 0.0196967383230718 0.0144213360444421 0.0159010530975889 -0.0171273386423096 0.141796360977571 -0.086936276994487 -0.0701439057175045 0.0985936338123254 -0.0711382277932573 -0.14812342668932 -0.0454855919722731 0.0184269660395254 0.00950358235488015 -0.019458353597772 -0.0091513747004713 0.0292492525734123 0.0447141398920386 -0.045943124655194 -0.0896036629049544 -0.0279051193843336 -0.0258886453499533 -0.00229218912139601 -0.0606935257824872 0.0770948222283341 0.105481561559044 0.0994234785587809 0.0334219028639645 0.0633945276512122 -0.0262503880305446 0.0472000685139687 0.112895830177918
  30 1120.16832976056 ""  2.96678515175944 0 0 -0.0746508432166845 -0.0244037453651623 0.0430576030863369 0.0293507755030092 0.058006424144444 -0.0602448886618413 0.0356336883434148 0.0156717480051215 0.00851205877462116 -0.0287193007331857 -0.0317877159440468 0.0370766136194266 -0.136164682148941 -0.0326579588326725 0.0805772609516855 0.132538219804017 -0.0170792596475603 -0.180286297034536 0.0705490197097948 -0.0549412474710806 -0.0808323965038528 -0.0395513401861006 -0.0256891203869705 0.0121406823936573 0.0235752349117411 0.106433184554628 -0.00164241697536103 0.0176686662252264 0.0886468945561859 -0.0221497832420585 -0.0988105898796581 0.204527759823187 -0.0335452384152648 0.150506335457751 -0.123993728102694 -0.0749783060500733 0.132226779784694 -0.013705739915011 -0.0533079380518892 0.00888565006251129 0.0685071437720501 0.00281403740439601 0.00575512871906658 0.01392416687434 -0.00174956564268354 -0.0309707472570395 -0.0668295286606572 0.0511028566074445 0.0137846364778595 0.0436334665809289 -0.0280202566527333 -0.00351394882827029 -0.0749764467908428 -0.201254631653378 -0.117818227958409 0.00261349766333775 0.192080025406218 0.061513307639609 -0.160163821136954 -0.0270195351182552 -0.0139927100879129 -0.0738371120095501 0.0803561393195521 0.13818636799753 -0.114321257280239 -0.163339485744993 -0.107080533522615 -0.0426505261574152 0.0995977946681223 0.00280325180744188 -0.0317429037370481 -0.0137338082135713 0.0436341850330175 0.0211897661253556 0.0284209921015136 0.17213036504309 -0.217057052214212 -0.0827449196047163
  31 1145.34506598703 ""  43.4222548944036 0 0 0.10874735438842 -0.0811361655620868 0.0545036879459905 -0.0167726843246639 0.0171186107525921 -0.0388408468121186 -0.0585154417790287 0.0398442714411512 -0.0231056453498967 -0.00256410476578888 -0.00824561830049526 0.0458810414658453 0.200466799289221 -0.257216199419706 0.00796843458257073 -0.0160764583907711 0.0203177010287039 0.0551696742521102 0.00317275892966774 0.0571428344349799 -0.0476929280915541 0.207174509131611 0.204436407789777 0.00777322076844731 0.00160059817180721 -0.224102030315627 0.000462915665227354 0.0156387194386966 -0.177013974641184 0.0925389585356135 -0.0973292191605836 0.0933641868849271 -0.0452396250908887 0.0215307393404757 -0.012311576128149 -0.072939793217649 0.120397606412473 -0.112062634671309 -0.0241466335223334 0.0241817902732331 0.0144464475804428 -0.0524446412612202 -0.000232631177080931 -0.000374531630535824 -0.00386066264483641 0.0174453651983598 -0.02503879916587 0.0216936394890422 -0.0138436883157375 0.0154587949980533 -0.0106529733987771 0.0148855483173212 -0.0284424856228954 -0.116296333582872 0.024842045666242 -0.0382791154745721 -0.00860566514532219 0.040892379024938 -0.0485913399854151 -0.000614590926867921 0.0264714043942837 -0.0425937161786225 -0.00187166366316471 0.0556053129946191 -0.0267496293082985 -0.0140306688962431 -0.0476997068386866 0.0153899980245125 0.0782915551379804 -0.0845146787406458 0.0584216320583452 0.00770241451281583 -0.0277088321048556 -0.0108860522969092 -0.0198514418424673 -0.0645715562945779 0.109873495807101 0.0986485910264752
  32 1159.5160205834 ""  17.3302660741614 0 0 -0.0304977470386734 0.000452828563888994 0.0239594497720508 0.000984448478204333 -0.00258773483911823 -0.0222643928234708 0.0226635921141147 -0.00544959172655972 -0.00361172992875695 -0.000358539856778967 0.0031099337903005 0.00697292809555397 -0.0390120586370836 -0.0480773781017552 0.0367978447937164 0.0210311036140338 -0.0145465528261179 0.00184673001783623 0.0581230116857546 -0.0126518627452675 -0.0554403218179678 -0.0432083852154689 -0.0365756272282154 0.0228138709800781 -0.0173304984301832 0.0438068649960975 0.0091701718094891 0.0285406418584719 0.0763239400078947 -0.0119836930837449 -0.0196981210966615 0.0135032558875114 -0.0128011804906264 -0.00264215246066417 0.00614515424584701 -0.0203471319846309 0.0213551140978187 -0.0222893004385989 -0.00612750914110608 -0.0613750593411857 0.0104937241259505 -0.0244171098884967 -0.047507939981281 -0.0506714955291222 -0.0349719033555214 0.125623448137044 0.0579469021933848 0.0981647105322495 -0.0612240102898467 -0.0154977060275823 -0.0424312055525478 0.0098483067537592 0.0527928536460049 0.0834548082620153 0.0207268848581199 0.0423631553403473 -0.136422433756818 0.270966805329313 0.0583265531815047 0.240251016137744 0.201247716382317 -0.10198351765949 -0.19995178922836 0.102049281896382 0.0124453178304924 0.141467124194623 -0.0145360440160427 0.135890650632139 0.182288377464252 0.0232778558320061 0.00752296108663443 -0.00105971885142475 -0.105746937515823 -0.0688959319549185 -0.0671435461785607 -0.0113432711252601 -0.0140152380592598 -0.0712016630205299
  33 1192.28558745186 ""  10.3609414692233 0 0 0.0208737780931956 0.117936522329765 0.0492790252382242 -0.0558067579913284 -0.0712970961443289 -0.0216272202634806 -0.0145241437348483 -0.0392099185165225 -0.0662191868005919 0.0447895909109202 0.0455097748834976 0.00456049391669706 0.107544182590731 0.160673410843661 -0.00463018381027421 0.037845613867566 -0.115867712400073 0.180018922244287 0.114733410266278 0.100394054597985 -0.127382860841388 -0.0605208276932105 -0.0139199827514313 0.118403735115188 -0.207757471790774 -0.183081216510092 0.0674747235885528 0.122638422319804 0.10852045417899 0.049563127036834 -0.00774490654824724 -0.138405026446363 -0.0459392115042474 -0.175392450242237 0.170861082171177 -0.0221205685555 -0.0140665251976392 -0.146565478124395 0.0333740676927615 0.00746723247465613 0.0423456555867163 -0.0159191740671127 0.00708781194385913 0.00876542250115309 -0.00358927585054734 -0.0136098700847512 -0.0478739844016343 0.0429147329692365 0.00447758909778835 0.0289966001852862 -0.0195405327056156 -0.093122934850513 0.0527696900234139 -0.0743555237853381 0.0337837880096458 -0.0679938980813818 0.0354751741917896 -0.0411386714331787 -0.0656642000558098 -0.00768930736156136 0.00923702951973716 -0.057634549596993 0.0383480731466222 0.0876056463160498 -0.0640375970921909 -0.0894455531749144 -0.0672689193529091 -0.0227256035664713 0.0583796918110323 0.00401338144296917 -0.0497454775897652 0.00676662863258764 -0.0243063503901079 -0.0112035380000668 -0.010415527254171 0.0850798778912088 -0.0638240700298432 0.0800361941971724
  34 1208.11544428148 ""  3.29737418095728 0 0 -0.0229349663106072 -0.0136322846138177 0.109455037393917 -0.0224876867713101 -0.00851067368981292 -0.095935421533935 0.0265161080884982 -0.00217162638001339 -0.0307941031118722 0.010599038539428 0.0128979665303817 0.0492050363663059 -0.142722369831372 -0.0943942363793995 0.187868930495252 0.0623067584519418 -0.0558372832863655 0.065122502665483 0.118923528478622 0.0731703648519924 -0.181250705463037 -0.0378571399568304 -0.00611952250887739 0.0899289732771022 -0.0846865784941798 -0.0182214691408492 0.0371218887146541 0.0994976353099965 0.119677172662425 0.02399717172895 -0.107121319211082 0.0421823145744042 -0.0684055049199147 -0.0288959070847105 0.0460779569474831 -0.108497930748494 0.125053166410622 -0.157001622763146 -0.0196729104109447 -0.0121427000122214 -0.0531476521225957 0.0630763052990097 0.00161174744756574 -0.00133218108787618 0.0108758566326901 -0.0161941063197779 0.0568889170187035 -0.0774020373203242 0.010850199682771 -0.0386279740633252 0.0340371789374088 0.135960929669689 -0.100250545317368 0.106797970934696 0.0030801660990075 0.0328265392090336 -0.0213834489542293 0.00297799918369764 0.0646403924565871 -0.0514600948871874 -0.0508744570911977 0.1017824939606 -0.0158052668507627 -0.141911347059286 0.0808192236795087 0.0830439848167668 0.0976217214328629 -0.00184475081090197 -0.120661740767889 0.0180572580133296 0.0290294976146211 -0.0468147967402484 0.0373624144912777 0.0245518218449697 0.0161619617686916 -0.0580625843689515 0.017063608551842 -0.159944734569711
  35 1274.7972401668 ""  26.8226909437776 0 0 0.0135311649702041 0.0145090546766515 -0.00752555882506669 -0.00388423354959346 -0.00147684632861926 0.0230750057327523 -0.0168266382829944 0.00523446820899959 -0.0206805066890092 0.00428162350866264 0.00201667595642559 -0.0114652791340603 0.13334872443509 0.194545713769202 -0.104221110975093 0.0299483077048911 -0.0235520146807877 -0.0163767616942092 0.00088937403356579 -0.016276459724064 0.0211929626025192 0.00392358515218544 0.0320641904035266 0.0286582171128784 -0.0568193483702795 -0.0868949657660719 0.0186877798104982 0.0176099342612718 -0.0323736348625979 0.0220368663402693 0.0242510637663564 -0.0190381728576949 0.00922809009045119 -0.0157365980487869 0.0108712148422151 0.0271064693548414 -0.0299642309815634 0.0141757770171532 0.00876757705257019 0.0347010959021735 -0.00595231350243777 -0.0116506200735962 -0.0255565720860587 -0.0180435722106078 0.00204688337903319 0.00806128470756882 0.0650750809575739 -0.0291773123026117 -0.00918711276041811 -0.0302619999408844 0.00928359353588122 0.312034120681846 -0.311339805035411 -0.236035066719158 -0.363104388789224 0.269702295825272 0.238571311478327 0.274009751012307 0.0124550058420994 0.0983974572974117 -0.00374716036456299 0.0593990707712837 -0.0581351723528835 -0.052163328419053 0.042338927350161 0.0778019213217252 0.0693478279413948 0.0525065550897307 -0.0189251243314628 -0.0460577727399776 -0.0260426168241344 0.0207662990764044 0.151543872423105 0.060699595437006 0.0916200667868485 0.184904685375312 -0.196224086409518 0.043807561830283
  36 1300.96830851392 ""  6.53048814221748 0 0 -0.0121840745577656 0.0199240613748619 0.0675716169829289 0.00463395577180301 0.0389962185498287 0.0389678104569778 -0.000564566728919241 -0.00908861081885842 -0.0364254450410436 -0.0430041179864618 -0.0375117590595614 -0.0566889370021784 0.301876396736265 -0.0670519679371967 -0.108144140395292 -0.250020511398487 0.212330666904487 0.0636896634234924 0.451759613085317 -0.389865345601365 -0.201636509346648 -0.016612826257433 0.0190989927583254 0.0915454080544532 -0.0826559594567319 -0.0512840291849995 0.0212206618818924 0.076235338274226 0.043371671676404 0.0351116380160489 0.115704520844675 0.0281772258326567 0.0942494229623778 0.120431552275778 -0.146740125440707 0.117172855967674 -0.0784106712535139 0.184265565264315 -0.029986523732933 -0.017186982627472 0.0063988370553434 0.0152756397426476 0.00652458969017149 0.00129630132059162 0.00085438920970404 -0.00810139271562765 0.00323033887348142 -0.0068429823771171 0.00399702007676044 -0.00345965976404978 0.00563329095414044 0.048152795595065 -0.0367243766187853 0.0056627434814742 0.0941833072256261 -0.0844638149506777 -0.0447629006891719 -0.0034783635469041 -0.0133726825689871 -0.0288265661624435 -0.00388684093270504 0.0117652713633608 -0.000250671682658307 -0.0163046767763259 0.00238565292241606 -0.00434246814325654 0.0107375355013759 -0.00879012908568706 -0.0238129102713011 0.00138138149628936 0.00614951880379306 -0.0193894448279029 -0.0438547894587158 -0.0180370782573974 -0.0273878093035064 0.0155755634591596 -0.0112327383602125 -0.0309884854137433
  37 1319.73412970533 ""  33.9678372767922 0 0 -0.000924311024172704 0.00158226094729406 0.00448755601096249 0.000789800269386094 0.000322443558854182 -0.00383586307455956 0.00373967061202668 0.00204224069766523 0.000345681268479934 -0.00264269047756594 -0.00159664715768185 0.000163763223831843 -0.0297572217108534 -0.0213634358899873 0.0228828553177812 -0.0229633541951771 0.0164753778051943 0.0082661758803289 0.0226752234167847 -0.00957933099186883 -0.0165664127374811 -0.0143539136483958 -0.0082857055372742 0.00479811239887737 -0.0051119961633304 -0.00191942002371395 0.0052815944701265 -0.00051222160928445 -0.00513456364552515 -0.00114602552293717 -0.000798486230065447 0.00480040205434773 0.00144109892136927 0.00760525582160231 -0.00767477897129904 -0.00133836651853808 0.00286021258427302 0.00370301572941966 -0.00300067690462827 0.0149240219823436 -0.0355883375518643 0.0104133930943202 0.0332554599005955 -0.0173211789957034 -0.00102457877132587 0.00556110396071499 -0.00616334469455723 -0.00968788995269221 0.0263793952602614 0.0489425864733001 -0.0142919293561356 0.106396220606173 -0.0860177756477404 0.0106769132959664 -0.217050012375923 0.171478695743163 0.119980798130477 -0.342306225318175 0.434558829865134 0.426791654984783 -0.0291512423668643 -0.0207968195319681 0.0873592328789751 0.0757160435495965 -0.0615922864814256 -0.145640105698617 -0.0720419066770734 -0.0444018299705335 0.0280351275622766 -0.0120223697444662 -0.00369048596347737 -0.0125140998964015 -0.399829715500583 -0.178646348379366 -0.246711492816781 -0.011589708883864 0.0269670979984113 0.0367332606039527
  38 1333.35722531004 ""  23.205972451417 0 0 -0.0348001428395878 0.0267332472148587 -0.00906311253040028 -0.0298669014532015 0.014103598834266 0.0427224954151488 0.0143040950470332 0.00108855689270497 0.0171731769233178 0.0266299217777371 0.0265160287340807 -0.0108402670263187 0.288934861029786 -0.469956863396187 -0.151435486223923 0.348354758407614 -0.248610620660463 -0.197196045963245 -0.0633972289268777 0.0254296891842936 0.0604710788791881 -0.0214606584466453 -0.0277314392647417 -0.0115216678487115 0.0108007138979476 0.0529527536978714 0.00649560415769699 -0.0434550904435578 -0.0120345061055593 -0.0362587957415893 0.0411587614359061 -0.0956705828433947 0.00249242969786817 -0.0501826097689486 0.0652406925306646 0.0345889524014055 -0.0265950168357548 -0.0787671407403701 0.0231356576233007 -0.0440885380305652 0.0361885250693089 0.0199385507308746 0.0177081848563602 -0.00437093355061216 0.00134763274401494 -0.0242628780123943 0.0135929476248688 -0.0145690957428864 0.0096503491999506 -0.00344921607987952 0.0152663823572359 0.215048645850901 -0.175371731288544 -0.0780919212477246 0.195260339887041 -0.2032087323668 -0.073964564607615 0.07737012189466 -0.0105504588994735 0.0346084949680513 0.00424227360595856 0.0289726479265643 -0.00926170092394821 -0.0247032159601443 -0.0136367227996022 -0.0376594312766108 0.0254742788847235 -0.0232384874313653 -0.0680746888853001 -0.0140030193451577 0.00516026262144323 -0.00527791113449941 -0.162893337104844 -0.0707991579715432 -0.103398075137749 0.0810921526841289 -0.11193859250704 -0.0648733623671524
  39 1363.35031410615 ""  20.924366037633 0 0 -0.004657547195772 -0.00401404300413125 0.0112521359542622 -0.067630294048375 0.0411248419370202 0.0414124491686666 -0.00346958000042629 -0.00996894363873847 0.00976286632472626 0.0166127180713229 0.0189720252969447 -0.0242338848055512 0.0468224095131006 -0.192082389241833 -0.00755361472304628 0.30707327938461 -0.220151262073322 -0.172767855875106 0.206635347610247 -0.131159047270523 -0.112592963859517 0.0504930749329044 0.0204123749468489 -0.0117704933632098 0.0468434108234818 0.0648951596128264 -0.0277524862122076 0.00548973375390387 0.0506172096914137 0.00250374528175101 0.0664617736024517 -0.115786167722894 0.0209622099879211 0.0082651866357793 0.0112107602073379 0.0679083464382966 -0.0424485253325243 -0.0741388516184517 0.0135377828982244 0.0444544438073703 -0.0594018111533697 -0.00760000052462934 -0.0153199713393915 0.0100943821967639 -0.00335011917974748 0.0470559532937175 -0.00741324948791014 0.0274908999893173 -0.0123493960118191 -0.00243636480776698 -0.0236905780250167 -0.201802540137213 0.14561768851536 0.0873593542068763 -0.268960033514123 0.281115748889903 0.0807215135564979 -0.269667876669432 0.0197222192918812 -0.194865713853469 -0.0224366721865062 -0.0350982508989716 0.0188624035901957 0.0302805154758498 0.0341500771583657 0.0802281002994635 -0.0167178364472967 0.0459564342085499 0.0933873936760154 -0.00523817469220924 0.00443799050205291 -0.0304529497196714 0.181174655314311 0.0805492206393338 0.117572262421381 -0.0499164363580391 0.0677956931290659 0.0110306550067557
  40 1379.33905858921 ""  1.73289955893748 0 0 -0.0369521473196306 -0.0111365108535824 0.0162760949749204 0.0469155678607309 -0.0178257606282464 -0.016517207060569 0.0111972296916975 0.00898259796163605 -0.0179786642510056 -0.00711052955360037 -0.00310235722275027 0.01350331110552 0.191185942999037 0.104503770949767 -0.134102767195922 -0.0665663975655351 0.0603251187705087 0.0338187593071961 -0.182477305784071 0.0873847898254034 0.113898142476211 -0.0386503785604132 -0.00124047603097056 0.0494720269874874 -0.0779782857481345 -0.0324243685920199 0.0362608000400371 0.00435430835834593 -0.0272882572265152 -0.0122046383587881 -0.0238703740911936 0.0457964455132927 -0.0024295774681004 -0.00956557990753141 0.00545854978678599 -0.0386391021999381 0.0367650676711097 0.0231994925848184 -0.0112493679505768 -0.0420186225243524 -0.0125256214464406 0.00390560817663572 0.0173541980429919 0.0133503973905076 -0.00992486208855272 0.0640171872320363 0.0219350692882847 0.0609872962115192 -0.0294674732187054 -0.00676404613487906 0.00486375382887412 0.226751425692694 -0.152325403886967 0.0137825799777272 -0.0703411436795394 0.022510483284591 0.0154098722363118 -0.48989100190347 -0.0480676889346228 -0.509444971438598 0.0909520533612987 -0.0407816806830078 -0.0749897828518727 0.0764776873594532 -0.0475748645189403 0.0219397543334562 0.0622306116343726 0.0541057696450669 -0.0696386344731442 -0.00308994300936065 0.00554039433460632 0.00354142095316977 -0.0849793795548227 -0.0312978100714784 -0.0531127642607699 0.0447504177456277 -0.0678091038905397 -0.0448837441520888
  41 1383.528242121 ""  10.3166576508262 0 0 0.0552392717483029 0.0929569080920968 -0.0440702270100234 -0.0137109884323408 -0.0194229631186683 -0.00565648901459504 0.0260768042448935 0.00828943810806522 0.0387677715928987 0.00448977009459008 -0.0187684701437053 -0.00540659320014336 -0.334368616972086 -0.502058694680494 0.258379423612777 -0.196931740009117 0.112237739300934 0.114934658654034 0.119078334149001 -0.0204713752945053 -0.0835337356975691 -0.130208019280146 -0.124687595937825 -0.0622368415741467 -0.0104206802475487 -0.0202631303442325 0.0551291084051186 -0.127206953190772 -0.125754083228114 -0.0798203786908208 -0.0181051406273372 0.0576054415599514 -0.0216710912654976 -0.0395338031811824 0.00765572800766725 0.0106591256353036 -0.0471585483359736 0.0681404918041286 0.0186689819504926 0.00288220315482227 0.0215795721662377 -0.00618791516739281 0.00121325104136949 0.00189772555904805 -0.00320168703251163 0.0115151095061342 0.0161903836122111 0.0215478395265752 -0.0145537892817023 -0.00653020045486985 0.00813168478848508 0.135602577526287 -0.133395077210392 -0.128129566803645 -0.0837577259397083 0.0534338676229781 0.0676914022539622 -0.0485403779818261 -0.0620628818924077 -0.160934066259656 0.0486024030738811 -0.00161489104584306 -0.0526712581994237 0.032132533544746 -0.0337755150475363 -0.00321691760331701 0.0444323998453204 0.0295190550154427 -0.0515862715940341 -0.0135385211485018 -0.0392709529827081 -0.00389809282920432 0.0114444823501413 0.00898917791418599 0.00382837859758415 -0.0427653230427262 0.0792773769892162 0.134634699622841
  42 1400.89635743827 ""  10.4054257822836 0 0 -0.0581384408681107 0.0497563267622692 0.0278125769450315 0.0654985550543624 -0.0334306337983368 -0.021271693382434 0.0378505791965977 0.00924544301870202 -0.00642247461697765 -0.00777059267924158 -0.0110822484292772 0.0139297212872832 0.291530619708165 -0.321969335488158 -0.147590912197521 -0.146172803208211 0.115567748343318 0.0726319747045964 -0.215495197969464 0.112375897934533 0.137509406906018 -0.128010718817255 -0.0775679634179842 0.0473311737329541 -0.127851749672439 -0.0313399673948646 0.0829693565124369 -0.0602053284647087 -0.0786652783251796 -0.0738724890625697 -0.0234545158819064 0.0820338820584939 0.000574919200553214 -0.0399902556045923 0.0182749926976796 -0.0475923837045338 0.0410584832235455 0.0662203284153932 -0.01376424404595 0.0260972514679649 -0.0196972320309134 0.00557137088158774 -0.0186828643407094 0.00187431473331324 0.00397159812489226 0.00715562137676213 -0.0222216514601125 -0.0184649099734844 0.0296095519287405 -0.0111707153941591 -0.0549857872232146 -0.157399553495324 0.0781671613834262 -0.00499385989955378 -0.0493224085777413 0.103706102936611 -0.020674918820203 0.0060216275140069 0.0684680516875283 0.128211128497064 -0.225397959794813 0.00928895629026995 0.17285614664908 -0.0644504020992128 0.167491685438132 0.172624879194252 -0.0756085445960005 0.0257683037499027 0.258201300390043 -0.00635537309723844 0.000882650116563816 -0.0208611624316383 0.165850594967063 0.0711334055211264 0.109386349027042 -0.000572479831785172 0.0086475002326932 -0.00602884396900365
  43 1415.94997755868 ""  2.17237651098858 0 0 -0.0403506660740641 0.0268714548820852 0.0236282842446484 0.0358947790128706 -0.0181786562806265 -0.0106405189406759 0.00703166539322682 -0.0172741177293151 -0.00327380820379251 -0.0138692565446787 0.00696427719754199 0.00702580693505058 0.188014840117305 -0.185930044342265 -0.0965470216702283 -0.0673866172885854 0.0540415383785933 0.0233402987543281 -0.111286720780699 0.0660775517792721 0.071425664854478 0.0265736473060619 0.0116766570931787 0.0369555585707391 -0.0314658181246864 0.0730198389055048 0.000463611609831173 0.00223701225907296 0.059722421283903 -0.0212070290184861 0.0132334964238476 -0.0179700247563834 0.0290772304385294 0.0328693775491602 -0.016991403138662 -0.027621157689269 0.0583438073195873 -0.014143237988064 -0.0305547107316557 0.055224260275518 -0.0336268527339553 -0.00630786618997266 -0.00205362593908698 -0.0040868099368288 -5.90881102392371e-05 -0.0242998633098574 0.00796299797482636 -0.00651497454369875 -0.0442209730539065 0.0287524703945067 0.0820841051135728 -0.227326791724414 0.154947145178569 0.0408269491261038 -0.129552390448004 0.159939849593355 0.0515958261929606 0.163159580125404 -0.0420501664729737 0.0575259855395909 0.340896742222649 -0.0187369764869448 -0.249634583420785 0.0792450686703326 -0.249840341316124 -0.283329247372512 0.0642342004268528 -0.0624093564615113 -0.349231210887597 -0.00368415307420207 -1.42103538881268e-05 -0.022689377528015 0.018778601737657 0.0067417623601053 0.00991000305993365 -0.0439970246879818 0.0694410934587638 0.0291962505726366
  44 1422.41431676396 ""  13.6863201980675 0 0 0.00158869253524163 0.0390357366164728 -0.0074008137458543 0.0252309327179744 -0.0289816769786797 -0.00834309825209956 -0.0526497605456954 -0.0889565839725015 0.00872640909698565 -0.0391085451255101 0.0387005049954564 0.0047888285326942 -0.00233031537368647 -0.139286046422392 0.0162308299619961 -0.139979419099566 0.0860907474034264 0.0410134712308407 -0.0505680984274573 0.0880478594899709 0.0285227214414858 0.356708949799314 0.198315559492964 0.0634065201963901 0.133893170236306 0.376139708567643 -0.164260501988828 0.105137722495797 0.359101560236552 0.0622751987217788 0.0615445486973625 -0.181617308573134 0.08717716545917 0.190015039247646 -0.0995286297051792 -0.0253916474529782 0.124272919027738 -0.144741368840758 -0.0790750602622845 -0.00486358746126602 0.0187367298866369 -0.00602356729905737 0.00142056908604017 1.92542611315973e-05 -0.000518198287095192 0.00212916714691244 0.0062268435619501 0.00664484479772397 0.0104356774461503 -0.0116620387547211 -0.0203967213110814 0.124902868952904 -0.083060029674014 -0.051740624341512 -0.0266959635042422 -0.0280942866531404 0.0571729718913021 -0.0147988511349176 -0.0116520061532721 -0.0375105526773322 -0.0906289107912148 0.0195929812647355 0.0525100150938447 -0.0180758601218654 0.0586933373539384 0.0713002455239478 -0.000487484516344341 0.0301916027398518 0.0877780055936647 -0.00260251373253344 -0.0204668559765617 -0.00152223773363833 -0.00739477320736672 -0.00240650076951742 -0.00412129025290576 -0.0503845737690557 0.0785803692031372 0.0860864845228398
  45 1424.83640956711 ""  5.74869660290053 0 0 0.00365021971905082 -0.00530092700553052 -0.00536961355854025 0.00342580734207432 -0.0033783320589344 -0.00416233285750488 0.0319022818190564 0.0457539149736164 0.00335810678558736 -0.0699225042292735 0.0847102765915547 -0.00847140765868332 -0.0461419546724439 0.0482595693406775 0.0154004961027488 -0.00407003125685626 -0.00105004503857349 0.0430092483699317 -0.0153371433313285 -0.0250012133157724 0.0127216693029115 -0.191613953854682 -0.125824943223965 -0.0832378922345155 -0.0877018785180065 -0.224860985643532 0.10764974668965 -0.0920016692014801 -0.163327472499709 -0.0709932956994113 0.175946268503011 -0.367563309005161 0.198153362699763 0.395252257038362 -0.207428310879882 0.0541877457366177 0.226215260477635 -0.384533092547374 -0.154913485362556 -0.00230236575249377 0.00340044368924137 0.000281775504437715 -0.000891387199306448 0.0001467810857072 9.27530611099834e-05 0.000749971320901212 -0.00204464502958964 -0.000369342527983172 -6.89970237319283e-05 0.000371139896756725 -0.00109373519282752 -0.00451158674022484 -0.00258686649225691 -0.0105114515437729 0.016505112411179 -0.00468970009861992 -0.0149789905634888 0.00359164441081643 -0.000149499365662366 0.0050649114168904 -0.00298822708826272 -0.00426699609544951 0.00527560408258439 0.00226768610729286 0.00293117626007421 0.00566963398275207 -0.00175007563815968 -3.06836880125853e-05 0.00247253249112168 0.00199118112785898 -0.00129670553631782 0.00486899971370313 0.00614549994270498 0.00326621252822504 0.00297631870192575 -0.00557355181898395 0.00190882915370685 0.00137421358238432
  46 1455.40679990347 ""  53.5637418245469 0 0 -0.00239532775944664 0.00138867951103939 0.00255193355194807 0.00254565217412734 -0.000836007478546832 -0.00102023284370657 -0.000147411031819934 0.00510085454268784 0.00231811880634198 -0.000183614960919544 -0.000773137828680999 0.00090299135680121 0.00913759171151207 0.000210837909189253 -0.00627107645870735 -0.00588386407708112 0.00550529154567144 0.000447818306153739 -0.00577603398719745 0.0041492395716759 0.00308707023346642 -0.0213098109609835 -0.0240311671113142 -0.0443913225812512 0.0224622597610776 -0.05171337626287 -0.00123115283000323 0.00567366309300555 0.00621750129170188 0.0059511975410132 -0.00324134652104483 0.00360402849497618 -0.00221983588272317 -0.000832107463749542 2.39011495247323e-05 -0.00342459753688643 0.000246391577514598 0.00372511085369702 0.000359540455282171 0.0432557707049072 -0.0354027528616775 -0.0201884440069864 0.0451376794362673 -0.0101773358007896 -0.00929702362762634 -0.0835174074299328 0.0790390667104301 0.0846813545344965 0.0457270203692701 -0.0477301956726606 -0.0230268048747857 -0.149313536078084 0.130283138890358 0.0645863397958475 -0.116897157965881 0.1174538581186 0.0535256607161351 0.201272709575682 -0.253471747142764 -0.216225391267189 -0.142558927365219 0.219744682008736 -0.0564339393293724 -0.177383300173018 0.0631332733652345 -0.0480602837760065 0.0261468209830935 0.0394339872611875 0.177618055206149 -0.00439757589500914 0.00535325799192228 -0.0045462642950189 -0.382383609245991 -0.162599726555073 -0.250715020654018 0.0224501845245252 -0.0238919734928611 -0.0162058827549745
  47 1490.1644069457 ""  2.00131439441799 0 0 0.0131013047633842 0.0167368861459214 -0.00857702896975013 0.00460973916569699 -0.0166104101281696 0.00752660227544589 -0.021057207808912 0.00247800050935148 0.00109331691633711 -0.00288906862727427 0.0028926300707847 -0.0020398190617318 -0.0248238398754059 -0.0451045448910605 0.0208213338227448 -0.0917914061188247 0.0514415915687757 -0.0885461513498365 0.0437665472825832 0.124355687667938 -0.0291403063948488 -0.0625153775758295 -0.0378678772633193 -0.0213810738534492 0.181579556656302 -0.0479828504468403 -0.0928279737196525 0.125107911011846 0.0109537342836817 0.139708394314397 -0.00304368637172633 0.0197181411758966 0.000413918263452407 0.0219239432378754 -0.0170144455410503 0.0500300811611014 -0.0116624286014751 -0.0508089849009002 0.00364020153976873 0.0119308090639649 -0.0341360104668778 0.0318847800793787 0.0107689031368175 -0.00355794748645742 -0.00198905264709963 -0.024238780737236 0.0364219875887921 0.00854685060339923 -0.00306518231034178 0.0256416494656742 -0.0197024489374712 -0.181715624659597 -0.0455799256565878 -0.144757201908298 0.0496958683398446 0.18968863715549 -0.203359871498499 0.046534352455946 -0.0430387616758297 -0.0618973959724502 0.0817390355478679 -0.439777207163116 0.252021784049332 0.12390402349828 0.144128210440866 0.313686734254772 -0.0696504468473228 -0.200459044480636 -0.291401900581859 -0.0145773914427643 0.021403562525783 0.0102178653962423 -0.0965507302335807 -0.0475780491829251 -0.0582258063076212 0.15642273344917 -0.203978269143154 -0.122229383927112
  48 1494.20427819131 ""  7.99867319091685 0 0 -0.00180854715126607 0.0184429802794216 -0.00149427073034351 0.0114811622937017 -0.0339427590333599 0.0202099664692288 -0.0291220782285649 0.0148588152455133 0.00232397113528028 0.000188636007989755 0.00584327410398057 -0.00608359820451174 0.00825894553395173 -0.0656828000453377 0.000804495944630516 -0.173589087494805 0.0918988000665744 -0.261299052613513 0.110955984005498 0.302681330522005 -0.0700327750883635 -0.161742460087877 -0.112417387235235 -0.0991693240027066 0.341739953997159 -0.164866505191496 -0.154362987461193 0.235287912227925 0.0354118774688232 0.250324829420021 -0.029453722151612 0.0630994031099662 -0.0256959382363307 0.0405796759264279 -0.0327040064990283 0.134375532231309 -0.0651659107940897 -0.121136620813769 0.03211831269715 -0.0116869930894506 -0.00897586378025354 0.0115504588671374 -0.0103119066401754 0.00375842264780372 0.0006441984130221 0.0288915085255759 -0.0287031445344325 -0.00849856777408975 0.000589972680204412 -0.0117524236715053 0.0164582738726732 -0.0416267960707277 -0.00944693473058212 -0.0122788418378098 0.0390354892469649 0.0177327835645484 -0.0792306559381493 -0.106174158271601 0.0636633394642535 0.0361730564072573 -0.0223163032919324 0.279073502251562 -0.181187435056742 -0.0977802887096868 -0.097952469705717 -0.22723512762933 0.0233254257037196 0.108742773915422 0.187511409291843 -0.00893053380315973 0.0159480765047997 0.00666733965772711 0.0888012064707533 0.0412944937719029 0.0545039359976196 0.115064986908773 -0.154000064585361 -0.0985652222934507
  49 1497.74590958694 ""  4.19608942030173 0 0 0.0157919633654817 -0.0164327779248738 -0.020703392261171 -0.00974702390891539 -0.000813251078587497 0.00459265449568313 0.0143963511278222 -0.00846892165503383 -0.030483399410854 -0.00609799018896989 -0.000520562777303377 -0.0113599795610402 -0.0766693872676554 0.0535203240237652 0.0256409508807383 0.00630135820088821 -0.0145796115782373 -0.0602925374022927 0.0217420694577827 0.0546302050518676 -0.02026208530911 -0.00847994534879114 0.127361639033411 0.464017391517555 -0.189005870766204 0.347524700614522 0.021669961113544 -0.0360879018748588 -0.313262812061856 0.00358085862526094 0.0950392288394891 0.103742591155304 0.0890726321120592 -0.0542969225496393 0.0186880911759961 0.141971686348029 0.0695269250870184 -0.0989127532702726 -0.045359037087398 0.00288824922645925 -0.00334581947761396 0.0447295544343601 0.00122154316715805 0.000635287104150715 -0.00190908728900066 0.00346923157254259 -0.00480335952179988 0.00737781656014237 0.00250600455342512 -0.00924413215107175 0.0050866845075659 -0.194159447490101 -0.138281879883305 -0.314498934565729 0.127081963263584 0.220495987421096 -0.300694939037812 -0.0358770669704672 0.00653828387531536 -0.00361786293687348 -0.0311280404850503 0.135652186615436 -0.0723398742703506 -0.0242312736912666 -0.0507444379172424 -0.094838877705188 0.0354310503716861 0.0683679254734282 0.0758205001345547 0.00220346397132397 0.00030451988507249 0.0103183161107844 -0.028130102982916 -0.0143006798013466 -0.0168609226007704 -0.0033783347545643 -0.00127239318063885 0.00297331154120835
  50 1500.41477178608 ""  13.3331710250541 0 0 -0.0352233440228308 -0.0283770058372807 0.0146555716628956 0.00460177653292342 -0.0221504281410267 0.024059552745042 0.017542011058347 0.0140350876520624 -0.0189976251558402 0.00619233082207303 0.00347051410493654 -0.0136025517734435 0.0446268946172553 0.0540849168984738 -0.0465860800509059 -0.0943184382814482 0.035174158257913 -0.355535891138095 0.130521729070483 0.324885872655986 -0.0828453732258989 -0.110206740031895 -0.00826734563740597 0.179494971683053 -0.0327124713757659 0.0644094182669433 0.00459845832394426 0.0391484041927562 -0.162939500635583 0.0474086348230852 -0.00555308950738497 0.148669195621374 -0.0110383674082747 -0.00786629213563815 -0.0112198457647066 0.236583665845057 -0.0738215322314346 -0.178323644028756 0.0376283581297886 0.00785225047323517 0.0282165361643066 -0.034042636433309 0.00479530469712084 -0.00269968934206788 0.000703437858425527 -0.0209938861918652 0.0142442992722458 0.00287594754542221 -0.00415544646537986 0.00128852114681597 -0.0106023074552112 0.166964678267799 0.0542846881093678 0.133095867483474 -0.0918204269003942 -0.14077769343127 0.237882725332433 0.100013777126045 -0.0494052452087194 -0.00976027621072829 -0.028223765334098 -0.122283690403659 0.106618879517364 0.10022525468759 0.0312355864533714 0.135195569723029 0.0346093037737299 -0.0016718688149247 -0.0960350922495424 0.0232651695232364 -0.0310301373440408 -0.0183544364440995 -0.0327884339298469 -0.00941063142664263 -0.0257216472335109 -0.250199822119505 0.317814460454018 0.17740114806037
  51 1507.89897637593 ""  7.37645154780157 0 0 -0.00357753984376273 -0.00817354151287819 0.00944656612363809 0.0193040263704806 0.00681296738797122 0.00100110894975819 0.0101791706170658 -0.0062726039545512 0.00512392965981187 0.031899156722674 0.0292657022513474 0.00378515040608286 0.0380235918809414 0.0276042222225467 -0.0148765938496461 -0.0466808379055492 0.0540506105936459 -0.0208317726798633 0.0138747925865588 0.00140883371615473 0.00604643376269433 0.0949472897428973 0.0355067459074788 -0.0558133770088507 -0.140112672578629 0.00263320326749588 0.0789768501805502 -0.117198315053293 0.0674575104088271 -0.13498943741563 -0.390274265734202 -0.142744914864225 -0.387430931947129 0.330624184864253 -0.172990315646956 0.0455424807679705 -0.480389613052942 -0.15029838757652 0.274852941070995 0.00380735432906564 -0.00160887258908744 0.01854003862725 0.00141802542250692 0.000258506889135718 -0.00033301810005464 -0.00451053977259963 -0.00123713684547495 0.000292246829418259 -0.0057182743847461 -0.00485963443358149 -0.000844831220386604 -0.0775820452893296 -0.0593636734626378 -0.132378832726981 0.0492689364208749 0.0886103070274704 -0.115875393189439 -0.00425938614281268 0.00129981470561629 0.00564749525880156 -0.0517353324922745 0.038744616292683 0.0123827900910958 0.0822137373474578 -0.0450404435638926 0.00686988778906328 0.0748306599308148 0.0836544725656281 -0.00917455012632728 0.00197480387007264 -0.00131695842770038 -0.000169637074281445 -0.0155283130998694 -0.00845340276602367 -0.00876230946607417 -0.0217789143740539 0.0262914130456691 0.012805451937878
  52 1508.89543780751 ""  4.64300655153502 0 0 0.0161570514576668 0.00191334156446075 -0.00599159611785727 0.0022272882213443 -0.0067059893751386 0.00453353319470629 0.00791509289514917 -0.00764359527393179 -0.00109100329491758 0.0042254185779678 0.0061282504337828 -0.00582940074008064 -0.0208521210704333 -0.0126074475721821 0.0182330532734072 -0.0524685564661151 0.0320389601628127 -0.0573343959133929 0.0340971123670136 0.0700312853362901 -0.0209054496122662 0.0695536202362422 0.0551434324000363 0.0658115664046049 -0.133584810318751 0.0865315078654928 0.0556860718618107 -0.093753607829291 -0.0388112498884987 -0.0902613730872114 -0.0502504474396094 0.030617297039011 -0.0510717090759108 0.0522979430441871 -0.0348584116890442 0.101412499779219 -0.0901385401776992 -0.0951895481118137 0.0473518837164792 -0.00997687210714666 -0.00372428857792606 -0.0134769327670296 -0.00601837110688595 -3.42461400473848e-05 -0.00112710581425821 0.0289957506529905 0.0059490665834902 0.00671229059693082 0.0367422385322939 0.0204653168909291 0.010539686923258 0.0661038931764255 0.0352315186450961 0.101495430524174 -0.0417223921725918 -0.0518527402851762 0.070034510541787 -0.0310682380822886 0.00731649349465645 -0.0440395364075376 0.279435853101701 -0.110167034046793 -0.135790214474813 -0.500513333637555 0.21593396535725 -0.126835694290359 -0.403239756560182 -0.433225006324326 0.10679510810923 -0.00925963628290024 0.00938188276196687 0.00424474452559482 0.0370754390385845 0.0151712687702577 0.02599334189748 0.0758082479890125 -0.0961748302724641 -0.0528529137358057
  53 1515.66316178784 ""  10.0673730698587 0 0 -0.0210778326359676 0.0138746514909329 -0.00530345636558996 0.0147117696483228 0.0320607708888697 -0.0474927176937601 -0.0175900694684095 0.00768892920137789 -0.016824990792583 0.010882368366113 0.0106518636866126 -0.0186570600432152 -0.0047409855548125 -0.0510009369978633 -0.0109470300844371 0.153408517005077 -0.0575959226837157 0.394356184053428 -0.233006562095109 -0.35567356751804 0.132349017420963 -0.199899147171436 -0.0603767086858227 0.177259490511233 0.260135511355129 0.0424536021053511 -0.159987796761494 0.248863995975796 -0.134278716151369 0.278751069073832 -0.059886185395366 0.128071801891516 -0.0754560612373707 0.0591876079058316 -0.0463186569626795 0.255038868983653 -0.1532693542261 -0.217044798573781 0.0773742037086841 0.00242111817968418 0.00902629440809593 -0.00752912862282753 -0.00103035692380373 -0.000679946173580914 -0.000159878992000447 0.00149385865134604 0.00304769984663153 0.00206441766558716 0.00411753022891321 0.00201356940610516 -5.32052616967425e-05 0.0499589844955039 -0.000247634595568874 0.0155126852102977 -0.0306879711672915 -0.0200066979709347 0.0587752473061423 0.0139236867321927 -0.00784778961512129 -0.00916365045937712 0.0320978455566079 -0.0248199571116789 -0.00798154734019278 -0.0547693001017338 0.0317298604788039 -0.00134869571013079 -0.0472459275809453 -0.0538480464599408 0.00629985202712109 0.00739065598024837 -0.014296196525035 -0.00592068124027943 0.00866949231402443 0.00691037109845306 0.00262369942020437 -0.0690506750516348 0.0962573082199135 0.0681604620039653
  54 1517.97729996646 ""  6.99307304492306 0 0 -0.0382027242216146 -0.0174191778156463 0.011291142194774 -0.00457860107353363 0.0053555526241274 0.0181695392182425 -0.00144970330785345 0.0169369116455427 -0.00728460668223863 0.00110491475426998 -0.000474053083794464 0.0286867366472794 0.0491293897160456 0.0593134913361962 -0.0497300198024435 0.0399656250436803 -0.032957964966456 -0.0869047598375388 0.0423131259142842 0.012695729612216 -0.00984876385842851 -0.146060690904763 -0.0767153509077898 -0.00104218211576135 0.150471514462686 -0.0855103830112096 -0.0649767491447364 0.13479525210685 -0.0200012187427875 0.133084403865026 -0.0664045488956486 -0.270636538668838 -0.0547394130248248 0.0494806378510968 0.00606102314735461 -0.403054710482171 0.0407680103273918 0.278000789967277 -0.00612322787228693 0.00463560250749106 0.0266049856542042 0.0229197654412999 -0.00185135892535556 -0.00097098193933419 -0.00186631525064492 0.00837984177326011 0.00756804158702313 0.00978884817135883 0.0145265473724219 0.00284450283511058 0.00204657179116208 -0.0106287258204399 -0.169665337059288 -0.283934641857163 0.0499582349625443 0.137343174936744 -0.124914994299373 0.00703698044441507 -0.0130207856985601 -0.0344261731391891 0.0881424590289172 -0.025039582370903 -0.0520331158738896 -0.180537956382487 0.0790800911526125 -0.0423096501050925 -0.133196547310924 -0.142857303731188 0.0462900717958689 0.0262441120997982 -0.0391238715001185 -0.0106076373988698 -0.00494283679112915 0.00115082261118602 -0.00776455406518917 -0.259994926948497 0.328627997894954 0.199995666761053
  55 1525.07455475326 ""  11.0553779709265 0 0 -0.0245145715622327 -0.0145325317357947 0.025936928904372 0.00462382019239852 0.000899160722295709 -0.0196310197538882 0.00179177957161364 -0.00352942635871443 0.0257556613467716 -9.05820336944057e-05 -0.010477608664995 -0.0268356344472134 0.0461562478492839 0.0743829792915165 -0.024394893677361 0.0321105302621246 -0.019684562269059 0.0317093840151701 -0.042363099866744 -0.0144020050271872 0.0095587062671059 0.13747461343837 -0.0320516255972165 -0.37883118620456 -0.0137025913462855 -0.204861534664457 0.0601580567937228 -0.0911084657872656 0.31333004178165 -0.147322482538652 0.125607804802573 0.31478041762446 0.110111367970419 -0.156447474206881 0.0536000278218424 0.367647171423035 0.0383355188198849 -0.200977076020498 -0.0339437238967894 0.00323557754381208 0.0135488635088026 0.0282432128746938 -0.000776140393286753 -5.8268723999523e-05 -0.00130037432160849 0.00512206821140107 0.00344374043474583 0.00470225062400562 0.00583061884421352 -4.85541101839679e-05 0.00128770041556052 -0.0507050701298793 -0.156642958607207 -0.269049396915868 0.0670072868037165 0.143582172195973 -0.160870916804768 -0.0105972170558299 0.000436093501316188 -0.0179463581751876 0.0309975991280463 0.00229306634514668 -0.0262849332179255 -0.0704528242578068 0.0258282481378931 -0.0237334789131813 -0.0461566552298155 -0.047914827125612 0.0225803904048512 0.016890389287563 -0.0229986920166046 -0.005764294063875 -0.00953890314741615 -0.00499167103707797 -0.00657611210565049 -0.161337708342177 0.201129544070548 0.118084667182058
  56 2923.25348329107 ""  49.5456134907781 0 0 0.0394441113127829 0.00909608166346754 0.0665887079311991 -0.00478226331528472 -0.00394654508991123 -0.00404654117428007 -0.00191442694086734 0.0012436121667131 -0.00481072899058757 -0.000615583599517923 0.000221278327455252 -0.000906126909661738 -0.491914710549743 -0.0842485159858502 -0.806377704125946 0.0270161730935756 0.045656371538837 -0.000982208442299432 0.0368001882775561 0.000417824622889574 0.0564684739408374 0.0196306529208512 -0.0217856589267049 0.00480386361451577 0.0227089560932413 0.0069151678042928 0.0461522247442734 -0.0150775894951059 0.0064429040369136 0.0129070880916856 -0.000265921512473428 0.000960906674492889 -0.00344124345417548 -0.00318135001445784 -0.00503942058939723 -0.00116344030098711 0.00449873375525355 0.00276922628930125 0.0136102338804912 -0.00320681949823365 -0.000658334805968413 -0.00373922623034095 -4.02010515566499e-05 0.000169544804581235 0.000237647624824533 0.00203408169683257 0.00376849801515223 -0.00262859162188268 -2.64036249339595e-05 -0.000382269345769733 4.02028396121212e-05 -0.00980636979633202 -0.0200559314928192 0.0122682372138788 0.0423737123584173 0.0213578662496981 0.0265732121099913 -0.0246232888287385 -0.0470931826449054 0.0287582288915256 0.00154271159116343 0.00106441213999716 0.00147192126176988 0.00100294116386423 0.00202492103074609 -0.00097142727446107 -0.00193619349389094 0.00160665147288292 -0.00105539350830111 0.00147229350116009 -0.00163421751276761 0.000649446091039712 0.000160497830049622 -0.00192889022372074 -0.00281796578806824 0.00294200247468084 -0.000286475385531201 -0.000266785966699098
  57 2925.50384439672 ""  62.2075859728669 0 0 0.00295470093555164 0.000625477094718375 0.00458364192800261 -0.000243413216263201 -5.43912254484145e-05 -0.000404142873207229 -0.000137884228765736 0.000128778170116093 -0.000372751601652835 -2.02670434959326e-05 3.09134908833659e-05 -9.94256796647993e-05 -0.0359212813050204 -0.0046472473033772 -0.0575061007707472 -9.23744500197802e-05 9.68554969130378e-05 9.09170257963693e-05 0.00347189124530454 6.08319208539892e-05 0.00517025496725618 0.00169927655865256 -0.00141131589944064 0.000413714860992148 0.00129868943121694 0.000386376781307536 0.0029918664275752 -0.00167723536098206 0.000708379821523152 0.00144125747622282 -0.000152295660811532 2.72288984484748e-05 -9.42072210598854e-05 -0.00030897585120234 -0.000352869643661909 -8.3793931167616e-05 0.000349613244737622 0.000214443118331915 0.0011246704405405 0.0105711562915906 0.00887598167426195 0.00692568282323601 -0.00186388992795335 -0.000690183639617501 -0.00197300635049265 -0.0291124930499328 -0.0592483313466338 0.0394759143007754 0.00157340519899536 0.0053671316493472 -0.000936001274188958 -0.0174453513104626 -0.0298837194262274 0.0259559453691038 -0.111372202482376 -0.0845699598814324 -0.0994991643195988 0.371599257402652 0.735072588309997 -0.446484090655272 -0.0204660262927762 -0.0109598472024224 -0.0156072496891738 -0.0197302338905539 -0.0399417930992269 0.0217299656070109 0.0227582411673184 -0.0166540839870219 0.011231690645029 0.000206239083673141 -4.24458062751547e-05 0.000368108323128665 -0.000195885843321482 -0.00749654369080347 -0.00754999597137147 0.00453511700953685 -0.00193767404637658 -0.00262076973400279
  58 2959.52626282299 ""  78.3930186170392 0 0 0.00176359554550141 -0.00017859687415714 0.00324611104513403 -0.000385082427704126 0.000143699697873314 -0.000637859069670387 5.00514736279362e-05 0.000442638211659686 -0.000979342769151258 -0.000295983330801241 0.000110588029074045 2.59661517824316e-06 -0.0257822172782652 0.00155082818802785 -0.0377887428081698 -0.000111488672888318 -0.000285404828466221 -0.0001100080702798 0.00455240304933414 -4.39567136434586e-05 0.00574773469136576 0.00473822038281071 -0.00656554493859626 0.00188156632821896 0.0013170083817041 -0.000235200129555677 0.00252803563728633 -0.00590505694956218 0.000791798942621308 0.00615951727981585 0.00206616764113221 0.000403246042035212 -0.00267485894273931 -0.00108073089450742 -0.00153032940717908 -0.000223280753749876 0.00164230052266463 0.000253354102859863 0.00342888894176551 0.0473382260093926 0.0243268342603048 0.0485669079042439 -0.000160473429177704 -0.000113785234969934 0.000304898734124165 0.00529832498959662 0.0122198482251687 -0.00623183805379835 -0.00102584794935618 -0.00271507598572879 -0.00178459616278841 0.0838342553396364 0.129039108793867 -0.0754724838078884 -0.629929132322929 -0.435406329046502 -0.529420309008429 -0.0626778807891221 -0.129447680236556 0.0774696496021061 0.0282792166377709 0.0199790127576731 0.0272279108631603 -0.000191662568555341 0.000519873831147146 -0.000629581555801718 -0.0130392413091522 0.00886693062370211 -0.00835930490049847 -0.000663042210060816 -0.000169853447111671 0.00225163294128541 -0.00136091975621413 -0.00123149344595452 -0.00540663847269974 -0.00259712147091056 0.00850884491712079 -0.00273563954882962
  59 3006.108087475 ""  35.3881953977353 0 0 0.000641487987478008 0.00160644999745872 0.00111657430590339 0.0210825024518652 0.0559442696952216 -0.032450079150825 0.000961388133925587 0.000545973471228238 5.99546615974732e-05 -0.00625694977856176 -0.00392956401930088 0.00395591200901051 -0.00720472874351327 -0.00311530926944744 -0.016196426733738 -0.483153790212165 -0.708041068334473 0.0192511718162549 0.231648584444937 0.03794055308614 0.368946772980186 0.00811950679337267 -0.0121832969924102 0.00398371924221343 -0.00941406687952288 -0.00262932391970943 -0.0186169173516296 -0.0123558127291611 0.00481289277752902 0.0136850119049304 0.0480038363452282 0.00406727823351894 -0.0568100992914998 0.0266107968976473 0.0455737782612486 0.0057655690616039 -0.000595501294138774 -0.000610371472108306 0.00522739124560173 -0.000472980347701694 -0.000881809953123574 3.01258874896242e-05 6.44538534800465e-06 -1.17926492998815e-05 1.00136773173853e-05 6.63076861308428e-05 0.000140034518161585 -0.000161119864792311 1.87053203040989e-05 -6.15000814143817e-05 1.00518642848417e-05 0.00160969189283286 0.00470530950692127 -0.00221007883822589 0.00412535462001615 0.00300564214732644 0.00354969574415003 -0.000984431573590385 -0.00202281917365839 0.00119447603828592 0.000231452855042982 0.000192500685166142 0.000253168427127526 4.63255576122867e-05 8.89967283068868e-05 -5.34676480786318e-05 -0.000368745002486558 0.000360286318276872 -0.000244938872957964 -0.000139610815006414 -0.000253147786123377 8.62394755355917e-05 4.86204976259025e-05 0.000286667891941033 -9.60479877067792e-06 0.00447938860573788 -0.0041214976594927 -0.00236613390357184
  60 3031.6974975964 ""  19.9503807716447 0 0 0.00103202724093143 0.000577965819640439 0.000255848217356921 0.0143296084745671 0.00725734687352235 0.0150972921231148 -0.00498764232761588 -0.00807922954300061 -0.00191014220243248 -0.0351250892755759 0.0270681507679818 -0.0211755810097541 -0.00482631413256463 -0.000872827803270399 -0.00388293494628563 -0.0570476142775387 -0.0825065268945288 0.00664092592672032 -0.114363913457798 -0.00910352041284306 -0.191452145013985 -0.0590633751172095 0.0904344741527784 -0.0284858547708259 0.0574733537020945 0.0178971222400615 0.11223224039024 0.0591791779537688 -0.0157027957713368 -0.061479985020672 0.297352119100174 0.0134521723703536 -0.32906907213694 -0.214969238526825 -0.343803862471053 -0.0358560971378706 0.33245356690438 0.0116596111605479 0.621185953955028 0.000207222318955784 0.000475833189464738 -0.00038028086387683 -2.87571717401653e-06 -1.65966080132653e-06 -1.5442786527251e-05 4.69670986737686e-05 -3.05334403923371e-06 -1.80304153223428e-05 -0.000647343121990229 0.000355406821359037 0.00152188202127677 -0.00309222365842981 -0.00524529496182509 0.00393676765751383 8.41858206680625e-05 5.6592222363008e-05 -0.000291095664070286 -0.000192358648969923 -0.000224501603689686 0.000276870446846133 -0.0129138522488153 -0.0104961456754682 -0.0137456478571532 0.00876795894781041 0.0164607225014193 -0.00950123751252772 0.0114117024589754 -0.00990665236325726 0.00527223173737955 -0.000188703690888688 -6.58393494257898e-05 0.000237593454562038 4.37016089745576e-06 0.000100113446103604 0.000380036884133883 0.00179828220968563 -0.000510179749784041 -0.000524700186627193
  61 3033.95600127339 ""  22.1521072745151 0 0 -1.67863787318933e-05 9.42388028315127e-05 -0.0001598628849037 0.000811138979640529 0.000385262500749605 0.000885901574516767 -0.000273963427501444 -0.000761783158821144 -0.000214126373998656 -0.00108083388605801 0.000822778500592208 -0.000805462796060896 0.000911906486510947 -0.000198759569624519 0.00145334940449914 -0.0031560172071252 -0.00460049867924999 0.000401409291056161 -0.00657019428145267 -0.000531253033330023 -0.0109377597570871 -0.00537779400004634 0.00820388846017077 -0.00259839155232674 0.00470627512623657 0.00150777249286723 0.0091344360971415 0.00388131303653058 -0.000979092902589125 -0.00412284589761915 0.00859079184616663 0.000324660129760623 -0.00951119105824101 -0.0064699228187132 -0.0103865844061104 -0.00112161095109248 0.0108028175950803 0.00037183323574846 0.0201777444117226 -0.00313394122263931 -0.00227907300120806 -0.000986470721310369 -5.2505582365923e-05 1.5591796085307e-06 0.000121457803829187 -0.00084397720604483 0.000102077441464952 0.00114293763518994 0.0174185614064647 -0.00992672997159786 -0.0445924788925086 0.00831061547906895 0.0131167444805696 -0.0103255126261254 0.025343065032359 0.016626284034256 0.0217435861844611 0.00472115479481332 0.00485182105222043 -0.00668837886864628 0.376015977499808 0.305221737768587 0.399615508507165 -0.25225327575088 -0.472400714416282 0.27292216843932 -0.323713530871827 0.279970344366299 -0.147259607779483 0.000171428364308085 -0.000122179076126691 -9.94377425102964e-06 7.31517529410774e-05 -0.00112285943930304 -0.0026094235930422 -0.000727231930221076 -0.000621084621119671 0.00052429587776529
  62 3038.0930015785 ""  13.0711418916378 0 0 0.0002508994927836 -0.000868062985277107 0.00102134350701253 -0.00265481879141453 -0.00284526851037826 -0.000357848190946643 0.0311859803722745 0.0354462539900177 0.013832944561299 -0.00920254943859076 0.00457863709960124 -0.00484651192595772 -0.00357960376125672 0.00200753369079862 -0.00742096895566648 0.024657234135553 0.0362225300589329 -0.00346070366573491 0.00560145851576146 0.000252691207783128 0.00624464210377523 0.256111843608666 -0.388427456358995 0.120094104993615 -0.313993538112598 -0.102204876228233 -0.608750248780395 -0.307413874603902 0.0762493241544491 0.319506605665961 0.0686249834079326 0.00192372327610673 -0.0761025743788068 -0.0378715478894368 -0.0594731905423048 -0.00559115768631257 0.0757769246096506 0.00208431469945214 0.142015991239799 -0.00323441106387881 -0.00490109238870405 0.00199651733494909 -3.17000898912594e-05 -1.32022946181954e-05 -3.76605016506067e-05 -0.000200016511364743 -0.000448421918312432 0.000281906980342994 0.00021776617235035 0.000327399362157887 -0.000414381685801124 0.0273740449264288 0.0490955095877498 -0.035235797532615 0.0114290596536632 0.00688813220568129 0.010743718157243 0.00203092960195067 0.00431023306098555 -0.00268770710158812 0.0015795030148882 0.00133557221824164 0.00163331242064453 -0.00311755770285727 -0.00621234535784513 0.00348152537273021 -0.00102923168648876 0.001183402668573 -0.000483744543062787 7.08588957706675e-05 0.000165037526766378 -0.000192238124350638 0.000646449433247261 0.000806969669199377 0.000556755164962427 -0.00213816654274279 -0.000683684289600261 0.00163009566580119
  63 3042.72718700242 ""  25.1366388926478 0 0 -0.0041058729927426 -0.00140383670839421 -0.00668114997783415 -0.0510391368764349 -0.0298064893678788 -0.0546222961397415 0.000117437202643113 -0.00450601755717474 0.00297481101713454 2.07096321978318e-05 0.0190352428742553 0.0106197204442686 0.0389473289177633 0.00732150810291321 0.0667956801507302 0.211412927199493 0.321021227345471 -0.0244701750194949 0.403169833820896 0.0385145233298346 0.682771830692034 -0.0391983470549725 0.0599593200097239 -0.0174444024879607 0.0103481447339649 0.00425101367047119 0.0144291566563862 0.0328722131387142 -0.00901113801980279 -0.0304592908915936 0.13016129530787 0.0101571200408955 -0.134114522258281 -0.149044679748087 -0.239480147928184 -0.0175130023516847 0.0158241037500859 0.00137793436881564 0.0259740012830345 0.000231928854041166 0.00032666995601633 -0.000217076684435913 6.74605033729861e-05 -3.13778826970172e-05 -1.77661164145857e-05 -3.8906917063753e-05 -3.60526796443337e-05 -3.73312006312785e-06 0.000160850244202799 -3.32003903563442e-05 -0.000216563119199811 -0.00221590036972058 -0.0037495786724014 0.00265031942049903 0.00045879223522421 0.00163668689037516 0.00189392167234733 0.000268612305457657 0.000469187097762817 -0.00027299700161367 0.00174666446022435 0.0014387415379855 0.00188674576751544 -0.00154009373980652 -0.00286074841815512 0.00166328695493378 -0.0020664538678115 0.0017798062838124 -0.000936376804383277 0.000110198193030545 0.000142505195128455 0.000155046174343007 -0.000542045290417359 0.000427252663646171 0.000303746903898959 -0.00246037605011412 0.0008192546160883 -0.00176062937111697
  64 3070.78979546514 ""  15.4546209130376 0 0 0.000867946486034171 -0.000269976286040947 0.00107495370525257 -0.000212166258818968 -0.000175685302550182 5.71082357077825e-05 0.00239016552380386 -0.00562468889939571 -0.0119591927654604 0.00152401740461533 0.00110130770096992 0.0007642362181033 -0.00708836139890715 -0.000947092508426809 -0.0111368904178713 0.00214007026057303 0.00293122727701584 -4.65340987106484e-05 -0.000396196086089955 -0.000254123398559722 -0.000444978600671368 -0.0232310575612379 0.0383542272157045 -0.0146119247953279 0.0539551640155903 0.0163060733826607 0.098082243213475 -0.0570262778993587 0.010916198757807 0.054830401810999 -0.00386784083197756 0.000434645206143248 0.00467997689774676 -0.00811445719078587 -0.0133897234022879 -0.00104029941490554 -0.00657093275078844 0.000160022281098178 -0.012615131427119 -0.0387131165469352 -0.0615034435004864 0.0338437671572733 0.000122592723029238 0.000366294181285613 -0.000116578765381552 -0.00260834068851861 -0.00506015736917766 0.00246157949619587 0.00502517801969786 0.0107272704776272 0.000831271691010561 0.375545741209257 0.691826406117262 -0.481732702232298 0.0884024761897759 0.0511895913212211 0.0837668911072884 0.0215657404902286 0.0475646042285949 -0.0277608292923674 -0.0546196537636585 -0.0426403968210705 -0.0591297577909713 -0.0316988389548001 -0.0637918273687439 0.0365702222799671 0.029588359091202 -0.0194970295743004 0.0109934659608812 0.00050267233762894 0.00144157908740108 -0.000540258351149801 -0.000353952632832103 -0.00220811430890187 0.00075355523667811 -0.00940011307529549 -0.0187986861166079 0.00583682953474506
  65 3089.18927719638 ""  37.6552752611964 0 0 -0.00131725174684523 -0.00014820000641633 -0.00136063115824212 -0.0105908240342243 -0.00432552934574676 -0.0139259812202361 -0.00230951143606243 0.000328015758021386 0.00214387249397072 0.00227430447627038 -0.017518895937385 -0.0833120985366804 0.00908059434023478 0.00265821469343784 0.0197462066017604 0.028727942341713 0.0448587361457805 -0.0030147584280463 0.0984916037296735 0.0076697475848144 0.160771489439814 -0.00263808828623538 0.00153568047793864 0.000202506755477837 0.00198651272579515 0.000870477101410837 0.00280378499243777 0.0273374623583292 -0.00578348536302604 -0.0269880020100717 -0.455414372554583 -0.0184239983837814 0.465416245338804 0.135647863948445 0.221858710907865 -0.0010643506159946 0.297543395773666 0.002562582496965 0.529759985899221 -0.000443203969137424 -0.000743503385222307 0.000516666101236334 2.31267214572841e-05 2.72761994624783e-06 1.25943891626679e-05 -1.99270271589522e-05 -4.75246093002889e-06 -1.21345805166746e-05 0.000545275072947751 0.000452382766302956 0.000201873703902465 0.00470000755933865 0.00879468018885526 -0.00610464471875679 0.000661716547601756 0.000691042920200771 0.000893285435789379 2.81632492433135e-05 0.000133577364122341 -5.7318742600699e-05 -0.00371912165701478 -0.00299222303566196 -0.00406614388928858 -0.00181456301237262 -0.00351331810962442 0.00215084569554449 -0.000914690271101531 0.0010456206345852 -0.000462199667288536 0.000164935259017742 1.45249118973139e-05 4.0438708133849e-05 -0.00024383124958369 -0.000162529794954189 -0.000296379031062042 -0.000890755577846338 -0.000568915067256704 -0.000392113843377595
  66 3095.51424122001 ""  32.1272270043368 0 0 -1.41732622725833e-05 5.94706619773793e-05 0.000104873189390865 -0.000138648256205591 -0.000217591017718153 -2.43586283248703e-05 -0.00275003784238549 0.00209327610495814 0.00535283754869799 -0.00265555275638552 -0.00203372622193377 0.00123643634143176 -0.000705485306293899 -5.38525936765638e-05 -0.00097055586266419 0.00147630287392587 0.00249687631507854 -8.44611170540742e-05 0.000242897820190099 3.41356874555582e-05 0.00010887605947655 0.00705906045970737 -0.0119039514083378 0.00497397816299352 -0.015738849516694 -0.00456487869365805 -0.0276332557919498 0.0413102651272697 -0.00876049102061645 -0.0408759213313377 0.0172476143170637 5.14818812184333e-05 -0.0188081930729243 0.0145758257223387 0.0245798849739087 0.00244826008967947 3.01825031284668e-05 -0.00044769998050414 0.00151726266395208 0.00532942517704033 0.00742290880863654 -0.00263611907780919 -0.000184581806662269 -0.000464700362839641 -0.00022243461279495 0.00369446485796318 0.00532835279768302 -0.00251453817874545 0.0596082284790625 0.0617981101266742 0.0135537804132761 -0.0384104749076708 -0.0760931965924707 0.0523149342744599 -0.0253114147113158 -0.0149294198956878 -0.0216901975413207 -0.0252985809103196 -0.047447231474163 0.0300029315754454 -0.397444340311627 -0.322664398080896 -0.440822736741331 -0.263670649534169 -0.497768408048556 0.307602056990976 -0.0590718180264201 0.0778244806331154 -0.027878126094276 -0.000204554017366335 -0.000252600255973364 8.94679554368648e-05 -0.002040676999329 0.00128705750464089 0.00267079766204856 0.000513917221708772 0.00277152318071699 -5.91266067075991e-05
  67 3097.76160629778 ""  38.5318501183517 0 0 -0.00267273732983119 -0.000690224481859068 -0.00389001748520059 -0.00932650836511192 -0.00852710157626032 -0.00552276556412601 -0.0290386224709138 0.0238082950772594 -0.0347577638739315 -0.0540890306175482 -0.0435529294742354 0.0105216445148924 0.023997926890743 0.0052679850632508 0.0379207917510414 0.0639848082361291 0.0986484715774223 -0.00447818007164587 0.0433392344998696 0.00295960075189479 0.0743495064047803 0.22131867057061 -0.351485767493201 0.0994399939876468 0.157935576619848 0.05978400613517 0.305947573798661 -0.0268633594200174 0.0110931202373956 0.0110969290918592 0.276889789266699 -0.00160972869078728 -0.306676815018928 0.311106337991135 0.528640669743193 0.0489692111299197 0.0583085915451501 -0.00864151108186954 0.132074256552343 5.47273120914244e-05 0.000220018841131009 -0.000479384072619572 7.89484016293517e-05 -1.70154207948726e-05 -3.70282387142452e-05 -0.000145485650681221 -0.000204973434347912 7.16177615566278e-05 -0.00146426810257198 -0.00161839416352622 -0.000389193669101731 -0.00261940342607588 -0.00456108406266688 0.00272785485566082 0.00224309617067556 0.0022600483750438 0.00270664629773704 0.00101337781058392 0.00181373935189329 -0.0010448737236755 0.0106420712200731 0.00865727407672108 0.0118164054917586 0.00638796930026607 0.0120791409222634 -0.00751596303571559 0.000589213465058501 -0.00123903871152438 0.000360361658704665 0.000197017211974968 -3.95951064409038e-05 7.99883726789166e-05 -0.000685329677601718 0.000291236814567956 0.000983614181578488 -0.000403845102047758 0.000797932819840045 0.000939947550997837
  68 3101.72629035518 ""  38.1450048402875 0 0 -0.00250469349929875 -0.000587318870710869 -0.00470231555940698 0.0020551928488396 0.00277822403728045 0.000521237115561416 0.00850671678511798 -0.000408141689778386 -0.0778556151007639 0.026080091304677 0.0223657140146841 -0.00706067333847211 0.0267761113812963 0.00650875663175864 0.0411885413551307 -0.0197872810181057 -0.0328679828739471 0.00135158472309777 -0.00460698815529001 -0.000292885793043828 -0.0024002978521559 0.112702155845967 -0.173828505587836 0.034263624313817 0.247763069744694 0.0814707888147445 0.453424433207284 -0.456340101754944 0.101269096882819 0.443294529725688 -0.138464801457519 0.000176706265021788 0.153117601820255 -0.161592032477347 -0.271602976798117 -0.0253826624621225 -0.0144315036971576 0.00462610621218076 -0.0410684699818702 0.00480783733963317 0.00768372806684491 -0.00469647428379126 6.90833844540489e-05 -0.000156143004374977 -6.0187774467674e-05 0.000449874390934404 0.000783367709787031 -0.000327705511481746 0.00606973149382918 0.000779337373393207 0.00311556171430254 -0.049693254966099 -0.0906643133470129 0.0630585100898797 -0.00903054109036906 -0.0043579437354644 -0.00728542796827257 -0.00313970464550967 -0.00772384691591918 0.00454092532999805 -0.0298635295446722 -0.025266968748438 -0.033079928181618 -0.00802740799746881 -0.0163422950512458 0.0108842283977401 -0.0357306157755002 0.0318659016318571 -0.0148325712683355 1.82012416860173e-05 -0.000165040748131141 0.000218592488393429 -0.00103670906917773 0.0013931012694645 0.0010489914796941 0.00181283946805945 0.00278101795325399 -0.00061291743659645
  69 3107.5092543902 ""  44.0719756762337 0 0 0.000817328599812617 -0.000185431113859231 0.000428695757374807 -0.00167079147659382 -0.0018535018485472 -0.00044074837066776 0.0262729072225618 -0.0213342686147042 -0.000682369286052334 -0.0128628177702815 -0.011419959123078 0.0018706563378117 -0.00432271383979389 -0.00054251548104094 -0.00551784240132921 0.0130366057373305 0.0205256444353402 -0.000747642172185851 0.00486927119818373 7.73444741536631e-05 0.00732133620449494 -0.153047365749517 0.244248576063078 -0.0750500260005159 -0.0258201743802903 -0.0153082392416264 -0.0616857669692574 -0.138439773057012 0.0274499814599619 0.145840422359176 0.0600014095866305 -0.000160247832526166 -0.0667050758363133 0.0824952916389515 0.139695639867327 0.0126027280751054 0.012785674774753 -0.00226270709218163 0.0301093480141523 -0.000732315190152859 -0.000543469237069208 0.000652816495421231 -0.000125276049290424 1.18866807533643e-05 -0.000285015237111797 -0.000388498529007059 -0.00300958702934652 0.00237076055007361 0.0435070866553595 -0.050473684759198 0.0424095529612306 0.00444006881807638 0.0120147748238297 -0.00706630793149523 -0.000620675439600232 -0.000376846201650864 -0.00013357056666572 0.0136049291992953 0.0271547593732049 -0.0183259646462852 -0.124886994466974 -0.118646908719738 -0.135688340768002 0.152640459333893 0.25318306510019 -0.147685961468603 -0.547789924083871 0.468422007229216 -0.226415639796007 -1.24253829426638e-05 0.000188113348976058 -7.1160210924678e-05 -0.000555608024071084 0.000361916292709057 0.000150256550197399 -0.000425308726748944 -0.00107525393536215 -0.000459546649687517
  70 3107.96426876803 ""  10.4471180107821 0 0 -0.00137351712722999 0.000490752052836602 -0.000324662059948449 0.00329763875802236 0.00349275924487569 0.00101300851462722 -0.0554435909737124 0.0441987483081123 0.0095929205472206 0.0239356215910305 0.0214584071387716 -0.00286291619996787 0.00505754893738528 0.000442758438686797 0.00573583359436151 -0.0245768947858764 -0.0385378018821018 0.00143714920766949 -0.0105982859560448 -0.000257080682097778 -0.0166149780331152 0.305137201599247 -0.487458138124805 0.151700922267005 0.0280724644089875 0.0232738243610782 0.0810027649959899 0.335964222513212 -0.0676301417647669 -0.349908375202673 -0.108030630891827 0.000352773686090081 0.120409069194877 -0.155033656471433 -0.262667002772734 -0.0234958127736592 -0.0258979425424029 0.00421155259891444 -0.0596274301608541 -0.00306308943927701 -0.00460369577368346 0.00262340694347235 -4.25906169179081e-05 6.33649389027941e-05 -0.000172283478647271 -0.000439612146106447 -0.00198007081760435 0.00134835650176136 0.019646904782341 -0.0253783806079233 0.0200011024659552 0.0291422461778699 0.0554692267228879 -0.0383218520761055 0.00668940790983815 0.00436708443092519 0.00644795925375532 0.00861280570210441 0.0181382752288442 -0.0117212757340888 -0.0516694908896504 -0.0501746781095304 -0.0559102526489915 0.0783651851239617 0.130746548325161 -0.0768448560981042 -0.261081043920904 0.222871254199988 -0.107891622714347 -7.29587292417084e-06 -0.000116643735174964 3.6910856279889e-05 -0.000349947612969616 -0.000217489666434592 0.00100923136151166 0.000997671406806593 -0.000947600953680841 0.00104509742872233
  71 3495.24174889435 ""  0.39572684416514 0 0 0.00198019232398576 0.000677419204989557 0.000601651903038829 -4.05442812127139e-05 -0.000398497291532053 1.6981151881901e-05 -0.000506301958366771 -0.000168971701251374 -0.000147632367530062 -3.87682755789534e-05 4.14890042833382e-05 1.39685789547648e-05 0.00107409723034388 -0.0020435559184131 -0.00131981758423823 -0.00210662239212453 -0.000503309743838142 0.00225689505527783 -0.000386146534072229 0.000604567388997036 0.000369700576651686 0.00133890763512302 0.000302456632572953 0.000125834952990326 0.000194496928785695 -0.000125488474501568 0.000967645264881176 0.000394866393959693 -0.000652320528459467 -0.000369070309568445 7.70749136517649e-05 -1.81202586196657e-05 -0.00019382074135764 -0.000327242073472611 -0.00119344169816409 -0.000194846589139376 4.08378233603148e-05 8.52567842174286e-05 3.45122880249245e-05 0.00190244638275288 0.00227714625148674 0.000337972039590322 0.000239201626158376 -0.000230919115594051 -0.00024167807164214 8.01311181805016e-05 -0.000109243156433954 -0.000209916375870063 4.81213864676696e-06 -8.29963705914311e-05 7.22161787920842e-05 -0.00917755020233627 -0.0139478323153269 0.0103951720799442 -0.00700679638399518 -0.00484712352929345 -0.0031315022832206 0.00116624211459466 -0.00116351968624458 0.000178128404193224 -1.43246253059191e-05 -1.22416233320833e-05 -2.72434121954533e-05 -0.000207922391808947 0.000436440795331758 0.000112769393235844 0.000146712045442448 -0.000139926481411606 -0.000162789177826255 0.03713567340403 0.0476138991543879 -0.0324835350958983 -0.00271883618929064 0.0044905043014763 0.00371529336346272 -0.54252865848016 -0.665799472252813 0.434257311222104
  72 3685.60427587182 ""  113.497664413793 0 0 -0.000191168649929045 0.000467192653842424 -4.66083082174402e-05 -2.34822766375395e-05 -3.96282730988137e-05 -1.10455412749803e-05 -1.93974001581394e-06 9.92661968686998e-06 -0.000183652750828495 -5.69813429410514e-06 2.32315321460015e-05 5.77844233752097e-06 0.00286350496912171 -0.00127675247243337 0.00308466502894061 -2.60504454192259e-05 8.22014485266348e-05 0.000122011446837409 7.79304921383469e-06 0.000171319445559943 0.000505786234730046 0.00048748967672815 -0.00107070161854125 0.000653953550353074 0.000161328755824409 0.000651685338093123 0.000753958394563367 -0.00062099998921901 3.77460422421782e-05 0.000724636873746566 0.000353051014464051 -0.000103624687896247 -0.000325668374652333 -0.000126661212787628 -0.000231527847800675 9.56928578541595e-06 8.18967838368701e-05 -5.75038397577507e-05 0.000150961156256861 -0.000165152617049851 -0.000325087444924701 -0.000803126431636424 -0.0334666591897896 0.0351286092163191 0.0346284989676518 -0.000209345784708711 0.00167284537501479 0.00185089142377345 0.000255320027128717 0.000176433577018955 -0.000157856853396577 -0.000204126535043439 -0.000666896826848655 0.00163589261036715 -0.00055899086786076 0.00284102496180336 0.00444402796914597 -0.005720382459181 -0.00614336692797204 0.000587567361567924 -0.00245048721608521 -0.00221163947391805 -0.00272339786054722 0.000124606801531356 8.03197610034665e-06 0.000128915928847551 -0.000509813879384382 0.000165307152371389 5.26600629970426e-05 0.000560451054040699 0.000113062391532489 -0.000192455253562969 0.536619006457686 -0.570365199806981 -0.567705208350272 -0.00306230938087381 -0.00455158334733136 0.00320271103879009
  :::
 } 
 m_exists[72] { 
  s_m_exists
  :::
  1 11111111111111111111111111111111111111111111111111111111111111111111111111111111111 
  2 11111111111111111111111111111111111111111111111111111111111111111111111111111111111 
  3 11111111111111111111111111111111111111111111111111111111111111111111111111111111111 
  4 11111111111111111111111111111111111111111111111111111111111111111111111111111111111 
  5 11111111111111111111111111111111111111111111111111111111111111111111111111111111111 
  6 11111111111111111111111111111111111111111111111111111111111111111111111111111111111 
  7 11111111111111111111111111111111111111111111111111111111111111111111111111111111111 
  8 11111111111111111111111111111111111111111111111111111111111111111111111111111111111 
  9 11111111111111111111111111111111111111111111111111111111111111111111111111111111111 
  10 11111111111111111111111111111111111111111111111111111111111111111111111111111111111 
  11 11111111111111111111111111111111111111111111111111111111111111111111111111111111111 
  12 11111111111111111111111111111111111111111111111111111111111111111111111111111111111 
  13 11111111111111111111111111111111111111111111111111111111111111111111111111111111111 
  14 11111111111111111111111111111111111111111111111111111111111111111111111111111111111 
  15 11111111111111111111111111111111111111111111111111111111111111111111111111111111111 
  16 11111111111111111111111111111111111111111111111111111111111111111111111111111111111 
  17 11111111111111111111111111111111111111111111111111111111111111111111111111111111111 
  18 11111111111111111111111111111111111111111111111111111111111111111111111111111111111 
  19 11111111111111111111111111111111111111111111111111111111111111111111111111111111111 
  20 11111111111111111111111111111111111111111111111111111111111111111111111111111111111 
  21 11111111111111111111111111111111111111111111111111111111111111111111111111111111111 
  22 11111111111111111111111111111111111111111111111111111111111111111111111111111111111 
  23 11111111111111111111111111111111111111111111111111111111111111111111111111111111111 
  24 11111111111111111111111111111111111111111111111111111111111111111111111111111111111 
  25 11111111111111111111111111111111111111111111111111111111111111111111111111111111111 
  26 11111111111111111111111111111111111111111111111111111111111111111111111111111111111 
  27 11111111111111111111111111111111111111111111111111111111111111111111111111111111111 
  28 11111111111111111111111111111111111111111111111111111111111111111111111111111111111 
  29 11111111111111111111111111111111111111111111111111111111111111111111111111111111111 
  30 11111111111111111111111111111111111111111111111111111111111111111111111111111111111 
  31 11111111111111111111111111111111111111111111111111111111111111111111111111111111111 
  32 11111111111111111111111111111111111111111111111111111111111111111111111111111111111 
  33 11111111111111111111111111111111111111111111111111111111111111111111111111111111111 
  34 11111111111111111111111111111111111111111111111111111111111111111111111111111111111 
  35 11111111111111111111111111111111111111111111111111111111111111111111111111111111111 
  36 11111111111111111111111111111111111111111111111111111111111111111111111111111111111 
  37 11111111111111111111111111111111111111111111111111111111111111111111111111111111111 
  38 11111111111111111111111111111111111111111111111111111111111111111111111111111111111 
  39 11111111111111111111111111111111111111111111111111111111111111111111111111111111111 
  40 11111111111111111111111111111111111111111111111111111111111111111111111111111111111 
  41 11111111111111111111111111111111111111111111111111111111111111111111111111111111111 
  42 11111111111111111111111111111111111111111111111111111111111111111111111111111111111 
  43 11111111111111111111111111111111111111111111111111111111111111111111111111111111111 
  44 11111111111111111111111111111111111111111111111111111111111111111111111111111111111 
  45 11111111111111111111111111111111111111111111111111111111111111111111111111111111111 
  46 11111111111111111111111111111111111111111111111111111111111111111111111111111111111 
  47 11111111111111111111111111111111111111111111111111111111111111111111111111111111111 
  48 11111111111111111111111111111111111111111111111111111111111111111111111111111111111 
  49 11111111111111111111111111111111111111111111111111111111111111111111111111111111111 
  50 11111111111111111111111111111111111111111111111111111111111111111111111111111111111 
  51 11111111111111111111111111111111111111111111111111111111111111111111111111111111111 
  52 11111111111111111111111111111111111111111111111111111111111111111111111111111111111 
  53 11111111111111111111111111111111111111111111111111111111111111111111111111111111111 
  54 11111111111111111111111111111111111111111111111111111111111111111111111111111111111 
  55 11111111111111111111111111111111111111111111111111111111111111111111111111111111111 
  56 11111111111111111111111111111111111111111111111111111111111111111111111111111111111 
  57 11111111111111111111111111111111111111111111111111111111111111111111111111111111111 
  58 11111111111111111111111111111111111111111111111111111111111111111111111111111111111 
  59 11111111111111111111111111111111111111111111111111111111111111111111111111111111111 
  60 11111111111111111111111111111111111111111111111111111111111111111111111111111111111 
  61 11111111111111111111111111111111111111111111111111111111111111111111111111111111111 
  62 11111111111111111111111111111111111111111111111111111111111111111111111111111111111 
  63 11111111111111111111111111111111111111111111111111111111111111111111111111111111111 
  64 11111111111111111111111111111111111111111111111111111111111111111111111111111111111 
  65 11111111111111111111111111111111111111111111111111111111111111111111111111111111111 
  66 11111111111111111111111111111111111111111111111111111111111111111111111111111111111 
  67 11111111111111111111111111111111111111111111111111111111111111111111111111111111111 
  68 11111111111111111111111111111111111111111111111111111111111111111111111111111111111 
  69 11111111111111111111111111111111111111111111111111111111111111111111111111111111111 
  70 11111111111111111111111111111111111111111111111111111111111111111111111111111111111 
  71 11111111111111111111111111111111111111111111111111111111111111111111111111111111111 
  72 11111111111111111111111111111111111111111111111111111111111111111111111111111111111 
  :::
 } 
} 
