# Supplementary material for: Cut-off Scale and Complex Formation in Density Functional Theory Computations of Epoxy-Amine Reactivity
Source: ACS Omega. 2021 Oct 25;6(44):29424–31. doi: 10.1021/acsomega.1c03229 (PMC8587129; doi:10.1021/acsomega.1c03229)
Supplement: Supplementary file 1 — ao1c03229_si_001.zip [file ao1c03229_si_001.zip › Final_structures/Primary/A2E1_A1E2_B3LYP-D3_CC-PVTZ-F_canonical/Amine_frag2_product_isomer14.vib]

{ 
 s_m_m2io_version
 :::
 2.0.0 
} 

f_m_table { 
 i_j_atom_total
 :::
 26
 m_column[83] { 
  s_m_data_name
  s_m_column_name
  i_m_width
  b_m_visible
  s_m_units
  :::
  1 r_j_Frequency  "Frequency"  10 1 "" 
  2 s_j_Symmetry  "Symmetry"  10 0 "" 
  3 r_j_Intensity  "Intensity"  10 1 "" 
  4 r_j_Raman_Act  "Raman Act"  10 0 "" 
  5 r_j_Raman_Int  "Raman Int"  10 0 "" 
  6 r_j_x1  "x1"  10 0 "" 
  7 r_j_y1  "y1"  10 0 "" 
  8 r_j_z1  "z1"  10 0 "" 
  9 r_j_x2  "x2"  10 0 "" 
  10 r_j_y2  "y2"  10 0 "" 
  11 r_j_z2  "z2"  10 0 "" 
  12 r_j_x3  "x3"  10 0 "" 
  13 r_j_y3  "y3"  10 0 "" 
  14 r_j_z3  "z3"  10 0 "" 
  15 r_j_x4  "x4"  10 0 "" 
  16 r_j_y4  "y4"  10 0 "" 
  17 r_j_z4  "z4"  10 0 "" 
  18 r_j_x5  "x5"  10 0 "" 
  19 r_j_y5  "y5"  10 0 "" 
  20 r_j_z5  "z5"  10 0 "" 
  21 r_j_x6  "x6"  10 0 "" 
  22 r_j_y6  "y6"  10 0 "" 
  23 r_j_z6  "z6"  10 0 "" 
  24 r_j_x7  "x7"  10 0 "" 
  25 r_j_y7  "y7"  10 0 "" 
  26 r_j_z7  "z7"  10 0 "" 
  27 r_j_x8  "x8"  10 0 "" 
  28 r_j_y8  "y8"  10 0 "" 
  29 r_j_z8  "z8"  10 0 "" 
  30 r_j_x9  "x9"  10 0 "" 
  31 r_j_y9  "y9"  10 0 "" 
  32 r_j_z9  "z9"  10 0 "" 
  33 r_j_x10  "x10"  10 0 "" 
  34 r_j_y10  "y10"  10 0 "" 
  35 r_j_z10  "z10"  10 0 "" 
  36 r_j_x11  "x11"  10 0 "" 
  37 r_j_y11  "y11"  10 0 "" 
  38 r_j_z11  "z11"  10 0 "" 
  39 r_j_x12  "x12"  10 0 "" 
  40 r_j_y12  "y12"  10 0 "" 
  41 r_j_z12  "z12"  10 0 "" 
  42 r_j_x13  "x13"  10 0 "" 
  43 r_j_y13  "y13"  10 0 "" 
  44 r_j_z13  "z13"  10 0 "" 
  45 r_j_x14  "x14"  10 0 "" 
  46 r_j_y14  "y14"  10 0 "" 
  47 r_j_z14  "z14"  10 0 "" 
  48 r_j_x15  "x15"  10 0 "" 
  49 r_j_y15  "y15"  10 0 "" 
  50 r_j_z15  "z15"  10 0 "" 
  51 r_j_x16  "x16"  10 0 "" 
  52 r_j_y16  "y16"  10 0 "" 
  53 r_j_z16  "z16"  10 0 "" 
  54 r_j_x17  "x17"  10 0 "" 
  55 r_j_y17  "y17"  10 0 "" 
  56 r_j_z17  "z17"  10 0 "" 
  57 r_j_x18  "x18"  10 0 "" 
  58 r_j_y18  "y18"  10 0 "" 
  59 r_j_z18  "z18"  10 0 "" 
  60 r_j_x19  "x19"  10 0 "" 
  61 r_j_y19  "y19"  10 0 "" 
  62 r_j_z19  "z19"  10 0 "" 
  63 r_j_x20  "x20"  10 0 "" 
  64 r_j_y20  "y20"  10 0 "" 
  65 r_j_z20  "z20"  10 0 "" 
  66 r_j_x21  "x21"  10 0 "" 
  67 r_j_y21  "y21"  10 0 "" 
  68 r_j_z21  "z21"  10 0 "" 
  69 r_j_x22  "x22"  10 0 "" 
  70 r_j_y22  "y22"  10 0 "" 
  71 r_j_z22  "z22"  10 0 "" 
  72 r_j_x23  "x23"  10 0 "" 
  73 r_j_y23  "y23"  10 0 "" 
  74 r_j_z23  "z23"  10 0 "" 
  75 r_j_x24  "x24"  10 0 "" 
  76 r_j_y24  "y24"  10 0 "" 
  77 r_j_z24  "z24"  10 0 "" 
  78 r_j_x25  "x25"  10 0 "" 
  79 r_j_y25  "y25"  10 0 "" 
  80 r_j_z25  "z25"  10 0 "" 
  81 r_j_x26  "x26"  10 0 "" 
  82 r_j_y26  "y26"  10 0 "" 
  83 r_j_z26  "z26"  10 0 "" 
  :::
 } 
 m_row[72] { 
  r_j_Frequency
  s_j_Symmetry
  r_j_Intensity
  r_j_Raman_Act
  r_j_Raman_Int
  r_j_x1
  r_j_y1
  r_j_z1
  r_j_x2
  r_j_y2
  r_j_z2
  r_j_x3
  r_j_y3
  r_j_z3
  r_j_x4
  r_j_y4
  r_j_z4
  r_j_x5
  r_j_y5
  r_j_z5
  r_j_x6
  r_j_y6
  r_j_z6
  r_j_x7
  r_j_y7
  r_j_z7
  r_j_x8
  r_j_y8
  r_j_z8
  r_j_x9
  r_j_y9
  r_j_z9
  r_j_x10
  r_j_y10
  r_j_z10
  r_j_x11
  r_j_y11
  r_j_z11
  r_j_x12
  r_j_y12
  r_j_z12
  r_j_x13
  r_j_y13
  r_j_z13
  r_j_x14
  r_j_y14
  r_j_z14
  r_j_x15
  r_j_y15
  r_j_z15
  r_j_x16
  r_j_y16
  r_j_z16
  r_j_x17
  r_j_y17
  r_j_z17
  r_j_x18
  r_j_y18
  r_j_z18
  r_j_x19
  r_j_y19
  r_j_z19
  r_j_x20
  r_j_y20
  r_j_z20
  r_j_x21
  r_j_y21
  r_j_z21
  r_j_x22
  r_j_y22
  r_j_z22
  r_j_x23
  r_j_y23
  r_j_z23
  r_j_x24
  r_j_y24
  r_j_z24
  r_j_x25
  r_j_y25
  r_j_z25
  r_j_x26
  r_j_y26
  r_j_z26
  :::
  1 51.7429309813903 ""  0.988431763152927 0 0 -0.0170568170493854 -0.00617628477893316 -0.00560403772698176 0.0191407353355431 0.00676010572691357 -0.018999062665838 -0.0770676179930565 -0.00609478312243441 -0.0186111291294288 0.141050287512978 -0.00789146955307692 -0.0102785654605122 -0.01191428810485 -0.028858262416005 0.0323055699168886 -0.00479044621327856 0.0698150467799744 -0.0731630320236553 -0.0274628557024724 -0.0334727701760013 0.0181391365759168 -0.0771452031260181 -0.00997903507058512 0.00879161269731093 -0.0792058879271646 0.00033411796206256 -0.0670959515198915 -0.120010448962482 -0.00922789783875712 -0.00768667883019758 0.171458739028573 -0.00469362632384244 -0.0155364707902438 0.162643771897836 -0.058355005445535 0.048951792280037 0.179140684231791 0.0272966633958624 -0.0565072246415686 0.00670403050302424 0.0209429897863136 0.0344419414827121 -0.0740373612994492 -0.0517569211048583 -0.065236815956626 0.00554285758286276 0.0144448145081392 0.00301491437155613 -0.00268267161134245 0.0250294544805641 0.113070999601529 -0.0300785343251493 -0.00936275085652606 0.0752847276461157 0.0452883178901567 0.0604915445020132 0.0664788721674551 0.0739103699300953 0.0558021988517777 -0.0491756448139433 0.0588088592429404 0.0812759881217938 0.170231794059786 -0.0733949312506715 -0.0200505463090217 0.169619631275322 -0.000867962924052039 0.0215332310627891 0.0826909936802782 0.00298493450567386 0.00867856653200992 -0.0265080592439562 -0.0694577479643541 -0.0343973127615289 -0.0998085677922473 0.0361074605590047 0.0328877791909805 -0.0552325305832631
  2 59.3063669533396 ""  1.18697995749782 0 0 -0.00425821377205867 -0.00147322384887268 0.0104504682715358 -0.0310999879266053 0.0534655174462991 -0.00960182018996663 -0.00892830171866362 -0.0392160646044941 -0.0252272117061652 -0.0636091515286465 0.0994071378310708 0.0215806312131605 0.00015029713107104 -0.0195299745973132 0.0063014363613263 -0.0286091765778334 0.0467945175816784 -0.00469662929801266 -0.028186736152314 0.061745671979322 -0.0569384495482054 -0.0385500837857143 -0.0534513732095768 -0.0739539303845876 -0.0195046263079008 -0.00690104088831129 -0.0171458803179665 0.0244632563634573 -0.0848973818449877 -0.0125858765296032 -0.0364205471533585 0.123274266231368 0.00509317180563381 -0.0822747385942065 0.139830453378057 0.0402954022662255 -0.0990776391389385 0.066376196373755 0.0390422566606878 0.0209880435702965 0.0195902619798713 0.0981853660107465 0.0262085129555922 -0.108102394991636 -0.0788825601018912 0.0186758656307356 0.00193452783203941 -0.0301156391386287 0.0197734638981719 -0.0131894537245188 -0.0408750297182342 0.00459705270473433 -0.0563639326860768 0.166438196668477 0.0384672084483657 0.108434823743435 0.143293085216094 0.0125797631764532 0.0821610589340316 -0.0855511378738414 0.0146353810662668 0.0655967683361972 -0.00703910343963351 0.0282390424669288 -0.0919780523945043 0.0104284418573021 0.0164986213088445 -0.0272268819900168 -0.134870147828248 0.0195232860395654 0.00268297619557844 0.0655618949733495 0.0319091727081211 -0.0946037611657805 -0.0282881925159511 0.0508567182386662 -0.0158716607805049 0.060672798324399
  3 113.772736933286 ""  1.10682056193652 0 0 0.0179338016707162 -0.0125467054042602 0.0308734171547843 0.0868175136685967 -0.0133993282115851 0.0161629677235365 0.00232439928533085 -0.0249632126826901 0.0165299864615721 -0.0648737899674241 0.0529326466868404 0.0437095801331608 0.0108677996789968 0.0150418046608639 0.0726589590760898 0.140871530849551 -0.153238315343541 0.0175375049283102 0.205456753835553 0.0809587418112542 -0.0183337790381816 0.0120844432018041 -0.0189403707313583 0.0213346110126637 0.00490780870297064 -0.0332149205235789 -0.00990618136843398 -0.0219057673760907 -0.0331407200972069 0.0255557818712218 0.0538287897510058 0.0557776292427934 0.0285215887602795 -0.150113448567149 0.239622597054413 0.0766543774564455 -0.214006159851995 -0.0819643569594252 0.0463836011894228 -0.0227781177334945 -0.0355352861371645 -0.0912464022261323 -0.0276630105181466 -0.0131505758457965 -0.0546452706765724 0.0204364974904113 -0.0121742053404652 -0.0298602324250491 0.0143711160431694 0.0776296572125555 0.0699017334162098 0.0157632559541267 0.0251546629090517 -0.158314121724608 -0.0830980198285239 -0.0946452581587614 -0.139246137691628 0.106532797658489 -0.0441688187315858 -0.0353975129101094 0.0509482612800753 0.111997294892654 0.103904223954509 -0.0848371059782158 0.0928612255986506 0.0949997798588338 0.0705021813356287 0.100792566187055 0.089876178556863 -0.0167066896990947 -0.030824322598572 0.00197190710610842 -0.0168882312918526 0.0256233314663308 -0.0732910612444877 -0.0754784719622738 -0.0318705458177506 0.0292955308612375
  4 142.177859845988 ""  0.0951937640083498 0 0 -0.00792584437366372 0.0154229005451005 -0.0129629996422022 -0.0293929713789202 0.0166625782629906 -0.00579995092151389 0.133622832987296 -0.0114300583855316 -0.00802008702878086 0.0580473801716266 -0.0103320011797995 -0.0135068072603482 -0.0245318204409367 0.0873281711512952 -0.0657428344828335 -0.0542290817077556 0.0812960386291346 -0.0152258545613792 -0.0821357311486174 -0.0255292125769664 0.0128340336825463 0.185214421736471 0.0326917435299068 -0.0566367626121611 0.154906600506194 -0.0787163563882256 0.059664538685346 0.171029143434184 -0.0036806759795859 -0.0197971949047109 0.00696320679604187 -0.00572950757660947 -0.0101524190294658 0.102602684744087 -0.108193833305567 -0.0177242127941311 0.134227320347033 0.0587266296022325 -0.0197438764151295 -0.0800387658810294 -0.0323179983444919 0.011875347633667 0.0222178358949379 -0.0540369865404575 -0.00329099239463266 -0.0212747363240949 -0.00444556359522399 -8.57045465431909e-05 -0.0197729004851858 0.112289598884171 -0.00606684946873654 -0.0763726959453264 -0.0163845386185294 -0.00163608986364458 -0.102603030145734 -0.0313845660690237 0.00385674693647885 0.0170073878128395 -0.0156174716841686 -0.00423746626936549 -0.0591466705998123 0.173643032061734 0.0021256811352107 -0.0683479638307361 0.119793134905985 0.00624905479664865 0.0697240479354242 0.141555209055648 -0.0314992736795869 -0.0750623071621751 -0.0320264648529571 0.0388260269537251 0.0117674622486085 -0.0911428010891945 0.0326528753902973 -0.091827066084836 -0.0382566523047953 0.0493650306240393
  5 190.187262066689 ""  2.24031961974775 0 0 -0.00603388676976698 0.0224234053337091 -0.0218940785029054 0.0855817522538417 -0.0232862433091288 -0.0238966580355768 -0.0375375402805351 0.0419260140351079 -0.0141322723671557 -0.00921188586078272 -0.0272803371347706 -0.0443728893822562 -0.0145609358973384 0.053890582771571 0.0229901543285014 0.129934730434282 -0.139107828875364 -0.0350164318966092 0.187639109184425 0.0495218344363209 0.00626762986014433 0.0201123275855147 0.0721247749017159 0.0651314919524233 -0.0196598643922135 -0.0136738272288237 -0.0910146526571062 -0.144279476925129 0.0841713531091813 -0.00909741419194153 0.184313696549947 -0.0892454242472348 -0.0320496005397176 -0.106961893730801 0.185875056204955 0.0223667591359867 -0.179789359572272 -0.178195803874851 -0.139577341186483 -0.0298450791991067 -0.00752855952208226 0.0839939777611568 0.054677400631314 -0.0443888468270165 0.0581258451806886 -0.0175627308659186 -0.00274367523610277 0.0402643650363999 -0.0126254763165838 0.0416318311264775 -0.0249290967844621 -0.0936974968531326 -0.0703899396250626 0.161441496445179 0.0635755787946345 0.0602790783485863 0.14770032796808 -0.0380728785719821 0.00388812402081556 0.0436305828430868 -0.0703501624718623 0.0697154028058389 -0.040781435883199 0.0086092989745237 0.0427941195034104 -0.033146589264154 0.0300261729820375 0.0532774365757812 -0.0549951848734093 -0.0385067778968878 0.00678516132722044 -0.0588466358731887 0.00965103769613149 -0.193570740729881 0.0493231399030294 0.025047407380269 0.0813503618427241 -0.128899427276195
  6 231.227708266726 ""  0.0686145772388266 0 0 -0.0130732294551727 -0.00856161743165843 -0.0080747778966093 -0.0352935698035273 -0.000815422981827425 -0.0043008125855009 0.00935509807259288 0.0213053866245428 0.0218748347717761 0.0115508532143982 0.0255561997933487 0.0223905489470178 -0.0113713691649481 -0.0135298758375878 -0.0334033160947499 -0.0478962510895749 0.0328069633513439 -0.0164039164243155 -0.0602060120346255 -0.0182858273779066 -0.0126567510473691 -0.0254517648579744 -0.00190820503649641 0.00925425211058818 -0.00125645952207443 0.0551493066354646 0.0848639875892419 0.0752626622260043 0.0374977979711182 0.000214992676717521 0.142295722787076 0.0339075192249308 0.00303528961737228 -0.0209298504535868 0.0925953900225105 0.130093795520842 -0.0424579121521285 -0.0220869203075246 -0.0375023684472059 -0.00124490973174415 -0.0041499333842431 0.0109042447855239 0.00453246690995992 -0.0307947239819694 -0.0235809597486305 0.0109546863811349 -0.00391096735116108 -0.00769015035318184 0.0108894315395598 0.00462401611051602 0.00836811161569566 -0.025455129064917 -0.0273087305772089 0.0402674135915156 0.021262512418629 0.0285463443626614 0.0333390641593658 0.0315151064299049 -0.00165781132442609 -0.0161145175476288 0.0360372737593902 -0.480576176307181 -0.201992655569232 0.0551363057426016 0.420185530173149 -0.293644501373751 -0.0563437990444449 0.0505891679957984 0.524192940720103 -0.00522968612250492 -0.00561885395391953 -0.0212320048808065 0.00223786531201794 -0.0395153353192965 -0.0223335306495908 0.01005101987539 0.0149961330280475 -0.0395719705759136
  7 238.275149095013 ""  0.29217454916776 0 0 -0.0243936363427077 -0.0377914489597833 -0.021785869415502 -0.0600029999440287 -0.0288697981897793 -0.0138725914553098 0.0448248003211325 0.00232808079848651 0.0267048225763632 0.0351311509689637 0.0220308652797776 0.0393173248633634 -0.021050434648856 -0.0468203262920557 -0.0800988978752856 -0.0772981801583054 0.0178067059444046 -0.0455575245020518 -0.0912743433878782 -0.0510076418887556 -0.0200043730851067 -0.0995078321170596 -0.0845863427539838 -0.0910415040747698 0.00021616907337953 0.143047158359127 0.233881000425776 0.298332798444862 -0.0199692444535417 -0.0197918689306482 0.44000200529383 0.0119875384292224 -0.000821539662573428 -0.0803296673870659 0.263674102639615 0.339347000164574 -0.157486341561818 -0.146512325700161 -0.158675436896689 0.00303549045373616 0.0121604914997335 -0.00612158125984948 -0.00727199969712421 0.040856136704712 0.0122305649190087 -0.00216466733028568 0.0134604061089254 0.00127907149826554 -0.00309582743463772 -0.0197401067045412 -0.00741193359242418 -0.0199616770462368 0.0112907031936782 0.00533598801932435 0.0105863196586526 0.0224388626786794 0.0015695401523072 -0.0199908542665082 0.0114994414819083 0.00822077789391511 -0.00488193300478557 0.132601228015052 0.061872425000595 -0.00131102473367604 -0.166864800295011 0.093231657754947 -0.00417586597068266 -0.0440324246137693 -0.18199133893986 0.00114205080526887 -0.0192012753150138 -0.0337605714836169 -0.0209292392309847 0.00115338711438617 -0.031531343866404 0.0279711801608643 -0.00366863323388963 -0.0545949534618412
  8 251.731382085176 ""  1.10219666066295 0 0 -0.0157961972435119 0.00141704141255513 -0.0201593336057962 -0.0749418725029344 0.0196199884586976 -0.0126522732937973 -0.0304628643312447 0.0913161153022879 0.0540505688528621 -0.00205716943464908 0.0665992423631444 0.0317198401776875 -0.00925476733906076 -0.0231485374442037 -0.0506138581928336 -0.107227678027704 0.105908313365031 -0.0166693497417082 -0.145399738693702 -0.0294121620113988 -0.0430131123351944 0.107765691952747 0.162018114975308 0.253333406169592 0.0148943248150423 -0.0485041975620011 -0.0387235536754069 -0.221118152636181 0.248383486864042 0.0279691040367623 -0.0151448879763971 0.126284622657697 0.000391090951270322 0.024095113836533 0.00665805124554474 0.0765994426889476 0.0458008694681063 0.107581162532002 0.0612076039834144 0.0050132935851338 -0.0578280886779685 -0.0544548627277774 0.0573874684284922 -0.055774167632761 0.0210259999943338 0.0249732190228899 -0.0574356390722275 0.00415540244459248 0.0283661615444852 -0.0178513205383597 0.0225800083075143 0.0146567820434959 -0.0169434342963947 -0.0896567414168734 0.019329171146925 -0.114825895384089 -0.0749576857989856 0.0446274567939733 -0.0884321957377247 0.0206795883132034 0.0324310614813558 0.085236702025157 0.0723569362309646 -0.015206256787694 -0.0880505991499204 0.0864647329511451 0.0644573113879315 -0.0167310693561653 -0.0651231353152026 -0.00101517521401017 0.000836432414890451 -0.0598907300251115 0.0439900277323836 -0.102584398586761 0.0341624769646168 -0.0225540703286771 0.0143395199775017 -0.0564826615316231
  9 260.618740308335 ""  0.304922358199296 0 0 0.00980040815124059 0.0198627251191145 -0.00384118793318588 0.0354281937521029 0.0123155379393523 -0.00864230985612255 -0.0481173094064237 0.0618057360513587 0.015564567331926 0.000991984175219015 0.010144342702773 -0.0175799496237592 0.0106889860089169 0.0151153797535762 0.0174621565961014 0.0490170071107357 -0.0232551036022681 -0.00902321607433202 0.0657730876342577 0.0357154824818724 -0.00935829911360474 -0.409811404649265 -0.169623156000093 -0.181102871778155 -0.169117097520508 0.442067442530317 0.275460730428805 0.367514637444552 -0.0525611238969354 -0.0264808313180726 -0.176347491605848 0.0320943370014547 -0.00965578595775971 0.0550895722802382 -0.103711778156093 -0.136767024642196 0.0915584403333267 0.0888741594674838 0.0798100612156043 -0.0115710312301628 -0.0372793214326244 -0.0164649986379888 0.0276127616074476 -0.0467834344001822 0.0196109545705665 -0.00180554827006988 -0.0375903209051298 0.00804901581818536 -0.00042252985037303 0.0112775049742477 0.0100020276488855 0.0034023419789478 -0.0258775128548325 -0.0323759149809161 -0.00814460531998487 -0.0563712181252577 -0.0252303213450015 0.0107435843743613 -0.0561959571776462 0.0181896168524305 -0.0125838171872113 0.0437204269490001 0.0188538760343453 -0.0287179818102965 0.0110325636727838 0.0203440596356873 0.0399428840024716 0.0242851692374219 -0.00301300380445858 -0.00950064160716851 0.00789500618157367 -0.0138170529614638 0.0218004172451428 -0.0693047569169223 0.0445770380562518 -0.0301502921760748 0.0141290764708396 -0.00720045951104119
  10 294.324937583458 ""  1.38615152264576 0 0 -0.00188540492096144 -0.0653301914215239 -0.0169097313948919 0.0395625633148256 -0.067553965805434 -0.0221197950556234 0.0309130899533274 -0.0166337072877477 0.0340475786233054 0.0006451936521429 0.0625146206632061 0.0787220587739486 -0.00759567475352387 -0.0411657125519226 -0.014081964400134 0.0547470235612984 -0.107528833555133 -0.0490340275418915 0.0872585347842123 -0.0247204431139454 -0.0744732087660747 0.0484904002276838 -0.00848112412497797 0.0613969532871613 0.0378565122042547 -0.0380275922170474 0.0752095170754207 0.0463303207936889 0.0369358924831388 0.00697461096074273 -0.237910312098543 0.230956420698369 0.0127162885558056 0.0748221576261724 -0.0966682739553303 -0.0093692621874976 0.130028591289584 0.169587096935563 0.326691699498889 -0.00296015233234321 0.0143015676586081 0.0466021199417398 -0.0341900955600529 0.0363416684287877 -0.0013647574235417 -0.0134353862982721 0.0225619338355121 0.00150918493254404 -0.0145197748398845 0.0233319885065408 -0.0289107326092455 -0.0969942146930977 -0.0594250862105277 0.147184886708474 0.0796931153758448 0.114136625427925 0.122387374136324 -0.0264319452389288 0.0369598403455071 -0.00482112428404018 -0.0471234320929356 0.038392598478696 -0.0387638468357134 0.00959465480238476 0.017393132792893 -0.0332199862005928 0.00046036293115267 0.0255041499849182 -0.0539732396073044 -0.00762725782544195 -0.0454105613979356 -0.0955505942207062 -0.0392385880703409 0.026549041409165 -0.0419980054615462 0.0783387074115499 0.0529791950980978 -0.190182342503447
  11 364.888319086609 ""  1.55716068379 0 0 0.0513079422713343 -0.00800043379016589 -0.000951781983241028 -0.0260448148305776 0.00520104770063692 0.0124462788779194 -0.0151504257301014 -0.0021803338105984 -0.00979921400716872 -0.00422803702584564 -0.00528156913218769 0.0105405723450023 0.0651343759667284 -0.0654581703939271 -0.0136462810410371 -0.0519688874925683 0.0728046038850082 0.0470714896396128 -0.0899699368798228 -0.0403778901884496 -0.00746111588905254 -0.0367630215463831 -0.0206031833425082 0.0108153103260021 -0.0236079452173757 0.0255174481038626 -0.055990711691012 -0.0451282375466922 -0.0157787157898454 0.00286918312942086 0.0543360640744977 -0.017735269928019 0.0108435900275955 -0.0187302245287155 0.0246360141774457 0.0520812497495514 -0.0265535241697191 -0.0242550257963972 -0.0275447742104589 0.0698393882005025 -0.0414794052338597 0.00347989161668612 -0.0994818066081741 -0.0286079539842908 0.0288381133831916 -0.0257372842214243 -0.0658209337083755 0.0392562159282712 -0.022201914907593 0.0962417396945031 -0.0647258069320764 0.104973460975018 -0.0481688813983347 -0.00547368712294144 0.111740937936222 -0.0879496630036215 -0.00229737324001546 -0.0216953045712325 -0.077457638815439 0.0475535262422167 -0.205999389914747 0.160796681829379 -0.130584784530246 -0.0147174618222459 0.181895693425751 -0.126035142314223 0.183648713142064 0.168029735839302 -0.0955073264825127 0.0897603996834356 0.0266777735526291 -0.00581511161450254 -0.0574460469355984 0.110617134850591 0.00960606534634551 0.0736029646867513 -0.00930195616997011 0.0229535442572652
  12 399.96235802787 ""  2.21760624036467 0 0 0.0181286455471432 0.0579649823000144 0.0244326936524931 -0.0230364478390622 0.0104568555526431 0.0871236051312239 0.00843549541133443 -0.054304982409928 -0.0885504020980205 -0.00894213080684414 -0.0196667431842252 0.0971225746376501 0.0162338033690179 0.0618719968616877 0.0307668384381321 -0.0444441554545572 0.0637467233281839 0.138498256989967 -0.0724983329168923 -0.0264461914596813 0.0944458278053236 -0.00142620187575882 -0.0352415603786695 -0.267630088195801 0.00904115580551655 -0.0570152694492045 -0.153428571706775 0.0198086340463114 -0.24725645707248 -0.0076239125971596 -0.0103731283817184 -0.0130274518958648 0.0941521353060029 -0.000771891424515021 -0.0376017875432956 0.108949175579554 0.00868682951097534 -0.00515184566667674 0.0890466737292815 -0.000996048023785089 0.00419283623581521 -0.0327205083204679 0.0439056315142487 -0.0216257288708792 0.0143324764491838 -0.0148655718435694 -0.00611130699892855 -0.00700613831082063 -0.0199646733361658 -0.00481713063452228 0.015197377196205 -0.0185113810328533 0.00197792975106746 -0.022264482563896 0.0638392672849963 -0.0141585733107018 -0.0181170404537455 -0.0205118979982358 -0.0173923954195316 0.00411779722543073 0.0106957215857974 -0.00289230477011457 0.0325559548904861 -0.0495615355230086 -0.00772372879618787 0.0279791150699701 -0.0274800066049365 -0.00540060471695711 0.0297553738547504 -0.00627650701020652 0.0587594269729761 -0.0979531315903592 -0.00422161049803097 -0.177238681292075 -0.010400155678499 0.00293480070222675 0.192023366978703 -0.175557898761908
  13 468.83683217562 ""  4.38129014590061 0 0 0.0109212646004929 0.0109690216880276 0.0656790406321705 -0.00181899195687477 0.0977671225300331 0.0323335946943117 -0.00216880510246149 -0.0417951022853698 0.0517492058067173 -0.00736439862964206 0.0185965310145138 -0.0588087177765961 0.00368447451834928 0.0364789775933806 0.117054516795636 -0.0356907924762505 0.182282792765092 0.0563803206755482 -0.0945173851244095 0.0327388503534501 -0.0027635396420603 -0.0121286491913845 -0.0426559962717703 0.00905596670097413 -0.00558915761729469 -0.0316824268510621 0.0487341281255096 0.0131848659708496 -0.0797972116214188 0.0648072995456597 -0.0192999824293451 -0.11654718624811 0.0163563113285765 -0.00988896491862934 0.0275170934620764 -0.144307558822289 -0.0213996281734004 0.00840567337113577 -0.164373942681882 -0.0204498171728977 -0.0623386187200122 0.021179032323581 -0.0382491447748189 0.0602426033838504 -0.00455005825590596 0.0518554422108895 -0.0421978408960601 -0.00868270903115814 0.078917743855552 -0.0104837558849942 -0.0160508873749446 -0.0935115771198985 -0.14176645758349 0.11919049298176 0.0220517147057816 0.0578198221834526 0.093024270550131 0.0923586756453669 -0.0808308340499928 0.00550725249619879 0.0374998447666643 0.0105673116127192 -0.0281858628328693 0.0986460842530907 -0.0106767423758365 -0.0231000914303258 0.112400625419108 -0.00319247555590289 -0.0474717283193806 -0.0504653655466223 -0.0451540519146787 -0.0521174285587013 -0.0625658990086886 0.00143283482030604 -0.177554456838069 -0.0254795300736033 0.172243128948314 -0.186642517209386
  14 481.140812221016 ""  9.54348379795455 0 0 0.0328570033749522 -0.0451421116862355 0.0342763701599833 0.00200557884624516 0.0361607497335217 -0.0116069118690898 0.00353471356638417 -0.0482171726047962 0.0689127896724026 -0.00313640506478412 0.0201988309419222 -0.0542070021983096 0.0413176340957989 -0.0826853535996878 0.0586635501781528 -0.0201676988849868 0.0930112676483608 -0.00381391662833485 -0.059119070481501 -0.00418075378277331 -0.0588101338223868 0.00603086472087787 -0.0508207462185127 0.0968662605770261 0.00312806900625348 -0.0456829432815092 0.0782956307365927 0.00442307637197341 -0.0185904837117338 0.0558884015967763 -0.010203163203017 -0.0426499335705107 -0.0194091077281085 -0.00705791442537442 0.0296218717877635 -0.0979837263120302 -0.0141557184812912 0.0113189731811866 -0.10167889316083 0.0305162578811137 0.00487740201155814 -0.0078689319845936 0.0724621162392776 0.0295935439082948 0.00297768287583822 -0.0731000231344273 -0.01665207341012 -0.0788358001817013 -0.124744887836118 0.021371067810603 0.0303668602599999 0.0483701532390746 -0.0942083846232691 0.062961959210989 0.068930287040069 0.0750186689069504 0.0351746456563877 -0.129344093742057 -0.0260149385134838 -0.0511060305640404 0.0012960910630031 0.0374752090455947 0.104229049704664 -0.310893144763837 0.0490736679917627 0.0782881589601344 -0.098363687719542 0.0457292675647893 0.128764479418916 0.0587888584039057 -0.000450007656034868 -0.0136887536093986 0.0195335474872115 -0.146052977083153 0.0355187405118104 0.0619236298812336 0.0325056190825004 -0.0331259781615792
  15 496.700416057865 ""  0.462320322013394 0 0 0.0380153910986033 0.028305560986402 -0.0393141399194502 -0.00987050286961154 -0.026491256232525 0.0144147468031521 -0.0107427101581032 0.0640534193538257 -0.0733130326415616 -0.00133702212477691 -0.0212305231888707 0.0485560102280864 0.0317126706681075 0.0549894137313676 -0.0741560464701669 -0.0194134079533523 -0.00176017109089404 0.0531153688199056 -0.0283485728065874 -0.042162794427503 0.0294643415632188 -0.058517409034172 0.0224691889324497 -0.0196030423591709 -0.0321908284133746 0.12793185379744 -0.15055571851224 -0.0697443864504045 0.0591087874251223 -0.0581649303481364 0.0367591446454658 0.0255906185853813 0.0191493366086176 -0.0079824692910501 -0.00772534179175258 0.104693291028484 -0.00740937696177386 -0.0266543547859813 0.0737354412550539 -0.0117982387769681 -0.0728437342351451 0.0499154539828206 0.0202478903787989 0.0801209279664071 -0.0199057130684379 0.00302113904696066 -0.0697154129841862 -0.0885732262439218 -0.00156032421760229 0.00264353721910931 0.0148450736382842 -0.022215671535917 -0.258053717842273 0.202844379903125 0.00960604903660955 0.131961381607453 0.149487043365771 0.00615610912021266 -0.114399610680788 -0.055634020422541 0.0876066357842508 0.035693883804532 0.0761452392310683 -0.161174754508809 0.0199512868512454 0.0597991256390867 0.0485211985804705 0.0289644678888979 0.074475725927857 -0.0174524467340921 -0.0258482890611237 0.0419708179340188 0.0711899414234652 0.239123667173548 0.0491248618630236 -0.0316123018914533 -0.0729969522632119 0.0736246249385688
  16 568.336834803698 ""  12.300214762843 0 0 0.140571512759246 -0.030323652141499 -0.0180103861815638 0.0136729912264464 0.00702652239648698 0.0172338291607892 6.11227793316661e-06 0.0362656450035633 -0.0322333823227406 -0.00655443470627822 0.0014043903461556 0.0163903703770294 0.124160172049821 0.0328522201663283 -0.0190062136820498 -0.063982668121946 0.201963605171421 0.134929657640818 -0.165640008710416 -0.11688591910977 -0.0631810530151358 -0.122454426599348 -0.074413795822677 0.126180541545682 -0.0556987908484568 0.20545503527569 -0.177977734813076 -0.112301385865071 0.0741149124664082 -0.0246389086443702 -0.0118460736790512 -0.000853104487485965 0.0186149135496419 -0.0220790177246431 0.0356000766260027 -0.00502215787576279 -0.0341353207445348 -0.0243109060304911 0.0161482044438588 -0.033773036634235 0.0150067740146301 -0.00354676451205067 -0.00714531128666278 0.00753622091081763 -0.000240929706038671 -0.00751006439090818 0.0665225555904683 0.0280616814113614 -0.0236401491494231 -0.00043009351882375 -0.00404768390804293 -0.0761141583699077 0.10733215004812 -0.0563768952785726 -0.102828837591018 -0.0166452630364493 -0.0441740034709262 -0.00744292645452149 0.0877746367393185 0.00941134823754022 -0.0390369154636177 -0.0320114200996003 -0.025872115217468 0.0618365668666912 -0.023971567453835 -0.0183999265891619 -0.0935253696455146 -0.0291124180235054 -0.0288552302914751 -0.00244283203245147 -0.0942369501430097 0.0227085976223271 -0.119658172390765 -0.34023389813668 -0.18209859067043 0.00252705887926614 -0.0336688807155942 -0.0171927924679817
  17 606.771457087092 ""  94.1837433823806 0 0 -0.0597368440351929 0.0189057363671275 -0.00649380895066073 -0.0179274622765189 -0.0216806397304891 -0.0167340232423631 -0.0025563937197583 0.0142550713369795 -0.0138071807725226 0.00406860722137016 -0.0024970212001263 0.0121973885777797 -0.0502113978067058 -0.0180352493100186 -0.0435941838037171 0.0381640156787501 -0.160450444936418 -0.0801540838923018 0.112138646225844 0.0705335956280169 0.0277175440817195 0.0407239643387454 0.0506427216051008 -0.0482418958619438 0.0163126433170564 -0.0434043208122079 0.0351474380778764 0.0261843469846284 0.0194907218510984 -0.0226819899175881 -0.0237713856795605 0.0488754441856424 -0.0125895547127954 0.0262585473943208 -0.0544298174608468 0.0355765504376678 0.0434457690276499 0.0322189504048197 0.0231530116174705 0.0358308172814186 -0.0162073575551109 0.0023799880327091 -0.0105695492639991 0.0584482102330216 0.0124999496031044 0.00848102661251616 -0.0417446901214376 -0.0198898203538357 0.012323446439259 -0.00149869607254984 -0.00477127685137877 0.117796442270859 -0.0667797534763545 0.000921757565201161 -0.00993268517359885 -0.00720039904726079 -0.011532197439045 0.0187241085691228 -0.0763991320068592 0.00181274578824874 -0.0183747279117986 0.0232089461012551 -0.00814534051494359 -0.0251631973426922 0.0411937581984775 -0.020574152157951 0.0828418634922236 0.0269809518039084 0.0107195826754029 0.0143818544319598 0.0262097796507058 0.0628928930731719 -0.234009732004299 -0.620719019911732 -0.43789709310581 0.0391758961686221 0.0433987081124236 0.0391573924389426
  18 780.65378152768 ""  36.9845537652362 0 0 -0.0459262019894331 -0.0118532520418692 -0.00938307074311219 -0.0295356582004767 0.0773388363839303 0.048411647998496 0.000226849602095992 0.0351561905835075 -0.049133523130398 -0.011257818680854 0.00199964659440034 0.0298127530034102 -0.0398091438842198 -0.0255363020566485 -0.0490978331641473 0.0787971668429926 -0.195427874647286 0.00682484920441452 0.197455974695299 0.247869422212058 0.0323756534111157 0.0140104059893484 0.0398108536819952 -0.00395351222821667 0.00229185619907484 0.0303288800061005 0.00388178559400207 0.0169732683761826 0.122936012455044 -0.0926812462764047 0.0408987667123781 -0.170906988531751 0.119037325809852 0.0524337718256553 -0.134965078903741 0.0306633284806654 0.0787568968800951 0.0861591471913725 -0.184209809755917 0.0629362591179573 9.81519003729894e-05 0.00995391447041886 0.0101864883101248 -0.00294284469277276 -0.0144006417805821 0.00329489990818466 0.00861395603038586 0.0141510412871424 -0.0451049561560315 0.00284442930355643 -0.000372087825048936 0.0834698386419161 0.0931715168969431 -0.0767895776821845 -0.0310480506300639 -0.0887127870362916 -0.0590735292503423 -0.033361919498441 0.0546107905263655 -0.00835440689971829 -0.0616177341816711 0.0123313834100741 -0.0045105074861655 -0.0575948705872572 0.0154200738962267 -0.00423462280565197 -0.0248518988863677 0.0116745729737918 0.00403432239323794 0.00396514950016753 -0.123805763501485 0.0161014883071472 0.0450300153270771 0.111697027650807 0.0360070309563114 0.1997147406946 0.196709543594875 -0.262331009194444
  19 792.790290768824 ""  49.5465904138261 0 0 -0.038384440682003 -0.0476858349402247 -0.041940964669276 0.0241277179212486 0.0811092993655263 0.0623659956568374 -0.0098658243471959 0.00997465499692641 -0.0320170364963934 0.000744599986262011 -0.000183651872238152 0.0481981032770824 -0.0241683989599005 -0.0904971265549604 0.0171165645240171 0.0397368132056372 0.0388371041653089 0.0216764665637064 0.0497469858713896 0.103095885500784 0.0357866213181399 0.0603421926364042 0.0559116986572025 -8.3435370655922e-07 0.0147749546854369 -0.0606563241336253 0.115060085573089 0.0829049031201724 0.116472933463655 -0.0976153111562774 -0.0473211511780668 -0.200881954611371 0.16455320989321 0.00997817863811354 -0.0166790323596478 -0.0960790598145224 -0.00888532630658147 -0.00664371076749709 -0.0974422754552369 -0.01637549755867 -0.00719420130211908 -0.0229605328591464 -0.00511679348557554 0.000835448526378558 0.00621210355555644 0.00189841171058542 0.0202568902213281 0.0053671917939199 -0.00303525620894664 0.0042168949740891 0.00223594848067528 -0.142677755434142 -0.0895858209174228 0.105355226237615 0.137215930493658 0.102947103459611 0.0778306302866926 0.0350267201517108 -0.00186044394511232 0.00874425129788379 -0.0158942924943996 -0.0150116088809328 -0.0128645973102577 0.0531100600052016 -0.0170266373942983 -0.00386303045089906 -0.0461986113430787 -0.0151445772520205 -0.0240058855622215 0.0415515569174541 -0.00184128694534975 -0.0617382774302566 -0.0370916207797552 -0.104103531114202 -0.0349454048009097 -0.169850574455503 -0.507141952904792 0.326911311011217
  20 820.785702677399 ""  6.97745074010663 0 0 -0.0784570491513872 -0.010532941736314 -0.0069199851920066 0.0754681809547546 0.00404945251744657 0.00706436863641319 -0.0186161702753861 0.0323877015554531 -0.0442859949772353 0.0307049560061378 -0.015294836701244 0.0210059583275145 -0.0737756823743581 -0.0262413558235569 0.103934751056733 -0.0691678113139192 0.364722757656438 -0.0880362882243513 -0.232347162126522 -0.238705403509113 0.123362893961769 0.0912058726888385 0.11862555504956 -0.0936806042810303 0.0247320536966156 -0.0957527001974846 0.143902708502785 0.114027890707951 0.11298378236855 -0.109253024881568 -0.158153228609993 -0.00766678852050238 0.03873509062044 -0.0865171393580214 0.247786348382582 -0.233827856285629 -0.17810137211094 -0.204190816305791 0.228235613608445 0.0442087561998669 0.0214795368086152 0.00758303162998001 0.00314927388776661 -5.13024217042763e-07 0.00023473141909158 0.00214708543424201 -0.0204199345970949 -0.00351404066317888 -0.00838776258723208 -0.00771410615952477 -0.00286811509919902 0.0797298489460896 0.0675372468534123 -0.047635133438416 -0.0243675268952894 -0.0410450508108566 -0.0426622571514907 -0.0406583769725008 0.00466854549931082 -0.0065127847543982 -0.0165918502575674 0.0261830344247562 0.00839533805242124 -0.0747588975168306 0.0295343813451864 -0.00414005436627469 0.0645899975583114 0.0230394143916677 0.0230591714790209 -0.0108492776524993 -0.03759565304951 0.0236215380470488 0.00828695481399829 0.0224972661645937 -0.0152847956130196 0.112198259203806 0.0713091175287697 -0.0993504137848344
  21 857.297894774838 ""  15.0406822870172 0 0 -0.00973506728412437 0.0238126317631937 0.0121911073995218 -0.000853008849575562 -0.0154735604326488 -0.00777736364426147 -0.0136142999527221 0.0101711746806052 0.00945507496634264 0.00355364310364409 -0.000693221331900726 -0.0118575092600415 -0.000937005503625589 -0.0119679068252462 0.0282045040352277 -0.0140297448254957 0.0185955308472194 -0.0164702402819913 -0.0274602941649038 -0.038497722708853 0.0229189688184875 0.0230858902948297 0.0498494975697419 -0.0842782802290895 0.00950994000708056 -0.0582214819932573 0.0285082499860065 0.0248263729840701 -0.059352818815505 0.0320329632660241 -0.00623428235806874 0.0500123928975097 -0.0386157905530352 -0.0102152553838236 0.0287707774886649 -0.00132763593719839 -0.0131515256206324 -0.0160906331812059 0.0451155656774806 0.0137757788379584 -0.127537764744154 0.0513510845815413 0.0449671865426392 0.0513774141093941 -0.0911423168731111 0.0196002314220789 0.0364206012704266 0.0767152687155312 -0.0845472793422894 0.0247696293314606 0.0276500799395958 0.0367041355871131 -0.0309806898607468 -0.0345030569119553 0.0822634025620708 -0.300322038675267 0.000613391568298662 0.162488388988087 0.0577063143655739 -0.00423681088410129 -0.21053005219597 -0.0665573904496616 -0.0780344328105096 0.181217405350767 -0.0525860277654628 -0.0172063942506541 -0.248479666809094 -0.0534615513079029 -0.105099057967429 0.0104843051108036 0.0181374701740951 -0.0132684236575024 0.0391998120593416 0.0310019278012617 -0.0654407565127682 -0.0324435502767663 -0.037458926607935 0.0406324371517058
  22 930.157348250178 ""  5.23515866878134 0 0 0.0189863066651055 -0.0321559932649195 -0.0888016301179206 0.0172870139297502 0.0518642411564115 -0.0155780130038719 0.0088740232475875 -0.0830497035909066 0.00542892371104978 0.00183490538092914 -0.0245289762477021 0.0670988483491893 0.0172162299738523 -0.0315372875961664 -0.123531837952656 0.0195742309864544 0.0469705874694092 -0.0656249719972904 0.0209971582375846 0.05375404020011 -0.0263025484372649 -0.0699889543065146 -0.183045137512818 0.308507566627462 -0.034623022402911 0.0501687466622115 0.0959682324383156 -0.0144860704179828 0.191891086616102 -0.109482439245395 -0.0429589470779901 -0.153447255018278 0.143605196362263 -0.00414396678281238 -0.00827126698654147 -0.0466369167982828 -0.0339807456891802 -0.0566259104718159 0.00205281433515679 -0.0447893229942869 -0.0321026943598574 0.0690675983890277 0.00716985000200058 0.0230562581705038 -0.0259076667576282 -0.0266524264519082 -0.014173903589619 0.00278009423971976 0.0363280063413635 -0.00205976285500756 -0.00966464947030653 0.0946526722093973 0.10026068767646 -0.10523482081157 -0.113056752678973 -0.245082801396584 -0.0534584712827604 -0.0619558591189471 0.0271368269165641 -0.0190904301721211 0.103858984294583 0.00311870293186694 0.0287737140743514 -0.0342415114163457 -0.00135241511125365 0.0164653003478055 0.0392845690179661 0.0051273112671743 0.0402878106695947 -0.0157288176834739 0.0949769148596003 0.0016844813727634 0.00245800324536497 0.00387186100997326 -0.000258483841345982 0.0748286924624035 0.133291098966152 -0.059419086224949
  23 941.84797998232 ""  8.22175001944038 0 0 0.00027727697432697 0.00992443704821064 -0.0250050788283516 0.00312255294823954 0.00655213260089625 0.000626107700166647 0.0172867925922355 -0.0268295387583777 0.0178886128516793 0.0010678834705733 -0.00214828975035334 0.00719458156924507 -0.0212177264484071 0.0939743663575652 -0.0688788587839887 0.00201749950217491 0.00849751374599091 -8.91394471410141e-05 0.00683321427702684 0.00776104394593701 0.0128842833874317 -0.0582544799086471 -0.0921173678775402 0.0996417492144278 -0.0162644761966585 0.0693771115673406 -0.0536943216919611 -0.057219015160908 -0.0102229800994299 0.027397730625951 -0.00483343185148057 -0.0126485055486477 0.0138913589634616 -0.000626995217496823 0.00210721922750909 -0.00542532038464087 -0.00510021291572615 -0.0077169099630979 0.00519042316583976 0.00492524971356775 0.086487187826995 -0.0181911488498745 0.0420932621671111 0.0252930321550888 -0.0577379200891583 0.0288761096833464 -0.0800914295092237 0.0566274543962987 -0.0491353223363007 -0.0732119615033752 0.0597853804449498 -0.0720139872296685 0.0821240456338994 0.0221616125937896 -0.0186265149159224 0.156664454586618 0.00731093725699672 0.0561403584428993 -0.040385824891476 0.00850499505088901 -0.470968818740116 0.0914582756068166 -0.086560247861241 -0.00441239072207311 0.134989458704536 -0.100405234036511 0.361456602179333 0.0625395718356968 -0.0639675246297008 -0.0315702264494562 0.00291294543279424 -0.00633830170839706 0.0421732963814024 0.0261038807726067 -0.0323002888239416 -0.0449340602773076 -0.0699781805913674 0.0408532665387258
  24 964.409859300729 ""  18.1124309155495 0 0 -0.0121368152665007 0.019611041789435 -0.0321614824013744 -0.00473892380135359 0.0269149917355777 -0.0207393732398268 0.0152964544225655 -0.0441465727123132 0.00551437061422926 0.0144591324689873 -0.0239887902518003 0.0294302617359533 -0.0105212855284263 0.0125563568625733 -0.127470916464803 0.000760771809649024 0.016815608635382 -0.13403734128086 0.011863249143692 0.0255148274458704 0.0846842048591504 -0.0528477271310868 -0.115463561985866 0.170647691027971 -0.0230834471168281 0.0689599741194918 0.0050480858945889 -0.0451134506393692 0.0824014262170987 -0.0364780791954171 -0.0569364201345144 -0.025606612856868 0.0389446134502614 -0.0225479673315349 0.0578860979309552 -0.0502796624013062 -0.0536353496814715 -0.0849130769922209 0.0946068019567483 0.00898060190797812 0.00202909192541545 -0.0873914572585387 -0.00856615386647648 -0.028213609339231 0.034897667051893 0.0308836016545655 0.0130705127425484 -0.0219665010301417 -0.0430120395481979 0.0472980908033561 0.0293370832020997 0.0398664685745752 -0.27358826454917 0.120571666169554 0.0290764796302513 0.289115103161151 0.0500428901360634 0.257902102634304 -0.16568668329601 0.0369455519930321 -0.10853040832947 -0.099686279601308 -0.0744491680494631 0.275554266030237 -0.0855645341186218 0.000362884825506096 -0.293299215550749 -0.0684378613718219 -0.132618385149969 0.00188759568572098 0.00704506947997145 0.045060892140421 0.0067868612281897 0.0207202490407817 0.0318709405383275 0.0385518372524322 0.209200936088339 -0.0917383726262215
  25 977.709746407925 ""  3.21760085048676 0 0 -0.0383541690651164 0.0676123597737117 -0.0482331511948835 -0.0163701341172929 0.00987803993236586 0.00835283763027059 0.0340834203188799 -0.0175556518193812 0.07728476284765 0.031233033995142 0.00385093521769231 0.0130806992124055 -0.0690575458964627 0.197189843734227 -0.300407512469477 -0.00954687400945289 -0.00072506357012299 -0.176229684443323 0.0271703840709407 0.0251074055787144 0.157682220015747 -0.138741817657618 -0.131146298292379 0.0178400713962939 -0.0180656049811502 0.124076913636249 -0.225262436422904 -0.166244215225048 -0.247266360235655 0.221751909494349 -0.0910084344536601 -0.0361933768162019 0.0491300633831205 -0.0211769437747783 0.1206111649744 -0.148300496828876 -0.0739523403931272 -0.0891687210368461 0.069754478677091 0.0759247198275418 -0.0157543811531967 0.0122508900742453 -0.00935704990402048 -0.00549666029629665 0.012650039631437 0.00435529493790594 0.0257261397900212 -0.00258680025614871 -0.000547755725777259 0.00627692101712308 -0.0311439341203413 0.0243641117300736 0.0516177895021267 -0.0187463626498712 0.123784824222637 -0.101393774812003 -0.00728590371865203 -0.0933619073808267 0.0848565065615018 -0.0102349120136652 0.132065114108903 0.0160866525894138 0.044479604986645 -0.131053371394033 -0.00330627920013031 0.0246306234878315 -0.0274222417760769 0.00999742587887116 0.0615033498568248 -0.0250364906690115 -0.0480300889660307 -0.0241509632634499 -0.0132503056582389 -0.0106148606409771 -0.0393304796709996 -0.0336111663438455 -0.208101546769801 0.0684609129745572
  26 1004.19120964878 ""  3.97016444896983 0 0 -0.00100959456020227 -0.0686723559083571 0.0592431981147866 -0.0154649141852178 -0.0244248632091294 -0.0414143161700982 0.0277880986717057 0.0771329037184131 0.00645167738775488 0.0211776573213687 0.0287270464088348 0.0585816402996089 0.018071461381967 -0.137374176752199 -0.114077172685759 -0.0172096164798242 -0.0152387002472664 -0.314818037177188 -0.000360869415358446 0.00605038668432055 -0.212456296069351 -0.0110532226139607 0.0803858940254379 -0.221020589281375 0.0315650699005308 0.058488678986798 -0.236693506575335 -0.0630952617072497 -0.203499010519947 0.145496113110459 -0.090178650116995 -0.296447149894069 0.245423858714983 0.0176103048269248 0.0404945614226126 -0.249013978096752 -0.0683034025799874 -0.0492890534525101 -0.14936182169881 -0.0597244240020918 0.00409254169250186 0.00587876471236417 0.00422529430239385 0.00584147948939484 -0.00929358537479557 -0.0125765257676383 -0.0146516880539046 -0.00125950098704351 0.0104303903748917 -0.00229667665142186 0.0157762956829803 -0.000678258784873525 -0.0137099379772565 -0.00868109706059067 -0.115345248521421 0.0219246093523977 -0.0082497489160557 0.0332333218350759 -0.042757023608439 0.00194270960669912 -0.0450139407882906 -0.0109407353322302 -0.0182597435093125 0.0736381027439212 -0.000595267699206643 -0.00929559725691978 0.0193743639406063 -0.00562659180094185 -0.0271027418771134 0.0320583261989622 0.0273895698570729 0.00631586148272597 0.00731889324156564 0.00760903660428839 0.0390081760444653 0.047753289665686 0.0883641148403601 -0.0325718220887587
  27 1029.4189919445 ""  5.92072591041187 0 0 0.0271322681427452 0.0486679239357609 -0.0156333762594073 0.0395791961039039 0.051554500307335 -0.137112963558505 -0.0350087247695158 0.0037056133949988 0.0438546146172342 -0.0473740110974064 -0.0715087840808014 0.0912765819168301 0.00810573719632822 0.119091173460275 0.156774392859933 0.000956441987905974 0.147587405640607 -0.0383348430971676 -0.0500575087986414 0.0146648921877878 -0.359769815130011 0.0523958080273417 0.0850072542751246 -0.104751409710324 0.00953384532801872 -0.128079376114847 0.0915589320686895 0.0439857135906519 -0.0981985594131328 0.0727406220580966 0.0589334387977112 -0.115943017494923 0.104301454325929 0.00885476906537458 -0.197020778453291 0.196736188598199 0.0321069118799606 -0.00246224650479371 -0.0140325476024632 0.052037286559913 0.00426447971097258 -0.00943111082284762 -0.00407346904363252 -0.00670099255979235 0.0101987469571189 0.0193547049719809 0.0106618107564844 -0.0014832573341825 -0.0148066182418874 -0.000909508492458666 -0.00859820993800835 0.00650948634823105 0.00142085131562467 0.0146288742539824 0.0717038173521314 0.0158118779505632 0.00635230795090309 -0.0047590915376011 0.0257189126603971 -0.00180789512195162 0.00269111578169215 0.0103652005532358 0.00635831783175966 -0.0531657915893978 0.00554121815370755 0.00118283467724284 -0.00936986224477066 0.00475422690331732 0.0120500117191927 -0.0390114786259181 -0.0213683299034024 0.00959716885543244 -0.0018054805469092 0.0039479825284654 -0.023606488785432 -0.0570884916598497 -0.0418642624290384 0.0264845400417146
  28 1067.41785445824 ""  36.7987012129098 0 0 -0.0123389575737507 -0.0594745215721634 0.0271985117057433 0.0181112796658974 -0.067585861728827 0.0290026251037012 0.0291950372490448 -0.00235657157553813 -0.0376355362962424 -0.0091423159694112 0.0608605677416699 -0.00375919394490725 -0.0600565507717772 0.10888335846301 0.0894218463759524 -0.0168954659415539 0.015316680111347 0.0859154814491068 -0.065464916725887 -0.105990963513781 -0.165872327323146 -0.0414087721789881 -0.0698078922922543 0.0945507415545804 -0.0072084702673294 0.107820234373891 -0.0546420265151305 -0.0256499212965196 0.0971486089986511 -0.0693675001681084 0.0265492507242129 -0.128169595065284 0.0928715524921765 0.0432583199317276 -0.0508932783838202 -0.0893965151096495 0.0259911157616058 0.0937756573796585 -0.220143591999076 0.0834813160434662 0.0156021182244214 0.0174524217542526 -0.00705594158411884 -0.015182888523725 0.031000352532627 0.0904185134230974 -0.0163131629766177 -0.0089068219682344 -0.0589166154048304 0.0167518554250999 -0.0314733476079539 0.10661396824326 0.0548848346508618 -0.0260055188100562 0.0491474344671083 -0.022196167956174 -0.00723668058242478 0.120547239373941 -0.0331334724550505 -0.0007835754160929 0.0382496210873056 -0.0162784201777303 0.00769864032841963 -0.128397286577959 -0.0327252307185738 0.0266316146855732 -0.16226994796272 -0.0136925047803437 0.021476203243206 -0.0981704311867185 0.0580596497729257 -0.00490486919206014 0.0152165095033623 0.0835949475608268 -0.169808316755882 -0.118804655643392 -0.0289804755886616 0.0575412709232273
  29 1074.3660655555 ""  26.9319881197387 0 0 -0.00911887173708967 -0.0247286245419599 0.0180624209438577 0.00851506738682924 -0.0290679099281249 0.00551953305714809 0.0149714912520278 -0.00115144329284249 -0.0206195914027712 -0.00645102707896189 0.0239857252424054 0.00120205069192825 -0.0424554279961062 0.0913884620447825 0.0555873577446777 -0.0097570727170342 0.0146541065526324 0.0226317191308973 -0.0415453569867856 -0.0569625980993671 -0.0695030008278791 -0.0268078985521112 -0.0396690845102424 0.0547277714376929 -0.00576751978154289 0.0631485867248443 -0.0263887712834894 -0.0155751072189158 0.0582650224429853 -0.0398559403619373 0.0158182570907022 -0.0624068103064623 0.044845032030669 0.0165197275039419 -0.0253797167681254 -0.0330915623595025 0.0122345869743143 0.0416436112761386 -0.0946922361153828 0.0940365746684329 -0.0181351300395791 -0.0421959070207663 0.00839390694316964 0.0180322833456794 -0.0410916235027425 -0.140331978963785 0.0284153725557535 0.0100024410513495 0.0778657377202878 0.00921492546843341 0.0454890780488983 0.114538627015647 -0.16162450058622 0.0616607058499118 0.241550884409997 -0.0147890865623598 0.0217324843926598 -0.164005512447813 0.0531181498979868 -0.00273331744889047 -0.021061557103476 -0.0111126064424116 -0.0203408419687309 0.256257955214248 0.0128127312883006 -0.0208979152400319 0.109448056894573 0.00661200775576396 -0.0556756567531791 -0.0665615603484871 -0.000204069825287742 0.0186108965951555 -0.028219054420944 -0.146383882908372 0.277734115982665 -0.0897262123046484 0.0298722144470777 0.00993409335298523
  30 1103.13847033937 ""  8.44554625123908 0 0 0.00673514370375022 0.035915016976683 -0.119115609370423 0.0417738065504504 -0.050888131655269 0.0546040299822599 -0.0490900002659995 -0.00367650709307531 0.0575707856185263 -0.0142187316147584 0.0611150067831771 -0.00476082623604414 -0.00358369301430414 0.0804451830191591 -0.121934213723968 -0.00229667119421 0.0572198281738377 0.247905680209733 -0.0545096041671641 -0.108872597280809 -0.0363852168684577 0.0425048438185003 0.0838977415268504 -0.133814215683218 0.00784792585522774 -0.181583753053158 0.0880905231243608 0.0370580269353435 -0.161043130563651 0.10591801211889 0.0484622164578684 -0.0981983514131068 0.0752405688279655 0.0415976850655745 -0.0548763730731181 -0.0533143692575411 0.0403377220540003 0.111198935359583 -0.197557027799831 -0.0116401370956316 0.0247488536560445 0.032594650328075 -0.00493318684265157 0.00336852804217772 0.014830841892128 -0.0192331566217634 -0.0303375031576039 -0.0567767906004819 0.00826684314711645 0.0227685194343851 0.0344801470074611 0.161090863324577 0.0236218321476177 -0.0504912167239961 -0.18792670979049 -0.00087172800462569 -0.0450440411044264 0.102408285004907 -0.0825718286791347 -0.058046106812898 -0.0696475144059497 -0.0583182171309469 -0.0471334863360768 0.195002240634013 -0.0218539949039214 -0.00771568374436867 -0.0653594715899587 -0.022590032422097 -0.0841894848100811 0.00208783506279903 -0.0140677300556735 0.00498856704223741 -0.0133276509727646 -0.0366190181934453 0.0821344437512894 0.215015247954369 -0.097169343607336 -0.0516407035996859
  31 1141.61719324259 ""  9.87118759415126 0 0 -0.0688191575226935 -0.0559562755754129 0.0466450394207587 0.0350790365986028 0.0688612879918742 -0.0133239922810896 0.0631260822052947 0.0245341331290019 -0.00428550374071966 -0.0298880592340263 -0.0564914842868795 -0.0168570233469645 -0.101291489888565 0.0744630594283192 0.113133167977549 0.0211063248131496 0.0962397915998993 0.0238900812748527 -0.0234613512566942 0.026058397184538 -0.0175229644322109 -0.0892734898156242 -0.0825132916418538 0.0100496639419023 0.0074766663104927 0.183538002276734 -0.214237730297577 -0.103184034625627 -0.0271772741437558 0.0525105650403318 0.0559248220208012 0.140900893703727 -0.131030584647236 -0.0276707881917324 -0.0656365459970517 0.211647783445534 0.0472161826725258 0.00940542042791654 0.130445902588684 0.000855650182356576 0.0418616164309791 0.0558892329603833 0.00130642982819991 0.00777280732111687 0.0105309273285419 -0.0305083940382435 -0.0640116160574943 -0.052340768113305 0.0107111582075238 0.0409715448107813 0.0291959853730939 0.166084249441618 0.104057091072567 -0.0765053369042586 -0.127968075576894 -0.0826493427198759 -0.0508862801055537 0.0802070821597461 -0.0931304467128432 -0.0688018817602641 -0.00947061123260047 -0.0887721638691129 -0.0437603219661595 0.212181475596864 -0.0522425140047788 0.0145686933407417 -0.126367937553845 -0.0287029307432832 -0.0819692680675265 0.00926703078411906 -0.00161497846000078 -0.0438815765850196 -0.00844590715084439 -0.0194651476051248 0.0132606460927765 0.108956130808757 -0.19254599530939 0.022890290052166
  32 1158.70525421323 ""  20.083045856552 0 0 -0.0322243017744067 0.0215107911857608 -0.0129294325123409 0.030230080813135 -0.0174984228761635 0.000241522347865642 0.00935338519295805 -0.00306017047595563 0.00497485665113114 -0.018416452349266 0.0142033214280494 0.00278807070607452 -0.042360049143211 0.0654200111147992 -0.00417552287812127 -0.0033909833624691 0.0622398080938535 0.0612140508008267 -0.039620609981267 -0.0640018727295298 -0.0344337408577863 -0.0235623080142385 -0.0276924825894096 0.015694591863197 -0.00202791750575224 0.0246680381732914 -0.020638186972555 -0.0286423016979649 -0.00935178273507594 0.0162633817336209 0.039593596481698 -0.0328841624032894 0.0216514842139881 0.0171386797751692 -0.0619716241458275 0.0240620367721564 0.0246298993140649 0.0524682334263583 -0.0724082849278665 -0.0296063588300308 0.0518312038095923 -0.036775430329086 0.0238340470366748 0.0133243014587491 -0.0692756199980317 -0.0429002203960506 -0.086330786515255 0.13432268819777 0.0125820259569303 0.0465142653502086 -0.0564179710449008 -0.088009707633025 -0.0178464098318938 0.050234957406383 0.080447951306799 0.0921643260448508 0.0244030079317656 -0.0829644519065097 -0.238772727457348 0.248818417107823 0.288238325739649 -0.0490499251131134 0.0524064510062772 -0.0576942873578062 -0.127204382571679 0.0947555829352915 -0.20015896464691 -0.0173131601537426 0.0967249148699007 0.0336224695102794 -0.0168663758584744 0.0179894528881569 0.0262873139024438 0.0439175692461507 -0.131454757749589 0.0918384490332624 0.00458060476046767 -0.0246942267156594
  33 1191.36544976547 ""  39.4163853469114 0 0 0.0947254741300505 -0.0904595593620989 -0.0364241154878869 -0.0508456916089328 0.0554285075744921 0.0215235610415203 -0.0445632334373936 0.03179008656649 0.0232409154371105 0.0412714582936939 -0.0325566189628478 -0.0161422896367051 0.104027561226418 -0.134046135589321 -0.107076634362864 0.0236062471011468 -0.124973173758996 0.0267124906199197 0.0945287244943196 0.157716515973261 0.0438937916825091 0.0728192690975381 0.136734109462091 -0.165296620339497 0.0197931526336506 -0.152974766402726 0.0237455341576441 0.0884442736630293 -0.103193963699428 0.0484867043770666 -0.0724567832651055 0.0827586694389186 -0.0635273961044773 -0.0355786864275973 0.132606112070665 -0.0236884190602517 -0.0417737833680614 -0.10867039739772 0.180042024264661 0.0602268729779672 0.0492064380575562 0.0108334041939315 0.00616013427364755 0.00639126474954242 -0.0161288833485754 -0.0146229593937859 -0.0604445039389191 0.020531061551059 0.000805510671405148 0.034647168960284 -0.00791833309779744 0.0427270260160819 0.0808051846160593 -0.0084247457944885 0.00852628170809707 0.0266165143301873 -0.00918945735118348 0.00370129434096119 -0.106382262854094 0.0478579998205007 0.0787315444255406 -0.0534208152524573 -0.00529222487559276 0.0528854172288002 -0.0632446677504399 0.0396339691675289 -0.12282210311878 -0.0138901587555165 -0.00364903216126512 -0.0953845751979616 0.0193230762667675 0.00314160930474208 0.00468869036440904 0.00117474610377956 -0.0164694832728184 -0.130170743702106 0.0199764120854842 0.0182951054351365
  34 1210.38311734904 ""  6.70063632169169 0 0 -0.0489687045382314 -0.0990658805831746 -0.0597242066175758 0.07675800976605 0.0469646311952779 0.0378296762913736 0.0200285941642013 0.0372076941640196 0.0339235011141107 -0.0408669894917702 -0.017701700794241 -0.0252610453291429 -0.0307508779241548 -0.170234040138568 -0.201321375579215 0.037158124263086 0.140204574147435 0.130638989906655 -0.0491485807515639 -0.0470264343747709 0.0290373078687003 -0.0478806488564607 0.00976082501806342 -0.132917684174796 0.0262784214296167 0.004679573626031 -0.155493370485489 -0.052990439875177 -0.133719915658415 0.11645334366666 0.0920508653936494 0.0672395452076084 -0.0818419530963229 -0.00569323865853149 -0.0929848370149127 0.172701827350156 0.0719376432712262 0.0791169595395892 0.0370374180991433 -0.002206889744442 -0.0490693925671468 -0.0403743180947222 -0.0055778438182116 -0.00651134886282422 -0.00851885914104777 0.0285704159025896 0.0749530727068964 0.0368606657445266 -0.00801236296946554 -0.0401338950255287 -0.0225374776074611 0.060701369117398 -0.19756117269835 0.0509676021703274 -0.0154887743813643 0.0777181979472764 0.0162212986200407 0.017580703390705 0.0204358639247423 0.0827725450831415 -0.0163793163452865 0.0888715017516523 0.0343503961971658 -0.165686353517637 0.0516079324652045 -0.0230975706907765 0.105152302089512 0.0186461546037834 0.0675474719698403 -0.0211436305995414 0.0463321088203143 0.0333045063525874 -0.00564473996649089 -0.0227485423567365 0.0488853779932626 0.0598375303638547 0.123360093679357 -0.0517472389851636
  35 1273.23807455211 ""  10.5816141207412 0 0 -0.0152035632569391 -0.00967340317555162 -0.0108472874697558 0.0486239428888958 -0.00444876993889104 0.00449804726329938 -0.000538515798977521 0.00841434820223746 0.00435005276978782 -0.0361772186544495 0.00761066521853159 -0.00310638308931821 0.0322893379473459 -0.188117654737523 -0.232462839007885 0.0030431927111589 0.114467633480787 -0.0544054739293707 -0.0080004078374791 -0.0606540922188338 0.109418128065984 -0.020082817434006 -0.00396401994993585 -0.0140057792200336 0.0087100554549409 -0.0236302222147064 -0.0206208594998226 0.000841218264250043 -0.0200693546450244 0.014701879930686 0.0738479583344354 -0.00911653005076546 -0.00585683516922308 0.0133007048493106 -0.0970005097559464 0.0679739467126821 0.0404048165396136 0.0750124009216949 -0.0479842684751208 -0.00408202472585285 0.0135332850816789 -0.0110165765208699 0.00535058220524356 0.00266192998035181 0.0269976298544646 -0.00415429596296788 -0.0634503015041556 -0.0456788049967739 0.000938330196286786 0.0270789200743725 0.0259002479674673 -0.4422179258391 0.257376719072603 -0.00436551748282072 0.391890713296111 -0.171869929281111 0.0454353523227421 -0.0627944785990041 0.182578093298543 -0.211498402171401 -0.0144346349535159 -0.08334898666157 -0.0359828482546006 0.113556625246463 -0.0181179531182739 0.00883170465617293 -0.051932960370707 -0.0109849409142822 -0.0849441067752189 0.00877330774283549 -0.000500792471801025 0.0422528053043992 0.0155237857608183 0.0631218000445521 -0.128435508188775 -0.17462906875996 0.208301479388887 0.006117705222653
  36 1308.0246589561 ""  7.87424002849619 0 0 -0.0512842622002968 -0.0122871942568364 -0.0442770845494355 -0.0361356856709003 0.00859827685546282 -0.0038171190218656 0.0284645366634083 0.011662348466748 0.0127053133590365 0.0738990165990651 -0.0136906801021088 7.3208399799963e-05 -0.0746495333764081 0.0549322441052522 0.201481294796641 0.00899889406215153 -0.126847716977063 0.540388785676604 0.0278290930717346 0.113443639383116 -0.419684269549866 -0.0754394902566869 -0.0565226540081136 -0.029298524427336 0.0170305937110014 0.0255804179925528 -0.0546216032374634 -0.08340703946353 -0.0264447306131128 0.0520051827416693 -0.128473913124064 0.0112865020446916 0.0101840498613388 -0.0129792586500111 0.173715284927939 -0.110478292222588 -0.0733712751709096 -0.147333151052244 0.10590395692682 -0.0283831788825473 -0.00491857593846317 -0.0215745633646377 0.00134819928308153 -0.000780658317760348 0.00951801965107449 -0.000831967091071022 0.00215993863369542 -0.012713823685908 -0.000707862661927244 -0.00593629219637878 0.00324541375007517 -0.157027407838388 0.0211960518361351 0.0157180633357856 0.247524086384951 -0.112089030989304 0.0274695355081581 0.0482748629669931 0.0400705063473926 -0.0611327765851918 -0.00569431389134514 -0.00149188458927661 0.000845164585661817 -0.00297948834769349 0.0150857415323702 -0.0115701910956096 0.0236814330024887 0.000501838825267438 -0.0163446439169137 0.0200776226027406 0.00828845752660705 0.0336132177368626 0.00788072505100218 0.0267369315355973 -0.0386450784905066 0.11079679808153 0.0570102324667983 -0.0401912156164674
  37 1319.80560096887 ""  38.9866163938863 0 0 -0.00845536205595213 0.000471800855349006 -0.00118220723297556 0.00349352686829127 0.00286851279618349 0.0127483935888217 -0.00190479295115301 -0.00243071714958212 0.00157658451981448 0.00768088653412691 -0.00481203039010978 -0.00300629405650628 -0.0076920463646889 -0.00163479551565665 -0.0672047529735306 0.00570225645733126 -0.00497517298355762 0.0561151791783872 -0.01062619613533 0.0107281196444903 -0.126345219715292 0.00786283635134257 0.0067941381794802 -0.0124659810135083 -0.00376695719734071 0.00130548400290849 0.00746656588050159 -0.00791312625722828 0.00519352585473497 -0.00103074859888488 -0.0123765375751091 0.0204546458238891 -0.0146704524180614 -0.000218837404354553 0.0137587797985903 -0.00357448957831586 -0.00636390536637864 -0.0180267376421897 0.0146117329165861 0.00799057809061879 -0.0292432210016148 -0.0132601442472922 0.0241952765751497 -0.0276215215320233 0.0137170422659456 0.0106532354975533 0.0018880506728207 -0.00543367141908885 0.00483996852360419 0.023747348176405 0.0522248153917786 0.0837549007084797 -0.127984041412821 0.028452947153913 -0.222450781026992 0.119222036900147 -0.0270031463389806 -0.655360275171442 0.166124797357551 0.104312569610984 -0.0760261576034754 -0.0486264489518946 -0.0242380199333494 0.179470521775609 0.0132192575442243 -0.00680739809491482 -0.0298523541442638 -0.00629056072884737 -0.0821991910769476 0.0027549924820986 0.0107950813067204 -0.00991251298006874 0.0764131715490019 0.235931125989181 -0.46042090142227 -0.0321445462314533 -0.00738787141711632 0.0150886564972008
  38 1338.15019161236 ""  2.76981763029446 0 0 -2.095313410256e-05 -0.00317868560596408 -0.0748850573641327 -0.0217138337753608 -0.00351160417674641 -0.0699807729898473 0.043407534546912 0.0248286786153692 0.0156286856174685 -0.00374511688189116 0.0365995600894568 0.0164356456783303 0.0611528120311378 -0.271744842300622 0.58478327156709 -0.00574783804242383 -0.0506734540826604 0.106170749510848 0.0241057999449254 -0.0439592385902814 0.505986785628382 -0.0828275991599975 -0.0727543622937399 0.0111906111028958 0.0404661213604676 0.0170020543738646 -0.0900975841152154 -0.063988443457322 -0.111810211586725 0.0992724148829042 -0.0217781145514634 -0.107129499242291 0.0986908574642591 0.0395321146069992 -0.0755404357123535 0.000423296051169224 -0.0527174260655532 -0.0087520273989302 -0.0558087076027255 0.015457441508321 -0.0092333306352288 -0.00243760700856878 0.000648886933876879 -0.00108031584090085 -0.0002509939275381 0.00682254399953569 -0.00657871492089089 0.00135365105212999 0.00172653319046144 0.00705654830217042 0.0056664498599757 -0.0417740521629556 0.0150451716793758 0.00473540672678361 -0.0714367652425709 0.0510660816201971 -0.0060599702713507 -0.0991754453776489 0.0347564759410436 0.00813119114880743 -0.0137878289387278 -0.0119136645610801 -0.0102293214081932 0.0137565328801544 -0.00350879668771199 0.00721683113089591 -0.0246151334679475 -0.00484947116659534 -0.0114137291016361 -0.0136875768151566 0.00588300405997134 0.0048832900320858 0.00261064589493929 0.00823167553436552 -0.0241447314566121 -0.0231964337483687 0.024434247285368 -0.00416890287296177
  39 1360.65903069391 ""  24.4104794437941 0 0 -0.0326241752900575 0.00789299812053534 0.0150915706090127 0.00775206306748156 -0.00260161402205507 -0.0199703546172824 0.00434161378110799 -0.0142854906122596 0.000505775283503704 0.0110649486007913 -0.00249334303108962 0.00579770038232154 -0.0287098504355254 -0.0139343372686722 -0.123296897518917 -0.00031406747372819 0.0116455108493543 0.202793425194385 0.0117201040460781 0.00937012001584059 -0.0763463244332874 0.027153183925641 0.00927755770564499 -0.0148688927168061 -0.0192729659504408 0.0569639520265176 0.00486878298562321 -0.0324674645354495 0.0374970396923901 -0.0143410021861104 -0.010532706428613 0.000525867896824617 0.0065431169599391 -8.19974675583686e-05 0.0255142551898835 -0.0334000679707512 -0.00941712612549708 -0.0209875699884825 0.00593593367788735 0.0760946555475807 -0.0698883332085595 0.000374479024289357 -0.0131476964335568 0.0189510820057962 -0.0129922323740387 0.00806570030363714 -0.0455703154461659 0.0320102020568815 0.0180327330327875 0.0235790182724804 -0.0135418117227834 -0.274467155346826 0.208858976489891 -0.0502881609763434 -0.4457427620671 0.367018052180955 0.00365175317240549 -0.0198875599553689 0.218132589928302 -0.14949713074869 -0.0266781192795708 -0.0201194025396626 -0.0480923838421631 -0.0745432728757538 -0.045440479963133 0.0635220036156967 -0.135007225770873 -0.0272262164411951 0.0315282284433822 0.0236647431294514 0.013790249482082 -0.0114022589399778 -0.0522811727261743 -0.152899582707184 0.28483573191004 -0.133703509843486 0.0742037986761578 0.0297526431920992
  40 1380.16981993071 ""  2.34525804253926 0 0 0.0163341027386661 -0.0188493686257904 -0.0156363945938458 -0.00772554833766816 0.00537374178430215 0.0151327783868437 -0.0065165581920928 0.00435494821177417 0.00496567687922594 -0.00201496331380584 0.00168022606608908 -0.00744791504630359 -0.0251768740252591 0.145741492122235 0.093109859195807 0.00784412264034544 -0.0358456963823838 -0.105328060197967 -0.0264486665552214 -0.0112759834408585 0.0212181114568317 0.00197565321351359 0.0117740954818867 -0.019060253627967 0.00380383342099139 -0.0250357408792079 -0.0130050723417242 0.0237882472508278 -0.00729796005935453 0.00138389679755872 -0.000877349143673702 -0.0163588461592597 0.00373908461748873 -0.00157498859779251 -0.00343360582928976 0.0273977368553879 0.00142827125783733 0.00425972230715767 0.0227015044650732 -0.0276149179134392 0.0173270448172468 -0.0411625053497894 0.0121889745860042 0.00541510454412706 0.0240870939875022 -0.0261538593610589 -0.0588551510549674 0.0711212710640344 -0.0179982606178411 0.00786449499248516 -0.0262196788423612 0.178477716823901 -0.255676388284622 0.077055458237116 -0.0436791120275026 0.0170375018290619 -0.0414454026374243 0.197842698769436 0.566544640799185 -0.476350686195792 0.129337881001324 -0.0301708114428883 0.0345550441746575 0.0453239938832583 -0.0861670920865683 0.0236732952630281 0.0758743969473104 0.0487449465178143 0.0778354793888452 0.000133262772455402 0.00338449051811412 0.000961401927282011 0.0165627873534065 0.0627600970487779 -0.114831407059157 0.0737985240000059 -0.0291482610532893 -0.017254915070215
  41 1388.75612995923 ""  1.00128234130076 0 0 0.00521744523494843 -0.0624959182907204 0.0679833243073514 0.000989268012112245 0.0188208360859273 -0.116628425777935 -0.0267303358202639 0.0108981112290739 -0.0151266558787812 0.00891486141112256 0.0308390273950473 0.01207399332585 -0.0965209957602774 0.362638188466631 -0.326780800540516 0.0223554220060325 -0.0580883985914081 0.432870102522476 -0.00217131754980541 -0.0561740050525647 0.398890491362983 0.0324339593574277 0.0475640192898755 0.0185377076133741 -0.00538982649751961 -0.052430016998534 0.0512987549518812 0.0560617770736489 -0.0263161584271059 -0.0184376372707771 -0.0150368535477443 -0.115613289709918 0.0978173880701271 0.0563112886109632 -0.0843341864076521 -0.00326555810282567 -0.0871962754946972 -0.0631105558687056 0.0224507810711852 -0.0175133417254905 0.00863769138703501 0.00291488895421575 0.00233727552298885 -0.00337943047764734 0.00356738188543405 -0.00146203035899886 0.00942797912979605 -0.00322122719022138 -0.00624423067391196 -0.00571248471151339 0.00130153553564505 0.0647681422461572 -0.0573235650297146 0.0142000737161784 0.031722492896254 -0.0599641746355365 -0.00753866039687916 0.00933358512469045 -0.0161831252371362 0.011978550257951 0.0178168392476333 0.00742163663645471 0.0178943639338242 0.0235157087824625 0.00809071322589802 -0.0174120287463122 0.0358562899248227 0.00954331671759372 -0.00122893450512558 0.0212978542433181 0.00175445224485954 -0.0074226204644691 0.00969352134928098 0.0298559960505767 -0.0556579747639756 -0.0480588433598225 0.0296681407577831 0.0146057060047061
  42 1398.32907985446 ""  8.89478722840896 0 0 0.0266002629586047 -0.0740115235675983 -0.0413570796299591 -0.0189525839536648 0.00384352458026158 0.0338805250525725 -0.0233235732900181 -0.00452621935444926 0.0315977046272124 -0.00798434350739523 0.00349628843080616 -0.0162604532535981 -0.138987092404352 0.584157386887016 0.231582464989246 -0.00521306845905738 -0.0228911939906612 -0.26566310120572 -0.00139226028461711 0.0081030063896935 0.0793104323193292 0.0341902633731948 0.0595407269671009 -0.128410609089526 -0.0127388593657692 -0.0173983707560284 -0.135318438366633 0.108747950232475 0.0823823780148314 -0.0464427895926793 -0.00141760200921383 -0.0295368467957913 0.00394029981540175 -0.00478833678852629 -0.0130931095162726 0.0664676278628266 0.00752214772992944 0.0159966386693343 0.0375243126487166 -0.0103275569319989 -0.029243000989847 -0.0177181314096153 -0.0072945470426203 0.0026118863045655 -0.00413923445388089 0.0283901828072503 -0.00224327111283795 -0.0139296414393055 0.040744679848655 0.00603756689283639 0.0128788358089301 -0.21442461894933 0.0834939975662959 -0.0143177766315259 0.0708935947989056 0.018632811385281 0.0280214937883476 -0.151278367859562 -7.45193609101286e-07 0.0447453550862501 -0.173413994116863 0.0037467396549282 -0.0926358081624045 -0.150574617827415 0.0427727542345638 0.046981993312685 -0.16709856465205 -0.0710271137739056 -0.0363545376741106 0.0247274153686042 0.0271722008009314 0.0253077974845034 -0.0135633528050299 -0.0375138694281065 0.0635412423304995 0.167245047487474 0.0243971304210584 -0.0390323618322644
  43 1412.9244286784 ""  14.7867857451606 0 0 -0.00131747666091391 -0.00726645192247068 -0.0192310115343912 -0.00299358082531385 -0.00380348965759666 0.00316860820613918 -0.00984334539616924 -0.0453659969102051 0.0550246821649779 0.000205719017942712 0.00720158046776665 -0.00495292503158889 -0.0231301432637821 0.0817709471326458 0.0687834669017904 -0.00627886748296179 0.00411773716344569 -0.0238200639492989 0.00952626060945943 0.00211604185020072 0.0234764931561525 0.116172649651322 0.101462366540942 -0.25471947576966 -0.0696954985316271 0.166560342448924 -0.227036606554994 0.0621655828484309 0.249040023695427 -0.102245597907423 -0.00596821342478916 -0.0286242357151162 0.016408275963774 0.0106430044448356 -0.0210685930463263 0.0246088052638863 -0.0170018750501929 -0.0099702243315431 0.0174911204430111 0.027117610759946 -0.0279159327141778 0.00802224839553567 0.0055746800754886 -0.00465756466785114 0.0014015153044169 -0.0181281155634117 0.0203709424530366 -0.00815174304642114 -0.0932187914508754 -0.0112722202959762 -0.00418213347290902 -0.155470140303286 0.113784362556023 -0.0208880474303525 -0.0878987863569869 0.0648200396120312 0.0101768665049973 0.0781147763793935 -0.109788470225294 0.058372127123221 0.358298914223178 -0.0309116319111682 0.2038893170233 0.346792021648019 -0.0255558858377451 -0.141156064254017 0.335783390907827 0.134396796292599 -0.02599938478815 0.0101343979272901 0.00904163990149497 0.00374157301040427 0.0137591348006595 0.0340847283417603 -0.0633442453449276 -0.026108914068097 0.0323352436283423 0.00816749070474374
  44 1418.84450359671 ""  9.89324558318483 0 0 0.00425624282497975 -0.032913645856778 -0.00729510131745808 -0.00507832855299225 0.000628579823373726 0.0241262797567982 0.00657759699831962 0.0700006818135893 -0.0690201496224478 -0.00521016093612418 -0.00983186199095227 -0.00404767424499764 -0.0632164091630708 0.225532115466825 0.062619721673577 -0.00914984415475686 0.0244940609390164 -0.12837297345343 0.018412085136752 0.0278266775761616 -0.034349851537289 -0.17336476934218 -0.137650047820714 0.341259809060019 0.10736486279857 -0.274723297159743 0.286357058747233 -0.0500810259652114 -0.363247690406473 0.146885173384015 0.0107344151068011 0.028810464770898 -0.0270522316342798 -0.0192802842737019 0.0242855441786368 0.00427027616465047 0.0316083499803052 0.024864421598096 -0.000395771663751401 0.0203062183323319 -0.0317838813652015 -0.00193258744532789 -0.000854119200770983 -0.000362253121007148 -0.00243216910589153 0.00291813391716191 0.00819740785692834 -0.00599046363581624 -0.0570019582924242 -0.00287868380543188 -0.000680803181859288 -0.177558120994132 0.106685735974131 -0.0199659423525772 -0.0839065171971776 0.0874463596558058 0.0124927574743428 -0.0082833824395774 -0.0504296290707217 0.0439843185564925 0.21188781293921 -0.0297752044904983 0.116802743705565 0.205569954843099 -0.0159178477194162 -0.0807926936013319 0.187359649416063 0.0782394028357764 -0.0269300628518188 0.0121458391866155 0.0159568232735121 0.00775658714924753 -0.00265213792892105 -0.0103783085098323 0.0208147886621997 0.0550430843244756 0.0210857851367076 -0.0147548487395907
  45 1425.2795877522 ""  5.17004173422415 0 0 -0.00287297920077841 0.0210671736924879 0.00271213321385928 0.0016170916639131 -0.00880635154888641 0.0261377243281286 0.0024047419430027 -0.000610455249271886 -0.0111107110740005 0.0182800497117967 0.067890824806628 -0.101579420326791 0.0207284379505184 -0.0651473980714071 -0.0237130316957754 -0.00440618882412772 0.00259931038985779 -0.0611842211252204 -0.0107616515289093 -0.0013148178440421 -0.120398683066655 -0.00574339088896069 -0.0138855798844331 0.0433486558197104 0.002446459010988 -0.00320993872493581 0.0519522701286603 -0.0235715876967988 -0.0226536895422165 0.00853525716359886 -0.11290302421087 -0.442481458462261 0.217138104263709 0.108291503250517 -0.192117046742047 0.449075094474257 -0.191663760345062 -0.151868755088304 0.440419920402912 0.00654958361663545 0.00155482133853588 0.00414359550727155 0.000279238113634032 0.000215793593939391 -1.64415812789322e-05 -0.00512674301876871 0.00195147072241948 -0.00175634446196624 0.00404394046019185 -0.000678697330318916 -0.000270275025315632 -0.00447833012759329 0.00944880100869886 0.00321878406229147 -0.0279507794979708 0.00105998960755142 -0.00891040519292823 0.0175975100083431 -0.0227311841179221 0.00857261278125496 -0.0111569387272869 0.00631331468555316 -0.00472509044021564 -0.0112288178136032 0.00390922202315982 0.00184371534893665 -0.0112028569359458 -0.00557792894755641 0.00236569381887063 -0.000365973756694361 -0.00510802416891077 -0.00284833552888654 -0.00452333132427709 -0.0127457732891261 -0.00165116112764148 -0.0252486546108733 -0.00280021993989852 0.00701450263519573
  46 1455.11777793095 ""  49.808916308446 0 0 -0.00183175117188722 0.00581137324567807 0.00337717736083973 0.00214528619539837 0.00462405022386711 -0.00176619231917084 0.00161734973845143 -0.00345999244699733 0.00335794757702289 0.00239773677188392 -0.000545555482272639 -0.00427631767752452 0.00527580630382833 -0.0232298456237081 -0.014613639628063 0.0184459920407838 -0.046356708621168 0.0160263796783904 -0.0434810874501511 -0.0300203152661655 -0.0140812443689227 -0.0101422353874797 -0.00665086609286853 -0.0209684843685877 -0.000435217062713442 0.000936948517044512 -0.016201216452145 -0.00202735264808823 0.0327402983505888 -0.0129360411610723 -0.0171857048389082 -0.0315912190122791 0.0177313194797436 -0.0132896263687711 0.0319905400132299 0.0247596658545888 0.0186041934837567 0.013781435768365 0.0212128682150855 -0.0485774893059929 0.0277236351363414 -0.00444735934953245 -0.0329848174313519 0.0228671259960655 -0.025898184908321 0.137621073013631 -0.0389220015158699 -0.00321719994976061 -0.0598180992038452 0.0381031909427621 0.00221986501118161 0.167066615402951 -0.102649401499672 -0.0021527280183279 0.146498399514099 -0.0866398060063501 0.0087281704666551 -0.369020331305466 0.121453546066672 0.0609926562477382 0.111906671846396 -0.233682600172506 -0.033160329536723 0.0787361510975207 -0.151298301417405 0.0804993067349882 0.144138476667207 0.0944330496218945 -0.0638589822044037 -0.000638296428864937 -0.00875298112020308 -0.000347124700960198 -0.0792078896002804 -0.233481687744849 0.4220467904179 -0.0230441505446935 0.0120534714206175 -0.00159623605905028
  47 1488.74908747759 ""  2.70996795598938 0 0 -0.00669943517503575 -0.00547072361467827 -0.0197388871318306 -0.0060091997087428 -0.0241551489578843 0.0126646632728755 0.0145532450758295 0.0161247329982474 0.0194020300696455 -0.00068663133917596 0.00172580495538032 0.000203951969274394 -0.0343026403181309 0.0968599140363537 0.0302857874979462 -0.07715512729554 0.181815341554891 -0.004250239805347 0.154493446053872 0.112376192905358 -0.0342489440112328 -0.256375254462871 -0.155822520641017 -0.159974696736765 0.0915810212175793 -0.254003074263481 -0.03501815769097 -0.0607776251300536 0.176174827072132 -0.0474547332838635 0.0228413889809563 0.0285876286846346 -0.0202784296213494 0.0186926635755855 -0.0407808249427402 -0.024109830301137 -0.0318263837965295 -0.0278996647202078 -0.00199493121088269 0.00993034592131196 0.0509699050624411 0.0171625719815673 -0.00624319206132132 0.0038052336159426 -0.00440086658617033 0.0208633691999 -0.0155017164251607 -0.00647594967075275 -0.001762141874308 -0.0175175242427161 -0.011827108903585 -0.0128295946385629 -0.18047765966999 0.203885705200374 -0.166021428023008 -0.234350557182344 -0.160562035534558 -0.0422590518708327 -0.0117483897698438 0.0165170407525874 -0.022171462883229 0.292700760137079 0.122605384705211 0.151297582636319 0.0712936983252855 -0.118520729393211 -0.166135570440942 -0.0457629507800814 0.168031794548502 0.0393855423388336 -0.0209653186843874 -0.0109818764273235 -0.0137477335377929 -0.0385455464808766 0.0910301655366791 -0.362918587184227 0.186961894450582 0.0608539141264693
  48 1492.99444236786 ""  6.8986764388053 0 0 -0.00145582510947763 -0.0053898610084017 -0.00720603046004769 -0.00676761451933644 -0.0206471206209054 0.00671177008842879 0.00864858456058034 0.00990577451505902 0.0103161609901118 -0.000844914663041254 0.00551464044153292 0.00270182010417189 -0.0173460095177985 0.0562008564948747 0.0115853232535009 -0.0750627661598447 0.177562072507935 0.00148245874628444 0.155201881887108 0.112263344987698 -0.00936422502761286 -0.152361363325101 -0.0917628599300686 -0.100477295642734 0.0550020306078147 -0.152440937433866 -0.010237818076981 -0.0442540698943009 0.106858577356971 -0.027947672696392 0.0338102234063646 0.0457478359438383 -0.0283475217187101 0.0401147639435321 -0.0858494240509798 -0.037303250304614 -0.0682922080849809 -0.0578719771761327 -0.00668878148185513 0.0156817315746893 0.00433784137426752 0.00889692566660248 0.0072090546210081 -0.00803748977952674 0.00474167692153596 -0.0355601634870797 0.038073955874523 0.00376957906388907 0.00809854378785974 0.0326812635877185 0.00973091615870657 -0.0140985608748307 -0.0547763765555667 0.0691409281713931 -0.11269461183182 -0.0496136092558169 -0.0528350965283427 0.128267869308689 -0.0721653000750111 0.0329023978683721 -0.0299816019981765 -0.50324268001869 -0.256888464869955 -0.277533204796297 -0.211539945663788 0.268611496457018 0.301422570338331 0.097663419217726 -0.194004870117166 0.0171506789892263 -0.00586739348081741 -0.0059144231602414 0.0176227531005677 0.0501920297636352 -0.0952401672702105 -0.147268929589659 0.0741488193838083 0.0267357219164206
  49 1502.74033087216 ""  2.97244407858912 0 0 -0.0226979939059949 0.0102445071425931 0.00105966578705782 -0.000250684614369081 -0.0273977021470234 -0.000751884028199024 -0.0416519244272329 0.0121067943556394 0.00776448740126325 0.0162045254945212 -0.00222414509033323 -0.000263863747179852 -0.00945410621061647 -0.0567384706672271 0.0131842455841328 -0.0901284719036505 0.220899987908936 0.0559014004743831 0.182207097019785 0.126338497108797 -0.0322392104184901 0.0911564555110523 0.0314883580631479 0.400174629814882 -0.00599686582669569 -0.0495619023536495 -0.455816170870401 0.588446986388619 -0.169033371473415 -0.0549984344971791 -0.181632302677554 0.049957847249324 -0.00946555993000834 0.00469630132095415 0.0039013454630353 0.118734474770975 -0.0448509395068527 -0.0483756440730506 -0.127627852683828 -0.000717003670583304 0.00160356567715884 0.000622372819937849 -0.00095743297247644 0.000501834559248375 -0.000714873582263003 0.00333426729345617 -0.000284583084701302 0.000447891552436018 -0.000944296314130091 0.00116792951259007 -0.00369669918954023 0.0257275235882054 -0.0238017659100717 0.00801057445392936 -0.010259180416921 -0.00688828902722396 -0.00783181939064395 -0.0094667153229418 0.0104012888170278 -0.00264070995097477 -0.0176785182329791 0.0129049719301659 -0.0053218131992255 0.0175699809489661 -0.0329569803203213 0.0146675443043219 0.00420614357915429 0.0089465550926573 0.0440641363285109 0.00385149856261806 -0.00302064663919665 -0.00199612491565287 -0.000749730893422531 -0.00313133530455156 0.0183898161448221 -0.0257885032913434 0.0166122574829494 0.000194334216454606
  50 1502.89092136478 ""  13.395782479813 0 0 0.00809628892653905 -0.00321000083046093 0.0158245338342856 -0.0202634634665699 -0.0213777568333945 0.0022615385281787 -0.00236642740387256 -0.0119666822813713 -0.012382537804572 -0.0193520061663747 0.0242734583641783 0.00995177862254871 0.0201639302732462 -0.052227126876944 -0.00649162821022183 -0.115308957121339 0.252677094814033 0.0293061952335536 0.245099708985166 0.194235043665817 -0.00715214292156276 0.135277113460582 0.0840136764563734 0.0418050795731949 -0.0527888464968937 0.156059231011953 0.0639457164914346 -0.0305774409297213 -0.0679126698355107 0.0262997780953135 0.375769710961083 0.0762086162782505 -0.0767364436266059 0.14774471693136 -0.32311788941964 -0.303529782011513 -0.208697404567868 -0.169818672705203 0.188510218733559 0.00831229874721916 0.00604455339877645 -0.0207538792583032 -0.00491566311566615 0.00419336015533849 -0.00311677506264872 0.0220275284017148 -0.011484367337464 0.00440738518076602 -0.00603978079528655 -0.00228442427663569 0.00772328802498691 -0.134321612332049 -0.0825696031258572 0.109042687796509 -0.0244570454324833 -0.102364948848431 -0.0765589768693187 -0.0581266357885755 0.0455863458033492 -0.0129995124637765 0.0668162122071016 0.014244046032163 0.0492821027546949 -0.00249180011825983 0.104357140443685 -0.0700012877456342 -0.0502798285711306 -0.0301200934845663 -0.0975062226821444 -0.0282381011550686 0.0189126553883968 0.00650664284346042 -0.014119152085548 -0.0423909435721674 0.0636704509136225 0.284796181572964 -0.147991248945281 -0.0455564206266796
  51 1507.32740478531 ""  1.52317857350244 0 0 -0.0134500067486724 0.0123789932332336 -0.0124324064454909 -0.00150834002117355 0.035902227096076 0.0104414234742737 -0.0118850374334959 0.0133154617340281 0.0118431405178494 -0.0295221078891337 0.0120499740901705 0.00279557512056414 -0.013589172065547 -0.00425661636734257 0.0423538853468567 0.117575769197853 -0.309317762466387 -0.004249684558835 -0.259011864110745 -0.154187999265961 -0.0902913959732802 -0.0723908218856723 -0.0581799636287059 0.129787766070038 0.0390550743277063 -0.135728566106938 -0.224227960091625 0.247464341330445 -0.0146565690098922 -0.0396790012846379 0.479126283481302 -0.0688012321615853 -0.00962229083226736 0.0471178996050042 -0.11302978984831 -0.348661557585676 -0.00016522363249577 0.0116077562386137 0.334085640339346 -0.000264241050694797 -0.00173865613649029 0.0122701529243979 0.00157153976770297 -0.0017426855012998 0.00183524996319574 -0.0091414976979397 0.00762276974060506 -0.00744309060196157 0.00202507358850461 0.00314705088878278 -0.00957393882451544 0.0475060961112991 0.0399683471675322 -0.0417265192279831 -0.00533813475056806 0.0364507585059177 0.0244091849502229 0.0201678062217499 -0.0355381727469234 0.0154993250865447 -0.0713664743647197 0.0131996103375394 -0.0382764041326389 0.0347990883865077 -0.115415946865296 0.064283032429845 0.0377838402046638 0.0325493407216853 0.128943132899322 0.0177225978733877 -0.0118466670024688 -0.00466633932887932 0.00100635240980165 0.00438632417113846 -0.0281442410759419 -0.161911745859046 0.0787792592844393 0.0271519512030074
  52 1509.28537656832 ""  3.6575439127214 0 0 0.0100784403843861 -0.00277411405258214 0.0125398998362563 -0.00870230275585974 -0.0206411714020794 -0.00332948360252513 0.0089837192294588 0.00491539657503758 0.00468764738252936 0.000627988037103984 0.00815771448069302 0.00209234714599054 0.0119744056440225 -0.000661628430100515 -0.0245534389168418 -0.0855485123276461 0.199396685490989 0.010944111413008 0.179237451606259 0.125300840352595 0.0307839762957394 -0.112389893216859 -0.0644002798586195 -0.114793212781359 0.0382798485788764 -0.102054063704029 0.0380404847918498 -0.0842013310367146 0.105984943119351 -0.0225952743707545 0.0141125649345361 0.0389900531514918 -0.0216666149149734 0.0473219234962319 -0.100592599400992 -0.0174302054864109 -0.0872409541581971 -0.0733607131707637 -0.00983414204605735 -0.0285658140344728 -0.0399324841878367 -0.00110722561895566 0.00160274362380702 -0.000974822096491935 0.00355322707037506 -0.000204705834991623 0.00350594804809495 -0.0152047558379303 -0.00309632486061127 0.00601905863866603 -0.0317768556066629 0.163459905316566 0.186815949563051 -0.261279262165312 0.2097223242666 0.249483179724051 0.194392328558006 -0.0454795690423835 0.0127425007684936 -0.0108158680319852 -0.202284868121435 0.150251199484421 -0.0525634063168586 0.201210203475388 -0.326813240044236 0.13823858229661 0.056826623155607 0.0885987055229933 0.453771487439957 -0.0148474084741614 0.00424640196132836 0.00357595333678569 0.00711032166926399 0.0171872768471074 -0.0355708085759081 0.117350619436101 -0.0651995474385424 -0.0189561145178036
  53 1511.16716630765 ""  1.2530373954154 0 0 -0.00622381525188767 -0.0150625106799001 -0.0214617092661501 0.00304055589700294 0.00569325564847765 0.00643866672974564 -0.00543517656111795 -0.0186105440880851 -0.0189162420929735 0.000607820899079603 -0.00541290707980713 -0.000783121029474609 -0.0235767940707557 0.0458604749767389 0.0475873862554239 0.0208172796324698 -0.0415213827204607 -0.0174293544230254 -0.0384817518877882 -0.025955225916863 -0.00551285829642256 0.276329308466381 0.176439807123167 0.0889175035031386 -0.106156545828506 0.314871488061604 0.138151176745415 -0.0764175647172779 -0.194973670271616 0.0871727288709298 -0.0329502317217542 0.000940594454393645 0.00121606300561566 -0.0223024285212434 0.0451615081388575 0.0257049428057095 0.0361830689897224 0.0294620871744466 -0.0240360386198749 0.0248251505646366 0.0269092953228855 0.00280516794866153 -0.000184172173494791 -0.00372877593107067 0.00301029261185815 4.54693912493162e-05 0.0161446105568037 -0.0236829080797611 -0.00142421878251034 0.0123483802298892 -0.0277137850491473 -0.201822339153514 -0.131975220555115 0.220573995097842 -0.138990475792343 -0.254920366121255 -0.167033601840673 -0.00493354238650292 -0.0669249870808581 0.0389427867743829 -0.203358161040562 0.0391862205075074 -0.105637323220371 0.121482764369657 -0.344475007341323 0.184809010558201 0.104068172553536 0.0986462878219851 0.380339742236379 0.0126266333053028 0.0025061550669016 0.003814039017513 0.00290799300022288 0.00954411590877303 -0.00982306254232077 -0.0691059330918059 0.0629259620461432 0.00729248229789683
  54 1518.64359931316 ""  7.66724473356025 0 0 -0.00355135538073178 -0.00777692313805221 -0.0100898341828143 -0.0195800987596995 -0.0406459074271188 -0.0175843221791683 -0.0013588593766969 -0.00658630338508463 -0.00460429794943252 -0.0276150771955271 -0.0255575938753207 -0.0216618950322715 -0.0181120862527253 0.0381131396909907 0.0451743583007365 -0.126262568491475 0.253116404557596 0.0816198062068927 0.246766336304362 0.165314469584019 0.0447853415097032 0.0937658768219891 0.0605625336823325 0.0209976342663528 -0.0368042681426328 0.108955567149743 0.0335632183788927 -0.0218443914518175 -0.0575354632538024 0.026611769306087 0.222116252145811 -0.299756778969809 0.119847525088715 -0.183307982407224 0.363154489799952 -0.0813452979020398 0.381193829630478 0.333661219585821 0.300793794572207 -0.0128076447029001 -0.00256741489158089 0.00588979570133341 0.00181783084421202 -0.000970146368870682 0.000971010709500068 -0.00336027531768518 0.000627382073313631 0.00362373189540963 0.0020642786649959 -0.00160690923369379 0.00349258423848998 0.118083670605841 0.0184144762531611 -0.0669200108288547 0.0459882656347436 0.0558080547388954 0.0500199775677811 0.00611741374871949 0.00812667914955735 -0.00449446100965082 0.0153400091684831 -0.012735827018851 0.00374299164199059 -0.0235948125669887 0.0343328200306498 -0.0129060117809934 -0.0055093414789541 -0.0100908071101406 -0.0436853201347607 0.0111006489615577 -0.00778198574224257 -0.00184096164582949 0.000703660364925742 0.00618525949118089 -0.0365822238926685 -0.109386860991002 0.0594233824876568 0.0163421833860361
  55 1524.34833630762 ""  6.67879463564786 0 0 -0.0159483370042574 -0.0258291904000749 -0.0542647473695569 0.00201452716413793 0.0014506842204535 0.0286321518517706 -0.00232745513298471 -0.00928447751593306 -0.0114082559365212 0.00546018454101323 0.0113061362552656 0.00798959212784995 -0.0577089127667452 0.122385447779821 0.0999772968341443 -0.0122174173031215 0.0487720200630791 -0.0435336054284084 0.0239845940831939 0.0342560655201918 -0.056591366764516 0.214432078063666 0.142905014454316 0.0519771227023121 -0.0809471926416417 0.246356219542947 0.126464289368965 -0.0907129757399846 -0.183928595079833 0.0942014755219031 -0.00128849583035521 0.138815492122839 -0.0709721214828249 0.0906207073559317 -0.18980870062055 -0.0336023804027981 -0.173762405639132 -0.151967600648378 -0.0697323838772586 -0.0342095661988328 -0.00156968606755727 0.0259872139038795 0.000258249951726369 0.00178927173445359 -0.00183893936720621 -0.00369186439307467 -0.00393878852833202 0.00756557185296176 0.00282283568100868 -0.00554562193926121 0.00624196316805295 0.308091969181988 0.0827144469482756 -0.188174961482213 0.111003207050011 0.147235662332226 0.13825093061719 0.0255775019758707 0.00517556707842466 -0.00369194306479248 0.0517747907571914 -0.00414712623645587 0.0282836512532099 -0.0433279905640166 0.0979857447240993 -0.0503163988360808 -0.0304791256678756 -0.0295788925554924 -0.0996047393779442 0.0470679514436649 -0.0292067156736704 -0.00612537053364597 0.00440357151263735 0.00845290776540319 0.00203472343244634 -0.451239687386315 0.259606009830621 0.0614028668386555
  56 2924.91226130928 ""  63.2258829438463 0 0 -0.000221919787251538 6.55265214617985e-06 -0.000118886094225713 6.44555104673293e-05 -1.09514074419125e-05 3.01983624008263e-05 -0.000360982762570261 -0.000212797699756257 -5.72206193020933e-05 -2.46435477897259e-05 -8.48935827269951e-05 8.22563068591929e-05 -0.000397439129825235 0.000323569723808218 0.000188974215428086 -0.000100141352987355 -0.000262188459739457 -6.50739892779415e-05 0.000264467702005228 -0.000379748177747859 -0.000414192185698113 -0.00105886207725616 0.000521925289713741 0.000269328557849468 0.0052025547578222 0.00138091500524252 -0.000148848016730807 0.000161923420961716 0.000393052234721884 0.000681821907108089 -0.000253005848857248 -0.000304545816031876 -0.000850285147035441 0.00105158969428955 0.000572024405348229 5.84613401758422e-05 -0.000416856035450832 0.000294118111079733 -0.000348987150953724 0.00251526830271075 0.00197966671078171 -0.0113090084256435 -0.00100473567666345 -0.00164636495309832 0.00200773215482115 0.0229905667489436 0.0463745434411821 0.0580942701564181 0.000606915647194578 -0.00312943426388373 -0.0047784242508818 0.0197205386643099 0.0280416368079495 0.0342842720737485 -0.0417486138355763 -0.0419477598419538 0.106409827018138 -0.255600252869659 -0.544033503584685 -0.731473762178474 -0.00736600716367057 -0.0134546193793116 0.0249283818470887 0.0115853954421312 0.0277468906160665 0.0393250829357355 -0.00813557017334215 0.0294631107518979 -0.00636616012638378 0.000150196225186231 7.94891530732521e-05 -0.000178180253797698 -0.00830405954271069 -0.000325304186670382 0.00578422788724572 -0.005200218774777 0.00210825844569583 -0.0010618598752582
  57 2972.32279603638 ""  55.5122294261236 0 0 0.00153819356017248 0.00127599080788542 0.000322570450390367 -0.00130428693675862 -0.00128312954814551 -8.34740096287527e-05 -0.0027521808333767 -0.00252154625035293 0.000932648493283071 7.2452038864628e-05 -0.000107774163673618 -0.000200555040381332 -0.0204190570567495 -0.00681669286078695 3.90063798969964e-05 0.0206576167065116 0.0083577678565024 0.000118352156340747 -0.0059790617954104 0.00651536388938015 0.000512721634727037 -0.0170527932918212 0.0175465214146698 0.00469244966599652 0.0533653300006332 0.0161833515031446 -0.000376038829523547 -0.00326725044212938 -0.00656514685192417 -0.015495348415648 0.000416855536959261 0.000788522292855803 0.00238892447298687 -0.00110718230871624 -0.000474631647283751 0.000143073871482594 -0.000673912667678045 0.00092541385343347 0.000836344812968009 0.0262149345964738 0.0374629216095785 -0.0556062095843352 0.000239535304855844 5.60186227836427e-05 0.000261261816440682 -0.00157932010104602 -0.00581322400773222 -0.00815158732678092 -0.00227421975223468 -0.000222373473460545 0.00268400307532685 -0.060977992534443 -0.0978769959457744 -0.154057286585098 -0.283475366764958 -0.349224054662811 0.81841182936969 0.0275980881858612 0.0638985911865261 0.083218538183538 0.0179067260318642 0.0196481460750826 -0.0405154160061904 0.001152536876055 0.00247378236918562 0.00466718764040354 0.0032421029861543 -0.0178660762906534 0.00419689964221627 0.00211552662389961 0.000665563197611252 0.000178164954027775 -0.00449899717573164 -0.00290627211402162 0.00248662809622003 0.00278557991108338 -0.00755211138301548 -0.00225835835513031
  58 3010.79855334458 ""  11.5924731422109 0 0 0.0705357298266385 0.0180276153809731 0.00101157945889784 -0.02721142657885 -0.00854891205728034 -0.000223354546409403 -0.0099476779987363 0.00188320459726746 -0.00726652488862586 0.0021603326671346 0.000473450886135285 0.00188365099232127 -0.847846815778884 -0.212529926373983 -0.00897602636157778 0.329353176281213 0.123101666814993 0.00128300298842348 0.00318545442975829 -0.016122674020303 0.00165904434610087 0.0580960072451605 -0.0801583753022427 -0.0184502502341003 0.040878783735561 0.012736975374296 -0.000164806431322497 0.0216325081575745 0.0505358251967224 0.10115729866227 -0.00334036546532793 -0.01521364426848 -0.0219937617564742 -0.0135081060351008 -0.0068295415200008 0.00220275424123165 -0.0133291836778243 0.0150930831869938 0.00156595463049838 -0.000639559696041963 0.000897267449709533 0.00447693276959228 -3.46147980871366e-05 -3.6818143463495e-05 1.18484399650375e-05 0.000156532749458954 0.000370032435638564 0.000468170688457527 0.00032974076890733 -3.0715972876909e-05 -0.000240664516136238 -0.0135305733686843 -0.0214184183796933 -0.0269305229886498 0.0102476408723757 0.012704213438218 -0.0275976734142795 -0.00143745053563614 -0.00316534010403472 -0.00439725649159594 -0.00235476263038531 -0.00225310135621272 0.00482869473353337 -0.000562606127691993 -0.000949337567809264 -0.00147678996117169 -0.000792697426903699 0.00301255264952814 -0.000522792402861458 0.000298119652751529 -0.00110593826761263 -0.00078551521950777 0.00110201126888204 0.000586339280143812 -0.000924725836441493 0.00730684452353727 0.00117494473790164 0.00815678631546403
  59 3023.08552463197 ""  10.8847603658288 0 0 0.0201787668292811 0.0060565387756089 -0.000499126321455348 0.0131167357932374 0.0402153349279034 0.00400031875966746 -0.00740848420605628 -0.0212537136088668 0.0261435949712498 -0.00384281333270087 -0.00596661647370325 -0.00279586259784387 -0.239263841283947 -0.0616927763992438 -0.000244791276170569 -0.425657672541678 -0.150047054978458 -0.00397035332597884 0.266325839948485 -0.328448017047874 -0.0431899564272516 -0.224931870451714 0.302055621152814 0.0526046047112008 0.40120803236709 0.121436702679128 0.00931117962973122 -0.0872408147421365 -0.173535165840632 -0.366491120619921 0.00364979752985032 0.0213527455540522 0.0339913560186373 0.0664474589652696 0.0276148961668772 0.00129710959108502 -0.0238428548041475 0.0224912689304745 -0.000834049331548193 -0.00246083016156762 -0.0035506854212967 -0.00240258575386366 -2.43410061587547e-05 1.13093090704085e-05 4.09170610303562e-05 -0.000116845237191676 -0.000135273667644565 -0.000329696768818435 0.000802137003558943 0.000232586561770227 8.80425991612496e-05 0.0208647073788533 0.035462231976537 0.0458710364685868 0.00574822626603799 0.00747269828103747 -0.0184519503549111 0.000931425734512448 0.00162758027781587 0.0026426434725672 -0.00431420689102147 -0.0039879223120653 0.00878267967957474 -0.00268433943910438 -0.00593219405837962 -0.00862160286407732 -0.00207276164359256 0.00688114276538396 -0.000827553365204307 0.000178002738204242 -0.000510567405374593 1.71789816699307e-05 0.000696423189507452 0.000102986630875958 -0.000971769127417366 0.000713985531414994 -0.00166497935926278 1.34265555395609e-05
  60 3027.57222907248 ""  42.849237510939 0 0 -0.0112246458691845 -0.00253969253192015 -8.23849688771159e-05 -0.0221904252879627 -0.0412887257196354 -0.00435195279949505 -0.000307992312992854 -0.0174441588323901 0.0291988053650012 0.00459229662361856 0.00591770589115063 0.00531226869879559 0.130739588009965 0.0307286798798697 0.00199455824566432 0.516433446459073 0.184866585012296 0.00612006617896118 -0.248318818940385 0.302390818870363 0.0397861850556238 -0.218890196506341 0.296260231525249 0.0532494910936785 0.318957941892188 0.0978707804634213 0.00634562522993066 -0.0935468936584655 -0.188958464695038 -0.405834442890704 -0.00705909641340751 -0.0398083412758878 -0.0626183985000732 -0.0566871112779166 -0.0232223110688747 -0.000956765711322226 0.00878005026692056 -0.005857480759108 0.00220971187236445 -8.13842588933933e-05 0.000923735404799103 0.00728371332845222 -8.7556858232254e-05 3.36057592004758e-05 -8.74111604541811e-05 0.000186483450957807 0.000406319182557952 0.000777238673451807 0.00134942412395807 0.000231082978567388 -0.000596062431874564 -0.0178914735440645 -0.0306370315303994 -0.0376244400707167 0.0178745687764525 0.0226823920704873 -0.0488291442302968 -0.00204522511296189 -0.00439937709643835 -0.006391146699215 -0.00871954142190403 -0.00836105806665573 0.0179712991382361 -0.00320877652514816 -0.00629047638112853 -0.00929059692369535 -0.00361715050750747 0.0114264889947262 -0.001805376014898 -0.000306019417909783 8.77459882635225e-05 -3.61287462372118e-05 0.00197619229809437 0.000333913148528014 -0.000287606742094027 0.000400318414869679 -0.000265099776692155 0.000848537254509873
  61 3032.63439026591 ""  27.8246995393682 0 0 -0.00205412476261384 0.000123756906310551 0.000333517572121098 -0.0145316374629812 0.00807184691121188 0.00190272385941614 0.00135794312822909 -0.00179358118045391 -0.000262173731613677 0.0268941810992518 0.0223087555834457 -0.0367343433202962 0.0214205135073899 0.00477131087868301 -0.00112845191940354 0.0758123430482074 0.033291023652111 0.000261545968490631 0.101963481700309 -0.132177177616536 -0.0196731455660416 -0.0156209462285469 0.0212571969438837 0.00392733193351803 -0.00131580963354171 -0.000874904066347443 0.000123998164416643 0.000461673397199633 -0.000956463384629904 -0.00227064282138086 0.0631276005856376 0.278389663327108 0.474524809304356 -0.634468031580838 -0.281216889083906 -0.0269606300678502 0.249125169894327 -0.262744292734974 -0.0167144856787877 8.21845203569902e-05 0.000130377636454767 0.000312537907020737 4.79350206483414e-05 -4.17259842394945e-05 -1.12567794039106e-05 -4.57420770699393e-05 8.44236056106126e-05 0.000151255333904945 0.00183394589253647 0.000358830913331297 -4.02263466834597e-05 -0.00131457481874009 -0.00212119769773128 -0.00247878273994587 0.000232446073214146 0.000465231359318036 -0.00107061292535872 -0.000169077814804299 -0.000845461997416112 -0.00141912828800689 -0.0099731176480848 -0.00931393551369365 0.0203417691437509 -0.00586569347327454 -0.0120846484352274 -0.0175495101501243 -0.00558838071238386 0.0169195323257723 -0.0022766163049473 -2.6919208133238e-05 -0.000189252936351709 3.31094896525377e-05 5.05179331436267e-05 0.00146875790845503 0.000596087174439024 0.000555379897827497 0.000379564898866589 0.000326391576894119
  62 3034.25024854767 ""  22.0121592769188 0 0 8.02084661277695e-05 -1.82757649559947e-05 -4.71738522943746e-05 -0.00196630119499003 0.000468482825125146 0.000117012470539415 0.000122661960339573 -0.000651906713996732 0.00124498215385268 0.00130980108321149 0.000882377851960037 -0.00106780602624415 -0.00137784946943064 -0.000135433041888224 5.55584711932181e-05 0.0149564437103311 0.00591612472555296 0.000225091425597448 0.00858067593400544 -0.0115211045720301 -0.00154903830531585 -0.00900856663333908 0.0125413268661409 0.00211191475921699 0.0114213484352406 0.00343575348528289 0.00035825094478228 -0.00393756553716516 -0.00808056034719933 -0.0171465852607742 0.00195015714893881 0.00832558701975847 0.0141211338219275 -0.0249938987368561 -0.0110919851497773 -0.00105275854449217 0.00738504957341161 -0.00772571132229455 -0.000603874318859731 -0.000468989745996439 -0.00112075744763117 0.00436059920888753 0.000122260056961567 4.27986103568117e-05 1.76971012788992e-05 0.00135364682598183 0.000206976804877323 0.000478046507704795 -0.0475270501607438 -0.0112685575394665 -0.000560171406353813 -0.00616275205951164 -0.00823754984704408 -0.010725367997781 0.0142114572905832 0.01827675743313 -0.040248078354199 -0.00583517193352471 -0.00493250784919631 -0.00642695975645803 0.257259958262164 0.239814544085963 -0.524089091546785 0.15718448149727 0.325642674530261 0.472789053904652 0.14143318125796 -0.427450389681616 0.0568120177124127 -0.000164066192937041 0.000143686335048555 -4.81644010760853e-05 -0.00257300664238665 -0.0007579424289584 0.000942806492545665 0.000609570026098897 0.000253037839300939 0.000930050866999061
  63 3050.19088642747 ""  31.3280992603317 0 0 -0.0182025060333611 -0.00380169908310749 -0.000571067470708575 -0.0725288345732949 0.0329880519418011 0.00593132268835534 0.0125265893375701 -0.00145569541994378 -0.00163856839956862 0.0120462658217893 -0.00901911481381676 0.00988333738007579 0.204760057792243 0.0511630593475676 0.00472590895802581 0.439459617422012 0.177830655399806 0.00867049430569327 0.432062857482776 -0.574095603939329 -0.0776758478965047 -0.034600393797415 0.0497525391496661 0.00979141676587686 -0.119387559392821 -0.0376892023031658 -0.00305875379195002 0.00751482105984085 0.00375065885669387 0.0130093226049191 -0.010032134575966 -0.0738046579843862 -0.126101202675517 0.0214699239397495 0.00846085352481495 -0.000560966084454043 -0.157090068837017 0.173597891194309 0.0115153974760682 0.00335542815257413 0.0055597713422836 0.00874850732563213 -5.84111749383888e-06 -4.32737941318124e-06 -7.34990074026688e-05 0.000229894676815937 0.000446870881636293 0.000797086348572303 0.000844674181768989 2.96223904524239e-05 -0.000711737115244242 -0.0414820625426746 -0.0738811938905983 -0.0937345055312018 0.00511125433344892 0.00745588014769218 -0.0117445234658118 -0.00216856586628446 -0.00439394692754423 -0.00632314394987046 -0.00614633257303099 -0.00591689535998309 0.0125834862383087 -0.00133732257730587 -0.00211689895010627 -0.00327986616128065 -0.0027166057696467 0.00763546623364029 -0.00141148563911378 0.000141849601146851 -0.00019670190792925 -0.000225818624961764 -0.000379402620775787 -0.000746984613407212 0.000260720015189689 -0.00192575198383999 0.00113220285732819 0.000461725441434626
  64 3073.99795720896 ""  9.99939941986151 0 0 0.000808764766868091 0.000557543046035117 -6.71840452533716e-05 0.0114471020436132 0.000668590760322442 -0.000116667662753264 -0.00275892214693502 -0.00331507710935101 -0.00282800561520418 -0.00823401330355355 -0.00320662269538559 -0.00626206235287458 -0.00452709934124647 -0.00267904743157614 -8.03097942805424e-05 -0.118023342683021 -0.0424491249925715 -0.000968479375611417 -0.0264510206698575 0.0365456209787004 0.00437042716882319 -0.0110893469198579 0.0133466383625398 0.00136495598268552 0.0375207098685376 0.0104551245357379 0.00072366733531922 0.00607494198112099 0.0145529322669133 0.0324520694361966 0.0067322900986835 0.0437869153019125 0.0754495540375186 0.0639319826635027 0.0281761166196506 0.00114669450716711 0.0280353091977215 -0.0331385418416143 -0.00392127156702058 0.0221511178812661 0.0384424277238719 0.066345034586008 -1.67362918800866e-05 -0.000216072908463862 -0.000306616684114256 0.00120657687376087 0.00320721265423255 0.00488682756736609 0.00213631965882795 -0.00409620202441196 -0.0124069300121299 -0.308068801787261 -0.530125280496256 -0.672639870984173 0.0493204796892875 0.0690530747671675 -0.126759804880415 -0.0136983637420289 -0.0347831003882242 -0.0439244685414207 -0.0397723262723464 -0.0385476726312224 0.0791237667874578 0.0244578100623189 0.0539481292541001 0.0748418512456239 -0.0122021423065262 0.0327197390577455 -0.00930702174497766 -0.00018665173954348 -0.000986075974044346 -0.00120880503414269 -8.60289047146524e-05 0.00160400066302705 0.00163399934166695 0.00211360136041221 0.0105756349460382 0.0181606143141877
  65 3083.60787365062 ""  23.2383431697472 0 0 0.0034518644996746 0.00226950534205562 0.00126730353013012 -0.00310039909993525 0.00139271637577048 2.73019777916498e-05 0.00763553170327488 0.0648252337661378 0.0559948252792299 -0.0088170730842637 -0.0103430970603412 -0.0113702322892298 -0.0416716397871008 -0.0116137654049477 -2.12633899907849e-05 0.0133700476421261 0.00618678650634846 -0.00191378954677801 0.0205419421350814 -0.0265212577961957 -0.00496184414180024 0.325315542093258 -0.427103465596167 -0.0576750674363261 -0.273136824048277 -0.0702888916356241 0.0120882503163123 -0.144233676372008 -0.276531192665949 -0.6249393627859 0.014073208493273 0.0765418743051163 0.135522463174649 0.100246678793833 0.0426668456696128 0.0011854169193923 -0.00890261251458544 0.00409405209247658 -0.00185207422235641 0.00139017253528416 0.00172930250242194 0.00112018192771695 -2.25500586450861e-06 5.85188971822151e-06 -2.53546647255522e-05 3.60433701755716e-05 0.000110976717705488 0.000147389940203042 0.000176007763751845 -0.000218300411524398 -0.00074699811975727 -0.0109785474777761 -0.0178274452994467 -0.0240200602914994 -0.00227793885775562 -0.00469619357534282 0.0110179143959131 -0.000517323370069279 -0.0015327427999814 -0.00181136949570259 -0.00268004948826049 -0.0025663513734622 0.00535204479747141 0.00137977633921989 0.00289303538919248 0.00399254223678328 -0.000937154530422458 0.00241284414836649 -0.000563736926923214 1.70482481359234e-06 -0.000378893417802899 -0.000558619263050099 -0.000392550641912007 -0.000260679552603128 0.00075104739416967 0.00161939249804633 -0.00230938681174708 0.00306252535692613
  66 3086.15714333192 ""  44.6075656983044 0 0 -0.000728574915990861 -0.000629198613126237 0.000121394600916235 -0.0129472692324323 -0.0052609513995407 -0.000399802135714286 0.0159000679510437 -0.0155904473071194 -0.00980364669259465 -0.051361769478814 -0.0428871060177714 -0.0484521857020155 0.0121564228650089 0.00344220242858081 0.00324847269636563 0.152008529601918 0.0572654013113656 -0.000897672614431799 -0.0018373133687192 -0.000680239984863082 0.000592231002299723 -0.12889367368219 0.177655700217636 0.0267615184477337 -0.0860258021262938 -0.0313129705515573 -0.00400124105356325 0.0260991331428663 0.0406676174805162 0.0940355433499931 0.0574534211168227 0.330445110412518 0.583628518352646 0.535324535155552 0.232222103667363 0.0061961436025423 0.0205038781648418 -0.0481573334915593 -0.0135990376097292 -0.00237628215598297 -0.00376761880234043 -0.00618705549020349 -0.000116604421710977 6.91473669683498e-05 3.25273667615958e-05 -8.04290920215552e-05 -0.000204437099982429 -0.000229192431365604 -0.000460523362803729 0.00067939657316857 0.0033222344633905 0.0299318304883725 0.0508436393265291 0.0645288723416345 -0.0034172361093921 -0.00501986692035382 0.00922362676628209 0.000739340145746836 0.00241372824093837 0.00259036170840409 0.0110110102581041 0.0104035239082401 -0.0215109384374097 -0.00691643087096343 -0.0141768542740769 -0.0197494666542278 0.0016423458696747 -0.00437128526320264 0.00162490442399092 3.19349684073021e-05 0.000286665236820834 0.000206218556482537 0.00182759887897051 -0.000412152635280511 -0.000262196273026708 -0.000393357288586484 -0.000688422970940575 -0.00199409060800004
  67 3090.49172377809 ""  52.7426618420023 0 0 -0.0138711148597563 -0.00305981792110465 0.000113985809248627 -0.0109514594020295 0.0015230782753932 0.000513400785285449 -0.0833173468853529 0.0114836087560639 -0.00642973791051268 -0.00504420062036709 -0.0118984695941899 -0.0101116643028317 0.149245172268657 0.0387431695613807 -9.98478876488035e-05 0.0917545841373006 0.0360879704600173 0.00383830886554938 0.0413550092803974 -0.056476382753629 -0.00886584330449944 0.297607818358067 -0.431987908107176 -0.0704733717409933 0.687970147169929 0.22415482305119 0.00206034726353742 0.0140810098848773 0.0682720566360851 0.143058015694801 0.0135236108795006 0.0679719823811684 0.120823853081558 0.087189978629321 0.0371752295778487 -0.000805462428506578 -0.0386163138573576 0.0375587262024644 -0.000169108863278748 -0.00124416441046539 -0.00199299007543334 -0.000463380541377417 -7.58067490885806e-05 0.00010308645910117 -6.25992108143829e-05 5.22531463533245e-05 -0.000169199479279041 -0.000151757248683963 -9.63181033381799e-05 0.00110974366877583 -0.000350992629825368 0.0107301669739259 0.0174724958875767 0.02379612795741 0.00604184789898006 0.00709496352374699 -0.0176504584930174 0.000449958433610107 0.00169978540135978 0.00183284532317713 -0.00214898618755099 -0.00188937462536696 0.00432742735317345 -0.000380824810964486 -0.000781838643609723 -0.00141140632358239 0.00389432691816987 -0.0106563765527349 0.00140297543638896 0.000171211567355211 1.04866265952099e-05 0.000127459039739066 0.000927563983000417 -0.00067920752239355 0.000252948923706418 -0.00179816124826533 0.000226789229979896 -0.00170580944542253
  68 3096.05643295918 ""  35.5656236813534 0 0 -1.98358493639869e-05 -8.63047811471519e-05 2.50887148234092e-05 -0.00116334124674888 -0.000334767248261424 -3.5068752192523e-05 0.00117865818539451 -0.000687414218396442 -0.000541565937318047 -0.00048249650824392 -0.00133948604954683 -0.00105426919755327 -0.000316279151758254 0.000216929128283218 0.000124356739693545 0.0136967306459794 0.00490369246738873 -3.37711736474021e-05 0.000909438440623677 -0.00132263444342689 -1.72417117093959e-05 -0.00657329354411008 0.0090460999194914 0.00145866773230761 -0.00908291206346577 -0.00304106717528934 -0.000431031033208924 0.00170162977327859 0.0023283536059031 0.00536188356319338 0.0014239293253542 0.00705277974277574 0.0127696901276923 0.00953826021193191 0.00388882888866379 2.67212719437842e-05 -0.00536188287687767 0.00515884814636941 0.000113325727328871 -0.00238859821889042 -0.0044598379718286 -0.01055750548072 -0.000288719026592725 5.53928394705879e-05 0.000483735147164127 -0.00168726649082122 -0.00289706836497825 -0.00604122733314192 0.00534594086694111 0.00297058516118309 -0.0866375587598441 0.0402908186345385 0.0734473521959485 0.0899710533440324 -0.0132326552413583 -0.0193409923198069 0.0382479113397987 0.0176286136049784 0.0346021063402365 0.0471738631477469 -0.286896362760691 -0.263870692238208 0.556171122542205 0.179367735811422 0.354405877571333 0.491017764528121 0.0463629862493199 -0.126884068231586 -0.00343016953927397 0.000100816506250061 0.000132276552049207 0.00032732904077062 0.00375892077345652 -0.000205443594615408 0.000267443106563128 0.000641952727745587 -0.00172822974777464 -0.0026798379351149
  69 3107.74389465762 ""  27.4545117198284 0 0 0.000111788869399814 2.21642296670171e-05 -5.52135216116203e-06 0.000122140194437398 0.000392242429003237 5.55185121484537e-05 0.000657598862855353 0.000122667998422354 0.000227204665811943 -0.00221577893527664 0.00238803466537647 0.00100102899323253 -0.001346464076701 -0.000239761330645061 4.87297257105298e-05 -0.00409073982797987 -0.00146025384758261 -7.79288504376049e-05 0.00221452716699668 -0.00299683828637816 -0.000284653471953011 -0.00128772406663077 0.00187572319046035 0.000372260896143737 -0.00595284179954531 -0.00198949516723161 6.95367741350945e-05 -0.000599414634840136 -0.00143081871127497 -0.00310623608481929 -0.00190671618398558 -0.00644757616073147 -0.0119084977140477 0.00524460392321549 0.0030678641810009 0.000466620290632517 0.0230902194128033 -0.0251820602477504 -0.000856372125221093 0.00144043847072388 0.00167465808211085 0.00317419396473832 -0.000187547636564235 -0.000275948779655893 9.29770842872808e-05 0.0011363714186691 0.00366752313158393 0.00273407630236113 -0.0065024351406558 0.0873346852994016 0.00229342226646654 -0.0143245511470448 -0.0289549823779898 -0.0346113584413243 0.00206773409504852 0.00240588133493353 -0.00440227712984603 -0.0130842494317004 -0.0260739478905371 -0.032898685210664 -0.0930134212816661 -0.0676775728317338 0.184176490427052 -0.112601550445675 -0.201953439033587 -0.318861167687861 0.280469549868093 -0.775941456306049 0.107387056214472 2.09804572673266e-05 -0.000123687663388369 -8.13065340077609e-05 0.000855403075162789 -0.000201008976557115 0.000255125917497187 -0.000539980133781995 0.000981461389816164 0.0010096208316492
  70 3111.45684606223 ""  27.8222771445532 0 0 0.00240753651227184 7.28786989331364e-05 0.000180586485748047 0.0144408748312402 -0.00790060246834364 -0.00147280772923273 0.00366439212240806 -0.00218981854591308 -0.000904128156855376 0.0627195359854134 -0.0540495895644853 -0.0206767584850214 -0.0253603349142002 -0.006466788113609 -0.00153403687813913 -0.0766826196822567 -0.0310523511645241 0.000607154763115622 -0.0927882628668341 0.124000223090176 0.0133778436947708 -0.0229294349511145 0.0324453438413306 0.00469381719002135 -0.0240124022432175 -0.00851283740648759 6.76426541890107e-05 0.00213282821760651 0.00291147661676819 0.00688447047751786 0.0428614605520299 0.13253491410294 0.245535267140176 -0.221125899712225 -0.115349570407899 -0.0125238325559695 -0.570699027190894 0.630958798994245 0.0205192525213086 0.000237136097898024 0.000623309797127897 0.00123422141759599 -4.79445756365205e-05 -9.00965488531119e-05 -4.45230105934733e-05 8.12502107067137e-05 0.00027917712732467 0.000220578306249263 -0.000283455422585507 0.00323985287350292 0.000606767160918808 -0.00534468609620731 -0.00870418133750804 -0.0106662371602936 0.0013682143668185 0.00158800298933872 -0.00348249481749658 -0.00100879944368902 -0.00224764443138295 -0.00236044943436905 -0.00169522919059004 -0.000889968170291883 0.00340960567062868 -0.00535755687363752 -0.00954727817637839 -0.0147683695193473 0.0103158104549435 -0.0284559635912572 0.00402530663271129 -7.75332289378796e-05 0.000121513582089098 -0.00027514045024199 0.000730100237739643 -0.000557229268588448 -0.000717898225611161 -1.50945507340859e-05 0.000600831047561145 -0.000738078521326178
  71 3494.49194660962 ""  0.145701923987867 0 0 0.000961793830245287 -0.000692227118320376 0.00177110470681348 -0.000338839088486051 -0.000241779327626769 -0.000423982302866218 0.000158579401664881 -2.41166019591929e-05 -0.000179454821027314 -8.48960022285841e-06 7.14699124389755e-05 -0.000102854962366496 -0.00960714152020809 -0.000347626822713353 -0.00106928166056235 0.00100247289352056 -0.000108421674309088 -0.000471734725474591 4.83651055343944e-05 0.000923330412210951 0.000999077948372373 0.000424471041880978 -0.00169426087543236 -0.000118560250147868 -0.000754127093197311 -0.000241033450494058 0.000102065850891798 7.42722418644441e-06 0.00135673807338234 -0.00152166473114068 -2.51765132347907e-05 -5.42945744743064e-05 0.000284864827425427 -0.000492058200218804 -0.000115462991054505 8.19589308726807e-05 0.000786207676885222 -0.000693911623146306 -0.000564221223833989 -0.000146182416625982 0.000418937231422088 0.00299651667326001 0.000437506351179754 -0.000145158810377689 -5.55366940591408e-06 0.000232047777514798 1.05774091799621e-05 -6.92271112297278e-05 -2.77580832353241e-05 -9.22458275658782e-05 -4.6381831461867e-05 -0.00685411280153678 -0.010273539208962 -0.0144921569749646 0.00075478815853436 0.00186610722443731 -0.00781049454218608 0.000981944969856083 -0.0014932364359268 0.000170712923923367 7.74701426985425e-06 2.5706374016066e-05 6.42836413044379e-06 -0.000398046629366588 0.000325229621506035 0.000144565411864309 0.000275953851917466 -0.00013030704335716 -7.38243480498628e-06 0.0264735210315803 0.0330957531206736 0.05388458949881 -0.00649467963077163 0.0019895402830888 0.00184179960380142 -0.36433633525543 -0.442333342911518 -0.77316021343819
  72 3680.21189653517 ""  105.186616111735 0 0 0.000341046398962751 -0.000230498198811994 -0.000335509365311591 -9.66949202833022e-05 -7.37295897145161e-05 -3.16352520088516e-05 -0.000151478084567415 6.78338598134024e-05 7.65046216199959e-05 1.00026859612343e-05 -0.000104194233494315 -2.22185023684835e-05 -0.000151984299159629 -0.000222035752561297 6.47567737037416e-05 0.00110893542298412 0.000653816885128597 5.43303514641006e-05 -0.000154416602384173 0.000671957233313536 0.000322919876846488 -3.07876799029319e-05 0.00124291846574843 -0.000470033504922164 0.00120131891653717 0.000569863231617442 -6.31050769629365e-05 -0.000125601545733271 -0.00031281961582848 -7.38708104143459e-05 -3.9897429596865e-05 0.00100745946265361 0.000937838953846643 0.00152049626503186 -0.000153753922374797 -0.00028364900794234 -0.00176000100920825 -0.000348353913042419 -0.00130673195560852 -0.000669445476509821 -0.000370108865361654 0.000382425645695416 0.0569524958531867 -0.0172767187272989 -0.00257726142107818 0.00223619856415859 3.01279274808846e-05 -0.00121501327355948 -0.000171689107716464 -7.9216965661396e-05 -0.000285574930766059 0.0012468534678877 0.0012656125342539 0.000561921487581725 0.00508306010622366 0.000538029884456837 -0.00230434906499667 0.00072204643693536 0.00127729795197152 0.00806106348498766 -0.00192715645361643 -0.00155081323052959 0.00366474072469711 -2.02672952514447e-05 7.73034341179814e-05 -0.000162688402210264 0.000431485917092174 -0.000372171094137963 0.000235011663530081 -0.000327530016225459 0.00018240745027233 -0.000411787260149021 -0.926605774295621 0.273269644117871 0.048561705362597 0.00233935237397638 0.00309231751229107 0.00586358717303489
  :::
 } 
 m_exists[72] { 
  s_m_exists
  :::
  1 11111111111111111111111111111111111111111111111111111111111111111111111111111111111 
  2 11111111111111111111111111111111111111111111111111111111111111111111111111111111111 
  3 11111111111111111111111111111111111111111111111111111111111111111111111111111111111 
  4 11111111111111111111111111111111111111111111111111111111111111111111111111111111111 
  5 11111111111111111111111111111111111111111111111111111111111111111111111111111111111 
  6 11111111111111111111111111111111111111111111111111111111111111111111111111111111111 
  7 11111111111111111111111111111111111111111111111111111111111111111111111111111111111 
  8 11111111111111111111111111111111111111111111111111111111111111111111111111111111111 
  9 11111111111111111111111111111111111111111111111111111111111111111111111111111111111 
  10 11111111111111111111111111111111111111111111111111111111111111111111111111111111111 
  11 11111111111111111111111111111111111111111111111111111111111111111111111111111111111 
  12 11111111111111111111111111111111111111111111111111111111111111111111111111111111111 
  13 11111111111111111111111111111111111111111111111111111111111111111111111111111111111 
  14 11111111111111111111111111111111111111111111111111111111111111111111111111111111111 
  15 11111111111111111111111111111111111111111111111111111111111111111111111111111111111 
  16 11111111111111111111111111111111111111111111111111111111111111111111111111111111111 
  17 11111111111111111111111111111111111111111111111111111111111111111111111111111111111 
  18 11111111111111111111111111111111111111111111111111111111111111111111111111111111111 
  19 11111111111111111111111111111111111111111111111111111111111111111111111111111111111 
  20 11111111111111111111111111111111111111111111111111111111111111111111111111111111111 
  21 11111111111111111111111111111111111111111111111111111111111111111111111111111111111 
  22 11111111111111111111111111111111111111111111111111111111111111111111111111111111111 
  23 11111111111111111111111111111111111111111111111111111111111111111111111111111111111 
  24 11111111111111111111111111111111111111111111111111111111111111111111111111111111111 
  25 11111111111111111111111111111111111111111111111111111111111111111111111111111111111 
  26 11111111111111111111111111111111111111111111111111111111111111111111111111111111111 
  27 11111111111111111111111111111111111111111111111111111111111111111111111111111111111 
  28 11111111111111111111111111111111111111111111111111111111111111111111111111111111111 
  29 11111111111111111111111111111111111111111111111111111111111111111111111111111111111 
  30 11111111111111111111111111111111111111111111111111111111111111111111111111111111111 
  31 11111111111111111111111111111111111111111111111111111111111111111111111111111111111 
  32 11111111111111111111111111111111111111111111111111111111111111111111111111111111111 
  33 11111111111111111111111111111111111111111111111111111111111111111111111111111111111 
  34 11111111111111111111111111111111111111111111111111111111111111111111111111111111111 
  35 11111111111111111111111111111111111111111111111111111111111111111111111111111111111 
  36 11111111111111111111111111111111111111111111111111111111111111111111111111111111111 
  37 11111111111111111111111111111111111111111111111111111111111111111111111111111111111 
  38 11111111111111111111111111111111111111111111111111111111111111111111111111111111111 
  39 11111111111111111111111111111111111111111111111111111111111111111111111111111111111 
  40 11111111111111111111111111111111111111111111111111111111111111111111111111111111111 
  41 11111111111111111111111111111111111111111111111111111111111111111111111111111111111 
  42 11111111111111111111111111111111111111111111111111111111111111111111111111111111111 
  43 11111111111111111111111111111111111111111111111111111111111111111111111111111111111 
  44 11111111111111111111111111111111111111111111111111111111111111111111111111111111111 
  45 11111111111111111111111111111111111111111111111111111111111111111111111111111111111 
  46 11111111111111111111111111111111111111111111111111111111111111111111111111111111111 
  47 11111111111111111111111111111111111111111111111111111111111111111111111111111111111 
  48 11111111111111111111111111111111111111111111111111111111111111111111111111111111111 
  49 11111111111111111111111111111111111111111111111111111111111111111111111111111111111 
  50 11111111111111111111111111111111111111111111111111111111111111111111111111111111111 
  51 11111111111111111111111111111111111111111111111111111111111111111111111111111111111 
  52 11111111111111111111111111111111111111111111111111111111111111111111111111111111111 
  53 11111111111111111111111111111111111111111111111111111111111111111111111111111111111 
  54 11111111111111111111111111111111111111111111111111111111111111111111111111111111111 
  55 11111111111111111111111111111111111111111111111111111111111111111111111111111111111 
  56 11111111111111111111111111111111111111111111111111111111111111111111111111111111111 
  57 11111111111111111111111111111111111111111111111111111111111111111111111111111111111 
  58 11111111111111111111111111111111111111111111111111111111111111111111111111111111111 
  59 11111111111111111111111111111111111111111111111111111111111111111111111111111111111 
  60 11111111111111111111111111111111111111111111111111111111111111111111111111111111111 
  61 11111111111111111111111111111111111111111111111111111111111111111111111111111111111 
  62 11111111111111111111111111111111111111111111111111111111111111111111111111111111111 
  63 11111111111111111111111111111111111111111111111111111111111111111111111111111111111 
  64 11111111111111111111111111111111111111111111111111111111111111111111111111111111111 
  65 11111111111111111111111111111111111111111111111111111111111111111111111111111111111 
  66 11111111111111111111111111111111111111111111111111111111111111111111111111111111111 
  67 11111111111111111111111111111111111111111111111111111111111111111111111111111111111 
  68 11111111111111111111111111111111111111111111111111111111111111111111111111111111111 
  69 11111111111111111111111111111111111111111111111111111111111111111111111111111111111 
  70 11111111111111111111111111111111111111111111111111111111111111111111111111111111111 
  71 11111111111111111111111111111111111111111111111111111111111111111111111111111111111 
  72 11111111111111111111111111111111111111111111111111111111111111111111111111111111111 
  :::
 } 
} 
