# Supplementary material for: Cut-off Scale and Complex Formation in Density Functional Theory Computations of Epoxy-Amine Reactivity
Source: ACS Omega. 2021 Oct 25;6(44):29424–31. doi: 10.1021/acsomega.1c03229 (PMC8587129; doi:10.1021/acsomega.1c03229)
Supplement: Supplementary file 1 — ao1c03229_si_001.zip [file ao1c03229_si_001.zip › Final_structures/Primary/A2E1_A1E2_B3LYP-D3_CC-PVTZ-F_canonical/Amine_frag2_reactant-2_isomer10.vib]

{ 
 s_m_m2io_version
 :::
 2.0.0 
} 

f_m_table { 
 i_j_atom_total
 :::
 26
 m_column[83] { 
  s_m_data_name
  s_m_column_name
  i_m_width
  b_m_visible
  s_m_units
  :::
  1 r_j_Frequency  "Frequency"  10 1 "" 
  2 s_j_Symmetry  "Symmetry"  10 0 "" 
  3 r_j_Intensity  "Intensity"  10 1 "" 
  4 r_j_Raman_Act  "Raman Act"  10 0 "" 
  5 r_j_Raman_Int  "Raman Int"  10 0 "" 
  6 r_j_x1  "x1"  10 0 "" 
  7 r_j_y1  "y1"  10 0 "" 
  8 r_j_z1  "z1"  10 0 "" 
  9 r_j_x2  "x2"  10 0 "" 
  10 r_j_y2  "y2"  10 0 "" 
  11 r_j_z2  "z2"  10 0 "" 
  12 r_j_x3  "x3"  10 0 "" 
  13 r_j_y3  "y3"  10 0 "" 
  14 r_j_z3  "z3"  10 0 "" 
  15 r_j_x4  "x4"  10 0 "" 
  16 r_j_y4  "y4"  10 0 "" 
  17 r_j_z4  "z4"  10 0 "" 
  18 r_j_x5  "x5"  10 0 "" 
  19 r_j_y5  "y5"  10 0 "" 
  20 r_j_z5  "z5"  10 0 "" 
  21 r_j_x6  "x6"  10 0 "" 
  22 r_j_y6  "y6"  10 0 "" 
  23 r_j_z6  "z6"  10 0 "" 
  24 r_j_x7  "x7"  10 0 "" 
  25 r_j_y7  "y7"  10 0 "" 
  26 r_j_z7  "z7"  10 0 "" 
  27 r_j_x8  "x8"  10 0 "" 
  28 r_j_y8  "y8"  10 0 "" 
  29 r_j_z8  "z8"  10 0 "" 
  30 r_j_x9  "x9"  10 0 "" 
  31 r_j_y9  "y9"  10 0 "" 
  32 r_j_z9  "z9"  10 0 "" 
  33 r_j_x10  "x10"  10 0 "" 
  34 r_j_y10  "y10"  10 0 "" 
  35 r_j_z10  "z10"  10 0 "" 
  36 r_j_x11  "x11"  10 0 "" 
  37 r_j_y11  "y11"  10 0 "" 
  38 r_j_z11  "z11"  10 0 "" 
  39 r_j_x12  "x12"  10 0 "" 
  40 r_j_y12  "y12"  10 0 "" 
  41 r_j_z12  "z12"  10 0 "" 
  42 r_j_x13  "x13"  10 0 "" 
  43 r_j_y13  "y13"  10 0 "" 
  44 r_j_z13  "z13"  10 0 "" 
  45 r_j_x14  "x14"  10 0 "" 
  46 r_j_y14  "y14"  10 0 "" 
  47 r_j_z14  "z14"  10 0 "" 
  48 r_j_x15  "x15"  10 0 "" 
  49 r_j_y15  "y15"  10 0 "" 
  50 r_j_z15  "z15"  10 0 "" 
  51 r_j_x16  "x16"  10 0 "" 
  52 r_j_y16  "y16"  10 0 "" 
  53 r_j_z16  "z16"  10 0 "" 
  54 r_j_x17  "x17"  10 0 "" 
  55 r_j_y17  "y17"  10 0 "" 
  56 r_j_z17  "z17"  10 0 "" 
  57 r_j_x18  "x18"  10 0 "" 
  58 r_j_y18  "y18"  10 0 "" 
  59 r_j_z18  "z18"  10 0 "" 
  60 r_j_x19  "x19"  10 0 "" 
  61 r_j_y19  "y19"  10 0 "" 
  62 r_j_z19  "z19"  10 0 "" 
  63 r_j_x20  "x20"  10 0 "" 
  64 r_j_y20  "y20"  10 0 "" 
  65 r_j_z20  "z20"  10 0 "" 
  66 r_j_x21  "x21"  10 0 "" 
  67 r_j_y21  "y21"  10 0 "" 
  68 r_j_z21  "z21"  10 0 "" 
  69 r_j_x22  "x22"  10 0 "" 
  70 r_j_y22  "y22"  10 0 "" 
  71 r_j_z22  "z22"  10 0 "" 
  72 r_j_x23  "x23"  10 0 "" 
  73 r_j_y23  "y23"  10 0 "" 
  74 r_j_z23  "z23"  10 0 "" 
  75 r_j_x24  "x24"  10 0 "" 
  76 r_j_y24  "y24"  10 0 "" 
  77 r_j_z24  "z24"  10 0 "" 
  78 r_j_x25  "x25"  10 0 "" 
  79 r_j_y25  "y25"  10 0 "" 
  80 r_j_z25  "z25"  10 0 "" 
  81 r_j_x26  "x26"  10 0 "" 
  82 r_j_y26  "y26"  10 0 "" 
  83 r_j_z26  "z26"  10 0 "" 
  :::
 } 
 m_row[72] { 
  r_j_Frequency
  s_j_Symmetry
  r_j_Intensity
  r_j_Raman_Act
  r_j_Raman_Int
  r_j_x1
  r_j_y1
  r_j_z1
  r_j_x2
  r_j_y2
  r_j_z2
  r_j_x3
  r_j_y3
  r_j_z3
  r_j_x4
  r_j_y4
  r_j_z4
  r_j_x5
  r_j_y5
  r_j_z5
  r_j_x6
  r_j_y6
  r_j_z6
  r_j_x7
  r_j_y7
  r_j_z7
  r_j_x8
  r_j_y8
  r_j_z8
  r_j_x9
  r_j_y9
  r_j_z9
  r_j_x10
  r_j_y10
  r_j_z10
  r_j_x11
  r_j_y11
  r_j_z11
  r_j_x12
  r_j_y12
  r_j_z12
  r_j_x13
  r_j_y13
  r_j_z13
  r_j_x14
  r_j_y14
  r_j_z14
  r_j_x15
  r_j_y15
  r_j_z15
  r_j_x16
  r_j_y16
  r_j_z16
  r_j_x17
  r_j_y17
  r_j_z17
  r_j_x18
  r_j_y18
  r_j_z18
  r_j_x19
  r_j_y19
  r_j_z19
  r_j_x20
  r_j_y20
  r_j_z20
  r_j_x21
  r_j_y21
  r_j_z21
  r_j_x22
  r_j_y22
  r_j_z22
  r_j_x23
  r_j_y23
  r_j_z23
  r_j_x24
  r_j_y24
  r_j_z24
  r_j_x25
  r_j_y25
  r_j_z25
  r_j_x26
  r_j_y26
  r_j_z26
  :::
  1 22.3556749738353 ""  0.713739086493601 0 0 -0.00051123695271095 -0.0233122265899167 0.00601413789043275 -0.018633617302837 0.0403561323488309 0.0182198425484787 0.0525488588607002 -0.0277547165874151 -0.0295892810389829 -0.0234224659694656 0.0852229295715812 0.0238703442478885 -0.0230958299523924 -0.0473022309336039 0.0217590511621219 -0.0596819470528993 0.0351149046885744 0.0331717509921761 0.0123249055347759 0.0580655523597021 0.00828520356310559 0.0593669294603231 -0.0117856858511421 -0.0361214041313075 0.0721681239150014 -0.00341930296444996 -0.0459205394555245 0.0666562158919758 -0.0722665745782132 -0.0343265952018638 -0.0389681480063774 0.124205284277637 0.0325682498548177 0.0155606816516273 0.0957279573116478 0.0130907862432302 -0.0514317935594214 0.070898374550302 0.030934510703111 0.00899900897178769 -0.113783934571523 -0.0321553486194237 -0.0699252015966843 -0.0414994108979998 -0.00250834571764481 -0.0179681691334807 0.0121915703114739 -0.000308219675183677 0.0742697570279976 0.116933279783258 0.00491156590871491 -0.0365632274654972 -0.190415587171518 -0.0407558130460671 0.0978307375702456 -0.129955884344576 -0.0534627044480583 -0.0849186810899363 0.0234008254269504 0.0138192163872582 0.140972041957456 0.143768545204887 0.00481824507313506 0.129603454443764 0.0815577660839668 0.00262607306312565 0.0200971750635241 0.203921581218322 0.0123452577635879 -0.00810468726878916 -0.0487270930646007 0.0124990967845302 -2.62664530987357e-05 -0.0807588828169519 0.0102672575609129 0.0061071944538247 -0.0349642631279657 0.000645411469754112
  2 33.9585393555109 ""  3.92416486985561 0 0 -0.00181900844485834 0.000895533032819327 0.00121172066162767 0.00376295693577279 -0.0666338821761419 -0.030411039762161 0.0124233203949392 0.0508263216521355 0.150280645620458 -0.00876833014368852 0.0287461225820381 -0.0145037206357044 -0.024374879125378 0.0874638598172271 -0.063045513900989 -0.00523682114063804 -0.106515051613583 -0.133838169588662 0.0272184413078638 -0.153159385371246 0.0348556147237078 0.00152681184914971 0.129418230488388 0.180433412893656 0.0419531379458632 -0.0351437170277364 0.219622819985788 0.00652779364567248 0.0942661703155834 0.166640777827057 -0.00580439120608292 -0.0236372202940686 -0.0482199700160815 0.00176559465418582 0.0630949782369797 0.0921760730180526 -0.0322689991674062 0.120443370156659 -0.076930757950017 -0.00213808526972056 0.025244950155724 -0.00445669654367882 -0.0128991641375674 -0.0195055179053662 -0.0769334514126774 -0.00402703890354443 0.0521407655198462 -0.0248554350050176 0.00258177551284456 0.0239138586931374 0.0327865526055591 -0.00403584962798657 0.068580386009495 -0.0273553070840019 0.00394243787306725 -0.0185497306435592 0.0553292476764005 -0.00663689396735543 0.114446660610357 -0.0638352430123147 0.0107754093158436 0.0752971534259561 0.0802017750601197 0.00583048516827379 -0.0383421536296613 0.0677005105919742 -0.00318810748526049 0.0131939896586833 -0.00799705417548288 0.00823714400969957 -0.0894436168184569 -0.0368182854550082 0.00273306077508797 -0.0866682023042273 -0.0434314825635321 0.0455428148931428 -0.122738550431275 -0.0101215068085986
  3 42.9054247084414 ""  0.841062863412329 0 0 -0.0272714698148085 -0.0141222357139744 0.0127285795313108 -0.0770743924365486 -0.0272929925690516 -0.0639567208535421 -0.0010155703661932 -0.00943169935688154 0.0167917348585323 -0.035582618392921 -0.00266650047037181 -0.142114274021152 0.0258890113838129 -0.0043842555219049 0.00958920125944247 -0.102730744417472 -0.0370667824864203 -0.0729846217440211 -0.123243319299297 -0.0485579721494475 -0.0523830564931132 0.0379699031893003 -0.0036197773644406 -0.0367686991541252 -0.0558555825455426 -0.0186763426308694 0.0174402848964265 0.0346939044122902 -0.00173406299895969 0.074876663488282 -0.0727662871539843 -0.0184957380206346 -0.199342423450568 -0.0165816387432053 0.00618033146674444 -0.134250028808185 0.0154740536233219 0.0227144261230678 -0.154641483365233 0.0519228075266672 0.00669214099343398 0.015150888878313 0.0512477027780606 0.0346275465239341 0.0529584870109255 0.0513481626206486 0.00298958229288022 0.0262906893525314 0.0564093911679655 0.02666767480012 -0.00238646766701749 0.0505186619921473 -0.0206719520857339 0.0269115898460214 0.0548518356300718 0.0281962515154587 -0.0177901232636342 0.0479607158913784 -0.0268858865617315 0.0464545248996112 0.0709291543801535 0.0144141888996065 -0.0202681925635657 0.0539046673718419 0.0397292770710551 -0.00887136641739976 0.0475905635714428 0.0427941003232217 0.00283807182784978 -0.0703956562335777 -0.0195027121764206 0.0818770954126235 -0.0371249067478276 -0.0513298624321135 0.114494448327943 -0.089806357165998 0.00317644401992747 0.0637127438682909
  4 67.2481832683652 ""  1.11818257559022 0 0 -0.0238592394826222 0.0147945665153279 0.0085190818568827 -0.0176186271686764 0.0146716827928621 0.0176474164569391 -0.0301998862150156 0.0157610784581763 0.0137642307858025 -0.0130769633136051 -0.0325684009664309 0.0122872789721086 -0.0350473855886015 0.0161846091205465 0.00681565767360486 -0.000204925763871857 0.0290173231254029 0.0446102051764394 -0.0368018532307597 0.0362157926725837 -0.000438126193837653 -0.0446449434187941 0.0186897179039117 0.0345564556446616 -0.00894521370472988 0.014868251766007 0.0169856425726927 -0.0427215393050005 0.014690904306227 -0.00543237433331467 -0.00960865489160506 -0.0212403131707295 0.0246763210651658 -0.0268648879403146 -0.0484113563976761 -0.026275418912697 0.00126600653387244 -0.064980007624716 0.034920144521182 -0.00485288748293146 -0.0139374246851593 -0.155696873980264 0.087430028764065 0.0165141626051585 -0.0313712052774773 -0.0299080100908962 -0.0237048961997509 0.0293224333393789 0.0344035034157107 -0.00364071805252195 0.118520431301632 -0.0938264300324149 -0.0428842960899175 -0.23078342148887 0.0691915371561023 0.0109986274270875 -0.228046780814456 -0.135306130433974 -0.0611447370020506 0.0866189389860178 -0.0660805211428282 -0.0449768337738996 0.117690562458767 0.136237521983567 0.0435220009239624 0.0481169732066484 0.07363859029501 0.00177228981338227 0.257400829852182 -0.0112903567533256 0.0117771306585308 -0.010869826443012 -0.0205176715103043 -0.0160151805327441 -0.0349941315573196 0.0229459859641307 0.0287882838259115 -0.0257430411706113
  5 88.4325537506323 ""  1.38009335851609 0 0 0.01608925205278 0.00717901288486372 0.0776405322003576 -0.0117111878900858 0.0353893622602419 0.0564722683879631 0.0574334740260817 0.0128887819098211 0.0789244572104045 0.0289166126822195 -0.0488003835025705 -0.011345767621263 0.0151897954749476 0.00481696006811842 0.0795474975191943 -0.00625606237872082 0.0641897281421777 0.131657666801718 -0.0729894609384599 0.0897197625744789 0.0101320875623344 0.0543148506293624 0.0426313096328996 0.0888069614212499 0.087537865971728 0.0138082565325887 0.0816594961230844 0.0621169464134927 -0.0132125266994708 0.0708579072016145 -0.00165380919234688 0.00397273296495797 -0.0112829387512402 0.0342912818061683 -0.0800924808026939 -0.127399577305212 0.0867812850894034 -0.136233523141108 0.0511968496602492 -0.0264921008890492 0.000521104231106955 -0.0817838815694841 -0.0190332226336253 0.0336069712087924 -0.0297723123363055 -0.0240949615932365 -0.0220315115589732 -0.0704289573054821 -0.0292016339274217 -0.00292370977721628 -0.11246693166031 -0.0232577190829219 -0.029975115078997 -0.0640006421389942 -0.0322489113105514 0.0335978474083009 -0.125695820854794 -0.0188183083071875 -0.0668905112280863 -0.0436097857899692 -0.00312296817690272 -0.00796835175611907 -0.127829054466601 -0.042339424354245 0.00232081371696286 -0.109104404658062 -0.0419159690108445 0.0117561634272289 -0.123521317193234 0.00268988511344428 -0.0148746755531556 0.0930062509398059 0.0145808078804765 -0.0689404270465987 0.0866501924995921 0.0222324386952841 0.0214780765348543 0.0621723200278711
  6 110.45317372766 ""  5.78913677328235 0 0 -0.0294261088846028 0.0375281616445144 -0.00920461284003853 -0.0368641959897493 0.0918216136586572 0.0135024865530872 0.0257761831586085 0.0483904795211205 -0.00137872024196778 0.00193324844274852 -0.0896238658074551 -0.0448885507145773 -0.0786885315732781 0.0353654360075649 -0.011299493819719 0.000504457915947858 0.151589298031203 0.151025936134167 -0.106860458489613 0.200053066169025 -0.0718208745458251 -0.0189318125412716 0.102419053216675 0.0709256784205196 0.138464959518303 0.0563514847942732 0.00558506412705427 -0.00131023143204948 -0.00716069355932996 -0.074520520533113 -0.0246435238308571 0.0332081416082693 0.0103314011652257 -0.00187037312346408 -0.158859019008747 -0.282788782963445 0.0650488099039873 -0.287980074234481 0.0913473803547968 0.0229701920607357 -0.00934931649670874 0.0697055251131854 -0.0132994787317058 -0.0646502548713417 -0.0394363430532858 0.0258966488072136 0.0285463189748564 0.00531349218653291 0.0216864835113451 -0.00460737928507155 0.0512259205597042 0.0405724091703056 0.0436804782075401 0.0617379040973049 0.0127483178857302 -0.0620122621549569 0.14985925490932 0.0439529519639874 0.108381630724352 -0.0512959905227978 0.0405526941575504 0.0496720467732328 0.097273688672947 0.00778995973320768 -0.0677660920335143 0.09345171264601 0.0126762758752946 -0.0191919228341695 -0.00804949343934957 -0.0197014373044553 -0.0222219239989545 -0.0405018257259767 -0.0265131709614 -0.000588484747757715 -0.0412854684012741 0.000627817314711932 -0.0652593229384748 -0.00530188487601756
  7 144.315792718807 ""  7.30159977066622 0 0 0.0148715576642117 0.0105748580538272 0.0468256580440428 -0.00112623095854573 -0.00693991176693877 0.0138090253846288 -0.0340968489997472 -0.0183840934934038 -0.0255966878694972 0.011927039376195 0.02956556212436 -0.0129842937700118 0.0745393132032948 -0.0193440609350681 0.0722390751279531 -0.014391062639598 -0.0189619011922434 -0.009399455269888 -0.012078594721759 -0.0316422219569302 0.0308668291010665 0.0219483896127715 -0.102833649461876 -0.120315182181461 -0.164230990276478 0.0114692248684667 -0.0638444499283542 0.00216623582850758 0.0143332964913165 0.0477067824491228 0.00867562987057844 -0.0374500473228933 -0.0649268918980817 6.02129263298371e-05 0.0477427114993932 0.0654806385901133 0.0380001267304947 0.10873669670822 -0.0631638575056301 0.014528944020147 -0.0132252939156393 -0.000115942641521695 -0.0113124338255271 -0.0821454580397634 -0.120100327332885 0.0141856507455047 0.0274643873916663 -0.0487493379979361 0.0114498048166894 -0.0328295529957568 0.0422071143306378 0.0189397551737222 0.0551645174670687 -0.029105494682271 0.0187100805995062 -0.0790607789341329 0.0923366818113856 0.0203817703492984 0.129009833656146 -0.115754604889568 -0.01546427918224 0.024382622758753 0.109543049858162 0.0159646632539739 -0.0949416062071288 0.076479399234527 0.0263935745858807 -0.0715816564898791 0.00985872724874659 -0.0116347484002697 0.0871768030855211 0.103121227607316 0.0023376241602809 0.126541141341139 0.13934800932233 -0.0786803960063885 0.0758157736553822 0.11261563339953
  8 231.082026825676 ""  0.0312727532279066 0 0 -0.013452454367165 0.00682856026228298 0.0249314557460955 -0.0176035452747569 0.0319986245239542 0.0328814554811342 0.0152029990712052 -0.0070455403785135 -0.0224301208392331 0.0113507650000906 -0.0157750557647332 -0.0232790765116498 -0.0478596752751844 -0.0202296855056565 0.0418726160208099 -0.00275116698232756 0.0442931581424326 0.0555205163108212 -0.0561281192651869 0.0457015584601495 0.0183152432746443 -0.15068539707509 0.0438287951885241 0.219986125565234 0.328790970089115 0.0611749338706448 -0.0376784505282693 -0.111705582945329 -0.139864548567252 -0.290298002101465 0.0971313003336955 -0.434126919331809 -0.217280435220298 -0.216176252314438 0.00611333429479865 0.328527200766857 0.185448417107481 0.338277641184646 -0.242655695178528 -0.00125659845655319 0.00024959571802215 0.00144127393987167 0.00097081126445059 -0.00117386137004431 0.00175717364497654 -0.000796787755707519 -0.00174562605611526 0.00227656459272063 -0.000469276944264637 -5.70487108526081e-05 0.00034226983255044 -0.00103511102567939 0.0017830287931627 0.000982390601578558 -0.00249284006623777 0.000893164210036696 0.00125147345606049 -9.49709988910368e-05 -0.00197466909618204 0.00225341090482113 0.0252970555670082 0.0196573370721307 0.00948199253059769 -0.0100934418156912 -0.0223329340263558 0.0173991181109415 -0.0142707271081666 0.0073091072012431 -0.0291557826180463 0.0012288131854749 -0.00541613451059333 -0.00384601851992958 -0.00854304615359123 -0.0358172289086263 -0.0301366014887562 0.0363318135133925 0.00710216618564021 -0.0152946751660432
  9 240.719037823745 ""  0.123342202627494 0 0 0.00195497748765568 0.00703151275161132 -0.00306359043773091 0.00459421133994997 0.00255206225358828 -0.00237026488315845 -0.0136537517057607 0.00400767710437122 -0.0090554996864125 0.00146237782694585 -0.000981538972419232 0.00457735085672081 0.00449935259528896 0.00701120974076527 -0.00305016722674716 0.00861108271205525 0.00347568453457022 -0.00276333644006515 0.00494941319612874 0.00289532420794957 -0.00258027458450212 0.010559930291579 -0.0215263884444519 -0.048151698406832 -0.0699812087572525 0.00276567163977513 -0.0147577764365423 0.00245435586716289 0.0268869689311926 0.0284777865031596 0.00542052443776775 2.5873555665247e-05 0.0102445150669469 -0.00101384457575139 -0.00210646843088913 0.0035457757710078 -0.00281896181964917 -0.00367432460215747 0.00602532713336452 -0.0257242578796736 0.0146838398806934 -0.0296678949598543 0.0434205187383296 -0.00219736420990233 0.0115646655323645 -0.0208391467073823 -0.0385754822507273 0.0276332779719882 0.000383138180434205 0.000948804569105351 0.00749961145162222 -0.0412728275636873 0.0350392220345245 -0.0547163314609795 -0.0349319218811896 0.0331624552142761 -0.0508784589742993 -0.0308919048494516 -0.0576336391925734 0.0434943798718743 0.434865408545165 0.336730877619728 0.164732211684219 -0.138245779656529 -0.376358148119233 0.28617450925191 -0.237499032232652 0.139851776290526 -0.475283637853404 0.00032614747918132 0.00286676368396152 -0.00252677057828765 0.00328125924096793 0.00519352894468472 0.00318279206575995 0.00540845663072731 -0.0136629329349927 0.0108223676897458
  10 270.265581207258 ""  1.22999402471972 0 0 -0.0145373666545461 -0.018574768780279 0.0431311339147952 -0.0129616253923283 0.0534312165490967 0.0783128876868939 -0.0757965674194437 -0.0320685773548054 0.0217833321882722 0.0618839954900538 0.0319676593356799 -0.0598647939583445 -0.085485419984864 -0.0369227506105397 0.0515082776923882 -0.0520411594441027 0.0754164083978734 0.165391694747413 -0.0587860185848554 0.129596134068475 0.0168934684495076 0.067717343831117 -0.146394558546835 -0.200306247041694 -0.387363936808669 -0.0555062631939221 0.00304223748118471 0.0237206401237986 0.094161531168232 0.245584641574181 0.009109670030471 -0.0657825437406815 -0.196196557574736 0.0411110274613013 0.0344849475106514 -0.0231687343651063 0.212162994434972 0.113375102963348 -0.101458142357433 0.000251216597045628 -6.75163790082255e-05 0.00885536579956077 -0.00342150664380154 0.00108494565237899 0.00810046533993793 0.000445555489956044 0.00153511301541822 0.00454527872244031 -0.00240614178826686 0.0034970248388666 -0.00362026757692591 0.00318344566413337 -0.00211151467202378 0.0130545124975991 -0.00216979836701352 0.000592572343093439 0.00928871753195392 0.00341609910341259 -0.00157154506286242 0.00572573341297905 -0.0172969516836297 -0.0170556222726211 -0.0179452761077771 -0.000129675561906967 0.0260084564574994 -0.0177535218878335 0.00652991305973343 -0.000283832094836295 0.0172558711361754 0.0464725104036923 -0.0373424418924481 -0.0676295485888808 -0.00232172884648477 -0.118521508210203 -0.168017818473534 0.160673581510183 -0.000795957723573043 -0.100827474761633
  11 288.513577457617 ""  0.45773660234547 0 0 -0.00180449646226523 0.0383054286550921 -0.034618950229594 0.00185091856166042 0.0330269853027409 -0.0266840223225413 0.0757854565104435 0.0533080229174294 -0.0293078834372487 -0.0407548473934563 -0.0715980510365197 0.0627192582147835 0.000417031250845704 0.0485793477709736 -0.0418287283439786 0.0674826644261257 0.055853107555804 -0.0121091476448716 0.00943638772664404 0.0436260719915392 -0.0332141206020339 0.266842156834127 0.0182652128181347 -0.309762336640638 -0.239898201520839 0.021388746582719 -0.0426011885656028 0.247177286730196 0.116801036189152 0.264091583479991 0.0931252013716805 -0.313829735608131 0.0554003342773113 -0.235017759153478 -0.0821848338214784 0.252911137254486 -0.0130537759792141 0.0890860773714496 -0.040901721012964 0.00131603052060406 -0.000551884850806315 8.69881221295254e-05 -0.00161403199435466 0.00197816416704252 0.000364949848061646 0.000969242958055344 0.00197193479982719 -0.0017856077842847 0.000877498079115277 0.00104501961907903 -0.000965124194824456 0.00216769654687216 -0.00307424600852821 0.002094167654151 0.00146925880077058 0.000519229973460886 -0.00162294814430434 0.00102202644657753 0.000986896186336246 -0.00120360326475501 -0.0228880572026587 -0.017582553022918 -0.00982988408837244 0.00870080466565392 0.0197959283384025 -0.0151719225688421 0.0136960510185598 -0.0060697896292944 0.0259969903098901 -0.042301643039076 -0.0402695850821821 0.013810647270116 -0.00213415027007375 -0.0775406321162612 0.0538209035089848 -0.0404896978622823 -0.0474128073306694 0.0200657130485185
  12 370.220728770819 ""  33.2229947880531 0 0 0.000668076858072553 0.0186585631531837 0.01542326744593 -0.011006969141246 -0.0189984149670399 -0.0103669821546765 0.00729861827156338 0.0127959674050888 -0.0103896069226934 -0.0216983367251746 -0.0106515790610591 -0.00038515070979198 0.0233659276840196 0.0129268931510246 0.021772325787754 0.00263685616067276 -0.0322147354729786 -0.0579149471007106 -0.0132288872238356 -0.0655378490893994 0.0226751234951375 0.00397625809772245 0.00824080025399585 -0.00642711211557892 0.0155045370238502 0.0323173868419663 -0.0241768051809352 0.010085768407755 -0.0099865535702339 -0.0184226185122219 -0.0193305260456944 0.0140635050032882 0.0206696984103002 -0.0118463192233029 -0.0115248915359967 -0.016287290619338 -0.0446506325701148 -0.0318069338112951 0.0112041422310048 0.067003367667727 -0.0621283030307316 -0.0198546316809043 -0.0462883248665954 0.0475608071407243 0.0239540997342489 0.0340868969084059 0.0720247748808141 -0.0180704933587237 -0.0434878717531444 -0.0473388217862187 0.0259265522422894 0.00539720677491282 -0.18731612157214 -0.023267657393142 0.196945931667881 -0.0772228364465339 -0.0647885711671211 0.0345683075855726 0.0707349563005211 -0.0192485553319841 -0.092488825893991 0.0334667498804955 0.127369543180638 -0.144976040291246 -0.145876590747262 0.125282241296051 0.00801253603184047 -0.191350368677221 -0.106025550314155 0.00779806957245366 0.0284659924808181 0.0137142298256776 0.0314241521963775 -0.435424234230167 -0.141326357403027 0.229580522731645 0.290503168821354 -0.210853046805274
  13 386.654660023761 ""  15.7475494865318 0 0 0.00346087573680874 -0.0194172982863355 -0.0293265005213789 0.0204865008293299 0.0301423910600305 0.00368557660958823 -0.0224253172133769 -0.0113231643391664 0.0106179768538899 0.029805954336805 0.0124873086408078 0.00210554462492259 -0.0189392878500935 -0.0104965559323204 -0.0376985735336319 0.00578305630998409 0.048457730140144 0.0656511747217296 0.0303715259402943 0.0905438003292174 -0.0384251947507411 -0.0322037918379217 -0.0174579287827112 0.0234080488864454 -0.0302885288518928 -0.0424352643575049 0.0332018293537839 -0.0418705597865601 0.0340667418632007 0.00693983188981734 0.0342432883356829 -0.0153900812595823 -0.0129213746488887 0.0104348216705781 0.00941499655922195 0.0163283365240349 0.0519403509933866 0.0304399386395478 -0.0075104205355505 0.0535129329715234 -0.0450050189968708 -0.0360518617797033 -0.045140276816268 0.0748057883965414 0.031020153183066 0.0278482526180807 0.0523232491547141 -0.0355226427181305 -0.0210288545277342 -0.046547693484746 0.0211967206146415 0.00755832726633956 -0.1800622544096 -0.019749571862242 0.149110981416941 -0.0355738311077997 -0.0999947675710786 0.0222277054256553 0.0260279881459514 -0.019252183641316 -0.093834813480731 0.030591427443817 0.128528381825839 -0.0575414622256227 -0.151931915116712 0.0979325360436352 0.0342278931811175 -0.171686442331278 -0.0569340110106537 -0.012624056394593 -0.0450664435508309 -0.0136009048937763 -0.0251885259170353 0.425887866823091 0.159199373903484 -0.245602990616155 -0.305914021716293 0.211604919108482
  14 411.22286691978 ""  7.76294455888169 0 0 -0.056193332274209 -0.0247145366525168 0.0429763833436184 -0.0604987825040757 -0.059691989376021 0.0537871119036338 0.104207393073633 -0.0223872433908788 0.0158169877013589 -0.0403446939771957 -0.0132468390033499 -0.014006165888107 -0.0943765772331782 -0.042620175212043 0.0520101669733696 -0.0686286730727858 -0.0828345475682292 0.00058975284379419 -0.0895974670780918 -0.107406976773762 0.0841329374225472 0.208207610430124 0.117070367835293 -0.105635407391997 0.107119514139793 -0.00260906932249908 0.0011127288258748 0.235417513775649 -0.15682699770866 0.13245133831236 -0.0946331676230745 -0.00327347405902754 -0.0743047107572085 0.0208831185067908 0.0108591334142119 -0.00677482544139769 -0.00621946980751372 0.0140682002569883 -0.0287232216557485 0.00973217901197676 -0.00747928051538833 -0.00612189429325186 0.00176649780081028 0.00431075588372225 0.00231558220059407 0.00327417054846188 0.0100951388036549 0.00607577589984264 -0.012376824014759 -0.00301658668983714 0.00179826350114545 -0.0083266235998925 -0.0219303626649837 -0.0177171909858078 0.0346319991268787 -0.0154643475951541 -0.00775724714210282 0.000403072743919864 0.0101966715917446 0.00648890786920296 -0.000434542044364429 0.00969756347667575 0.00964790062750441 -0.0346693662254562 -0.0147937196562006 0.0175362303415694 -0.0147549795619829 -0.0165006223615627 -0.0336437221479356 0.0364086070412154 0.0929403309627094 -0.0800815920480098 -0.0835047174560824 0.362610687168343 -0.135767774550231 -0.0238916368953173 0.0140716965918974 -0.0122841405577078
  15 427.480936746175 ""  4.56548061721394 0 0 -0.00435761577041894 0.0021193602658687 -0.00597902996023894 0.0123659320208032 0.00138851120627216 0.00554253311018354 -0.0057259696745816 0.00474549294167402 -0.00408108405357212 0.0219196186098356 0.00325530246320678 0.00188755209962546 -0.00958091708786867 0.0047076865973455 -0.00839609025000545 0.018433837753678 0.00150030751181192 0.00108892472351689 0.0191373007393702 -4.3727939425445e-05 0.00773713558546227 -0.00861170724785847 0.00364566777144164 -3.65780468083509e-05 -0.00125943359240918 0.00567766634756291 -0.0042928699120523 -0.00938988740660524 0.0043525277780763 -0.00993174137186627 0.0121078641773528 0.00559614326290073 -0.00882821640651713 0.0287408713675355 0.00400635619725815 -0.00354051028182917 0.0325846447238398 0.00348328509113572 0.00256144040620636 0.0470750718566488 -0.040773433196443 -0.0155245022186237 0.0756637721761612 -0.0572944703196835 -0.0231517793677101 0.00284370622901096 0.0632832467098808 0.111969917894209 -0.119738885066638 0.0506921346203797 -0.0397309647378942 -0.0918674894639008 -0.0177521038587281 -0.169054448589641 0.209222716743994 -0.132899374532515 0.0337012784056174 -0.0111627265606544 0.100950368746656 0.0902438046095936 -0.0588285702082394 -0.0818968469204058 -0.19749678541852 -0.312461323858398 0.201618282419345 -0.0486039651114079 -0.123276006880255 0.0103659597916651 -0.134018745654128 -0.0208799633439189 -0.0142670595748922 0.00640381035691587 -0.007595507843277 0.037219772391073 0.0454336163996786 -0.0537517143267474 -0.0516304065521981 0.0379185573862648
  16 439.630865148675 ""  3.44839355296722 0 0 0.06974958586912 -0.0643394956834562 -0.0343841985052168 -0.0335016686281558 0.0695122801141764 -0.0691715098367233 -0.00229116705006195 -0.0673015489589904 0.0689396483187942 -0.102359237175529 -0.00484298050575779 -0.00520457548749947 0.123312103727415 -0.0759395207116929 -0.0196027967484886 -0.111260645326097 0.117657217078689 0.119655728285305 -0.0301006176352157 0.21577680159662 -0.173725733104552 -0.0403377442011012 -0.0592976289998222 0.123573942102817 -0.0318202969941351 -0.185369266531252 0.156980457801771 -0.0486995781710583 0.0810996123623536 0.0870288050260954 0.0128050373116319 -0.0807056247073809 0.0841560561505585 -0.22794647003177 -0.0328117909084354 0.0501498616712239 -0.159820529749331 0.0056791211563978 -0.0163255749292477 0.00550975459206552 -0.00441305124039366 0.00214227237568654 0.00789368717914977 -0.0104464498306888 -0.00414213017730278 0.0017147828731413 0.00702408278845399 0.0128909711757153 -0.0126146603265594 0.00469881971129697 -0.00293483345827071 -0.00750984214404062 0.00254549839523707 -0.0144094316788127 0.0193354311044357 -0.0145824445421786 0.00921212850715098 0.00100637669478058 0.0161739031411011 0.00717510206629021 0.00175928481520235 -0.00346053927917806 -0.0169855862439064 -0.0375192176446227 0.0187444427337135 -0.0008560944793796 -0.0168791069197066 0.00234026622696 -0.0221570435850167 0.0870288291669504 0.0492423531938413 0.00520227143291674 0.0614810478669606 0.0852645477861188 -0.015984405461208 0.0363431510561505 0.0988715896530785 -0.0343451962683351
  17 506.236561807189 ""  6.75508279344021 0 0 0.0446392245896243 0.0739374486121791 0.0944447628822682 -0.0434904352745237 -0.0130164499306247 -0.0102316101361468 -0.0217385186974261 0.0420073600211933 -0.045668000797909 -0.0815803407371296 -0.0141924575107966 -0.0171776649132213 0.0278104086000384 0.100975012924853 0.071950774456191 -0.0450774899510643 -0.0530503778398246 -0.114914585067197 -0.113651637369649 -0.128542470706527 0.0667302988192943 -0.0397663064033742 -0.177286633221529 -0.0626901108948248 -0.0804272787059151 0.20437157088369 -0.178727262273685 -0.0722426737338423 0.00886956820727368 -0.142049251478658 -0.0512787524157797 0.00895691018503607 0.0385632774918509 -0.0980010019860816 -0.0241688055822339 -0.0318988019681394 -0.125074808829274 -0.0509802017549502 0.00420546352771957 0.00324092515752059 -0.0023729136154102 -0.00305298568099495 0.00162432845541484 0.00376682197510489 0.00157246184668827 -5.48894517270323e-05 0.00512284799860898 0.00356486511355556 -0.00810508889045498 0.00349788141571954 -0.00756580384658866 -0.0058433503113751 -0.00841787300643948 -0.00982295612167849 0.0128735834459506 -0.0063352973590192 -0.00280472773386812 0.000353987962019326 0.000848633716919651 0.00574800522930394 -0.0191089779305642 -0.012236764326225 -0.0188406329680672 -0.00672695528246628 0.0121671461146322 -0.0125219334186229 -0.0001235659022727 -0.00473089970208047 0.001794743285759 0.119715038901228 -0.068613278753161 0.00367253645806425 0.0541682176440881 0.132105532636744 -0.00743837059494918 0.148066491965298 -0.23994516733681 0.14630331317069
  18 757.987437784017 ""  7.70589033315928 0 0 0.000394709605204763 0.000364088623113902 0.00083975739594971 0.000275711245384438 -0.000454447897909913 -0.000476120429254386 9.81708763406723e-05 -0.00116763900901152 0.000635653452853679 0.000306451093553742 -0.000192513572656584 9.25981010039222e-05 0.00126084171798723 0.00033937928779015 0.000843429537631721 0.000979184576493747 -2.56666632994384e-05 0.000895380011010017 -0.00175925789799007 0.00301838012462041 -0.00322150460444787 0.00069897407500235 -0.000259120360079501 -4.57158296955069e-05 0.00102664620968194 -0.000206810104900262 2.38987394440572e-06 0.00103756420284326 -0.00322746270974735 0.000915786565113253 7.38473808249013e-05 0.00122198788356858 0.000845821233637923 0.00222108041866421 0.00105756852369319 0.00222623373997459 -0.00239827818583699 0.000950360369170727 -0.000811695982410691 -0.0170928299658136 -0.105335064722715 0.0729369721205086 0.123446794099794 0.00935712743249205 0.0162248525404122 -0.0489971717756593 0.0277677870155072 -0.13055914970172 -0.0797677372342508 0.0605171490555328 0.00400387523675305 0.102345699761103 -0.0330933068645408 0.145661513160422 -0.132184393394194 0.0103734536957719 -0.0186070386995803 -0.0350483059075577 -0.115129577724899 -0.032338128079246 -0.182583012216353 0.180899206544017 0.164106582157174 0.0706465538288101 -0.0570298749112642 0.0124702887282011 -0.0510688090460698 0.0646537262678601 0.10464333945368 -0.00105235452887779 0.00184404516866001 -0.00085143943814231 0.000545373288768466 -0.00390984522074446 -0.000566524733086077 0.00354062729353585 -0.00347465322552193 0.00273286810927494
  19 779.173953933356 ""  0.992184558008198 0 0 0.0265939360861908 -0.0471754163135739 -0.0577091708371073 -0.0262981752645833 -0.0935028917901152 0.0668702217042609 -0.0158796660201094 0.106635617919606 -0.0531963093768017 -0.0335931725495439 -0.0274386169991442 0.00160782067763821 0.0780668511873082 -0.0328277322480145 -0.0589232567555708 -0.000605799054350533 0.0374062121460788 0.398176119432258 -0.0888604873843925 0.199127000888948 -0.150362619794927 -0.0209449894536962 0.210065359458009 -0.0275403861244893 0.0142012074237789 0.0211367403409702 0.0163182391271897 -0.0106065748323998 0.158793600893393 -0.0165971944114859 -0.212153843696437 0.093462156563352 -0.133077352886115 0.239416972884964 0.103318419162705 0.119685622060651 -0.0960682744930168 0.122815245555403 -0.101063316507286 0.000385640865795116 -0.000710885037657063 0.000132947393456065 0.00019486995959546 -0.00142922410032637 5.71324610996213e-06 0.000849064677880846 0.000669239626515442 0.000157634141972356 -0.000224130385682189 0.000530449028735863 0.000274586328898959 0.00189915124459442 -4.2571781082104e-05 0.00141634055647964 -0.00452067352197336 0.00395685428990371 -0.00378265503398018 -0.000321739852521345 0.0021276551472616 -0.000311632048130553 -0.000698387233360834 -0.0001513870884414 -0.00021227687273819 -0.00414672088797274 0.00233301436300014 0.000933696636664159 0.000485880013154462 -0.00135930656107869 -0.00155108798940103 0.0435274870604243 -0.0110691446118454 0.0265284351905431 0.094849329729888 -0.0381997957942887 0.0850743931291025 -0.0243604866438106 0.020747221720716 0.00157820033081297
  20 825.141156050072 ""  2.65112069458277 0 0 -0.029131710389116 0.0323123937270578 0.0723629361316076 0.0338980757839301 -0.0313869647418355 -0.0796282573304093 -0.006152619306435 -0.0328982831854371 0.0432075796991438 0.0455228330272184 -0.0196005630522962 -0.0167442533331298 0.0161190074578112 0.12461049814895 0.00414520611186862 0.112878040217814 0.117046652539605 0.262208449434428 -0.190702344183982 0.217956270385757 -0.275290019372554 0.0489513083295627 -0.116629268013561 -0.0499062062330356 0.0154099095487336 0.160865250970049 -0.104584601950484 0.0369950947390165 -0.236306451926258 -0.0107398241292445 0.115188884860618 0.124583509074605 0.172611881023069 0.168837084740952 0.097964267040031 0.235648521474542 -0.341349880665687 0.0815487402605393 -0.111131525913205 -0.0156960639319327 0.0013979806343621 -0.00471143645717805 0.00203852661852921 -0.0139229799272412 0.0147824864030442 0.00685794642934989 0.0176040099091342 -0.00385466942548119 0.00886295927810513 -0.000313588075975877 -0.00469081065620987 -0.0324460036624595 0.0104829237087155 -0.0253364918851189 -0.0140450287473035 0.00986436975269053 -0.0188016879815102 0.00925336958967571 0.0229348725049938 -0.00700703223917476 -0.0132434974555203 -0.00379567452193058 0.000531210260274315 -0.0066082927098516 -0.00508545170263566 0.00425224362314689 0.0260571027592477 -0.0319406588122243 -0.0156646198503346 -0.0345363799568033 0.0050460299393161 -0.0205161715323803 -0.091992056496268 0.00922100196599514 -0.0956022736310995 0.0623824920574185 -0.0409081263377113 0.0143773335671468
  21 831.750915596556 ""  49.7007957808971 0 0 -0.00369905085706962 0.00437826799265859 0.0103738355868887 0.00495836856468385 -0.00429405839101555 -0.0111778472512043 -0.0011320734044822 -0.00390987882723992 0.00617734351351167 0.00585723634692948 -0.00320623966328073 -0.00289256173342097 0.000987053071385763 0.0189937773020634 -0.000774623884100248 0.016680799207768 0.0167806103143722 0.0374069816861138 -0.0247016312656727 0.0323890917816268 -0.0395557843350687 0.00717395585306231 -0.0177717842252815 -0.00828996151469965 0.00217691339841969 0.0246750299080121 -0.0158630561082068 0.00518930534944993 -0.0343030991169899 -0.00220604983310647 0.0149359224589835 0.0181505037856111 0.023765181209478 0.0244178995750509 0.0140786307902716 0.0336492779185175 -0.0498765446412612 0.0118406187240361 -0.0168959393072832 0.122683852160879 -0.00840103573819269 0.0241522910402454 -0.0311584863406185 0.0829063483267991 -0.102489184601223 -0.0308229774167714 -0.113940471812464 0.0431900089227196 -0.0608589165089998 0.0121007290996653 0.0352121704252751 0.284215230850006 -0.0863071422485338 0.222470086605084 0.0144803357545126 -0.00329477108534437 0.0751364967732249 -0.0778979607514773 -0.147876232743658 0.0727296067865021 0.0690688771992516 0.00194608253987354 -0.0255301368190782 -0.00381509754236299 0.050407908750296 -0.00910140080460023 -0.155223054037941 0.174911909064116 0.0765199085291015 -0.00480001552486541 0.000681200744006614 -0.00225233748902527 -0.0143758456928195 -0.00246440387527054 -0.0165198488863879 0.00737353625082503 -0.00105968576988928 0.000295148014613032
  22 910.482698085935 ""  36.8727942230046 0 0 0.0922511566130803 0.0735972739172207 -0.0181703147681616 0.0085015065699948 -0.0155414074565504 0.0606671567341549 0.0597355308887387 -0.0619346781309936 0.0376341764585566 -0.0658653777234092 -0.0215293723650212 -0.00131315267461549 0.0557331612629087 0.112819296306859 -0.0526797505228062 0.126186085832835 0.0189370986164514 0.0644645807817208 0.00526977056064369 0.00617621266134219 0.0450022301271497 -0.0184885877922764 -0.36397212441199 0.0902688460928926 -0.077255382792967 -0.018118320304104 -0.014094584995825 -0.072715832106263 0.0792483829077514 -0.0767962318409366 -0.241228637328901 0.0414983015906645 -0.173084609477135 0.102137778674512 0.0340342545591507 -0.0191261234025168 0.023209130576737 0.056318635631057 -0.0457053047261427 4.9390431729049e-05 -0.00055580390767696 -0.0022222982647343 -0.000925843430744157 0.00153222689517702 -0.000290153916518783 2.23274627786513e-05 0.000951054079972341 0.00201631535163962 0.0029195277548452 0.00225556356919172 -0.000539076192627849 0.00698443945095027 -0.00206604651716072 0.00532806619022729 -0.0119058896166254 0.00500876564747789 -0.00388866960679031 -0.00867101968466862 -0.00545992265795695 0.00866402079768899 -0.00812769827449664 -0.00709548606562543 -0.00538754078690824 -0.008232817501042 -0.00302313546704876 0.006421546156892 0.0106968903695168 -0.0128533967906154 -0.00512090817290552 -0.0789308961118116 0.0489225641651775 -0.0696607850546517 0.115679752468759 -0.19986115040126 0.118173802394103 -0.0501577327255839 -0.174688051241385 0.100457398173494
  23 915.837377796433 ""  6.68718792060675 0 0 0.000834081350062527 0.00152024411312219 0.000521750627035851 0.00199671918946404 -0.000601575488135715 -8.7699645294977e-05 0.000166532029695591 -0.00147463938681878 0.00167962732663075 -0.00197223034213143 -0.00197251986559151 -0.00188120652790908 0.00330670902225645 0.00643444191304445 -0.00321060233272547 0.00780437592553095 0.00651455877120613 0.0147299445276654 0.00490673399803984 0.00813742227305657 -0.00577603425251396 0.00134193191762909 -0.00652430499728751 -0.0010876251179721 0.000378316726518044 0.00379012772589958 -0.00258633506658742 0.000712579313377396 -0.00679557220937384 -0.000680187390988974 -0.00601825123860212 0.00503924497752587 -0.00169428306966229 0.00733482794933165 0.00372230017700756 0.00576910024809773 -0.0124774898392336 0.0043747609017479 -0.00694592264162101 -0.0277042633466486 -0.0272091753461277 0.0841644744634177 0.0260613031669827 0.0741908905550453 -0.0261992556909595 -0.0592849219890502 0.00459319627265404 0.000103919502939203 0.0107479068382589 -0.0773662407478311 -0.0196454778679306 -0.363053964852886 -0.0150757928883245 -0.269057607372874 0.364626512698854 -0.198407712985583 0.130583718934429 0.174062153559402 0.10073719043966 -0.138175916784413 0.198594955870358 -0.0285701627424488 -0.0484597149048749 0.256730349647502 -0.0620494602151567 -0.130218849729814 -0.127263724911236 0.211995503918194 0.126263569413941 -0.00250849719428976 0.00215067331402808 -0.00187093369960124 0.000778818194097042 -0.0161452084114049 -0.00394581066669566 0.00506343626907368 -0.00394534971916804 0.00406717185689978
  24 969.712372273969 ""  45.0270935337561 0 0 -0.0113086231118301 0.00808168752154306 -0.0191793228224222 0.00521998538138409 0.000572396110689514 2.63527282542893e-05 0.0193903380892226 -0.00186446264513996 0.0216645886397052 -0.0128802144311623 -0.00546989837691777 0.00878784047474924 -0.0130882877147087 0.073854236054256 -0.0672331129388499 0.0514040548636989 0.0169703078068479 0.00892911500154219 0.0593682025658024 0.019148968863372 -0.00838507837280416 0.00395278350751195 -0.149335161162783 0.0140354607328997 -0.0479849176402821 0.08044238331954 -0.05094071889764 -0.0367713953187061 0.0064481067049605 -0.0586177065357319 -0.0809794528387933 0.00628434922217372 -0.068904571490972 0.0446929233736311 0.00829859567290077 -0.0156881851635247 0.0482533263550283 0.0210937286779958 -0.00463141053296043 0.0461821164538995 0.0755794603471915 -0.0478212792832564 -0.0266113980402685 -0.0615060333791241 0.0502948062820532 0.0476838042205986 -0.0534972845240724 -0.016588485718272 -0.0913436764084915 0.0350433656046079 -0.0142336409731629 -0.0287510268480394 0.0182311490910412 -0.0927678680035811 0.172783542566848 -0.0197251485814417 0.0152380567966578 0.28861482194961 -0.0155636728379404 -0.122129687532708 -0.116728488873009 0.221421435248199 0.185447728528674 0.19486158840074 -0.109025784803584 -0.041239037016642 -0.106118192991291 0.171672144148763 0.215507833711413 0.00740743625740688 -0.0289881218099178 0.0219757766110418 -0.0973713493279923 0.147666202246552 -0.0681856176791073 -0.0517679386898691 0.185136915862875 -0.142136572874601
  25 971.764090434825 ""  97.4735647130833 0 0 0.0229647118157139 -0.00918927541509 0.0366506609233926 -0.0101977499374087 0.000808332885532468 0.00269769181599872 -0.0305812519339983 -0.0011037440556108 -0.0456418709110019 0.0246714826658405 0.00639073296416938 -0.0199536554507557 0.0224707111575506 -0.155118273183413 0.142962292955047 -0.0729683250485186 -0.0226588371013189 -0.0133070863722512 -0.136745117170126 -0.0481897193910852 0.0268183071426483 -0.0169571282744704 0.274855226684837 -0.00934546439066531 0.0835530599680561 -0.186817276600957 0.113947425306248 0.0611806310057152 0.0260223853903261 0.110139229189726 0.151150810147503 0.00101856112707903 0.136163270339609 -0.0688401772094542 -0.00821487497524572 0.0455553553957887 -0.118247088539375 -0.0333022664650188 -0.00335140027518932 0.0253141297289232 0.0383081259937096 -0.0255288259275995 -0.015440154251742 -0.0268119642452676 0.0235979632998558 0.022652845710151 -0.0268224260136579 -0.00137772595740635 -0.0451303529972147 0.0226426882820763 -0.0153017163981216 -0.0174625162325174 0.0103731787481084 -0.0545219940633048 0.0863104758577546 -0.0140740352252229 0.0129145689174614 0.146203173549184 -0.0232061874836304 -0.0461474048070424 -0.0855842596770599 0.110800988017313 0.091425073151688 0.111565578109895 -0.0818262960065141 -0.0157023473015027 -0.0349640323998558 0.0700214347342963 0.116190103088676 -0.01946993905183 0.0567632607073782 -0.0442523625575282 0.182993758148107 -0.291591607459272 0.127228902713742 0.10648645706973 -0.360777394481784 0.274459411657688
  26 984.529285658053 ""  10.4466426774934 0 0 0.0115482600175194 0.0112026862738767 0.0219593688572949 -0.0426612607062785 0.0211134826370343 0.0026433089988514 0.0720078871865426 0.00219030812278183 -0.0509289758044666 0.048573368238868 -0.0284445186131742 -0.00835793847716105 -0.104650583774498 -0.19490532475005 0.162190268462048 0.118755892022873 0.0241430877427298 -0.100718054079741 -0.290972599100458 -0.121931546609691 0.0817798738144615 -0.101677856746126 -0.11704993862612 0.17116044204111 -0.112909385885866 -0.263448000834179 0.137149019148265 -0.12449844091499 0.47603139710545 -0.0640485516312464 0.071168344138522 0.0990646576083088 0.112520635355576 0.137744088390995 0.0533257459898426 0.159109996811209 -0.194271852779507 0.0359441926162675 -0.0658433641954303 -0.00230417460627005 -0.00299710638316999 0.00319293469073383 0.00171268510568939 0.00171591678551032 -0.00173456743290241 -0.0019212471410647 0.00247855716721189 -0.00152689913727292 0.00282122933408063 -0.00397253363545999 0.00342969379862932 0.000950142708759421 -0.00432477425434285 0.00731505290525607 -0.00308577871293767 0.00178905319558263 -0.00301058904509032 -0.00976099676967207 0.00742351961754124 -0.00180434101362066 0.0167712640584639 -0.0100409894872896 -0.008704978086399 -0.00826060273919758 0.0126908323222669 -0.00196498495285829 -0.0048694365009936 0.00216284080629641 -0.0095936839920935 -0.0214044308233721 -0.0225194968498665 0.0020996242538279 -0.151949309265798 0.149440300072685 -0.12088092087109 -0.0168274877962061 0.116641733721921 -0.103994606822853
  27 1001.60922155769 ""  6.8376193457392 0 0 -0.0852946735205767 0.0892765216717674 -0.045657491307371 0.0441123170426787 0.0481551618461262 0.00279170850723472 -0.0340625811216888 -0.0824802900200833 -0.0145052780276734 -0.0446977322696296 -0.0422217309088086 -0.00844204535572114 -0.122379121226591 -0.0172725815537067 0.0315063496404086 0.387974364006881 0.0941488384226893 -0.12544124518696 -0.00268604576487462 -0.0379521630387926 0.0594125699986548 0.00502625921590734 0.191170537927705 -0.0133542447638277 0.0823218186291479 -0.226908028250531 0.111477371238702 0.0702837843546414 -0.12311044995378 0.1225848917095 -0.207933324937074 0.0902134700827034 -0.119786434121968 0.188786955687616 0.0617880248796149 0.0518669555072086 -0.0755376729423506 0.0902469595494588 -0.0971060687008085 -0.000418601239495411 -0.00120861020792569 -7.77046698539553e-05 0.000166508935088127 0.000830277252706037 -0.00137766532683503 -0.000998270676670264 0.00083158108742352 0.00162877531144357 0.00151840213391169 0.0007758949636953 -0.00205733164245727 0.00298862149993153 0.00528325832269484 0.000125692358214965 -0.00437143633667265 -0.00340762269466282 0.00536910229178904 -0.00786447952827629 -0.00495558519038867 0.00759921731341893 -0.00554917222284414 -0.00137661672822369 -0.00115376166029369 -0.00154516333053832 -0.00288527307660575 0.00167362898218799 0.00681062590207931 -0.00812543401821321 -0.00302594834278283 0.0679025064318202 -0.0171914152153667 0.0474527021761008 0.0795046629880386 -0.00924869373351678 0.0598092178364291 0.0849934170181175 -0.0282413377581391 0.0606361326496582
  28 1042.44742584188 ""  0.942320703298802 0 0 -0.0225095655743882 0.048610862851584 -0.0676260469288303 -0.160774932726148 -0.00946893552138932 -0.0545623357167792 0.00885298386651036 -0.0378448249919561 0.0185277073238532 0.0976362664008044 -0.006525554638995 0.0898389680569354 0.0220906614615937 0.138708435516271 -0.130029771131282 -0.174591376048842 -0.0102224523850737 -0.0522281542979273 -0.203740442366424 -0.0157989373145333 -0.0546616050928674 0.0103310259609755 -0.0916915819373421 0.00322240453642036 -0.00666088487696213 -0.010127205891518 -0.00776795456179677 -0.00597684713118669 -0.0579314064553896 -0.0130030093763858 0.0123341543756174 0.00206490261384518 -0.0130819534249096 0.193699185651703 0.0190370532660179 0.0649091387246646 0.212091940309451 0.032070427450654 0.0738272996173886 -0.000702565258873036 0.000896031503087855 0.000627607391688836 0.0009721386189169 -0.0027374730866914 0.00187079640435884 0.00273534948377821 0.000872066268390038 -0.00467509471570365 -0.00498402881427384 -0.00480102761363235 0.00952455459694957 0.00296199441569177 -0.0391886825374011 0.0241343971751388 -0.00440808750116216 0.0371614686016894 -0.0496945054783359 0.0237370569262315 0.0504854123187453 -0.0435005923050144 0.0354857895183538 -0.0220070299922686 -0.025475366657444 -0.00546880171918181 0.024340164031338 -0.00754060098778495 -0.0313642658022929 0.0349825279769913 0.00462360206843399 0.0494175192281828 0.0134990713569235 0.00865248255177533 0.152322162633846 -0.0837810688840103 0.114923139533197 0.0146316930850564 -0.0538503058206225 0.0607902106533618
  29 1048.20311954752 ""  9.59753043006316 0 0 -0.00415938215019417 0.00276548603901515 -0.00590477178566962 -0.0251436441269028 -0.00148766893942398 -0.0153027579350706 0.00521895875372584 -0.00236512843620368 0.00140536241379844 0.0138276054082065 -0.00255934972341856 0.0183880825300741 0.0280791086465339 0.018468712460612 -0.0156494115003958 -0.0217005501299238 0.00478742716420242 -0.00137156867675917 -0.00318648636972563 0.00747045731009405 -0.0192513457981377 -0.00201085296416704 -0.0231182999542584 0.00668267570522153 -0.00778342285203409 -0.00160811992305285 -0.00101771831338854 -0.00844481511301361 0.0127034697762492 -0.0101096076666299 -0.0158766933388233 7.60149348803786e-05 -0.0175084892044001 0.0434535581805902 0.00423707426346392 0.00615319192192546 0.0488852218930813 0.0108469162109947 0.0119918926559677 0.0112048211185904 -0.00903379990378375 0.0076847313616832 -0.00956698852812015 0.0229250777914718 -0.0223802607449206 -0.0211628503640368 -0.00707583818222197 0.0458626930111645 0.0321721287563959 0.0332151849008168 -0.0786811509972509 -0.049125483135957 0.284486636939311 -0.197587475050095 0.050072820180965 -0.24531097034456 0.323930638572869 -0.134500674125038 -0.353243407032972 0.306298355840488 -0.262629638034188 0.168699187611811 0.187659266201391 0.0705339936254072 -0.203910759958621 0.0457108309542942 0.223068298365189 -0.233791202944388 -9.65289626023623e-05 0.00324858109773815 0.000768086611222603 0.00506779164119831 -0.0211842298915655 0.00923468407197417 -0.0263590973685611 0.0266704320359901 0.00520984708328634 0.00140193989294182
  30 1079.50771470987 ""  4.41724472321925 0 0 -0.0102340706554483 0.00476034284336151 -0.071657899641558 0.00847264624908988 0.00362659947686233 0.0865845874344223 0.00208792776049786 -0.00155487147752718 0.0348789650218382 0.0183281742687694 0.00859103714627132 -0.0750822174432901 -0.329098375015343 0.0547803318564788 -0.127794936390494 -0.0416119975106081 -0.0401419475685801 0.00331970602788033 -0.197579709713404 -0.097170449170629 0.136029846978507 0.0291224734058803 -0.114687479273943 -0.0267423484497419 -0.0280808684912228 0.12116450379986 -0.06699082794473 -0.00223989997753407 -0.100065357979304 -0.0291146456110765 0.222824588683015 0.0307403345932742 0.202600388837239 -0.1539981793588 -0.00616006241398106 0.0816135915043925 -0.285147143504745 -0.0630234725823088 -0.0479755351916262 0.000302598148198174 0.000938493590429713 -0.000143773225385259 0.00012121938971462 0.000872381589375055 6.09193196497004e-05 -0.00142222073446296 -0.0022314156053174 -0.0021656852633249 0.00371543733406441 0.00147926573776973 -0.00243553797340497 -0.0028139745214446 0.032590614978203 -0.0187274986162777 0.0167338703837875 -0.0336449949741896 0.0410513693476517 -0.0195037270222818 -0.037531916642451 0.026524429631449 -0.014440117910196 0.015984176054744 0.0199485018685463 -0.00859406638780417 -0.00128657929960483 0.0038936525291731 0.0129423348954732 -0.0137444422023225 -0.00356213387084618 0.0392995724764078 -0.0016737730423727 -0.00028277672212969 0.269907284333787 -0.0766747683697333 0.284350778589096 -0.269414329520002 0.152423101826352 -0.118000589475917
  31 1130.68457652741 ""  6.5664072193229 0 0 -0.00314514943934449 -0.00225435839129199 -0.00246241340561434 0.00186938413269578 0.000185565296066276 0.00158872683033606 0.00209170350582506 0.00150294342118358 0.00155907134126639 -0.000266715184219529 0.000242909013349177 -0.00167190512860994 -0.0176040939406862 -0.00150853515458409 -0.00424327620799733 0.00278522703482012 -0.00131395238798586 -0.00306829450736853 0.000107392934968502 -0.00057506641795563 0.0016442920074758 0.000289639820325719 -0.0116780749303396 0.00104158986091419 -0.00513221208277553 0.00651381687711357 -0.00345074961586931 -0.0038472856060221 0.00401115224107988 -0.00581218097625927 0.00278653870469845 0.000275900886163689 0.00230201687097677 -0.00318362287821555 -0.00019669899955507 0.000305326159822767 -0.00497746780754679 -0.00118946264026959 -0.00110878730433019 -0.0374630373110425 0.0411835293736874 0.0712242305224466 0.02364237648292 -0.00115116382764955 -0.056581841904239 -0.0208872959832829 -0.0692227814305042 0.05670601714994 0.0297172738196669 0.0590212478693851 -0.0464683539001672 -0.217146703644735 -0.443602727010269 0.137931287749066 0.204585685516961 0.209792808581143 -0.287339315265997 0.0873206632597014 0.104639247974421 -0.0889127218082889 -0.248810860417458 0.0971169293251019 0.114675843696107 -0.0647191128697747 -0.11154746255815 0.0938654101237519 0.201421324741724 -0.214086519503251 -0.0367515941263045 0.00214372449459512 0.000168570588500805 0.00184820943724783 -0.00144183314051824 0.00370445373975245 -0.0021295150362057 -0.00305118082204176 0.0105196991808926 -0.00484059377251131
  32 1158.03794906904 ""  2.32966758559514 0 0 0.00227480312776649 -0.00343445192324008 0.00198037821723374 0.00111246323360693 0.00221048328750973 -0.00152376620426596 -0.000917497659644421 0.00208078337802268 0.00102078001340171 -0.000866031464970277 -0.00114339537624629 0.00131269551468913 -0.0212734698920106 -0.0105732353162193 0.00522243630901037 0.00587027953725929 -0.00224785748745761 -0.016019778082079 -0.00737195030808802 -0.000112061612203338 -0.000694532893033226 0.00142917589083794 -0.00136688114494282 -0.00315857943681887 0.000778680929775271 0.00674880656373755 -0.00258956189467722 -0.000406653516214618 -0.00185958909310507 -0.000596083867435566 -0.00579818745123847 0.000757571777482433 -0.00355805374401062 0.00633296156297581 0.00102233796396243 0.000183433248166623 0.0028322499665739 0.00231241243448215 -0.000600854593102917 0.0222725445639989 -0.0871219316808555 0.0383328846187307 -0.0251125692155907 0.0466445239693035 -0.0123156887063955 0.0520260178742952 -0.0826868115535979 0.00457398970764436 -0.000817018508938025 0.0534915485811353 0.0324324631178354 -0.18957346789578 0.367544195905701 -0.398272360818682 -0.312748112179163 0.149085178826446 -0.145736809553724 0.281412644256564 0.111341005605946 -0.198976973963826 -0.10426517355116 -0.0128291234855086 0.00922997728369771 -0.186378023144761 0.0825985795984951 0.0939056076274461 0.0300471700442238 -0.0449331620870437 -0.0521541170530541 0.000661856016359391 -0.000111993707876665 -0.00165684567326276 0.00436212983608588 -0.00193842876945136 0.003152199190412 -0.00991919569704063 0.00410506178492635 -0.00112991506246669
  33 1166.09993003675 ""  12.7168610866016 0 0 0.0178753393491298 -0.126180011820912 0.0271327408654371 -0.00971375607679128 0.0960099142694047 -0.0529229269991801 -0.0135708424761416 0.062863347049124 0.0464505948553476 -0.00313667709078459 -0.0648166727662021 0.0291802439166163 -0.16582096249883 -0.226786934181874 0.0860739737211613 0.115006080551935 0.0513463975331585 -0.2501149729929 0.0182831992545418 -0.0951218554076886 0.0835577427419145 0.041955535369579 -0.0578506119175273 -0.0622268949619299 -0.0347228275995781 0.270281539824734 -0.118910294913976 -0.028176812077126 -0.0773806923335358 -0.0606281691217897 -0.173897722085027 0.0885251090899121 -0.079969544286874 0.269138225354465 0.0511976758507868 0.0870163751812664 -0.0101805590111649 0.112349945240238 -0.086906125865962 -0.00620382208657415 0.00487664303910446 -0.00883943016185332 0.00365264976950825 0.00188286736123898 0.00499117573412576 -0.00291389136621045 -0.00614894058421897 -0.00463209272758948 0.00215802372140644 0.00362624318317074 0.00342864226628075 0.0199227955699505 -0.0151231384832821 0.026221368459846 0.0251298186523297 -0.0470737125447399 0.0486584981693432 0.00226799533429442 0.0188021967249376 -0.0232986583831089 -0.00542498726572555 -0.00793470430458692 -0.00535085776036182 -0.0169394174554708 0.00776952158242649 0.00807736949783342 0.00423564341434678 -0.00688151656004517 -0.0104170220573653 0.00439394674320203 0.0290369473740313 -0.0222851133970162 0.109486784368186 -0.103722404772627 0.0874537262596433 -0.104661194772495 -0.0412687341309138 0.0273218233131543
  34 1175.13397285004 ""  2.23688773966313 0 0 0.010115372078754 0.0163563718635034 0.000355061427338331 -0.00507130701839211 -0.005345192982234 0.0051498757757011 -0.0053603524287438 -0.00916262057624665 -0.00648238126286555 0.00244508157710097 0.00222820917995627 -0.0016268051198083 0.0540728809599204 0.0347705726145941 -0.00970082672172021 -0.022878658660248 -0.00174493087172813 0.0268605939741073 -0.00321584214171663 4.14486425623827e-05 0.00209105669044864 -0.00191537659338824 0.0312357073958071 -0.00182310084766184 0.0179711021409472 -0.0335429532533982 0.0157017121780751 0.0123481370184457 -0.00950929357870146 0.0189268702588516 0.0119489848562517 -0.00186162612887228 0.00821258124427774 -0.0128321983341596 -0.00224682037439112 0.00139361276279276 -0.00527545328538625 -0.00559351005113835 0.00299769904099607 -0.0511994323522388 0.0164734213966901 -0.0605405783365535 0.0287758332922252 0.0337313679379429 0.0328363881276371 -0.0234795113833388 -0.0897892898880091 -0.0383025372870025 0.0245347453409136 0.0545466022797678 0.0394329812173141 0.11973665947376 -0.0446552189546268 0.132671543437712 0.156289592440767 -0.400621405290523 0.423823351050545 0.105931940974544 0.224933519691813 -0.291941730955128 -0.0976538715978429 -0.0810288561148435 -0.0475986272022318 -0.21394888156199 0.0964114042509217 0.108427745702131 0.0692862326271474 -0.108987373132939 -0.135884943114217 -0.00405488910814893 -0.00647788126514261 -0.00046985644804122 -0.0205678824944565 0.0198120105984767 -0.0158427782190481 0.00206051905356741 0.0121930535994446 -0.0145290763621554
  35 1187.682144975 ""  12.0617907895252 0 0 -0.147902834624907 -0.0337220398419819 -0.00510648424402092 0.029892588501646 -0.0452800890895126 -0.0289898997960094 0.0781592013149699 0.0256068855520277 0.00531834914901525 -0.0071603810998876 0.0324425144068247 -0.00634258257626024 -0.253286951319948 -0.0740002979784751 0.014741395726825 0.0927415824596181 0.0139019627769255 0.0834838518087651 0.188863902997797 0.120920309812207 -0.134319233325359 -0.0431869851372931 -0.250489389634159 0.110659603738548 -0.160320464515976 0.0143068086263578 -0.0166623262294253 -0.100816029452889 0.223012481218603 -0.132791446861339 0.0477281646617988 -0.0549344706758316 -0.00400991862317858 -0.0929747518634381 -0.0211227000563075 -0.0754427683529283 0.0566615589680949 -0.039114971737002 0.042592073433639 -0.00598990205821869 -0.0103065169926762 -0.0171758913417206 0.00474990257729825 0.00754480981160197 0.0029725668401037 -0.00689650534129361 6.43388226185897e-05 0.0167097103723458 7.69921516154769e-05 -0.000663753086600224 -0.00812167825972334 0.0578828265276262 0.00582290401631434 0.0375049404490825 -0.0490436692605845 -0.0385411028598176 0.0433702964552525 0.0382390685663108 0.0887269481562253 -0.0546534406410755 -0.00680400751564646 0.00383408490016444 0.00067717965381231 0.0221525087976309 -0.0270664798462069 -0.00206641933081398 0.00950581174010181 -0.00617667019836914 0.011664371805689 0.0436799802267743 0.0450875034530293 0.0228808987070975 0.0905767870776876 -0.141338070044852 0.0342108776800272 0.132067808804242 -0.184608909631985 0.196378292678359
  36 1197.42111727508 ""  1.58583536911866 0 0 0.0254432059233243 0.00357398279854484 -0.00614991070505575 -0.00465797527530416 0.00871949184288801 0.0107356138956051 -0.012549077719653 -0.00321967495492654 0.00172290432235143 0.00201444748959176 -0.00572477564037795 -0.00217659250953014 0.0328463668829855 0.0140459651866828 -0.0130899207619045 -0.0174366184854406 -0.00787256854378558 -0.0235829771216053 -0.037717914784444 -0.0217661847474733 0.0292882794828855 0.00994216990129205 0.0322897755502347 -0.0214133224878013 0.0253780555675277 0.00643800377675461 -0.00138782495319054 0.0146215211873346 -0.0407339240200485 0.0176995361719449 -0.00143367757567069 0.0117439773268286 0.00713214170453001 0.0106570938828995 0.00360244526584676 0.0176570191780209 -0.0205173055187392 0.00396795010210985 -0.00950125488297647 -0.0163575222216651 -0.0639790200803636 -0.0582817696738063 0.0167943920118804 0.0239536315878062 -0.00694079604737726 -0.0332647175763855 0.0371118101795555 0.127379201597022 -0.00362259403239683 -0.031108005435209 -0.0761314270032343 0.252850802367528 0.0319617988201778 0.163800251752221 -0.325055964995793 -0.0220471114076085 0.0332939862369961 0.185376670727003 0.389413013477516 -0.160789931915517 -0.0149916499377898 0.118910862512241 0.0899688311623147 0.221483204749752 -0.20513623842871 -0.0627302598613906 0.0534606282495511 -0.0117914186438598 0.141434751010383 -0.00758097920278307 -0.00745252366012861 -0.000943840626546592 -0.0233399530109912 0.0287723524009186 -0.0128546078890805 -0.0154048657903616 0.0420124607695901 -0.0371017948354881
  37 1262.68350756953 ""  1.53667754503513 0 0 0.0395347373624715 0.025715968834642 0.0764925564379112 0.0395150735225272 -0.050207893433504 -0.0796419920280569 -0.0122230528579672 -0.00728615734191252 -0.021764821925562 -0.0296183818984226 0.0498723113136056 0.057782740439946 -0.379921866710728 -0.0780958163710432 0.119687115509302 0.130957911483932 0.0456754127485412 0.118041708189163 -0.319500081039155 0.0180288740747981 -0.16034289098087 -0.0214892349877525 0.0840296742411709 0.0158250767784198 0.0248245993554438 -0.0562046205843611 0.0267758626487997 0.0300587052744371 0.0196411838635412 0.0591857144667036 -0.0648232737707 -0.119659946891808 -0.112751779902241 -0.0477926456055656 -0.0279979157961308 -0.182198117289215 0.238230690301076 -0.00803210295972649 0.108996106150868 -0.00092568442847987 5.15334390556249e-05 -0.00165848386041734 0.00161512310027534 0.000185117788854604 -0.000251990696352115 -0.00376339664018393 0.000917953320267312 0.00393610580026193 0.00194340700078633 -0.00293709642619038 -0.00389691996764548 0.00828779419212696 -0.00259785484176574 0.00891524034384903 0.00550612199699987 -0.0143958121068056 0.0160589968233054 0.00383356058141473 0.00452821656033828 -1.68418064886257e-05 -0.00139911758776018 0.0160163553728917 0.0169269686747191 0.000569127662104966 -0.000335527783823763 -0.0044306630699645 0.0044961595667212 -0.00102496202303863 0.00728948213624189 0.00460432375863229 -0.0161154637926698 -0.0309153676578378 0.160513992762688 -0.00932071096685353 0.185008004162083 -0.272301195647982 0.158704600409386 -0.161500451761419
  38 1290.18695216872 ""  6.87810119484322 0 0 0.000276352983028988 0.000207400306614858 0.000878892602812352 0.000439335301014692 0.000466406800972143 -0.000466102721292019 -0.000104543942874328 -7.99189353024164e-05 -0.000315593081894247 -0.000129637169330051 -0.000768437289745768 0.000164049451461014 -0.000874716995513654 0.000464632229273065 0.000660462566014374 -0.0055033650374009 -0.000934075270880265 -0.000356055795885204 0.00220729243679298 0.000149374630075984 8.58544022040197e-05 -0.000357406034531496 0.000813306531487155 0.000336752168515326 0.000255800515003325 -0.000858765304322078 0.000387941957720637 0.000339921717601219 0.0002901000082142 0.000594007411971862 -0.00127574871648256 0.000805016130668896 -0.000282694290396744 0.00246984458967538 0.000343227722737872 0.000728877897324302 -0.000248378971378019 0.00121868008664215 -0.00115057439315544 0.116798428256439 0.0270567583029425 0.0249220513692944 0.00163376068333505 -0.0274355616592659 0.0529322369903284 -0.109979141839952 -0.0362920606904073 -0.0263433887886532 0.0210151871292897 -0.00464515823219372 -0.0312394444923897 0.0477399803824266 0.220122143888769 -0.151362838252309 0.119887152247221 0.120380217419778 -0.0943932790783263 -0.506454724846196 0.389900998435642 -0.188960001015374 -0.0761953947489881 -0.0094840078275352 0.00236486632193099 0.0234209335930103 -0.084846862328724 0.00976438573385957 0.0345179321213441 -0.0330314391947559 -0.0192824530861201 -0.000201131249130574 -0.000174810998111524 -0.000988261631536944 0.000900267371687332 -0.000504637603594814 0.000472770505151146 -0.00111730067888036 0.000373841910318655 -0.000174062418101315
  39 1310.99393058 ""  0.165225536549793 0 0 0.0057549471753074 -0.0274126471608108 -0.0727186445486666 -0.034839601361717 -0.0271870275555341 0.0251284136746282 -0.0113367785044695 0.0213106917203064 0.046322357662601 -0.00193831201896642 0.0665514189360155 -0.000703620451706824 0.291469826086958 -0.233097075052718 0.0936072034468964 0.5812592617066 0.119243382807666 -0.00379696102492091 -0.372862977830835 -0.0694262857323925 0.0181083379805958 0.0663372044988817 -0.051562395188412 -0.0811261503312859 0.00620732364492367 0.138814402353459 -0.0504784793366436 -0.0290274853668517 -0.100964477547906 -0.0584135227791677 0.0928402371596623 -0.0849130303737 0.011906720536477 -0.158538290215226 -0.0153967713234319 -0.0880784248718792 0.0812711747091157 -0.0847101555737229 0.10632399294226 0.00158702236139375 0.000822397883799681 0.000501422212155813 -0.000154329795407675 0.00013028397590599 0.000702595084068342 -0.00189014701227432 -0.00120755332067057 -0.00205160595819338 -0.000262255055278336 0.00193557890634831 0.00169435376937816 -0.00183141084162752 0.000440890874869446 -0.00296170642693246 0.00518037139011509 -0.00297168840241402 0.00432181810903676 -0.000870325733036411 -0.000109658843768397 -0.00352987248653506 -0.000994374076167225 -0.00886986334742653 -0.00881165424609921 0.00282452444146412 -0.00232341432736782 0.0025958522058906 0.000677490243500908 -0.00414841104190173 -0.00731046216737525 -0.00507451712513997 0.0021816621894101 0.00848828356922345 -0.0825959366987467 0.0154279135791385 -0.0945350898023181 0.102711933797974 -0.0623245957390787 0.0548461488371745
  40 1359.75781319752 ""  2.30121033653152 0 0 0.00322292984978797 -0.0538558440967227 0.0876230160734802 -0.0964136727972795 -0.00422563762233069 0.00651791884160454 0.00330066510470131 -0.0286751500561534 -0.0340857157343816 -0.000123019340001202 0.0131177980005661 -0.0332631675105652 0.0896047545145082 0.370598311972114 -0.213497557755476 0.479198781189975 0.118871645198562 -0.0564487315119701 0.310902586481228 0.054128150254392 0.00746725300906425 -0.0352865442975987 0.17202000404961 0.0507837187087316 -0.009648427794951 -0.000629787027288181 -0.0439359207177979 -0.0114520305812639 0.156779708476733 0.0452680207132136 0.124747631415922 0.00283701005324349 0.109235380976563 0.00531476461745182 0.0412580486093375 0.0791524566686325 0.0501267940510596 -0.0668163163925437 0.0331105699454402 -0.000162537611537204 -0.000714819921224109 1.73378357577206e-05 0.00044087252617815 0.00035035097677686 -0.000587981785199244 0.00269750763995195 6.45892975995747e-05 0.00210586633480181 0.00103818250064804 -0.00334611562376639 -0.00285383562748219 -0.00522679392261827 -0.00593225707096628 -0.00196466637126251 -0.0125391332617801 0.00493432405802206 -0.00240517384880227 -0.0104453271747045 0.00832490382367515 0.00122635478968451 -0.00308994907090286 0.015699966204877 0.0174575288002027 -0.00916018133372765 0.00825980824203896 -0.00481145352071556 -0.00293174659882536 0.00844893185045933 0.00913245189952879 0.00821828507247231 0.000430839186705998 -0.0267676092792077 0.110761133057962 -0.0322876006373337 0.10998960353154 -0.162835397136986 0.0563473819336069 -0.0688184642466804
  41 1378.98907314377 ""  6.90659323001423 0 0 -0.0159390008467733 -0.0921168917202371 0.0118872207228736 0.0784293627720197 0.0407262188145659 0.00204316490295458 0.0101861173934661 -0.00265918227019142 -0.026665550444527 -0.0162016575854891 0.00391182497984389 0.0233479938197373 -0.024090945420927 0.477893022628382 -0.408154724824938 -0.04065366133147 0.00257168481225164 -0.0117532058549401 -0.48918308280878 -0.153805484340839 0.0837600549063026 -0.0235148211529349 0.0415259351404191 0.0208906502438917 -0.0298332321898854 -0.0639443854439091 0.0136389450733801 -0.00989513057652268 0.0668990479147779 -0.0183576614977881 -0.0621998783746457 -0.0150939808943511 -0.0481127061315278 -0.00335167009316895 -0.0187830401572064 -0.083930043701911 0.0313552228238553 0.0522818985588401 -0.00641228878874769 0.00063952016336786 0.00028945266607574 4.59140623029112e-05 -0.000484248031335273 2.49831945269695e-05 0.000978464628511433 -0.00136320494388836 0.000132463568285872 -0.00184155980845298 -0.00290494776163408 0.00475658963906881 0.00328845614679264 0.00278812195712076 0.00436703263629332 -0.000385025079652215 0.00649156094184039 -0.000625881475780637 -0.00158188782503523 0.00664789415609675 -0.00582461767560468 -0.00121954474556105 0.00613882945968222 -0.020623284805916 -0.025109159342941 0.0187892177948637 -0.0162329844988843 0.00577772375095238 0.00441805441151272 -0.0130329868948104 -0.010445880406475 -0.000141792047385049 0.0238807934764663 0.0251943596837214 -0.101304149389068 -0.0438935109212552 -0.128301475051111 0.0878226245053123 -0.090557721438829 0.109968252829493
  42 1409.15450257042 ""  1.58129830676024 0 0 -0.0465851417837195 -0.00793220886228105 0.0195006093017645 0.0198515039780678 0.0122862761382651 -0.00349909625950277 0.0079086155878501 0.0472719284504902 -0.0182171246775394 -0.0056878749595451 -0.00410525479918496 0.00156841979075262 0.27748349167163 0.0155604319663902 0.0281899773756311 -0.0239281440122019 0.00641546422374851 0.010668640269363 -0.0686841936069402 -0.0397516121842752 0.0268596992715012 -0.0719937930943015 -0.182552176936632 0.0597458988114754 -0.0487937487585864 -0.157353415346307 0.12561273178252 0.0888040532533922 -0.166544227401964 -0.000299959552987825 -0.0104841373604945 0.0247063535903186 0.0139371317697974 0.00461593595667516 -0.000666650339152366 -0.00362196729345802 0.0321740077277152 0.0233854627064649 -0.0111819983590612 -0.0245768972308349 -0.00152352483861837 0.00134749881897383 0.00354800512753638 0.0150780585509852 -0.00587876352724265 0.0756432363254157 -0.0161567297684892 0.00607656545804433 0.0343773192349607 -0.0574068036287188 -0.0398500617918133 -0.100436972177944 -0.103310116301811 -0.0137884564462875 -0.094807181043992 -0.0474698357813735 0.0913674423519786 -0.278095991680602 0.137618193480623 0.0196862825570053 -0.174314889250637 0.199392739272256 0.285797169863485 -0.278905771920675 0.179565659676399 -0.0393939898207149 -0.142956068928015 0.289379457937495 0.138292344591059 0.00863313522662333 -0.00698094166473047 -0.0201650238048256 0.0857254344142687 -0.020491913614666 0.0814041922149832 -0.0971553867194425 0.0280395202745544 -0.0459981923848623
  43 1413.91911267636 ""  6.93987019717626 0 0 0.0278810009014875 0.0158181435234681 -0.0280260960022546 0.00564797670848614 -0.00724859562035679 0.00530216199153194 0.00332108994723802 -0.0965071087855092 0.0373352173204097 -0.00424648021853892 0.00207503920686279 0.00231827576500237 -0.179356751466142 -0.0424640723387188 -0.000729330807709766 -0.0597589534001373 -0.0284320093136638 -0.00987135726454369 -0.0241919477183377 0.0251951689542764 -0.0251262595233031 0.123299112028772 0.387282087641351 -0.0638116477078306 0.00557741048348602 0.324408102196704 -0.272058457207796 -0.194976768713075 0.347422532235649 -0.0342696263928194 0.0165131083417911 -0.0416758027933055 -0.00309627659991051 0.0289971689054202 0.00589360647697526 -0.0185957652340026 -0.0110940953956599 -0.00483715997885877 0.00360839646653368 -0.0155235859759799 0.000294057413914645 0.000735830143924609 0.0018896085366362 0.00998478935161486 -0.00283514703703132 0.0511681353286298 -0.0108123973849414 0.0015503160280783 0.0186952794143069 -0.0322743223589948 -0.0231558339707791 -0.0704584041208808 -0.0741278017886022 -0.0108474524037449 -0.0623715055309734 -0.0335270619073557 0.0656238309174621 -0.187228757251439 0.0883037911280887 0.0127828149104692 -0.10906117420249 0.105237905281307 0.156613480084131 -0.162368667425088 0.0931953892343135 -0.0159138747039734 -0.0913364426680366 0.181260808272074 0.0852717582696028 -0.00691505364646769 0.00684471460115694 0.0176599981584271 -0.0812280500395829 -0.00159209194894653 -0.0870497082522613 0.0899150761136099 -0.0532368710129051 0.064005553893276
  44 1417.45103992463 ""  6.4367391618698 0 0 -0.0760202498618943 0.0141204847903104 0.00990904467336489 0.0564519531238284 0.0163862929269889 0.00111183589156199 0.0281909445821549 -0.0340118514081071 0.0149355005886473 -0.0760616338792168 -0.0135187090030238 -0.0257848276397728 0.426153646257085 -0.0648451893788757 0.109118516450781 -0.165419487870001 -0.0360603687342623 0.00955044543459733 -0.154820715706188 -0.0391863890551899 0.0215097145666839 0.00963472207268922 0.160864906288033 0.0612686458486216 -0.140271545285004 0.115705196234894 -0.113648735368846 -0.0874805312559858 0.116800109652715 -0.0662481088451627 0.16676014388153 -0.0202104529775783 0.247536632432097 0.266468611133965 0.125040042329864 0.0733953168687338 0.326519702746597 0.00987272094959024 0.00500563901993979 0.00820526735808167 -0.00100654023153441 -0.000517035209290955 -0.000916366706262264 -0.00510400261927644 0.000428558512285471 -0.0304839989509563 0.00635960959149695 0.00123594500264771 -0.00126809776572476 0.00938049179547389 0.00828117136762391 0.0424545984356681 0.0442900370046842 0.00821811058456796 0.0355844261572724 0.0164424872286406 -0.0357332137029992 0.109795519240992 -0.047823195826124 -0.00682460926705622 0.0317466071376631 -0.0326213402161722 -0.0437429016972155 0.0473940524397352 -0.0196777263399093 0.0027662844548357 0.0340494615892043 -0.0651964094945265 -0.0397468179099236 0.0102298692824318 -0.01379790584405 -0.0290514838834653 0.137356757105416 -0.0210661769713256 0.140514309906434 -0.130167433864685 0.0576581870652936 -0.0852943532682668
  45 1424.52659655125 ""  10.5744526035359 0 0 0.0581694086306023 -0.00101331337339079 -0.0242858395057323 -0.0119275727163478 -0.0100541396691941 0.00211546243227979 -0.0231773553894287 0.0318142096808215 -0.00165280817936502 -0.0824382076889536 -0.00109497856346206 -0.0491983947140832 -0.349376699883486 0.00939479095090718 -0.0700199401333769 0.0234954081079888 0.00395486372102249 0.0284966367530368 0.0412538993738959 0.00105987006700983 0.00278806823469506 0.0341089818846228 -0.160453496025253 -0.108364802955774 0.125234875688664 -0.125816646166452 0.126850169350881 0.0316308876610129 -0.111312047978646 -0.00689164958409363 0.253048859180971 -0.0572883608136791 0.302834276666401 0.315405771874106 0.186038040776619 0.174980392881362 0.390879604302476 -0.0996084219706902 0.0692717334667651 -0.00570808852342414 0.000803978638712244 0.00039300257755523 0.000484123467596467 0.0032650467686297 -0.000111006309290567 0.0194953455206066 -0.00427314448378444 -0.00150416980293736 -0.000655455066246658 -0.00397893743437298 -0.00410393297727156 -0.0257736471411884 -0.0262164538779361 -0.00435754113200426 -0.0178010114392997 -0.0125471554941623 0.0237462912028759 -0.0693651015592046 0.0286376493489684 0.00431469626517535 -0.0161777477458986 0.0133684417867394 0.0178263142458541 -0.022255997950629 0.00515678546948025 0.000740410630093065 -0.0189043362526572 0.0353731350114702 0.0227374501389618 -0.0110469212529269 0.0103956899409418 0.0290249565110601 -0.130099067548383 0.0202317395290729 -0.132002606366092 0.131096405777027 -0.0515398183926337 0.0770796863219226
  46 1442.73295190103 ""  18.4789146969496 0 0 -0.00874621521614094 0.00278908669560959 0.00247267271736869 0.00396420533683063 0.00141689116724649 -0.0015366177841707 0.00326369867659299 -0.00195221293070856 0.000524603347538755 -0.000866488150225532 -0.000862518203171936 0.00112571734187102 0.0529874976598349 -0.0111447044840015 0.0177335289599736 -0.0128461609798826 0.00155146685464766 0.0101695093678366 -0.0099005226377214 -0.010464513531709 0.00567711669156124 -0.00532574804950723 0.012414512362365 0.0139900227517984 -0.0204829594073644 0.00791275809569645 -0.00925300921074293 -0.0021142022948491 0.00234502529605204 -0.00345161339701748 -0.000704027580899228 0.00220671587263526 0.00308433476120516 0.00159937223988033 -0.00201899375745208 -0.00713514794107593 0.00327402357183106 0.00868468620297019 -0.00483802942351222 -0.0311733643968077 -0.00294935256389054 0.0100549879935672 0.00477916679302879 0.0215260232042902 -0.00596773128447153 0.115822752574738 -0.040820797685443 -0.00907819449488833 -0.100126889116683 0.0430031561477699 0.00501085723871779 -0.15859132165409 -0.112126547040822 -0.0503721066518276 -0.110792827105366 -0.0545509604015376 0.113540075364021 -0.39751634938285 0.182250729052858 -0.0022523776809385 0.375783768639485 0.0621517208600424 -0.152338633821119 0.219878196278837 -0.111889104441462 -0.0339619899296168 0.185249349788539 -0.304189672372171 0.151598730621899 0.00187541749216155 -0.00204008573093307 -0.00435378870282418 0.0203931859008997 -0.00937003833052014 0.0178951531819044 -0.0301144782178094 0.0155161070192344 -0.0169697352314987
  47 1495.21744988686 ""  0.749344035038757 0 0 -0.0219225214504896 -0.0103075980875822 -0.00214397374607261 0.0227814605510416 -0.00635718939398259 0.0322144359463546 -0.0305480787463755 -0.00757128848334999 -0.0235476772902438 0.00175492779513506 -0.00238718796643213 -0.0126293338146019 0.05955193767708 -0.0111141216407366 0.00180580815901757 -0.0186659896053525 -0.133007758478796 -0.317237022011639 -0.139828901401413 0.257494480257745 -0.192691340274441 -0.100972961343983 -0.268029672913152 0.0572369881642641 0.416097027749435 0.181604352820169 -0.101162334385495 0.153098788220486 0.257366884073419 0.392131033129742 -0.0924860632942789 0.114612919983834 -0.0332989690052435 -0.0898147168801785 0.0271182037273335 0.199683234826189 0.104382583859153 -0.112464563999717 0.0764082728393331 -0.00259324928815017 -0.000694842371758586 0.000734685828319002 -0.000539486033289267 -0.000739110483134247 0.000669882778616719 -0.00807320967813584 -0.00335222866499914 -0.000563108108221269 -0.00479703061957843 -0.00846097258949949 -0.000341587833493532 0.0266491386632028 0.0351934564648007 0.0100626295671553 0.0469047042466939 -0.00183213566367682 -0.0201895046440548 0.0177341626065228 -0.00535961653195157 -0.00783185818223098 0.0836692537486119 0.0960045387408005 0.0667740552717119 -0.0261863199476623 0.113378225619502 -0.0611174243006628 0.0462690806120492 -0.0752373485900996 0.00739939276444584 0.00443664292718411 0.00167535462892358 -0.00091309232492898 0.00506413791349888 -0.0158293226598102 -0.00526300568502439 -0.0278191025221825 -0.00551649023053192 0.00407925549209673
  48 1498.8077016984 ""  4.93278035707564 0 0 0.00312644263585516 0.000744137342498434 0.0032622880813269 -0.00489898582461295 0.00357924964533121 -0.00715534741153231 -0.000463357643762071 0.00211650997318623 0.0114137752306385 -0.000567038730042464 0.00510601840686611 0.00505354078130282 -0.0179085263481947 0.0198098706003732 -0.0103442839807693 -0.000310032438438903 0.0312103966066428 0.0720445708118407 0.0387075120095476 -0.060509240360003 0.0481334949383876 0.0907755769343459 0.0291115861230305 -0.118500972919186 -0.00281070019445467 -0.0718042951657378 0.0610837346996352 -0.0872284554843368 -0.00706586931003327 -0.128539415981337 0.0338363979998721 -0.0900620404183979 -0.0232673508556828 0.0609779602262359 0.00435458045504579 -0.0634033849369142 -0.073320696974358 0.00307657352727582 -0.00412856686280362 -0.00538155184032202 -0.0055729932415647 0.00289772911632749 -0.00254828765601563 -0.00343789363069599 0.00222324777354379 -0.0404252283664361 -0.0103927268565038 -0.000195840738470053 -0.015472116192964 -0.0370258768549908 -0.00183028915707507 0.11059639078562 0.141181329019875 0.036337498683529 0.15681032466991 0.0189490178003183 -0.104839798036474 0.101507549644702 -0.0264302651971827 -0.0358622674571838 0.331836410726711 0.393606517555826 0.280832857849896 -0.118519490254192 0.47455068043593 -0.251378647424661 0.184375410272193 -0.299653958607963 0.0253890724131991 -0.00130310288860494 0.00120457416243465 0.000455609491470092 -0.00553586722198387 -0.00514797897267889 -0.00604563936794757 0.0177706205678246 -0.0238651823335177 0.0207766422726361
  49 1505.69728134384 ""  8.42326060601649 0 0 0.0362927610028335 0.00236627673891873 -0.0242843010785233 -0.00924247154988742 -0.0160085512616788 0.00305968127071903 0.0258773253267823 -0.00266729735015051 -0.0199162402447465 0.00265047810680895 -0.026788496880064 -0.00851713456383303 -0.12947058111743 -0.0478622820132885 -0.00671167972701582 0.0533390009804133 -0.00605039264677865 -0.00755209534306341 -0.0222078390717835 0.0231543372613304 -0.029994937121205 -0.240170816864163 0.170950395759993 0.383631350156482 -0.383622545433859 0.105074326230954 -0.141137414644542 0.184784974350726 -0.230177910864925 0.112506647373863 -0.0603790108557425 0.363804396785433 0.190050103527329 -0.240657820035066 -0.0799992699183843 0.0492940411941005 0.263950751343558 0.171848414352144 -0.104694906911309 -0.00038356887838193 -0.000395958519856049 0.000500706155169023 -0.000562429402939299 -0.000418162298520208 0.000701660861592465 -0.00774914346670514 -0.00259462491334284 -0.000261426534626998 -0.00264019699871494 -0.00886430691879416 0.000422808166484435 0.0173892205787445 0.0221115479792668 0.00541732738068036 0.027371159285066 0.00238666563519011 -0.0159005647858926 0.0168336363603414 -0.0036087161538418 -0.00776865698207186 0.0594674735505979 0.0845977528184936 0.0660797699088953 -0.0195871174366493 0.109587167849773 -0.0604448466841319 0.0318697944284489 -0.0592837176610818 -0.00813859786486355 -0.00598120117519832 0.0038016629859625 0.0123298042147864 -0.0642440792677105 0.0152519909401867 -0.0649366909999704 0.0638772215147316 -0.0336543345856478 0.0412365348092668
  50 1506.63606776526 ""  4.1439704664405 0 0 -0.0153791314332211 0.0018388834544362 -0.00370105317808311 -0.012562942137558 -0.00601500483845919 -0.0204341808070922 -0.0255290663981297 -0.00593168495743938 0.000964640226821169 -0.00446692466435032 -0.03051557775451 0.020580320304652 0.0273941672838012 -0.0102739029807144 0.0067828500783442 0.0404764783959785 0.0956678509393608 0.250156162081884 0.0745672831646852 -0.192226709809982 0.132949258731347 0.059532213031022 -0.18077942469161 -0.136667018401543 0.348225817774962 0.055702722257091 -0.00188691612644642 -0.00895950632601535 0.213833386416407 0.133373146703277 0.0873748168920168 0.216800677036503 0.283898358289194 -0.104290971715142 -0.152847388635174 -0.344719486922592 0.120609438080749 0.44244671906874 -0.281872016899372 0.000459452465348671 -0.000715130285521911 3.5910952930525e-05 7.65333566444865e-05 0.000120946204263661 -0.000387691796046089 0.000479193501939139 0.000457535186346361 0.00110068915336597 0.000321864715272042 0.000719949954517904 0.00146894022726693 -0.00152388051029668 -0.00255137976101745 -0.000961210098178098 -0.00898514692133188 0.00399548854608379 -0.00211821473571087 0.000911673592928609 0.00167773998660954 0.00040207518649352 -0.0164468451930958 -0.00998015339545308 -0.0029575250428234 0.0174060446912844 -0.00596669692865352 -0.00238462751184398 -0.00896053721526489 0.00480616023517771 -0.0190755405887011 0.00334802451099144 6.02240787235253e-05 -0.00112916391346182 0.0121974497760413 -0.00665073865513172 0.00950609674910127 -0.0124118348291846 0.00177986685911486 -0.00276522254451859
  51 1510.9595967836 ""  4.39452717714473 0 0 0.000710823230207597 -0.00154856010791476 2.47989963744603e-05 -0.00048537287558767 -0.00163184222638561 0.0021509797828227 0.000110283415622427 0.000720842257451517 0.000789785606009558 0.000104088958152002 -0.00230078145753355 0.000738483877204773 -0.00601505713473737 0.003061957564584 -0.0041383484461485 0.00687262067701709 -0.00576783563736732 -0.0145250122127062 -0.00398072546361166 0.0138896948004925 -0.0100915410738735 0.00660441491539313 0.000919482177858999 -0.00888154921942913 -0.000620825388394126 -0.00573380730810611 0.00514444135617331 -0.00607072646820159 -0.00139819646188787 -0.0100678629977105 0.000446261898674634 0.0239995331693803 0.0190538932348823 -0.0161267595018468 -0.0105766201876568 -0.0130885290822084 0.0144719478008614 0.0259037276382222 -0.0162052003076894 0.00504337940430236 0.000927992771863308 -0.00144407074034243 -0.00152431390913165 -0.00579869187343945 0.00492043718783908 -0.0309048690572738 0.0146186077085978 -0.0194827679518153 0.0137105880622948 0.00772457569168479 -0.0481260419593204 0.0454129743868913 0.0463409827638973 0.0103453052657756 0.059723870985094 0.00411862683113417 -0.0314209846094373 0.094091230900151 -0.0730390159061734 -0.00337639193501398 0.290238548124698 -0.0116545671476333 -0.15325641029408 -0.499906107734699 -0.21602054710093 0.309872301499277 0.17506182891915 0.0603550652324806 0.615801649427812 -0.00159677299691042 -0.000312612267685491 -0.000185930063108239 0.00131225956242602 0.019071861789953 0.0104192067044643 0.0243041444759228 0.00249731334704493 -0.0029951467589161
  52 1515.39204969593 ""  7.40540406589426 0 0 0.00573807562560711 -0.000167864705674813 0.0214739018147312 0.00212333941959662 -0.0227835616210489 0.0522431023527706 0.00368669039883309 0.0114453959117265 0.0233174526006897 0.00057541856370704 -0.0208522572416491 0.0116510067204756 -0.00456592961394373 0.0467820771828206 -0.0110656023765903 0.0341491653292306 -0.176028902943822 -0.430571187805173 -0.0871271449382851 0.38692522357473 -0.270938721018003 0.197818600365926 0.0798459495076139 -0.253634522775129 -0.0566157888422214 -0.188837929178888 0.157124931825423 -0.192417496419719 -0.0564191049358985 -0.316453865342971 0.00206278866654351 0.170390018398617 0.145368012094686 -0.113085867409345 -0.0891321999867901 -0.125410315586351 0.0917703758409294 0.219416998711968 -0.137471456098004 -0.00234382291537304 0.000674793513359927 1.72810423910567e-05 0.0001832066186073 0.000435371802036565 -0.000175351172963805 0.00531500129553548 -0.0012744782020769 0.000566605307472934 -0.00109213811390974 0.00124837822750608 0.00250215476544092 -0.00313365013591337 -0.00194474406418009 0.00127730202210756 0.00655279821637891 -0.00769004629570916 0.00761723989512229 -0.016055706977361 0.00551315732110798 0.00283275813908401 -0.0241440395826022 -0.0126253130810625 -0.00295041953543149 0.0314590348961764 -0.00731068918559121 -0.00689496658440298 -0.0146401523408553 0.00636674521030353 -0.0303121766448812 -0.00169766410722164 -0.00178468217930946 -0.0042794980224296 0.0174177362279327 0.000560916023735464 0.0227183848686064 -0.0154905394793791 0.0196358814359053 -0.0198357573430623
  53 1519.37168485364 ""  1.79393028092003 0 0 -0.0125256724086753 0.00166113916927911 0.0129687296665574 0.01462149805661 0.00325004393288744 -0.0390602710946239 -0.00379367771554057 -0.00299513319156147 0.021353541196354 0.0228415055242967 -0.0128828134666448 -0.0328086788492732 0.0129495772775801 0.0116167829600882 0.00836548921250941 -0.0276616470433833 0.0746153406702378 0.204938037313173 -0.000890163382976847 -0.173524522142859 0.093300377896441 0.175913884237565 0.0282339631129082 -0.233849473034969 0.0789665705846826 -0.0812297639946753 0.0822342157026542 -0.161211429994128 0.0741547786186535 -0.183386256316102 -0.256689948214205 0.397606114671637 -0.0598937688608276 -0.359142788705719 0.00150627366483786 0.455519736547547 0.25005999998464 -0.19276953392094 0.126006864463393 0.000629482349027522 -0.00030001614966269 3.38838160696502e-05 0.000114503873771303 3.38938812640874e-05 -0.000200465809862599 -0.000110173358033001 0.000371198903309968 0.000381683159938905 8.48375869358332e-05 0.000690423647875803 0.000242986803506813 -0.00191154574911293 -0.0023840729510542 -0.00132409538909775 -0.00645865124736177 0.002143778280464 -0.000124763800470502 0.00109947593420138 0.000326856333159444 0.000148557772662314 -0.00438021591581789 -0.00584739565633903 -0.00432569777673484 0.00468950203705945 -0.007002184281629 0.00261447408890213 -0.00200800632178041 0.00216269027688101 -0.0026486367938929 0.0025865421154386 -0.000323608264460683 -0.00416170010887002 0.023558300062142 -0.0113926605666491 0.0228799385987518 -0.0235858245302698 0.00725301894733095 -0.01022875425901
  54 1532.75722520005 ""  5.34768441940493 0 0 -0.000386526074513865 -0.000172623264042636 -0.000391869952019853 0.000854034181448028 0.000320813312502053 0.00137502469285595 -0.000403815058844268 0.000523079725417735 0.000417532207835741 -0.000270429525118156 -0.000552287945241344 0.000162826610662297 -0.000645545712462269 0.0023483721333715 -0.0020436248813255 -0.00557718386603388 -0.00510253962925599 -0.0116900671235552 -0.00466014929119828 0.0076664788831777 -0.00395482808812403 0.00454070074922768 -0.00451743509478074 -0.00743937208946837 0.00593902816980837 -0.00413611555321825 0.00464454699506733 -0.00313829173843381 0.00117345629394487 -0.00354480569453024 0.00120814654110162 -0.00109681201635711 0.0015958527577863 0.00353454027918385 0.000323483271033607 -0.00145356845601123 -0.000887748875867616 0.00209252626089862 -0.00161212494191867 0.105731153022023 0.0445801042764039 -0.0142088163153768 0.0100491027123262 -0.014533691020446 0.0140215663380409 -0.0814721427713771 0.0202638385617499 -0.0179347195481072 0.00921932553722578 -0.0087263259071068 0.00355532802591806 -0.307233788243465 -0.442597606955364 -0.16900586901041 -0.499092205669025 0.00998958854970936 0.318636554554213 0.134055920772247 -0.0753077213411502 -0.0253527169969097 0.097349016617286 0.0559395057324836 0.0310749656468135 -0.0453992589769033 0.105179713345923 -0.0392760185586753 0.0636257452128891 -0.0910254652078058 -0.00723265646476566 0.000556872794347976 0.000435348736467692 0.0015480986223121 -0.00276062355273576 -0.00471291652055955 -0.00481733651260621 -0.00424147366444748 -0.00120472383239989 -0.000792783657322296
  55 1687.62538742819 ""  12.8383760104331 0 0 0.00253752437828147 0.0275855315318688 -0.0020051440775397 -0.00265082996388416 -0.0034465942583456 0.00291222154037198 -0.00071322171800745 -0.00180068519239379 0.000928022524102226 0.00120072455087984 -0.000455792522436509 -0.00165941087310606 0.0400995409515221 -0.0235094377798878 0.0382627743839352 -0.0116142077514755 -0.00332437467982138 0.00745545419213057 0.0266495855166697 0.010313660114943 0.0026413833195893 0.00519298886107425 0.0100415932106354 -0.00596848019571904 -0.0107073784441384 -0.01641725705037 0.0119816876154829 -0.0039685709579761 -0.019935415156244 -0.0132752926608511 0.00708317075747941 -0.00279681967971104 0.00463661443688782 0.00171660113101718 -0.000740738463116751 -0.00279601562693687 -0.0086867964298554 0.00203917479928662 -0.00378457754094384 0.000256174402082256 -0.000157161124868494 -0.0015355035726778 0.00093745249032771 -0.000532948792382466 0.00100942016689971 -0.00260803904510597 0.00210212530006869 0.000403769204799663 0.000621994243227955 0.000986073364362818 -0.00125672839082037 0.00839407602818886 0.00735990855904787 0.0013129947468695 0.00673752418451514 0.00352076419120098 -0.010472005224015 0.0104692268086693 -0.00700998853062087 0.002113856945705 0.00670129299613504 -0.00667104065300331 -0.00966821660468805 -0.00999001818613093 -0.0139647457963313 0.0132416350360643 0.00437717794888049 0.000538282853976554 0.0155620602666759 0.061905363198797 0.0171559100899062 0.0213787054591412 -0.232208464277135 -0.330801608835899 -0.472318837236694 -0.699116832321468 -0.134003956010158 0.134358628324938
  56 3000.54718160175 ""  12.8176209530558 0 0 -0.00513253651138275 0.042550057950164 0.0582178613837513 0.00184112133298648 -0.0149468116504099 -0.0243361131914966 0.00119903778233706 -0.00366330618705327 -0.0111952175222768 -0.00233186234950595 0.000458383391840209 0.000713309033111275 0.0554392637137748 -0.513180914598604 -0.703497643871474 0.00588490916588988 -0.0359642780580952 0.00582892248356441 -0.0293587843274384 0.219798605767483 0.295397559883412 0.0374975100008264 -0.00088395950796481 0.0212806582540858 -0.0103009958953667 0.0666543943703061 0.0885982042382529 -0.0435567722891301 -0.0140369510577979 0.0241553769461308 0.0202235520202834 0.01278859118851 -0.0211598674109481 0.00695774932035183 -0.0249212975886902 0.00703955602670599 -0.00350650274795737 0.00158017895219645 0.00242352605925063 -0.000473723577282841 -0.000375171911324749 -0.000255945000063277 -1.58188716290254e-05 -1.71997710631606e-05 4.67551663702378e-05 5.84440016356e-05 4.69980883114627e-05 2.40264616692552e-05 9.96639414585974e-05 -0.000299251602956969 -7.66432210668494e-05 0.00247130301411819 -0.0013866717212173 -0.00245407657444808 0.00216279628607239 0.00629195566090392 0.00428213561981994 -0.000372977316159267 -0.000555880271751767 -0.000717578806205918 -0.000981553324019538 0.00257382484651024 -0.0024286839164033 0.0012249170656254 0.00201435789810599 0.00273859467820336 -0.00153267872251317 -0.000986923111471095 0.000430049535821551 0.00108042424347084 -0.00120084525782344 -0.00133631194924225 -1.19002840511781e-05 -0.00189029452707158 0.00661316596642387 -0.000563925590340054 0.0160271881398917 0.0143513581785436
  57 3016.89573813636 ""  35.7346259928488 0 0 -0.00115225280228952 0.0116008202492265 0.0149984576470765 0.00245349676336155 0.00378979991730075 0.0456363969786622 0.00339667582971853 -0.0331583214917964 -0.00173595214830056 -0.00182385641592969 -0.00105419548873478 -0.0125521753071432 0.0136478499285021 -0.131923229752854 -0.17748126945418 -0.0769194971391333 0.295462806974664 -0.0920062090714629 0.0494573932873016 -0.344054739468698 -0.454764317246377 -0.260681262302663 0.0255052887711457 -0.184775850437066 -0.0449062478094868 0.277677754657957 0.381507479709931 0.261288953225408 0.0887981562662307 -0.173820534964369 0.00797412392676642 0.00296220751542274 -0.00624992785302725 0.0281453119263163 -0.0806543139679157 0.0184745556840179 -0.0145575029384524 0.092631967452331 0.135988522568276 0.000532631877691303 0.00063900426386708 0.000472842195058563 3.17960647034607e-05 -6.43464925412455e-06 9.14765651142447e-06 -6.23255502621852e-05 0.000153878303102335 0.000157590309047702 0.000709688940669873 -0.000369370068774273 -0.00017202030286366 -0.00156602306593384 0.00112397569356124 0.00193646182844221 -0.00337607604461145 -0.00921076941362343 -0.00679862058172682 -4.13356948712202e-05 -0.00090949253968515 -0.00134538117378227 -0.00239086657294215 0.00652814717474208 -0.00661312029608229 0.00249144553738275 0.00348885280568904 0.00581101889007541 -0.00834778444478622 -0.00574681655345852 0.00266372493716577 0.000212833586751989 -0.000412624267610485 -0.000392122628572483 -4.66796940757369e-05 -0.000815797324753653 -1.99838596458732e-05 -0.00190459488770361 0.00403768048671234 0.00549578447042683
  58 3020.68005019698 ""  27.8914708681362 0 0 0.000661640593279748 -0.0115981907681813 -0.0174205255034567 -0.00154796643031466 -0.00319598486597317 -0.0418288623882281 0.00415319307555027 -0.0341286354209406 0.00889137512284699 -0.0045882017911117 0.00340593925760683 0.00698611181458907 -0.0142398686741633 0.140369165381712 0.196341306239278 0.069032943973919 -0.273171374173682 0.0869341822430298 -0.0471951958401618 0.31265488794121 0.415432871415823 -0.337202698414845 0.0319145224978775 -0.234168067611436 -0.0406315184741049 0.255237576756075 0.346690746094627 0.327472340532458 0.114096579935759 -0.212911997101376 0.0416319107594911 0.0287462223314594 -0.0379397202861753 0.00821631467024651 -0.0298186744684345 0.0103401221787531 0.00581594703032296 -0.0383141948930062 -0.056406384935736 -0.000562640918365548 -0.000592032028969243 -0.000389558178235868 -4.24824225274546e-05 4.04807745124046e-05 -3.7001847894046e-06 9.15666550550442e-05 -9.55592973929985e-05 -6.85095573057281e-05 -0.00026752334992486 7.3678711550651e-06 -2.14876894559047e-05 0.00216885904712167 -0.00132889383974985 -0.00241370177236959 0.00318722203704514 0.00862178428143708 0.00623719186037598 -0.000261729288979439 0.000283825514321898 0.000308740536163823 0.000581449257788868 -0.00161607958336193 0.00178820924492519 -0.000280496724595127 -0.000230678737305515 -0.000712413923640442 0.00265213469269868 0.00187112509040361 -0.0008458634919895 -9.96690168940101e-05 0.000146557851225879 0.000416082069624112 0.00180332981803517 0.000387721923984803 -5.26700342741748e-05 0.00383537810416245 -0.00232140244968081 -0.00221323737981636
  59 3027.71442831084 ""  41.9381090589667 0 0 0.000660391519161034 -0.00211908229962001 -0.00383530395758918 -0.00112325886819519 0.00536593722890341 -0.00673498592008716 0.00142926850403469 0.00648418788740316 0.00317667466126126 -0.0355670186544121 -0.0138944346766573 -0.0312451913736073 -0.0049884901656968 0.0299449817107641 0.0424494417023991 0.0246812881954767 -0.103235061296273 0.0334570123283205 -0.00713011509906855 0.037258215814031 0.0452953788325261 0.0192070022737116 -0.00119492573345682 0.0132358217117375 0.0104049511551469 -0.0606314583680224 -0.0823859635940313 -0.0443785415296298 -0.0158052670750149 0.0311445759515493 0.347026365971448 0.205564467231967 -0.301771162353467 0.131979374485202 -0.41898115016247 0.110154850290175 -0.061571300522958 0.377385166283719 0.56645601638334 -2.07486513243385e-05 -0.000140446243135712 -0.000128739864741312 -8.15657939440811e-06 5.01354341238943e-06 -1.70424433625665e-05 5.60996307914366e-05 -4.81635818508512e-05 -3.21274605654667e-05 -0.00211551847004671 0.00137062381138936 0.000359142480061432 -0.000612655404902827 0.000102197963581106 0.000343902355674682 0.000818100982929379 0.0016818404276293 0.00165468584946746 -0.000329803307159508 -3.16111882913063e-05 -0.000174376503323556 0.00833733531110305 -0.0220860678024699 0.022393038106906 -0.00816547086463141 -0.0108489617826191 -0.0185753941245822 0.0247039689725952 0.0168506007089476 -0.00783080535068514 -0.000308813147664925 1.09757703758929e-05 0.000341234233335026 0.000400199478022861 6.13451201380227e-05 -0.00142276207713852 0.000789821833726454 -0.000767626038043792 -0.00119018918532335
  60 3030.5374867287 ""  21.243059608974 0 0 4.8748545954851e-06 0.000577957114585983 0.000798111867761139 0.000147670070082199 -0.000462149861894464 0.00111431268360055 -0.00016454696041783 -0.000811304642879736 -0.000537089291364473 0.00179844217368636 0.000700291463649603 0.00136138075142461 0.000749504341062891 -0.00644431376243229 -0.00892245727771574 -0.00310795823976956 0.0128134096486516 -0.00414352210696232 0.00121309955618584 -0.00714071015042675 -0.0090582404418718 -0.00195386383921364 0.000290874144687028 -0.00149743004360449 -0.0013372699195059 0.00797608736296566 0.0109362787826145 0.00462737777392513 0.00150511926120101 -0.00325458056255671 -0.0177974075401635 -0.0105624984029714 0.0154621662954107 -0.00625349499186522 0.0199323447646283 -0.00531279897546854 0.00285694148670636 -0.0176449336148766 -0.0265926728080532 2.98260203454551e-05 -0.000529162115712755 -0.000128993268145606 0.000103065495897409 -1.5650696547934e-06 7.95765411992076e-05 0.00131058850840727 0.00148186581915212 0.00221870012407278 -0.0409732505598686 0.0263578874574189 0.00679898543679391 -0.000987977839186818 9.65107380918307e-06 -0.000835618405155908 0.00121234263427264 0.00606908248379445 0.00379523945857091 -0.0130861898376161 -0.0209585235290987 -0.0343268935076975 0.162168811033504 -0.428469686491305 0.435328755096162 -0.159636245711128 -0.208253159756719 -0.360279182398512 0.480010780059455 0.326994121461175 -0.152130717755123 7.41334668356886e-05 2.75777410077063e-05 0.000129396571773052 -0.000404602371534099 -4.75294560658965e-05 -0.000381325299036668 -0.000309054936395593 -0.00166728347589893 -0.000269563864360419
  61 3054.35595028871 ""  9.98972435441428 0 0 0.00132124895637974 -0.00697048574049825 -0.00765198276362014 0.0174489617970594 -0.0763742725082305 -0.00203922025371523 0.000620882143608332 0.00435750495149604 0.0111154999900571 -0.0102744519249047 0.0304840963536786 0.00348020199396047 -0.0088560260167568 0.0655882360492324 0.0913656668794547 -0.183274321175706 0.719768697434484 -0.260543691242848 -0.0288579519386273 0.197262834902384 0.288942065866909 -0.0475092788379942 0.00593090272463994 -0.0308355360492448 0.0107798390472292 -0.0626432124497906 -0.0858856855830551 0.030338252060343 0.0111541462205153 -0.0155598646256461 0.00983996936096634 0.0157665088906316 -0.00618325699612242 0.0980886486038253 -0.304398665432331 0.0873207744503715 0.0133867074656623 -0.0757739320960194 -0.123856266587401 -0.00136119438410176 -0.00101456978761917 -0.000235077755084803 -2.70906213636888e-05 7.68535018492335e-05 -5.24267136417776e-05 6.82736634045121e-05 -0.000178278552764996 -0.00014936567159787 0.000185738723030685 0.000130026248391644 -7.76217247750119e-05 0.00899772054775615 -0.00444973766094472 -0.00895169524605477 0.0051862996794941 0.0156932437207425 0.0108323654191002 0.000536349631221774 0.00151451870114207 0.00203367346235296 -1.93436636700066e-05 3.53891055181987e-05 -1.94147651379463e-06 -4.47967282063592e-05 -1.47851867020303e-05 0.0001232001143895 -0.00237942019564119 -0.00149219594460513 0.000829507110068874 -0.000183957124000482 0.00039616843576187 9.60523518623295e-05 -0.000582340386079258 0.00206557240299409 -0.000710000196503577 0.00198834921711525 -0.00255812428291094 -0.00231714870965417
  62 3080.19292016665 ""  11.8538712338542 0 0 0.00176782403130185 -0.00565159789497118 -0.00818688969241678 -0.000624469888598795 0.00209849277366138 0.0029298280908124 0.0474168519088793 -0.00926420883642116 -0.0636599740711368 -0.0195664680252333 0.0127065102696301 0.0259918283633345 -0.00670303966824078 0.064575588109703 0.0841019443011248 0.00190460432808539 -0.00224689038774361 0.00156248579529437 0.000194513587688411 -0.02314711815527 -0.0274505707319886 0.0166923069206548 -0.00268541924372071 -0.0100721562172889 -0.0399020250810389 0.323647872297411 0.419312992900609 -0.541840036270939 -0.206668107132197 0.350808206017264 0.176635181686271 0.110348706126269 -0.144519354385317 0.0367393826831332 -0.124144319274787 0.0418709426357284 0.0173132092780931 -0.138957029197353 -0.207845067726741 0.000666801943209053 0.000270636729952846 -4.15625714685945e-05 -9.40316704549822e-06 4.48362816938791e-05 -3.00299281295441e-05 -8.40433725162159e-05 -0.000146451501825146 -0.000192396372897034 -4.63978745099276e-05 -0.000249768466259631 0.000191383015110141 -0.00549689696117157 0.0029041664051692 0.00564796393119905 -0.0020127369530549 -0.00655425406814442 -0.00455843793984765 0.000576684133949133 0.00146991284957602 0.00204472173304642 -0.000908267872673838 0.00217330968653149 -0.00220643554378261 7.03111474769246e-05 5.33665094829614e-05 0.00025864362943777 0.00130269702718895 0.000810546677028765 -0.000357890786847648 -0.00050553934442814 4.22036545299398e-05 0.000462798899123621 -0.000999789513677399 0.00197118932950969 -0.00316756208297385 0.00199745081321819 -0.00203487858377234 0.00022591519057209
  63 3082.41076898072 ""  45.579689315421 0 0 -0.000859578189814777 -0.0019474087075786 -0.00232388612436615 0.000905550914969709 -0.00284885496396598 0.00387905135301932 -0.0652814037493307 -0.0129666257438483 -0.0233908025379743 -0.0268426667800573 -0.014938980097499 0.0413026323405853 5.74313968297936e-05 0.0177100712755404 0.0218376429252107 -0.0143088479679224 0.0542468975197731 -0.0194453609594869 0.00135743170230732 -0.018787782640427 -0.0241508374021742 0.507156434529834 -0.062736191754193 0.36081790242668 -0.0327739903784642 0.104982336837156 0.139971746350311 0.31011225903869 0.116687011828468 -0.221857599347024 0.347031634983843 0.203886204921172 -0.284152593653085 -0.0423859443741345 0.105921167706362 -0.0200462861754024 0.013738290247395 -0.134537102119515 -0.187446776221577 0.00259091559178411 0.000950887124687194 -0.000405444831808034 8.43114853482892e-05 3.09224504309002e-05 -2.63322534987865e-05 -0.000235312730281099 -9.79454949598039e-05 -0.000325728308779326 0.00150124766918554 0.0029143897458714 -0.00203298649328141 -0.0221859261151574 0.0117103660602211 0.0227749524239256 -0.0078873423107483 -0.0239615633526925 -0.0171267183006057 0.000824778419976543 0.0018032470232247 0.00262820891237256 0.00786882819474656 -0.0181954990387754 0.0184959901321971 -7.04149552266519e-05 -0.000168164145161939 -0.0014438349542225 -0.0257666506854614 -0.0166684014835425 0.00755979808266837 0.000506804228568366 0.000697839675543456 0.000241985237039861 -0.00120136896586219 -0.00217242444173034 0.00247954646107747 0.000488874934656872 -0.00538837614155905 -0.00271789599499521
  64 3083.3040235118 ""  73.3273240622864 0 0 -0.000254912472907686 0.00770223961366425 0.00976691467100758 -0.00447791365743304 0.0218229875795742 0.00964050137790255 0.0199818312562523 0.0140206485155395 0.0472989406550657 -0.0333486532201905 0.0220484395722095 0.0495206705712196 0.0108762891943468 -0.0798720509442457 -0.108386791884431 0.0370910683465002 -0.144006947607329 0.0531224583655436 0.0158925623125773 -0.117005089517233 -0.164027694777536 -0.340249609668359 0.0439140585844176 -0.231655267921606 0.0421986932401194 -0.239392182885219 -0.311102745678055 0.0569643426323096 0.022750184656819 -0.0231279403771374 0.308110534900844 0.192666306745232 -0.253058429600847 0.0552190410143595 -0.182733954421094 0.0653856785523532 0.0321767810710044 -0.273043608393515 -0.406282222043294 0.00468382738939006 0.00195101304649218 -0.000569685202009796 0.000158664585061034 -4.10350158789106e-05 5.81788935276562e-05 8.16066164078224e-05 0.00118324082425117 0.00146734544768973 -0.00122403953376228 -0.0019211532262298 0.000830321521419788 -0.0386813249327999 0.020354661889933 0.0399917334182983 -0.0145675452942726 -0.0444394789534137 -0.0318242140152437 -0.00577823430590013 -0.0123617157612642 -0.0187460392423566 -0.00407232191985105 0.00916080057813765 -0.00953309970695431 0.00170116694999993 0.00219840769791131 0.00461415217877348 0.0174491960958247 0.0113012120822099 -0.00530966637072488 -3.87399250700206e-05 -0.000587470904198339 -0.000501599886877754 0.000579745029336386 -0.000236300155125965 0.000206668931912583 -0.00354760885731607 0.00409502211963231 0.00130939828665126
  65 3085.11824178909 ""  17.460096913129 0 0 6.03327387722472e-05 0.000350978565284206 0.0004793519412558 -0.000257123449464435 0.00112821394495069 0.000195335655845426 0.00360457228251899 0.000969613045251817 0.00229566058157377 -0.000176282464659142 0.00092775467115314 0.000330647893943116 0.000323149375150841 -0.00376121060882064 -0.00513199828699577 0.00239346558657381 -0.00936131915983075 0.00335336516101192 0.000560342958482277 -0.00406899826564781 -0.00587390193775069 -0.0326911519401349 0.00412120020820069 -0.0230090471473328 0.00265322623146795 -0.0110349884765959 -0.0144902413069067 -0.0133543157710058 -0.00500434613992854 0.0100339699807702 -0.000784561585834055 -0.000106678683454871 0.000557551058115737 0.00227716435968225 -0.00661441082846223 0.00200630203624051 0.000545404172940874 -0.0042340314501622 -0.00662171301669547 -0.00580095766651817 -0.00155775865248572 0.000853109307052154 9.67166459561994e-05 -0.000478840125988386 0.000403314315532587 7.20351994963539e-05 -0.00107650118545003 -0.00378868691846886 0.0301394091849968 0.0647404736043701 -0.0498359841231503 0.0447228273206067 -0.02456542146874 -0.0466105985718693 0.0143540733681112 0.0465096038633585 0.0332082829421747 0.0104617820752228 0.021904757625188 0.0348600250446461 0.186550626423907 -0.435288750635473 0.446579296131285 0.00858843049909861 0.0174310789942658 -0.00769154528405805 -0.557149637072587 -0.357594914239794 0.161213179028339 -0.000122878159189647 -6.98015235544971e-05 3.98911891746322e-06 0.000784415314374916 0.000279852721294625 -5.93072917789837e-06 0.000808717790948663 0.000265791926048968 0.000204238079158811
  66 3087.72827213627 ""  28.4123920429474 0 0 -8.23385369128264e-05 0.000516585420198304 0.000666947728936024 -0.000556034399842542 0.00283780095405739 0.00209571277735401 2.2567408821411e-06 0.000547039647706033 0.00238259760019251 -0.00406836774477029 -0.00219059861070427 0.00689908728062668 0.00116083468996322 -0.0053746856144739 -0.00742283084719681 0.00274692049149309 -0.0117915883930685 0.00449140316401341 0.00264042091757663 -0.0218411874249886 -0.0300788670399272 -0.0112213556976477 0.00150263519597985 -0.0073025598327719 0.00169240463356739 -0.012036076239532 -0.0154403780858541 0.00943401205446408 0.00363432263161083 -0.00583727305278627 0.0535484724242305 0.0316434148806113 -0.0437493727606078 -0.00735707293144342 0.0193568981174377 -0.00372562971900706 0.00245015299627482 -0.0250440009207836 -0.0353018361082619 -0.0524688445234694 -0.0182230333242698 0.009850925854925 -0.00167194112870922 -9.06490152530383e-05 -0.000321554249298563 -0.00159851429955961 -0.0131274342778276 -0.0160272567169026 0.00194331264399759 -0.00288598213122591 0.0128408384708694 0.454204532512085 -0.239632863372633 -0.470797026139677 0.152626811019094 0.472146814705854 0.338823542028956 0.0670457504959256 0.137882663991308 0.211649711722852 -0.0260525293997271 0.0656726684217264 -0.0657302252074329 -0.0352813964556417 -0.0481729747603842 -0.0786713204608556 0.0353279195547933 0.0212949822505379 -0.00758520540147754 1.22302534404066e-05 -0.000280681998836658 -0.000298885745389523 0.00057370526972142 -2.34190071229214e-05 -0.000455962961924451 -0.000527022455278559 0.00339796804526374 0.00362684571529196
  67 3094.9727299676 ""  32.7233873320064 0 0 -0.000281240673347231 0.000531304958615629 0.000516971951587522 -0.00193188015411578 0.00878120605475504 -0.000399911501578898 -0.00879674256482023 -0.0014645358923809 -0.00357618064732378 0.00153490186469997 0.0275655806809012 -0.00786636847141814 0.0008130293327491 -0.00460388728293932 -0.00695186209176882 0.0226281274374858 -0.0843084668456674 0.0305353557824621 0.00218063618530197 -0.0184532942329679 -0.0266799562646604 0.0736277275512069 -0.00887089281739352 0.0521008199467331 -0.00415129690032843 0.0123850164266782 0.016873012735869 0.0371083593846991 0.0136744337189234 -0.0263819634788895 -0.108060141302389 -0.0574861201751459 0.0886181829845958 0.082383898211527 -0.240311711369728 0.0673573321824563 0.00609014911949916 -0.0326885695104366 -0.0610095722798128 0.0152312022860747 0.0103727679197775 0.0012747657346805 -0.000672967798669379 0.000551073934022258 0.000297440585776968 -0.016573340468524 -0.0354469538104265 -0.0520571441190595 0.0175600335457071 0.0129123989384548 0.0288271915177434 -0.102527365908157 0.0543344389165184 0.100720075042526 -0.051408755082986 -0.16924863121441 -0.117841268495743 0.190679154280648 0.400766900165981 0.612041226975864 -0.0230086858459477 0.0748944406610139 -0.0744125296496782 -0.124633455122291 -0.172635195682468 -0.294572052648153 -0.0723191348864025 -0.0517006267171694 0.0286064261108462 0.000101708240047135 0.000192729983341839 0.000377789450171871 -0.000345484053754222 -0.000361327014910797 0.000115495076379686 -7.64029978812356e-05 -0.00366513646676362 -0.00282115671758574
  68 3095.31705862759 ""  39.7928809174822 0 0 -0.00100984550991919 0.000841596260342957 0.000634677236626758 -0.00524188023884792 0.024058847056381 6.24599974860007e-05 -0.0249387437117711 -0.00430863799915929 -0.011259120500341 0.00226283137281057 0.0703547608873728 -0.0179583350734266 0.00226063793818676 -0.00681254961082762 -0.0109059635710644 0.0591347227394789 -0.22216678128497 0.0807107888679 0.00667837477925679 -0.0594497903994839 -0.0847491956946711 0.216094122117063 -0.0264821137542388 0.152856113143721 -0.012751107764345 0.0399779544617081 0.0536565527194767 0.0999607806311018 0.0370871757239729 -0.0719195962485945 -0.257307163898632 -0.135714084839689 0.211287746761842 0.211036860954804 -0.616432391445257 0.173470279480455 0.016336188496043 -0.091678640599914 -0.167618324375716 -0.00792884081649663 -0.00451357247691309 6.86283000841004e-05 0.00019340404800352 -0.000256539885814675 -0.000116921769135295 0.0063285662754951 0.0131857172864989 0.0194671120358769 -0.00661461817728981 -0.00482008661910907 -0.010980719828788 0.0582013248039619 -0.0309137265096785 -0.0583723033959444 0.0253837856142818 0.0825169447644558 0.057982546253953 -0.0709486086178247 -0.149363990573251 -0.227960291482873 0.00891175897883423 -0.0287878171648421 0.0286138283869961 0.047345932678844 0.0655554734525699 0.111804619213746 0.0267128536902353 0.0190970035846197 -0.0106471096905787 0.000159137122738706 -3.16589070645303e-05 3.41324030443728e-06 0.000330586441054812 -0.00102933664316275 0.000757435892686711 -0.000411867881953799 0.000357044732248174 0.000564463233827611
  69 3119.1831083846 ""  15.4738038704864 0 0 -2.30659137711389e-05 -5.16726669156958e-05 -4.94409701017753e-05 2.46005817061373e-05 -6.07925720625088e-05 9.28481564324169e-05 7.67043892043645e-06 5.54443476926786e-05 0.000169071162432436 3.1573229592428e-06 -7.0369796245663e-05 7.00757443190553e-05 -0.000154951785950424 -9.33976799848997e-05 -0.0003405717836778 -0.000329590460934188 0.00106792064004383 -0.000322302969261015 0.000117865296193491 -0.000387777980383623 -0.000371437862850424 -0.000579838513863179 -3.21356384314047e-05 -0.000368605816774872 0.000164114182154382 -0.000888863007797465 -0.00108638384525547 0.000605088516568282 0.000282196201634962 -0.000408493767071775 0.000350985012705519 0.000182535877776381 -0.000246496745480132 -0.000340336337675288 0.000951167281033849 -0.0002567223781916 1.57855558996008e-05 -0.000295135925250432 -0.000418439657117067 0.00142229103747783 0.0054725261716743 0.00426696258892546 -0.000358793790160956 0.000215280600984821 0.00038331739601973 -0.00994434307062991 -0.0200516887669446 -0.0299290186662044 -0.0456470908715676 -0.0266700829038235 -0.0584810486788439 0.0140939588752273 -0.00588018037932814 -0.016901860439446 -0.01336416856741 -0.0512926009322098 -0.0335375444958709 0.103437937221307 0.22801765271054 0.344838552210852 0.0671620293704123 -0.191701507758055 0.180050580199249 0.251597178196588 0.356462202403595 0.606996211398711 0.228927268802482 0.151635628271179 -0.0838771563583085 -3.98979242372483e-05 0.0002678698770292 -7.31706890235411e-05 -0.00104582426382282 -0.000359690140849224 0.00122568302610209 0.000426679675982641 -0.002142032589217 -0.00152866664086114
  70 3177.2378774625 ""  19.6008762894882 0 0 -9.44639650142054e-06 -6.22208341743043e-05 -0.000142511123337182 0.000188387391933421 -0.000776720206101611 -0.000638837184286741 -4.14374714664077e-05 7.94546207144048e-06 -5.46340700638754e-05 -4.94925214888113e-05 -4.70690624554695e-05 -5.93420589872185e-05 -9.87975849661635e-05 0.000848756167223186 0.00131934817330522 -0.00031803919982082 0.00124229888689839 -0.000864094188744344 -0.0010930970437283 0.00746644171891485 0.00996291042668595 0.000863923277813314 -0.000153908836985834 0.00059973425669417 -2.5663728893839e-05 0.000144965511643155 4.17004659884899e-05 -0.000224650971340502 -7.16507988591666e-05 0.000129346449530365 0.000345276246630316 0.000229030640484086 -0.000352583056229429 2.52333139215948e-05 -0.000237029611668095 6.09759659935119e-05 9.32286307601746e-05 0.000845956752228591 0.00139304105463658 -0.0192856707447016 0.0641138436599475 0.0680124970885309 0.000420269119359875 -0.000882249809274769 -0.000708192722799985 0.00168495367930025 0.00428469472346933 0.0058449127842792 0.00177379280005045 0.00109269721793149 0.00166222044723168 0.418411661093787 -0.208977447621186 -0.411871047089535 -0.195843199510305 -0.545111932220877 -0.388702889256761 -0.0270449378343088 -0.0467899301497758 -0.0644810015047549 -0.00211111161227417 0.00514770305779295 -0.00417590464963956 -0.00669743599517347 -0.0129428976633391 -0.0215395967237661 -0.00602775228569289 -0.00499456842556521 0.00140858943835156 -4.50266575690975e-05 -0.000119538050790685 -2.76134536279051e-05 0.000497161613661986 4.13482720505937e-05 -2.57739612633172e-05 0.000604385735793689 0.00201044044750934 0.000181621777650008
  71 3437.38420930497 ""  68.6200776791743 0 0 -0.000127444239999707 -0.00274614797080089 -0.000450508727838894 -3.60627659625054e-05 -8.68039384034459e-08 -0.00013680766718218 -9.29207268010734e-05 0.000297024348880163 0.000203737230564626 -1.46174069110784e-05 3.64054981940634e-05 0.000138052892745682 0.000808841297741363 0.00978529699688831 0.0144372736158651 -7.24679334483966e-05 0.00109705298006968 -0.00036522546924102 -0.000245252286730589 -0.000636530981245035 0.000405988655082603 0.00534321960702732 -0.00192224788651539 0.00383703707300659 -0.000428036800863891 0.000690465033790439 -0.0016729592336637 0.00116989774897186 0.00189066387272455 -0.00189461184068341 0.000407492866010724 0.000445118822895722 -0.000454632958921156 -0.000309124249463772 6.49581184055613e-05 7.15315092196456e-05 0.000295338074029682 -0.00056897027917469 -0.000747945072963 0.000472979688431869 0.00044948133582259 -0.000497609753510457 9.84651923717979e-05 -0.000461105347226062 0.000168416096383657 -0.000400058914931677 0.000328615771250748 -0.000602654420792429 -0.000122410723270604 7.18656531235741e-05 -1.1260029004399e-05 -0.00320599120712791 0.000304165867298347 0.00386714128214154 -0.00118468534285797 -0.00282710127760483 -0.000659590574211013 0.00135852696426122 0.000400979838943369 0.00364049081865517 0.000822341254068668 -0.00151877927550647 0.000406412921276859 -0.000238653690321596 0.000231547153182287 0.000646342864170766 0.00110416609694226 0.000609824618414132 -0.000347040984278249 -0.0267550033884617 -0.0416004035595451 -0.0291898398223902 0.369730937704868 0.0772006539999466 -0.278029426242798 -0.00135931922189705 0.518690051234272 0.675918354296407
  72 3521.2778106507 ""  20.8424265570001 0 0 0.000109163685170708 7.97403679619159e-05 -0.0022243715958095 -0.000141130052960343 -3.21173735926824e-05 0.000518602195293143 -0.000101408991509943 2.41494421995668e-05 7.59408478280624e-05 -6.60066205558471e-05 5.5146330697054e-05 -0.000139080755937211 0.000977339505082274 0.00755171585945687 0.0135120489728483 -0.000867133900737605 -0.000188440292035101 -1.16682365827685e-05 -0.00113898532105111 -0.000626577334509425 -3.09433368535281e-05 -0.000393561571409701 -0.000119969017154626 0.000421794503831699 8.11352810810595e-05 0.000353992604572955 -0.000831431051472972 -0.000332729757589026 -0.00148723186135958 0.00091155326373723 0.000709212621075398 4.9401060668341e-05 0.000122484566624925 0.000557749061576587 -0.00077429623594509 0.000371485056164179 0.000165886919573477 0.000271856809554882 0.000438520467543447 0.000185230024839043 0.000238114345238071 -0.000169159678070837 4.85839030504445e-05 -0.000261449915170606 3.88584480577478e-05 -0.000158631459471819 0.000168765316466389 -0.000259208524596747 1.76145212488793e-05 0.000128819534954028 5.58076763016274e-05 -0.00124435107495548 -0.000176049257925589 0.00150265369359173 -0.000660603136924625 -0.00135762972832547 0.000104043774902818 0.000429477609471981 -4.44720421020836e-05 0.00132215557996251 0.000308995318042323 -0.000764883754244565 0.000191504167885192 -0.000363566698878736 -0.000428356741993565 -0.00101235868951522 -0.000226124511680447 -0.000132876919596305 -6.72626558749597e-05 0.0466044367163396 -0.00836806782990165 -0.0587813619690039 -0.663720075460948 -0.184812849500464 0.484823349948243 0.0192554748986032 0.295215253163645 0.339842305180478
  :::
 } 
 m_exists[72] { 
  s_m_exists
  :::
  1 11111111111111111111111111111111111111111111111111111111111111111111111111111111111 
  2 11111111111111111111111111111111111111111111111111111111111111111111111111111111111 
  3 11111111111111111111111111111111111111111111111111111111111111111111111111111111111 
  4 11111111111111111111111111111111111111111111111111111111111111111111111111111111111 
  5 11111111111111111111111111111111111111111111111111111111111111111111111111111111111 
  6 11111111111111111111111111111111111111111111111111111111111111111111111111111111111 
  7 11111111111111111111111111111111111111111111111111111111111111111111111111111111111 
  8 11111111111111111111111111111111111111111111111111111111111111111111111111111111111 
  9 11111111111111111111111111111111111111111111111111111111111111111111111111111111111 
  10 11111111111111111111111111111111111111111111111111111111111111111111111111111111111 
  11 11111111111111111111111111111111111111111111111111111111111111111111111111111111111 
  12 11111111111111111111111111111111111111111111111111111111111111111111111111111111111 
  13 11111111111111111111111111111111111111111111111111111111111111111111111111111111111 
  14 11111111111111111111111111111111111111111111111111111111111111111111111111111111111 
  15 11111111111111111111111111111111111111111111111111111111111111111111111111111111111 
  16 11111111111111111111111111111111111111111111111111111111111111111111111111111111111 
  17 11111111111111111111111111111111111111111111111111111111111111111111111111111111111 
  18 11111111111111111111111111111111111111111111111111111111111111111111111111111111111 
  19 11111111111111111111111111111111111111111111111111111111111111111111111111111111111 
  20 11111111111111111111111111111111111111111111111111111111111111111111111111111111111 
  21 11111111111111111111111111111111111111111111111111111111111111111111111111111111111 
  22 11111111111111111111111111111111111111111111111111111111111111111111111111111111111 
  23 11111111111111111111111111111111111111111111111111111111111111111111111111111111111 
  24 11111111111111111111111111111111111111111111111111111111111111111111111111111111111 
  25 11111111111111111111111111111111111111111111111111111111111111111111111111111111111 
  26 11111111111111111111111111111111111111111111111111111111111111111111111111111111111 
  27 11111111111111111111111111111111111111111111111111111111111111111111111111111111111 
  28 11111111111111111111111111111111111111111111111111111111111111111111111111111111111 
  29 11111111111111111111111111111111111111111111111111111111111111111111111111111111111 
  30 11111111111111111111111111111111111111111111111111111111111111111111111111111111111 
  31 11111111111111111111111111111111111111111111111111111111111111111111111111111111111 
  32 11111111111111111111111111111111111111111111111111111111111111111111111111111111111 
  33 11111111111111111111111111111111111111111111111111111111111111111111111111111111111 
  34 11111111111111111111111111111111111111111111111111111111111111111111111111111111111 
  35 11111111111111111111111111111111111111111111111111111111111111111111111111111111111 
  36 11111111111111111111111111111111111111111111111111111111111111111111111111111111111 
  37 11111111111111111111111111111111111111111111111111111111111111111111111111111111111 
  38 11111111111111111111111111111111111111111111111111111111111111111111111111111111111 
  39 11111111111111111111111111111111111111111111111111111111111111111111111111111111111 
  40 11111111111111111111111111111111111111111111111111111111111111111111111111111111111 
  41 11111111111111111111111111111111111111111111111111111111111111111111111111111111111 
  42 11111111111111111111111111111111111111111111111111111111111111111111111111111111111 
  43 11111111111111111111111111111111111111111111111111111111111111111111111111111111111 
  44 11111111111111111111111111111111111111111111111111111111111111111111111111111111111 
  45 11111111111111111111111111111111111111111111111111111111111111111111111111111111111 
  46 11111111111111111111111111111111111111111111111111111111111111111111111111111111111 
  47 11111111111111111111111111111111111111111111111111111111111111111111111111111111111 
  48 11111111111111111111111111111111111111111111111111111111111111111111111111111111111 
  49 11111111111111111111111111111111111111111111111111111111111111111111111111111111111 
  50 11111111111111111111111111111111111111111111111111111111111111111111111111111111111 
  51 11111111111111111111111111111111111111111111111111111111111111111111111111111111111 
  52 11111111111111111111111111111111111111111111111111111111111111111111111111111111111 
  53 11111111111111111111111111111111111111111111111111111111111111111111111111111111111 
  54 11111111111111111111111111111111111111111111111111111111111111111111111111111111111 
  55 11111111111111111111111111111111111111111111111111111111111111111111111111111111111 
  56 11111111111111111111111111111111111111111111111111111111111111111111111111111111111 
  57 11111111111111111111111111111111111111111111111111111111111111111111111111111111111 
  58 11111111111111111111111111111111111111111111111111111111111111111111111111111111111 
  59 11111111111111111111111111111111111111111111111111111111111111111111111111111111111 
  60 11111111111111111111111111111111111111111111111111111111111111111111111111111111111 
  61 11111111111111111111111111111111111111111111111111111111111111111111111111111111111 
  62 11111111111111111111111111111111111111111111111111111111111111111111111111111111111 
  63 11111111111111111111111111111111111111111111111111111111111111111111111111111111111 
  64 11111111111111111111111111111111111111111111111111111111111111111111111111111111111 
  65 11111111111111111111111111111111111111111111111111111111111111111111111111111111111 
  66 11111111111111111111111111111111111111111111111111111111111111111111111111111111111 
  67 11111111111111111111111111111111111111111111111111111111111111111111111111111111111 
  68 11111111111111111111111111111111111111111111111111111111111111111111111111111111111 
  69 11111111111111111111111111111111111111111111111111111111111111111111111111111111111 
  70 11111111111111111111111111111111111111111111111111111111111111111111111111111111111 
  71 11111111111111111111111111111111111111111111111111111111111111111111111111111111111 
  72 11111111111111111111111111111111111111111111111111111111111111111111111111111111111 
  :::
 } 
} 
