# Supplementary material for: Cut-off Scale and Complex Formation in Density Functional Theory Computations of Epoxy-Amine Reactivity
Source: ACS Omega. 2021 Oct 25;6(44):29424–31. doi: 10.1021/acsomega.1c03229 (PMC8587129; doi:10.1021/acsomega.1c03229)
Supplement: Supplementary file 1 — ao1c03229_si_001.zip [file ao1c03229_si_001.zip › Final_structures/Primary/A2E1_A1E2_B3LYP-D3_CC-PVTZ-F_canonical/Amine_frag2_reactant-3_isomer2.vib]

{ 
 s_m_m2io_version
 :::
 2.0.0 
} 

f_m_table { 
 i_j_atom_total
 :::
 26
 m_column[83] { 
  s_m_data_name
  s_m_column_name
  i_m_width
  b_m_visible
  s_m_units
  :::
  1 r_j_Frequency  "Frequency"  10 1 "" 
  2 s_j_Symmetry  "Symmetry"  10 0 "" 
  3 r_j_Intensity  "Intensity"  10 1 "" 
  4 r_j_Raman_Act  "Raman Act"  10 0 "" 
  5 r_j_Raman_Int  "Raman Int"  10 0 "" 
  6 r_j_x1  "x1"  10 0 "" 
  7 r_j_y1  "y1"  10 0 "" 
  8 r_j_z1  "z1"  10 0 "" 
  9 r_j_x2  "x2"  10 0 "" 
  10 r_j_y2  "y2"  10 0 "" 
  11 r_j_z2  "z2"  10 0 "" 
  12 r_j_x3  "x3"  10 0 "" 
  13 r_j_y3  "y3"  10 0 "" 
  14 r_j_z3  "z3"  10 0 "" 
  15 r_j_x4  "x4"  10 0 "" 
  16 r_j_y4  "y4"  10 0 "" 
  17 r_j_z4  "z4"  10 0 "" 
  18 r_j_x5  "x5"  10 0 "" 
  19 r_j_y5  "y5"  10 0 "" 
  20 r_j_z5  "z5"  10 0 "" 
  21 r_j_x6  "x6"  10 0 "" 
  22 r_j_y6  "y6"  10 0 "" 
  23 r_j_z6  "z6"  10 0 "" 
  24 r_j_x7  "x7"  10 0 "" 
  25 r_j_y7  "y7"  10 0 "" 
  26 r_j_z7  "z7"  10 0 "" 
  27 r_j_x8  "x8"  10 0 "" 
  28 r_j_y8  "y8"  10 0 "" 
  29 r_j_z8  "z8"  10 0 "" 
  30 r_j_x9  "x9"  10 0 "" 
  31 r_j_y9  "y9"  10 0 "" 
  32 r_j_z9  "z9"  10 0 "" 
  33 r_j_x10  "x10"  10 0 "" 
  34 r_j_y10  "y10"  10 0 "" 
  35 r_j_z10  "z10"  10 0 "" 
  36 r_j_x11  "x11"  10 0 "" 
  37 r_j_y11  "y11"  10 0 "" 
  38 r_j_z11  "z11"  10 0 "" 
  39 r_j_x12  "x12"  10 0 "" 
  40 r_j_y12  "y12"  10 0 "" 
  41 r_j_z12  "z12"  10 0 "" 
  42 r_j_x13  "x13"  10 0 "" 
  43 r_j_y13  "y13"  10 0 "" 
  44 r_j_z13  "z13"  10 0 "" 
  45 r_j_x14  "x14"  10 0 "" 
  46 r_j_y14  "y14"  10 0 "" 
  47 r_j_z14  "z14"  10 0 "" 
  48 r_j_x15  "x15"  10 0 "" 
  49 r_j_y15  "y15"  10 0 "" 
  50 r_j_z15  "z15"  10 0 "" 
  51 r_j_x16  "x16"  10 0 "" 
  52 r_j_y16  "y16"  10 0 "" 
  53 r_j_z16  "z16"  10 0 "" 
  54 r_j_x17  "x17"  10 0 "" 
  55 r_j_y17  "y17"  10 0 "" 
  56 r_j_z17  "z17"  10 0 "" 
  57 r_j_x18  "x18"  10 0 "" 
  58 r_j_y18  "y18"  10 0 "" 
  59 r_j_z18  "z18"  10 0 "" 
  60 r_j_x19  "x19"  10 0 "" 
  61 r_j_y19  "y19"  10 0 "" 
  62 r_j_z19  "z19"  10 0 "" 
  63 r_j_x20  "x20"  10 0 "" 
  64 r_j_y20  "y20"  10 0 "" 
  65 r_j_z20  "z20"  10 0 "" 
  66 r_j_x21  "x21"  10 0 "" 
  67 r_j_y21  "y21"  10 0 "" 
  68 r_j_z21  "z21"  10 0 "" 
  69 r_j_x22  "x22"  10 0 "" 
  70 r_j_y22  "y22"  10 0 "" 
  71 r_j_z22  "z22"  10 0 "" 
  72 r_j_x23  "x23"  10 0 "" 
  73 r_j_y23  "y23"  10 0 "" 
  74 r_j_z23  "z23"  10 0 "" 
  75 r_j_x24  "x24"  10 0 "" 
  76 r_j_y24  "y24"  10 0 "" 
  77 r_j_z24  "z24"  10 0 "" 
  78 r_j_x25  "x25"  10 0 "" 
  79 r_j_y25  "y25"  10 0 "" 
  80 r_j_z25  "z25"  10 0 "" 
  81 r_j_x26  "x26"  10 0 "" 
  82 r_j_y26  "y26"  10 0 "" 
  83 r_j_z26  "z26"  10 0 "" 
  :::
 } 
 m_row[72] { 
  r_j_Frequency
  s_j_Symmetry
  r_j_Intensity
  r_j_Raman_Act
  r_j_Raman_Int
  r_j_x1
  r_j_y1
  r_j_z1
  r_j_x2
  r_j_y2
  r_j_z2
  r_j_x3
  r_j_y3
  r_j_z3
  r_j_x4
  r_j_y4
  r_j_z4
  r_j_x5
  r_j_y5
  r_j_z5
  r_j_x6
  r_j_y6
  r_j_z6
  r_j_x7
  r_j_y7
  r_j_z7
  r_j_x8
  r_j_y8
  r_j_z8
  r_j_x9
  r_j_y9
  r_j_z9
  r_j_x10
  r_j_y10
  r_j_z10
  r_j_x11
  r_j_y11
  r_j_z11
  r_j_x12
  r_j_y12
  r_j_z12
  r_j_x13
  r_j_y13
  r_j_z13
  r_j_x14
  r_j_y14
  r_j_z14
  r_j_x15
  r_j_y15
  r_j_z15
  r_j_x16
  r_j_y16
  r_j_z16
  r_j_x17
  r_j_y17
  r_j_z17
  r_j_x18
  r_j_y18
  r_j_z18
  r_j_x19
  r_j_y19
  r_j_z19
  r_j_x20
  r_j_y20
  r_j_z20
  r_j_x21
  r_j_y21
  r_j_z21
  r_j_x22
  r_j_y22
  r_j_z22
  r_j_x23
  r_j_y23
  r_j_z23
  r_j_x24
  r_j_y24
  r_j_z24
  r_j_x25
  r_j_y25
  r_j_z25
  r_j_x26
  r_j_y26
  r_j_z26
  :::
  1 11.2911158688613 ""  1.61414730399849 0 0 0.019485723164707 -0.00452138592545045 -0.0297862167801207 -0.0200601453219014 0.0160243118140127 0.0185810736608683 0.0119513793129085 -0.0430216145446763 -0.0736561061593214 -0.0836387329230441 -0.0109072940869023 0.0229252264410745 0.00927327232026495 -0.0140759103809557 -0.0357868512616522 -0.00898286869674678 0.0452243983726214 0.0478365948127776 -0.0109998373960124 0.0247510755075982 0.0239980302015029 -0.0312435049567954 -0.066504982398355 -0.0788646177386222 0.0208097852393943 -0.0343392326819466 -0.0676056862451572 0.0430728790273554 -0.0565102761824293 -0.108332752857654 -0.109559403895643 0.00658697410853808 0.0590618723623901 -0.0969588594409301 -0.039287672073157 -0.00372141505393226 -0.0939142599163701 -0.0205850841946169 0.0171452682839103 -0.111318078653536 -0.0346669749302538 0.0294489369771192 0.0223501122635075 0.0324953244067064 0.059217818683453 -0.00584658898662154 0.0205629511429929 0.0569766228341191 0.080067111943795 -0.00218865067862015 -0.0510432750642357 -0.201300483748982 -0.0296638447538637 0.104896330371934 -0.125735470754466 -0.094321367896042 -0.0749036442937357 -0.0216808101407035 0.0654415588251315 0.154848900376998 0.0507390046296849 -0.0352988957703611 -0.0708731258252549 0.0877634950108838 -0.0471048309470964 -0.11921646879383 0.167425353270536 0.0606701022362143 -0.0412062501694716 0.0776998562488462 0.0264483533008057 -0.0260282787742531 0.10223591055601 0.0116296088462153 -0.0542740814188669 0.0868771042868175 0.0393343068327234 -0.0150150261997907
  2 27.0527236372295 ""  1.36930059295831 0 0 0.026939932445224 0.047640405598813 -0.0288582353508237 0.0231612310575619 -0.050987356247172 0.0490368971832157 -0.0866215000221611 0.104967453584183 -0.0928839166974384 0.0308557933483127 -0.0336309535627123 0.0359892756126822 0.111479700783221 0.095335439754462 -0.050643750371477 0.104830054233778 -0.094957247863402 0.0927723912962305 -0.0671033021536264 -0.0978675530511777 0.0769760973660531 -0.0953750160127807 0.127766147423925 -0.113592206190532 -0.172331347182907 0.0628768460197582 -0.0669769674273883 -0.0781099975996791 0.167025357470661 -0.146913442219735 0.0340314388973581 -0.110141090538444 0.097021703179535 -0.0568972749077947 0.0058239612337676 -0.00527743388428065 0.122600061138341 0.0159769072638885 0.00666371377073266 -0.00750703611098006 0.000472390069735259 -0.0210412216707087 0.0523232596157513 -0.0413573395135447 -0.00422420408111186 -0.0235226467252205 -0.0365715311761377 0.0367584483523526 -0.0585514856063212 -0.0197327370400404 0.0382548557181339 -0.00635551540456942 -0.00520461933462591 -0.0143155779300029 -0.0205424674031231 0.0407773693000265 -0.0655789856152049 -0.0323797678414008 -0.0688039221542273 0.0847410630483637 -0.122624758812972 -0.00236670186189624 0.0607669360979912 -0.0446571393048425 0.0130216101493381 -0.0167172312708485 -0.0338243516071152 -0.0570592750251141 0.073219153299581 0.0433076887946775 0.0264768368505417 -0.00988065272052812 0.0445259326432408 0.0409735918795501 -0.0292637682064783 0.0146678238327133 0.0105564161162221 0.0159792751133947
  3 36.3092591954367 ""  0.911385006862553 0 0 -0.000211106821159733 0.0448037043494553 0.0307984118592143 0.023000505306844 0.00400352713753611 0.0235088633262352 0.0208265320042656 0.00730036933960472 0.017581151173609 0.0596250900813824 -0.0716571378932913 0.101134900282079 -0.00713951694463701 0.0637331189875754 0.0838023508829476 -0.00488913283140862 0.0541066588137184 0.0317489004251834 0.0415940474787866 -0.0204244513670841 -0.0515024667917025 0.0388374468713611 -0.0265967300729347 0.0509302049010358 0.0313281917530345 -0.00983254912904138 -0.0294519731225702 0.00788747245025787 0.0303520871532416 0.0203198921174274 0.0748665653711495 -0.0915116522760949 0.0883455217678658 0.0985264072132725 -0.129172907168458 0.0956297531399837 0.0342504594708224 -0.0529349641340807 0.180459890536745 -0.000997420337322551 -0.0587852505606784 0.0187722843875825 -0.0257192539019739 0.0208167333428226 0.0090348349310686 -0.0157263461591859 -0.0312201471326682 -0.0610872214034441 -0.0268373756105492 -0.0142979871704937 -0.124962277884547 0.0126055874465599 -0.0941666257496184 0.0544892683457878 0.00206460720210036 -0.0659183414447641 0.0303188030113988 -0.0125471574972121 -0.0473050812195489 -0.0816207877311875 -0.0104017158002848 -0.065727306605894 -0.165178059434594 -0.0307626149269951 0.00282889168761064 -0.0930342128057532 -0.0482262415509113 0.0332973162481201 -0.164104488176605 -0.0336301024405791 0.0952507721008005 -0.0139854490629105 -0.0434882555908992 0.104203417973689 -0.0061683144843322 -0.0196525924707346 0.0883130715024068 -0.0624729095304568
  4 59.9236426739139 ""  1.27650546697168 0 0 -0.000639432582328224 0.0138436813436695 0.0473874387827411 0.0103523901559499 0.0263481202264003 0.0221652095798555 0.0204736240605962 0.0170878087014676 0.0730902018945083 0.0272867582825954 0.0254132033244413 0.0284101539695504 -0.0111869190275125 0.00817698352690787 0.0505247912633139 -0.00937926313013379 0.0298348271606479 0.00709607194476214 0.0263264861319553 0.0317117300056895 0.0112314614509118 0.031471907185182 0.0223498820473189 0.074998296870148 0.0334530095190668 0.0247512102606276 0.0716135621473144 0.0118091628646036 0.00463788673027932 0.0933997187401904 0.0344910489525808 0.0361798936854513 0.0046718593979287 0.0521908983018594 0.0213786661030176 0.0444020978495658 0.00879679541669085 0.0184972685223839 0.040970691719115 -0.11140202087831 0.00101922180264131 -0.128356620142583 0.040916116740638 -0.054848064926122 -0.0886240451433127 -0.0206721777553889 -0.00226732452963079 0.00509449304207751 0.0443109708181596 -0.0326994809209166 -0.00217032286579797 -0.195336553892735 0.0430829420142165 -0.109093942366022 -0.13100731958331 -0.0214736628263325 -0.238211499249904 -0.0396469908776016 0.0380351764200674 0.120555450412225 -0.0119588122915186 0.00521241267897444 0.0341664811700508 0.0573207071183417 -0.0741292434338677 -0.0973273595819441 0.137279203129707 -0.0499835605192074 0.0576662247355666 -0.0162137595503275 0.00931295284325957 0.0452053813180968 -0.0217880412441908 0.0328132250021737 0.026051555820328 -0.0362676230258417 -0.0103955755758542 0.0425169211254056
  5 91.0665835494302 ""  2.49915892462568 0 0 -0.0400109406262597 0.0399231143566014 -0.0442843849283616 -0.0213032832593299 0.0464946769752724 -0.0809108926040514 -0.0234681861608377 0.0492366023061218 -0.0194613414963287 0.00583042877911542 -0.0755665643820522 0.033991748785325 -0.0483574942816659 0.0367392246022512 -0.0383528544924309 -0.0974472950856145 0.143713242277973 -0.0847190165165767 0.0541117025887994 0.0415785555356638 -0.193444950953671 -0.0337971478158364 0.0661301338464891 -0.0371481027086155 -0.0106797959092859 0.0697853280052693 0.00495396696467022 -0.0168919762408119 0.0196606206322324 -0.00876882304796667 0.0177906556644741 -0.024336348404926 -0.0349934817833923 0.140799482198656 -0.197467823096515 0.0608158415957306 -0.119667202575069 -0.100379684699658 0.168222836384785 0.0124319496167959 -0.0108563931577176 0.0143976728740828 -0.0174943781661089 -0.0439690796397271 0.0085121355132752 0.0492341289538651 0.00325279760377636 0.0355149149401796 0.0951950164019863 -0.028522894746148 0.0907420403385298 -0.00684647209216313 0.030088464914714 -0.023651466645187 0.0220346517079338 -0.0484931049947681 0.0432760049219349 0.0541621333546211 0.0524843230999203 0.0128566248847281 0.106599370037717 0.0117553350726756 0.118508201168893 0.0923633681830586 -0.0656191147702345 0.0789866412735501 0.113083372815457 -0.0510108842586528 0.11355552608503 -0.060163347761203 0.0273451773756921 -0.0443500782584853 -0.057448073996392 -0.0105027071904782 -0.00450210116870339 -0.0238806443101856 0.0584486104014143 -0.0515560016066381
  6 111.91232521257 ""  4.04267008739651 0 0 0.0281819631008012 -0.0154166013346626 -0.0237766626717325 0.00931748780643563 0.0504470470922077 -0.0425780948314013 -0.000718603951459745 0.067975135670765 0.0247247926518694 -0.0319154824655345 -0.056856042047064 0.0397640463091489 0.0391586550134522 -0.0459156295976023 -0.111122884644441 -0.0633269503838963 0.14959456638016 -0.0413242438500719 0.102674665418991 0.0759390478551018 -0.117546555799645 -0.0718392380483713 0.159365687956189 -0.0772595272402863 -0.00432089777155965 0.138354891851041 0.169088893987069 0.0490592810706403 -0.0294794353178947 0.0204021763289625 -0.048187385433369 0.0781426709391749 -0.0468487848194411 0.141165066391367 -0.19415365832124 0.0853381484933534 -0.222022701047864 -0.137940196379237 0.147173876457099 -0.00149084452173588 0.0164001048489938 -0.00574502411811482 0.031150958755039 0.0304117832794186 0.0018318703869065 -0.0280197789632626 -0.000119845641889735 -0.00742595406291695 -0.0619941722028528 0.0228757674064234 -0.0463991197431399 0.0106211045186152 -0.0116123737698597 0.0213564964689313 -0.0103939288039367 0.0487873430190794 -0.0335922668741546 -0.0332135239944425 -0.0374082726644225 0.0185025987027998 -0.0774236066941499 -0.00253385794362553 -0.0626232469837321 -0.0579273650502874 0.0482672665288524 -0.0489397320538435 -0.0676983507397421 0.0350466075058147 -0.0568252978447373 0.0591540609646921 -0.111986586237312 0.0497075373456666 0.0496452472673216 -0.0649640563487203 0.01290569602257 -0.0206647712721962 -0.151885577198649 0.133095729456082
  7 123.143407792906 ""  8.70727048245522 0 0 -0.0594112279612543 -0.0145417515856563 -0.000242123044199864 -0.0298297144747788 -0.0277970337924786 -0.0395492248170108 -0.0339928185363032 -0.0167527622024255 0.0268582712757159 0.0287274943335156 -0.012859742206273 -0.0368762245114037 -0.0686270256181382 -0.00947992869691755 0.0245245456822449 -0.0456667024402632 -0.0460936993228551 -0.0656889818249037 -0.0309278859242543 -0.0353129471410516 -0.0531319576295478 0.00492620207938868 -0.0222382371522142 0.0510192091515987 -0.0248967811409552 -0.027080049254509 -0.00513985747308865 -0.0607940776133132 -0.00309382549839865 0.0557634170825979 0.0526603716787136 -0.0356907708663853 -0.0640624851409711 0.0368627774253248 0.00884286309551737 -0.0177267791440965 0.0422571497744037 0.00142318767417012 -0.0260972524127949 0.0128139816178879 0.0145589204799912 0.0120806535101577 0.159801371249476 0.030984299022174 0.0476650878511726 0.0196611541777926 -0.00541662342443596 0.0648093250369613 -0.0108239265633263 0.0303939687722559 -0.0508544341092056 -0.012997676359733 -0.0229894970315188 0.0872312747618211 -0.0141724521740147 0.0568284452535627 -0.101781263437078 -0.00149057962636735 -0.0580244643296903 0.183469983756037 -0.104448625498555 -0.0198457366414084 -0.0735019416146298 0.00850993294042783 0.0757669890453538 -0.126996477428332 0.0407630827967955 0.0578600681530397 -0.039566210601632 -0.0921707731432598 -0.00246264014135994 -0.0171333513865218 -0.106139770991549 0.0290983074168594 -0.0258957866497572 -0.103855972593531 -0.0215370932498257 -0.0377721379643326
  8 232.316008633231 ""  0.24894394290525 0 0 -0.0215769935406462 0.00803157630170347 -0.0166340875261522 -0.0199535682287079 0.031713402442702 -0.0354884073184176 0.0191567705328893 -0.000746757678089104 0.0210879127191837 0.0128393218252788 -0.0213008694019029 0.0175763647441484 -0.0526199137339189 -0.0208607199050318 -0.0346087473110885 -0.0363888044774026 0.0629560883151456 -0.0297036095956877 -0.00484743284091168 0.0198255547441695 -0.0790408342912308 -0.190626762774186 0.0718576476351782 -0.138193706471188 0.115590476617481 0.174770381970842 0.245331491270414 0.160798600984921 -0.251149392338722 -0.00957449705559684 0.0302938006549718 -0.373795213738853 0.293889299946548 -0.321583981701288 0.0458006496193157 -0.189699931484228 0.369746578394576 0.21568563420507 0.00115170576215797 -0.00568206488969852 0.0115717687957284 -0.00670159082500701 0.00650432278886499 -0.0105951920694551 -0.00237481753643191 -0.00532590070456279 0.000366734351942957 0.0149004475211861 -0.00021690308190989 0.00107680785448178 -0.000817181101595652 -0.0068963467204452 0.0179030485050278 -0.0141381677612181 -0.00789499747626292 0.0198270648144484 -0.0140266081968249 -0.00668469606617614 -0.00167983819614538 0.0233815290647226 0.146145923892929 -0.0728671625835007 -0.0776633513689257 -0.0307569617926057 -0.0213713871339773 0.151173241829451 -0.10169413372679 0.0949228311144655 -0.110507779255463 0.00126845358132942 -0.0111184917615078 0.00395956991522778 0.0229638004539793 -0.0569230739251199 0.0184756555959754 0.0407800714089303 0.032045080005354 0.0187810777256451
  9 235.37546000955 ""  2.75726797217308 0 0 -0.0011636424604498 -0.000703885230149138 0.00514664761270699 0.00102474942499769 -0.00796522042062985 0.00707985598371198 -0.0166995032999368 -0.000917676107912479 -0.0142585269097485 0.00936449853938773 0.00813993883337349 -0.00447185036538717 0.00571879493190124 0.00769528954874737 0.0124632483153542 0.00157059338066808 -0.0180193578872122 0.000467135428737503 -0.00184066115567042 -0.00611318714284578 0.0146937537497937 0.057584251134375 -0.0280408922292061 0.0432590167253492 -0.0547483278693467 -0.0672064127182625 -0.0973209390125936 -0.0673563131564313 0.0943247880378369 -0.00737029591641015 0.0129189183877568 0.118162156598645 -0.108556481020997 0.129510311447096 -0.0139548981206122 0.0713101486671507 -0.109753265550344 -0.0659963152401281 0.0122806306699823 -0.0173754396940598 0.0300054719380418 -0.0193984550233325 0.019739733607469 -0.0336782661048354 -0.00622587966404298 -0.0141011436752856 -0.00146349406249853 0.04390408256874 0.0015090444189104 0.000273915908575226 -6.5101318762567e-05 -0.0229622209533478 0.0489657359206393 -0.0398695108274978 -0.023882676602137 0.0517269841546047 -0.0421445312491877 -0.0181396422693034 -0.0062519832941748 0.0691467336998243 0.435214161547794 -0.216764675238772 -0.226208201234363 -0.0889322750871392 -0.0641848901196768 0.450660873774296 -0.299817307709376 0.276456588431302 -0.324098386278522 0.00415918637858814 0.0066503088536008 0.00199928838046142 0.0317831808358136 -0.072802717381895 0.0438312993183319 0.0878681621577413 0.0782219891528754 -0.0150827286191895
  10 274.527641077061 ""  0.174764720561926 0 0 0.041656571705029 -0.000584423634348479 0.00390641972337374 0.0473084985775779 -0.0769096651008079 0.0395106841050399 0.0389298646010923 0.0440386598099315 0.047163838026195 -0.0677997247492225 -0.0250959553919802 -0.0405175455877613 0.0684274107448117 0.0425290984840492 0.0608025841747312 0.128649975771707 -0.124499331956383 0.0811805977180574 -0.0342656292017069 -0.0906951235660078 0.120323203497472 -0.17216145183121 0.178004330735964 -0.156610048355162 0.101129723748877 0.230910484670415 0.337727144394092 0.182452647255219 -0.216393282116323 0.021236548901811 -0.130659239012525 0.15727761840665 -0.0778783992300642 -0.00061180852879255 -0.0366100379443024 0.00153444188166827 -0.196382020095495 -0.150752465841534 -0.123350902242127 0.000239240603057679 0.00165002093980417 7.77719099121085e-05 0.00258173781418889 -0.00787663387133932 0.00137734535621618 0.0038302244622102 -6.22335772689752e-05 0.00828168744700438 0.00519512927533415 0.0014158563533783 0.00113353620959503 -0.00172501094219686 0.00620424116042593 -0.00411339161432539 0.000269102882925002 0.00110762924627561 -0.000183702061410327 0.00346891331395953 0.00111458150321693 0.0113813837631423 0.0339925070836367 -0.0206783746173002 -0.019597957917081 -0.00106986215281913 0.00229665735842048 0.0335854609565412 -0.018228339152341 0.0260423610673778 -0.0258834855986861 -0.0502601576284591 0.0485675995531113 -0.0580941254145157 -0.0884994443132799 0.0882390588042461 -0.0332815213975439 -0.0432846029977662 0.0174926413142859 -0.150679054711506
  11 283.005365548687 ""  1.13061505268641 0 0 0.0514219050443806 0.017398578694668 -0.0207638155314581 0.0434689677672171 0.00630565459799058 -0.0066477663278551 0.0687322967485957 0.0624063130519797 0.034250616852439 -0.0989639645694447 -0.0434128671598668 -0.00154137873430661 0.0674065869827613 0.0305768772684149 -0.0153433747961751 0.0645666565151034 0.0515105455527222 0.0423424846016087 0.0442120153785647 0.0125247384926338 0.00368357905037974 0.333026797297472 -0.00271179652806007 0.211781706147194 0.00814153149529961 -0.103044274102076 -0.214794203220856 -0.118786778764571 0.296540592685093 0.141887232835219 -0.168816639997124 -0.132723372690591 0.214582791749381 -0.287601757348841 -0.0555879314018997 -0.150977732548556 0.0313327288380305 0.0184999992187818 -0.0622482604729346 0.000630791695113674 0.00398448947160868 -0.000549385493198991 0.00554426362112769 -0.00713764388060512 0.00182684915697625 0.000964462817068802 -0.00125635558218337 0.0100245323507974 0.00260016693989308 0.000371778797623308 0.00015175583562906 0.000351002468188948 0.00652255560127614 -0.0034482672015114 -8.5161066827246e-05 0.007523768885264 -0.00198684779965014 8.72161093454718e-05 -0.00181067894376864 0.0160889826061848 0.034934840396685 -0.02386860997957 -0.0226437372129685 -0.0037059967340174 -0.00169464891727446 0.0319918095682397 -0.0197411227283001 0.029166870480815 -0.0287870795942757 -0.0459762583964203 -0.0357544422312622 -0.024327402963664 -0.115985186428581 0.0564374314364847 -0.00408623971217965 -0.138358222422806 -0.123101815516344 -0.0267269745477304
  12 356.682591315807 ""  50.3026014665732 0 0 -0.0220360786651789 -0.0108300854682012 -0.00623687973672709 -0.0171929467318632 -0.0351645086455745 -0.018945096670601 -0.00298415447899042 0.0403979675349838 0.0639617503870172 -0.0202219348643575 -0.0393648523143626 -0.0287160293425605 -0.0317977746895163 -0.00878656448993576 0.0107105977405661 0.000230987883801454 -0.0433085028010076 -0.0104794757111953 -0.0429020095137272 -0.0499312643997858 -0.0120785813119414 0.114432631971926 0.0932058732985336 0.0847189185328849 -0.0301522050025743 0.00764665598396588 0.0316581882494771 -0.0907752434096903 0.099910573490138 0.147890799321036 -0.0256076913312545 -0.0486240470662597 -0.010707247749314 -0.0367676215925793 -0.0344332110837219 -0.0394153901883457 -0.00616402053459397 -0.0347723898879006 -0.0386620527763057 0.0011384007083331 0.00776692672936284 -0.000619688985786533 0.00264403997448278 0.0129122792219163 -0.00248669295460287 -0.0116116611059432 0.00204241604341087 -0.00715086111959471 -0.00280600290691177 -0.00329684678767416 -0.0162942788784609 0.0141618341928491 -0.00469254782298222 0.00369471476186476 -0.00148305071938309 0.028577399554117 -0.00360892986688374 -0.0130955429211635 -0.00542405884997225 -0.00146706295018098 -0.0726372527460721 0.0304793901861205 0.0189504563969978 0.00906261857923246 -0.0225369781387485 -0.0877592909147587 0.0632532506085142 -0.0385607135180335 0.0401376899530448 0.0220688702573732 0.0186874782045454 -0.00312791996419947 0.188329903722905 -0.420403658940961 0.20950509173673 0.514833867291965 0.444881887731363 -0.0934538751652846
  13 376.026638941493 ""  4.50398180323434 0 0 -0.00466837435222856 -0.00320725108610703 -0.000205407091874164 -0.002631036899572 -0.00580616172424038 -0.00763843695211379 -0.00308494445263023 0.00544855502621666 0.0120590687552149 -0.00375689163492352 -0.00862682755852575 -0.00932450799481625 -0.00664516669470586 -0.00299644908229703 0.0034210829173778 -0.0063592090326565 -0.00534061221971663 -0.0104849356607426 -0.00104308151951414 -0.00630072523001036 -0.0106390434258931 0.0152749713793528 0.0147049737799671 0.0146553372400603 -0.00806169805395474 0.000878614288366093 0.00935320587516385 -0.0161575302036832 0.0139578698862796 0.0249402504062591 -0.00599193944369542 -0.0113506920338156 -0.00257900631922223 -0.00994281238410535 -0.00775480156221547 -0.0135144419323365 0.000615400788917183 -0.0067841305272207 -0.0120103200083484 -0.0512045590358056 -0.111015886122858 -0.0128602108165288 0.0599471798728377 0.0910100009771722 -0.00205731394557002 0.0483540963757316 0.00629446910568329 -0.0941901636662728 -0.0344894462933314 0.0134577498181596 0.0810298814187528 -0.191063283930153 -0.123699439645439 0.127433870239786 -0.0579207304557533 -0.260718837278715 -0.118604004153878 0.0427626613787646 0.00126215652893207 -0.0766375536046055 0.107820286759953 0.131998358504637 0.148823908609132 -0.0713039662986318 0.0357687875118273 0.290747962284911 -0.241378223642187 -0.135902478935679 0.0600045752120462 0.00616619996172645 0.00887737143873053 -0.000282886918930465 0.0153810824387876 0.0151643300904523 -0.0234346507278046 0.00990995788232461 0.011198166733995 -0.00423772777532782
  14 425.622689509835 ""  3.15536792567128 0 0 -0.0375992645251108 0.00106405787474596 -0.0492127143425584 -0.0708770564285359 -0.0264242722223799 0.00956963960112585 0.0297130028190212 0.0233291735729087 0.0362483102073171 0.00808284426881985 -0.000886158615671511 0.0136746938598189 -0.0486891486700695 -0.0231458803050393 -0.0829035624353653 0.00515947620427382 -0.0803848138652083 0.0428391399376441 -0.150400936619626 -0.0685229057553706 0.0349164776362858 0.138545672143192 0.0637429964350763 0.0626018925412581 0.0862942522044146 0.0493816203630544 0.0163746382777745 -0.0419215852599804 -0.00748918213409947 0.160336343553005 0.0606811805753735 -0.0326121705762837 -0.0618179458462709 0.0501243249830035 0.0410619205462571 0.0692288992744262 0.0196928055485441 0.0199216395973667 0.0416301379260259 -0.0143598510399583 -0.0417634622842994 -0.000803717723092244 -0.0324319746460552 -0.0811355791928095 -0.00650236243846288 0.0942102556658773 0.016728694864321 0.0382916987953663 -0.0234330202113158 0.103417420481767 -0.012803225213108 -0.113188446731434 0.0738988855333197 -0.070913566529599 0.00766525797062045 -0.189360775949205 0.0352658082687498 0.099367524638356 0.044821971736312 0.00430852655821716 -0.155215396443226 0.00381103081196393 -0.0676996883301874 0.00177710072098788 0.299795138630369 -0.0334626065576544 -0.100555020937774 0.109127115483055 -0.0572580643917612 0.0573881073985632 0.00565822646302087 -0.0239362755806411 0.0693838092293536 0.065531040254291 -0.121144484271514 -0.041544199397673 -0.059068718937433 0.0471557455191093
  15 429.166362199542 ""  6.83448873562233 0 0 0.0487054660943336 -0.0176400253362727 0.0732822951524964 0.0934379534995835 0.0337486248491207 -0.02084121495353 -0.0550189486044065 -0.0282426990671826 -0.0283260060739614 -0.0117134131947935 -0.00538349516641569 -0.0268646626105108 0.0586181785511304 0.0115533152844019 0.116798980660022 -0.0292464882063502 0.115419779876198 -0.077705105862647 0.220544262480774 0.0991574898807769 -0.0642296745266591 -0.171562454366073 -0.0583725743246885 -0.0660031832764379 -0.158299584263978 -0.0788604523458037 0.0017171409988889 0.0198336949385894 0.0392615079360764 -0.182570339373592 -0.0834438245941564 0.0295982786751646 0.0833596371060736 -0.0770523677153746 -0.0604403602126436 -0.107413727935894 -0.0189925269045495 -0.0281405389415561 -0.0657105785203403 -0.0148967804250313 -0.0353868937503064 -0.00339175582581182 -0.0151939976860194 -0.0546631193882522 -0.00638962502359021 0.072127298957998 0.0142611153138022 0.0238472315524205 -0.0211749664179596 0.0814475300330915 -0.0144570558618883 -0.0975037415251292 0.0484998191916558 -0.0449959639973604 -2.99412255243622e-05 -0.149966769140643 0.0148346028893534 0.0739243143771231 0.0303233042738079 0.00839175477134724 -0.14357946908582 0.0198942864583431 -0.0423848815757353 -1.14402706423653e-06 0.225833180572769 -0.0414741909354733 -0.0679202767577801 0.0667545452873355 -0.0302064074340523 -0.048563266871379 0.00267604018504262 0.0349991941604465 -0.0410490511317833 -0.0959769129327548 0.139964454795471 0.104441400702456 0.106161870821824 -0.0659388732729119
  16 441.950999730461 ""  20.9577696792985 0 0 -0.0128884219432979 -0.0418051978312601 0.0486970483496518 0.010881359335885 -0.0164856769719459 -0.0572679774344112 -0.068503959993648 -0.0024295264011448 0.0732304190919643 -0.013732087477169 -0.0528703709878351 -0.0741115609732882 -0.0291075762598584 -0.0459700911864315 0.0627690378941098 -0.10122842824836 0.024555714762718 -0.127919651940644 0.106446694031116 0.0186487621877752 -0.116114202394127 -0.00293264078145704 0.0618492540628961 0.0600303366613386 -0.160936480992708 -0.0510219380324328 0.0942469498311051 -0.114812319447731 0.0807405304306571 0.0826464560703289 -0.0473157174569983 -0.0554516182735596 -0.00623923339069036 -0.0670571669871701 -0.0621457467419343 -0.11911405347826 0.00703683142810474 -0.0502695184407187 -0.101534195725968 0.00801146736591287 0.0137176678289904 0.00325799828195081 -0.0110331213282967 -0.00278911083753611 0.00172532467162062 -0.0155954135037941 -0.0048797797251591 0.00400847657048783 0.00888284883740707 -0.01807756659189 0.00222460714175354 0.0368959092628926 0.00380759049162927 -0.00826512187081365 0.0075029039739233 0.0424296747887016 0.0130131556051226 -0.0132439956057202 -0.00127798237999239 -0.00595790599806901 0.0414088262140354 -0.0257486194577955 -0.00827368067241468 0.00572264386707748 -0.0350539041666173 0.00749020093291951 0.0178595453589139 0.00845734056292201 -0.00911557403416769 0.105816843601095 0.0992897748497154 0.0247120954525619 0.112725057649991 0.305999215892636 -0.233849616915511 -0.106514265725063 -0.092329227942261 0.0449819371034958
  17 491.646349518281 ""  0.570168845358764 0 0 0.0457732203174629 -0.120214256286922 -0.00570836568194006 -0.00478337643619098 0.0381431932886463 0.0356672712714459 -0.0496093260881557 -0.000558075910415682 0.0402068294908321 0.0111565015004196 0.0643506914811708 0.0715397913019317 0.0207196882839849 -0.130731936506279 0.00527507601776396 -0.0776203510430953 0.11395509340071 0.0192267112607955 0.121102090346516 0.121478921191846 0.0325921065897891 0.039283295297986 0.178967380830328 -0.0421797236519324 -0.215222449974111 -0.0453397850489234 0.160416678930519 -0.118590706480613 0.0925957036023373 0.0743434059922662 0.0550055403662517 -0.00318847392686613 0.0467627072326107 0.00861626587105778 0.0967457683257817 0.088851635974718 0.0621904038897808 0.109752039663264 0.0954474509411115 0.000927814675246957 0.00103299054487941 0.00088473604496326 0.00189058706915137 0.00287283353124725 0.00151662352168105 -0.00275592669297958 -0.000539975728443968 -0.00158198885763137 0.00213228766402805 -0.00421821838290252 0.00142992679602103 0.00575263293721173 -0.00495416063697827 0.00494592499894062 -3.14879850596274e-05 0.00785488536472267 -0.00106428487274301 -0.00309812236157192 -0.00246378890996395 0.00102578761895844 0.00843179957087787 -0.00073615211065107 0.00308429018414215 0.000439667994522856 -0.0106896231812173 0.00534644098720231 0.00256302583778608 -0.00477427581984788 0.00199471165867769 -7.78029985343287e-05 -0.0201003360958538 -0.130879985302119 -0.0348255556124783 0.00715591676526501 -0.100443038036562 0.0625306750073564 -0.0299466528480719 -0.297190688535275
  18 757.750600613458 ""  8.18385321539739 0 0 0.000969392904682439 -0.000956517109121594 0.000697512353924664 -0.00241822253236694 -0.00068789814911821 4.44050045592133e-05 0.00131893178913636 0.000893052477787665 -0.0011331764899139 -0.000370048931290265 -0.000772170348437177 -0.000675922233790857 0.00107548686915628 -0.000805874749344224 0.000532958852868255 -0.00510952553762528 0.00175068458585299 -0.000776385944373126 0.0010285837934483 0.000545762168544196 -0.00218515152990337 0.00235487527583719 0.00264559571335184 -0.00186799160507015 3.73921115944277e-06 0.000647769236838297 5.34509954001906e-05 0.000847424600919204 0.00176393079170981 -0.000931014975953787 0.0022069546022339 -0.00258822595763798 -0.00419536435484791 0.000376149624725801 0.0028182028729533 0.00197885622527366 0.0017621596717152 0.000592839600846909 -0.00101705352528403 -0.0212507204751155 -0.0384350137953343 0.122065416154011 0.0545989479031939 -0.105300272997424 -0.0393779766808252 -0.0886001350221655 0.0623110475489468 -0.0913250238734325 0.0173424241720722 0.0986065725365134 -0.00487044246457906 0.112460426765115 -0.112429068242168 0.0854116714010032 -0.0465517813395156 0.123920409550631 0.0283782378579309 -0.106794583634588 -0.0213816014168908 0.0605836120379638 0.173901228931308 0.237479015776184 0.073362805918129 -0.00586621595008352 -0.0888078707230568 0.0165808037157463 0.100346500337526 0.0721722922826491 0.054693503789261 0.00108235327367308 0.000894880298065235 0.00130476959878665 -0.00182087888202175 0.00495133540853187 0.000867887839738131 -0.00434924053231928 -0.00475619181356558 3.49985873522804e-05
  19 776.820056192033 ""  2.76934601321937 0 0 0.0365457136675231 -0.047256843876876 0.0426138499760356 -0.0967744020446507 -0.0580661379531 0.028429989978454 0.0821063309571806 0.0529474472993372 -0.0683367142589219 -0.0190386691529119 -0.0336651256593444 -0.0114658617361967 0.0645823633180162 -0.00600339880156843 0.0785063089010841 -0.347856974525749 0.215126031103614 -0.0200617871430778 0.208279945347407 0.039601198976681 -0.193554933114004 0.100012487498439 0.133656203968828 -0.117567007730377 0.0118302829323889 0.0383373686740917 -0.00793810091568855 0.0708180556427655 0.0971832125670741 -0.080299101975946 0.101445457982743 -0.0677445743791368 -0.219672557502288 -0.022979588925414 0.257537190842116 0.156412390929784 0.120516761154093 -0.00555717322174484 -0.164004201448948 0.000166663701667988 0.000775395114106367 -0.00229759070598784 -0.00100555043407838 0.00112976906691231 0.000679009226189113 0.00148092611455718 -0.00107287569360181 0.00143297565509208 -0.000236175910242539 -0.00140182016540129 -0.000462946248433234 -0.00207291059481583 0.00189124249392467 -0.00148083106419227 0.000521504126499034 -0.00193020714097703 -0.000828580135381013 0.00174317977335958 0.000355363261142666 -0.000643248018382013 -0.00426243698423053 -0.00357330780305985 -0.00143344146764869 0.000225357200450263 0.00224747541574327 -7.18392752923491e-05 -0.000906945348951465 -0.00165710427361211 -0.000575487856356029 -0.0222166390580999 0.0188932716812566 0.0497806550008027 -0.0420296442064227 0.0541403469556701 0.0501936116821365 0.0141690517781626 0.0106548255740472 -0.0593316057715964
  20 822.898361748006 ""  3.07191511775803 0 0 0.0613835595329823 -0.0496723404877638 0.0397758942988587 -0.0681306980508929 0.0429183645545201 -0.0451336017473393 0.0581988554502827 0.0128990048806189 -0.0186064956603336 -0.0174146180455495 0.000144558182144201 -0.0482838101177778 -0.0436157591058294 -0.110042962680891 0.0478204689459984 0.152413693702236 -0.244561126790518 -0.0343523602641333 -0.282435487047023 0.0446858897049543 0.267346488649752 -0.000293416600065406 0.100609922945474 -0.1112387267411 -0.158813161133494 -0.0838445083269242 0.063484677444908 0.0748092544381863 0.173909510065304 -0.152102628821913 0.0839255623198245 -0.229978530080931 -0.0459301166655962 0.13155607375517 -0.243003582812913 -0.080420996820914 -0.0497189549071796 0.143853247992237 0.32571800132852 -0.00192459409282722 0.00455961557131342 -0.000494891396274795 0.000287177695976952 -0.00294158225464371 0.004852516412049 0.00232095465866843 0.000455261743640998 -0.00396648446578882 -1.81689129678699e-05 -0.00272109383209478 -0.00150539473562584 -0.00599859697265696 0.00993533755281568 -0.00375857648527041 -0.00236342070176679 0.00202378968378362 -0.00318175864289852 0.00293542266371608 0.000732129229398253 -0.00598914777415542 -0.00199805343283106 0.000733845601976447 0.00129587088612219 -2.07567924937949e-05 0.00279586788295093 0.00218621308344243 -0.00458099052324698 -0.00856868817066361 -0.000578165535939264 -0.0208486521362414 0.0209252619218925 0.0488035748531851 -0.0505042163243129 0.0920946252485693 0.0276636176937584 0.0300465950699198 0.00236663595894562 -0.121779748963409
  21 832.103662726919 ""  50.8827619134169 0 0 0.00225686973993153 -0.0015660921820908 0.00202855462310999 -0.00246662732066823 0.00152974026287262 -0.00158206370525761 0.00247301277248791 0.000473198949691168 -0.000820081452620695 -0.000920134974064414 0.000106114899596582 -0.0017998255683406 -0.00063067249981781 -0.00396766848375356 0.00132445206781384 0.00504144106346168 -0.00864274301112835 -0.00134566911311159 -0.00974164178413922 0.00229572770824983 0.0104656575379717 -0.000782160679921685 0.00352191089815586 -0.00482790697843592 -0.00664313183519596 -0.00358255700128125 0.00247772104365863 0.00229633779835094 0.0065229114363888 -0.00520580809352278 0.00377627331465948 -0.00964375758443845 -0.00265076827227647 0.00540857736458386 -0.00877608451005062 -0.00231885295283199 -0.00145456924398794 0.00615671402256776 0.0128723290978394 0.0491158201240597 -0.113494853655853 -0.0229001964151975 -0.0279593761301228 0.0720075853311957 -0.113151053056582 -0.0534096088201195 -0.0283855095522122 0.112185510508806 0.0138279663492877 0.0578434042789503 0.0403973320183162 0.187683226947633 -0.303189257929967 0.107507843763456 0.0572222148079755 -0.0228487209038652 0.0525140191303294 -0.0685227994036697 -0.00534286272792082 0.168834166772713 0.00447603777731269 -0.0619322997401329 -0.0451110005916874 0.026145437612676 0.0274688395366097 -0.0366835164253727 0.120404000702031 0.218868616521999 0.00459384223940581 -0.000968065999002832 0.000804898819565773 0.00155952130912444 0.000334577688833748 0.00238379773891823 0.000483783865311092 0.00265896504683764 0.000859972275762115 -0.00704006172063398
  22 913.55549476592 ""  12.8001258920649 0 0 0.0143634312171026 0.0170957746658074 0.0105268657763396 -0.0127279773948637 0.0043642464537888 0.00364385915235348 -0.00610521183758328 -0.00198414631085144 0.0154952646910921 -0.00521246136212195 -0.0103006902664529 -0.010911658605419 0.0181723147178134 0.0161969331088055 0.00537290076113732 -0.0052684463017843 0.01901503012834 0.019485726014116 -0.00755911207941975 0.00923339310895653 0.00645138074341243 -0.0434842979843239 -0.0417330129977495 0.0247113952656931 -0.0127452168746544 -0.0157772875239787 -0.00301842983263472 0.0165408429967353 0.00620101964449693 -0.0229756685039067 0.0268846548139623 -0.0381294711473808 -0.0499624588287106 0.0131668736171695 0.0106929767952234 0.0145986732224877 0.0148248254863627 0.0093321775384877 0.00250387335603473 0.0320633149561985 0.00888793301746882 0.0815160529103912 0.0372975732931647 0.0127124477463759 -0.0701585129900667 -0.0159929111439252 0.0526547811689826 0.0185676846776594 -0.0594921496085342 -0.0427191605699783 0.0268235857258796 -0.302063392983383 0.321176833722671 -0.0534502435174953 0.07680454040952 -0.423514708343469 0.0869915813171643 0.0175371532674449 -0.0994625950434513 -0.210360133423267 0.0137293666808156 -0.17760648458391 -0.0849417906859192 -0.0508460899623427 -0.250054785963248 -0.143270012959506 0.181787646243884 0.200050904489735 0.00907229620895941 0.00946022339431058 -0.00247728112450671 -0.0215413168857448 -0.0223705056054777 -0.0226540251375159 0.0585347837325758 -0.0261945525943599 -0.0236786357511804 0.0186568793938535
  23 918.192984256158 ""  15.6318512173658 0 0 -0.0682936837025708 -0.0850816471224849 -0.046126376720193 0.0593886776586628 -0.0219556806589576 -0.0185570656018633 0.0351174709844522 -0.00119992795578506 -0.083253626325797 0.0253150947596758 0.0508774719892708 0.0512671521737746 -0.104828270115145 -0.0867846585353542 -0.00564084162115933 0.0184918046767972 -0.105650362240831 -0.107268440333588 0.0339293778769949 -0.0425764006747599 -0.0251634689752542 0.244711494461578 0.257747989661509 -0.160828642892426 0.0225723400217354 0.0656215681785173 0.0620651956685236 -0.111036977073399 -0.0175812601305575 0.137756951253246 -0.132473295468382 0.18070418439318 0.248629490428729 -0.0610299790517552 -0.0637614933296306 -0.077729516030392 -0.0759094466416296 -0.0421093349431544 -0.00203649873458536 0.00693485186557623 0.00185986108618735 0.0190721846730228 0.00648805026697354 0.00194890757372777 -0.0145041654654391 -0.00426732548036187 0.0108366686059036 0.00345482501999175 -0.0113137451057511 -0.0101692424793183 0.00727075855724996 -0.0577681222103795 0.0650407604528402 -0.0106361683416842 0.0148708685890544 -0.0830560642549955 0.0130235262856107 0.00407322448078508 -0.0179546547933332 -0.0506370332449957 0.0024014944029532 -0.043257007923418 -0.0195515593262856 -0.00751225776651935 -0.0420510771766473 -0.0312573729813302 0.0389003906418028 0.0454555753576295 0.000161446246974831 -0.040717482549778 0.027604135862635 0.0890913889359383 0.0720987758783263 0.0849108435006056 -0.169156133567327 0.0507006951073259 0.0837104249954164 -0.0131710536398431
  24 960.183054671046 ""  92.4465496542678 0 0 0.0238831262367975 -0.0142363403695466 -0.0265804977364548 0.00182327762618795 0.000534773266248477 0.00222657902831944 -0.0504834561352155 0.0376742297218688 0.0202592273267589 -0.0128663506505746 0.00112253996143454 -0.0077187292688933 0.195052803103236 0.0430738785648411 -0.16409459860216 -0.00142724322361007 0.0282699456411797 0.0164351771601379 0.040342228194145 0.0461621046590916 0.0429346386888198 -0.0921857554138001 -0.225219225257923 0.184021797127831 0.233283730745161 0.100566784936292 -0.208110851740868 0.046380788846265 -0.154881359623607 0.0166133342500865 0.04608775926029 -0.0686563280886161 -0.0601616872373559 0.0320376348341686 0.00301863914105829 0.0260965594069292 0.0156588747196841 0.0487790136203963 0.0568330437903724 2.14643078870788e-05 0.00103569366001829 0.012782083512855 0.000309270765891097 -0.000724302105119071 -0.00694916622087623 -0.000458483546448162 0.00613855566299001 -0.00109580515549474 0.000439805164667642 -0.010042161704539 0.00551507714250938 -0.00204825127357083 0.00841643933080817 0.00457894476897897 -0.00224990312396249 6.42372834940818e-05 -0.00612490665807975 0.00298571909359939 0.0154174839915815 -0.016807778430818 -0.014401989192053 -0.0365933759823894 -0.0124643612366613 0.00627974726759334 0.0208977919278373 -0.00803723013464742 -0.00333112454356598 0.00878771253353294 -0.00855612772208695 -0.029118177887826 -0.0283920501146527 0.0736384488021429 0.0750001649939642 0.235292161247966 -0.38142393937402 0.270385005167612 0.0679318487466768 -0.458755321399754
  25 970.672435940777 ""  21.7812737436866 0 0 0.00209055607194389 -0.00221595856827486 -0.00310248151684465 0.000331054190994558 -0.000240105429203813 0.000393102078729703 -0.0045951418120978 0.00161019762375208 0.000170275352519735 -0.000852472360567198 0.000527311252739348 -0.000871069061215582 0.0173380871617396 0.00421573576356371 -0.012053568728215 -0.00197336423169815 0.000569429794816232 -0.00124404456967746 0.0054061555315064 0.00553886654126494 0.0054037696836552 -0.000143006576779236 -0.0114466650819011 0.0116510875736691 0.0193393924569606 0.010109766012191 -0.0125956781663854 -0.00179756103654518 -0.0153305289022094 0.00820311857741707 0.00294426446760877 -0.00570039316490364 -0.00257783748718653 0.00297777450835294 -0.00245472877342515 0.000226910694244111 9.55184149420945e-05 0.00456560211031706 0.00684582873819569 0.0318988234027014 -0.00369792929882974 -0.109856819088507 -0.0134643167225909 -0.00783083422017006 0.0920815142914123 -0.0331867074535855 -0.0733395452414912 0.00560878305415322 -0.01803574287597 0.110246506609742 -0.00272147431902096 -0.066262183631622 0.0399734446134092 -0.0766559878920731 0.0571735833845794 -0.181212370420999 -0.0395229900120154 -0.00935887313031043 -0.287129029156928 -0.186499409503002 0.260489312006694 0.232948640236977 0.0504770724560549 -0.0470451706765797 -0.257278522737996 -0.030997980009427 0.255441779411074 0.172912769970124 0.10402978706345 -0.0023363000992435 -5.26182426584449e-05 0.00555249977591177 0.00144902677062936 0.0178439396337264 -0.0202794332242519 0.0161883398655024 0.00526488727682313 -0.0286874943015597
  26 991.345719258628 ""  25.3583895574232 0 0 -0.00901306671912505 -0.022608405978651 0.0421355944130712 -0.00124038222123883 -0.0143241840032632 0.0494397701500402 -0.0426868087838921 0.0134474659418415 -0.0596735965189421 -0.00700578824602687 0.0167950348066454 -0.0572863661566857 0.230192968759773 0.155765816261837 0.0843178091262449 -0.191502365739363 -0.0743429072389852 -0.160837037269665 0.218916229092728 0.210037763568506 0.204968632044779 0.178777859043435 0.0334303714475757 0.03796857825683 0.261512144386822 0.199567906183211 -0.0679697392423441 -0.144000050431791 -0.230430014534708 0.257535398141809 0.0327335682125356 -0.165616143207388 0.0259566832982814 0.0966641496098114 -0.217585825978178 -0.114920740357922 -0.0532839841593758 0.110362474480528 0.232007218444216 -0.00138433274135177 -0.000330445590115826 -0.000148307926047235 0.000399289376932133 0.00109710773168709 -0.00161210953544214 0.00237142281427988 0.00106850853626319 0.00118893811665997 -0.000312409309236834 -0.000732633027883619 -0.00391750047792592 0.00324003538206811 -0.00134824223061273 -0.00330208809953919 -0.000285987290471165 0.00476892142962131 0.00948506385856818 -0.000728623734262185 0.00445786528269502 0.0192747050569037 -0.00265224239542182 0.00816490491843078 0.00321345148386542 -0.00300695231226565 -0.00283469906567149 0.00793580551648406 -0.00883737480814109 -0.016493564242996 0.00121773306086709 0.0148715800981632 0.0117233201036861 -0.033277573750698 -0.0390960826383187 -0.0864405722346389 0.163062466433224 -0.0858772546805644 -0.032170773258712 0.124546136881544
  27 1001.08969065558 ""  7.35914526278401 0 0 -0.0548212068061495 -0.00319436423654369 0.113476626412611 -0.0291450314341153 -0.0585237262783355 -0.0337076314448208 0.0463495299275602 0.0814885827260414 0.00710345954173972 0.0223137617563527 0.0559025871716602 0.0381620782433524 -0.0183494331021103 0.00271742924996287 0.0797491486942126 -0.183897975164629 -0.193832384442499 -0.25699189172208 -0.00821946692015938 -0.0687984407203379 -0.0859626616501715 -0.147885451778592 -0.143880240102995 0.065881012125981 0.070724812539038 0.017508264105079 -0.15219165893211 0.193775226019848 0.103873533147489 -0.216375238001644 -0.116045103469953 0.139423361987639 0.231773670123257 -0.0512382836276438 -0.0986971755145339 -0.102374335109975 -0.0985171011911828 -0.0220999542699273 0.0473559030023138 0.000839739336310389 0.000196354927301101 0.000221090537359152 0.000330330309931825 -8.17750082317776e-05 0.000598493173200376 -0.000852798018406546 -0.000402808736265615 0.000143757501961811 -0.000157505541052154 0.000641198121898431 0.00031422118082965 -0.00308705954386067 0.00257094675534163 0.000602038763177304 0.000741721819740071 -0.0038853417908091 -0.00291008799528464 0.000191359148249844 -0.00495582575488133 -0.00689001627399186 0.000932527618449848 -6.50794573725758e-05 -0.000364900748501937 -0.000395564705168507 -0.00252066615454818 -0.0007066506566065 0.00535257989132038 0.00439366760692646 0.00120586685230649 0.0320313719125588 -0.0397923271873339 -0.0656686333443747 0.0554363739078976 -0.0368702890870658 -0.116989613331977 0.0344235978574162 -0.0468982631510522 -0.0787364347154405
  28 1045.57849520841 ""  2.20746576856234 0 0 0.06219508082243 0.00278790548061647 -0.0398415965658251 0.0218179692475679 -0.104370190635646 -0.120762117222461 -0.0230424940776176 -0.0185335963523642 0.0254281366161616 -0.073707033585016 0.0754024448999425 0.0736965384977224 0.164720633372365 0.0993112231898973 0.0250929489116925 0.0132069169897705 -0.089414552814565 -0.121638636694122 0.041742268832388 -0.0893957368218779 -0.115197573947688 -0.0345870172837822 -0.0494373402892003 0.0395250740214335 -0.0147283771810066 -0.0215974891505069 0.0139023383297094 -0.00676935851860359 -0.0373911396384266 0.01325893602599 0.0481583698735935 -0.0572378091428945 -0.0438742420158782 0.0214003432744584 0.13037600382175 0.177096026338774 0.00725235476389715 0.187872779861895 0.201863573344751 -0.000323222571344646 -0.0046147907341352 0.00136524585474844 -0.0012452046955695 0.00727240284904204 -0.00961550820299109 0.00803222837898532 0.00491069017439405 0.015650692023175 -0.00816112897106307 -0.00350359191137081 -0.031956170795115 0.0146045945094151 0.0612945137216524 -0.103579566305342 0.0304033500052724 -0.0598250536613951 0.132932764725476 -0.0188809932579988 -0.0181354237109263 0.17635673700639 0.0549875041202892 0.108309628990093 0.045052008196886 -0.0286147815889676 -0.0557085443910161 0.0484591553094808 -0.0325706998718204 -0.113321681693828 0.0216763442248837 -0.000265898874776396 0.0329830444380832 0.0229321958319897 -0.0273338552169781 -0.0131932415687152 0.122303460989365 -0.0525000487830373 0.0143862545349376 0.110658958254316
  29 1047.44842315867 ""  6.77406451654975 0 0 -0.0208929837263101 -0.00236786498552881 0.0137070372246779 -0.0106128689913562 0.0405145245489528 0.0428027058491248 0.00728629480164587 0.00793822487647885 -0.00881805981719689 0.0304169142985976 -0.0282917893970193 -0.0247648574095257 -0.060983155445945 -0.0479557664207566 -0.0302371415712165 -0.00180098656824147 0.0299353686269729 0.0450974668167736 -0.0306412675154795 0.0218522498974069 0.0314095979857004 0.0100147140366445 0.0126170092954138 -0.0102649543253515 0.00939126117291548 0.00895955880093608 -0.0113387339921367 0.00375602355971966 0.0101678792450125 -0.00489296301860751 -0.0245888020795049 0.0350019265203588 0.0252021165155674 -0.014774785906981 -0.0457883371657049 -0.0688105938267938 -0.00412914317624579 -0.0798360740146213 -0.0877177008379569 0.000781255039570785 -0.0121879309837405 0.00491946656780198 -0.00286705396900317 0.0190272834443991 -0.0242992541713172 0.0180533300724562 0.0118535867076163 0.041462160156913 -0.0203893481593721 -0.00917889559956753 -0.0824348697489821 0.0357082780953537 0.1700531612757 -0.279044794718956 0.0831028457045911 -0.167815621147613 0.351248850403994 -0.0513094574117099 -0.0576145083017675 0.454948437145117 0.146474133102717 0.285404451542202 0.12038585808206 -0.0725620320639643 -0.14398921115338 0.124389519862895 -0.0796117081781848 -0.289846524398717 0.0567957520027036 0.000766484058920633 -0.0112409495903944 -0.00293730961688423 0.00439483149693401 0.0292808970730829 -0.0535518018097484 0.0271331167602005 -0.0148043818010813 -0.0808661081578712
  30 1090.43648011625 ""  0.632054078732321 0 0 -0.0979545030770014 -0.015072417259353 8.8026180980295e-05 0.0889508353967641 -0.0137724708068333 0.0155951844941198 0.0400481587586673 0.0254991147189816 0.00615648929503238 -0.0620289929895502 -0.00356164124281839 -0.0188871860871329 -0.120596092929168 0.0571334667488298 0.208103669684501 0.0974979178751633 0.0978076108739278 0.0984196462850292 0.188817487495836 0.129883266795032 0.169602849803675 -0.0620637862419202 0.00394911801878536 -0.0318348706157461 -0.0509306051451826 -0.0434466972619295 -0.0219406922221839 0.101916349241038 0.107379493655017 -0.139474122927343 0.118461434291319 -0.195943724009989 -0.193479160952223 0.0971805145385553 0.0572392468705659 0.133771781432134 0.068080127806415 0.153408884593361 0.139865489969315 0.00100217832981643 -0.00184992759910521 0.00434245612973997 -0.000512702846555954 0.00194767889120495 -0.000797241886064133 -0.00123401574062444 -0.00146139731412558 0.00270990725103512 -0.000151009107578146 -0.00034040237132968 -0.0039068433027513 0.00117615258100586 0.0214217441811084 -0.0277445153117099 0.00282649993703026 -0.00441261775478908 0.00923806520646761 -0.00244314609077881 -0.0123394490174771 0.00935436564407392 0.0127024288443598 0.0157605968479339 0.0065962073972345 -0.00189649103648805 0.00132813467356927 0.00702390709293826 0.00241811448259383 -0.0112211084980411 0.00396357140405525 -0.0208101984750274 -0.0207611720247496 -0.0209755029883104 0.230439778480584 -0.0967256823397492 -0.389342218077213 -0.0128198870661869 0.10205552769173 0.249361573378492
  31 1129.94588113692 ""  9.36096827716081 0 0 -0.000514182942113417 -0.000313472399952323 0.000842162335872223 0.000879532115574211 0.000906804438225741 -0.000864469004966339 -0.000336850712707634 0.000299932432969097 -0.000766073833726986 -0.000549268724528476 -0.000476138017062997 0.000477944753598065 -0.0010285642883465 -0.00229010355729862 -0.00270435345420228 0.00430288813599809 0.000247478635421131 0.00189728795854478 -0.00321019523362447 -0.00179687717565365 -0.000732803323007643 0.00087630827495015 -0.000195903331437314 3.64137463718049e-05 0.00171226796093282 0.00137740243489347 -0.00125889089207431 -0.00130387284205417 -0.00185272200373373 0.00202029869396247 0.000778537601335186 -0.000270654538582491 -0.00235151358502657 -0.000223952361240107 0.00269828128821757 0.00250232793237971 0.00150259652088937 -0.000106062819286404 -0.00172352281821389 0.0668881067400593 0.0478185984157406 0.039385295669166 -0.034390427546721 -0.0182205264100384 -0.047770371763589 -0.00974073420516401 -0.0162988107777382 0.0890584722990898 0.0130747411263044 0.00374598005444793 -0.0797733615225668 -0.256210896251748 -0.0193098226976975 0.442156112522978 -0.00641931982408792 -0.0684773988350057 -0.41173928801032 0.0300822494237894 -0.0251044844364661 -0.146192833005875 0.0684599349216198 0.262203669301725 0.112257375276983 -0.030687415583701 -0.00776743122276104 0.15652464615003 -0.0962803773630406 -0.274612775662461 0.0335149192116545 0.000369681003889693 0.000238348784642464 0.000541399723912758 0.00139298594319156 0.00247447282393225 -0.00185636095655827 -0.00300056549916763 -0.00622590077410741 -0.00753563295768726
  32 1156.68843168594 ""  0.836306244532181 0 0 -0.00532592516678625 -0.00840519132575721 -0.00171798951858536 0.00453057404246892 0.000643851852635773 0.000118587195758132 4.28216866475871e-06 0.00559906975331943 0.00108902967616397 -0.00155902850429491 -0.0010912189098103 0.000109835941721529 -0.0113856957451125 -0.0140871043439326 -0.00580961992483635 0.00912098171481231 0.00353737973557362 0.00631324020192734 0.00638719284599028 0.00629164222662732 0.0098215743246007 -0.00625842716635278 -0.00902826617995066 0.007750578236998 0.00996560822885021 0.00380876567893458 -0.0144850540533963 0.0120803783698469 0.000342399959490439 -0.0124445298158095 0.00301996279934186 -0.00339501047555896 -0.00611482787476073 0.00188024366249475 0.00481558183811235 0.00610832830082 0.00384274747618801 0.00273779256492097 0.000440326657916484 0.0150310456989956 0.0708181710762993 -0.0750384863404761 -0.00630550374028441 -0.045898160116633 0.0266161727538177 0.0205902280893742 0.0807551234916701 -0.0311137917558579 -0.0455270548221195 -0.0243069937314845 0.0078035367526352 0.117575253264822 -0.375067207529167 0.444212075789692 0.111945894318089 -0.393775664424962 0.140390150338375 -0.0230644270039115 0.186040036725402 0.263118338386769 0.0155270900599656 -0.0818430395881739 -0.0450046340319342 -0.0479259285080817 -0.158220648310849 -0.0705808883529342 0.0331189744950508 0.0315764528424667 0.0110296404096887 0.000868469221286318 0.0031325374520491 0.000465492840258692 -0.00104506049560045 -0.000663451738280107 0.00100467991202515 -0.000850038100566699 0.00524356748174114 0.0111556607924223
  33 1172.42525416529 ""  3.85110509517603 0 0 -0.00176399730268681 0.0102922266996346 0.0130553401626543 0.00343619247918276 0.00204930109791135 -0.00573177777542368 -0.00170233550027459 -0.00511683582462734 -0.00657625681589619 -0.00499977662185845 -0.00162749928659839 0.00215601356016388 -0.00551869463491712 0.0102112369269656 0.0192225037847348 0.0110454760028334 -0.00667277686032326 -0.00438824029530121 -0.0158492812495204 -0.0122355000013325 -0.00885026117485009 0.0225652713778232 0.0190330952036192 -0.0105512352360867 0.0037705236215174 0.00893611655324881 0.0133514682523486 -0.019219676938496 -0.00540382088265669 0.0196636858175277 0.00485848307876973 -0.00497087564886957 -0.0141664231611785 -2.49395855015762e-07 0.0134277799327587 0.0142672354045251 0.00713974616392193 0.00514480196866512 -0.00151084752168296 -0.0479988845482927 0.0495293750786169 -0.0252900258142594 0.054464975405927 -0.00630572906987643 -0.0097843803937061 -0.0985721774056562 -0.0318652969307437 0.0379467455826457 0.0797363611854403 0.00593535493536055 -0.0142202932719632 0.0824134661575207 -0.0874691407818081 0.0325019613423876 0.0759270617733835 -0.300968927764843 0.455361945960516 -0.0303295830314184 0.00351588640138473 -0.418847629378295 -0.125329842306054 0.0614139623119795 0.056041320806509 0.0810517386044519 0.261331750831881 0.108874723426646 -0.151896573745817 -0.112294470157573 -0.0603636961363183 0.0027609782647137 -0.00763907980245477 -0.00215141451647596 -0.00349644486747566 0.00871677693701421 -0.00665362265937661 0.0157875877511215 -0.00313856934622892 -0.0247272868052319
  34 1174.50449745022 ""  13.1409463083042 0 0 0.0312658321831679 0.0744396126446405 -0.0995697475673771 -0.0561566517657426 -0.0586813554813393 0.0698354900803107 0.0339449348462989 -0.0544399650817035 0.0508757045822573 0.0401885654694308 0.0438910170309524 -0.0395081552402897 0.14316898344453 0.205049351780402 0.025629771084155 -0.256705109615835 0.0609938082287142 -0.0376302612959986 0.17726339480009 0.0525445979099214 -0.0365692616664539 -0.0799124513983617 0.0372844044148144 -0.0672869618750559 -0.228974360003573 -0.168249609659153 0.149207151752595 0.0158134051874523 0.128894981562431 -0.0544466599909528 -0.0486930443074289 -0.00151356977326139 0.169909980774694 0.0322543349361281 -0.212793149950657 -0.191329399496297 -0.117483765443379 0.00310948900832307 0.115973279446634 0.00211944532465597 0.00481934807824124 -0.001511387769108 0.000227078992564245 -0.00188521057578745 0.000515085011344495 -0.0060993133920712 0.000433322099267489 8.14475427696976e-05 0.00295096723432421 -0.00109048988000974 -0.000696506950771198 0.0018763386463598 -0.0062799865334043 0.0140935754765187 0.00991956928756131 -0.0354118459758001 0.0144511732296647 -0.00686962864436442 0.00514157856809184 0.00476761285422165 0.00222678838948034 0.00398989435366496 0.00310858878456557 0.00418535099132041 0.0147497727744594 0.00126022912840517 -0.00924717634143958 -0.00767358861108396 -0.00337827805562898 -0.0238100285314593 -0.0196452674179969 0.0184328629944963 0.065742770433146 0.0310621964510612 -0.185417164191023 0.0485823500782969 0.0803948430792567 0.0573776858313754
  35 1182.85729512745 ""  11.6159118994714 0 0 -0.00377523434965814 0.126165051381649 0.0979774940595211 0.00918274146117868 0.0105389902216198 -0.0310199776259609 -0.00267536786176207 -0.0718585916067648 -0.0468947547966198 -0.0308619803156832 -0.0069241010919233 0.00849201794725162 0.0386580187077469 0.202557340020716 0.205396826449017 0.0156215242545946 -0.0581616412001841 -0.069077247261978 -0.121471283965499 -0.104977283375752 -0.0969437455576935 0.201525942319669 0.206066839512705 -0.129443517682167 -0.053271660032926 0.0233135184216467 0.191912536066038 -0.177723060455231 -0.00505288959720583 0.167375932767765 0.0245272858242895 -0.0329854889832503 -0.0787078185223697 0.00159304629655953 0.0636346845932795 0.0712498805261425 0.0338167587946437 0.0369755320459471 0.00443223629685476 0.00584011000742609 -0.00164011029029117 -0.000407219813028349 -0.00568812909628755 -0.00170574541116132 0.00317470273224765 0.00999398445404882 0.00647343975743991 -0.00583463918815057 -0.00956162124666736 -0.00150638517708221 0.00187871469480134 -0.00189161461169652 -0.00521095020226792 0.0126621591828865 -0.00152881318642964 0.00953121334227071 -0.0386854894683063 0.000797704052349396 0.00583905454904248 0.0548351913809302 0.0111218536851861 -0.0116811814406207 -0.00873685104362245 -0.0095904038900973 -0.0316216831125399 -0.011878798863692 0.0197780380477267 0.013659383153529 0.00774528133126235 0.0137040395878408 -0.0772303749274107 -0.0128834472874961 0.0349449282039684 0.0845626574995844 -0.211263507905175 0.143209680863914 -0.0255847413171023 -0.23029643145293
  36 1196.72353958709 ""  2.33211070063838 0 0 2.64841083695373e-05 -0.00191876417448218 0.0021958069774944 0.00120766926905889 0.00046763981358027 -0.00176720572697854 -0.00179136753822378 0.00149073237670835 -0.00124940626996848 -0.00101719821207151 -0.000650752548533626 0.00085446211917356 -0.00722221031215918 -0.00859640931845372 -0.00112641041738489 0.00528609306110688 -0.0014291588978939 0.000542325127069329 -0.00135571690193515 8.08100925258804e-05 0.00157981299612014 0.00339761801314338 -0.00131288013880444 0.00334648822015991 0.00857285894450887 0.00620420873274639 -0.00443327800934489 -0.000396751166511476 -0.0044283925696476 0.00125419978815492 0.00121935346814236 -0.000599486198392752 -0.0033112307938214 -0.000401015448125274 0.00427543148468596 0.00414236260230026 0.00214032866729754 0.000493232730146087 -0.00143177812478344 0.0898169962358925 0.0102797657190137 -0.00175757058971367 -0.0176447472541605 0.00392541251445224 0.0264530586179029 -0.101993666885899 -0.0406091165602793 -0.082082179878016 0.0735692855315331 0.00781057977889786 0.0351497310140343 -0.214642038274855 0.225773698706102 -0.0155403269393176 0.0855501412877887 -0.263548349377434 -0.177598458895523 -0.19491906291651 -0.0303503340303836 0.435655151343458 -0.132861867026395 -0.0659155540068628 0.000976440533686332 0.107776063837564 0.288272569289657 -0.0017613520781243 -0.10529063438177 0.0612857521899705 -0.0895026801007758 0.00104150940859933 -3.73392012791192e-05 -0.00105008991669083 -0.00833913389435934 -0.00203414618502396 0.0161864573599368 0.0048047304874919 0.0054526086968647 0.00512632859506931
  37 1257.23285486593 ""  0.994875579289958 0 0 -0.0582911346028777 0.0476849727391051 0.011598245519651 0.0684786209092698 -0.0588109751287369 0.0583152840441401 0.0127148171363755 -0.00198324527152699 -0.00441841169864618 -0.0410079416739571 0.0465808692880641 -0.0476073086339234 -0.30625761108146 -0.263581313828531 -0.312098516758563 -0.0482374446991057 0.119569287955179 0.072212023922766 0.120577472855547 -0.160391303969931 -0.23146092905568 -0.0142865652888808 0.0236253992596746 -0.0336340143383315 -0.0213494406393572 -0.0134186094683176 0.00640835707441781 -0.0122457168595098 0.0431300597654659 -0.00430001107073494 0.0403338692794629 -0.17321904972542 -0.00560125225694789 0.138313734023253 -0.109410181252004 -0.00435214056982578 -0.0367692479570504 0.153757251139513 0.203337590498924 -0.00102774611521333 -0.000641735658142084 -0.000610878357145024 0.000503360042986546 0.000130983133438 -0.000395363857228729 0.00230950900864304 -0.00200448499320605 -0.000818823160876874 0.00038053399981371 0.0013121302289105 0.00144140294702851 -0.00736408429296925 0.00129815337163446 0.00274469621050623 -0.00330489136825302 0.0133686225061123 -0.000743658701666677 0.00203793532335317 0.000316399221590615 0.000683482670943609 -0.00613030152189092 0.00158274827324231 0.00246251296237148 0.00106463849761973 -0.0106253523097399 -0.00728225437310822 -0.00711196928023897 0.00603897680206524 -0.00467918924464958 0.0334840627309079 0.00120539403238067 0.0103181065800093 -0.150413314306699 0.0834093802358695 0.245392090073402 0.0337030004350426 -0.116933510650509 -0.279303869628801
  38 1291.20392215785 ""  7.08628231938019 0 0 1.8535185493047e-05 -0.000264700111238074 -0.000465390386759271 -0.000478053253882108 0.00017108846020738 -0.000399620422620251 -8.59289649191808e-05 -0.000255669412617179 0.000319007558612443 0.000336996609786405 -0.000249503312236726 0.000256345004607358 0.00268175909868935 0.0027846840444441 0.00248816238730026 0.000452920783820835 -0.000238324250978419 0.000132453366529986 0.000112457854429219 0.00172110417760714 0.0019401153264645 0.000239427881280229 0.000496476663049529 -0.000128685732750303 0.000920798727679908 0.000350155702083015 8.91631287916194e-05 0.000297595729813843 0.000891139408514047 -0.000933924302168904 -0.000450673952647748 0.00131556394745114 0.000340012090076669 -0.000928498528329227 0.000603938258681724 -0.000192512956863053 6.69495326548001e-05 -0.000845752249193081 -0.000835735572179758 -0.0697634758228908 0.0908213933708494 0.0413112852310085 -0.0204080186668031 0.0171601580486012 -0.053442245523498 0.0746670415912929 -0.0816799168444587 -0.0432926913059652 0.0190011186305336 0.0194017473501065 0.0271155266362147 -0.0522799569658389 -0.065818430029435 0.25681675197081 -0.0470636677333269 0.0462257828991553 0.181984204910022 0.0379985505497296 -0.641085277927751 0.183398574546987 0.0277290096942786 -0.0622425430466184 -0.033880291991145 0.042356257913203 0.0641961507725808 -0.0499162036609223 0.0234059604982132 0.0454351820796388 0.00535224409292391 0.000281558130086836 -6.97028993626516e-08 0.000558442211713627 0.00116935153024202 -4.89735075378967e-05 -0.0031761843821685 0.00112275774016185 0.00118627660424925 0.00111112726685496
  39 1312.95872103262 ""  1.11103552694357 0 0 -0.0454722883802045 0.0438232879493892 -0.0276543376216361 0.0377550872532547 0.0221777859224078 0.0118348818193497 0.032398550124376 -0.0218846424578885 0.0186881528496554 -0.023082796818152 -0.0524916124345198 0.0394487752394507 0.048933531163438 -0.0257459523617472 -0.338949479507032 -0.185252220861945 -0.364715740852218 -0.448939742505639 0.142892030850826 0.253976283341909 0.330330196551233 -0.0761768731391099 0.0158788070283884 -0.0604573662703353 -0.100148460586199 -0.0839031886999573 0.0499615489786351 -0.00357258123791702 0.0905099551307482 -0.0144831034783865 0.0219920760942644 0.0316544635732928 -0.118775432153234 -0.0484515305573832 0.132679843475094 0.128104063667819 0.113386630627887 -0.0325155984287594 -0.122021546684731 -0.000296615325197519 8.62616533460782e-05 -8.88123354651176e-05 0.000435822005549897 -6.44915806296353e-05 -0.000196912570524185 0.000360609773841726 -0.00203315973860388 -0.000233187380382326 0.000740866447081436 0.00106233288848763 0.00114258294905784 -0.00420700968452509 0.0015540668219829 0.00175083176369463 -0.000774271778840365 0.00438189590469293 0.00151285526780266 0.000505042781322884 0.00667763161140145 -0.00058947871538146 -0.000126584996597816 0.00236622453740398 0.00208031512928118 0.0019398434759437 -0.00574793876428816 -0.00894716781816728 -0.0106754357682226 0.000986287216124564 -0.00474712985316876 0.00796696113760559 0.0048728352325033 0.00703963461643308 -0.0679203032643518 0.0413453473471978 0.102771933903898 0.0214265290118282 -0.0258095263495839 -0.106924738876147
  40 1367.82259097537 ""  1.88397116834573 0 0 0.0750215573992039 -0.0157719876072402 -0.0169798063655391 0.0367601338164781 0.0672280322536907 0.092800128026154 -0.00811221519176943 0.0257641869469692 -0.0144180804645437 -0.0408945808886376 0.00962903904770748 0.00205115591611779 -0.111661188107136 -0.124568981490004 0.025454267116366 -0.187157746507242 -0.271555203717838 -0.335795558389471 -0.17042179224313 -0.29438865960658 -0.353475864882468 -0.0115758446937557 -0.116028741102216 0.0898117909738453 -0.0610131432930508 -0.00100209809309065 0.0274766707961955 -0.0109077098007107 -0.109635325000716 0.0779428422898591 0.0811312398105087 -0.129110650019287 -0.124620640299474 0.0701745781905236 -0.101073464049479 0.00852133537810629 0.0539959684473415 0.0253749374171502 -0.0827301704252904 -0.000184250659797272 0.00100640246338046 0.00094751024785275 -0.000697037435414761 9.91482144358518e-05 0.000200694786311944 -0.000534840135106133 0.00136665132547775 0.000367307693480389 -0.00114027885484925 -0.00212039702860605 -0.000480970759409746 0.00875838602555115 -0.00263685529413461 -0.00254093430140567 0.000749144818560621 -0.00923852495703111 -0.00311841993169474 -0.000338125379232441 -0.00652342319918118 -4.38637640512693e-05 0.0115738927937916 0.00168184447515675 0.000353282799519929 0.000405806354822838 0.014949171485182 0.000867438063956507 0.00741220224142865 -0.000871142483576904 0.00285613537176251 -0.0340570033339827 0.00497207096600051 -0.00899911830621305 0.107658249192225 -0.0741010207196276 -0.17389050897652 -0.0298322206517096 0.0909631590150487 0.199326723733849
  41 1380.08062184549 ""  8.66281823783153 0 0 -0.077283933450513 -0.0553620865773875 0.0486459103769607 0.0210446994453377 0.0427676986568927 0.0172164985018575 0.0308134373753623 -0.0288643502952307 0.0161669932274531 -0.0105538681397326 0.00166136771994033 -0.0178450916171321 0.621174936780557 0.20530196535358 -0.414319453616885 0.0553030001118549 0.0588528074865561 0.0629365463195054 -0.169204129361894 -0.200214333475022 -0.213697158280653 0.00533075484905441 0.090657316595084 -0.089060378542351 -0.0245471981780012 -0.0594079941302232 0.0155616941335536 0.0347855111838858 0.100472930091644 -0.0723932636606026 -0.00463526685359365 -0.0206446304033206 -0.00584788635212009 0.041928702480497 -0.0134366392008237 0.0109733024612709 0.0159011171156662 0.0451337577972331 0.0351336951719992 0.000198866998671824 0.000374528125486291 1.61930711308871e-05 0.000541934741775011 0.000192025105240334 0.000564689014946053 -0.0014324014539391 -0.000663460032747976 -0.000799341606240628 0.00279413200404575 0.00438543329112595 0.00101556231245613 0.0010716445842664 0.000532319714174594 -0.00147352165488613 0.0005369722625601 -0.00374135583884981 -0.001410857955544 -0.0020547456872562 -0.000219679917980742 0.000247968003833754 -0.0101389045575496 -0.0144626774386166 -0.0106213393653428 0.000504832227474531 -0.0141379071735677 7.47509219365633e-05 -0.0123609801279914 -0.0144391815006904 0.0032503821436839 -0.0107637393583255 0.0253127366249606 -0.00949384193915358 0.0522860678767279 -0.0846303054535576 -0.0123763009008401 -0.0551061105992528 -0.00528386681871103 0.0489716617662735
  42 1411.40372099122 ""  7.17142399880019 0 0 0.0468941348093122 0.0277714262719514 0.0312655264520118 -0.0130562452591631 -0.0136037425772143 -0.00266410551101302 -0.0578317493938028 -0.0526421043340821 0.0358031855089149 0.00106606585349034 0.00795176727938223 0.0041492543211979 -0.0665004355494381 -0.160985060069959 -0.221893970180201 -0.00587464840826934 -0.0302869574513592 -0.00880093307003977 0.0550539953672535 0.0351346875136068 0.0112282572228256 0.204918370646135 0.257250116754193 -0.0632853002884135 0.298365034015905 0.127358553373161 -0.0855651861329368 0.081095177589341 0.15056997845737 -0.273479810369491 0.0144378425851021 -0.0421307573721285 0.016861453164 0.00585994793800084 -0.0153978443162427 -0.0052147396528162 -0.0266350353031951 -0.0333122766160261 -0.035616394903766 -0.00498549259829148 0.0154218557092416 0.00770639888570151 0.00506572032402482 0.00331789585605732 -0.0104462940772464 0.0120278940226634 -0.0546030474849961 -0.009575093073639 -0.0397017775147866 -0.0421258537642183 -0.00383782642638468 -0.0787209107339006 0.0295535889687204 0.0668934208815563 0.00508259830796726 0.039333342178721 0.0956773874989319 0.0119214228842638 0.227571031178916 0.022908014882473 0.202645543986911 0.180577315903168 0.115155028616401 0.00411262303708228 0.246096145611224 -0.035603479442571 0.169135554571338 0.195313742776877 -0.025327463801192 -0.0251498171837604 0.00394968924258238 -0.0122000869541061 0.0729038536277662 -0.05221383805331 -0.121273173304231 -0.0168903118524607 0.0695695170293866 0.134326925545051
  43 1412.1528169254 ""  7.29524181985024 0 0 -0.0340741299597426 -0.0187623438859232 -0.00903674006521164 0.00709773417033918 0.00509818591714407 -0.00453621937699849 0.0501204581757945 0.0418162164731028 -0.0366610476256631 0.000780854890026913 -0.00225431249051006 -0.000166020326477614 0.0751323524344265 0.0986621597280365 0.0929618713056836 0.0165075001147243 0.0447973372747318 0.0321073091756222 -0.0372390614287295 -0.017676624238493 0.00410382747807217 -0.164569781238835 -0.232792297185606 0.0618816195061292 -0.256712665462778 -0.0951246332135256 0.104328708000992 -0.0836602090166447 -0.120055429589926 0.243678784408542 -0.000501009647427664 0.0237206998207963 -0.0186211653446907 -0.0118782070046428 0.00144269318602743 -0.00844886228579466 0.00976847361597757 0.0145947351663013 0.0174314466018691 -0.00642243196638672 0.0212962560297558 0.00992543302434145 0.00713029144832359 0.00445365426959311 -0.0137829347840723 0.0155017294702542 -0.0774921214017046 -0.0155885647007038 -0.0496763438152245 -0.0464375185998968 -0.00467141409031778 -0.11452135400551 0.0430543097869638 0.0937977560946164 0.00718356705843378 0.0564997478140531 0.132380316609897 0.0135233755968587 0.31731193749083 0.0348117863118004 0.245491594207732 0.207895282970987 0.12797262321691 0.000908019391627876 0.296116349794602 -0.0318727516885728 0.222726176506219 0.235201928835026 -0.0170788218879572 0.0137406293455955 -0.00246399639790279 0.00480538608378281 -0.0467922913078045 0.0314918971390624 0.0777884504341355 0.0190656877252567 -0.0279090958119599 -0.0720892804082989
  44 1417.08520338491 ""  1.16987101955503 0 0 0.0262307804651685 0.0297999248981907 0.0706501433431802 -0.0213999785715953 -0.0443573788748932 -0.0442821298961611 0.022387207554296 0.0100604131844716 -0.0495163372819945 0.00223795087323457 0.0547318001177902 0.0563577328496968 0.0079244458334644 -0.186654938692315 -0.383218645187481 0.0604349850335205 0.11071867255669 0.134379727054082 0.080584002907089 0.10926365283051 0.131284843793147 -0.00496732885088358 -0.190893737510033 0.0957414427837248 -0.149922908520152 0.0236470312852563 0.212717789278125 -0.101268301969182 -0.0428525671559811 0.16565972438649 0.182460765002521 -0.163259470929903 -0.137874403420023 -0.0514585326030921 -0.232140365045315 -0.164471463559418 -0.0772942294059142 -0.155216565775702 -0.257309698833802 0.000310256559777418 -0.00167364509402494 -0.000414743660863808 -0.00111088455966952 -0.000631890768715402 0.00233823293702482 -0.0017990980647985 0.0106799955593113 0.00260082865860561 0.00661264792889939 0.0057103145055937 0.00212606114232926 0.0248970262217186 -0.00890645673019677 -0.0154467557320096 -0.00125876726010419 -0.0155022240638551 -0.0234524692150544 -0.00138746295338629 -0.0448056058307787 -0.00457731193296478 -0.022342292484317 -0.0223047237403427 -0.0132335343987648 0.00376998745398352 -0.041468523159403 -0.0153602946464427 -0.0446095915256202 -0.0314138156667951 -0.00461674629738317 -0.0269761312799155 0.00793482426421483 -0.0131311336214052 0.0947079126032601 -0.0571379838860641 -0.158864619063464 -0.0195587070315571 0.0753414770000981 0.1372188022252
  45 1424.54302588233 ""  5.68989501698436 0 0 -0.0441928780255558 -0.023529137232452 -0.044053313019618 0.0102034396956025 0.0126783787643844 0.00296042630388651 -0.00331956904588483 -0.0117240029414304 0.0366069711396424 -0.0257412193113988 0.0622091796000525 0.071110378285449 0.0423373158924712 0.179206744896716 0.267320320078155 0.0261749694911758 -0.0168493225990766 -0.00768945240122419 -0.0103703758237786 -0.021176391127269 -0.0303179618887082 -0.0612476328877509 0.155952348426036 -0.121243091234727 0.125326880660976 -0.0265450893452583 -0.178122489720999 0.0296110100376488 0.0773754971328936 -0.0760575116893961 0.242504618504096 -0.216790180438919 -0.245586861844232 0.0115316323382412 -0.371622705200026 -0.179298032873156 0.0165187908141406 -0.136534217723855 -0.394278128519228 -3.49938014388249e-06 0.000925383113409047 3.92010732581856e-05 0.00105233019795877 0.000354836147685625 -0.00154214337643936 0.0010908900914118 -0.00852111336237896 -0.00241954458642248 -0.00211641634425233 0.00152400359600408 -0.000885837943259445 -0.0210739194606247 0.00765612293168352 0.0119061885610832 0.000964608754581134 0.013748620487061 0.0178524008344388 0.000257406237303858 0.0339145389188179 0.00398849049112655 -0.00049735055525515 -0.000509803298109839 -0.00254917304863881 -0.00428069503088188 0.00339201192126498 0.013784673988478 0.0204827879432507 0.00735677356054337 0.00821081950270933 0.029015483022122 -0.00529117794021433 0.012216386901901 -0.0920053306587691 0.0587618724090885 0.156095142638626 0.0168934351012564 -0.0790760668047838 -0.143675357646578
  46 1443.72557619977 ""  14.3361816131476 0 0 0.00693575722314517 0.00282737832691193 0.00214534957738868 -0.00125135279552263 -0.0015211778861403 -9.13092596704785e-05 -0.00360839344937188 -0.000472253686431204 -0.000342424139479844 0.00107311725967558 -0.00103986348216595 -0.00176045806337521 -0.0204387290721316 -0.0207191763121608 -0.0082944031584466 -0.00503586388970508 -3.31004632767701e-05 -0.00200644938921339 0.00155755352317263 0.00269407841683468 0.00457251807872087 0.0156968538737741 0.00241142625230519 0.00709466942972883 0.00636026062896673 0.00744889293292227 0.00321998615814118 0.00527775605674728 -0.00295764529132353 -0.0101470972804606 -0.0064263372523724 0.00253195764597 0.010307959175089 0.00114875027445914 0.00942475709817458 0.00525381496944308 -0.00294749076295929 0.000366392806971704 0.00760637815069992 -0.00373220372295097 0.0257227744671387 0.019757792759066 0.0110465200202404 0.00632630096002067 -0.0187067416762829 0.00234829862839653 -0.121352173952025 -0.0242004625561232 0.00094775934857735 0.108674526460905 0.0136497734252094 -0.158211828059379 0.0897389373417556 0.0923023546749198 0.012401397521263 0.0657192328547142 0.155481703429181 -0.00768754617511851 0.436714715747051 0.0340790684979394 0.0489901772447671 -0.29629936336861 -0.279293013682952 -0.027165800565987 -0.245817823547039 -0.035026435878999 -0.0367588130333963 -0.312143047095491 0.224729750844831 -0.00333380031978491 0.00023830688959263 -0.000736780887520802 0.0141693930395781 -0.00315703785752964 -0.0253576037906662 -0.00222805075793672 0.00748841943193473 0.0135576034895589
  47 1495.08353753245 ""  0.891758952732224 0 0 -0.0149452210798223 -0.0164004217782412 -0.017819248228694 -0.0314759503892959 0.0228088218658106 0.0238445065986921 0.00589173731246961 -0.0237324857140085 -0.0229472886157573 0.00899995492701318 -0.00550353696156159 0.00319267566836312 0.0160563870271789 0.0376549919895002 0.0605344878031872 0.262532913179184 -0.295400902638359 0.0578879660749042 0.280860301667642 0.0698756810084721 -0.266439657054919 -0.0648833369804829 -0.227007082321321 0.105465849130561 0.172080689528942 0.257369647798435 0.299425814432654 -0.143550859841784 0.36715380204881 -0.0617989464752004 0.0554895241054545 0.00859797037955736 -0.118133383926457 -0.165472232538509 0.0703594974119212 -0.080259534035831 -0.0938399070253777 -0.0161452834412988 0.119207514675924 0.00153017752933658 -0.00125851797684871 -0.0032509962423996 0.000680258535018551 -0.000351135343059354 -0.00142966569281793 0.00645346310937387 -0.0101398858229946 -0.00842568296779135 0.00988505327546376 0.00159149175660924 -0.0119663253327341 -0.0570501694198336 0.0125233832256735 0.036855092648449 0.00557154087169879 0.0464582750898439 0.0533609616085677 0.00286857669050203 0.0343737126898111 0.0183869606118444 -0.208037412538189 0.0300724206132208 0.0444578194171276 -0.0404896864808513 -0.110768261199831 0.18390049009336 0.0717627161107281 0.10452635777301 -0.0304868961613907 0.00452019478989057 0.00358354583410638 0.00519757949812978 0.0050517204941735 -0.0130121299596294 0.0194514393901133 -0.00989550070500885 -0.0322765357322307 -0.0463568587184862
  48 1497.43063705053 ""  8.61097047159489 0 0 -0.00616560507334836 -0.00598010212900177 -0.00216139408282703 -0.0162487303760385 0.00962989800372999 0.00959486245400425 0.00667460198134114 -0.00796879060276905 -0.00410500401044232 0.00405772637465105 -0.00347140896212155 0.0023563209079165 0.00300501418701114 0.0125931291580725 0.0274400134418979 0.135448728128889 -0.140266927264054 0.0371360018633989 0.140105449483783 0.0349472125171349 -0.131873850763196 -0.0787617625867643 -0.0450730165924293 -0.0145069476277129 0.0726470891460656 0.0630408596096784 0.0398116413865193 -0.0742498958964467 0.121606179856736 0.0231297714421756 0.0262037315277888 0.0185406631943294 -0.0687926515867084 -0.0866635419362395 0.0277257767116399 -0.0467475980750319 -0.0365932785691404 0.00121970265264976 0.0644624173546859 -0.00373318503505231 0.00279855420211721 0.0081150785171219 -0.00140001949256805 0.000755603356310573 0.00380371105358631 -0.0177760745947631 0.0272370415757953 0.0210837937348801 -0.0270407004977066 -0.00202001397483212 0.0278236209816291 0.148815893159336 -0.0316382213291407 -0.0986741389598708 -0.0143701919919263 -0.122881818671664 -0.139966347665829 -0.00952943457483627 -0.0904889805584945 -0.0455735348557686 0.534606938453971 -0.104508874417797 -0.137031599825492 0.0977375318998428 0.30230617103544 -0.437428304879078 -0.149707332936615 -0.29076813547337 0.109577714856068 0.00267496948050159 -0.00111758776456363 -0.000586630196995065 -0.0171140788547655 0.00452887674911633 0.0305761782063809 0.010643218790166 0.0018358541802559 -0.0104003959951214
  49 1503.84960939003 ""  2.11388405706289 0 0 -0.0262936039938818 -0.0142694069362327 -0.0331178717761866 0.0265819796476028 -0.0018656981172267 -0.00599771764362577 -0.0236538661860995 -0.00872813638351236 -0.0264573008877453 -0.0151702316979918 0.00941200174852995 -0.00507333361106243 0.0323417555177571 0.0810883717276107 0.0846920285776331 -0.17240747378079 0.163436790523353 -0.0649445069550466 -0.187290559632358 -0.0504079765465711 0.161789224276292 0.304167735597338 -0.242477366661502 0.314496720461162 -0.00338614506733634 0.232520236297149 0.442457096180201 0.10710067879814 0.163558837596054 -0.301417345142157 -0.0504617417574263 -0.069377628064076 0.152217261906668 0.216695935762143 -0.0727632027603849 0.119124329758543 0.0877476649131836 -0.00724957378571626 -0.172068050089958 0.000650792711268113 -0.00174924950237263 -0.000801336489404397 8.30699521678526e-05 -0.000222789181102189 0.000505098154753955 -0.00318486092655262 0.005980777376405 0.0037736586585575 -0.00415671676397354 -0.00141321672216292 0.00456451193780157 0.0085513189508213 -0.00204401010345903 -0.0089145150670636 -0.00068318286317648 -0.00589734143909206 -0.0108006137019797 -0.00157108784940877 -0.0168582869080088 -0.00849534147209485 0.0847904373055226 -0.012167436295816 -0.0178142526627989 0.0165924632558491 0.0494429801813933 -0.0731450266107736 -0.0270146557221102 -0.0425124461130005 0.0130319308402911 0.0111086533383203 0.000842056113572908 0.00778733409011298 -0.0356627488814866 0.0124140426821043 0.0769160041608702 0.00332797786893008 -0.038451871070796 -0.0719084733596239
  50 1506.65947700553 ""  6.35074348952156 0 0 -0.0174987235523718 0.00128164267516971 -0.00465663707002617 -0.000749756471054096 0.0230614912027073 0.00194838781981404 -0.00712674068353761 0.015295157262357 0.00341885933224202 0.0232559254582266 0.0285534340910128 -0.021551258436813 0.0282742996926573 0.049699042324967 0.0223244132007219 0.0996939087423169 -0.138269620371314 -0.0263708991975498 0.0843121954243887 0.0410664495797163 -0.0712910993990156 0.149846874097811 0.0429545629167099 0.0536040373064319 -0.144854383989508 -0.0930147269003288 -0.0190362123784553 0.139415308539033 -0.189179693927094 -0.0677100493506712 0.113859314797921 -0.494046895658381 0.232371779270093 -0.0310640571287021 0.336719439416665 0.151584668211152 -0.475649116877698 -0.334830314570694 -0.0440953467088859 0.000575158829605806 -0.000910845243282746 -0.000931998660167491 6.82183055246981e-05 -0.000112973495632091 2.31451117857409e-05 -0.000233712707220385 0.000748826406080703 0.000493048302933317 -4.9162234916847e-05 -0.00059614107167997 0.00121662165717324 -0.0063645084973695 0.000978395733963065 0.00320618011754464 0.000763261633200829 0.00569496665188927 0.00473413391487724 0.000100070392434218 -0.0009227438436763 -0.00133303637335913 0.008619521404785 0.00471061707017951 0.00322938011457423 0.00326692795819684 0.000734537896365681 -0.0165187481939859 -0.0112215910176468 0.000632739271643185 -0.00596191661082405 0.00514653020601438 -0.00218884883496289 0.00167408032333846 -0.0170091595152899 0.00946950635949258 0.0289062387421031 0.00717467825801286 -0.0131105680712979 -0.0323846800830605
  51 1510.55114933655 ""  10.9319248980901 0 0 -0.000301107595008672 0.0028703723270525 0.00146175463510363 0.00333175980926833 -0.0029152900408915 -0.0018840406751165 0.00118162072365799 -0.00134309281230266 2.78034477873935e-05 0.00119628151877549 0.00135468264103712 -0.000554842957914111 -0.00405016421523657 -0.0111481587675957 -0.0291627012179738 -0.0187472980830351 0.019416008532808 -0.00571384281176707 -0.0127118109600537 0.00109682580244992 0.0244426877625511 -0.00562886297454091 0.00126344194774727 -0.00507584141771415 -0.000747110587994798 -0.00153804205768803 0.000510084421138689 -0.00510944581831921 0.00471689166467829 0.00458224840222013 0.00409125657515271 -0.0187432127619432 0.0106255970956986 4.84379848973322e-05 0.0121412514111143 0.00615007309629538 -0.0179381393557553 -0.0134182830400344 -0.00302806319065851 7.21234753901144e-05 -0.00296145739905361 -0.00196329943326807 -0.000785279948178673 -0.00134207668844749 0.00760151435576854 -0.0143268475856605 0.0357631575545714 -0.0102880108576237 -0.0271069911995459 -0.00686408736864725 -0.0418024542110185 0.0665587516200847 -0.0216902214573091 -0.0470843437935034 -0.00377607804713181 -0.0604354953420453 -0.0606310881885906 -0.0202375530700719 -0.120178852594319 0.00455165472510544 0.019574176579325 -0.261820358384419 -0.215554681119775 -0.0736563875048485 0.352477948077631 0.494725737891443 0.514039962222065 -0.172032181774562 0.35307860184052 0.000428864459146531 0.000623121495869567 -0.000474564923790359 -0.00404442641420237 -0.003075565756158 0.00877900232301657 -0.00307301137457479 -0.00282801537343927 -0.000330533307879295
  52 1515.27540599664 ""  8.37222332043214 0 0 0.0115567293991385 -0.0119484103138631 -0.0087822290922622 0.0591824246594037 -0.00624703877340812 -0.00242174179631448 0.0113618469360202 -0.0213628451954466 0.000494294873140349 0.0315375621276521 0.00276167472875787 0.000605920888672949 -0.0266120733849235 -0.0232329808232188 0.0304110175597432 -0.302964786515953 0.278567286649692 -0.120253877414146 -0.333588044801629 -0.148166078144818 0.214661845535911 -0.235907465946147 -0.0520188772672802 -0.0906700722252756 0.208434588286293 0.119349070974934 0.002799920973064 -0.192529432489227 0.271714628646737 0.0893793040241706 0.131253863993636 -0.117628206577557 -0.114911669531498 -0.282411379672684 0.205684669400295 -0.101248641347963 -0.296371225487385 -0.128054266143303 0.186683416547522 -0.00106192606649229 0.00162708728531502 0.00173990975801451 -9.38723719686485e-05 0.000303751662578686 -0.000416966853510082 0.000753781285948792 -0.00243996713199516 0.000629918011820307 0.000965586076522044 0.000865290920395791 0.0019436948908895 0.0105966183122934 -0.00134346718454044 -0.0053470186454129 -0.00163118321398362 -0.00887400804052877 -0.00858218527911815 0.000900908673804849 0.00561358906893345 0.000215923264760699 0.00359810348570191 0.00833883380797537 0.00628024023682761 0.00344895402391461 -0.0130865105598528 -0.0233392207602103 -0.0222744825333333 0.0027389711455853 -0.0121403184153351 -0.0014921030137217 0.00286570221596879 0.000725325077607337 0.0069748274933871 -0.00665169648747323 -0.00530656172272072 -0.00959910958107344 -8.17926129964463e-05 0.016850849080906
  53 1520.12284858027 ""  2.43192956919399 0 0 0.0204648695235752 -0.00571894493896695 0.00740633509805282 -0.0179449833934697 0.00525465092054141 -0.0134846212522297 0.0263281350348439 -0.0177635557922758 -0.00151751478926215 -0.021157329377745 0.0148488606733694 -0.0271808839425858 -0.0113724685631104 -0.0286907733347845 0.0087884733648785 0.0381769621492041 -0.0217169384687362 0.017284950830152 0.0146884612337069 0.0362632529547905 0.00607137441210897 -0.364216990395869 -0.0460625557845454 -0.165840269878486 0.190638984663966 0.0687950861189035 -0.0713495763547776 -0.261033162981729 0.249398998818398 0.214741842764194 -0.131455816948535 -0.184658118415834 0.396388821591677 0.41942725104038 -0.000109792676828207 0.300320326017134 0.071316708873163 -0.0517505675839726 -0.266768946976692 -0.00288098316069542 0.00430905569963311 0.0043560530246342 -0.000328043236013744 0.000801804816552764 -0.000733574632442247 0.00188982566721904 -0.00537585862240305 -0.000476834505239167 0.00106386821353806 0.00138134274577435 4.2141446205281e-05 0.0274363425883117 -0.00409493373992572 -0.0133624707119635 -0.00414689997440851 -0.0235533008922035 -0.0212696208767424 0.00161918003382188 0.0108159333747208 0.00263048638887415 -0.0140592215995446 0.00657800010389405 0.00607122823930012 -0.00210406620177746 -0.0176632745315066 0.00333499402634895 -0.0043508663143209 0.00993473317778055 -0.0074185116689444 -0.00523589678577823 0.000390338710371795 -0.00226940668983016 0.0176932943009784 -0.00402117749745539 -0.036971904267145 -0.00273952743879517 0.0188745743128158 0.0379121641468716
  54 1532.35062922125 ""  6.63509373413414 0 0 0.00276134141536135 -0.000679715562940879 0.00241787092641525 -0.000447980032663609 -3.57386268603321e-05 -0.000696574101472131 0.00286709364612917 -0.0011558064296661 -0.000148387095393532 -0.000554036580512323 0.000347466197860566 -0.0012191338389335 7.42025082354697e-05 -0.00707322800624539 -0.00709226131198085 -0.00103877861308888 0.00224780360102376 0.000401263000219003 -0.0030085124128069 -0.00123296501759599 0.000698493248078609 -0.0359998189173725 -0.00174024440382824 -0.018058901241862 0.0150225708622372 0.00224702196766681 -0.0114688511522557 -0.0250929758007471 0.0181130283227722 0.0255121579030656 -0.00489840592328738 -0.00547036434174329 0.0136653818214529 0.0133550186464097 0.0021372657202289 0.0104382038616238 0.00151562144877951 -0.00116444651496349 -0.00633536366165296 0.0512416791481345 -0.071354276877462 -0.0753649678003004 0.00352069331674255 -0.0165873150054048 0.0153454248678989 -0.0254119746854932 0.0838836491865793 0.00486758784838156 -0.000572873983597465 -0.0126322588774119 0.0041501760705372 -0.493377997893275 0.0706634201086244 0.257738941909826 0.0801926700433075 0.420523234604077 0.397026485334365 -0.0259333228217184 -0.155566212882252 -0.0206362009000551 0.0915905842195457 -0.0641739754686998 -0.0485445290212803 0.0271345107363303 0.0959428162633899 -0.073887702697804 -0.0427070545816032 -0.103690213517937 0.0303646524028881 -0.00107152957172951 -0.00120298180892659 -0.00080842878432895 -0.00221110188793627 0.0103906382051091 -0.0157300401118417 0.00858031421236329 0.0171824101647792 0.0193702760971046
  55 1676.44674170769 ""  21.0803557707424 0 0 0.015576028377015 0.0220066761859295 -0.00988519544854768 -0.00490204557209328 -0.00301999218847315 -0.00085699283181581 -0.000681036868248547 -0.00144290205058382 0.000899689921148426 0.00196789934339957 -0.000515265215185238 0.00114278308189614 -0.0353602256597114 0.0106409075156068 0.0420005545836711 -0.0156820916011509 0.000778486077750332 -0.0073203620186685 0.00166089531491485 0.0207893227862442 0.0211853428033852 -0.00445665681533576 0.0120638629408859 -0.0111857735075483 -0.0139291758529547 -0.0176542167453237 -0.0140311311553676 -0.00552903028177523 -0.0228665726593698 0.022335709987478 -0.00474259127004216 0.00440121776134578 0.00932402471115102 0.00368924295266195 -0.0022521572140544 0.00157434468477433 0.00297854387159556 -0.00410910948389037 -0.00922738420127371 0.00151265173842674 -0.00035119566239892 -0.00222241216496586 0.00102525763948643 0.000476981096604332 0.00195911053877662 -0.00218449938388736 0.00175531557498804 -0.00146270248762378 -0.00110588505379317 -0.00158015032660199 0.00152691936448363 -0.00944072526211263 -0.00115444126817456 0.00778791270708732 0.00481397796232269 0.000941054111405535 0.00984117234231869 -0.00386943258850874 -0.000799167944814781 0.00131810436923709 0.0188565548072291 -0.000107358444677365 -0.00205000165532352 0.00481990118107749 0.0219912481398311 -0.0193129625416408 -0.0024712183635138 -0.00218394069967956 0.000597272516888209 -0.01381590773922 0.0548444304765078 0.036043918984839 0.410813987665143 -0.566543776240315 -0.0714157858669299 -0.297709054368167 -0.424192789640104 -0.384037098195232
  56 2990.41841251382 ""  1.53162064080083 0 0 0.0302360209304908 -0.0445155564811208 0.0207600811190829 -0.0305671353936733 0.035448472939398 -0.0139951845046805 -0.0058610584911026 0.00528662632114711 -0.00160280948574677 0.00276101130694384 -0.00139609095208219 0.00327996468310743 -0.370593560240113 0.550691707385013 -0.245563117091276 0.0529039749459361 0.0557710474999609 -0.0698500766446208 0.31917666369576 -0.48797045232997 0.243281685214467 0.00866376505759949 -0.019577532669989 -0.0243128618748653 0.0398701831983893 -0.0624132235008052 0.0318817205555456 0.0199975953612336 0.0110762503636467 0.0183540884798782 -0.0345510340047621 -0.0119476323749921 -0.013126824222237 0.0158260495037718 0.012587319195985 -0.0175716921936831 -0.0142981992502975 0.0232421517271956 -0.0083309298271426 -2.16525674844838e-05 -2.41975200950305e-05 1.91643273851137e-05 -4.12703285687681e-05 4.60915500541635e-05 -5.4829976529324e-05 -5.37047715203755e-06 -0.000115511765610973 2.91287638903947e-05 0.000286170912491512 0.000917853832635188 0.00116662644815513 4.46970339294068e-05 0.000375516229449061 0.00021758713560227 0.000466294926667272 6.06354267197194e-05 0.000132631955063888 -0.000483911941643143 0.000284271787057071 -0.000139054471400336 0.000649308208542351 -0.00290448900655121 0.00529285139646963 -0.0113265558623052 0.00112967396449353 -0.00216392495877973 0.00811017081522559 -0.00871144650085917 -0.0156396779119065 -0.000319282995991176 0.000450604782798969 -0.00129630433063974 0.000988760472517627 -0.0039814323404381 -0.00349001034523778 0.00741564258191918 -0.0123336934316365 0.00492519925674563
  57 3004.85885850236 ""  39.1870860130708 0 0 0.025613768572758 -0.0386054806841943 0.0173061767405286 0.0395147354394219 -0.0312175887021198 0.00590613470428901 -0.00489685612688374 0.0153819527781259 -0.00908260999679063 -0.00770328005455126 0.00599699187697993 -0.00276802928335442 -0.305758214849857 0.45686189941302 -0.203219358683269 -0.144727350556143 -0.125926933319267 0.179660330035308 -0.325486529611783 0.498571872621787 -0.253067563433136 -0.0288134889970736 0.0371628188668554 0.0481467471272196 0.138483748551705 -0.202610825012461 0.101412002522672 -0.0515720111947957 -0.0179671769903591 -0.0362972778151647 0.0198481312362591 0.00996812574540961 0.00675781568250661 0.0086494700563285 0.0105863142637961 -0.0178378099498921 0.0624088139668418 -0.0908282273954812 0.0456097711818062 -2.90349238847288e-05 -3.20258672847416e-06 4.11541744170071e-05 -3.63146263216449e-05 3.92648186010363e-05 -4.24140842259959e-05 4.08507050114567e-05 -0.000126573302007682 4.15439472783767e-05 0.000317421165064792 0.00139649954880339 0.00136883002515343 -0.000177253110855803 9.2966636560664e-05 -3.58998945243161e-06 0.000860631857438433 0.000111802988649315 2.09915275413206e-05 -0.00105651638951009 0.000327555011488694 -0.000234841208107471 0.00120354762904768 -0.00570881552069421 0.00935611121315606 -0.0155235159621576 0.00166620766931873 -0.0029903990089136 0.011208675986152 -0.0120487564397633 -0.0216847104315938 -0.000343092840066095 0.000673353371205651 -0.00101952640250254 -0.00294984292682595 -0.00134724188683869 -0.00265676639739766 0.00937865112948476 -0.00715732307662549 0.00930276585828442
  58 3016.68207450232 ""  31.9557870986561 0 0 -0.00921443166528988 0.0122602323994112 -0.00494204883821879 -0.0100496052501916 0.00724630571619567 -0.00163897379959283 0.0155917443414188 0.0305979145278437 -0.0330523655999131 -0.000186809537193506 -0.000808729491879708 0.00495870496995068 0.0996666693137082 -0.143761375267077 0.0626921287774039 0.0396642353016783 0.0327493304132063 -0.0457097289633451 0.0813848005997349 -0.120675310805895 0.0629414491935688 -0.192789002357831 0.292615289088046 0.384163664854494 0.3385625062628 -0.505881834859995 0.251177055636752 -0.323434415163369 -0.147800825943236 -0.24243560991031 -0.0372129610642797 -0.0161779058338935 -0.0153846396378886 0.0344721105157602 0.0289897039401135 -0.0456043564611504 0.00277837829581338 -0.00508529696231036 0.00226482626403679 2.81749986570323e-05 -9.95457957323456e-05 -7.93403202963149e-05 8.65521690876169e-06 -2.006457230717e-05 2.66898259936882e-06 -0.000181015442592218 4.98004142997709e-05 -2.52087942781089e-05 -5.22212205392244e-05 -0.000577314523104853 -0.00069007289788001 0.000922080070654205 0.00126239588167104 0.00088356660840226 -0.00125898030937289 -0.000127705909118714 0.000205789970913666 0.00239725724858492 -0.000161385637452447 0.000394081643775501 -0.00048718420615832 0.00184881068188108 -0.00324579811521707 0.00598042360662506 -0.000744202231370239 0.00136978587753426 -0.00499874136183017 0.00547064407729326 0.00990227411679779 0.00035733926284927 -0.000202072290780634 0.000200615840427152 -5.79103429046269e-05 -0.000482573263003085 0.000127549061688 -0.0023003260425276 0.00159890955483012 -0.00424488283385939
  59 3028.92712668594 ""  28.7201679565799 0 0 -0.00205335274361956 0.00188913519231714 -0.00112042848832251 -0.00416630622031311 -0.00105420852765285 0.00217717769964757 0.00185918807409591 -0.00649557077869437 0.00133768510176005 -0.0162687032409182 0.0400534363046375 0.0243166058320228 0.0194667892160168 -0.0263291064123886 0.0132070335928401 0.0371900514459106 0.0313910176057013 -0.0421434936786738 0.0107904650675906 -0.0181994570486375 0.0118984998135453 -0.0005272716042369 -0.000407918996404072 0.00103305701633419 -0.0457665598897284 0.0681077030493155 -0.0348867683269421 0.0237602472584988 0.00914222711997325 0.0158782062897125 -0.41882882177287 -0.171348540733291 -0.199089374788389 0.254249464555295 0.221140146446619 -0.341084942716393 0.36264440213965 -0.523962849587607 0.255070066203245 1.87405797346534e-05 6.47658160498176e-05 1.94700172736423e-05 1.59748776781333e-05 -2.99074662278567e-06 2.79903500915623e-05 1.13966075662224e-06 3.81953464017984e-05 -2.72966592471174e-06 -0.000461023356998584 -0.00202696180392446 -6.3170600431946e-05 -0.000368318673663717 -0.000696679891610116 -0.000429468786262015 1.74981431563894e-05 -2.34740413715271e-05 -7.22175320997114e-05 0.000354042471406248 -0.000146447635847448 9.11500033955262e-05 -0.00315655168647949 0.0155858037581654 -0.0219385722800812 0.0187611312535865 -0.00243542195478717 0.00326315544047736 -0.0103691371195708 0.01071584944503 0.0192600627884571 0.000225335415616256 3.91719135271209e-05 0.000150397340127806 0.000128701404318016 0.000887671999391719 0.000764183464471865 -0.00084989651132496 -0.000517664659379465 -0.000845418966788553
  60 3032.13286878425 ""  19.9542029126579 0 0 0.00159368237592951 -0.00235860793800884 0.000902992043418085 0.000974189620309074 -1.21782724410835e-05 -0.000400829121924544 -0.00114318848731619 0.00106506760632629 0.000199830069280738 0.000457267191561016 -0.00143897263476058 -0.00115501040024175 -0.0185471221657545 0.0277454962425206 -0.0120591115285251 -0.00752114668987834 -0.00610362205493314 0.00864267067483949 -0.00423350844262642 0.00636860354009356 -0.00359611220038017 0.00395404704008589 -0.006440771992435 -0.00864212073382822 0.00560934172007722 -0.00826002871657887 0.00420470556027276 0.00357046216871407 0.00203961756824355 0.0028482876035121 0.0181635503781831 0.00761187847409752 0.00860137535216219 -0.0106957120755246 -0.00911794511275268 0.0141661772251868 -0.0129853691100649 0.0187842525228836 -0.00903828619279966 0.000563982193310673 0.000210411596447058 -0.000274701238935114 -8.44675276535068e-05 0.000110393648250441 -4.8745482592841e-05 -0.00280171454525341 0.000568428167219305 -0.000113249161521619 -0.00987254415944247 -0.0482745003387009 -0.000997737786526375 0.0014018876767537 -0.000327821156981746 0.000610731173183688 -0.0089973875700177 -0.00191092738212446 0.00179075683232163 0.0401533239400109 -0.00317559410377526 0.00666503931301331 -0.0772134649543031 0.373880944597408 -0.526729277963786 0.437130503813034 -0.0590280887377756 0.0790303525343142 -0.245775970615586 0.25329434303975 0.45765898976731 -0.000165564729967063 5.8004205480061e-05 -0.000138716771166567 0.00113820559326055 0.00121774614403966 -0.000413905323131737 0.000276257764724192 -0.000932778829946117 0.00085388603403841
  61 3053.31449978941 ""  11.1025336812814 0 0 0.00310267019235095 -0.00590770079726245 0.00368513729738671 -0.032661154574941 -0.045332276163635 0.053522909333121 -0.00769751709026106 0.00866236865583385 0.000141089353394881 0.00951319573523309 0.0194152866907712 -0.0206475207145294 -0.0433486157910476 0.0620839174429147 -0.029198023389668 0.50930688648983 0.384391544116072 -0.569556044734514 -0.120212667787166 0.160082663898783 -0.0755499284973718 0.0269479043700376 -0.040721786893274 -0.0576242381701609 0.0482910466708736 -0.0705589619039574 0.0366059335913222 0.0190288529136161 0.012840998646199 0.0170173895580432 -0.0219609289459612 -0.00209302452101093 -0.0157900653278668 -0.163929632239135 -0.134874095134299 0.215333887157347 0.0733963790059175 -0.0960124638975579 0.0462291278382521 3.3091704291541e-05 -3.27399436546452e-05 -2.77009384737821e-05 7.75261678851064e-07 7.83051782633591e-06 -2.61922561002674e-05 3.60608969246069e-05 -2.20155438737553e-05 2.16265125600648e-05 -9.90235443679479e-05 -7.24678392297795e-05 8.46792265395413e-05 0.000323963210550384 0.000452787208895653 0.000295194859953555 -0.000723542026443811 -0.000102333723240004 0.000158304312532505 -0.000372318453004593 8.19352305444716e-05 -5.73255312524967e-05 -0.00024733009343442 0.00111782362508697 -0.00152330937978461 0.00151599700433123 -0.000375849689690918 0.000223534219793273 -0.000195703301988597 0.000133017525228382 0.000368173600765369 0.000192835583971177 0.000127646983357741 -0.000297085516666521 -0.000153784003138854 0.000373562848398557 -0.00256803086949406 0.000326367211231534 -0.00141296092347448 0.00224314174971499
  62 3076.24360299475 ""  45.4344034748461 0 0 0.00725203929114008 -0.0115009731254539 0.00472003277121085 -0.00348304073163099 -0.00871845774256827 0.00875589862590637 0.0563758073470453 -0.0604524256077034 -0.013941808406429 -0.0106421032245063 -0.00710168065872426 -0.000885027772497949 -0.0776205075768154 0.119322396444704 -0.0538201951321011 0.0749823068935779 0.0564703468504419 -0.0832822524075541 -0.036817161175916 0.0483148751703494 -0.025075475640041 -0.243988568642333 0.362782243984123 0.511929530857034 -0.295266305790839 0.452124539655183 -0.237518586078935 -0.130159924140962 -0.0842504402154774 -0.106960560606275 0.109042993448029 0.0472525261802559 0.0559388183945145 0.0263067022702822 0.0218703270711531 -0.0392850950707257 -0.0120442496259742 0.013922666658978 -0.00600218184506268 -3.48684141396048e-05 -8.47850375663838e-06 5.32199313554395e-05 -3.69189844341135e-05 6.4483161502258e-05 -4.38278379522021e-05 -0.000613379962541175 -6.66660303773432e-05 -9.48119456789036e-06 -0.000269149753127741 -0.000791287148106388 0.00356319545895564 -0.000301985449215675 -0.000233982820194975 -0.00022445228822777 0.000995735485432607 3.6430607098024e-05 -9.35263730266643e-06 0.0070538507411168 1.90533767107792e-05 0.00103165127627896 -0.00437038228108466 0.0199298782625081 -0.026499677875508 -0.00133747877814533 -0.000232363903271635 0.000615085933853876 0.00916946407828203 -0.010067423694762 -0.0166798596212871 -0.000197335142392636 0.00107796400098182 -0.000293317823409647 -0.00339279639905014 -0.00346362961767 -0.00198250177049503 0.00257918371805845 -0.00437752468327671 0.00573398894516023
  63 3084.26558256397 ""  41.7784725784238 0 0 -0.00142281842281925 0.00316675020581258 -0.000998683528967256 -0.00073771885692344 0.014347825175346 -0.0117291727123999 0.00583793441915471 0.00663927905822538 0.00990825443976406 -0.0577614104417622 0.0293146272805537 -0.0538601604622183 0.0234027905253521 -0.0309059196047874 0.0161470394458681 -0.0746689962965452 -0.0551209275351984 0.0838053490314127 0.0749355329623051 -0.113212335837847 0.052912936029343 0.027945992436833 -0.0365843839731292 -0.0509690725420835 -0.000199667285247485 0.00173727730653383 0.00167518936447845 -0.0966660611373866 -0.0449532938951794 -0.0679343498872088 0.518676218697961 0.236746281627861 0.247109954774555 -0.153726500448919 -0.107501868005891 0.173327499218676 0.32419696358961 -0.483301747454866 0.219865779487118 0.000688004724969136 -0.000841332651395291 -0.000927784125185382 2.65664571758152e-05 -6.66271090730105e-05 3.39843448309994e-05 -0.00013434484266626 0.000133486646344285 -0.000118664536440646 0.000784294243820066 0.000401736122924639 -0.0047994621070403 0.00827628079559234 0.0116392794179031 0.00841959438537843 -0.0162944315607808 -0.00192512878309171 0.00287679627599924 0.00109798939291562 -4.51590560847521e-05 0.000240904705230208 0.004857779746405 -0.0222919446754952 0.029548235127138 0.00169955302120713 5.05829494267609e-06 -0.000719916446047313 -0.0159275599690667 0.0174091858015938 0.0289010662452963 5.59370332999232e-06 -0.000239494923344169 5.35770309472979e-05 0.000882867166870613 -0.000380298128705015 -0.00023057640633735 -0.00094981106959447 7.5717489643355e-05 -0.00177772587515685
  64 3084.94249166263 ""  24.2061374607056 0 0 0.000106800428855079 -0.00014183770796941 8.67240808823313e-05 5.14615991451103e-05 0.000325413995687018 -0.000301283629905856 0.00178966039760809 0.000932416517185861 0.0022280746671124 -2.46836074970233e-05 0.00106667850493782 -0.00117404148830964 -0.000999929942777901 0.00149836845647327 -0.000735511159177042 -0.00225572430318883 -0.00164031008213015 0.00258865144031951 0.00134487914075279 -0.00213345021470735 0.000972362717516529 0.00469326344938072 -0.00609232609584089 -0.00804142461738655 -0.00320866477277559 0.00578106727244713 -0.00226487851177491 -0.022815730565408 -0.0107519104497513 -0.0164338649013257 0.0020239017936489 0.00116938283725031 0.000701263828083204 -0.0074268509049364 -0.00587846820183617 0.00957212882583628 0.00573707855644579 -0.00809097030421649 0.0036877293005961 -0.0285343523598385 0.0355744521213406 0.0374809020879711 -0.000730612002046759 0.00124591662117936 0.000555397270663028 -0.00890058306817868 -0.00414985685827296 -0.00148945543934329 0.00562753441140947 -0.00121724338117272 -0.0071148143038072 -0.338412131349913 -0.474503303637187 -0.340829497644706 0.667074969428078 0.0805076132379385 -0.117537367746019 0.126614286337142 -0.00282683982727241 0.0206684106508298 0.00637675392873997 -0.0241046254321637 0.031854840921212 -0.0381868119126949 0.00550366325121409 -0.00857342866415632 -0.0326440806821596 0.0359852565289581 0.0617692101373825 -0.000190350711145331 -0.000267753410870258 -0.000172534946204277 0.00270271215145843 0.00294468811607655 0.00222418683184569 -0.000552178551903339 0.000916366067516358 0.000135308827219053
  65 3087.21006129444 ""  33.3366287701437 0 0 -0.0006466148902652 0.00137072622340315 -0.000256059214016021 0.000550522974060171 0.00175520787029367 -0.00182231283616926 0.00747142509839878 0.00728331311847404 0.0127897244528799 0.00316468426337382 0.00489897161216296 -0.00371014918011208 0.00884493476386884 -0.0137358526557231 0.00535945989209008 -0.0146777415557486 -0.0106889610874192 0.0165039412534632 0.00729682288749376 -0.0106126730163302 0.00522610205385534 0.0360789350772902 -0.0492409745476747 -0.0667305191123929 -0.00795952894875605 0.0158946420086742 -0.00423969295031899 -0.117051267832625 -0.0540917192358782 -0.0824429535778025 -0.0210241080468828 -0.00823889418814593 -0.0117012148274435 -0.0338064156748999 -0.0275008970794932 0.0452195443986535 0.0172641904706251 -0.0229781650166201 0.0103939188865047 -0.00237786083783456 0.00226861016622007 0.00311337033575308 -0.000147123886217053 0.000543885153534152 -0.000412954206970488 0.00163758211145554 -0.000368644741050775 0.00174894932080209 -0.0137728673434065 -0.00524498843136207 0.0840709724674596 -0.0270398699598545 -0.0385869539371418 -0.0283073659882365 0.0567961151584155 0.00630807310267636 -0.0101245728590232 -0.0181017066182902 1.87447383687301e-06 -0.00374244581257593 -0.0825179472339504 0.374566732095967 -0.497688563582173 -0.0452556616932948 0.00379276311271502 0.0120185210821738 0.291333249115483 -0.315095069848739 -0.52420623712156 -2.23990524358195e-05 -0.000204564709941187 -6.02554410404868e-05 0.000642000102592526 0.000957965138887043 2.63874436214255e-05 -0.000868455021114857 0.00101482921084903 -0.000448817064113693
  66 3088.95423910709 ""  36.8301426532093 0 0 0.00275669270897383 -0.00272773105201046 0.00230269025805805 0.00377087164627131 0.00285281881104555 -0.00442686867272003 0.0460178176593093 0.0220626815683602 0.0584639898186626 0.0319895306381288 0.016279558861632 -0.00405999993181337 -0.0246178333184554 0.0370050168504855 -0.017899796180905 -0.0467730392505048 -0.034338987452483 0.0534656624783347 -0.0013213739407541 0.000323462970519908 -0.00112470598571344 0.125721107119462 -0.167628262406415 -0.221718400574525 -0.102051475559708 0.174546512610033 -0.0724647742816703 -0.573373025946698 -0.270733663219884 -0.405869100442392 -0.246550960209399 -0.105476264667828 -0.125916853218596 -0.130342731864388 -0.111060320062078 0.183299826950807 -0.00487711452517911 0.0222417751965385 -0.00963785420160633 0.00138567758287006 -0.00166907395437858 -0.00190835935786129 6.49878478644487e-05 -0.000178699355827459 0.000173004074899334 0.000654451523469521 0.000258527506567823 -0.000251174041424161 0.00233048497397648 0.00106815915703904 -0.0164263967159541 0.0171178571588796 0.0241520687089265 0.0176894524863834 -0.0333996439288033 -0.00385188782724186 0.00590619611400472 -0.00870996619205248 9.60720572777889e-05 -0.00121613680003473 0.0161161520836567 -0.0732294301208584 0.0976045050080168 0.0127767869100379 -0.00116167373255515 -0.00178456678393341 -0.056664751669304 0.0613392735938446 0.101479057000459 -0.000469708029310366 -0.000301653125123306 -0.000311342670195913 0.00365236206376887 0.000559482924301023 -0.00238341559169603 0.000209658729442039 0.000297047331143697 0.000963834887501687
  67 3095.56168727391 ""  41.2404394455253 0 0 0.00103864238054586 -0.00106500958707717 0.00170876135094874 -0.00959791660275181 -0.0138906136424211 0.0157562433374315 0.00960039155258554 0.0205055397283215 0.0298094570297192 -0.0503553942867495 -0.0469198689123644 0.0301623877691165 -0.0121849400406537 0.0164538268043673 -0.00849258025935184 0.144711027718563 0.107860361162716 -0.164276522588825 -0.0375059476472771 0.0533486262928687 -0.0243493778442337 0.108853912129747 -0.153657442625971 -0.209235496982943 -9.98664032924643e-05 0.00924186931979603 0.00430853306898767 -0.223605825420595 -0.102019214706927 -0.156577945372034 0.350685581610535 0.145292946375117 0.184437690240047 0.358992420928788 0.295280587158507 -0.488745311517712 -0.103814201769798 0.122269678490601 -0.0557416880456053 -0.00108092830062971 0.000242806778910386 0.000526455315972912 -1.24152848568295e-05 -0.000117976423912516 8.57853949102044e-06 0.00746718615146243 3.62698678315492e-05 0.00107179647194024 -0.00374729621088448 0.00124209979277705 -0.00124218634435976 -0.00174134153306584 -0.0030146262936138 -0.00165322304520072 0.013347219204073 0.00198458662768681 -0.00258199905318344 -0.0868721313025122 0.000868786061655001 -0.0141317226888431 0.00164882501963796 -0.00879760975131445 0.0130642976757521 0.0403502209047538 -0.00479003581435332 0.00712496816802199 0.00234523822265177 -0.00251238843385877 -0.00572280583913708 -3.54596100517414e-05 -0.000211695096599241 -0.000206988520259661 0.00202640235725217 0.000986071489470483 -0.0013111274794035 -0.000691882887233356 0.000490263937731884 0.000357223968372211
  68 3096.11889331865 ""  23.8030575176026 0 0 8.4648373253229e-06 -0.00010799911359317 -0.000177563267485015 0.000936786793584619 0.0014625617334187 -0.00160756484232727 -0.000882305477772936 -0.0027754903662354 -0.00377767426949001 0.00477235282901017 0.00473442199233289 -0.00330244203741021 6.24258894536323e-05 0.000179961898885128 0.000183345137490978 -0.0147521268908496 -0.0110073019179623 0.0166232210736693 0.00406353142594809 -0.00591436695571817 0.0026652003855469 -0.0150672428916947 0.0213159331547818 0.0292668599345577 -0.000913593404498077 0.000407006631884099 -0.00140563850431401 0.0264636642453316 0.0118665712302522 0.0181305507980031 -0.0316692969789658 -0.0129767110649282 -0.0167508930989768 -0.0369760836574398 -0.0303180312835745 0.0501334260985021 0.0112041603533336 -0.0134988365404768 0.00612284699713983 -0.0110418181759371 0.0026306460342676 0.00551734348657364 -0.000241953921094364 -0.00108714400419698 -0.000171008543363939 0.0707414828976249 0.000299736164820723 0.0103167061441404 -0.0369338328223831 0.0118063927217224 -0.0075388415537412 -0.0208162501072384 -0.0345081299681571 -0.0203950330361538 0.139891986688867 0.0204126600644313 -0.0266695907207155 -0.822888290820678 0.00803033865801556 -0.134296628865024 0.0115532284008033 -0.0658422884187658 0.100710896635819 0.387151657285082 -0.0454956832261468 0.0702783905089432 0.0391545097639328 -0.041766330388556 -0.084390161752217 -0.000185958554868304 -4.97363360232144e-05 -0.000145918421097889 0.00164467815003318 0.00219518245952172 0.00101368248832041 -0.000325136748812972 -5.66186661141428e-05 0.000308322295784045
  69 3120.48742519098 ""  14.1394907968189 0 0 -8.45712132114944e-05 0.000137145761277311 -5.56368191783755e-05 -1.58166449091864e-05 -2.72095550472572e-05 2.44992116882554e-05 -7.34408111244951e-05 -4.83770602737471e-05 -0.000154772888256209 -1.80370076611223e-05 2.38424885635049e-05 -5.7228977686943e-05 0.000979748156640111 -0.00173174754737235 0.00025519953620734 0.0002684078767316 0.00023700307406884 -0.000220166008105923 0.000130103495910557 2.0738861610152e-05 9.67344770988172e-05 -0.000241244951969111 0.000610927771558093 0.000733742245889767 0.000256832238369732 -0.000637003378407197 0.000366744097831944 0.00102855479955016 0.000401045938367478 0.000495636950621489 0.000388715389209789 0.000180738539066572 0.000195187478663856 -0.000297034394225814 -0.000259078516190498 0.000383689228052624 0.000130868220123929 -0.000200435206842078 6.54799907392866e-05 -0.00738480116863395 -0.00232537600625319 -0.000146827629669713 -0.00027065046505648 -0.000411850146202919 -0.000254578661502039 0.0368912619694622 -0.000606613953176474 0.00541638727079064 0.0722733023676595 -0.0303396284792771 0.00836860491369501 0.0214633007193416 0.0289940984406495 0.0240191125666901 0.0556925633344388 0.0100349602688568 -0.0115003675969828 -0.420332261850254 -0.000571524612206718 -0.06861166088246 -0.0204894366027525 0.15102927260942 -0.212779794990674 -0.728366585635232 0.0805953981347048 -0.134324023374383 -0.116805520509844 0.133935347593839 0.243324604322157 8.60113383386719e-06 -0.000328286556271259 0.00011050288230345 0.00130853399782353 0.00181504496291096 0.000786565209323723 -0.000529324015814703 0.00178550033651637 -0.000273969770007225
  70 3172.48425872705 ""  23.8471991200289 0 0 -6.08373010610377e-05 6.20993577294247e-05 1.52842213838407e-05 1.05824981851963e-05 -1.96255052519111e-05 1.9242694559052e-06 -6.25559542852838e-05 2.77756582526064e-05 3.31909905425547e-05 -1.43386035040724e-06 -5.37618293896009e-06 4.05223241339715e-05 0.000294339056124916 -0.00038831114957579 0.000195319726908035 0.00011688067482706 8.35712070512368e-05 -5.26174178873292e-05 -9.81163793297157e-05 0.000134993416213698 -7.03784408678598e-05 0.000470980058990476 -0.000583947320271535 -0.00089426290365447 -8.957943190098e-06 -1.55624011302879e-06 2.63028752884924e-05 0.000349324613444546 0.000192749737477703 0.000327798115564456 -0.000322756234896752 -0.000174257856334664 -0.000184565656662426 0.000283684506785076 0.000220285604099025 -0.000360094295213278 1.39647242176238e-05 -1.22714406662641e-05 1.74348369520514e-05 -0.0812382948776345 -0.046376807622958 -0.0191125110869191 0.00103976843636418 0.000688430138559487 0.000144439608657304 -0.00849196447984554 -2.70838684390625e-05 -0.00111626069188208 -0.00284387726511094 0.00130691109130364 9.31521653227399e-05 0.320830052538674 0.481250946035927 0.341379223097707 0.635367187547227 0.0597850705476479 -0.11911745423707 0.0944933319700752 -0.00463105621522702 0.00951272944286895 0.000254133596100736 -0.0052879913043377 0.0063372835375142 0.0297508598506074 -0.00120547407928383 0.00616490522360776 0.00495460736445869 -0.00387274855816599 -0.00785665011002751 0.000220228924083334 0.000141894248440474 3.74114423309631e-05 -0.00307749339960303 -0.00187569696887713 0.000285370520175427 0.000390836486511233 -0.000342135474343009 0.000146269426301687
  71 3448.75412338266 ""  51.1835073891552 0 0 -0.000104476540328609 0.00296009751397966 -0.00185870956138683 -0.000133553477645652 -0.000130120936795074 -0.000247313072856362 -0.000161434830944269 -0.000103316747494318 -3.50211688224613e-05 3.43375287120957e-05 -8.46133815307087e-05 2.33890900377616e-05 0.00820646269043038 -0.0119734420770308 0.00819840553436668 -0.000304154588344399 -7.27318656888643e-05 0.000451034414374515 0.00245297231113999 -0.000537336310756107 0.00156415500813146 0.0031414443869261 -0.00246596128116503 -0.00522474485877594 -0.000273575757003131 -0.00176419025120153 0.00204096912105763 -0.00149111646610065 -0.000916249345270561 -0.000257948900013697 -0.000448313792085137 -0.000332203978311952 -0.000108596642420501 0.000219449033080832 0.000230728922571109 9.73068242579505e-06 -8.32811924388097e-05 -0.000283277558585898 -0.000467048464036234 0.00010518790799395 0.000197098746869098 0.000699005617626936 8.48148927292772e-05 0.000314304858475101 -0.00021678759972556 0.000208445695637192 -0.000425310559809285 0.000354917901278853 7.21301485392802e-05 -0.000110790909544976 1.61312511012161e-05 -0.00186334695208617 -0.00258098748900776 -0.00297585164860825 0.00127700428618227 0.000151511383561208 -0.00076751052833416 -0.00266771537551924 0.00103254886335505 -0.00154160657776536 0.000230619756948369 0.00114020594724074 -0.000792544194296078 -0.00114473452733935 -0.000160877606197166 -0.000407690221467348 -0.000318639785305505 0.000518917769507454 0.000746217531935222 0.00441538591162489 0.0539108345383833 0.00970043728647145 -0.5418149206393 -0.308116919708985 -0.30872325132113 0.471941139822967 -0.455335947097666 0.189389177217554
  72 3520.1610503596 ""  38.456215316349 0 0 -0.00128710157031946 0.000944254750663216 -0.00109034907082132 0.00023941337303018 -0.000129193367320976 0.000311358211610436 0.000103945627857652 1.84900626930468e-05 4.79484118752735e-05 1.86634949964801e-06 -3.41124107397711e-06 4.04879963463261e-05 0.00560161285584995 -0.00898636485779601 0.00441995210436653 0.000374417144028841 0.00076757610749117 -1.1324502508053e-05 0.001171111214588 0.00109502212186069 0.00111306169239928 -0.000422607401495783 0.000334773980953781 0.00141300263673717 -0.000565832274255596 -0.000882347412886903 0.000639958966922636 0.000824541718531539 0.000713912356464257 2.75420931943421e-05 0.000544937780010736 0.000316748631111887 0.000323236150476294 -2.21663548802656e-05 -0.000163900720580412 -0.000141226284892539 -0.000179250267178953 -0.000151818749993379 -0.000393704070774355 -0.000116906903001904 -0.000127555507153338 -0.000554775726822211 -0.000115100967112341 -0.000336279123232384 0.000177448493113256 -7.96394709166948e-05 0.000413575394268838 -0.000283379601737949 0.000144266255012794 7.59122005778041e-05 6.00048564478884e-05 0.00123440022753144 0.00162069687080489 0.00217700167997115 -0.000553498228677676 0.000116894715713232 0.000735778267345567 0.0015132693133661 -0.00106308592544606 0.00121484871707635 -0.000623873018205641 -0.000716945527897354 8.01320466425871e-05 -0.00113588794632508 0.000101625026142106 0.000572353709824496 0.000509529087740455 -0.000701173820990856 -0.000802448919804022 -0.0685709588717074 0.0102554684707675 -0.0335772247605292 0.509402644318175 0.33087694994372 0.277215306644429 0.448739557799041 -0.474628440699128 0.192621632519802
  :::
 } 
 m_exists[72] { 
  s_m_exists
  :::
  1 11111111111111111111111111111111111111111111111111111111111111111111111111111111111 
  2 11111111111111111111111111111111111111111111111111111111111111111111111111111111111 
  3 11111111111111111111111111111111111111111111111111111111111111111111111111111111111 
  4 11111111111111111111111111111111111111111111111111111111111111111111111111111111111 
  5 11111111111111111111111111111111111111111111111111111111111111111111111111111111111 
  6 11111111111111111111111111111111111111111111111111111111111111111111111111111111111 
  7 11111111111111111111111111111111111111111111111111111111111111111111111111111111111 
  8 11111111111111111111111111111111111111111111111111111111111111111111111111111111111 
  9 11111111111111111111111111111111111111111111111111111111111111111111111111111111111 
  10 11111111111111111111111111111111111111111111111111111111111111111111111111111111111 
  11 11111111111111111111111111111111111111111111111111111111111111111111111111111111111 
  12 11111111111111111111111111111111111111111111111111111111111111111111111111111111111 
  13 11111111111111111111111111111111111111111111111111111111111111111111111111111111111 
  14 11111111111111111111111111111111111111111111111111111111111111111111111111111111111 
  15 11111111111111111111111111111111111111111111111111111111111111111111111111111111111 
  16 11111111111111111111111111111111111111111111111111111111111111111111111111111111111 
  17 11111111111111111111111111111111111111111111111111111111111111111111111111111111111 
  18 11111111111111111111111111111111111111111111111111111111111111111111111111111111111 
  19 11111111111111111111111111111111111111111111111111111111111111111111111111111111111 
  20 11111111111111111111111111111111111111111111111111111111111111111111111111111111111 
  21 11111111111111111111111111111111111111111111111111111111111111111111111111111111111 
  22 11111111111111111111111111111111111111111111111111111111111111111111111111111111111 
  23 11111111111111111111111111111111111111111111111111111111111111111111111111111111111 
  24 11111111111111111111111111111111111111111111111111111111111111111111111111111111111 
  25 11111111111111111111111111111111111111111111111111111111111111111111111111111111111 
  26 11111111111111111111111111111111111111111111111111111111111111111111111111111111111 
  27 11111111111111111111111111111111111111111111111111111111111111111111111111111111111 
  28 11111111111111111111111111111111111111111111111111111111111111111111111111111111111 
  29 11111111111111111111111111111111111111111111111111111111111111111111111111111111111 
  30 11111111111111111111111111111111111111111111111111111111111111111111111111111111111 
  31 11111111111111111111111111111111111111111111111111111111111111111111111111111111111 
  32 11111111111111111111111111111111111111111111111111111111111111111111111111111111111 
  33 11111111111111111111111111111111111111111111111111111111111111111111111111111111111 
  34 11111111111111111111111111111111111111111111111111111111111111111111111111111111111 
  35 11111111111111111111111111111111111111111111111111111111111111111111111111111111111 
  36 11111111111111111111111111111111111111111111111111111111111111111111111111111111111 
  37 11111111111111111111111111111111111111111111111111111111111111111111111111111111111 
  38 11111111111111111111111111111111111111111111111111111111111111111111111111111111111 
  39 11111111111111111111111111111111111111111111111111111111111111111111111111111111111 
  40 11111111111111111111111111111111111111111111111111111111111111111111111111111111111 
  41 11111111111111111111111111111111111111111111111111111111111111111111111111111111111 
  42 11111111111111111111111111111111111111111111111111111111111111111111111111111111111 
  43 11111111111111111111111111111111111111111111111111111111111111111111111111111111111 
  44 11111111111111111111111111111111111111111111111111111111111111111111111111111111111 
  45 11111111111111111111111111111111111111111111111111111111111111111111111111111111111 
  46 11111111111111111111111111111111111111111111111111111111111111111111111111111111111 
  47 11111111111111111111111111111111111111111111111111111111111111111111111111111111111 
  48 11111111111111111111111111111111111111111111111111111111111111111111111111111111111 
  49 11111111111111111111111111111111111111111111111111111111111111111111111111111111111 
  50 11111111111111111111111111111111111111111111111111111111111111111111111111111111111 
  51 11111111111111111111111111111111111111111111111111111111111111111111111111111111111 
  52 11111111111111111111111111111111111111111111111111111111111111111111111111111111111 
  53 11111111111111111111111111111111111111111111111111111111111111111111111111111111111 
  54 11111111111111111111111111111111111111111111111111111111111111111111111111111111111 
  55 11111111111111111111111111111111111111111111111111111111111111111111111111111111111 
  56 11111111111111111111111111111111111111111111111111111111111111111111111111111111111 
  57 11111111111111111111111111111111111111111111111111111111111111111111111111111111111 
  58 11111111111111111111111111111111111111111111111111111111111111111111111111111111111 
  59 11111111111111111111111111111111111111111111111111111111111111111111111111111111111 
  60 11111111111111111111111111111111111111111111111111111111111111111111111111111111111 
  61 11111111111111111111111111111111111111111111111111111111111111111111111111111111111 
  62 11111111111111111111111111111111111111111111111111111111111111111111111111111111111 
  63 11111111111111111111111111111111111111111111111111111111111111111111111111111111111 
  64 11111111111111111111111111111111111111111111111111111111111111111111111111111111111 
  65 11111111111111111111111111111111111111111111111111111111111111111111111111111111111 
  66 11111111111111111111111111111111111111111111111111111111111111111111111111111111111 
  67 11111111111111111111111111111111111111111111111111111111111111111111111111111111111 
  68 11111111111111111111111111111111111111111111111111111111111111111111111111111111111 
  69 11111111111111111111111111111111111111111111111111111111111111111111111111111111111 
  70 11111111111111111111111111111111111111111111111111111111111111111111111111111111111 
  71 11111111111111111111111111111111111111111111111111111111111111111111111111111111111 
  72 11111111111111111111111111111111111111111111111111111111111111111111111111111111111 
  :::
 } 
} 
