# Supplementary material for: Cut-off Scale and Complex Formation in Density Functional Theory Computations of Epoxy-Amine Reactivity
Source: ACS Omega. 2021 Oct 25;6(44):29424–31. doi: 10.1021/acsomega.1c03229 (PMC8587129; doi:10.1021/acsomega.1c03229)
Supplement: Supplementary file 1 — ao1c03229_si_001.zip [file ao1c03229_si_001.zip › Final_structures/Primary/A2E1_A1E2_B3LYP-D3_CC-PVTZ-F_canonical/Amine_frag2_reactant-4_isomer26.vib]

{ 
 s_m_m2io_version
 :::
 2.0.0 
} 

f_m_table { 
 i_j_atom_total
 :::
 26
 m_column[83] { 
  s_m_data_name
  s_m_column_name
  i_m_width
  b_m_visible
  s_m_units
  :::
  1 r_j_Frequency  "Frequency"  10 1 "" 
  2 s_j_Symmetry  "Symmetry"  10 0 "" 
  3 r_j_Intensity  "Intensity"  10 1 "" 
  4 r_j_Raman_Act  "Raman Act"  10 0 "" 
  5 r_j_Raman_Int  "Raman Int"  10 0 "" 
  6 r_j_x1  "x1"  10 0 "" 
  7 r_j_y1  "y1"  10 0 "" 
  8 r_j_z1  "z1"  10 0 "" 
  9 r_j_x2  "x2"  10 0 "" 
  10 r_j_y2  "y2"  10 0 "" 
  11 r_j_z2  "z2"  10 0 "" 
  12 r_j_x3  "x3"  10 0 "" 
  13 r_j_y3  "y3"  10 0 "" 
  14 r_j_z3  "z3"  10 0 "" 
  15 r_j_x4  "x4"  10 0 "" 
  16 r_j_y4  "y4"  10 0 "" 
  17 r_j_z4  "z4"  10 0 "" 
  18 r_j_x5  "x5"  10 0 "" 
  19 r_j_y5  "y5"  10 0 "" 
  20 r_j_z5  "z5"  10 0 "" 
  21 r_j_x6  "x6"  10 0 "" 
  22 r_j_y6  "y6"  10 0 "" 
  23 r_j_z6  "z6"  10 0 "" 
  24 r_j_x7  "x7"  10 0 "" 
  25 r_j_y7  "y7"  10 0 "" 
  26 r_j_z7  "z7"  10 0 "" 
  27 r_j_x8  "x8"  10 0 "" 
  28 r_j_y8  "y8"  10 0 "" 
  29 r_j_z8  "z8"  10 0 "" 
  30 r_j_x9  "x9"  10 0 "" 
  31 r_j_y9  "y9"  10 0 "" 
  32 r_j_z9  "z9"  10 0 "" 
  33 r_j_x10  "x10"  10 0 "" 
  34 r_j_y10  "y10"  10 0 "" 
  35 r_j_z10  "z10"  10 0 "" 
  36 r_j_x11  "x11"  10 0 "" 
  37 r_j_y11  "y11"  10 0 "" 
  38 r_j_z11  "z11"  10 0 "" 
  39 r_j_x12  "x12"  10 0 "" 
  40 r_j_y12  "y12"  10 0 "" 
  41 r_j_z12  "z12"  10 0 "" 
  42 r_j_x13  "x13"  10 0 "" 
  43 r_j_y13  "y13"  10 0 "" 
  44 r_j_z13  "z13"  10 0 "" 
  45 r_j_x14  "x14"  10 0 "" 
  46 r_j_y14  "y14"  10 0 "" 
  47 r_j_z14  "z14"  10 0 "" 
  48 r_j_x15  "x15"  10 0 "" 
  49 r_j_y15  "y15"  10 0 "" 
  50 r_j_z15  "z15"  10 0 "" 
  51 r_j_x16  "x16"  10 0 "" 
  52 r_j_y16  "y16"  10 0 "" 
  53 r_j_z16  "z16"  10 0 "" 
  54 r_j_x17  "x17"  10 0 "" 
  55 r_j_y17  "y17"  10 0 "" 
  56 r_j_z17  "z17"  10 0 "" 
  57 r_j_x18  "x18"  10 0 "" 
  58 r_j_y18  "y18"  10 0 "" 
  59 r_j_z18  "z18"  10 0 "" 
  60 r_j_x19  "x19"  10 0 "" 
  61 r_j_y19  "y19"  10 0 "" 
  62 r_j_z19  "z19"  10 0 "" 
  63 r_j_x20  "x20"  10 0 "" 
  64 r_j_y20  "y20"  10 0 "" 
  65 r_j_z20  "z20"  10 0 "" 
  66 r_j_x21  "x21"  10 0 "" 
  67 r_j_y21  "y21"  10 0 "" 
  68 r_j_z21  "z21"  10 0 "" 
  69 r_j_x22  "x22"  10 0 "" 
  70 r_j_y22  "y22"  10 0 "" 
  71 r_j_z22  "z22"  10 0 "" 
  72 r_j_x23  "x23"  10 0 "" 
  73 r_j_y23  "y23"  10 0 "" 
  74 r_j_z23  "z23"  10 0 "" 
  75 r_j_x24  "x24"  10 0 "" 
  76 r_j_y24  "y24"  10 0 "" 
  77 r_j_z24  "z24"  10 0 "" 
  78 r_j_x25  "x25"  10 0 "" 
  79 r_j_y25  "y25"  10 0 "" 
  80 r_j_z25  "z25"  10 0 "" 
  81 r_j_x26  "x26"  10 0 "" 
  82 r_j_y26  "y26"  10 0 "" 
  83 r_j_z26  "z26"  10 0 "" 
  :::
 } 
 m_row[72] { 
  r_j_Frequency
  s_j_Symmetry
  r_j_Intensity
  r_j_Raman_Act
  r_j_Raman_Int
  r_j_x1
  r_j_y1
  r_j_z1
  r_j_x2
  r_j_y2
  r_j_z2
  r_j_x3
  r_j_y3
  r_j_z3
  r_j_x4
  r_j_y4
  r_j_z4
  r_j_x5
  r_j_y5
  r_j_z5
  r_j_x6
  r_j_y6
  r_j_z6
  r_j_x7
  r_j_y7
  r_j_z7
  r_j_x8
  r_j_y8
  r_j_z8
  r_j_x9
  r_j_y9
  r_j_z9
  r_j_x10
  r_j_y10
  r_j_z10
  r_j_x11
  r_j_y11
  r_j_z11
  r_j_x12
  r_j_y12
  r_j_z12
  r_j_x13
  r_j_y13
  r_j_z13
  r_j_x14
  r_j_y14
  r_j_z14
  r_j_x15
  r_j_y15
  r_j_z15
  r_j_x16
  r_j_y16
  r_j_z16
  r_j_x17
  r_j_y17
  r_j_z17
  r_j_x18
  r_j_y18
  r_j_z18
  r_j_x19
  r_j_y19
  r_j_z19
  r_j_x20
  r_j_y20
  r_j_z20
  r_j_x21
  r_j_y21
  r_j_z21
  r_j_x22
  r_j_y22
  r_j_z22
  r_j_x23
  r_j_y23
  r_j_z23
  r_j_x24
  r_j_y24
  r_j_z24
  r_j_x25
  r_j_y25
  r_j_z25
  r_j_x26
  r_j_y26
  r_j_z26
  :::
  1 8.09969214113596 ""  1.34153767726458 0 0 -0.00229530671351947 -0.00449210667290913 0.00173622209814546 -0.0240649565908023 0.020626436237205 0.00173289257734869 0.0494258459673978 0.0125157036293252 0.0133489061726771 -0.0802852909167789 0.00514300139138759 -0.0159724900814878 -0.0246081063476299 0.00618595511173175 -0.000568568314089946 0.00351712768824052 0.00823381715541389 0.00595207000324022 -0.0232525134957832 0.0640151234573585 0.0105046210763948 0.0507459207360058 0.0517698931772989 0.0176063294521137 0.0706471952676809 0.00124623601514617 0.0163740097188191 0.0657130540979658 -0.00367254271152218 0.0145892818960958 -0.0962576734542352 0.0241493547848193 -0.0175696069581594 -0.105667582663742 0.0172044202948875 -0.0210342543727634 -0.0830818902133972 -0.0382208174063747 -0.0229577263367115 -0.0904617273629854 0.101161856370416 0.0450136079706954 0.00615308092740964 -0.0185451368612627 -0.0202620636006004 0.070990686408883 0.0262782961615255 0.0317564869722165 0.0741250428790795 -0.0743459582096879 -0.0443584480152211 -0.0928139743644474 0.202634391582301 0.122319941278221 -0.212504852785913 0.0822863960808063 -0.0022025206335046 0.186074156567997 0.0763191506834216 0.101347608749987 0.0848032980233145 -0.021946587525061 -0.00176314698482208 -0.0403766950502266 -0.122165856241484 -0.107816643250925 0.181606417793608 -0.154476624937542 -0.0805911852263371 -0.00103947744212238 -0.0578365628943485 -0.00679443090321312 0.0194998264443854 -0.0593304366441211 -0.00984984181194874 -0.0367052782658778 -0.0708569791957972 -0.00435002939175359
  2 28.0124637403392 ""  1.10638650655213 0 0 0.0161931336916165 -0.0107597626700314 -0.0093725619461599 -0.0139875787561759 0.0453612434737565 0.00692992481418169 0.00615084923828857 -0.021775009079588 -0.122745433848373 -0.0154216024818693 0.054061011025651 0.0999506990893319 0.0589923975700122 -0.0756861249975995 0.0162749524500883 -0.0448833375625824 0.099590601095992 -0.0183046019610966 -0.00427619232330959 0.0248986717602947 -0.0302740600738896 0.0169710536656716 -0.0499179926696656 -0.169894936918672 -0.0387046978865151 0.0429550549791958 -0.150219291107647 0.0314563685517232 -0.063945778933949 -0.133064391020733 -0.0350858156212474 0.0904212949815973 0.107485179032798 0.0145353864449753 0.000849267765097011 0.126775168446536 -0.0268827940707875 0.0770622217230137 0.137487099355778 0.00421056443960229 -0.0300234080633985 0.00264029877349844 -0.0584068872993618 0.0344653041236122 0.0454322887757174 0.00496629928661581 -0.0130212221391493 -0.0513421176084026 0.0550079195853651 -0.0853636233485947 -0.029150064292585 -0.0108733609511906 0.003840782308042 -0.0423952957528612 0.0408925598721084 -0.0961629777651211 0.0630384032197128 -0.011212260530175 0.0352211901583594 -0.13583026675426 0.10857445084476 -0.139420828734694 -0.101645395553373 0.0703630464483782 -0.129970962728806 0.064348659484269 0.0244858919670761 -0.0415707694702738 -0.035270059226336 0.0052601757936297 0.0222356426584665 0.0477384954274437 -0.0360244389138933 0.0706645614634947 0.0338544793682657 0.0154315908540181 0.0277498725502887 0.110761686441212
  3 36.4292692309704 ""  1.03175294494373 0 0 -0.0269222312066431 0.00648892470130007 -0.0316281199233076 0.0145739085492948 0.0305306324675665 0.0231361607782719 -0.0534570757372806 -0.00457992449591978 -0.0728369506259309 0.0530304683318833 0.0454735481818334 0.0790427379185159 -0.0479228206234991 -0.0313086987367018 -0.0107627011295153 0.0290618048029749 0.0738838657752064 -0.000354552441876903 0.00470165246456533 -0.0068639225067772 0.0456106131473559 -0.0636295765961497 -0.0316213464406099 -0.0413016383353005 -0.0308912994618998 0.034618955412133 -0.0957836375011957 -0.0852198953252021 -0.0230274289630771 -0.111728405852988 0.0785431622066085 0.0577782334680053 0.113593266807698 0.0467386498790181 0.00278722546427102 0.102174920638475 0.0638681497257931 0.0879637898755731 0.064541978106182 -0.0281910346163212 -0.0106733112992687 0.0639168611238504 0.0892407804168526 -0.071546713199796 -0.0196750333096842 0.0177109242891928 -0.0334217963385356 0.0641952982375818 -0.0525248631583854 -0.000723334670395264 -0.0226171162492349 -0.00731819130091339 -0.0171409004513751 0.161530538906384 -0.116186518759305 0.0295164256744997 -0.0047145860230118 0.0743030750551186 -0.0576378218345195 0.164570868715215 -0.125665974111345 0.0417733397533054 0.0481445921005022 -0.102666691328246 0.0215750526791804 -0.1224410118212 0.0186882410092314 -0.040005801406523 -0.0571318872401493 -0.018176353362251 0.0376635138540732 -0.0729485117736696 0.00159835743441623 0.0318228912244534 -0.0734713802150707 0.000528878478009445 0.0440209638133988 -0.0855380959162247
  4 62.4886239847151 ""  0.0777426924786657 0 0 -0.00873262072480243 -0.0105298296914626 -0.0465096623641964 -0.0365874651577616 -0.0188508102781669 -0.0782641172653169 -0.0387828443972612 -0.0233740709387575 -0.0941112715423492 -0.052514922940724 -0.0251092218429773 -0.100586484528183 0.0512988480375246 -0.0279234439978445 -0.0459584540009229 -0.0472252824329318 -0.037426801307909 -0.066467661163582 -0.0305522822489868 -0.00390461695735303 -0.0941115461720168 -0.0231726971570179 -0.0531861539114289 -0.159532548059946 -0.11015879780644 -0.00497242162833158 -0.0941257854193754 -0.0065472909259165 -0.0193624887317861 -0.0652253178976459 -0.060551711556159 -0.0294358834639069 -0.111850267965199 -0.0536374949553289 -0.00758005478639746 -0.109831341995495 -0.0554078575869251 -0.0419714795411828 -0.0982623992946395 0.0476411925257611 0.00826864500077401 0.0687405196272403 0.0445643900473244 0.00775733367609691 0.0704735899357705 0.0389401338525843 0.0103685161472807 0.0753983115629377 0.0336056846170686 0.0219865242282547 0.0759972451368714 0.0483803716749663 0.000687299526611379 0.0657367718996859 0.0526046135071522 0.0148422737946265 0.0669724008280947 0.034061316897195 0.0036490433340501 0.0784661578483094 0.0247391490558208 0.00766879210186071 0.0669640707565342 0.0476316750579498 0.0262733381563841 0.0863902762911876 0.021787550724628 0.0404552036931405 0.0713717629446451 -0.0234992175999813 0.0270867523833719 0.0277886420901841 -0.0757200599275671 0.0406114390672674 0.0312338771387475 -0.00265367623638248 0.0355218602127536 0.0564281606426616
  5 63.4446723576731 ""  1.45606844877077 0 0 0.0091684634423718 0.0205459883936492 -0.024984086469639 0.0180595106777755 0.0340320455761702 -0.00626217242085406 0.0223802950883917 0.0247292776993181 -0.0269111580216134 0.0145352439266054 0.034005964865931 0.00222405405744773 -0.00942981768032015 0.0164874593876232 -0.0205811257243118 0.033661555222599 0.0395625052895668 -0.0104115369754714 0.0144760309240937 0.0359241274160254 0.00592998139667684 0.018098284692776 0.0339138673443184 -0.00906205592978703 0.0438078013150941 0.0294631811895715 -0.0321989082467211 0.0154349546494453 0.0135736135702711 -0.0406472574652366 0.0218357956127305 0.0434762093029735 0.0165617437539104 0.000352978483094177 0.0240804093591779 0.00819094635690724 0.019280951559892 0.0354039405614856 -0.00977409783076238 -0.0267404062121197 0.0196776743696332 -0.0759889414369846 -0.0880647987806105 -0.0920677919536899 -0.0245318610618462 -0.00883718865961174 -0.0298030061055809 0.0504762428288294 0.0464887899678577 -0.0126684875175215 0.1539123184091 -0.0443806188220432 0.0375493329867007 -0.147592483965456 0.00271377304345313 0.0684595822480441 -0.0931107648868583 -0.0154752681903627 -0.0487154464117444 0.068111457677609 0.104754669483634 0.031957914777673 0.168329965027713 0.060566935665351 0.000681683820490596 0.149247973681244 0.0142956843249901 -0.0577628079613155 0.218560275543098 0.0140898528235001 0.00738442159868968 -0.045761489801661 0.0203455792822304 -0.0272453881036128 -0.0315204080425389 0.00788007118821982 0.00397107510484449 -0.0777124056055599
  6 108.849902197465 ""  1.49703210766591 0 0 0.0152992836391102 0.0155799589925524 0.0321307049665023 -0.0566968081062705 -0.0125805462113198 -0.0502902471981385 -0.00971746525427301 0.0065221573686317 0.00896761191498588 0.00703224146559595 0.0101223323053401 0.0220436079486935 0.101437703092015 0.0225027288405956 0.0175807681490791 -0.192822377897673 0.00648335578152951 -0.0488105101092666 -0.0249923365216804 -0.0730952558938252 -0.170906558394955 0.0113109963280099 -0.0141824825633943 -0.0755770415665058 -0.0982655339662974 0.000603600947661313 0.0233825892729962 0.038192161765752 0.026792920340897 0.0622950640767698 -0.0672234656146816 -0.0204754933861876 -0.0743123070827692 0.183852745006316 -0.00614031383785139 0.0205773095202724 -0.0438785693259207 0.0764957069585154 0.176558362920011 -0.00409933287901036 0.013916964308502 -0.0611739381629465 0.0361024904532641 -0.0707978878270819 -0.0855239447247365 0.0246685255899726 -0.0201760841231746 -0.000678609675169849 -0.000101497206810664 0.0153193673664441 -0.0134271468486711 0.000781274120805343 0.0117631928191016 -0.0385458603025185 -0.039435771481188 0.065644480093878 -0.111831601881879 0.0527215654954632 -0.0458317183783477 0.0674807293446843 -0.0284816731431116 0.0709088394750001 0.0491769334643586 -0.0300583099393709 0.0412133027172098 -0.0941034666009077 0.0379700824102365 -0.0371960700229998 -0.00727500814980686 -0.00880151556291022 0.0415728408414491 0.143669462813971 -0.0807178076285954 0.0298169748554968 0.159636880038705 0.0101083223716196 0.0489070790610308 0.149126648396581
  7 133.990000732326 ""  1.13261113141216 0 0 -0.030782546363829 0.00364992949169486 -0.0490773835782207 -0.0652947128674511 -0.0188837456398141 -0.095089098152757 0.0307388585858129 0.029385116880006 0.0432278399906029 0.0641889913781901 0.0263639609217065 0.0477167126740326 -0.0499179803576197 0.063910066873588 -0.0753820434550829 -0.217255361663955 0.0419379634366203 -0.112725227896737 -0.0377247089224458 -0.132623155466203 -0.215896355550143 0.0190146671761327 0.092847844486449 0.101520227301523 0.103808220524476 -0.0274091999556864 0.062933677809647 0.0173938270181751 0.0401716378984576 0.0403738910544066 -0.0370089866093519 -0.0167048890081752 -0.085023425708467 0.343539837933724 -0.0254202232974669 0.0590875378198457 -0.0112508170450474 0.159527302749779 0.286750100741615 0.0129854138579523 0.00202168151789705 0.031704435838048 -0.00359471239527665 0.025631483320405 0.04154412709746 0.0056845645709404 0.0113544053799674 0.0143522236420984 0.0135824906906071 -0.00421265535814678 0.0136950127023055 0.010306455719317 0.00540748300987226 0.0212593892832424 0.0250654440413214 -0.0151216169107039 0.0486471684738368 -0.00177094839770642 0.0210272455250278 -0.00810493851271477 0.0188196307998804 -0.0622491985256129 -0.0410192069380153 0.0452513973826418 -0.0208584287560364 0.0809565566689375 -0.018784897669779 0.0557257182657897 -0.00426751636331393 -0.0319591329092853 -0.0706937085537183 -0.0545872422826918 -0.00793769060725708 -0.110485058711942 -0.0410042712752049 -0.0707848132514526 -0.0857462729349552 -0.0967352765811399
  8 214.229720545974 ""  0.250909849263028 0 0 -0.00607088917628369 0.000767255641820082 -0.00177612269063997 -0.00414866831006601 0.00203901305447516 0.000367409443305073 0.00497740999159101 0.00342618420033005 -0.00808473929165771 0.00608427499964796 0.00346447802456727 -0.00511512949729422 -0.012294717419148 -0.00208896887496337 0.000245612217419751 -0.00826032361378453 -0.00329101166871597 0.00408751714903636 -0.00377321882205745 -0.00299110298666275 -0.00203374764749444 0.00168311203028293 0.0101077215213089 0.00596934083799409 0.0229886954038677 0.0115660024713274 -0.0146160851166436 -0.000692431090042367 -0.00898895973557809 -0.0217741039257715 -0.0319283900141539 -0.0192390520538203 -0.0598722270775103 0.0759663865881044 0.0218158371023442 -0.0190965542098458 -0.0171350213478466 0.0091629274385019 0.0573607893710994 0.0197025838174823 -0.0387790179457781 0.00921268988348372 -0.0127579025715528 0.0388837175381761 0.0268835531016271 -0.0180007684221144 -0.00260272465986808 -0.0348218025245989 0.0111880432621332 -0.00423737920965792 0.0125759743532621 0.0189558401352213 -0.055450366640646 -0.0083793936190736 0.0549173563736206 -0.0688287126027089 0.0458905125163383 -0.0439510790856503 0.00773946758091074 -0.0789996235573754 0.0626650421998016 0.419677567688626 0.373140127752827 -0.249543331594861 0.0624859665272188 -0.424178547230455 0.251637803298493 -0.461094645866074 0.152131946063466 -0.00498981850878058 -0.00776619396265581 -0.00735479537447925 0.00137923310690309 0.00863462920582479 -0.0153394303554715 -0.014311904703064 -0.0107045216663065 0.0101177016387688
  9 240.956897186363 ""  0.518588892807171 0 0 0.0166510609399335 -0.000787431673216431 -0.0458073687255507 -0.0187110744102193 -0.0189827018227008 -0.0831902394924607 0.000766706002006837 0.00348515700457467 0.0480585147232423 -0.00997774638498091 -0.000132361193458809 0.0547713785608226 0.0522463356839957 0.0532061064819009 -0.0752947133829891 -0.0781706846152411 0.03182435412485 -0.103206759288824 -0.00585961998069434 -0.0540472533730173 -0.135533028906525 0.047733284291791 0.0160305686248969 -0.125477434870922 -0.176363138630292 -0.116801226502058 0.13303217269482 0.1182377830381 0.108771604305211 0.219780571295295 0.231445450663306 0.163187457961853 0.416618506938941 -0.386726527257997 -0.196919156857434 0.182556572268079 0.129610920021026 0.0493958958238488 -0.29250959718703 0.00415497713895251 -0.00367574336610623 0.00313287789896442 -0.00183676744565597 0.00492124497399682 0.00631195988459453 0.000818021256961108 0.000153200258790355 -0.00216844715696947 0.00359448762393228 -0.000783129052197277 0.000907125712350511 0.00335942255276713 -0.00383287945262545 -0.000778861256131501 0.00878584746728887 -0.00804431783806019 0.00820534126477857 -0.00230983701055298 0.00209310129320128 -0.00837838768641497 0.00693704582577737 0.0492493241988622 0.0446277626303721 -0.029351539938999 0.00695817906050072 -0.0531448210507358 0.0351890925257758 -0.0543763998804934 0.0141351089535821 0.00693191491253106 0.00986719621427978 -0.000592190125617723 -0.0235937404284065 -0.0341583044233565 0.0237566771238756 0.0338572032669755 0.0190062651023714 -0.0510461996670057
  10 256.808533814876 ""  0.501960199943059 0 0 0.00794637455375216 0.000857657752045175 -0.00305901907016766 0.0317908778980872 0.0126867187705211 0.0256707965945661 -0.0278101542826874 -0.00889706646182379 0.0172969410638619 -0.0232926366309727 -0.00177203418392768 0.0155702056147354 -0.0222275651131555 0.00337077757586876 -0.000388746552038916 0.0782343412754784 0.00563475167742847 0.024843973967306 0.0239216246742102 0.0528454772691726 0.0604700558116572 0.0943887591019582 -0.0351183685528365 -0.447427702193114 -0.490120120072874 -0.137887439710826 0.14355653023322 0.27033179086936 0.128314056661851 0.357178007980729 -0.177377689748845 -0.0250467652475999 -0.154443426804484 0.164163355329122 0.0524496604090237 -0.0243228488500732 -0.105779073311515 -0.0466148551886737 0.216990122400343 -0.00203196991428339 -0.00109336631451256 0.00187303023499807 0.000189692916780614 0.0005934750106259 0.000104783513828833 -0.00212257449122954 -8.33574630250841e-05 -0.000785095254236292 0.000101975012099251 -0.000176869274966605 0.00365204627656631 -0.00152165664864819 -0.000883316089745308 0.00447027352362795 -0.00317921565656746 -0.00298503720870985 0.00260019456738449 -0.00249093771835543 -0.000343380611257679 -0.000865552529240382 0.00427452619176726 -0.00744070622404485 -0.00469196757985089 0.00774965981094 -0.00155715013234267 0.0155433134985368 -0.00881947977839531 0.00741385347303763 0.00591030600761305 0.0216773687852028 -0.00494191012633602 -0.0608401458343699 0.0622536375090698 0.0662940037733136 -0.09769326759153 -0.014424706911715 -0.0173182273740311 0.0249258494913453
  11 273.794533600577 ""  0.0499920091037062 0 0 0.0620019989399097 -0.00885890349123558 -0.0295711429034277 0.0310796890166041 -0.0171069659207728 -0.0540928403792288 -0.0371946175407917 -0.0321274581112464 0.053129742769787 -0.107693916027244 -0.037661900179021 0.0587564455724469 0.0787753369707073 0.0152021229585819 -0.0428871566486063 -0.017065389142475 0.011059101729639 -0.0638750922790411 0.053819650409744 0.0243334340601968 -0.118696746609607 -0.0967691287630617 -0.0929069845469946 0.265156273104746 0.118823611197682 -0.0407567379117085 0.037796801213637 -0.22012626995316 0.021785258391207 -0.0544329811619253 -0.271735186819222 0.0689582350437936 -0.0231389332263515 -0.00557479887858508 -0.0869024036148587 0.0794853180051401 -0.181016050131862 -0.114966684616401 0.228696536051221 -0.000606499909181068 -0.00140534194288266 0.00201691569074625 -0.000238126813434921 -0.000947460078920684 0.00135135652425126 -0.000293940210113872 -0.0010159725417983 0.000757470872938913 0.00144835597547686 -5.06285523601555e-05 0.00464857857961804 -0.000539729990883995 -0.000724345317701939 0.00285720185041846 -0.0010887150018231 -0.00253707605087731 0.00254312785965935 -0.000723348643131087 -0.000985490547108902 0.00028524281497713 0.00407023241558518 0.00712398807687588 0.0100236530593976 -0.000905486662337006 0.00164322250894744 -0.00111268458107372 0.00314761139357047 -0.00732060150349539 0.00871866437493956 0.0703365635616927 0.0835504977408778 -0.050550006406189 0.0565721919194063 0.121618663071052 -0.0640555568874376 0.117165159282605 0.099107390633504 -0.0108721155422379
  12 347.029029883252 ""  25.4910630117598 0 0 -0.031292295229048 -0.0124269258344539 -0.0119939421428196 -0.0149043756335493 -0.0247594441531597 0.000858781322317874 0.0606231720209678 0.0149304253150354 0.00861295907900385 0.0123145049121155 -0.0257069744309441 0.00418882537913047 -0.061701538895262 -0.00955678154784762 -0.0111000290038331 -0.0222784782482963 -0.0260661252160358 0.00151836308819014 -0.0165033612391402 -0.0503910419579566 -0.0026411997538806 0.0640704291578776 0.113542905647727 0.024980774080203 0.117998255513124 -0.00862598417585005 0.0146204720198933 0.0985303928654656 -0.0271335259778503 0.00745799124567359 0.0471356657047213 -0.0211000837441664 0.0419931797183779 -0.0195622185531851 -0.0427253159074699 0.0158260594804313 0.0255730643678691 -0.0172841719084945 -0.0253162647087689 -0.0203149798276617 -0.00990758154319534 0.0101755939927392 0.0140331675533294 -0.00504949610024782 -0.0159737196041905 -0.00561400985858041 -0.00719561352315611 -0.0156677320092462 0.00758672043001395 0.00517637530854079 0.0185220203692734 -0.0153887944312511 0.00177191859045252 0.0462388437886233 -0.0507656912723271 -0.0250096173053814 0.00553972462177013 -0.00129235082821677 -0.00981382334751866 -0.00534547171074525 0.0363858046054261 0.00762627902912054 0.00849136772238214 0.0361521567013151 0.0118053449522173 0.0434688904413945 -0.0289538335495149 0.00653948372498319 0.0517976571135729 -0.0285453355294253 0.0230765104485359 -0.0343523713759145 -0.0117461632509988 0.564137365531999 -0.270735865447291 -0.123753321394136 0.0048860824824473 0.609035130718442
  13 374.377357044609 ""  4.08724019744917 0 0 0.00899549549306092 0.00371803745383925 0.0073280000371472 -0.00437458993781525 0.00539646120213719 -0.00395749540150519 -0.0140643810872763 -0.00378982661324139 -0.0019806287599159 -0.00106457999007608 0.00887451812526702 -0.00361996313137455 0.0171788962033032 0.00241854080923991 0.00703150840657648 -0.0190358434234303 0.0035029309737569 -0.00108370350470089 0.000222694070565501 0.00508499433889128 -0.018773501564619 -0.0160123208007777 -0.0317354786040708 -0.00254217264371921 -0.0257943389092552 0.00693388928072247 -0.00629774338916205 -0.0278463148390672 0.00439096183659045 -0.00695606329323767 0.00305042134644628 0.00509032884848964 -0.00244191685366345 2.37243322496257e-06 0.00950379658166956 -0.00417155788657471 0.00100958798070606 0.015999809747481 -0.00728391241411837 -0.0880024074826054 -0.0513949033159483 0.0614372645835284 0.0760531100866643 0.0405532162668947 -0.0728135613877422 -0.0486208462875902 -0.00584827795967222 -0.0978640883248078 0.0439705957920835 0.0141820625590725 0.0727434719946861 -0.0601282815154606 -0.00831117346639103 0.24960049528596 -0.236992419885171 -0.139761425060709 0.0472318303493195 -0.0432099462267739 -0.00971944289265511 -0.0811655475546318 0.239988337322274 0.0524811837259412 0.0235762183124984 0.150139200501165 0.0174776791087839 0.200819082766002 -0.112308980385054 -0.0243547748086697 0.250820161055806 0.00776541342185181 -0.00780043558730505 0.0115842521386556 0.0186929023512113 -0.0962623703716348 0.046766373095759 0.0244475546000117 -0.00431239805262198 -0.106343990257489
  14 399.740094117967 ""  10.6485633165483 0 0 0.0432245152802738 -0.00654763784706592 -0.0262203068446424 0.0205350477230691 0.0739951115502499 -0.0272002385772006 -0.0921184500598968 -0.0545278449371256 0.0400861556205175 0.0200493560866611 0.0990551692324442 -0.0373853345622728 0.0394739800667348 -0.00602107010856034 -0.0263128053130776 0.0445213204571569 0.096188500467063 -0.0404438563666049 0.0217115711342426 0.087107061952889 -0.0251840048765455 -0.127470695505576 -0.222255579496716 0.134930885658575 -0.10804632042833 -0.0798591653874957 0.0552633830442123 -0.259618414362686 0.0891789797438326 0.00950478863931007 0.0547807878156337 0.0810797413124624 -0.0173644342569009 -0.00737347282839415 0.110888724058198 -0.0423658224083194 0.0332887206376965 0.100246625323371 -0.07219566530807 0.00120947789948651 0.000526359215605928 -0.00203443397378218 -0.00450626245993365 -0.0049645732018703 0.00264811398062099 0.00390875005635282 -0.00249910689691923 0.00225944492841653 -1.95591684781183e-05 0.0020684514184056 -0.000969063718840136 -0.000745689699002798 0.00368845536362774 -0.00919360538224522 0.00507451285362471 -7.67030821137328e-07 0.000192459475892563 0.00412270405726011 -0.00228139386434952 0.00231627396407212 -0.0102030569939393 0.00355506173928135 0.00470517212530086 -0.000464501952826468 0.00713480380392048 -0.00991318199785803 0.00286675628167789 0.00328926441362298 -0.00489602237682738 0.0355949408485066 -0.106602474409113 0.0258680771376391 0.0398536112336625 0.107595381369518 -0.0674425877509749 -0.116591547432832 -0.153975389943201 0.319721785729305
  15 417.069648526351 ""  3.50725363016393 0 0 -0.00130789121106538 6.17284071975975e-05 0.00037843648912882 0.00142421391759998 -0.000776834398870447 0.00191207458701629 0.00118933002562829 0.000991023503573106 -0.000715017365961879 -0.000263713744025638 -0.00179427173761507 0.000718158294622347 -0.000417152094218188 0.000240679652392707 0.000321464356219058 0.0044779933763259 -0.000509678298379677 0.00106754182262932 0.000557102842545299 0.000311011201747369 0.00506576243179669 0.00175743504501055 0.00371246247299415 -0.00226197588249005 0.00102981489053072 0.00138707424966658 -0.000929653419163819 0.00405938851176322 -0.00140943131756965 -0.000111970490151976 -0.00333925374792058 -0.00169162952445914 -0.00244403389727429 0.00266342841911041 -4.27467494521486e-06 -0.000442590019014216 -0.00195372118265853 -0.00417020951997958 0.00426737853406579 -0.046632017849432 -0.0310774272477974 0.0352023743506056 -0.0698712489655564 -0.0515870460463475 0.0471012490910232 0.10118218894983 -0.0655586642404831 -0.0549979673260271 0.0460165029967775 0.119585033761342 -0.0381527119306847 -0.0894093849950958 0.177256553043503 0.0184933758855429 -0.113632699618776 -0.206217318430321 0.116241336263476 0.096949233305854 -0.0364540905129787 -0.094965991188515 -0.134833724712649 0.130779906469966 0.0494936869863785 0.196086399985893 0.29979507708452 -0.148951148106039 -0.0574531433815904 0.204175700828773 -0.00801727631776981 -0.00071437457050166 0.000919246816129287 -0.000325531802763453 -0.0030566921143332 -0.0189537710856383 0.00863074988237186 0.00551182274330066 0.00253311735927343 -0.0257941901330177
  16 461.685642005923 ""  3.80230870693121 0 0 -0.0236741586285881 0.0266354594816638 -0.107890914466418 0.118982252379948 -0.00467186221543201 -0.0340280235281112 -0.012571280086932 0.0595128213515875 -0.00826620234675015 0.00798425121330266 -0.0467700802047217 0.0326835634165326 0.0101566505583469 0.0771637676635627 -0.135117307032847 0.357011325809666 0.00807055924430862 -0.0576883343683404 0.0462346970901908 0.0441693761590447 0.216719455323358 -0.0225806289139915 0.106776311438371 0.0404033831424956 0.0414649041833056 -0.0151520378561387 0.0231267200950828 -0.0276908676554231 0.101757486057871 0.00969396846807911 -0.118134229904618 0.0911539642804342 0.0116943860972584 0.015250306776599 -0.111272157780157 0.0670797139782164 -0.0458203655543366 -0.155828483921482 0.135344958119351 -0.00367698814654445 -0.00178524932721345 0.000276276447497514 0.00417873275776444 0.00212754915508429 -0.00530092211828133 -0.00227458855123152 -0.000465970024073668 -0.00410578681035843 0.000887616990419463 -0.000194946780248601 0.00118840620091338 -0.00250834675379849 -0.00113305206044928 0.00814241788990118 -0.0113729357389777 -0.00332833726710021 -0.00253953036557426 -0.000571126494164743 1.89401344513069e-05 -0.00249156732851035 0.00979068368344362 0.00182696573519828 -0.000850267490739991 0.00428912528607835 -0.000779916810394113 0.00629799201320541 -0.00488193445811827 -0.00267206552502451 0.00869735201806569 -0.0703403646709305 -0.0294210601634547 0.0694022051946409 -0.217329175939743 -0.0944571097079399 0.123368061370747 -0.142198415338741 -0.0554097882857537 0.0984678518376864
  17 495.50382306477 ""  4.43514701005365 0 0 -0.0259895315129991 -0.100169752828733 -0.0712401449809361 -0.0106022999890029 0.041193127325804 0.00884428966678156 0.0582499246715674 -0.112640582118331 0.0472888924243348 0.00170173752011952 0.0753455215785859 -0.0210964288249984 0.00613121517153265 -0.141680794143192 -0.0534083757966878 0.137775640841 0.0890037803629874 -0.0274846444867276 -0.0381248725521798 0.0957349548140805 0.11675780809266 0.0558678671410178 0.043377348015345 0.0965621326351844 0.138831127709118 -0.283001956528168 0.126550135712751 0.109472554663709 -0.052062144377255 0.135284826265935 0.0158673148406725 -0.00680446548367298 -0.0696505829774457 0.0615901932080776 0.130316202786222 -0.0545597939799595 0.00391553344381446 0.118879642141274 -0.0133162248456631 -0.00153495404888026 -0.00112947905910541 0.000660985974290106 0.00231829020015887 0.00176945290525791 -0.0024935651486507 -0.000961118758508313 -0.000329831548449837 -0.00137821356323916 0.000541686117250289 0.000174641631560135 0.000999259018943742 -0.00101390377192017 -0.000570066364911473 0.00475191449239161 -0.00590798437976418 -0.00135726006545166 -0.00144247834815193 -0.001018046706007 0.000200865442048131 -0.00177513131965041 0.00534938263577475 0.00191539974421825 0.000467541792778644 0.00196763507400591 -3.31606466872872e-05 0.00309611715357894 -0.00142788461145911 -0.00185359034609585 0.00445212536877349 -0.0541010731640264 0.0714920570955019 0.0164202161146923 -0.185204899995163 0.00139426845826314 0.0687820251330406 0.155964485340532 0.146709598038419 -0.0959314576115407
  18 761.808344222355 ""  7.3558731035195 0 0 0.000857529906076126 -5.77472205601188e-05 -0.00283115229344398 -0.00733947476202704 -0.00155364061868053 8.32525274359995e-05 -0.000657493588527223 0.00262820726858034 -0.000881987127535875 -0.00148327234185052 -0.00188604997866799 0.000158538384199503 0.00449608995987488 0.0014188526565706 -0.0037555153461898 0.0152042805214609 -0.00757288708933221 0.00185498236376779 -0.0106319564710023 0.0107484926154992 0.0151508072593069 -0.0014421524731452 0.000135423298889899 0.00131148690290705 -0.00130901885990137 -0.000392837808378471 0.000768589986260707 -0.00422880524236426 0.00774305345208318 -6.83143142932185e-05 0.00928805944516361 -0.0106452067488846 0.00433960004300782 0.01084644039629 -0.0088801421484608 0.00330365037587525 0.000663800926286838 0.0199222923005123 0.00192307628601093 -0.0524535654466929 0.0383377969116261 -0.110254291018661 0.0582080970386131 0.10697600601582 0.0243078331445859 0.0717011531451468 -0.114244073975368 0.0268670902693467 -0.0585943656763254 -0.069389608669965 0.0523587915883674 -0.0534223060760445 0.179608693458849 -0.0303555999082067 -0.0641009858807984 -0.120173339003782 -0.00095850344721609 0.0157497232953269 -0.038330180975771 -0.122967683375851 -0.259418561768075 -0.0653859698686997 0.144565977725506 0.042385173233898 0.0688677662690851 -0.0486061252153125 -0.131877162966861 0.012473092363898 0.0551760460809535 0.00463491968454007 -0.000646090970624391 0.000293465917988521 0.00457070799987222 0.00206180713509689 -0.000929187444296292 0.00618722040816986 -4.57428427267519e-05 0.000168946158659007
  19 772.710800769239 ""  1.15924241404871 0 0 -0.0147302684073661 0.00557404792095731 0.0741398456042253 0.124676335987673 0.0232140250030984 -0.0298408491167412 0.0130692034747645 -0.0557380531882567 0.0208955874893225 0.0251782083157066 0.0429517305704685 -0.00988827092188209 -0.0772102024655342 0.00435211062777919 0.0767710902923455 -0.238590135628515 0.0833025908849727 -0.0337778856917014 0.191712575852825 -0.18079595524028 -0.32021371953694 0.0328896770872463 -0.0375733437859425 -0.0456758099054464 0.00826417382884604 0.0449054307893251 -0.0307672429591922 0.0816711707797509 -0.184522130844149 -0.0169264072375651 -0.163263751893005 0.238415885035634 -0.0503879360564483 -0.167114636339203 0.088716179778424 -0.0247645501074521 -0.0217365369288579 -0.294035712046898 -0.00482744385340293 -0.00234928470723401 0.00336142633422752 -0.0058653961926829 0.00389607873018693 0.0044462409199038 0.00230572161484445 0.00330150083747232 -0.00585126438740487 0.000349330809706762 -0.00341019052509358 -0.00404219407347951 0.00363956094033876 -0.00266989112221429 0.0132389195993896 -0.00120085175410413 -0.00390462586836222 -0.00597048850549765 0.000213072713177727 -0.00142584518581022 -0.00248336221676922 -0.00885169888978562 -0.0140499828660713 -0.00321755020995613 0.00910329295533651 0.00128677608013191 0.0030415291571812 -0.00198708396820352 -0.00629172428155931 -0.000167043277738806 0.00297187123969494 -0.093968207605903 0.00317235114553008 -0.0104561775145127 -0.0160456242949775 0.00161787903994167 -0.0247346056917072 -0.0949755138566688 0.00377792119322014 -0.0524353517318032
  20 818.068786800727 ""  14.0802631942449 0 0 -0.00959955068789023 0.0136344760064087 0.0871340074042182 0.0113310100283976 -0.0199781274838943 -0.0878203844955466 0.0119630358358219 -0.0422598909450659 0.0294801981012505 -0.0142779086127219 0.0295698891635256 -0.0436546332588718 -0.0035894051782002 0.121393080922293 0.0305737820757476 0.313003343276114 -0.210224034312553 -0.00807632548084629 -0.0398712707236674 0.24489657657223 0.164688353470756 0.0341637776853837 -0.106951923449853 -0.0680737200309926 -0.0325184546050551 0.160271678805158 -0.070935485537913 0.0469976044590053 -0.21882064369889 -0.071138417372661 0.0174232934224673 0.201931336138087 0.116440178108785 0.139205970467311 -0.303757519776685 0.129759615243477 -0.0402244605447253 0.300705829284754 0.119940731269151 0.00313174309005838 0.00683934472334231 0.000990689415637514 0.00143524152787435 -0.00751697700232415 0.00531066634495349 -0.00290422906224133 0.00165700901063819 -0.00723343319326628 -0.00333090592595994 -0.000955626905985844 -0.00113172437836816 0.00019692313634807 0.0157372743463617 -0.00650222514304066 0.00232541158521061 0.00726706975144755 0.000362785103402724 -0.00446101476686473 -0.000305531902586635 -0.00749390121616082 0.00542175751256414 0.00163539184582325 -0.00274346366496133 -0.000871607201208485 -0.00153141192140472 0.00290987273317857 -0.0102172558096272 -0.00544917161699342 0.00881793243972433 -0.04506375270596 -0.00662689488825236 0.00157828220987867 0.163883155470038 0.105973749835886 -0.0904232557388494 0.0563836313005914 0.0354488340409438 -0.0895681163416832
  21 834.156024138613 ""  52.0115765074418 0 0 0.00117131793132504 -0.00193518576949879 -0.00711246417879153 -0.00144961530197773 0.000916128319845472 0.0052025665993216 -0.00100548153503257 0.00484665798771038 -0.00300851543655568 0.00100028535352942 -0.00188280222094163 0.00299621036855095 0.00560448149224002 -0.00993242993176936 -0.00326282329210883 -0.0177780177913202 0.0116356188733187 0.00126958631951764 0.000342916311512092 -0.01305697767728 -0.00492315475011829 -0.00350961382704571 0.00848132338612823 0.00760389674734629 0.00119107684404486 -0.0131506813565356 0.00635621671644225 -0.00640642864136784 0.0227369807000901 0.00581859478903701 -0.00047940810794776 -0.0131189055256897 -0.00716832821025701 -0.00811765074734786 0.019779310955434 -0.00826041292334212 0.002105354958118 -0.0172342899064365 -0.00619869380607391 0.054548542912056 0.113339617668807 0.00984473684948835 0.0525365598791985 -0.0926227570033888 0.0857669502349983 -0.0399088891280302 0.00832093381976123 -0.121095089835733 -0.0637253303766161 -0.0278334181295474 3.43739071147475e-05 -0.0056177046649703 0.364079610073452 -0.0691797264628976 -0.0501877064658285 0.0644294427216012 -0.00699921917166329 -0.0898755660410696 -0.0127558267359677 -0.164452656086854 0.0709001552778269 0.0480926733244285 0.00817960033202756 -0.00446385222680362 -0.0134401634556782 0.054350730626794 -0.168115410760545 -0.0946269970945341 0.148231173443983 0.000664847746904957 -0.00203867303560453 0.00249646082906363 0.00393673551943525 0.00236970544179494 -0.00154704762039002 0.0152699323000239 0.00368802884465718 -0.00857123042140839
  22 904.876059016812 ""  141.927112622093 0 0 0.083224426333246 -0.00973652668577301 -0.0134253647449389 -0.004239245338861 0.0146172803700299 0.0133985186409624 0.0299733750369517 0.0454153777149167 -0.0162038062916632 -0.00188153601016483 -0.0298003354284981 0.0211962081466488 0.0882048077430744 -0.0109229672988878 -0.0159595859812726 -0.00445010675508663 0.0719453840927284 -0.0176054433611813 0.00614915583579665 0.0024041835376829 -0.0225561703125116 -0.0015697734088273 -0.169735536056073 0.0483681665032982 -0.0845274176866166 -0.00950892900873214 0.0278174037872675 -0.130800992620886 0.237434525102072 -0.00474240772437094 0.0157003211020829 -0.12297180425274 -0.0309491388404914 -0.00338693884609644 0.0655254581348279 -0.0323750234903409 0.0193354544846938 -0.0334742563945427 -0.0369016301800108 0.00386399811974599 -0.00483791075276737 0.00106387224618054 -0.00408495156189622 -0.000400272400232252 -0.00886717051948866 0.0038755474257277 0.00403928532668066 0.00588884395005991 0.000552133949521694 0.00237493587864246 0.00883992997836719 -0.00178142984262596 0.0297290594161184 0.00467811742260647 -0.00542071076859532 -0.0401112831436325 0.019706770385436 -0.0311197522766018 -0.00894392623770436 -0.0162220747450895 -0.0196028340664763 -0.0178917793800105 -0.000647627965541088 -0.0329617198842378 -0.0176567277590125 1.55529879548204e-05 0.0378478150778717 0.0117436474694012 -0.0336980147020536 -0.126600916651973 -0.0500586834669823 0.0339005334436116 0.245324027095785 0.306426915524895 -0.212667587683383 0.353253380204338 0.145084741950584 -0.253723115293928
  23 911.002118365064 ""  4.41794296440308 0 0 0.00903072382208085 -0.00132043516184564 -0.00176610762721166 -0.000211843991187892 0.0011729605771226 0.00196540053338183 0.00339034885269914 0.00515702444525695 -0.00237530213046503 -1.47387626949487e-05 -0.00258638107164246 0.00198306764037007 0.00919536252252441 -0.00368326109517535 -0.000821370237521628 -0.00483616234278834 0.00326909843547305 0.00130084809114328 0.00202884513852437 -0.00105638290452292 -0.00607006963318589 -0.000553650188017501 -0.0179385997587341 0.00674827489518421 -0.00908812515476885 -0.00359776943112213 0.00400064442024023 -0.0151685147629922 0.0296348190205073 0.000694519379398687 0.000977059432759715 -0.0104970423895499 -0.0029628498923051 -0.00281752345187589 0.00773024322721739 -0.0036358771646396 0.00131323933943816 -0.00340508490340441 -0.00272753082681251 -0.0736153131471617 0.0264234967247338 -0.0276940494287291 0.0223642787883297 0.00450743005006923 0.073328700267583 -0.031348691032884 -0.04713288697731 -0.00670638838829708 0.028810953733715 -0.00867744549277328 -0.0692497292136876 0.0188676437692471 -0.448170064191302 -0.0277175170270615 0.127845791444916 0.407021407603614 -0.175688867299435 0.207969188585883 0.0675304510446414 0.119222312481995 0.13316410194246 0.135318879633351 0.0161102412368338 0.276685830530772 0.158167878749442 -0.0345359840711696 -0.214742907407205 -0.0401266589728367 0.187962179639225 -0.0133382318815775 -0.00545580191825914 0.00293374468064519 0.0235381809059194 0.0299288765033129 -0.0216998581456624 0.037553994712207 0.0151936095677559 -0.028279154529239
  24 927.254988162708 ""  6.49688686614231 0 0 0.0611785746277973 0.102108995118967 -0.0168762618451181 -0.0359941012265383 0.0370629689607957 0.0199220568246846 0.0867348289616819 -0.0839244925597694 0.0189299897844115 -0.00422044754062635 -0.0584221060921062 0.0188463259023344 -0.00122062395514932 0.189841840264227 -0.0533889316034384 -0.020898187991199 0.0308643989159125 0.023410649751639 -0.0307045430531528 0.0734212026734365 0.0197132915266825 0.0699434965784263 -0.437650431146264 -0.00388384572746757 -0.0973439698124184 0.0196521427813712 -0.0133365560043561 -0.0967992620591341 0.0100333030326144 -0.0591557377350448 0.0816550114003162 -0.181895065937606 0.0118756674677323 0.0411258950838857 -0.0128078404097493 -0.00828626351058092 0.0224376456553287 0.00319674380358496 -0.0221673549986226 0.00237773396612386 0.001151498223222 0.00136977768653104 0.000365090239417209 -6.70293029189782e-06 0.000653054672888955 -0.000405511605178444 0.000345014038826214 -0.00265661428645273 -0.00189102141258961 -0.00127453282681072 -0.00078183422563958 0.000218411958409429 0.00937104715949734 -0.000771545634962811 -0.00366223113774893 -0.00019004684062459 -0.000912599141814141 0.00543555710247485 0.00100261579354621 0.00260755979549937 0.00328162337619942 0.00330027740877811 0.00105094480831771 0.00338681067476951 0.00168615028670294 0.00102683315541913 -0.00864506698797003 -0.00298899341521971 0.00702043931607757 -0.053881511913904 0.0381948106669979 -0.0364024861743715 -0.180217526007369 -0.134193190137268 0.0701199279134253 -0.328457347952698 -0.0680730928710645 0.0590713935186141
  25 969.476669834695 ""  21.4454848803208 0 0 0.00187555907616173 -0.00185065446514415 0.000813238949994466 0.000697265411690869 -0.000678145612445765 0.000745725418008245 -0.000118923913607487 0.00233472560484048 -0.00122422546527124 0.000156146913943804 0.000686710486096316 -0.000845138857382523 0.000528668497949358 -0.00725871694131772 0.00340268508316855 -0.00128259164514706 -0.00408378402296289 0.00253751332286656 0.00214371536096784 0.000762097154082469 -0.00408698285213628 -0.00123592003345689 0.00166981705161851 0.0024926453569181 -0.000264814238356121 -0.00364676610310438 0.00191884230319163 -0.00263885281265539 0.00902376590025834 0.00158865671175517 -0.000223187447815796 0.00398351997601948 0.00140078095180603 -0.00164700330519052 -0.00185813427272668 0.000576858749870764 -0.00147572667198226 0.00246215445560157 0.00292094714498408 0.0703097922462148 0.00413149424491839 0.0969276743998844 -0.0555305398091386 0.00924716874429727 -0.0805013270668895 0.0472084076726459 0.0437428643045476 -0.0509123065280484 -0.0455154719875693 -0.0993905479891384 0.0388215282379692 0.0668812497779957 -0.0567692401403098 0.0371468137891727 0.0797032682494197 0.14797467489482 -0.000244271754674609 0.260700186618787 0.185528220265005 0.00361829034525747 -0.295352770079462 -0.0291780482808567 0.206127151640462 0.173062386411996 0.165175086051774 -0.111940156432124 -0.262950135498108 0.0510580203012343 0.123791763095456 -0.00198698868002723 -0.000688080354013179 0.000594477688109616 -0.000874480607593707 0.00324303783350378 -0.00150732366952561 0.0054423540145426 0.00224415634293945 -0.00445075908902196
  26 991.157598037006 ""  6.21193928437287 0 0 -0.0238252702670441 -0.0266684191473953 -0.0304717824500686 -0.00292405814331494 -0.0250384487913246 -0.0311766929574372 -0.0136375850466739 0.00537998294377408 0.0762268786439053 -0.0129179541679579 0.0138715742332291 0.058045332495698 -0.0342394063519272 0.306244095434763 -0.187762157290065 0.129584901783869 0.227642258549401 -0.171265765950861 -0.0366266166743696 -0.0596868624072027 0.0713749672223772 0.0440087132960563 -0.0683650597920427 -0.165895450115933 -0.0740920477429849 0.391011775902352 -0.123638389130019 0.0648420514709778 -0.345803512927739 -0.121916842741762 0.025076424422565 -0.22962431324138 -0.0901596907562652 -0.0489671051436043 0.307248865170942 -0.102641272090421 0.0420364311238582 -0.0625143515767513 -0.118837401530602 0.000168099919623902 0.000681872698990182 0.0011820317204435 0.000122736681051523 -0.000725443361239377 -3.79079050231851e-05 -0.00134122115162814 0.000101362997315546 -0.00122290897064127 0.00159323262359701 -0.00258575034653476 0.00198794060458421 0.00231899181331466 -0.00610395979608288 0.00518271137406972 -0.00208157995152116 0.0120962157300151 -0.0073326447514141 -0.00292961925527565 0.00502981811400166 -0.00941445161624574 -0.00761371062959437 0.000936669125516518 0.00888076197206494 0.00559172267685729 0.00630687893107619 -0.00729271308913037 -5.66759722527708e-05 0.00663300534734137 -0.00401880766018893 0.0269965642014069 -0.012462048045855 0.00958295034325701 -0.0431116600294769 0.0526147088368648 -0.00873637778393787 0.188901278372931 0.0489012000947559 0.0130245516247296
  27 1013.66026646513 ""  1.56610184476937 0 0 0.0124732777379263 -0.0154304996030761 0.0315070296424215 0.0396714464910404 0.109928113629861 -0.0334197313614952 -0.0627097180966112 -0.00921694162283101 0.00354056653076121 -0.0245038005317179 -0.103423116181643 0.0221496095326979 0.0455952115713994 -0.0883665931570829 0.0611050646466274 -0.00596216413221658 0.182843220025997 -0.06788722954697 0.12464521294981 0.353093361561037 -0.240300132867297 -0.0345151666137803 0.289531302955873 -0.0153080742725494 0.11597705423696 -0.0361015057353416 -0.00323484496269185 0.128127585366694 -0.156020212452283 0.0485266991979631 0.178025223612717 -0.345302273545822 0.0370329233000047 0.135363219201353 -0.0481142372529001 -0.0176476225128233 0.0464053839983232 0.12977978201318 -0.0708658945584591 -5.98382251859346e-05 0.000540265849540717 0.000279090192524573 0.00016848757079033 -0.000367111945539806 0.000539004371270769 -0.00129233428633767 -0.000277705415183485 -0.000586803704716536 0.00097386076355795 -0.0010604440228741 0.000518193156612762 0.00011509404710161 -0.00053937820022778 -0.00011902164965754 0.000119397554159345 0.00455953010492568 -0.00225266201070632 -0.00205185145766789 0.000713382282136188 -0.00287820421805604 -0.00131470170165306 0.00167581111929202 0.00382201799370387 0.00273812571699204 0.00281456683775105 -0.00349712719985273 0.000334656803585618 0.00317332773561346 -0.00216144882401818 -0.019693179589114 -0.00163946886088778 0.000145424777763049 0.0625901992225561 -0.00825599424723543 -0.0115066356735283 -0.103179945003631 -0.0313591692739444 -0.00902323879858375
  28 1029.74337286468 ""  10.2667233666467 0 0 0.0624585208202687 -0.0909060359391363 0.00785182581424236 0.0643051419279381 -0.0628567152675644 0.0288613523485602 0.00990529130155889 0.0813658776072075 0.0170885432778251 -0.0612077504699905 0.0437910147820827 -0.00979965060570204 -0.125609243720261 -0.0939291771159356 0.0309516077904061 -0.0801200880738582 -0.134859970736186 0.075535084071052 0.151856111195976 0.111364820514437 -0.204769848932243 0.00969868177184222 -0.0856721779881865 -0.0346111189983259 -0.109733325599851 0.200273301287674 -0.0306523254624815 -0.0850995964876813 0.098043042519228 -0.0488957047826437 0.102328760569362 -0.0790524892270184 0.055088810994501 0.0996256561617032 0.0214847561869426 -0.00469416270460572 -0.014181299230658 0.305224988726657 -0.0296115461190589 0.00239381310295362 -0.00194686466679728 -0.000128929355179814 -0.00077185238618159 0.00330946411783084 -0.00130020290557927 0.0050457629781543 -0.00136859597539529 0.0013906383675843 -0.00946603755475118 0.00337188754923165 -0.00667175439046606 -0.00768598885763468 0.0269424184917585 -0.022214278488855 0.00813620199201918 -0.0302961485846988 0.0210242063477013 0.0326268090953874 -0.0106910356145142 0.0457513430568916 0.040776109473032 0.0150486569996123 -0.0166965208879636 -0.00445780010637611 -0.0125820504583072 0.0253826530619365 -0.0201499492694981 -0.0264634615961325 0.027877474691301 -0.0347547625047136 0.0044723511637706 -0.0386418755026626 -0.405365950559192 -0.101942910163039 0.0825243999032517 0.0281247191611324 0.0223766207766991 0.126040207710797
  29 1042.12848532214 ""  11.4274544270322 0 0 -0.00553145557835708 0.00792760620601392 -0.00128255163750133 -0.00709612743770465 0.00722764075692906 -0.00428674512634724 -0.00262480398367258 -0.00757805696913953 -0.000425076007123837 0.00676648711659023 -0.00502942092917821 0.00346964603533367 0.0190714709538964 0.0165985341545009 -0.00852203702048394 0.0139836334013525 0.0200630932679617 -0.012508322342228 -0.0158153455424399 -0.0134988256185744 0.0175067620170617 -0.00115294320107979 0.0135542632940102 0.000324207521409565 0.0118759438537925 -0.0137725579120442 0.000911479085222325 0.011957246306977 -0.0183186499209437 0.00336313758468116 -0.0114639513507357 -0.000712874312709338 -0.010388308582694 -0.0157708957115648 0.00870513385563839 -0.0032927739463068 0.00339401151486078 -0.0351326380154506 -0.000709539558707308 -0.00232448158231626 -0.00941192297196204 0.00834071270515958 -0.0105106142988057 0.0213863079472437 -0.0245709976490537 0.0495120734147723 -0.00815627790134468 0.0095939189112473 -0.0795576951557012 0.0165539640238497 -0.0430777135859858 -0.0909388058113771 0.142447239979666 -0.287167092392058 0.221369105093255 -0.243659550118978 0.271387149863064 0.305834737606569 -0.0720941699840945 0.395868390023255 0.305236778916576 0.127307226914685 -0.0991323344030821 -0.0256413417329762 -0.0888396528989577 0.197368914936805 -0.165277957571141 -0.196176768958157 0.21300085307775 0.00188301616204503 -0.00166305486634291 0.00529274129009871 0.0528143649137441 0.017445389999538 -0.0139747553136687 0.00763716947853713 0.00151614087663718 -0.0181795100805735
  30 1069.50577884173 ""  3.34395107166619 0 0 -0.0550465721624209 -0.0572388244227389 0.00118344024912061 -0.0337188046281129 0.127220591622257 -0.00539827143207412 0.0300911600120534 0.0275470424635736 0.0281949590933349 0.0607784041777838 -0.0776890593478222 -0.0384769521993317 -0.28321585367972 -0.0528520713936382 0.032174360671321 -0.0713598777382929 0.0934619531912029 0.0147595481558111 -0.0295454416680944 0.0980361919410614 -0.0318299902688321 0.0247447706317918 -0.197108377767035 -0.0265711978118959 -0.132925362217103 0.152993000494531 -0.0187408057725867 -0.0977400713469712 0.0435871917299838 -0.0602523485488078 -0.0640584429597231 0.162490852362874 0.0230719305930132 -0.0047885260802983 -0.268879017220428 0.070352862884601 -0.00394132169265619 -0.17923574141289 0.0900555692095449 0.00101415602809737 -0.000921025234443341 0.00033312869550108 0.00013237843526241 0.000592060239455299 -0.000373993996204897 0.00114480917671572 -0.000526677621587935 0.000731172216805833 -0.00150018742356543 0.000622648708686552 -0.000965652372352058 0.000620368281498253 0.00331176487054716 0.00269370263653581 -0.00538655660515038 0.00174848367770635 -0.00457351011479774 0.00155640640711085 0.000883446051421096 -0.000322705617460196 0.0054173990579521 0.00261124028198498 -0.00195978094721398 0.000488090389558398 -0.00133380315060858 0.00479182533886166 -0.00175183958040552 -0.00463443718922776 0.00358353596780675 0.0394261083852363 -0.012904787494787 -0.00180256660959667 -0.236347659268521 0.00092018523279124 0.0433612929753862 0.315434663501549 0.0875016204964874 0.0618233706414159
  31 1127.41043798974 ""  9.72918202857924 0 0 0.00276826145434721 0.00237398784893394 0.000135166588851713 -0.0022279347643274 0.000774341170216504 -0.000656647769614311 -0.00260781364164352 -0.00152642154940492 -0.000395936369249435 0.00136632288885745 0.000267290092586 0.00103466441640228 0.00803676553110641 0.00518837780492354 -0.00214451437275333 0.00530273932567426 -0.00252122763962551 0.00015944487443381 -0.00369845499119893 -0.00487346723162925 0.00245485503038805 -0.00146803229511512 0.0102630187712101 -0.00107502118845842 0.00705680134956252 -0.00449322898046872 -0.000135177939417029 0.00637982593508385 -0.00737368086361406 0.00227375769994715 -0.00315698614113125 -0.000528767298714267 -0.00336356720479949 -0.00385682244204259 0.00199958578494143 0.000122702964253091 0.00098957647589887 -0.00801619639270922 -0.00092926317083283 0.0849420263507668 -0.0138095974214504 -0.0292740082819139 -0.060900917869672 0.0164216073749035 -0.00556976817877452 0.053408079615047 -0.0206908147222436 0.0715813191786262 -0.0503542222249018 0.00730474331617928 -0.0631760947176071 0.175536145721844 0.0830626299104547 0.461846281760841 -0.335397086091635 0.0279866198096153 -0.26691126202095 -0.0967422605573724 -0.0197620645619037 -0.109153690903303 0.246246458535247 0.146043848461119 -0.0567887675311829 0.0824802868781979 -0.014951815547814 0.13680199732288 -0.155527221375399 -0.161885768603667 0.178782264679285 -0.00133702397083964 -0.00150261505337495 0.000356827830946103 0.0111595024272434 0.0110298888613216 -0.00644384245273562 0.00237433032596409 0.000407099588317034 -0.00497283006082743
  32 1155.68271155616 ""  19.0539585982357 0 0 0.0424397736213802 -0.0798939843860862 0.0713263031499306 -0.0532958009527123 0.00106619633096285 -0.0598976952161652 0.00523401908791514 0.0451743769033756 0.00404601257981287 0.0434809107353559 0.00647959179977664 0.0209996978230136 0.229782516505507 -0.177719679218104 0.092237392198023 0.192815897866041 0.0941717856508899 -0.124095093399265 -0.0984561599427298 0.0663782969593064 0.122345908275127 -0.00297105447726279 -0.00322790708444968 0.0147989735997724 -0.0481308529796087 0.0772614121221119 -0.00291959577835059 -0.0474320449575662 0.0918777988294886 -0.00355267361033825 -0.0611293076407062 0.0277529467435913 -0.0666244120369214 -0.0865518578074863 0.0837388526938967 -0.0169506576415476 0.0248883307767936 -0.202539229645717 -0.00982649352728349 0.00609371181905248 -0.0345655827629029 0.047779687186572 0.00598448503235168 0.0213418887210171 -0.0219522622470532 -0.0238717679983576 -0.0279100588607272 0.0390609089847973 0.0189848347123377 -0.00825393574053912 -0.0252952124162264 -0.103584585229253 0.264535379278861 -0.221689855554223 0.0259265907762099 0.20689293673902 -0.0933493027671434 -0.151784792721278 -0.0690419201445527 -0.0531203942810266 0.043779606668044 0.0421001680873446 0.00941779177235528 0.103239702387151 0.0585920425287401 -0.0334253032538251 -0.0259271909554352 0.00467210044492798 0.0104134450353564 -0.0237250815421289 0.0293845760130256 -0.0371664824617577 -0.011099985368744 -0.0973360153262075 0.0261359339723069 -0.213846711507324 -0.0493808494781932 0.047902994394572
  33 1156.44178193309 ""  4.71613551956993 0 0 0.0282767199215056 -0.0574619478179797 0.0505142378461486 -0.037223148269868 0.00160974297772705 -0.0438325974487334 0.00457783261664484 0.0317978107392755 0.00310032845778037 0.0313970201485162 0.00342276888233949 0.0160823957453813 0.165044575178028 -0.126928032026654 0.0651984632031383 0.133589854563615 0.064653446149265 -0.087406754144546 -0.0695945343853574 0.0560229350751063 0.0887505171250864 -0.00171287320844998 -0.00393037938866027 0.0121887772041128 -0.0367925222410057 0.0573456783983881 -0.00268045649454079 -0.0353403269537167 0.067805340532805 -0.00204965958284879 -0.0419222295202274 0.0166776947886191 -0.0471697241022079 -0.0642739216343206 0.0663370496847188 -0.0149741564046609 0.0179678169237886 -0.14344328684414 -0.00630854522427049 -0.00444217835384241 0.045070289911234 -0.0728530786165064 -0.00647852917963566 -0.0291282006531131 0.0345418855419261 0.0205596469602918 0.0427647548694259 -0.0541447376231629 -0.0205652907887035 0.0070850583229992 0.0341284306108512 0.145444434056345 -0.342978208970508 0.313941985449383 -0.0596486894404276 -0.311174204227475 0.122597323945055 0.228201665595014 0.100827664559891 0.107703276097835 -0.0622922758858371 -0.0523926015281064 -0.00265589693166064 -0.127527706778031 -0.0673609540389349 0.0281168904844536 0.0299249962848269 0.00874790851092793 -0.0202753642738066 -0.0162072783475836 0.0213264981270364 -0.0257857188583998 -0.0106029271400325 -0.0740504955450536 0.020108451770893 -0.151320136080921 -0.0347318872585852 0.0328031979339576
  34 1166.93851559425 ""  2.92315193866622 0 0 -0.00186121315320278 -0.000530273789486136 -0.000526138859930688 0.00117438140309246 -0.000455499764445566 0.000184700443617939 0.00123711008354054 0.000455952141258496 0.000154673113770251 -0.000724313993267014 0.000290276223277539 -0.00037769897283629 -0.0057562689452609 -0.00241829554428301 0.000907177969798013 -0.00131197001483669 0.000664380192481288 -4.04509683706093e-05 0.00230818325430341 0.00115533047451484 -0.00315667287374001 0.000762799132441307 -0.00485841478114389 0.000170197171332425 -0.00283285745357413 0.000998275452216789 0.000337003595525329 -0.00270843562365622 0.00242677859140898 -0.00142571740272638 0.00184255395997703 -0.00165457635168924 0.000837819951912346 0.000934066598040323 -0.00166039323554408 0.000692560184000188 -0.000526318856238282 0.0032766620712384 0.000181566014239367 -0.009936003382994 0.0699449605023985 -0.0128558591398491 0.0146284729700298 -0.037098557900536 -0.0365013699711554 -0.0433138033100231 0.0353417102312336 0.102806036004828 0.0308076966938936 -0.0465546840074762 -0.0624018230837713 0.0262828042714335 -0.113352169198581 0.0285798447072007 0.179023811784634 -0.368048619840726 0.370500638867943 -0.296948546791689 0.082553446722926 -0.242853933568289 0.0293770692908502 0.118601841443537 0.0853464949379285 0.272511509470183 0.153476173723699 -0.0803974207890297 -0.1727305033885 0.0131289771092522 0.089610499091476 0.000762036999031911 0.00086056665960479 0.000154099776139107 -0.00212374641069973 -0.00367597478224381 0.00242432946059432 -0.00157006910202368 -0.000248881591207123 0.00415562775852525
  35 1184.04790262563 ""  9.40228303049466 0 0 -0.137948769592502 0.00791151141063184 0.0721094323645554 0.0617391085500716 -0.0203936461369838 -0.0813416376645733 0.0696496974664745 0.00488067324524322 -0.0519663043796885 -0.0364879427693786 -0.00164304607842116 0.0478870203342349 -0.209230622888444 -0.0269339716717912 0.0970495099777351 0.117637047893837 0.0576261210592137 -0.125481804459772 0.0472934695187954 0.0195661761101833 -0.0265914286185275 0.00137921295178359 -0.218920185142879 0.130282963428981 -0.10644234246805 -0.186352487958628 0.0724075117727091 -0.132011439357211 0.278156954910416 -0.000978551989894741 0.0462660797655386 -0.193130423316313 -0.0238559211208978 0.0363524579510491 0.185462457028887 -0.0602560603400427 0.0374686194759998 0.0949825372988597 -0.117356300115547 0.00109219078417197 -0.00156257903999073 0.000239673318494959 -0.0010567451374625 0.000840327141748344 -0.000546551714347743 0.00176190935016972 -0.000802320312147321 0.000699939393220321 -0.00149535839793313 0.000141396548407708 -0.000461812806123488 0.000688705092377874 0.00443472448470276 0.00259751311060961 -0.00465359332739077 0.00629919526170254 -0.00769221780481012 0.000758839357147234 -0.00105924996512565 -0.000327598313447449 0.00729226923204453 0.0041532678677148 -0.000394220941214092 -0.00128665416276641 -0.00201578193055716 0.00325303556806697 -0.00214818677190174 -0.00208502617753512 0.00196910881995539 0.0399343658549568 0.00848594481709314 0.0132980264902592 0.0903825057856978 -0.0155559263960654 0.018574520746311 0.0285486181672482 0.000675962075495537 0.0135152162132236
  36 1190.54855733948 ""  0.505071174214684 0 0 -0.0018269053298713 0.00643574711897974 -0.00305037543690967 0.00274961456196678 -0.000518830619678941 0.00288056938854443 -0.000875810786123013 -0.00361420297416966 -0.00167893866225427 -0.00136970799730879 -0.00124520717589631 -0.0011688908599432 -0.0192112445998101 0.0146255796955576 -0.0045633705959877 -0.0111827840130593 -0.00170698888841598 0.00482184018193177 0.00364396703342775 -0.00340583092174886 -0.00225207611383737 -0.00109590868550364 0.00378237884236842 0.00185002368120235 0.00509088124596644 -0.0096267940390614 0.000847007896117326 0.00436816628695609 -0.00295433704121461 0.00303898714241645 -0.000584959604647908 0.00137559229871338 0.00190700711093925 -0.00128885892814267 -0.00294063908389395 7.78841125549079e-05 -0.00142592746212722 0.0136961845575717 0.00229084131958222 0.0496506524402983 -0.0493705601523377 -0.0617212966740945 0.0109677251216368 0.0112473733783392 0.0310929059859492 -0.126295295101207 0.041574620175552 0.0151956898908492 0.059220175216854 -0.0418331452073788 -0.0182086254939721 0.00799624126554908 0.315243272105913 0.0461626086963517 -0.240789145386401 -0.215742806587595 -0.0996238179630872 0.211474592799407 0.0232143394384029 0.451050888098156 -0.0770759973911673 0.0155832605810248 0.0816105487239029 0.189921521457732 0.154849122339138 -0.172346151831276 -0.0610711340912229 0.118087512408904 -0.0314376660190127 0.000409027764444491 -0.00297879272466464 0.00254048779601577 0.00725306136116485 0.00902800319191768 -0.00551541114294946 0.0274492123671152 0.00811003115195874 2.53312572121644e-05
  37 1267.72996714698 ""  1.99824381618956 0 0 -0.0651938900912764 -0.050863092425766 -0.050780147585453 0.0385147004558777 0.0144366115144231 0.0553120857663582 0.0352865516886049 0.0306921292469908 0.0454932337462176 -0.0396986551619541 -0.0156776125736311 -0.0588076985923376 0.270254080310794 -0.201235425373729 -0.0214507567674742 -0.0466817576739552 0.326376981863934 -0.102577693488837 0.0297128237832701 -0.287244393444594 -0.00639519673148443 0.046358716135014 -0.149707925147888 -0.0597718848567857 -0.10440911912073 0.165484365093197 -0.0126949696875353 -0.0831623762656108 -0.0180957823917129 -0.0845706277590439 0.0719780640392788 0.0393352795038688 0.0925594589542892 0.101299047498856 -0.178222880864099 0.0246624317330959 -0.0553191670758461 0.190723516580781 0.0608568447843776 0.00200211601450294 0.000257783463001193 -0.00102920388553395 -0.00151744644037043 0.000736016815950798 0.000171010409959404 -0.000906325445064296 -0.00108794612746479 -0.000469594186787968 -0.000127964051013793 -0.000852036541587293 -0.000227147863228391 0.00400316697323466 0.00361377345125973 0.00927088508414249 -0.00326266248918047 0.00106475560908081 -0.00407341943647486 0.00249148878341296 -0.00741261627038827 0.0117319875562148 0.00376486455523384 0.00415987428904885 0.00249583307812329 0.0030008914526718 0.00146971682979053 0.000125758642238135 -0.000552509961756571 0.00112775838040997 -0.00149003490145877 0.00587361445823793 0.0329754131172884 0.021856987589549 0.327194348485662 -0.0136579688474415 -0.0178815668031074 -0.265522023788462 -0.0726538426407495 -0.072077167118586
  38 1290.12510915461 ""  7.16873723886249 0 0 0.00151364978719627 0.000252392456583754 0.000341245489719165 -2.69369425101296e-05 0.000970819386792542 -0.00214883966876518 -0.000463157787895963 -5.71100908353673e-05 -0.000143575778804396 -2.60480946383006e-05 -5.71254452869888e-05 0.00129664011007411 -0.0123852006987766 -0.00278617259171753 0.0034254062273791 -0.00155720451179714 -0.00657322263802236 0.00195752406729481 -0.00326044210712552 -0.00191335979011392 0.00745604794760493 -0.00042042980112238 0.000554959731550987 -3.58336564174455e-05 0.00160799573242627 -0.000719304821640725 -0.000119025482005757 0.00129701083864117 -0.000203701839301596 0.0011377885773826 -0.00281955116918628 -0.000303391858139565 -0.00189847419934861 0.00240817776314851 0.00213259679934967 -0.000207727315268182 0.00228700164073572 -0.00281894628223738 -0.00487136888454652 0.0435823259356468 0.107120520446063 0.0389736207205424 -0.0389760433701896 0.0338487577395195 -0.0315100289467052 -0.0356567190259261 -0.103838100345545 -0.0462379302511645 0.0366201836776851 -0.000389232035054625 0.00119673109368117 0.122272757912546 -0.0573651502479569 0.235630230548896 0.130056685305791 0.0399511574022117 0.136833386692013 -0.188869150963085 -0.542557100093166 0.335821504415512 -0.0325329804111455 -0.0641480074973956 -0.0256535110248271 0.016445448658659 0.0318678874845518 -0.0870198587449628 0.0403185527360167 0.0201424667778153 -0.0288416029112346 2.08622522914749e-05 0.000109807400430573 6.70690839318109e-05 -0.00232839336062166 -0.00309692040326678 0.00177560248605579 0.00349170598335711 0.00145307294663165 0.00380404741696104
  39 1323.66349042223 ""  4.45956551804031 0 0 -0.0224957225521768 0.0379216660260935 -0.0900300285298386 0.00110315126085662 0.0146122663644011 -0.0451080934523201 0.00990640014663899 0.0160174149100464 0.0642499555753114 0.0107018520008503 0.0158804613490695 0.0502304013350987 -0.0719723761190255 -0.533876109542873 0.183245108387057 -0.0528597631066817 -0.437686245004091 0.186709667398803 -0.000386897171135231 0.140504361661592 -0.0192552902064379 0.0529673205925402 -0.115007504376281 -0.128057681162024 -0.0291408344897134 0.120950585350121 0.00307652922089465 -0.0346281513203504 -0.160781290069789 -0.101257158070539 -0.0236287279216402 -0.106385320991842 -0.0746186853463928 -0.0382003213799805 0.0998092524199013 -3.15668999162175e-05 0.0451313725915216 -0.108917123823167 -0.0802656591151921 -0.000144356250071476 -0.00222003965635965 -0.000758886221915722 -9.71563530751668e-05 -0.000173234772849371 0.000320635918080205 -0.000362576515901991 0.0017450247404391 0.00110275956919969 0.0013214681518033 0.000664406507956725 -0.00104928188381146 -0.00176650264252989 0.00606380835950042 -0.00220989154686862 -0.00165003338752881 0.000988250454670269 -0.00351794468381087 0.000332769493344724 0.00175310443233068 0.0026813808604362 -0.010244694119772 -0.00663561688809366 -0.00230303981521505 0.00075600583520606 -0.000176364887173843 -0.000323689336637784 -0.00217719396297461 -0.00475213115377614 0.00648933851480948 0.00748150863002617 0.00575864981837839 0.0272613045765233 0.148928188159768 0.044586527675376 -0.0220409377440448 -0.0842287002897791 -0.0252716540695461 -0.0778196714345624
  40 1340.77707883935 ""  2.15219369563686 0 0 0.0535642324775854 0.0493421534215014 0.0351184644555749 0.028452819020387 0.0610005039168578 -0.0596043833667742 -0.0260555763163268 0.003688392833497 0.00304947510424836 -0.0535607678792462 -0.00623732102744967 -0.000763085089334731 -0.0551955734203401 -0.254219338102952 0.19871343778427 0.00204842610018277 0.0322964770977343 -0.0385666083339163 -0.148286145187465 -0.592978599255369 0.342643578569221 -0.0213951385887854 -0.0173831200658926 0.0142077181929414 0.0726759172264053 -0.0179593606173577 0.00380494746094651 0.110326159856718 -0.0867843198686197 0.0476005881651511 0.0750910420603392 -0.128157278649373 0.0351029495329545 0.123804774755963 -0.0541794929178432 0.00849926179115331 -0.0134027834309507 0.0814961525129202 -0.0630208890517263 -0.000649892110099735 0.00020129810285597 -4.78009244299131e-05 0.000862263159363079 -0.000635730177968333 0.000399766231328368 0.000212609992939696 0.000211244651790295 -0.000317416688610859 -0.0024444887627475 -0.000831914716914798 0.00125674391238955 -0.000925033154495123 -0.00287722788327922 -0.00297206393859151 0.000463381839365624 -0.00309769894325569 0.00249642505077608 0.00650128361843916 0.00992387547306419 -0.0053483225290154 0.00980861312692101 0.00496877479222021 0.000869840976660708 0.00384732223587096 0.00407440491212327 0.000884895745420808 0.00484370042822108 0.003351641876296 -0.00801676670359786 -0.00801763335318907 -0.0200627434272749 -0.0257545541915008 -0.220185949285667 -0.00995508658762168 0.0118485307559951 0.15342300749375 0.0418404039592087 0.0564614298387927
  41 1392.218683164 ""  3.87146612950626 0 0 0.0532447316403622 0.0698648765254086 -0.0193455177061039 -0.0347319733419083 -0.0911051432616431 0.0243607781115023 -0.0064412114015813 -0.0270433093788081 0.0107651265956459 0.0133087450951636 0.0059724958375349 -0.0233458066926905 -0.472898938744788 -0.305379609273289 0.2234163339348 0.201532702601118 0.431681929571254 -0.261604886512771 0.0207014844882969 0.112395888850215 -0.099728484740221 0.0161963890079831 0.0690398381812584 -0.0414761623855898 0.0427611408500949 0.0846656590985278 -0.0490158508456967 -0.00903970056427551 0.0379548237742717 0.0490789321491438 -0.0203014494728738 0.059279762265706 -0.014814224198627 -0.0735235034560857 -0.045214756612054 0.00825015123059659 -0.0235312503964437 0.0309906613787103 0.0708422076531985 0.001356211318381 0.0032570554733257 0.000447194236257318 -0.000873504401031049 2.57446109096028e-05 -0.00131650245173476 -0.00264519174857961 -0.00920211534250164 -0.000596131493836305 -0.0127011034445924 -0.00469596528834354 0.00982242152216881 0.00503589051986508 0.00436688323081371 0.0146421927302046 0.014976830855811 0.00297933425109402 0.00821888099600159 0.0268923322812714 0.0271109947346722 -0.0154777158817518 0.0823729229177314 0.0208908161001424 -0.0115155010697553 0.0165714858331798 0.0350445482986885 -0.0227366860074502 0.033609480100441 0.0322722801631018 -0.0597273433306458 0.00269545963232432 3.14402025413895e-05 0.0175570724130696 0.00599937930255329 0.0373996971996897 -0.00174717900194029 -0.0265649643919049 -0.00583253015730919 -0.0447552929840404
  42 1407.17392066237 ""  0.525657100120674 0 0 -0.0342645776476493 0.0588227842039863 0.00452435837390461 -0.0020528947003693 -0.0279109592938609 0.015026601816665 -0.0141609408324247 0.0482166763470278 0.00465661094471352 0.0256614751422299 -0.0770473937992927 0.00364920482192507 0.348934873334565 -0.161272486260965 0.061245534215328 -0.0160403864188022 0.111204160244774 -0.0498251929754285 0.0226868763902361 0.141913986254777 -0.033986014585433 -0.0233200058119334 -0.263528673683532 -0.000732096018323503 0.0822555313244367 -0.181209704476407 0.104091000289774 0.141011327862983 -0.216850999505817 -0.0513835874320009 -0.188582220539951 0.295378118530543 0.0510636440783997 -0.105099655883306 0.263855998240511 -0.157947125622304 0.0537362231427454 0.32196884072511 0.0258249151584059 0.00218966086627339 0.00334329040400562 0.00135059888781669 -0.000444915945045121 0.000421260598421449 -0.00283603823725336 -0.00476025063579146 -0.0100939816135324 0.00126574431383109 -0.00874300223570552 -0.00094768571266528 0.00761058352996235 0.00480702338525822 0.00893228294869321 0.0149162073307243 0.0153516452261601 0.0033380405635796 0.00908502674539902 0.023525870287845 0.0280494076890388 -0.016837098472956 0.0564259201214686 -0.0022271005407552 -0.0242038468912272 0.0161932897059152 0.0349593646974934 -0.0248464675521739 0.0314578023696438 0.00971067037815567 -0.0367651650423666 -0.00146545295058245 -0.0260176210019114 -0.0251717421531138 -0.176665384399405 -0.0109670196380583 0.0022670961789811 0.170943956926311 0.0384412069999735 0.0693320342739577
  43 1409.00500070887 ""  4.42570612413458 0 0 -0.00528639761570646 -0.0164664874226755 0.00131219846314866 0.00497290883622971 0.0110695459511125 -0.00267457415094904 0.000886656744800872 0.00597631955759632 -0.00267101164942602 -0.00480285874947965 0.0171611952917408 0.00217831244154979 0.0286750788091817 0.0622624044035155 -0.0402293038808271 -0.0339621266154066 -0.0685269726345988 0.040759896695138 -0.000717495324079387 -0.00539437704064057 0.0128885325606494 -0.00246301935274551 -0.0132604110867087 0.00279542258468229 -0.00399245457692162 -0.0197855612621805 0.0102520560708789 -0.000484363880059572 -0.0042881988264071 -0.0101751164645033 0.0313512773848233 -0.0649949945826963 -0.0191935467668908 0.0284793752968077 -0.0597122704382046 0.0388397902834242 -0.00395368639366825 -0.0733694936495338 -0.021288487113394 0.0143185052377911 0.0188729293876398 0.00306401973280358 -0.00443135036859289 0.00117477850076021 -0.0158521685928657 -0.0383118350744203 -0.0670982794288393 0.00642274099542611 -0.0774248626811497 -0.0113111188477049 0.0640946682369113 0.0350210747772705 0.0841796292734336 0.122670851883165 0.128463145635959 0.0223282666117134 0.0662693674459754 0.205522070563842 0.237556319888255 -0.112896219656756 0.446835126737952 -0.0248805426635167 -0.194147451158233 0.177814881008663 0.31437639281778 -0.190275277802308 0.283542571565662 0.0590836137823747 -0.316561470734254 0.000342077617487054 0.00294050844394289 0.000723573911141977 0.0206919905695984 -0.00293953089174101 0.000367231405723608 -0.0173163989678513 -0.00447874775109378 -0.00257785553046829
  44 1416.7437172397 ""  10.5888094391822 0 0 -0.00774358406949071 0.00532847165679292 0.0046072836768398 -0.00763185752149651 -0.032898764863063 0.0183351452239719 -0.0245450606054234 0.0866255737156058 -0.0131688798208896 -0.00931655589786433 0.0809103238940377 -0.0175107476383046 0.030170580703501 0.00426148646677941 0.000720732533003007 0.0385199169948202 0.115116477268906 -0.0610692577768079 0.0327876230232407 0.107008374468794 -0.0732489041749243 -0.0510879459186846 -0.38354080244467 0.0170518205607061 0.126630170253411 -0.314033012594 0.164908891776151 0.215311125476771 -0.280859280848627 -0.0710402837153422 0.170173666265157 -0.246347168100198 -0.063630122490876 0.051169796590243 -0.291640873224033 0.168257158449697 -0.0662749210679608 -0.32567991911212 0.0244402131003261 -0.0010216697068226 -0.00115587722925027 -0.000434904829955444 0.000557001037721116 -0.000115616529882269 0.00192371857622139 0.00342070181941151 0.00624754192613033 -0.00168056047330796 0.00693483884586702 3.55656722848626e-05 -0.00602104592955321 -0.00242778745189667 -0.0112635731268917 -0.0120156479688704 -0.0150995392906713 -0.00440124817755658 -0.00636707259795436 -0.0174322880299943 -0.0250309264794466 0.0158308637034645 -0.0401462738874344 0.0113593028350304 0.0263355614923926 -0.0153503016279157 -0.032277983741289 0.023547938726051 -0.025244068913652 0.000686557431874347 0.0224650692697024 0.00024457797785854 -0.00328884221030105 -0.00325004314772902 -0.0110216583219839 -0.0147159699541343 0.00487142693727828 0.0422040556269197 0.011294276224463 0.0225735833136944
  45 1427.99543761719 ""  4.6619204372184 0 0 0.0658517548214525 -0.0834104357673592 -0.0092185075977409 -0.00969763673200237 0.0353075515255445 -0.0153983991753998 -0.0279268486717314 0.0665632110740242 -0.0135723123066317 0.00926700447086721 -0.048058303777756 0.00501012799909067 -0.492771076949086 0.171407889314408 -0.0672729935618013 0.0242999798687586 -0.0877514829068418 0.0439579040971299 -0.0433497358848032 -0.138764573728211 0.0491711689497674 -0.0369871424947271 -0.214673735200793 -0.020317747780961 0.117264742773393 -0.20162972983418 0.0988878997021007 0.137468694443749 -0.154113582594858 -0.0385144721260989 -0.0879371908265026 0.153795495545155 0.0495963040829441 -0.0484159385751351 0.17884129906065 -0.106530677177576 0.0289151482002298 0.187032738745858 0.0183558638116587 0.000618152587078509 0.000348058470010642 -0.000241437097951065 -0.000382539187126142 -0.000420305796296396 1.09966232452912e-05 -0.00266455149659815 -0.00267440025430716 0.00115752728504703 0.00161243506429325 0.00278795699398684 -0.000116135129191757 0.000701824325342395 0.00533365533724678 0.00309533658614804 0.00518891543855131 0.000195163240216642 0.00201151630794851 0.0104790400429181 0.0174909109245043 -0.00980531196928123 -0.00637337980704346 -0.011138103947518 -0.00918535995210222 -0.00644829267873501 -0.00163705725596434 -0.00365527069156186 -0.000654295555853717 -0.00774306519486055 0.00993655921548472 -0.00113987317780123 0.0374134066248876 0.0305156462923652 0.235519633699795 -0.00372065750050813 0.00554525002033271 -0.256262717004425 -0.0591679147502394 -0.0639127466159355
  46 1442.38686591465 ""  22.3896622226704 0 0 0.000896009323563055 -0.00478019111164501 -0.000971459781359975 0.00200081502404946 0.00222955960518536 -0.00178351461525952 -0.00058570136764879 0.00249014533208179 -0.000408505502671342 0.000263395392606916 -0.00252420777415027 0.00126431114233358 -0.00531410423273301 0.0126868481373433 -0.00859505602349504 -0.0256554008731671 -0.0169998707912386 0.0110852263372834 -0.00431395990457909 0.00787627318820912 0.0189676743735453 -0.00120771542867389 -0.00720979241620161 0.000245190593668114 0.0017957328505603 -0.00654642491223189 0.00361611194678122 0.00366563504008842 -0.00531271840120866 -0.00236462488591783 -0.0076487620681118 0.0121295562270474 0.00304301913543565 0.00553666381154436 0.0103497525070402 -0.00532416302475903 0.00468454263354946 0.00649853762344011 -0.0069724967287392 -0.028854815910873 -0.0225153502043908 -0.00778699864884317 0.00601915834000696 -0.00140725087955671 0.0257912128393496 0.088379559934096 0.105237461079114 -0.0285034270394288 -0.0617099847765724 -0.0766275385169555 0.0281177415107268 -0.0432669931598583 -0.174409982800571 -0.154915953560095 -0.176001269661582 -0.0283275950903054 -0.0867864189427376 -0.280623518878277 -0.373314367923897 0.153074666106504 0.275353141923163 0.172718680418431 0.0939346914871375 0.149982723774268 0.153110513731874 -0.0804480610438375 0.00471167773695246 0.201468850141906 -0.239306679962036 -0.000351416307082693 0.00155798823490136 0.000607648540301818 0.010546840986889 -0.00452224181093881 0.000861828985351546 -0.00752600608451238 -0.0013006803222072 0.00204072689959772
  47 1486.62000470349 ""  1.77271185756675 0 0 -0.00285686174546523 0.00498684698613945 -0.000519244631902124 -0.0148128454274998 0.0120710073275992 0.00786305450876627 0.00248296119901316 -0.000651230808802796 -0.00364352162481441 0.00182027959474994 0.000429860061681528 -0.00396547630333192 0.0166717236399323 -0.0125492760190833 0.00513747872518529 0.182268781481601 -0.0456221715916971 0.0157441022518138 0.0307801032041841 -0.100925572961291 -0.153743094593895 -0.0152133878531805 0.00410354823965344 0.0622679658756801 -0.0510315684967301 0.0126650473594377 -0.0018719274253717 0.0324120355626028 -0.0229452740421886 0.00645795245105564 0.0414222427532115 -0.0353680183598942 0.0139547332621286 -0.060862631929603 0.0171362932350778 -0.00766936143233258 -0.0296145907495931 0.00430316535420609 0.0777130822349476 0.00338883203616286 0.000561733356564181 0.00460752055551455 0.00168577394246735 0.000496548829558743 0.00230805312972297 0.0207765018073911 0.0223934694638137 0.0182914853597026 0.0186796782191211 0.0119846774716223 0.0365093073393366 -0.0129364116708045 -0.0756997412637114 -0.114531246512856 -0.127942841171455 -0.0482737638253034 -0.0347806263984598 -0.067995706290534 -0.0361715480284471 -0.00679340130647033 0.154651169381939 -0.372568233888326 -0.379934690216909 -0.227648975766578 0.153941606415243 -0.515980267073933 -0.254505193182842 -0.0452548585163597 0.307395169151533 0.000838262601310067 -0.00186543768291378 -0.000960470098258648 -0.0132225158061286 0.001886815186452 -0.000256841465905505 0.0133702035625668 0.00288814264295058 -0.000601457310105683
  48 1494.74170855201 ""  1.94310630720881 0 0 -0.00258456229518225 0.00597921761379929 -0.0119173803054423 -0.0323282850812388 0.0329582228924999 0.021634576032384 0.0149512860155037 0.000134504957386094 -0.0274570651803815 0.0145209934020585 -0.00065369922044826 0.00115713402584277 0.0351817658306785 -0.0320466518370946 -0.0002999035724534 0.409399641155157 -0.142513814226825 0.0625989227673064 0.0742764938336607 -0.235585593560862 -0.354729452489683 -0.10695341014759 0.0234271446329633 0.425386198795049 -0.335835456373111 0.0980089229104377 -0.0217305758563922 0.225809868914357 -0.136865290208873 0.0571953285806452 -0.0178256991958615 -0.102502161330072 -0.0936160199224305 -0.214481234592917 -0.0245809199176416 0.0276220976309233 -0.020451566189187 0.112931888406898 0.113237501701807 -0.00079943553198568 0.000901026995214608 -0.00076646482676802 -1.50840484635386e-05 -0.000259493211592533 0.000113764678559923 -0.00544712556792148 -0.00334370059417487 -0.00717790003878081 -0.00946452003106203 -0.00368032462929704 -0.00904255544312136 0.0030483509515493 0.0111181932211375 0.0231382182604335 0.0241042511896036 0.00877479542765106 0.00762833243318781 0.0104012564924176 -0.00096489088471241 0.00696348929084753 -0.0497142437489918 0.0953654389546488 0.101237668624701 0.0963597488962357 -0.0219815450060838 0.153526978135999 0.101352552530711 -0.00996994735112145 -0.0987367050215157 0.00407575531245608 -0.00243192687666544 0.000712191865258341 -0.0318309646474176 0.0169335452244845 -0.00264256801451182 -0.0073828699202557 -0.00617471046081988 -0.0187723427348403
  49 1502.75835133491 ""  1.58465367217112 0 0 0.00697778559408486 -0.00739118502948119 -0.025128260591968 0.0266252773483784 -0.0282614217439358 -0.0142536388797819 0.00348531499665694 -0.00122186295470859 -0.0362571728086987 -0.00379723868443604 7.71667509586237e-05 0.00208921055359063 -0.0487217858429752 -0.0506164223412593 -0.00210730157600325 -0.378575389335754 0.0937491122940889 -0.0341734091952843 -0.0618830132149673 0.23738966740339 0.299166768515147 -0.141267671983737 -0.0791370386619107 0.500007568868165 -0.258393255390477 0.222252121297296 -0.101585590752613 0.352806776106926 -0.0682309906653401 0.20874162147171 -0.0224701629907179 0.0748588918936705 0.0293612040397694 0.125838657035574 0.00240549593928314 -0.00831741441634608 0.0294103457457516 -0.0586272977695071 -0.0963286523854429 -0.00139743412051767 -0.00293360935712539 -0.00134171262830792 -0.000194751139607551 -0.00011229817496732 -0.000245776313309558 0.0028620025755212 0.00227495848997807 0.0037181498674855 0.00469520358951138 0.00179045781267045 0.00361197147118433 -0.00152514814339308 0.00912540087976413 0.00609043098796024 0.00907089278081036 0.00471530606732022 -0.000692354358329579 -0.00413186884159205 0.00230209158855739 -0.00371706296947925 0.0210094713664135 -0.0423791468090574 -0.0446771123021543 -0.0461096293014759 0.00725131532861159 -0.0684779058413963 -0.0492515179142475 0.00456290611011986 0.0477566422320842 0.00270250721625327 0.00384506362516119 0.00944169247679272 0.0346219393916554 0.0330916912937824 -0.0123054546428676 -0.0646226217106084 -0.0196925599381004 -0.0415848648910125
  50 1504.92309473937 ""  3.8965495733637 0 0 -0.000461929357109958 0.00198320821583354 -0.000824383110102765 -0.00572014494187549 0.00432533702926905 -0.00516656883776162 0.00648965737818356 0.00108179464228736 0.000275100949230798 -0.00927346690544149 -0.00394414920725234 -0.0151854757986069 0.00702690458657679 -0.00574205216387905 0.000929304609379596 0.0371745969361942 -0.0505460622896985 0.0175309786569045 0.000996631418955965 -0.0110647137501863 -0.0303573479878048 -0.00103187150716538 0.0401477048447781 0.0278881947393385 -0.0732569892701649 -0.0252962445279796 0.0233495593668436 -0.0180173545536556 -0.039515410646975 -0.0460310585036078 0.17336868262054 0.0344229872257279 0.196845153769199 0.0484556913947303 0.140268013450136 -0.0863946292835275 -0.0812129040565051 -0.11462725252063 0.15532266404931 0.00115116532626705 0.000729935347727371 -0.00162602639260299 -0.00442267400273227 0.00150473230549074 -0.00617975888223721 -0.00801653794245849 -0.0381228646254062 0.00605067068725464 0.0334538733454924 -0.0255393052898016 0.00138387047263145 0.0146706151075548 0.0679550486695801 0.0934223780335933 0.104475692850456 0.0451454004670812 0.0242772428790346 0.075566984330082 0.0758422551939156 -0.0500283096336981 0.246607606264579 0.281673402437538 0.164274436334194 -0.376698684222223 -0.248120555626136 -0.10902052574195 -0.3114855445921 0.504055163469152 -0.0977505193387247 0.000615415444061602 -0.00116507219196028 2.48015994500032e-05 -0.00711880063543672 0.00287808874908731 -0.000648593981011193 0.012289511043198 0.00312108817882208 -0.00616874484561292
  51 1507.45716315928 ""  8.40830304177192 0 0 0.00357900234723247 0.0106440748502431 -0.00416585305803338 -0.0321676222321308 -0.00337699013060594 0.00824652072735882 0.00702063295446665 0.00172555547682202 8.79281100708633e-05 -0.0431032346496267 -0.0104777680371737 -0.0100447381192193 -0.00987388156434303 -0.0313539829401967 0.0148045047069794 0.182757248658907 -0.0321204601942136 0.000170090375403728 0.0188950985118144 -0.0201586503255144 -0.155867234423806 -0.00611902625238808 0.0438022370821633 0.0490743670477341 -0.0968228720653287 -0.0299095347724603 0.0293234816228078 -0.00568262877012681 -0.0632033619294927 -0.0534287877415681 0.201515944460591 0.274947603238009 0.428589802491591 0.503975344053663 0.246113481391717 -0.169971734354473 -0.0382655120577569 -0.349017087859669 -0.0729584680543716 -0.000634164830190847 -0.000742704849329 -0.000581027858590089 0.00142780867198933 -0.000619185304603575 0.00196763016362638 0.000421094298020275 0.0114427297439804 -0.00336557721520182 -0.0138309704455394 0.00693483711972724 -0.00249917108945069 -0.00344161555473808 -0.013439054742012 -0.0180692374619303 -0.0214973990589819 -0.0116919466358566 -0.00440233172770935 -0.0176680911631698 -0.0209610048236577 0.0205353243693797 -0.0875636039958109 -0.0673413879332145 -0.029954227330801 0.147641263691382 0.0778256978275472 0.0705072786790407 0.126817934449668 -0.164850645535205 0.00580371949195293 -5.18741057353672e-05 -0.00185448960884334 0.0002588065251393 -0.00219736346642949 -0.00220377335054359 1.81287148912708e-05 0.0228387034860843 0.00686360171056635 -0.00228337081447723
  52 1511.96551469603 ""  3.58002802589887 0 0 -0.0292606362904274 -0.00802008982608795 -0.00604724847527365 -0.0139146537082484 0.0119943944305604 0.0116444854347916 -0.0438228286575621 -0.0151140932192086 -0.0073992572054001 -0.0071006806596405 -0.000152428262398326 0.0104391927264957 0.0573229286559487 -0.00676645668712731 -0.019945839145416 0.1634509829527 -0.0816404825844892 0.0376779982939023 0.0417687080751603 -0.0527686544516112 -0.175533630224011 -0.0294147069757567 -0.348279599792382 -0.0659841624766302 0.480169336938991 0.298541018856262 -0.227318712318949 0.237674184199667 0.297913889805711 0.429525156660226 -0.035939338626199 0.047737609057669 0.0122047166438773 0.11233564092044 0.00321130261318391 -0.000751443582907811 0.0346055329774431 -0.0435587937098515 -0.107022580431121 -0.000182817093850198 -0.000146786264527822 -0.000624602517084904 -0.000576034925524974 -9.20458301865356e-05 -0.000522679085296393 -0.00146345105266095 -0.00418314291395598 -0.000228365721126035 0.002987572467179 -0.00386542676924565 -0.000613191943760114 0.00194535832426303 0.0105772286280644 0.0146393110066581 0.0165034520249614 0.0066096040470026 0.00378406389003378 0.00970447260257935 0.00879564886978638 -0.00459884618634877 0.0255870417516868 0.0438657604123077 0.0301524018546884 -0.0356199744285193 -0.0314847502876007 0.000937069900966858 -0.028212583032001 0.0619174400772532 -0.0226241353359104 0.00120578278331609 0.00249512733648717 -0.000426712604055225 0.0381475025296482 -0.0190652199899706 0.00351825766430852 0.00680758717065631 0.00322230717983972 0.020180549621603
  53 1515.55445462524 ""  4.52615590076513 0 0 0.0111667231645071 0.00129327568820237 -0.000778095695297917 -0.0190326152591748 0.000545826726665605 0.0285597442297916 0.00826786837356758 0.00518024377584138 0.00101150394979844 -0.0135534231485136 0.00191336377492556 0.0431249595681996 -0.00569582093980086 0.0215714596175591 -0.00641369949779139 0.128395064595208 0.0410454547426705 -0.0031238049401961 0.0254529136672732 -0.0627009972259194 -0.117769329569706 0.00401052167113217 0.0772375720863833 0.017455342228765 -0.109167550572479 -0.0790171185172331 0.0576813318916491 -0.0468311537261244 -0.0810705720265575 -0.10247055633258 -0.375617403040238 0.15880824038566 -0.225072599872629 0.344828882849751 -0.217253159373806 0.11812382949274 0.230588110726856 0.0356890818548828 -0.592875588881183 0.00244537903176955 0.00259423444021598 0.001417155917705 -0.000878599281504285 0.000494177626416775 -0.00120165607383078 -0.00166535745927719 -0.00968648683548309 0.00254048520490936 0.0116942074587268 -0.00563757907420818 0.00163285518306004 0.00340547529445195 -0.000103373709830733 0.00062901796833515 -0.000205119268592185 -0.000263738069632807 0.00156862080491505 0.019673563652098 0.0223628542350246 -0.0144910250973056 0.0681640534989282 0.0532153018090906 0.0239112813417916 -0.120150827687212 -0.0631845155932372 -0.0578515640158189 -0.105327622033665 0.133962413247789 -0.00129473820857889 -0.00107124804876372 0.00042430472753954 -0.000842359336612448 -0.00523510802242657 -0.0028821457960914 0.00242682246677491 -0.0193961600818669 -0.00594347848049142 0.0074601285161436
  54 1534.20952983754 ""  6.16531625892635 0 0 0.00103038563213583 0.00121369284484747 0.00099000164973029 -0.00197126810792426 0.00041419616553746 0.00187284135499905 -5.52187394844549e-05 0.000600969481704221 0.000895573683274393 0.000109941939862779 0.00021135753858289 0.000976261560472628 -0.00141827176353632 0.000267426078871974 0.00230470111624772 0.0223834588075311 0.0052420226564098 -0.00275213140699108 0.00341648505466993 -0.0121695239730422 -0.0159977822909092 0.00363241466266087 0.00419342659856134 -0.0121644107761154 0.00319556615418505 -0.0119643916231492 0.00655144602408521 -0.00990800271914351 -0.00397628411668229 -0.010317420507851 -0.0123262173010871 -0.000701444311860729 -0.0125442857777496 0.000986262197671459 -0.0107492108697897 0.00611267200414781 0.00595300963866061 0.00699525826251782 -0.0132873284432915 -0.0656256716631295 -0.0756116452184271 -0.0592577088099313 0.00404427172011561 -0.0174864690023702 0.0147929516452407 0.0334032602523322 0.0775742743783778 -0.0127541072919988 -0.00382708511000802 -0.00952391098313615 0.00566227802674689 -0.0144220106607928 0.328941756927439 0.470784663549862 0.544563932764064 0.21712538204167 0.0699023063211937 -0.101235377978117 -0.0960399998242424 0.0605673768716403 -0.0306016465522101 -0.0824484782574189 -0.0488591230898831 0.0142038280094512 0.0519475396612969 -0.0761523564171613 -0.0466616499422157 -0.0524539339925065 0.075561579093719 -0.000633848217816213 0.000188604884429284 -0.00104114706779757 -0.00359531230003251 -0.0108101122016763 0.00346919400248483 0.00624143993223834 0.00247863043761696 0.0101496645036128
  55 1678.85478364089 ""  14.3550995606453 0 0 -0.0108611117441721 -0.0125133905955345 0.0231928316486381 -0.000360052130681259 0.00245370520184799 -0.00220019241319822 -0.000699991859876673 0.00539929203736008 -0.000140230468199878 -0.00112818340016135 0.000587283211173724 -0.000389289612252737 0.0636473038432772 0.0174962958872822 -0.00109239201679725 0.010818406050762 0.00784792061330748 -0.00452872897201422 -0.0011259409281733 -0.00855160471476429 -0.0021302162255084 0.00769090849922008 -0.0331559542409828 -0.0377226535292489 0.0445157484897519 -0.0180227267279757 0.0106700627815573 -0.0112542963427325 0.0191400128056923 0.00120989942173244 0.00427512246758884 0.00380309690810215 0.00638027750416456 0.0138572499492426 -0.00173565320302791 -0.00133073132539429 -0.00057411205534517 -0.00977817552259368 -0.00588818489075624 -0.000649133803020847 -0.000856122626476032 -0.000910730858186694 0.00085881412874566 -0.000618914341225795 0.000407096750735901 -0.000288763715232336 0.00175148696656397 0.000185700082255429 0.000364031360846668 -0.000845922077807688 -0.000159981725000937 -0.000655051565869449 0.00431630776124016 0.00469761320268059 0.00442471116384389 -0.000672246406296427 0.00197543887773938 -0.00400797255094825 -0.00668886387787597 0.010418270171475 -0.00150219534806537 -0.000890935165256369 0.000600837635485083 0.00291637447947302 0.00233784177432199 -0.00183791745145747 -0.000937742916886434 -0.000320210810116329 0.000586284924809483 0.0580295102851542 -0.0206931506027341 0.0316463882831271 -0.474326550446052 0.512266075543088 -0.132217657490906 -0.31546513656261 -0.142141554072497 -0.52907028894426
  56 2995.68187276211 ""  31.0717924244501 0 0 -0.00795625764998531 -0.033557550619468 -0.0694093100167001 0.00962479837066465 0.00343106968347883 0.01134299180174 0.00258430120265983 0.00292186021719587 0.0108533016610634 -0.0014835313500238 0.00174395194492486 0.000146625694975909 0.102779274784925 0.398011826285844 0.837079341365512 -0.00789892532537631 -0.0598689913675963 -0.113098490321061 -0.103024860755109 0.0123559768089333 -0.0338450974634222 -0.0341785034876249 -0.00118865676271633 -0.00555354932422466 -0.0139419321559291 -0.0507400209052265 -0.104339092913267 0.0205594884414777 0.0141902180281218 -0.0193690897385693 -0.00938177015698875 -0.00419877428343178 0.00959461239339639 -0.0015966976682484 -0.00753668765428255 -0.0215611625164727 0.0303849976049843 -0.00287983816189298 0.0119347153391442 -1.6439702157775e-05 -0.0001045004969082 -4.15496751199213e-05 2.76807238623379e-07 3.37471318131913e-05 -3.79735765261502e-05 7.43195040619711e-07 -3.88912631114326e-05 5.85452113504978e-05 0.000211150280388372 0.000181154692703342 3.89991090048902e-05 0.00140200415538506 0.000256529432605613 -0.000363384298672052 -0.000771419050417665 0.000869805248637657 0.00126049111858019 1.70664129903382e-05 3.97837064088119e-05 3.86836160201541e-05 0.000851330542818427 -0.00134366090449855 0.00167250209266543 -0.000802072475961686 0.00116295528243593 0.000699334454949173 -0.00234620522790151 -0.00206851510962611 -0.00253777958111538 -0.000922093264749792 0.00117846472050869 0.00146889948805753 -0.000266137624529918 -0.00677996647019617 -0.0207900412202388 -0.00427908550943938 -0.0044853917384273 -0.0008839946766709
  57 3013.60449221197 ""  22.4702183981518 0 0 0.00111682020418966 0.000944945535788041 0.0043691457420772 0.0629176668447877 -0.0197422029552528 -0.0083750597674521 -0.00668920438431072 0.00839599499442165 0.000797848100002753 -0.0102194011727419 -0.00448335208921733 0.00148268499953889 -0.00475580076724258 -0.0198044169601199 -0.0467466517993962 0.0469097880155052 0.1787518298787 0.35843491663694 -0.800313237576136 0.0588946499570047 -0.257581161982724 0.142798309402144 -0.00473666797156525 0.0383786738341651 -0.0157410406050109 -0.0523184284194812 -0.107291238301834 -0.0492038339677583 -0.0378750001004143 0.0572789319386013 0.0700368871817052 0.0461790326472573 -0.0718776829902585 -0.00129312506687933 0.0138506401263744 0.0325738307709053 0.0547146292518539 -0.00665210944054384 0.0227024040235215 1.45055578482798e-05 9.299345917708e-05 3.80156104086306e-05 -6.32678590544785e-05 -3.93621652243553e-05 -1.84070549895563e-05 -6.10939938863198e-05 6.38788586982571e-05 -3.50001673291298e-06 -0.000885989302488518 -0.000557899337825759 -5.17510802973617e-06 -0.00122553406187796 -0.000235428949337285 0.000311435583497342 0.000709640595274781 -0.000856000921466204 -0.00134619900709682 0.000503124133908981 -0.000718069704459859 -0.000547404793487566 -0.0032085041233799 0.00562689395817095 -0.00665104135890034 0.00446227765525263 -0.00605796566728794 -0.00350115037400674 0.00887317678551486 0.00746203431898313 0.00915205173421356 -0.000116810616083248 7.63557351647423e-05 -0.000432398131233305 -9.2548756042781e-05 0.000447212208070759 0.00313109932377385 -0.000562847809942178 -0.000390897081771973 7.3674137085084e-05
  58 3021.47291082266 ""  31.6826313799733 0 0 0.000488363005755318 -0.000883733786410398 -0.00269152178432153 0.000451416327603405 0.00307631816529346 0.00504506408436833 0.00021433446470351 -0.00306096709483153 -0.00020349038134455 0.0126995629652988 -0.0469805023338907 -0.00786670593051262 0.0024706813435972 0.0123809560738337 0.0302612088266947 -0.00456934676211984 -0.034590190078201 -0.0635366439671506 -0.000237900470354714 -0.00196655316355713 0.000376144446265865 -0.028657313321654 0.00106572545579264 -0.00785551903270704 0.00496342188896024 0.0186104956932431 0.0367482228082692 0.0196149103452846 0.0153601282577512 -0.024068228050932 0.301882790888466 0.208372510795998 -0.30086328803562 0.0394820558705717 0.300386950456904 0.591023817812936 -0.496681550413776 0.0478157891350046 -0.193097790562373 -1.75046094776214e-05 -8.58215840075157e-05 -4.11699929698326e-05 -1.8967675720025e-05 2.94476838697588e-05 -5.56936499812533e-05 -0.000137458507237126 0.000129089133293555 0.000204261832796208 0.000189951563282251 0.000458057424334767 -4.95158586273048e-05 0.00086874484478225 0.000193802345020239 -0.000295329861873714 -0.000595598480446155 0.000682355001074857 0.0010147878148272 0.00164051464020189 -0.0019447699192857 -0.00143399161222195 0.0016696878009567 -0.00335230154780058 0.00368403301399062 -0.000499082824821297 0.0013414868693905 0.000905902814058022 -0.00300370844613261 -0.00340532301176448 -0.00380585370239916 -0.000301181051734173 0.000348419649620016 4.93873131784461e-05 0.000210655786354136 1.38582008020156e-05 -0.00141174097936673 0.000556825804371893 -0.00251405487179438 -0.000733147502769939
  59 3027.27983216589 ""  27.3646157149128 0 0 -0.000472252884721799 -0.000451456915076117 -0.00271044052463932 0.0152253327443534 -0.00302137609973837 0.000830531238429205 0.016488889614785 -0.0436590469245844 -0.0134010647179747 -0.0047554195772491 0.00180224923690942 0.000501592713546868 0.00444322507714351 0.011407161130949 0.0274207541104278 0.00686409312937447 0.0222398159949926 0.0478409521666025 -0.187106091417016 0.0144857383658755 -0.0595620520687598 -0.51261343411721 0.0199587092634923 -0.141570192816312 0.0823656782090935 0.296467879441829 0.597065490880239 0.234640738392045 0.197381204352185 -0.29109869485823 -0.000730740814262621 -0.00144539618771624 6.71480517803412e-05 -0.00291715254696175 -0.0137535977385671 -0.0273821679450613 0.0596280677843136 -0.00608716910260933 0.023276889808091 3.62520645377264e-05 0.000102011467739207 6.65685413229353e-05 -2.42332700056e-05 6.89020271025451e-06 5.30102187641721e-07 -7.38099755755532e-05 9.1024361073578e-05 3.60882964887798e-05 -0.000398832341460139 -0.000308527970254648 0.000333015592554219 -0.00131567113268718 -0.000239116560125131 0.000329406965384695 0.000734606148498109 -0.000871124598379353 -0.00131328100733793 0.000911808647835014 -0.00107625296776622 -0.000904650378408722 -0.00258452384664606 0.00505019913038366 -0.00559652273866261 0.00335964090226638 -0.00462616651175494 -0.00263074797710923 0.00387070631776694 0.00329238573232021 0.00413569512738109 -0.000178342363373753 -2.65055212904703e-05 -0.000118933094840827 0.00171515082892093 -0.00139224902973149 0.00082056366715564 0.00142166118925089 0.00057419601426252 0.00153357808473401
  60 3037.0132031375 ""  15.7278285583586 0 0 0.000150034910331816 0.000374073657115202 0.000836739685595317 0.00251699780034796 0.000620949575833288 0.00237206487090075 -0.000294746948251387 -0.000395367878911161 -0.000598659049787607 -0.000561032287862207 0.00028306613752373 -0.00094755918831792 -0.00119971882658526 -0.00437761600817879 -0.00930971868980477 -0.000888659875642812 -0.0100070979308932 -0.0187890747936995 -0.029306380519742 0.00239238174805116 -0.00888787197902772 0.0014672730341345 -5.82776323699563e-05 0.000208723301084453 0.00110032096248396 0.00398498726343443 0.00820586585667044 0.000791301775160912 0.000784211065996047 -0.00137005644173119 -0.00546036825232511 -0.00352453689569656 0.00519807408310321 0.00022204892367462 0.00134637791339216 0.0024169089369139 0.0122483816187845 -0.00101315955477753 0.00435754158479547 -0.000155357940431579 0.000376218445357118 0.000807914175598633 1.83835455110387e-05 -0.000112980040760028 2.51743873774529e-05 0.000393708134936967 -0.0018127442475625 -0.000943820255983496 0.0286816654043751 0.026399779950129 -0.0302890174776951 -0.00266271922179805 0.00109725369068508 0.00103954936474678 0.00572808752547996 -0.00531964789583991 -0.0102508983152362 -0.0139008616871023 0.0198534934954858 0.011897048534456 0.2197869583967 -0.42830262679502 0.477834306057246 -0.262289616236873 0.364203047103479 0.209459196258956 -0.291548660466213 -0.246927525159111 -0.329952938415647 -1.7264176004039e-06 2.44669972688038e-05 1.77659322104574e-05 -0.000292760860829385 -0.000481359202993445 -0.000389834549828754 2.56448380342969e-05 5.96128753650018e-05 0.000155019405151482
  61 3051.84709928228 ""  5.90548234734423 0 0 -0.00173776783983223 -0.00496730090283548 -0.0112009676760452 -0.0284070148029438 -0.0261299431489867 -0.0620226940093535 0.00664995829023981 -0.000126457834064141 0.00918974016331655 0.0186324137543528 0.00258538576573991 0.0363935559821515 0.0142510818531487 0.0557855629047181 0.12026614946067 0.0533987311887965 0.338806792169824 0.67204607578645 0.294909074815077 -0.0269900902956684 0.0804166270123304 -0.0999985026699895 0.00416595176227898 -0.0248385064921565 -0.00585712093485565 -0.0255013510044567 -0.0534696614386155 0.0287213057931902 0.0236037799438373 -0.0289777578732763 0.094133623178628 0.0632917447612889 -0.0768886136172182 -0.011955835163401 -0.129117121665356 -0.248830790545857 -0.308484617522669 0.0331118639271318 -0.109005443218254 -6.62779681086819e-05 -4.07964092084903e-05 -2.88555683243442e-05 -0.000164379367249774 -4.88909023448822e-05 -0.000149565536693553 -0.000258678751894734 0.000170396448689328 0.00025550848708363 -0.000142690014117384 0.000833514104712452 -0.00308359333744114 0.000410978464883488 0.000147949863426841 -0.000205309500165889 -9.17136803402571e-05 6.47483565153922e-05 -0.000254277589988763 0.00266408614072398 -0.00301108748256623 -0.00232111687527653 0.0117736405360889 -0.024743493774152 0.0263690036576478 -0.0110760641296133 0.0154658660772107 0.00874077062656028 0.00074979891150599 0.000402647717053033 -0.000620760379334601 -2.74517745104328e-05 0.00058032506696036 0.000485504860726779 0.00286432037281314 -0.000515931030357913 -0.00389739210690541 4.15367970247296e-05 -0.00273124914431614 0.000225139494530988
  62 3078.38539114533 ""  31.9285762908358 0 0 -0.000397646131674201 -0.000164163008587132 -0.0009994267572686 -0.0152798859636772 -0.011502986491732 -0.028918246954093 0.0216311702964571 0.00547955311189842 0.0276972550170133 -0.0295533539413006 -0.00952050215561951 -0.0653375078225487 0.000569383136933288 0.00288279349794154 0.0149204011063424 0.0245232134135844 0.152503249574886 0.292657487177467 0.159024596015069 -0.0158150881036015 0.0473001454860497 -0.271937897344412 0.0150108837314597 -0.0678562354506834 -0.0253988814847513 -0.114497992334061 -0.225920745578654 0.0402353053272009 0.0327629401722565 -0.0362615971523786 -0.135260499634377 -0.0954667942549401 0.111632351480446 0.0245265435401791 0.268223494012783 0.503270935354478 0.46531558607448 -0.0560279654963052 0.164725829835249 -0.000614641658180321 -0.000523886687909702 -0.000370576360231285 -8.26898866551855e-05 -0.000111547787888798 1.88637972231036e-05 0.0010798913344754 -0.00108346141754178 -0.00103301859738887 -0.00215195204172064 -7.54326881449329e-06 -0.0035354570892981 0.0113097219703966 0.00165514455183511 -0.00255238868197266 -0.00373229643682823 0.0045216830271556 0.00689734168869029 -0.012328349595667 0.0142467676065913 0.0109955047620926 0.00891332570317119 -0.0193960854990267 0.0203379813459663 -0.00270657875301444 0.00229725043446519 0.000509823560553502 0.0185978273284439 0.0171111489371778 0.0211653370024525 0.00016245888422651 -0.000533827412409757 0.000303476711184035 0.00015259388177062 0.00136056546511367 -0.0017594835938176 -0.00166745684703906 0.00407740733121265 -0.00136957831219937
  63 3080.28012034172 ""  33.3672195048875 0 0 7.55128855456793e-05 0.00106395067690963 0.00119687914393984 -0.00812136630428572 0.00333990536384522 0.00274832770099463 0.00732300380356679 0.00276949920178772 0.00604640579004987 -0.0738395928188215 -0.0184302276625763 0.0405664628203319 -0.00146326491004262 -0.00708555565757971 -0.0169949156958907 -0.00553068436738649 -0.0300809241426821 -0.0590910718067313 0.0940766921527792 -0.00890026373491649 0.0305501536210259 -0.0756495566398382 0.0044006339858428 -0.0192454308454482 -0.00676876050080113 -0.0329536576729737 -0.0638489380487969 -0.00533649197978915 -0.00599409230420292 0.0103601588355555 0.490304680759713 0.364846690445486 -0.500021543395369 -0.0290969027308532 -0.0942736794266465 -0.163105652113393 0.422999741824237 -0.0534421241141706 0.178447305804104 -0.000635031989767889 -0.000730181968822482 -0.000510269291500284 -2.84605986457905e-05 -4.2021802182592e-05 -1.2984591232169e-05 0.00167262703581622 -0.00177624769384431 -0.00147840835420206 -0.000645033739387848 0.000828604938076367 -0.000304212471581922 0.0139755746134036 0.00216964376064417 -0.003134159560548 -0.00528169660456383 0.00639840475962832 0.00989403464100883 -0.0196471415228907 0.0224701894465586 0.0172407539137995 0.00318581056310578 -0.00575140610174623 0.00671617147206747 0.00392898079100858 -0.00519911302811924 -0.00319767229960541 6.04315690982888e-06 0.000407444182629487 0.000151844939039302 0.000270569324381366 -0.000407122502821861 0.000162290630040663 -0.000719686888263681 -0.000238497108610356 -0.00108768146012615 0.000837035806844662 0.00356114885018284 -0.000367499221150489
  64 3085.08430110394 ""  122.048239980496 0 0 0.00192869240934951 0.00490207728793225 0.00962499345468245 0.0106598218846096 0.00573066265479502 0.0155482628482963 0.0377025858583465 0.00990190674045021 0.04965787781814 0.0141962263186424 0.00414239379076922 0.0155282129962406 -0.0116619140067819 -0.0499866748189477 -0.103146113764589 -0.0112999523265389 -0.0771139171950533 -0.153661887013108 -0.11704752938025 0.0100225175177703 -0.0339024900615504 -0.477257576756889 0.0278411337773948 -0.118769978302374 -0.0461696235861971 -0.211343424293381 -0.409644610821135 0.0714218070390584 0.0584512908663305 -0.0668343393863598 -3.12717063599523e-05 -0.00168175542170202 0.00724234262407079 -0.00454150784820788 -0.0709002683714383 -0.131559640732286 -0.166792172671074 0.020963384815398 -0.0615797660964867 0.0175260961087438 0.0238280200411349 0.0192162728997896 0.000487228578332724 0.000835429632079513 0.000289926494776311 -0.0038138275442893 0.000906497963696171 0.00313882318259328 0.00288833181667382 -0.0028891681608605 0.00203523989718563 -0.377792131630117 -0.0595636739306807 0.0866519308023067 0.169498352585303 -0.205735816826792 -0.322114006957847 0.0368209844882562 -0.0425828387240392 -0.0317744973102511 -0.0115744522332278 0.0246964423196952 -0.0274437677268409 -0.0128403011457657 0.0190944035007705 0.0117503064052145 -0.00838005522211667 -0.00910802156009672 -0.0100337297971464 -0.000295529312930176 -0.000231386848353747 -0.000776927648640389 -0.00228453097270929 0.00433601104889063 0.00461574381857104 0.000805338638482112 -0.00136682881577286 9.32470978411014e-05
  65 3085.60430047441 ""  4.90955940272767 0 0 -0.00151742772270619 -0.0036572527913376 -0.0073116172643926 -0.00862779734902273 -0.00431546338184739 -0.0119878186617372 -0.0274166723686093 -0.00710948562146928 -0.0355528912218098 -0.0132645642342835 -0.0038794822989056 -0.0116641861866698 0.00903893739031584 0.0378306222428462 0.0783774393940703 0.00807554668527294 0.0584318505254212 0.116248628462453 0.0953900210577647 -0.00807028487234477 0.0279897762075793 0.346487204552116 -0.020233457879009 0.0863974478253794 0.0328001074329508 0.151347964174056 0.292733324739141 -0.0504739617411652 -0.0411756693544603 0.0470345840104528 0.0121172383119177 0.0102919365930123 -0.018170264253133 0.00316620442704277 0.0558652346603417 0.104111850113072 0.144596858968473 -0.018375175331907 0.0537635167659444 0.0237730746956998 0.0324530686900569 0.0262301448511972 0.000498199298740534 0.0011308595716105 0.000225961786082441 -0.00462168464789655 0.000482414681951846 0.00371949477377598 3.81873199098805e-05 -0.00350765835254233 -0.00254869076265328 -0.512240153536568 -0.0808439702089863 0.117427118391356 0.230545284096638 -0.280040995353054 -0.438804159877675 0.0432652079969658 -0.0496956539360964 -0.0369218288619995 -0.00178968974268079 0.00381006343500686 -0.00573122161160784 -0.0164297913394931 0.0231538215061509 0.0131498561402607 0.0194655939279629 0.0153181844699646 0.0205226514115245 0.000166485705369096 -2.40253770336021e-05 0.000372458693637939 0.00283266577535988 -0.00101222380546489 -0.00071557456852218 -0.000372307820730169 0.00116546109549987 -0.000432068290936655
  66 3094.41333927667 ""  3.08670614759755 0 0 9.17937793679836e-05 0.00015066756306098 0.000388680177485811 0.00135091652115985 0.000910742063620873 0.00230069169138484 0.000646969395434802 0.000142268307448764 0.000469318780257942 0.00380632793916196 0.000996408613544859 0.00160595725415632 -0.000356878016284685 -0.00180536606844389 -0.00431696729297659 -0.00201596257068246 -0.0122500008794099 -0.023666737077427 -0.0140655628936479 0.00138518494298308 -0.0041721222530855 -0.00729123212710303 0.000502728736867351 -0.0017955683484073 -0.00052419198939777 -0.00223780750697649 -0.00427629927603807 -9.85846214163397e-05 -0.000139002818162347 0.000341236759313982 -0.00971959257030167 -0.00748746853710628 0.0107945860530015 -0.000521220048826404 -0.00904284760302663 -0.0172466545846571 -0.0355803951753612 0.00467623868944679 -0.0132248379788938 0.000343657323836768 0.00559222961770864 0.00621008110884415 -0.000412738445490236 -0.000842775822504787 0.000575240080158154 0.0267498631002036 -0.029518958970387 -0.024998364978905 -0.0488283581788294 0.041346608303227 -0.0293237845162383 -0.0292302698619379 -0.00718164873084426 0.00816892299582338 0.0379466029454876 -0.0437260908536783 -0.0733430416087379 -0.321281389828704 0.358213202111209 0.274527689099672 0.164861476537414 -0.334567590355606 0.373871253415309 0.240807935663784 -0.333417965628192 -0.209224216999381 0.172637435228634 0.16699059171214 0.190972662584269 -9.76189487402768e-05 5.8564032974872e-05 -0.000244058815546683 0.000519949122274558 0.000278323081503583 0.00251430765594532 0.000408927519243658 -0.00124029357023019 0.000467657617584541
  67 3098.24366565366 ""  16.0358757110361 0 0 6.71114642537306e-05 0.00018425150389871 0.000413609453491413 0.00092062723981838 0.00127537254519288 0.00270974836329325 0.00243384644941141 0.000877217921650483 -0.000261216324148571 -0.000408907013523946 9.3563512349511e-05 0.00185860045538342 -0.000330988131706806 -0.00201186120404237 -0.00495915462138368 -0.00246293258404604 -0.0155633412964804 -0.0305470162903365 -0.00893760817381806 0.00065469066683308 -0.00252228672959117 -0.0188633058146777 0.0011038667126272 -0.00521822598255395 -7.62480097055922e-05 -0.00251653662872908 -0.00493118636003705 -0.0102882403260971 -0.00936415808824465 0.0132335799796508 0.00882775364996462 0.0063065791644904 -0.00840917264640484 -0.000863803462054956 -0.00764929136285169 -0.0138660904044409 -0.00319947664160008 0.000170992450117794 -0.000722608348759724 0.00145472674431251 -0.00403011628295499 -0.00617040241073372 0.000659198212462301 0.000171036368061525 6.51543487747272e-05 -0.0295452986937515 0.0316520363223179 0.0247773233501391 -0.032098425327785 -0.0142765961558966 -0.0591452279416249 0.00783311908309029 0.00378876181088444 -0.00263034445005391 -0.0331390997001143 0.0382647622185853 0.064824606345895 0.338846017021116 -0.376480563176017 -0.288059312302702 0.112452511494288 -0.249608966618681 0.260711342766899 -0.0849107266899044 0.105289938837231 0.0503883535589787 0.36545462913615 0.316935195618623 0.398320207414616 8.85145357923973e-05 -4.99791931968457e-05 0.000116017165020654 -0.000831248840503911 4.69770640761632e-05 -0.00148570074574799 -0.000413521197942348 0.000774004027232246 -0.000299410111540087
  68 3103.93012316239 ""  30.0401141920545 0 0 0.00115770750284162 -0.00113453700957281 -0.00392990389138402 0.000984927926252742 -0.000595607578230381 -0.000117432859438264 0.0652532232938262 0.0241753693731948 -0.0532622205297352 0.00230840083866051 3.62761986902947e-05 -0.000582925482700563 0.00293790563372356 0.0181297641888551 0.036441516276146 0.000870818262640497 0.00389180235692386 0.011296834128738 -0.0157588125284226 -1.44754781445318e-05 -0.00456286625626335 -0.366830200263518 0.0229644701339993 -0.111774115169632 0.0398182792180753 0.100669734477993 0.176550766149286 -0.457313702825097 -0.41107445134017 0.573120161595081 -0.00940288122353874 -0.00683939851998213 0.00965638193269584 0.000883024563566905 0.00352017291835979 0.00540425118643641 -0.0199059662820634 0.00299517137006289 -0.00803568704767348 -1.32263527277833e-05 0.000233984762117781 0.000296279951764555 -4.05582365531994e-05 4.13163638379465e-06 -1.31000411158714e-05 0.000574309348196817 -0.000612993876210651 -0.000457196141054591 0.000933563891375334 0.000347801597666478 0.00158385511652538 -0.00167452986271645 -0.00028801926795528 0.000314923833707898 0.00188326903562214 -0.00230285042153647 -0.00369679544413538 -0.00639422533210325 0.00711997908325182 0.00538407821291441 -0.00316248660496404 0.0068078224953524 -0.00718148150801827 0.00181802374765034 -0.00216391832882841 -0.000893853614099269 -0.0100193937809413 -0.00881848781914964 -0.0108963911517182 -0.000395962727897615 -8.57189871452216e-05 7.69385887839878e-05 0.00143037289443501 0.000256706718232141 -0.000856968391232372 -0.000787342777562297 -0.00104038323948474 0.00124132507378075
  69 3118.19374704179 ""  27.6512547024447 0 0 -4.45750386226926e-05 -2.72425783306181e-05 -0.000100140647707363 -0.000626822365678944 -0.000473611440136219 -0.00117115417357847 -7.51924503130318e-05 4.22778273940274e-05 0.000170672644268105 -0.00180238797647413 -0.000309192372566279 -0.00102798426679391 4.57901783260994e-05 0.000284901516079182 0.000906318223167316 0.00101540352577929 0.00676441618512409 0.0131772301652169 0.00658234898689451 -0.000753010392487136 0.00200401052504502 0.000680782905142605 -0.000101661284437751 0.000161789374442323 -0.000172490072158387 -0.000788286594201612 -0.00145506173132244 0.000488383750983616 0.000385399175936244 -0.000591650123814757 0.0018006288294243 0.00174747734143651 -0.00246151269449558 0.000636707224901363 0.00423779958474992 0.0084157796330035 0.0193695289478867 -0.00254533607234092 0.0066271438952346 0.00519442530793042 -0.00290306642631724 -0.00556937631195307 0.0006370456533552 0.000137883667112885 -0.000197163321594552 -0.0244620410811301 0.0281572436745289 0.021943797221273 -0.0133540980640985 0.0657636655657274 0.0341734954610875 -0.0485904701812116 -0.00627915455836142 0.00846708513476599 -0.0240518999246513 0.0248737011644996 0.04636460822352 0.288570768750932 -0.317030175082307 -0.245918299232524 0.0563940515283095 -0.10929275375216 0.142432012726857 0.36026952752374 -0.477025548204531 -0.28494109305055 -0.25473626485718 -0.201448271810468 -0.266886863282069 9.82666518031075e-05 -5.40982621510383e-05 0.000246672203663722 -0.000603230315406102 -0.000292821614180958 -0.00263984377698513 -0.00040389448357598 0.00123449787967992 -0.000480307335552231
  70 3172.03061872932 ""  21.3057275144936 0 0 2.67312086381709e-05 -4.60402683691843e-06 -1.27243963724559e-05 1.17902179638435e-05 -3.57440536302476e-05 -5.19672179120983e-05 5.63646482202847e-05 3.21889671808446e-06 -7.78988470862193e-05 0.000107811232417522 1.61520128870121e-05 -3.39882501790014e-05 -5.5771218151307e-05 3.89594596548603e-05 9.85223409640975e-05 9.91245584571607e-05 0.000360789503561405 0.000641633293315797 -0.000321189949402513 2.4171983345487e-05 -8.89025442525507e-05 -0.000461729116346485 3.99327665315563e-05 -0.000137652567621778 0.000120345633735858 0.000293934688831716 0.000515503052495654 -0.000398678006524938 -0.000368870046161739 0.000555748277046771 -0.000582128610848486 -0.000448787309480129 0.000523848211667315 9.88567748626535e-07 0.000130936282158709 0.000220070007543458 -0.000713829403890237 0.000123491827111612 -0.000293507990175451 0.0772983116569264 -0.0166045161249667 -0.0533592240701981 -0.00101177436720365 0.000154466361285353 0.000770972458029267 0.0048647713204339 -0.00552231382285673 -0.00450406276724783 0.000545276776349516 -0.00267687299314764 -0.00133039433409187 -0.663006105542681 -0.122757601874635 0.142673816498724 -0.242163229370907 0.322128654757462 0.485072915118428 -0.0498680858724478 0.064216672512073 0.0503407010692329 -0.00147174230995511 0.00457053675078343 -0.00572693211108678 -0.0176187478353563 0.0197240849497313 0.0130677051711456 0.00516571678140104 0.00495762084722922 0.00711100704116812 -6.6129169058229e-05 8.69308063714429e-06 -4.25677932306399e-05 0.000798619635949245 0.000211668915178062 0.000573837891630844 0.00024510485719494 -0.000235260728555111 0.000118760060204686
  71 3462.90364568801 ""  24.2321934609504 0 0 -0.000687188411009394 -0.000489889938728762 0.00282396741815706 -7.31907737598886e-05 -6.68173832428568e-05 -0.000183061428836464 0.000248765398149217 0.00013548489415609 7.08479495421037e-06 0.000269661622396416 5.58445562857026e-05 0.000204515558457026 -0.00169673193702374 -0.00679325090941412 -0.0144328037924238 0.000817524568136767 0.000656707648166952 -0.000821178501697735 -0.00339998216989257 -0.000769059415891593 -0.000231332362918454 -0.00124439386913437 -0.00068381042241033 -0.000648333204287151 9.24846989020988e-05 -0.000677577524526743 0.00018802431261052 -6.38158766208069e-06 0.000224848882505027 4.47111992340683e-05 -0.00120054384735576 -0.000373775117944448 0.000492545001514759 -0.00010289850438141 -0.000659265754396271 -0.00112177309215742 -0.00443465734706336 0.000749277286118347 -0.00145893166523508 0.000341497247060503 4.50329100238822e-05 0.000357489916755025 -0.000150442022095931 0.000228823189018445 9.98609139062736e-06 0.000240555127120475 -0.000489471346453878 0.000126510227242214 -8.35954156383445e-05 -1.62502779855048e-05 -8.59089499931348e-05 -0.00205763253133977 -0.000409294955050128 0.000153213999542022 0.000316135834266834 -0.000292211316994386 -0.00196197501368061 -0.00233176572930987 0.00290743799437611 0.000857464174383616 0.000283175687891457 0.00056182097660088 -0.000511002089927674 -0.000212524718008678 3.03991685830349e-05 0.000232959773818556 0.000891034328153644 0.000616113473967962 0.000541495979364578 0.023955320325831 -0.00882912071662842 0.049469441266417 -0.133687707326587 -0.355716771841003 -0.727923855400482 -0.185535281553722 0.489507550893475 0.0203922315798227
  72 3547.76159801475 ""  17.2040849637943 0 0 0.000755897012439359 0.00165640525249105 0.00123886553537002 2.0624492627728e-05 2.09515515406472e-05 -0.000119332207640496 -0.000140765205754983 -0.000461400061491236 -0.000185191476916728 -0.000194830538959166 4.77211167353993e-05 -0.000228360093419328 -0.00379155315094278 -0.00651196730545123 -0.0125733852054491 0.000371590333014672 0.000471017175781143 -0.000284889423003957 -0.000536925188819648 3.71436931721512e-05 0.000148817068269543 -0.000470485331841397 0.00120042994307766 -0.000275372831717812 0.000885141366086612 -0.00115463853609953 4.70727647797149e-05 0.000681083115748039 -0.000190273834435977 0.000186341852884336 -7.0470677783038e-05 -0.00056730872476405 0.000325813992540758 -2.71497903893924e-05 0.000381581669700642 0.000821752751578812 0.00559040420503495 0.000215845359985185 0.000754767489269041 0.000190675904478841 2.09048428122127e-05 0.000186094422158445 -9.00297244454535e-05 0.000120628717147997 1.78207416214408e-05 2.96080636274841e-05 -0.000164623866844701 0.000160035260012855 -4.33685058529908e-05 -6.59684134081809e-06 -3.54749230489495e-05 -0.00104387679039932 -0.000164010461307369 4.2717604782114e-05 0.000156767707769731 -0.000242841790589656 -0.00117112713259565 -0.00019024617865025 0.000370455707457757 -0.000144267488264953 0.000133126252473701 0.000320274462603535 -0.000304861410709648 2.90403860599227e-05 -0.000111701693780768 -2.05059356381419e-05 0.000381673131539541 0.000290830535899201 0.000275219199285781 -0.0147650534379331 0.0675140464024366 0.0323725778940367 -0.0839641607103797 -0.188451361419471 -0.461529039033951 0.281089173004744 -0.759128359414905 0.011517264412441
  :::
 } 
 m_exists[72] { 
  s_m_exists
  :::
  1 11111111111111111111111111111111111111111111111111111111111111111111111111111111111 
  2 11111111111111111111111111111111111111111111111111111111111111111111111111111111111 
  3 11111111111111111111111111111111111111111111111111111111111111111111111111111111111 
  4 11111111111111111111111111111111111111111111111111111111111111111111111111111111111 
  5 11111111111111111111111111111111111111111111111111111111111111111111111111111111111 
  6 11111111111111111111111111111111111111111111111111111111111111111111111111111111111 
  7 11111111111111111111111111111111111111111111111111111111111111111111111111111111111 
  8 11111111111111111111111111111111111111111111111111111111111111111111111111111111111 
  9 11111111111111111111111111111111111111111111111111111111111111111111111111111111111 
  10 11111111111111111111111111111111111111111111111111111111111111111111111111111111111 
  11 11111111111111111111111111111111111111111111111111111111111111111111111111111111111 
  12 11111111111111111111111111111111111111111111111111111111111111111111111111111111111 
  13 11111111111111111111111111111111111111111111111111111111111111111111111111111111111 
  14 11111111111111111111111111111111111111111111111111111111111111111111111111111111111 
  15 11111111111111111111111111111111111111111111111111111111111111111111111111111111111 
  16 11111111111111111111111111111111111111111111111111111111111111111111111111111111111 
  17 11111111111111111111111111111111111111111111111111111111111111111111111111111111111 
  18 11111111111111111111111111111111111111111111111111111111111111111111111111111111111 
  19 11111111111111111111111111111111111111111111111111111111111111111111111111111111111 
  20 11111111111111111111111111111111111111111111111111111111111111111111111111111111111 
  21 11111111111111111111111111111111111111111111111111111111111111111111111111111111111 
  22 11111111111111111111111111111111111111111111111111111111111111111111111111111111111 
  23 11111111111111111111111111111111111111111111111111111111111111111111111111111111111 
  24 11111111111111111111111111111111111111111111111111111111111111111111111111111111111 
  25 11111111111111111111111111111111111111111111111111111111111111111111111111111111111 
  26 11111111111111111111111111111111111111111111111111111111111111111111111111111111111 
  27 11111111111111111111111111111111111111111111111111111111111111111111111111111111111 
  28 11111111111111111111111111111111111111111111111111111111111111111111111111111111111 
  29 11111111111111111111111111111111111111111111111111111111111111111111111111111111111 
  30 11111111111111111111111111111111111111111111111111111111111111111111111111111111111 
  31 11111111111111111111111111111111111111111111111111111111111111111111111111111111111 
  32 11111111111111111111111111111111111111111111111111111111111111111111111111111111111 
  33 11111111111111111111111111111111111111111111111111111111111111111111111111111111111 
  34 11111111111111111111111111111111111111111111111111111111111111111111111111111111111 
  35 11111111111111111111111111111111111111111111111111111111111111111111111111111111111 
  36 11111111111111111111111111111111111111111111111111111111111111111111111111111111111 
  37 11111111111111111111111111111111111111111111111111111111111111111111111111111111111 
  38 11111111111111111111111111111111111111111111111111111111111111111111111111111111111 
  39 11111111111111111111111111111111111111111111111111111111111111111111111111111111111 
  40 11111111111111111111111111111111111111111111111111111111111111111111111111111111111 
  41 11111111111111111111111111111111111111111111111111111111111111111111111111111111111 
  42 11111111111111111111111111111111111111111111111111111111111111111111111111111111111 
  43 11111111111111111111111111111111111111111111111111111111111111111111111111111111111 
  44 11111111111111111111111111111111111111111111111111111111111111111111111111111111111 
  45 11111111111111111111111111111111111111111111111111111111111111111111111111111111111 
  46 11111111111111111111111111111111111111111111111111111111111111111111111111111111111 
  47 11111111111111111111111111111111111111111111111111111111111111111111111111111111111 
  48 11111111111111111111111111111111111111111111111111111111111111111111111111111111111 
  49 11111111111111111111111111111111111111111111111111111111111111111111111111111111111 
  50 11111111111111111111111111111111111111111111111111111111111111111111111111111111111 
  51 11111111111111111111111111111111111111111111111111111111111111111111111111111111111 
  52 11111111111111111111111111111111111111111111111111111111111111111111111111111111111 
  53 11111111111111111111111111111111111111111111111111111111111111111111111111111111111 
  54 11111111111111111111111111111111111111111111111111111111111111111111111111111111111 
  55 11111111111111111111111111111111111111111111111111111111111111111111111111111111111 
  56 11111111111111111111111111111111111111111111111111111111111111111111111111111111111 
  57 11111111111111111111111111111111111111111111111111111111111111111111111111111111111 
  58 11111111111111111111111111111111111111111111111111111111111111111111111111111111111 
  59 11111111111111111111111111111111111111111111111111111111111111111111111111111111111 
  60 11111111111111111111111111111111111111111111111111111111111111111111111111111111111 
  61 11111111111111111111111111111111111111111111111111111111111111111111111111111111111 
  62 11111111111111111111111111111111111111111111111111111111111111111111111111111111111 
  63 11111111111111111111111111111111111111111111111111111111111111111111111111111111111 
  64 11111111111111111111111111111111111111111111111111111111111111111111111111111111111 
  65 11111111111111111111111111111111111111111111111111111111111111111111111111111111111 
  66 11111111111111111111111111111111111111111111111111111111111111111111111111111111111 
  67 11111111111111111111111111111111111111111111111111111111111111111111111111111111111 
  68 11111111111111111111111111111111111111111111111111111111111111111111111111111111111 
  69 11111111111111111111111111111111111111111111111111111111111111111111111111111111111 
  70 11111111111111111111111111111111111111111111111111111111111111111111111111111111111 
  71 11111111111111111111111111111111111111111111111111111111111111111111111111111111111 
  72 11111111111111111111111111111111111111111111111111111111111111111111111111111111111 
  :::
 } 
} 
