# Supplementary material for: Cut-off Scale and Complex Formation in Density Functional Theory Computations of Epoxy-Amine Reactivity
Source: ACS Omega. 2021 Oct 25;6(44):29424–31. doi: 10.1021/acsomega.1c03229 (PMC8587129; doi:10.1021/acsomega.1c03229)
Supplement: Supplementary file 1 — ao1c03229_si_001.zip [file ao1c03229_si_001.zip › Final_structures/Primary/A2E1_A1E2_B3LYP-D3_CC-PVTZ-F_canonical/Amine_frag2_reactant-5_isomer1.vib]

{ 
 s_m_m2io_version
 :::
 2.0.0 
} 

f_m_table { 
 i_j_atom_total
 :::
 26
 m_column[83] { 
  s_m_data_name
  s_m_column_name
  i_m_width
  b_m_visible
  s_m_units
  :::
  1 r_j_Frequency  "Frequency"  10 1 "" 
  2 s_j_Symmetry  "Symmetry"  10 0 "" 
  3 r_j_Intensity  "Intensity"  10 1 "" 
  4 r_j_Raman_Act  "Raman Act"  10 0 "" 
  5 r_j_Raman_Int  "Raman Int"  10 0 "" 
  6 r_j_x1  "x1"  10 0 "" 
  7 r_j_y1  "y1"  10 0 "" 
  8 r_j_z1  "z1"  10 0 "" 
  9 r_j_x2  "x2"  10 0 "" 
  10 r_j_y2  "y2"  10 0 "" 
  11 r_j_z2  "z2"  10 0 "" 
  12 r_j_x3  "x3"  10 0 "" 
  13 r_j_y3  "y3"  10 0 "" 
  14 r_j_z3  "z3"  10 0 "" 
  15 r_j_x4  "x4"  10 0 "" 
  16 r_j_y4  "y4"  10 0 "" 
  17 r_j_z4  "z4"  10 0 "" 
  18 r_j_x5  "x5"  10 0 "" 
  19 r_j_y5  "y5"  10 0 "" 
  20 r_j_z5  "z5"  10 0 "" 
  21 r_j_x6  "x6"  10 0 "" 
  22 r_j_y6  "y6"  10 0 "" 
  23 r_j_z6  "z6"  10 0 "" 
  24 r_j_x7  "x7"  10 0 "" 
  25 r_j_y7  "y7"  10 0 "" 
  26 r_j_z7  "z7"  10 0 "" 
  27 r_j_x8  "x8"  10 0 "" 
  28 r_j_y8  "y8"  10 0 "" 
  29 r_j_z8  "z8"  10 0 "" 
  30 r_j_x9  "x9"  10 0 "" 
  31 r_j_y9  "y9"  10 0 "" 
  32 r_j_z9  "z9"  10 0 "" 
  33 r_j_x10  "x10"  10 0 "" 
  34 r_j_y10  "y10"  10 0 "" 
  35 r_j_z10  "z10"  10 0 "" 
  36 r_j_x11  "x11"  10 0 "" 
  37 r_j_y11  "y11"  10 0 "" 
  38 r_j_z11  "z11"  10 0 "" 
  39 r_j_x12  "x12"  10 0 "" 
  40 r_j_y12  "y12"  10 0 "" 
  41 r_j_z12  "z12"  10 0 "" 
  42 r_j_x13  "x13"  10 0 "" 
  43 r_j_y13  "y13"  10 0 "" 
  44 r_j_z13  "z13"  10 0 "" 
  45 r_j_x14  "x14"  10 0 "" 
  46 r_j_y14  "y14"  10 0 "" 
  47 r_j_z14  "z14"  10 0 "" 
  48 r_j_x15  "x15"  10 0 "" 
  49 r_j_y15  "y15"  10 0 "" 
  50 r_j_z15  "z15"  10 0 "" 
  51 r_j_x16  "x16"  10 0 "" 
  52 r_j_y16  "y16"  10 0 "" 
  53 r_j_z16  "z16"  10 0 "" 
  54 r_j_x17  "x17"  10 0 "" 
  55 r_j_y17  "y17"  10 0 "" 
  56 r_j_z17  "z17"  10 0 "" 
  57 r_j_x18  "x18"  10 0 "" 
  58 r_j_y18  "y18"  10 0 "" 
  59 r_j_z18  "z18"  10 0 "" 
  60 r_j_x19  "x19"  10 0 "" 
  61 r_j_y19  "y19"  10 0 "" 
  62 r_j_z19  "z19"  10 0 "" 
  63 r_j_x20  "x20"  10 0 "" 
  64 r_j_y20  "y20"  10 0 "" 
  65 r_j_z20  "z20"  10 0 "" 
  66 r_j_x21  "x21"  10 0 "" 
  67 r_j_y21  "y21"  10 0 "" 
  68 r_j_z21  "z21"  10 0 "" 
  69 r_j_x22  "x22"  10 0 "" 
  70 r_j_y22  "y22"  10 0 "" 
  71 r_j_z22  "z22"  10 0 "" 
  72 r_j_x23  "x23"  10 0 "" 
  73 r_j_y23  "y23"  10 0 "" 
  74 r_j_z23  "z23"  10 0 "" 
  75 r_j_x24  "x24"  10 0 "" 
  76 r_j_y24  "y24"  10 0 "" 
  77 r_j_z24  "z24"  10 0 "" 
  78 r_j_x25  "x25"  10 0 "" 
  79 r_j_y25  "y25"  10 0 "" 
  80 r_j_z25  "z25"  10 0 "" 
  81 r_j_x26  "x26"  10 0 "" 
  82 r_j_y26  "y26"  10 0 "" 
  83 r_j_z26  "z26"  10 0 "" 
  :::
 } 
 m_row[72] { 
  r_j_Frequency
  s_j_Symmetry
  r_j_Intensity
  r_j_Raman_Act
  r_j_Raman_Int
  r_j_x1
  r_j_y1
  r_j_z1
  r_j_x2
  r_j_y2
  r_j_z2
  r_j_x3
  r_j_y3
  r_j_z3
  r_j_x4
  r_j_y4
  r_j_z4
  r_j_x5
  r_j_y5
  r_j_z5
  r_j_x6
  r_j_y6
  r_j_z6
  r_j_x7
  r_j_y7
  r_j_z7
  r_j_x8
  r_j_y8
  r_j_z8
  r_j_x9
  r_j_y9
  r_j_z9
  r_j_x10
  r_j_y10
  r_j_z10
  r_j_x11
  r_j_y11
  r_j_z11
  r_j_x12
  r_j_y12
  r_j_z12
  r_j_x13
  r_j_y13
  r_j_z13
  r_j_x14
  r_j_y14
  r_j_z14
  r_j_x15
  r_j_y15
  r_j_z15
  r_j_x16
  r_j_y16
  r_j_z16
  r_j_x17
  r_j_y17
  r_j_z17
  r_j_x18
  r_j_y18
  r_j_z18
  r_j_x19
  r_j_y19
  r_j_z19
  r_j_x20
  r_j_y20
  r_j_z20
  r_j_x21
  r_j_y21
  r_j_z21
  r_j_x22
  r_j_y22
  r_j_z22
  r_j_x23
  r_j_y23
  r_j_z23
  r_j_x24
  r_j_y24
  r_j_z24
  r_j_x25
  r_j_y25
  r_j_z25
  r_j_x26
  r_j_y26
  r_j_z26
  :::
  1 23.1321999797744 ""  1.22027417585889 0 0 -0.00149801602904594 0.034393262148182 -0.00598162517255552 0.0517513113836676 -0.0236363857619819 0.0320164128508242 -0.0721998945968765 0.0238604940929792 -0.0167333476222041 0.129048470142281 -0.0135773327079802 0.0403101769852385 0.0295836840716098 0.0846868009750766 -0.0235296166766306 0.0230283996477643 -0.0738738643425666 0.0513599772208933 0.0599048098519789 -0.0266106007871773 0.034889976519156 -0.0555305818781756 0.024363213401795 -0.01335067903846 -0.1045608518411 -0.0279999168617673 -0.000751408674763316 -0.110441815567969 0.066266187529125 -0.0437488654238225 0.165338881367814 -0.0568063266710387 0.0652471760423293 0.159701775132377 0.0352007270591671 0.0228278502372958 0.121582906601509 -0.0113323954032655 0.0379697772913671 0.0613057971841702 -0.0232104605817376 -0.0524666360403962 0.00258667380791317 0.0529305753877193 -0.00699636613665434 -0.0401619943373113 -0.0466628694498637 -0.0041220811801363 -0.103857654608141 -0.0502330832523462 0.0273850334655012 0.102476272749081 -0.0518287278853293 -0.079954226654719 0.0933338521285821 -0.00628123729388003 -0.0657491039461403 -0.066886664803368 -0.0956547996369341 0.000685518947170657 -0.115617485341612 -0.129682688566336 0.019669017965675 -0.073764050588946 -0.00153407528921368 0.0205052485895632 -0.172105097885618 -0.022757115903226 0.0658957257130694 -0.0246414489753578 0.0416049098607071 -0.0148920140631588 -0.0502185934607938 0.00942806187790308 -0.0103396214868272 0.00511512674376406 0.0458632865301356 -0.00666824470964785
  2 35.6090633128298 ""  0.436022605028659 0 0 -0.0226188410521802 0.00669300354268963 -0.0159967595255009 -0.0218294931016063 0.00730703923953353 -0.0624915897056293 -0.00964402989311262 0.0503977178093996 0.00960189140374472 -0.0400396295740841 -0.0250527184845566 -0.0877627994442904 -0.0238025158009989 0.00313095903442301 -0.0217416290920219 -0.020890496908772 0.00902009032344053 -0.0630184445691226 -0.00776591279820712 0.032158960966595 -0.0771766824120279 -0.00527308193952807 0.0775087180997741 -0.0116818541888465 -0.00641982487305101 0.0600942938878739 0.0196588291217197 -0.00789617383902418 0.0470420238282205 0.0406898034474437 -0.039045603953094 -0.0235548074115328 -0.118467052946864 -0.0407462852922754 -0.0261606639051743 -0.0878275526723008 -0.0550802480378907 -0.0489427345170283 -0.0751957277662613 0.0496283731863847 -0.00386158025343665 -0.0810751226481379 0.0350229235517099 0.00290539901058632 0.0219589211285021 0.0201692053495089 -0.0461884822339277 0.0497204604461811 0.0250810447503879 0.0358546443335341 0.145768726307638 0.043195465542131 -0.0739632073973355 -0.155371832755025 0.0740952375220288 0.0859599788950774 -0.111701177447295 -0.00400032841766975 -0.152353235893467 0.0638440773985875 0.0209998228494477 0.0103275188483485 0.140829619577979 0.0465374134745972 0.140165583992817 0.123756078706103 0.0117401112791324 0.0199140441791128 0.247740936003095 -0.0350073496126861 -0.0293504181848166 0.0141590752421427 -0.0486967555251528 -0.0397425056783545 0.0400956584067071 -0.0152756496647909 -0.0583630810333834 0.00321899618375463
  3 43.8022237723016 ""  2.07797888247823 0 0 -0.0080809096515438 -0.00733080056897767 -0.0677402564812417 -0.0460083689057293 0.0307454220021439 0.00933013805855016 -0.0999968175726235 0.0174929497611015 -0.0596222681841927 0.0424071716394077 -0.00402638968706738 -0.0165254756711295 -0.0128023348292254 -0.0423176803098279 -0.160596635067446 -0.0363831134389751 0.0641996698971121 0.117558307721539 -0.15317030929101 0.0532933697597374 -0.0176313896474027 -0.187813318817346 0.0294437335641112 -0.0891468488662342 -0.103647597572905 0.0461807292568996 0.0301819349941876 -0.0773547063448842 -0.00435745246082996 -0.112576070357205 0.0157421769491981 0.0213124022767084 0.0405396090876795 0.0318641629247998 -0.0328184547211687 -0.123135867872213 0.146829652841292 -0.0280911050652625 0.0103105634391838 -0.0301650091051272 -0.000700512509899308 0.0754866931992838 -0.00479824012694829 -0.024580465862995 -0.01686133697626 0.0289131080310717 0.0113818200620064 0.0523580387781313 -0.00496713907584274 0.00371825654259128 0.0622728044914626 0.00127150064918222 0.0161693706953935 0.0953343584567471 -0.100849696642657 -0.015382236496978 0.0986589179470607 0.0997038843279167 0.0389128740498381 0.0562443625532959 0.00786425595787144 0.031160295841052 0.128289930592228 -0.0781004079395301 -0.0222518031897705 0.056184152961546 0.0302415514435724 -0.00307497990869095 0.0099559700824924 0.117104674043017 -0.0265321965086565 -0.0365796271877251 0.151227485911743 0.0332281061809526 0.0159437401339454 0.118225874572988 -0.0374404294182928 -0.041802751799516
  4 74.8214919244825 ""  2.3999328888502 0 0 0.00211845707109874 -0.0344628868343503 -0.00230149519426306 -0.0198776086487467 -0.0103583777901801 -0.0266744820108518 -0.00503662402388252 0.0191687470703128 0.0276901793749067 0.00220420350927871 -0.0767785730747478 -0.0776859520112437 -0.00640119892336037 -0.060995841852174 -0.0418630440566384 -0.0121611028158826 0.0120390965848319 0.0321605518796863 -0.059202464653963 0.0370116813459579 -0.0621176560232159 -0.0301014249853271 0.0508380414313804 -0.00380020163173234 0.00116675538036525 0.0446923454312997 0.0643663505162232 0.00901989712495967 0.00323493353497589 0.0464218136803768 -0.0151611956291288 -0.0562147610001788 -0.0871686398211454 -0.00751631073256294 -0.0992593588647965 -0.140392553984919 0.0428991714086972 -0.123578729701342 -0.0442444769264596 0.0533803572736621 0.0401600384174377 0.0335882628732015 0.00563949409883999 0.100459649403027 0.0878356746598463 -0.0421216498014033 0.0451191539923426 -0.00839256634496255 -0.0421642306630874 -0.0088451018511015 -0.0740880385984133 0.0462645160607597 0.0530142148074962 0.0468156537172164 0.130441648014355 0.00301377318780799 0.0224945541628679 -0.116056910410723 0.0690180769609618 -0.0214510178158864 -0.0615177720479305 -0.0694786051022504 -0.154756334840007 0.0475885428113516 -0.0284111321274834 -0.0539581478882346 -0.114355048115751 0.0274490798739618 -0.0658588751834489 0.0416426098610388 -0.0741320823615144 0.0367385598937645 0.0717174705177688 -0.0295772750969858 0.0564401128446297 0.0184426468887989 -0.0876041328768615 0.024893431162718
  5 98.7424093756573 ""  7.90587825959427 0 0 -0.0204536237039598 0.00181444427034627 -0.02614863062065 0.0234602310289701 -0.0449570735520822 -0.059727638614948 -0.0222656806131065 -0.000129779116476411 -0.0287158602847819 -0.0468142273699809 0.0195663203892433 -0.01189699544154 -0.00286613231461983 0.0404630058858671 -0.000751288866185434 0.00825479837289795 -0.0882035875654218 -0.168809461990484 0.124295566846896 -0.0873203306761889 -0.0206891907209493 0.00429085328471542 0.00218016003881239 -0.0249884917868739 -0.0330950089231531 -0.0245961007279058 -0.0411454200060207 -0.0426380100817926 0.0210149846044257 -0.0204984627095081 0.00350343901475746 -0.033478848832506 -0.0598691483553892 -0.0185013835963842 0.0799014992542512 0.120062139945186 -0.179327682127709 0.0645446249874553 -0.054650175525242 0.0617355003527262 0.00637570365506046 0.122662823470582 0.0556988525272689 0.0360752189549628 -0.017857870927124 0.0684271876191257 0.0300646443832938 0.0436268640427332 -0.0322258793376022 -0.0435413947944597 0.0126807794808433 0.129930853691978 0.0542398254719488 0.176984903220959 -0.00830633624949505 -0.0587156988222192 0.159260087373567 0.14529354196844 0.0959519782258297 0.0418865915244136 -0.0235884328127835 -0.0621729105973333 0.0935286406605932 -0.114480856079803 -0.110165498167363 0.0150263832879607 -0.0399416557721425 -0.0152330642471513 -0.0945303817837003 -0.0787089544371894 0.000953920812325516 -0.0329091382380856 -0.1598883538873 -0.0934892279607735 0.00686688388094258 0.0373000407377404 -0.00389954894228558 -0.0119014922988514
  6 112.919208795107 ""  7.79916258675429 0 0 -0.0117393762544961 -0.00606291536476728 0.0582984483784763 -0.0337907763421776 0.016146296469422 0.0365824489438472 0.0304579329422844 -0.00208391006029392 0.0640527797896511 0.0072740959336605 -0.0680322737519449 -0.027424739287007 -0.0253251462664034 -0.0263135393478118 0.0728072718863134 -0.0260652922769254 0.0419116040831933 0.117432744746443 -0.0905843794627924 0.0748851129212625 -0.00838167456712538 0.0390758062333121 0.000691085691248333 0.0636544249290503 0.0439273429519604 0.0150474270269401 0.0454619053301198 0.0411573280246252 -0.0147289225605445 0.0889513490693403 -0.0292857762167378 -0.0274990444697844 -0.019434144935674 -0.0136060167541825 -0.113749630260514 -0.133817447600038 0.0992380040623907 -0.124983531006958 0.0173235285950557 0.00891650903364535 0.0188604281273446 -0.0146566386280695 0.0200699684865268 0.0203945014230312 -0.154040274591389 0.0548171298260271 0.0261137059896013 -0.0269504580303421 -0.0627008595742666 0.00485306720962555 0.0129191905788132 0.0826640761381313 0.0309761861272312 0.0032622883011732 -0.101969701708598 0.00310146297409193 0.0196401906778445 0.169124871345858 0.0466692947022186 -0.0161485596646782 -0.04291419307978 0.00673465830804923 0.15444322496071 -0.204411668933234 -0.019314962858791 -0.00537378186424924 -0.0358520836623745 0.0110891158405182 -0.0774264678909314 -0.00999779056837048 -0.00635058021710551 0.055866648520185 -0.0161207530353285 -0.013015334087719 0.0611914287280396 0.0118892195320364 -0.00542298744557063 0.0606414687975406
  7 131.631464492528 ""  0.246946416873897 0 0 -0.0372526679701151 0.0220237276085533 0.00238869489067999 -0.0597178940203198 0.0441130184173089 0.0172670922598398 0.0571222031951515 -0.0689037092406401 -0.0429551979498895 0.0471823863627399 -0.0456831411298307 -0.0509735826087582 -0.0557289900388486 0.0139371167484553 0.086350050757339 -0.0546408749059947 0.0712959234241857 0.145560744330855 -0.159903125908078 0.106549883543502 -0.0346347431183519 0.126237149885551 -0.129755401530065 0.022517428574193 0.0706598796578785 -0.088805235742606 -0.15601041710046 0.0511723494780567 -0.0629147940693527 -0.0345762203223445 -0.0257684769220159 0.0301436903843536 0.029398858064462 0.00731337182276104 -0.131746051821413 -0.247356681084908 0.248039798200984 -0.103453204797778 0.00836143649913316 0.0192005712723328 -0.010403424823968 0.0455567155797108 0.0142679611604484 -0.00337909441386852 0.0545077354320126 0.00647736437616111 -0.0065649583570773 0.028876607495295 0.0224726871100674 -0.0168595889352576 0.00894753099659564 0.0122340195896323 -0.000163215587517501 0.0554310244546461 0.0380657714363312 -0.0224849064983105 0.0438290431056788 -0.0125714569784627 0.00238541203699629 0.0250724922984858 0.0190644759985787 -0.0174329562258957 -0.0153636316666818 0.0455425221073094 -0.0265685665048158 0.0153190507207878 0.0163010399452296 -0.0139038054032115 0.0104604440515254 -0.0753239848657467 0.08815469362071 -0.0568368142205795 -0.0917896019176443 0.0538857434783047 -0.102838094696755 -0.0747391457540038 0.127477818917232 -0.0353332332726681
  8 210.334764043429 ""  0.931530885410111 0 0 -0.000349719719537812 0.000864864135796192 0.00126866071869881 -0.000610367105614763 0.00090970794605235 0.00129776678082625 0.00129752743496087 -1.74241273876235e-05 0.000909352437882069 0.000156239379113282 2.55184793409778e-05 0.000694378816983807 -0.000596918183047712 0.00107112092470235 0.00332261415496163 -0.000449921197689443 0.00154005934530079 0.00268640270945698 -0.00217660304481973 0.00160212934766839 0.000644882456755907 -0.00258862330578646 -0.000897946254943022 0.000684305186908191 0.00332380308799044 0.00403040216205961 0.00191540228457904 0.00426440685597888 -0.00320910670036174 6.99152650512782e-05 -0.00141183468651931 0.00163729943567042 0.00186112493915195 -0.000698630354291146 -0.00167893216741505 -0.00185299210798026 0.00405954248555323 -0.000158831294157597 0.00109435247439865 -0.033710096029292 0.0157431233583437 0.0254168948340262 0.00757353932353234 -0.0304869019744229 -0.0415232078535451 0.0413765460517805 0.0235604009803197 0.00949978276863724 -0.00732227736519941 -0.00206857768327051 0.00589050953906923 -0.0334898079056664 0.0307103023303511 0.0409642783728814 -0.090138167357425 0.0104904928907454 0.0420441401789693 0.0897684964515447 0.0410540507796346 0.0121653180284603 -0.113915345369927 -0.410835543336418 -0.361183386418513 0.461279944866828 0.201698511333573 0.0356212766962594 -0.425854014880586 0.148455262524125 0.317543306369241 -0.00172188631811478 0.00076065766111064 0.000967049930224837 -0.0142156391327627 -0.0127325145083311 0.0102300465869854 0.0165900703042495 -0.00407237728174524 0.00221837152564265
  9 239.330288617351 ""  0.0330834942673083 0 0 -0.0424306235036789 -0.00169977608708481 -0.00610301737899254 -0.0552766362074173 0.013084203350995 0.00560914184291898 0.0450443216635887 -0.00600174932158968 -0.000646961814039695 0.0481385380441527 0.00159680850420649 -0.000837151730816124 -0.0672338312103526 -0.0427302919692248 0.00964216223475549 -0.0707173544998041 -0.00911282011649754 0.0533958872989472 -0.0753210822112018 0.0216482365056205 -0.00175088433502765 -0.309176018191252 -0.0563624955168574 -0.0396031176801636 0.207962091298833 0.339043283116205 0.133333272885718 0.313966706437515 -0.291503312521817 -0.0930497435191144 0.287924241271456 -0.259277218154535 -0.124215356405366 0.22097576738106 0.299532214739559 0.127075579067971 -0.253828550676507 -0.0413579188736814 -0.01275547811637 -0.000105467387634187 -0.000902063949121513 0.000238574235349368 -0.000311337785296294 -0.000401609011653504 0.0014979099314073 -0.00116279225584128 -0.00109934337645809 0.000643128006461926 0.00164510055891402 -0.000320069168744418 0.000133689149357473 1.13623454884247e-05 -0.00107339137272049 -2.45632691552268e-05 0.00143296965423825 -0.000484559603677515 -0.000270831718270161 -0.0022096061112341 -0.00124920038062318 0.000588228273978279 0.00198722302015021 0.00268743787125303 -0.000416177515882727 0.00152895558873721 -0.00106585067284946 0.000303301786373873 0.00415704044851323 -0.00170859967392895 0.000287832417106728 -0.0140886896674739 -0.000584937333961117 -0.00537543777895289 -0.0142544444971231 0.00386850067547966 0.0121196976344327 0.00287315113468737 -0.00181498990281291 -0.00228302552621275
  10 247.744969035092 ""  1.67886096365742 0 0 0.000689539424598177 0.0141495417667683 0.0232898103775606 -0.0170859586162276 0.031856307143813 0.0255621829065167 -0.0248633859441965 -0.0403768662902 -0.00967111784523079 -0.0260185593942526 -0.0438840591050891 -0.0354520226589623 -0.00757443693519977 -0.00328104998985334 0.0127372158969202 -0.0142481996448757 0.0412075691750273 0.055505368097865 -0.0281423485957423 0.077972963448629 -0.00654500706923021 0.271503854521698 -0.0459415528714334 0.0621864612983836 -0.138774371280323 -0.308916936415254 -0.172762665385812 -0.224550208249994 0.172441584515671 0.0491136108301355 0.197361709923253 -0.276876846154095 -0.279246997736743 0.123797097215382 0.221881191407405 0.143164590171743 -0.396929251303864 -0.137983023519913 -0.0247302522007683 0.00121843159188702 -0.00190590016069893 0.00112867324927414 0.000685584663903982 -0.000902580833294141 -0.00164988836535333 0.000452681153132689 -0.0014060603412592 0.000212381286682871 0.00354335859112623 0.00143777656187385 0.00249270268799776 0.0046195510753879 -0.00204915334689884 0.00138141881289842 0.000564314750717413 -0.00385401662434893 0.00192808650753172 0.00180331453339307 -0.000475959308717895 0.000344403019325662 0.00242083161229526 -0.000805255511186822 -0.00380423710794867 0.0112084482811985 0.00702705389352684 0.00245935830582237 0.000968565514854719 0.000786939814784831 0.0112162460029883 0.058847792481252 0.0405706805638148 0.00789484099980916 0.132586159133106 0.126051258369419 -0.029556217775762 -0.0261634542542532 0.0612488286197411 0.00305315609408388
  11 279.502469003254 ""  0.0471704619824472 0 0 -0.0458889808121852 -0.032313522373712 -0.0462515958978858 -0.0810565248138097 0.0129039919432678 -0.0204377179274578 0.0613642215040281 0.0317912452304101 -0.00055485031530433 0.0713454246066114 0.0844399314253536 0.0376783817475741 -0.0733188698932591 -0.0819776654800948 -0.0472487350948617 -0.0787195864373906 0.0271759064551793 0.0583693211900685 -0.161983130294646 -0.0130997089607093 -0.0124773030569402 0.361414000279743 0.0980185819807521 0.0123578594268346 0.0124720506716788 -0.125950998840607 -0.176805832542603 -0.0738524971408578 0.168990990029315 0.203717919300199 0.143692314103256 -0.00619991108803228 0.156025527579952 0.136952203027748 0.189460157281576 0.010193997273208 0.085063592816111 0.137447044895606 0.00682455507636608 -1.97762001622663e-05 0.00467245841276122 -0.0020077771616673 0.00425221546403727 -0.000402930862492543 -0.00032146650103439 0.00603650083248287 0.0040728392240589 0.000384353516687422 -0.00705133599731818 -0.00338900919343219 -0.001731904982769 -0.00465904836181386 0.000562563656434731 -0.00669065282629733 -0.00264577184542722 0.0104241357495461 -0.00286028355763785 0.00889331584584402 0.00696557570434132 0.000168639873997811 -0.0065955072786155 -0.0111856303990026 0.00979456601888556 -0.0182799945060679 -0.00984608685936891 -0.00208479460183983 -0.0124595462429984 0.00229614632225229 -0.0147494222251288 -0.028629284979728 -0.0995673054618241 0.0112642476114736 -0.0229885373057265 -0.0794638548507939 0.0558372038707218 -0.0189991121353958 -0.140414586367315 -0.00979403185713491
  12 360.518687646749 ""  46.4657279694288 0 0 -0.032474932019446 -0.0278810534430936 -0.0111616743764961 -0.0179846228034634 -0.0575509685101688 -0.00915120860483603 0.0125649215238569 0.0589892039891012 0.0433551269341873 -0.00585785711518025 -0.030078628948855 0.0243946763044809 -0.0393121724331285 -0.0469659090095201 -0.022225193773122 -0.0381604556837411 -0.10355101725118 -0.051581724365762 0.0446448116620616 -0.0813193842252845 0.012945040613825 0.0340461961054587 0.144038943322995 -0.0196257650808729 0.0292838365187064 0.0988642998155817 0.0647576601037832 0.0257304717450318 0.0415299278536091 0.151468640756387 -0.0164963628500889 -0.0211487541086423 0.0616370593455714 -0.0110642551616231 -0.0376545680715779 0.0255476166882762 0.0191795167954204 -0.00373229998217529 0.0127105749122694 -0.00268418184874263 0.0156052479730886 -0.0019608342689957 0.0250920588430131 -0.0184358848841444 0.0143180488669816 0.0333617659862286 0.0142696252307525 0.00511283557473717 -0.015444747113921 -0.0119900306213819 0.00367270659685311 -0.0307434487629547 -0.00172220936043327 -0.0226168384265033 -0.00320823014897287 0.0423342060835427 -0.00848839683096667 0.03482919789273 0.0271319901864546 0.00313176394495857 -0.0158258545197167 -0.0580291121161909 0.0482076765352319 -0.0551016701829867 -0.0260520011807167 0.000464712888808131 -0.0495778275949007 0.0144092681635309 -0.0362126417036766 0.00579024988458336 0.0154444911627355 -0.0486881867680982 0.375537046139807 0.407191546135591 -0.340509751202381 -0.44286311528643 0.142714204279012 -0.0764414500272035
  13 377.941269747198 ""  10.5589644101086 0 0 -0.0159428894551286 -0.0141852738684652 -0.00924939482782964 -0.0152379699056455 -0.0286432582543127 0.0047311508130283 0.0160069615653205 0.0370885638184489 0.0204448820662825 -0.00657719167073651 -0.0235923277246022 0.0176059194677563 -0.0183691487671354 -0.0203230912403522 -0.0119194169144365 -0.0225759601194343 -0.0430249308488419 0.00235444868183774 -0.00804811005407128 -0.0357225380088388 0.00977327218695735 0.0554309479925429 0.093719482049162 -0.0168273293630767 0.0215546769191046 0.0467521148009321 0.0187680196248291 0.00803437068304796 0.0418702601403306 0.106718749152396 -0.00741886269720882 -0.0237202759654349 0.0279869104409797 -0.00689378567807699 -0.0239627192780688 0.0184097110102966 -0.00197521004611843 -0.0125103612610208 0.0116464454710731 0.0494336992469587 -0.0808192105895401 0.0728518785419389 -0.049093164404502 0.0670242045172253 -0.0753061089185439 -0.0818734206203695 -0.0503657575097553 -0.0253782097519657 0.0564033516955984 0.0479248404205009 0.0177821764266645 0.184427183778678 0.00779580297487668 0.178843438563675 0.0318326885343814 -0.243197098587123 0.122255975791666 -0.0568219877018894 -0.0384740380533974 -0.0217135600849002 0.0570997864094455 0.176542771116773 -0.115256291675208 0.190226645251717 0.147856703273592 0.0164212155703621 0.156515965410519 -0.0443604386009469 0.200609357172769 0.00884436222134172 0.0116095023640343 -0.0340292374978953 0.0253934066896672 0.0284374638618181 -0.0478429763339759 0.0215005271553094 0.0579103373975828 -0.00850781438905096
  14 407.712163912646 ""  17.3074251418557 0 0 -0.00908668803046759 0.0120152428291272 0.0442309771329398 0.0111422911853461 0.0270993622839091 -0.0644917480574984 -0.0437216206717038 -0.0888511480460404 0.00196865300420205 0.0422841766740298 0.081638163664449 -0.0558276823044423 -0.0194176224890126 -0.00900953605412556 0.0432872599613772 0.00292587896908902 0.000849129678645942 -0.128434328685426 0.101333672703296 0.0249795633293901 -0.052055534305085 -0.115070519629779 -0.203778756142878 0.0802923581813907 -0.0511400816367851 -0.106091260700677 -0.00892960623511969 -0.022623926476107 -0.103588603857124 -0.164232260507386 0.038812548551711 0.0788714322335422 0.0390011665990993 0.048396043452873 0.0884943732954228 -0.0845243757189204 0.10349476601402 0.123971126801006 -0.0733528327795015 0.0237938126094407 -0.0315235184384119 0.0310431301074668 0.00386189754739921 -0.000630673266904888 -0.0127124477861253 -0.00871836237872211 -0.00734541155186324 -0.0388976267411073 -0.00756237482846491 0.0375093659264406 0.00782457648005922 0.0281936570132347 0.0152960004562338 0.0830865624994592 0.0446659067273742 -0.113130166276299 0.0479923315317994 -0.00763088624489445 0.00840456176852765 -0.0396752567202336 -0.0046137334493439 0.0396688974687965 0.0258434489590417 -0.0124560959646064 0.114303820240408 -0.0115798101544897 0.00169985490436746 0.0165983529855514 0.0810043681872082 -0.0159541518796588 -0.0380657821525576 0.0904669756391383 0.221140012105764 0.226203388593449 -0.0472965854624096 -0.29414523357611 -0.026792807306902 0.0372370364522202
  15 420.220859287614 ""  1.94426203225733 0 0 0.00598211154936282 -0.000701657450746204 -0.0145668271683586 -1.10983517061352e-05 -0.00291162565783277 0.0194951762638807 0.0117667787783355 0.0211716215453685 -0.00818668256742689 -0.0113436993103957 -0.0207434897926165 0.0150398363970712 0.0106512820423786 0.00764026073965478 -0.0172516258149344 0.00425528003018757 0.00875951562441117 0.0415957228393404 -0.032205288832352 -0.00184347191047128 0.0150314989727605 0.0266154855094803 0.0442735113915891 -0.0238857220957333 0.0140968904598945 0.0256387558563729 -0.00653590884304487 0.00808574979461395 0.0233788368707379 0.0267311230472508 -0.0107259514183764 -0.0189957183226349 -0.0173309934035524 -0.0142540179501405 -0.0244193648372268 0.0243067504328288 -0.0324045557272947 -0.0371344146463745 0.0222321943970922 0.023461147960116 -0.0419470097463861 0.0303932343071079 0.0411355632313269 -0.0772559655843713 0.0573327305587672 0.0206068165836437 0.0128341139733366 -0.124829608891465 -0.0741511436451651 0.104437035222594 0.00175050065517329 -0.106606296715483 0.0656987488568288 0.138082026147194 0.159189528934504 -0.18075593485039 0.0310735187917 -0.0312293904886761 0.0218914266550898 -0.130476221775884 -0.0640570911078582 0.00664841665304882 0.181295450732767 -0.211620619316965 0.298785066877324 -0.068943608376784 -0.125209268504514 0.107513950943279 0.109996649480942 0.00203228132964253 0.00740883295072913 -0.020646231962078 -0.0750640696420404 -0.0784416232350645 0.0240494565447718 0.0814557582075062 -0.00441721810954054 -0.00970188658300444
  16 470.993622830472 ""  11.5889824827625 0 0 -0.111735675570911 0.03343373912666 0.0246513885819817 -0.0473292134991291 -0.0752659366974818 -0.0599479667888476 0.00974268572512109 -0.0120413298903229 0.0130866777592549 0.0123821092179824 -0.00899067937345797 -0.0105740129000045 -0.136052365927195 -0.011560573254579 0.02594559380974 -0.130428029566411 -0.256195179134403 -0.235886311270485 0.210986772339515 -0.0996774775425175 -0.0146677864659362 0.0888056743072527 -0.0541003554773697 0.0646044757090244 0.0552874277456528 0.0154382139716593 -0.123318171881418 0.0362090473269856 -0.0440825387157477 0.0797182840857598 0.00341968103605873 -0.0101537156451757 0.128290608644613 0.0167155058196713 -0.0062529667246022 -0.0494029381407655 0.106768575053104 0.0736138456850301 -0.0472171502547212 -0.0086114633456659 0.00574944832648142 -0.0124600294827334 -0.0013086670233601 -0.011544001355505 0.0115355882204213 0.00299149461120932 0.00320019959893605 -0.0025665837895846 -0.0054910947947457 0.00220646655767644 -0.00357853340323197 -0.0221568306305206 0.000537908911855888 -0.0192869447693723 -0.000103637246907044 0.0222072885727393 -0.0198618787496337 -0.0066439914225594 -0.00558849212533228 -0.00264963132702646 -0.00560060703734193 -0.0082106964427073 0.00810758613728933 -0.0175243879873674 -0.000256691289737563 -0.00513789045223946 -0.0138925930245834 0.00908654368858323 -0.0142688677261911 0.090849740831099 0.0757270476203979 0.0250291172842766 0.0158313074125628 0.0394054647428608 0.229152501849048 0.319669596898359 0.08250237232584 0.0769177760033703
  17 503.255232492262 ""  8.3153571800587 0 0 -0.0411126526148197 0.0926546133918152 -0.0471139019793572 0.0228676242980314 -0.00598322562609044 0.0466824896803349 0.0379781321848112 0.0410482120191966 -0.130493600531705 -0.0231449707315198 -0.0579089407975566 0.0510905497627403 -0.0190948736354101 0.111659956867214 -0.102354903323576 -0.0180503306214222 -0.0841668677865351 0.0212933291010499 0.0605104219315061 -0.034809983745302 0.0689768214069895 0.0814907883953894 -0.0767162614121889 -0.0258983674910443 0.100628295424059 0.0862674743234964 -0.293376027888307 0.105356500179045 -0.0277130996430502 -0.153282541156453 -0.0718277259223142 0.0034848255844896 -0.0426089287269293 -0.0683458004158976 -0.130936138637534 0.0568663752612576 -0.0422367909290239 -0.119728468405362 0.0851758829655302 0.00509742369038227 -0.00259051854205542 0.0053622045198037 -0.000960894614939747 0.00845388860780959 -0.00895782098945336 -0.00236170807237797 -0.0014208727734225 0.00212649591229097 0.00295543014000232 -0.00135777597812632 0.00183352896807965 0.014797140483468 -0.00478499963228873 0.00442652871479753 -0.00424336763875559 -0.0104056354479231 0.0103133191335616 0.00497916548417447 0.00598643507794912 0.00168348778586963 0.00300719522299905 0.0066283085947593 -0.00724211699021227 0.0118783626940345 -0.00160353263623425 0.00347699370968767 0.00946432859320384 -0.00612291736046175 0.00756103891039778 -0.0101017574272295 -0.0422242038275724 0.0885385094867082 0.122456685428888 0.138677208536145 0.125590266346205 -0.162301527116922 -0.170501575289611 -0.00904201479795534
  18 759.188317636343 ""  8.18074417058741 0 0 -0.00320189330727183 0.00091782175090609 0.000230367624033077 0.00178897277293044 0.00326649827994495 0.00262167493858191 -0.000823903931057004 -0.00136224297411408 0.00236968711485642 0.000725625641721661 0.00163839531799387 -0.00042692651112057 -0.0026442594999618 -0.00108533941214889 -0.00632414988600594 -0.000691037034893021 -0.00302077907221529 -0.00824696521851012 0.0125743360760457 -0.00111076476176917 0.00657354101367836 0.00226939534127552 -0.00236958364153548 0.00392603857783611 0.00175374517175922 0.00132043842115316 -0.00230076821469741 0.00130739801053705 -0.00397189471654062 0.00717294085034206 0.000670794275875746 0.0024595612582154 -0.00947128755421525 -0.000575306692657754 -0.00122074264780161 -0.00633006729233444 0.000615166000744955 -0.00840064679912815 0.0053716234205633 -0.131044095148203 -0.0305661917720054 -0.00734462766557111 -0.0110348652783454 0.121448405815568 0.0281109374019243 0.100586837203189 -0.0309696578588468 -0.0889946703586692 0.0556639322504833 -0.0781043747239123 0.0321936146931647 -0.121934717802798 0.0745054032056488 0.0948230675325639 0.0299979144320147 -0.119071886824988 -0.0170506011192324 -0.063838190138063 -0.0338017646024572 -0.0995956452025153 0.0668092413780991 -0.187627416076171 0.218343819294347 -0.0595954720174979 0.07405828447619 -0.0236784304908348 0.00144011748075991 -0.0706449072284298 0.126883980687742 0.00168537288173818 -0.00206350561273503 -0.00210762089593228 -0.00242692100382666 -0.0060141116239353 0.00217477044104066 0.00384398751957463 -0.00324496540274143 -0.00244805775148863
  19 773.291128081332 ""  0.413302487389953 0 0 0.0710824393466923 -0.00100238242176901 0.0088105790704806 -0.0437850485797978 -0.0968708408983496 -0.0776774212405607 0.0204247067932992 0.028108223482667 -0.0428576273898392 -0.0108142609957099 -0.0423371102294926 0.00436427702391696 0.0802182593704414 0.0424546875403406 0.06091868945291 0.0184433856512934 0.0712372877851466 0.26850312182727 -0.360509535684354 0.0600987220280938 -0.211169561067988 -0.0516619803126097 0.00780093788526634 -0.0439264327691444 -0.0356616999432308 -0.0410355803942645 0.0364694971474695 -0.022101763702078 0.0803733333072053 -0.178750400959559 -0.0166393555421572 -0.0571594619210816 0.263799116979132 0.00831510204226701 0.0151447596518352 0.222064175953008 -0.026791102383856 0.261920385939186 -0.174277899920534 -0.00471095719044158 -0.000506547179707835 -0.00095417851753638 -0.000458112252100205 0.00394139622209298 0.000266284718099046 0.00355154921743431 -0.00100603229685225 -0.00335935308463103 0.00224607441528911 -0.00318853841810516 0.00132855449870041 -0.00530317998176898 0.00335466935002977 0.00296048218860064 -0.000412011371344736 -0.00433515490595007 -0.000774302562681908 -0.00318311598372565 -0.00167215154061826 -0.00351786420341618 0.00270291794627201 -0.00706029423416939 0.00836057057113441 -0.00212872537012658 0.00238695550601865 -0.000746691723987292 0.000180255432336699 -0.00292749462955097 0.00499910279553802 0.00146338496667643 0.0584610974820247 0.0701921758969434 -0.0132479665116892 0.0248820067040595 0.0139816168297304 -0.0376757313307394 0.0604606332516786 0.065467000717287
  20 819.820315696956 ""  12.2621478600627 0 0 -0.0874593049922826 0.0162881705986242 -0.0144887475541032 0.0927838236951423 -0.0148437731124539 0.00883621089966597 -0.0317111390404395 -0.0272604577077526 0.0510198114790242 0.0374132576529637 0.015309543766877 -0.038572207361325 -0.0271233258420894 0.0927563319932299 -0.086929708320994 0.0742743496861943 0.0136331080051791 0.366295887042635 -0.162810116669513 0.165184928630096 -0.133943669863284 0.0747479367177742 -0.0729084700846919 0.113074022819122 0.07174122033941 0.083837717786721 -0.13239614276557 0.0675268053677775 -0.14041545578467 0.195485539135434 -0.118203264449365 0.19749065077131 -0.116498135887674 -0.0869570739620741 -0.148218597801389 0.299966594156172 -0.139011250514503 0.193268752713358 -0.162877731978388 0.000751368048832344 -0.00600430460216336 -0.00199670364588557 -0.00771289696736684 -0.00124081628757284 0.00331670251458767 0.00649380082053999 0.00216564250492829 0.00229050027286153 0.000201289711978146 0.00428725111180993 -0.00199236214203806 0.0157326370845754 -0.0129499424524311 -0.00879298724382063 0.00176522812762343 0.00488806436295369 -0.00553528770457108 0.00603585161309025 0.00269230986669769 0.00211944859267553 -0.000734946081387594 -0.00450000442769198 0.000251157237585263 -0.00349242009640678 -0.000771916141160278 -0.00152641053555085 -0.00776774111123116 0.0106457299100285 -0.0109130199808176 -0.0066771208580449 -0.029471422209512 -0.0377727686889069 0.0968136091040613 0.128623851926432 0.0756859919590453 0.132690040575194 0.0356798777233164 0.0180408807738168
  21 837.534251537651 ""  46.6599733861407 0 0 0.00573280517383963 -0.000396811075286352 0.00312827383406792 -0.00442516092155772 0.000849732476407233 -0.000611661267813248 0.00310257373942896 0.00289213235815232 -0.00500765146016053 -0.00330559038397288 -0.000893723529109473 0.00316616421138674 0.00244775049513055 -0.00514575675784461 0.00970513246103695 -0.000774498269949659 0.00414413989856893 -0.0196574880644008 0.00713151801727976 -0.00928197412178434 0.00686212228098345 -0.00700462690730843 0.00595507734627491 -0.00989032804896648 -0.00584915887916102 -0.00675784864835356 0.0106339335209017 -0.0057249445062243 0.0130916999704363 -0.0182520632945928 0.00906207825412291 -0.015157757189255 0.0047753215014098 0.00610668024836738 0.011140914795267 -0.0185540654765855 0.0106069616196521 -0.012102961017402 0.0106621060627931 0.0387685440599704 -0.116942192521162 -0.0270022491846304 -0.138409732677281 0.0141894322558053 0.0291807042064776 0.114908563569854 0.0456048410720453 0.0380408528073942 0.0110343048815898 0.0609109392425834 -0.0238428212049434 0.207647759162224 -0.215341152377132 -0.118446423884573 0.074447641515198 -0.0287870635477159 -0.0622775134852343 0.14434304184175 0.0833079271159823 0.041153831331547 -0.00343136872493577 -0.0970179802718931 0.021441801998287 -0.0468718175866778 -0.0194867426866947 -0.0159354254468095 -0.121844732737392 0.164521948292368 -0.165700473197091 -0.00441723936216599 -0.00177553689543589 -0.000112907959821828 0.00602140506625573 0.00892333998440049 -0.00459530301260236 0.00738069901363693 0.0124254686271456 0.0109436894154488
  22 917.853346158829 ""  5.41604414500421 0 0 0.00256844112249934 0.00980382966750311 0.00436377148742672 -0.00221940806662008 0.000985852455388021 -0.00329897757594259 0.00114700111687504 0.00401633463290906 0.00558600095032842 -0.00232894488986056 -0.00373016918443361 0.00357764764723644 0.00452198380004665 0.010517388398269 -0.00142850973212621 -0.000350458616846442 0.00425882813808529 -0.00333532858597379 -0.000377335954860925 0.00227321640334017 -0.00380881131850768 -0.00443134415025148 -0.0235893371499908 0.0268272212624658 -0.00288144629917109 -0.00832408685340261 -0.0076272173519018 0.00235923053022075 0.00390286445692703 -0.0247007984383566 0.00380596561923845 -0.0116346141365587 0.0145959679936003 0.00253696810651092 0.00290450913397343 -0.00157949563645026 0.00349010256195188 0.000298051035907723 0.00187867438294244 0.0539110005465201 0.0499746297160776 -0.0410591472911577 -0.0579279566891649 -0.0319065901195775 -0.0290368909621303 -0.0178500931692687 0.055124248271712 -0.00657485077266379 0.0507803687873838 -0.0127904703955212 0.0666481868051663 -0.205761102359618 0.328326760749237 0.245565120682618 0.302688657967122 -0.341071743351369 -0.0033714944711499 -0.149435315735041 -0.206331383011986 0.0222164694590218 0.0201689265406209 -0.203978379786549 0.041902234578225 0.0117139045733176 -0.282489715463236 0.125885766994707 -0.100339531257414 0.123350831187462 -0.201463968050924 -0.00285223264318647 -0.0110092746897983 -0.0087011313376642 0.0227249788618667 0.0207193172437263 -0.00336977236890074 0.0244675725309053 0.00923633620115355 0.00536003778815747
  23 918.456428237525 ""  66.1930798722201 0 0 -0.0304370947678421 -0.104801295843848 -0.039476493787394 0.0280301396521225 -0.0140593286914564 0.0377445941265799 -0.0198159222104738 -0.0379447113171164 -0.0629718221254894 0.0214979927208176 0.0461404159088572 -0.0396114972852313 -0.0341194413574846 -0.0978918689425762 -0.0269850320254094 0.0118728621035616 -0.0408106941363685 0.0506923885604968 -0.00130662017133024 -0.0286604783820786 0.0423817397782532 0.0644488202268362 0.236372248799976 -0.26818957412509 0.0450229941474266 0.113346264127817 0.0290379669894523 -0.00771913407874852 -0.063669000597176 0.276846419136276 -0.0293703705158494 0.11415973120069 -0.161059738592005 -0.0275723854364739 -0.0277184889317709 -0.000181503548449467 -0.0382312796779364 0.000849156718872832 -0.0219127871957127 0.0102941557197762 0.00238616472411436 -0.00378847565947462 -0.00997981537457249 -0.0015716671099061 -0.00483650390620857 -0.000746508858602046 0.00880306099414396 -0.000263544386864697 0.00659032044202287 -0.00310245621817393 0.0073225763287281 -0.0187494089951537 0.0225626992653272 0.0176992635745464 0.032617948125104 -0.0372558932201484 0.000934338635608711 -0.0039716908596085 0.00114157656234329 0.000872804876020435 0.00405994587079183 -0.0252207292499282 0.0105678408174508 0.000209616301489904 -0.0254678085650883 0.0118936407022953 -0.0095492167368453 0.00962547778033762 -0.013865360800861 0.028296401694248 0.0934005636981045 0.0989897474677681 -0.156899989701313 -0.157518691424029 -0.0321361541838253 -0.249036788731577 -0.0452596867220208 -0.0121141609187637
  24 951.887178838721 ""  77.0705533582975 0 0 0.0152159646333453 0.0580798018786901 -0.0570690867380227 -0.0135389042261515 0.00678586844192808 -0.0382675380802592 -0.0353744760385181 -0.0151613720998734 0.0951107253329726 -0.00921554972907436 -0.0278570592529898 0.0250818302150147 0.050767242383495 0.0760572548156962 -0.221367037099341 -0.0180688948510726 0.00412080500099596 -0.0339119559049342 -0.0293506241639444 0.0239853952081824 -0.0497844533210988 0.0558589854456643 -0.193785367584694 0.260668178041483 0.0439707005744484 0.0279876961175313 -0.14118991444296 0.0693189287887531 -0.126333570986394 0.0688286226918371 0.00344871143200509 -0.0487813289985697 0.105902302092022 0.00899761881479307 0.00545970136676049 0.0384976903296789 0.013785948636009 -0.00129742674221454 0.0144168433146509 0.00670414983009541 -0.00585302965365235 0.00132002929710623 -0.00400087613277164 0.0030449149477784 -0.00256606364432142 0.0005953022689938 0.00466056446540374 0.00259443672418297 0.00108635102135152 3.96669079474132e-05 0.000954751445277428 -0.00415261715518612 -0.0139081748516246 -0.00628151241932805 0.0154784479307243 -0.0115723107730385 0.000954748635875234 0.0217517735508013 0.0260451979024748 0.00125842420883594 0.000951319522340299 -0.00458494462783608 0.00255408038379251 0.000626542858543227 -0.00314635671579235 0.00184897157359213 -0.000919760100691996 0.000868674765652438 0.000604363189134446 0.0596780762243393 0.0390816617897512 0.00126895061157449 -0.218091039156827 -0.327706810225617 -0.146552684951172 -0.368955565622592 -0.271152901553193 -0.227284865598199
  25 965.301944982694 ""  15.580010460252 0 0 -3.32750447150296e-05 -0.000720680510143939 -0.00207762823546434 7.01107135901421e-05 -0.000856362944683134 0.000316813429159011 -0.000891575241132726 -0.00207947800702608 -0.000209910355427275 0.000155197296165786 0.00100108660212619 -0.000889304919303462 0.00113920293811153 0.00231598641389873 0.000713462542884616 -0.000545455110742497 -0.00185586796407919 0.00191203489715773 -0.0023775464192329 -0.00263384598211955 0.00125037551869267 0.00213109575502178 0.00543828345936211 -0.00559758423166267 0.00142541797331959 0.00294745211180088 0.00214280208920357 -4.49019761947539e-05 -0.00343758781807991 0.0104423227360774 6.51785506292927e-05 0.00117434744676027 -0.00105102472762299 -0.000681698914478525 -0.000831766997593147 -0.00158394610735855 -0.00175691419178086 -0.00043341645807889 -0.000147108525845747 -0.0944760014791154 -0.0666698122552198 -0.0126782598861014 0.084066015298602 0.0410950828111306 0.000652045064582395 0.0433537653989785 -0.0481236802563339 0.040428579807043 -0.0618644682451267 0.0969078854135438 0.000863498206089772 -0.0719309642263671 0.00289029951408949 0.0619836428504868 0.0666490688482986 -0.185076735129918 -0.0178454732503924 -0.00517177489451497 -0.320051494127424 0.0833594269068487 -0.0895827127250463 0.168223410256255 -0.298545144956039 0.118123926984153 -0.235772580015172 0.106103863526331 -0.00548707000354419 0.130217416753418 -0.288942331719419 0.00172774265927106 0.00318972054629745 0.00281881020392449 -0.0020919554539303 -0.00176158480210507 -0.00105122087959875 -0.0144147650376832 -0.013301529925127 -0.00930400358227686
  26 992.998502680176 ""  19.1234875796151 0 0 -0.0254225304529267 0.036737334421554 -0.00905924347630185 -0.0348673355641154 0.0160082047543412 -0.00281496127349979 0.0694698768845835 0.00189847921042307 0.0185519341123881 0.0652803346758926 0.00566526847898651 0.00150508947573619 -0.182688704055049 -0.190520564939171 0.17513953824961 -0.209455560005736 -0.289814089543131 0.0903288897518718 0.0550061370010522 0.0204427300666249 0.00389754714949483 -0.150234687085632 0.0042827170698461 -0.0313925064515052 -0.114480760254095 -0.211152349587409 0.283160374670421 -0.0995147530658257 0.190873623924339 -0.259189464833731 -0.106863827509515 0.213288185395527 -0.208542344011182 -0.089935437559522 -0.21483974856979 0.234134429116606 -0.144793816263528 0.00367928733577022 -0.0207264643515489 0.00190291210551798 -0.00211045235247086 0.000338394253054203 -0.00115192517647216 0.00144574244951433 -0.00109779632459839 -0.00090256954827582 0.00236947810386416 0.000363971945738351 -0.000214977995100712 -0.000615048392110929 0.00141401804336844 -0.0113627923982716 -0.0036839752515419 -0.00141754766461085 0.0202301487230457 -0.0100190290477809 -0.0021833459626663 0.0192359500125634 0.0139570992076713 0.000826889372927972 -0.000341220093598372 0.00059095532760494 -0.00212659511034791 0.00297033519505146 -0.00544601022361528 0.00323007279843603 0.00229804690721638 -0.00213557786044547 0.00118331141760239 0.0235305359194856 0.00100222041446499 -0.0174929469801371 -0.0665492964844725 -0.0955478064165466 0.00354891198267416 -0.128117162144927 -0.174678876402355 -0.132026585875895
  27 1013.40205932304 ""  2.0985898125176 0 0 0.0221854234571125 -0.0223632807020215 0.0621249247321342 -0.0280872486137427 -0.0898494992625147 0.0875889206306652 -0.00820743143871908 0.0873063331010672 -0.00645842893447968 0.00421103706461397 0.0736343857417115 -0.0822550107754859 0.0418750471289512 -0.0345413865002674 -0.0961263501399028 -0.0657083334257333 -0.155857782386241 0.110311837639126 -0.0535374918560053 -0.165487022322506 0.133834780815439 0.0158007118040258 -0.188250114031677 0.217402166621325 0.0178268229630561 0.0256462136321512 -0.268614119869512 0.0687007039040847 0.0146294475691693 -0.237180970994734 -0.0100733939579255 0.0966998655244435 -0.169408067890117 -0.0133814337193123 0.0426120999677709 -0.112869079881234 -0.0221499296207856 0.0308982485920827 -0.0625688264923865 -0.00122730072542783 -0.00022165020645475 -0.000424443149779462 0.00116728720894649 -0.000763384797277269 0.00024758387401214 0.00084659896680289 -0.00116866639318463 0.000801777994981443 0.000641148345153851 0.0016602646130878 -0.00082554778241659 0.014057241112414 0.000170691646009334 0.000715060934303676 -0.0154368192889021 0.00447091303845844 0.00207621571626141 -0.0128678696699372 -0.00802798993765752 0.000375064842047939 0.000140714301220768 -0.0032488659814597 0.00142362532504854 -0.00271797545498539 0.000305052692165164 -0.0011392852386406 -0.00409728380385412 0.00504610333130566 -0.00487394242508616 0.0169060810099708 -0.0150279537034025 -0.00622613742700012 -0.0629323766956199 -0.178256582720105 -0.22401039019095 -0.0341677287006747 0.150700786062666 0.0722464945800724
  28 1020.91652210037 ""  1.21176138593908 0 0 -0.0279500657582597 -0.0290112269745945 0.103244172590726 0.0127809396217789 0.0756361275663132 0.022107363490329 -0.0177419539975423 0.0323274463138969 -0.06535449295631 -0.0032939146663944 -0.063553168777024 -0.0109583740790938 -0.0875594925145792 -0.161217963211555 0.0264515402548276 -0.0439374607739738 -0.0403759990854031 -0.0498615248457515 0.315164860119751 0.351332047449424 -0.120686209725373 0.0315602164932176 0.0511483495598677 -0.0706444534104275 0.0272175929913134 0.0874526191053574 -0.13364178931268 0.0131112652122436 -0.0015092350907468 -0.0146091452991076 -0.0279298314724937 -0.0544952931941075 0.281286169858329 0.0329820019819432 0.0219625198659471 0.191409364585913 0.0258580070762798 0.223010585978626 -0.168695178379104 -0.000820108093764235 -0.000997891315767425 -0.000481578331070995 0.000780088839337578 -4.19254668657142e-05 0.000190776144704791 0.000396713808360249 -0.000112118974093634 0.000512821610461024 -0.000514044858744103 0.000593262009332828 0.000308156304705193 0.00222415280957338 0.00014631317629171 0.00101865398164659 0.00175102071282741 -0.00199366077799718 -0.000863083421266947 0.00371132822950615 0.00132513010224995 0.000740093279200411 -0.000747102045382492 0.00177603059580135 -0.00278424329351295 0.00129450174939397 -0.00269602175964986 0.00134809610617663 0.000242011422869291 0.000635352593181845 -0.00181542287020481 0.0221792920135422 -0.035337295053795 -0.0231822673832096 -0.0808971567049199 -0.214675723110586 -0.211666543568243 -0.0923447453290603 0.0526265478316809 0.00415225931652263
  29 1046.28274812989 ""  8.87546976146091 0 0 -0.00122296537096778 -0.00150262524380465 -0.00412395529615658 -0.000635740079165102 0.0071745349799622 -0.00855358769161571 0.000611380553134839 -0.00129692689775075 0.00172465164066693 0.00441605328340244 -0.00291746397803822 0.00730911976401292 -0.0066982833987801 -0.0122850051215523 -0.00941934729823632 -0.00611072672161227 -0.00262659293640013 -0.00588669860491955 0.000478349207271557 0.00356074784582948 -0.00611599852836923 -0.00237430387129442 -0.00190990060886534 0.00149869220301702 -0.00220221056963698 -0.00484389458967019 0.00492525076669183 -0.00141941425002427 0.000691682604829269 -0.00181320470857634 -0.00325990320138378 0.00678804104684814 -0.00982596323458808 -0.00609203882672627 -0.0197348852012493 0.0143180714714312 -0.0100640581712478 -0.00991971080894766 0.00984482452313725 -0.00485311503683813 0.00123962535715314 0.000437292509202855 0.0330462671900311 0.00127989328890317 -0.00405258322115982 -0.0340998080142722 -0.033968794273696 0.0327472905462763 0.0745164562685362 0.0502654116648984 -0.0398906528080273 0.291212538822816 0.00469988553722413 0.02361298161118 -0.428502881443009 -0.00308203120331465 0.114201718762394 -0.417057097949069 -0.214362069711494 0.0184666494543474 0.0525737549191775 -0.291437065783747 0.210916279343261 -0.210584101979955 0.0535050606787628 -0.088276058058818 -0.230645143028106 0.227732993942669 -0.138184171485828 0.00122865970972106 0.00183564147039552 0.00412346346584852 -0.00815051968520026 -0.0131198381109494 -0.0104028737159611 -0.0138220332107174 0.00436923601622323 0.00239822609852999
  30 1073.47803632586 ""  2.5301217232828 0 0 -0.0166395767767676 -0.0845227397747397 -5.27900334152007e-05 0.00724921768880897 0.060735922920389 -0.114974421629515 -0.0172198329481553 0.0458716507448912 0.00383291633268387 0.0486157202977774 -0.0129548658333631 0.095627312151906 -0.0588367945226025 -0.183982268536079 -0.111943304906021 0.0304332697297603 0.106891859716675 -0.0861708353093226 -0.0785377298897251 -0.0159403532083973 -0.0760422820896993 0.00375418245883952 -0.12520973550316 0.141639933046276 0.00210223998191024 0.00375168477193545 -0.183174359734431 0.0437652623595324 -0.0175554042753552 -0.129209684303123 -0.0185624907856392 0.0829457027322928 -0.213916058877858 -0.0609918662606252 -0.193287741443676 0.0963668474134298 -0.0769676534608441 -0.193267813170527 0.18172654012416 -0.00152952878995516 0.00212266386442967 -0.00223301032318585 -0.00246804332286605 -0.00242572463628577 0.00177949555515243 0.0069297127858724 0.00185941949793038 -0.00415585548283653 -0.00779128736940164 -0.00331967947074227 0.00386266514691996 0.0018918789482881 0.00846407202115889 0.00383304513555545 0.00656201629582131 0.00420707717618074 -0.00518003501846746 0.00657714311349951 -0.000636636272896052 -0.00375694679492125 -0.00618431702053795 0.0280691083885778 -0.0222150921173965 0.0207914106803303 -0.00714732915641488 0.00931801641444711 0.0206982236374723 -0.0184911566401502 0.00685284942806892 -0.00615944478551379 0.0152630581109448 0.0379685585180218 -0.0218662379092128 -0.061029151709136 -0.145665624351839 0.0765769876279083 0.292049724613391 0.197179095158311
  31 1132.92614770542 ""  5.47814964325566 0 0 0.0014233806875944 0.00825174422554775 -0.00491393247888069 -0.00131898564472215 -0.000574212878796998 0.00421666464392488 0.00233574062493493 -0.00559531018870798 0.00178640669215072 -0.00194186808400125 -0.000447125286208818 -0.00290948893149633 0.00173009901692505 0.00439846566982834 -0.0154363227168824 -0.0101895549548184 -0.0164476162933997 0.00544945692214498 0.00682779301789848 0.00357281575870645 0.00211838413982494 -0.00201807997747165 0.00728644720412391 -0.00917646501337049 -0.00126925849052907 -0.00447460585777121 0.0197622148039897 -0.00464488135885112 0.00179313115575473 0.0105298134763261 0.000632993410479209 -0.00407714081296227 0.00576972037272365 0.00106783220452133 0.00443652682123455 0.0032878357159838 0.00409541145773838 0.00947130467911077 -0.00813788774567761 0.0302652932348747 0.0343637808782307 -0.0766509611996362 -0.0374241072874939 -0.0232399920732351 0.0457836380177312 0.0911394105852653 0.0259159223382807 -0.00734653824880584 -0.0686018627581117 -0.0343579925066272 -0.000666411642046005 0.282292061306176 0.28008111863124 0.192294419878143 -0.435721089767039 -0.213308338610911 0.11169549583958 -0.128968006501303 -0.148158390258413 -0.00558984970273752 -0.03908474637541 0.24635977656668 -0.122076762825917 0.134647461502768 0.072507930071939 0.00563742773595118 0.163620845905992 -0.174639835628076 0.109524737295928 0.000247020546939201 -0.000967836231498479 0.00104995810068031 -0.00116289469497234 -0.00607241268457831 -0.0131952297248148 -0.0159876042562369 -0.00856035673872736 -0.00391175234384629
  32 1166.20688264292 ""  8.89259410764777 0 0 0.0507574503702375 0.00869485432028 -0.037803250187512 -0.0401455760352677 0.0242344100369053 0.0194389121633502 -0.00743351917535157 -0.0172071614390513 0.0106374916944413 0.0169541451283202 -0.0171222438589721 -0.0146785706024473 0.0538051953895494 -0.0210350666073164 -0.166358321707377 -0.105738642765546 -0.111568729517768 -0.0499434582081592 0.0797327865223642 -0.00918542882730647 0.0512817218576429 0.0263521573269436 0.000724924771916507 0.00452138449999854 0.00824897972082132 0.00806613243508964 0.0153156963096163 0.00914352050264356 -0.0358599044301598 0.0655987839605622 -0.0340945433385843 0.0360548998040846 0.0205606270752729 -0.00836217748261647 -0.0438783178836465 0.0923850382415722 -0.0358989536291132 0.0664029049050962 -0.0685148713486277 0.0531807886592503 0.00313225170769202 0.0458922254307882 -0.0384546559956961 0.00970062523478431 -0.0336164000011856 0.0705870740365237 -0.029605186737553 0.051869675120989 -0.0183270712801987 -0.0035240442437936 -0.0589481923786013 -0.44672509005591 0.0220048665452253 0.0364187587579707 0.0571810892035693 0.250449757480397 -0.0113189891024539 -0.236050916121189 -0.34054801003003 0.0719096347533664 0.00695751987091252 0.100981552439419 0.0197286961773164 -0.0397202951186409 0.204079008867516 -0.113534568158186 0.00393032660274838 -0.0384752188208044 0.0715794947170347 -0.0231793370955918 0.000412078197803044 0.0185421566068335 0.0277409728442493 0.0398158557217096 -0.0366380802553346 0.0706835241272338 0.0861293838287464 0.0775231839274239
  33 1168.61643472728 ""  11.5000720878755 0 0 0.0845872290108509 0.00574334382418085 -0.0811888295126074 -0.0647584474334448 0.0463167867336813 0.0439369443450212 -0.0064409651241266 -0.025823603002955 0.0244919941342007 0.0261016694282505 -0.0354791304816532 -0.0311771790647062 0.0896524188525164 -0.0502827471518789 -0.318700218364183 -0.169827651724902 -0.177382818231082 -0.10081690315499 0.149470522291658 -0.0202669562962179 0.10500002408131 0.0330506750870703 -0.0170041526470518 0.0273163938023243 0.00542912285713253 -0.0087217120337545 0.0357389635797623 0.016139770729893 -0.0513615407253045 0.0852713796394849 -0.062764053153567 0.0557081935173069 0.0619950151759715 -0.00461672205251276 -0.057061887569391 0.161668366559919 -0.0518469616051558 0.134781347557117 -0.137596737535072 -0.0433716572757873 0.00577625781856609 -0.0165037587112794 0.0214112293656613 -0.0119050621989872 0.01230616332217 -0.0334546529248693 0.0215812613524101 -0.0234844819249525 0.00795977429560359 -0.00107318919673942 0.0288092907708758 0.298153912268907 -0.0414434352057567 -0.0461764500077558 0.0655500405600988 -0.133797382275541 -0.0137355386442437 0.0750484765128703 0.167904106377533 -0.0372378021939276 -0.00268868699663012 -0.0445243293689839 -0.00553246855267051 0.0235045800356825 -0.098142400962822 0.0557708724034689 0.00250994501835007 0.011280519700677 -0.0255674441319218 -0.0461591084590064 0.00437789573928831 0.0354783520586255 0.0433515401926117 0.0822695585118843 -0.0279185169458324 0.141209646216199 0.173246671945924 0.148521678949114
  34 1169.41867512443 ""  1.36833942815802 0 0 0.00849857417713767 0.000201634091048292 -0.0128822799215847 -0.00622039691663731 0.00587035565904646 0.00723666606655286 0.00149514052286407 -0.00307221429012893 0.00424984574265794 0.00155867053284944 -0.00474640714768565 -0.00459146097950503 0.00857921710900337 -0.011523138197061 -0.0521578604377407 -0.0195881778987929 -0.0225378866176957 -0.0104380255611974 0.0221344680143889 0.00189477665187169 0.0121332376174831 -0.000235001621404149 -0.00468446667126885 0.00527605070915182 -0.00198561962759292 -0.00784786456035036 0.010340950299672 0.000743333008560932 -0.00252387506076943 0.00503601791481403 -0.00570259608424075 0.00225177193971409 0.0111220878272309 0.00060443660516136 -0.00328851271550328 0.0189692517618016 -0.00270963857163297 0.0206950512648584 -0.0197706963307429 0.0795015929877516 -0.0454194167589844 0.00121713745810629 -0.011691718741746 0.0297008569483967 0.031032216126641 -0.0235819569295328 -0.0273751566244347 -0.100502207014496 0.0106760474499936 0.0252091230606035 0.066421839750022 -0.345221111976085 0.0277042815859389 0.0471105689312653 -0.51734575281375 0.256853496424649 0.0800805016466148 0.219236028810636 0.0458971332861438 -0.091108343911541 -0.0242411749642439 -0.0850029398186023 -0.0955927609246203 0.0572504818556671 -0.237434706499137 0.132379692879352 -0.00500266391303624 0.0806074911021178 -0.167458307122287 -0.00611193278117196 0.00113754187340194 0.00459314935843286 0.00534265760991503 0.0107010414827476 -0.00430076177734497 0.0221880441966217 0.0284474370608014 0.0246415393047746
  35 1185.1018168616 ""  8.53187126524453 0 0 0.0862562696139547 0.0720702883891973 0.107518791255898 -0.0826744957040268 -0.0172171551369515 -0.0570826042835579 -0.0629885517037767 -0.0390365476346416 -0.0454399721507136 0.0503237757818396 0.0225128918822547 0.0257001595807418 0.120285776165621 0.149226539983036 0.159658704692963 -0.126437112326678 -0.0920630891354485 -0.021829140429472 -0.0612202148774959 -0.0536058721583859 -0.0290748378152937 0.140692528181541 0.138865282583131 -0.139097719332582 0.0885125961032149 0.212305632496277 -0.0822896568045516 0.00957766806482701 -0.116335930424628 0.266471740290601 -0.0278366632030314 0.117124587578628 -0.168154558312891 -0.0631562433937146 -0.155464797046665 0.0660973668875073 -0.110466293188833 -0.107933474195534 0.0831877377501935 -0.000991714409889851 -0.00105555480237733 -0.00514795052395065 0.00181600741377927 0.000480537475486056 0.00439089038700446 -0.00672485275428293 -0.00058974029160195 -0.00403041709584574 0.00221897613388379 0.000732160412262231 0.00321156318743938 0.0172647167174182 0.00782589825371496 0.00487851550011822 -0.018717903036849 -0.0142492062743705 0.00236383313503824 0.0428668655867964 0.0251030336350613 -0.00275628627962074 0.000113285587201599 -0.00947738856172348 -0.000499844500109966 -0.00102521828554155 -0.0117108159545063 0.00561680863402918 -0.00267579022889074 0.00480194863388282 -0.00535803163648654 0.00839226731321821 -0.0331053894093475 -0.028749607303224 0.0186562005180837 -0.0361078434455775 -0.0625875460489587 0.00174796797725274 -0.0514630920966886 -0.0413073416710761
  36 1197.52377422474 ""  0.7504968058311 0 0 0.00717365799851905 -0.0106272101346639 -0.00929992986355248 -0.00426217842806608 0.00604423110518037 0.00476782312044055 -0.0028454555845701 0.00475599450311846 0.00355795490745413 0.00327988022827985 -0.00522581893540377 -0.0028674743315973 0.00177999767027703 -0.0181248735966919 -0.00729346911732945 -0.00516968769703394 -0.000147282026126782 -0.0184323088341729 0.0132339474647608 -0.00688736721762751 0.0142662890764443 0.00346276969758201 -0.0142836377964779 0.0197055102443902 -0.000418370404450438 -0.00101475077035014 -0.018446272332106 0.00859835098104684 -0.00727736586579727 -0.00877426024931615 -0.00982118775995947 0.00918129174706774 0.00312853471029535 0.0030287295332294 -0.00132618923023369 0.0200620564735926 -0.00125244291615644 0.015617191802249 -0.0156248804730204 0.0112583932319003 -0.0215693001597443 -0.090403824379081 0.0162703960349654 0.0265177465234764 0.0160173930028648 -0.0420555857281324 -0.0559754810336498 0.105488867821458 0.0213534623062562 0.00719381858794931 -0.0645964668258457 -0.250217322517581 0.255767819945385 0.185213454488714 -0.1163333137801 -0.290717749998015 0.0137188520474418 0.428629475516351 0.228796018769485 0.119911749397162 0.0307071671258757 -0.0146440172849602 0.0838075239032917 -0.145904384404724 0.19106597147051 -0.134755681870643 -0.0967083018676251 0.0416227035583936 0.0670973823856158 -0.0062642711894651 0.00399383723741334 0.00288553306315014 0.0143010395363112 0.029949036537276 0.0106706922010796 0.0235042888861841 0.00389527031454403 0.00671019110464797
  37 1266.38720523036 ""  6.75765041511057 0 0 0.0303516720905164 -0.0865820780234815 -0.0118525219665241 -0.04196189751089 0.0259935538159353 0.031181541127694 -0.0396982862084718 0.0540701088312455 0.0090553875667412 0.0499992183379265 -0.0341187098536606 -0.031145605193073 0.0133949260880779 -0.00416678188293214 0.372748321709217 0.105075873032379 0.245374508865783 -0.253617496400902 0.0142685337956585 -0.158534389480874 0.156162204809557 0.0488379114836363 -0.0822310994648065 0.133448029111602 0.00863829467293085 0.0460276944383142 -0.199194225511459 0.074476120128912 -0.0664460043528234 -0.0727026592604033 -0.0693327107825579 0.0950749609305578 0.0456194586993943 0.00256534950046469 -0.0810137532391309 0.187816092867873 -0.0852335002219843 0.0968092013282609 -0.121550127869211 0.00401666606516075 -0.00388190834092167 0.00301551768474717 -0.00124485097291597 -7.34774417465227e-07 -0.00112563378819775 0.00494016300690599 0.0119434742007963 -0.0056503509661127 -0.00312224753270944 -0.00200126558955115 0.00337972264511607 0.00151765040096571 -0.0187289823602347 -0.0118847692915238 -0.0229791250712751 -0.000669235730947697 0.00935937999079422 -0.04896446197423 -0.0200867258665191 -0.00692021149420774 -0.0017670566467757 0.00423377248644568 -0.000449530108358479 0.0152194107374705 -0.0116513268039036 0.0088720447971883 0.0118777490785798 -0.0101851520884227 0.00438372697940631 -0.00739886625267716 0.033742721735083 -0.0229552519504033 0.0292060984860627 0.169579717541627 0.284979702734673 -0.0281237670078677 -0.260507606502203 -0.176249158519074
  38 1296.24141474406 ""  7.00831285112181 0 0 -0.000264363210652861 0.000948394994315902 0.00459195847687747 -0.00228240328700272 -0.0033051151106928 -0.00110631933564734 0.00253394676020193 -0.0020236544657191 -0.00116960687656128 -0.000297698210519791 0.00278363579304615 0.00230012694214042 0.014217334758167 0.0169200485314349 -0.0306460094730037 -0.00517917460262666 -0.0074161087173069 0.00717625391869068 0.0103281280385411 0.0232762193981695 -0.0166059220792134 -0.0014705011234147 0.00479926300121341 -0.00743578045348213 -0.000211190406988347 -0.00242585228021491 0.00939068403455626 -0.00304553407580492 0.00401608988187047 -0.000153141600353443 0.00188008540639615 0.000999076506864558 -0.00763915568444435 -0.0020213916578699 -0.000729417686091473 -0.0088594441201391 -0.00168881923480336 -0.00767414816300971 0.00836298527955641 0.0112567075725389 -0.113163748508144 -0.0408381752966395 0.0522585650859618 0.0075840634321712 -0.0261423588371252 -0.0020982659173927 0.108388347972593 0.0512955653686391 -0.0126515984866745 -0.0250933979108071 0.0230198152034564 -0.277044785852382 -0.0896633917105015 -0.0233096401580403 -0.123532771989201 -0.123244216488997 -0.0115123586217447 -0.503242590389173 0.426985189452061 -0.050122086521392 0.00120984519015375 0.0708491592897475 0.0294344878097976 0.0819081252069094 -0.0170105356382484 0.0414237059327835 0.0202218586238734 -0.0371370493891141 0.0345314592740785 -0.000548654925649646 -0.00194718106488609 -0.00254075860789381 -0.00223912520060013 -0.00138814697452611 0.0102519379396777 0.0134420637892666 0.0201888077543758 0.0123412555433015
  39 1315.46718864464 ""  2.58375318390828 0 0 0.0842670470395871 -0.0284791997303035 -0.0374829826185724 0.0350123540904098 0.00436506072356024 -0.0199277462365485 -0.054459770556243 0.0280922130898391 0.00731131300521134 -0.0487675697767316 0.0322809318845265 0.0181627088938945 -0.134272794475268 -0.357775490733876 0.217104722323933 -0.195456339381035 -0.383193164289949 0.305098341856108 0.10091347443205 0.202842660831585 -0.144896476983456 0.110422647971889 -0.0464419539994231 0.101952875788727 0.00102725282661593 0.0508672666623679 -0.127245140643568 0.0911808916485313 -0.128400100787573 0.0174246142955556 0.0740026269673451 -0.106122259034537 0.00886019974552762 -0.0131583770495096 0.0634538314041083 -0.130487951240884 0.0882185996584288 -0.0846654743853445 0.104648592806676 0.000424330834436584 -0.000318838649948149 0.0013443868896609 0.000173335836632842 0.000314648230850818 0.000224150499681271 -0.000213554432364771 0.00452206117977087 -0.00299070030260545 -0.000493897712174353 -0.000795156741810805 0.00102748690198606 0.0046925746598064 -0.0108607507579296 -0.00914005924347946 -0.0070820709888602 -0.00732880399187168 0.00494256070761389 -0.00882079475767501 -0.0102305271829823 -0.00150255389591622 -1.74693158212697e-05 -0.00153009379866004 0.00267354154107726 0.00527986503877156 -0.00330317044813148 0.00271548396603631 0.00387421902226784 -0.00316312037975095 0.00130711902429915 -0.0289923840983478 0.0239051547949379 -0.00425354288186132 0.0393684400471682 0.146939089739746 0.162636924964078 0.0521485669841598 -0.130537256386191 -0.0729168516934809
  40 1338.43998122178 ""  2.9073114136759 0 0 0.000338461780086951 0.0690348554880006 -0.00814918335944757 0.0678387120872673 0.0659035083899137 -0.0252983513290533 -0.0218830605572126 -0.00729541343465589 -0.019110812022741 -0.0215498045149115 -0.0341811217811878 -0.0360001735681652 -0.231719240154178 -0.269167462666531 0.240224420151228 -0.0183593929789228 -0.0765028004084116 0.0432911721142052 -0.309652250226773 -0.497410467778336 0.298884623233872 0.0190677274717842 -0.036193573636277 0.0241292615273727 0.00120273198374113 0.0505571961183421 0.0306446071065478 -0.0109766045835524 -0.0267864043564337 0.151280572750729 -0.00183969056310848 -0.0717551606562611 0.155645074825238 0.0269387508915815 0.0477232941846621 0.10963895335042 0.0730923892508758 0.0431156179847278 -0.0664834619221258 -0.000566871174647 -0.00580518354094349 -0.00234347191284474 0.00250736484138594 -0.000262068936201556 -0.000848023475744496 -0.00058442842741173 0.0033398295319719 0.00211949800405805 9.21982464439612e-05 -0.00163630069512646 0.00184610055590921 -0.0120857939792545 0.00224767380789554 0.00558955391466723 -0.000516270250592224 0.006101587214522 -0.00594362925293164 -0.0202999768028487 0.0245075933427011 -0.00298115047339461 0.000432777707545614 0.00619156325801215 -0.00142877862626675 0.00162256344741783 0.00207578143592272 0.00121943320684778 -0.00304373959727683 0.00172258673103054 -0.00265427399957794 0.0123642366775298 -0.0206025078821673 0.00986601829269446 -0.0135665035305217 -0.0986801483475773 -0.150821158742834 0.00610007976880246 0.118674526377676 0.0812783603003723
  41 1387.1581861301 ""  5.42634549705688 0 0 0.0316066914641607 0.089511434344294 0.00610861544540348 -0.0188779515933915 -0.0872593577989676 0.0322163666876959 -0.0132062338039359 -0.0246764512318286 0.0109053508149834 0.0201412714216577 0.0151072924402564 -0.00300579614109439 -0.308357963482264 -0.583670512808167 -0.186847408699819 0.246445090301862 0.379870434909743 -0.128547827753147 0.0648043392798785 0.0840221360559281 -0.0696227861453955 0.0601407544621331 0.0637381719412304 -0.0410931588030916 0.0558563402069587 0.0951052752743685 -0.0183173289637004 -0.0465005539776649 0.0213693530984374 -0.0296108211340802 0.0222954061826719 0.0131025900142529 -0.0345476994267527 -0.0323205340140694 -0.0765156676700939 -0.0114799388329731 -0.0571842351041409 -0.00377587043060559 -0.0035551922614687 -0.00028518455391922 0.00115019679392037 -8.7973781217366e-05 -0.000100562614761351 -0.000391423020236074 -0.000304994258113954 0.00130029136510781 -0.00409727451448757 0.00111113908430497 0.000251212828544074 0.000273942766333085 0.00144658431297087 0.00129753031354881 0.00544807501018595 0.00432574200373105 0.0053408509340007 0.00508107638869079 -0.00238800520665718 -0.0129514202615332 0.0158984023424101 -0.00391510102249378 -0.00108147101232568 0.00315587111373731 -0.00876956550429228 -0.00477992816088082 0.00338536124203779 -0.000487959021664877 -0.00283479692831336 0.00383268098017306 -0.00687059990386428 -0.0200897944308899 0.00816461252793899 -0.000856318623345919 0.00207781118053371 0.0304444526954353 0.00159103972708565 0.0392723415619559 -0.0487698443273517 -0.0229194443045208
  42 1407.6827339278 ""  1.76060415186257 0 0 0.0051553605821544 0.0270192716167222 -0.0729451417338019 -0.0204070826968328 -0.0346000640447604 0.0284711486974598 -0.00862712502869897 0.0304954210081217 -0.0454811031194489 0.00740829846860236 -0.0151234250966195 0.0362081001375621 -0.0482612299023172 0.0600311185637606 0.36969445495093 0.048970233777871 0.0835132736112573 -0.0974757017251034 0.0692799772785718 0.179082743715423 -0.106157974542176 0.00259897335734493 -0.225820860975516 0.178461569552836 -0.111509028163865 -0.0762880969238365 0.198557763768122 0.076092237946518 -0.0878378519164711 0.268893413942011 -0.0407319172011209 0.0642000676525774 -0.172968953601063 0.0432281337905373 0.0367488425856998 -0.152528513177583 -0.0303665316304018 0.146130439954163 -0.0713541225507931 -0.00244623547027909 0.00917979071531394 -0.000195790943834244 -0.00579406756024069 -0.00255440994599632 -0.00259372299865995 0.0118564487148613 -0.0317849675361957 -0.00227665664675734 0.0174898110345614 -0.0278179071325298 0.0411042813937733 0.0330145105691377 0.0519614455763516 0.0433702806174633 0.0388823915476216 0.0576816952527003 -0.0206305179648812 -0.0720969438591247 0.134819426282626 -0.0399372509870871 0.000546602613928872 0.139024022676374 -0.203626123720911 -0.120251995348357 0.159968116310619 -0.0354680833889695 -0.110771833280775 0.0923078321431569 -0.167669779580634 0.014921141344039 -0.0232138864814123 0.0187641619429515 -0.00877060150992206 -0.0924846767323554 -0.133665559207107 -0.00939846667873388 0.14765516890954 0.102927172315204
  43 1408.90490808487 ""  1.69509193822346 0 0 -0.00174335910245102 -0.0195895388316421 0.0387804743041536 0.0107543494098578 0.0217756517947836 -0.0163329293071367 0.00317293856787128 -0.0166195577074081 0.0286437384790059 -0.00429435508551618 0.00574067272213377 -0.0169900378185068 0.0366283520949963 -0.0169745405491599 -0.18469476440102 -0.0351197420466815 -0.0572676783236091 0.0588578304623926 -0.0341440043400921 -0.0977263630181419 0.0594422304799412 0.00224862141366834 0.135040969376727 -0.10319012211958 0.065659121488283 0.0447137446050254 -0.125401813065505 -0.0400425802516892 0.0461772958094155 -0.165320631739047 0.0166039273800236 -0.0295859521283301 0.0834275687251855 -0.0174180224814785 -0.012703769215538 0.0718728909400403 0.0157087227995679 -0.0658756014382189 0.0317109072758578 -0.00256671649081529 0.0189991456781906 0.000956451649877783 -0.0118586704210913 -0.00424610797590896 -0.0042774702455668 0.021785556047242 -0.0568530153289714 -0.00455819457780077 0.0313499967869122 -0.0499276916074698 0.0736729451310189 0.0626695451039834 0.0895067090434208 0.0729409277805115 0.0666806129158088 0.096153671815657 -0.0314805055330136 -0.125650033054691 0.230794246553291 -0.0709415804745383 0.000130129242473992 0.247416250204138 -0.370416675805729 -0.220307743266772 0.289766177243369 -0.0652208705061619 -0.195921704275515 0.163436221973976 -0.300234964219367 -0.00746024871474045 0.0138363485167172 -0.0112880232575927 0.00334169807523604 0.0542714180962293 0.0883556619191099 -0.00526016143167237 -0.0932976990501117 -0.0653432741555978
  44 1420.64625598717 ""  9.62158084911785 0 0 0.00305482508026004 0.0190496518989632 -0.0542644737456153 0.00344809856474117 0.00496479118474805 0.00621120014949099 -0.0182751322998376 -0.0486126893498998 0.0869025296637735 -0.00587314070133016 -0.0479839558232102 0.0528446204776229 -0.0290407646912709 0.0546497585095283 0.252973934638372 -0.0168429285931059 -0.0322377395279016 -0.0128714988217545 -0.00968175192079845 0.0159108693985489 -0.00478853359577074 0.0289857161232464 0.305328373636599 -0.204584712389563 0.160343462210031 0.134964448359887 -0.31768582071776 -0.0853265595997776 0.0565295847787186 -0.336721395866758 -0.104001263166662 0.103874703141497 -0.239382299475133 0.121401092038343 0.151050217972576 -0.228003885363082 0.0086554859944113 0.265925586704128 -0.140359829495678 -0.000500672069138948 -0.00278619159384325 -6.58496575209891e-05 0.00158418466769507 0.000206964699130575 0.000300763852825901 -0.00194908717392017 0.0053403716858324 -0.000715297666686955 -0.000720068958122237 0.000116032780860218 -0.00224714827167354 -0.00516458133282058 -0.00723574276684631 -0.0046168822252002 -0.00443402754288583 -0.0032194757772347 0.00049658966479269 0.00374751030646999 -0.0130561660996113 0.00304524501262584 0.00202773977372749 -0.00225405042462195 0.0177877029274632 0.0119072807510767 -0.00986417958189243 0.00295941576601073 0.00143178633698609 -0.00359975163644423 0.0102755468408277 0.00848698595097792 -0.0155902592021082 0.0131951238691356 0.00401357788585551 -0.0574164040897558 -0.108110340193875 0.0167576628086934 0.0864118881788578 0.0657498672243416
  45 1429.98570540514 ""  2.06753681460323 0 0 0.00596299331624808 -0.0156020189501057 0.0817360563880353 0.0142604510880121 0.0231249264921429 -0.0303934763085348 0.00742088826986666 0.0179203263245667 -0.0441084468584803 -0.00174290690411606 -0.0651386843042014 0.0669270396316143 0.0116734626438717 -0.139817557007738 -0.338524936826749 -0.0299081161416147 -0.0428363399845373 0.0628558581871974 -0.066175038286292 -0.143569611706613 0.0688902851129868 0.0124896920638787 -0.112176897086885 0.0688713029888273 -0.0549480842569274 -0.0317811364214608 0.14142043324151 0.0268744336096689 -0.0110359135241582 0.126003630350685 -0.164053327157718 0.168211504936045 -0.29010382247577 0.175789688773858 0.216080310513474 -0.290397405071484 -0.0117428237078073 0.32510379257962 -0.174060003491833 0.00092159759450347 0.00100949831176701 0.00129044214288672 -0.00023170937590013 0.000218253250908221 0.000340357569862974 -0.000137598286795901 0.00180536031382395 -0.0011098692930045 -0.000220784598413645 -0.000715734288189699 -0.000743686439414653 0.00011717915806993 -0.006947256729362 -0.00664923324262843 -0.00301312860768856 -0.00646565052022057 0.00424706624623771 0.00234585519439207 -0.0130777039870649 0.000913114910224904 0.00181497716642828 0.0048058027344942 0.00692864881162758 0.00583625670037936 -0.00200863273984234 0.000874121229418728 -0.0034774963997513 0.000707807029927646 0.00204584785477172 -0.013728381800906 0.0227447127763898 -0.0215161442580293 -0.000574867200475729 0.0890772341760316 0.155170543746834 -0.0237342626176793 -0.166103581789127 -0.121253811586846
  46 1443.82951013693 ""  18.8908651925496 0 0 -0.00138638325014663 0.00269072672719658 -0.000152826374953269 6.48451664936197e-05 -0.00181669358143661 0.000630984531451354 0.0016331052643582 -0.000802407928744734 -0.00100784508360105 0.000779992772479947 0.00215964401368726 -0.00136524344485922 -0.00571225656332373 -0.00675602038762067 -0.012252721479211 0.00602561720071737 0.00883460405340319 -0.00309694001914222 0.000206407215224422 0.00143785021374261 -0.00127134375452187 -0.00674509128330906 -0.00406986283961415 0.000297593918741808 -0.000155576638389426 -0.000912886333883466 0.00453083262281055 -0.00425342228098424 0.00488081732203139 0.0078835853243847 0.00675648491062333 -0.00644968876504122 0.00999485390008688 -0.00731294949126522 -0.0116673063073614 0.00123606245386151 -0.00731425304304388 -0.00680887483838346 0.00303923212459283 -0.0028652977743197 -0.0359742584680618 0.00570089140453196 0.0227572147105365 0.00818831733563918 0.0104203678365185 -0.0492789364864806 0.130542726262627 -0.0260517297131155 0.039414304139455 -0.0884784894387038 0.0144336953089147 -0.0558122615775923 -0.197673805908105 -0.156063733474081 -0.113682780970939 -0.16369611282408 0.0600755958737592 0.241766758883391 -0.433499432877526 0.0917356111285125 0.0835684349789506 0.325223526546592 -0.0181652930097082 -0.0727951781953702 0.163247744853734 -0.0613262895657201 -0.291940763174685 0.103204162778294 -0.00913099475559961 -0.000427234355318673 -0.000732709412745465 0.00132464332586151 0.00156416492931012 -0.00344651838135345 -0.0151948560753736 0.0091753765997432 0.00929811720595025 0.00694196626493175
  47 1487.37505197612 ""  3.06617565705209 0 0 0.000369742880551448 -0.00312079448397031 0.00771856446594661 0.0280199377745357 -0.0032647248368948 0.0367780189213219 -0.00797861597365255 -0.00529281891420774 -0.00539760869399107 -0.00642650491260443 -0.00294672100632257 -0.00495825964516726 -0.00165067056071082 -0.0181397280257583 -0.0316835452793747 -0.0446008949873135 -0.169303447957311 -0.363534581687697 -0.354573831408566 0.16046972885658 -0.129017856283859 0.127825852111212 -0.0166241447139424 0.0379938919497185 0.0267511485577206 0.0919998806750035 0.0975619825793311 -0.0244090222357585 0.0212445609385516 -0.0763225304978525 -0.0332351705348613 0.0421504284675333 -0.0605407886902086 0.0413055773827456 0.0840130546294928 0.111301430791842 0.126811655220778 -0.0410795116320973 0.0367262505632465 0.0044678608031599 0.0056733440731593 0.00215994414669692 0.00116208768833924 0.0018383568570082 0.000232870644918722 0.00872262575051462 0.0245107411900501 0.00485486298594535 0.0229624506271365 0.0207865238604246 0.0124863264219709 -0.0538372329008232 -0.0792943845635376 -0.0872700819546916 -0.0369541572150115 -0.114524083010323 0.0407706846907807 -0.0105364717951576 -0.0551047150580082 0.0161863653045307 -0.0655816058420128 -0.185836365799963 -0.389295797886362 -0.437207623879865 -0.086278803630897 -0.0430744581187116 0.15443703889511 -0.11457787905993 0.230098638939938 -0.0022606943688677 0.00020901083014731 -0.0040464221509136 0.00290909241212252 0.0148182500616464 0.0275503632188557 -0.0014645655808003 0.00122679685619121 -0.0036276886959436
  48 1488.39362255435 ""  3.12346556782614 0 0 0.000140669055368188 0.00541013980505645 -0.00851549690321285 -0.0319868015918022 0.00248859068720258 -0.04120181071763 0.00980699355292655 0.00494155410186466 0.00569094734008235 0.00443441894149548 0.000975841473117965 0.0055297216622916 -0.000423255949342639 0.0173775499371409 0.0348415024250694 0.0502365791449161 0.190307409273687 0.402676768722966 0.393224587114704 -0.178411938126879 0.142161543040692 -0.154319931939427 0.0149529439580373 -0.0429229609159997 -0.0262001658238227 -0.0997060612725003 -0.114558353755185 0.0200216599237249 -0.0164441337061461 0.0949220851994315 0.0280944603755462 -0.0379057525884632 0.0419226926206912 -0.0343671145299187 -0.0700992668685437 -0.0996439997104389 -0.10366627949163 0.0448564998104688 -0.0366417186046215 0.00328451272634058 0.00219461294787729 0.000599826919662241 0.00141913664777284 0.00127557932720126 0.000284285161267142 0.00747162706513762 0.0236817032768468 0.00495616041440952 0.0210677249367596 0.019498971642637 0.0106787258882414 -0.043917708705324 -0.0624260446563797 -0.0674123625817668 -0.0306735126887675 -0.090540059769631 0.0306488337164774 -0.00700992486632282 -0.0467859269597178 0.0158043031928198 -0.0599968764333941 -0.171546302798313 -0.355430094666283 -0.402187124757028 -0.0850550793892326 -0.0386560409453658 0.142341690193964 -0.106866537570811 0.218627206008316 0.00218466070690606 -0.00112111740358789 0.00431853162807535 -0.00283908412054173 -0.0187560990307462 -0.0367220903898261 0.00949991320423402 0.0075996027503198 0.0109366156212694
  49 1501.35116286768 ""  5.45047300814914 0 0 -0.0258067130515951 -0.00543943484781823 -0.00861103564588123 -0.0118681743597858 0.00324786479315333 -0.0175354148494677 -0.0439672303042349 -0.00850417149865082 -0.0107661555953967 -0.000565883691370105 -0.00276845170646762 -0.00468175068813922 0.0121888004976085 0.0712427995085709 -0.00511298033699482 0.030188839995822 0.0990884395852948 0.180660183264212 0.177130236796847 -0.0911599303779316 0.0752818197735593 0.6418443365674 0.0485516981228079 0.100654669531913 -0.0194256319436319 0.183301067324853 0.460063820402297 0.0973562743181513 -0.1238195177626 -0.382919082363346 -0.0134920153704787 0.00765005631949281 0.0254207386225759 0.00664712318899597 0.0115038662733039 0.00902313988501416 -0.00872476181507888 -0.0150056776148594 0.00229586844001669 -0.000248400725736416 -0.000641555910176602 -0.000380525242031931 -0.000406918310734956 -0.000263864607631654 -7.15409937521339e-06 0.00177042305941585 -0.00140222119538734 -0.00054448031490107 0.00296217349885263 0.000726993192928783 -0.00348863196035629 0.00294486785513047 0.00701543785858165 0.00740107302492303 0.00191779372024634 0.00964193098034352 -0.00341548879998739 -0.00100213871907967 0.00299895938966628 -0.00165149761424026 0.00602914278938972 0.0331280277671161 -0.00228485440968943 -0.0193501170895617 -0.0450277994944459 0.00537177022970174 -0.036112735171332 0.00974600151684026 0.0462566109298187 0.00731774461127939 -0.00417736351158756 -0.000329662995015906 -0.0199968756980972 -0.0295697990821589 0.00704859330948671 -0.027916320163855 0.0589384773059788 0.0284089161862533
  50 1503.86955714314 ""  6.17336642944704 0 0 -0.00258157895464362 -0.000198587162898421 -0.00131513319100898 -0.00158655417498167 9.36650625130612e-05 -0.00220810774367463 -0.00301933926320786 -0.00228509493550412 -0.00172031011854466 0.000120007769504311 -0.000746498967096936 -0.000357272072425155 -0.000117538467138985 0.00540302058049449 -0.00171068385321683 0.00447484777837912 0.0133251014722235 0.022034404052164 0.0222525230482383 -0.0110842820109465 0.00887869590883506 0.0517668499553019 -0.00498174722511003 0.0140062584685854 0.00660129210636616 0.0301521275737894 0.0422787319039233 -0.00541663135307469 0.00361533787640845 -0.0291252116021083 -0.00379410916971414 0.00342249472312105 0.0025068315948723 0.0024177010245231 0.00326835152042246 0.000451145676248875 -0.00222740648703231 -0.00139334152072164 -0.000334598509903528 0.00206281884354494 0.00137315344698061 0.00262022536210788 0.00705136847116669 0.00354856599288182 3.41290683431171e-05 -0.0240261947798343 0.0317167408308894 0.00919434482857393 -0.0273861844953978 -0.00928170588462253 0.0378455628929505 -0.0540428306569202 -0.0904771725656535 -0.091582259190967 -0.0326739668553104 -0.124757996155752 0.0419912522466032 0.067402364905664 -0.102029379839469 0.0434697304231612 -0.0737885463611141 -0.401533216653535 -0.0308672345888682 0.140512797124533 0.509853095196021 -0.0769617320145012 0.428216551935901 -0.132108147692688 -0.47625493038126 0.000450570010710448 -0.000669462533763097 0.000384337082576869 -0.000943660361281784 -0.00383421027664955 -0.0055229227897644 0.00293690178925921 0.0100093327105635 0.00625409989968293
  51 1508.35786726497 ""  1.37013559402887 0 0 0.00414888882774017 -0.0283122529898247 -0.0127851856666698 -0.002824653665074 0.0116367816304692 -0.00173324793390257 0.0120838897244309 -0.0395568913401348 -0.0218028267049724 -0.00384374936542226 0.0112924516580827 0.0112981877012267 0.0265185826206443 0.0229621724625531 0.037421459203227 -0.0173472502944062 -0.01527088377786 0.0577513924133702 0.0629796253014325 -0.00647116236114658 0.018833752785866 -0.0449080156810805 -0.299211706596082 0.202045856932679 0.277295432029704 0.499587412563285 0.0746253101867757 -0.427032366379296 0.443808449589139 0.0533591649645997 0.12701584515948 -0.13772316779291 -0.0372600859692305 -0.0936845488860489 -0.150890610823369 -0.0662178946181359 -0.00760572952622519 0.11220708705179 -0.0561844603814156 0.000492769323748084 0.00201999486969751 0.000308485539072583 -0.000732189659444338 3.20388532238211e-05 -9.47519846745994e-05 0.00164853110480449 -0.00311254391804875 -0.000208452865918908 0.000379906035432188 0.000805361500852795 -0.00110812048329251 -0.00128517081662702 -0.000638496388822597 -0.00275280465608551 0.000137331925441012 -0.00397287502970368 0.00205306981077389 -0.00343016239522955 0.00816562346212348 -0.00232171665905345 0.0017493302856359 0.0107325351268197 0.0016394429059812 -0.00196098708230276 -0.0144924891425973 0.00269005721559911 -0.0111814291462615 0.0040159575713449 0.0117243890727117 0.000163541972739789 0.00361929750763284 -0.00148234841065919 -0.00031397583929731 0.0175349577636365 0.043039061915935 -0.0214993937497 -0.00262775603342688 -0.00839737681315787
  52 1510.53060904754 ""  12.0668222756326 0 0 0.00835698627511738 0.000224758152392294 -0.0124365129146969 -0.0213575400916336 -0.0233784176748355 -0.0183188542649816 0.00576155497094098 -0.0107168911002305 -0.00510568143506306 -0.0101959386564067 -0.0300200828542305 -0.0315137512425918 -0.00408262208510267 -0.0128505374014073 0.0423440388147039 0.0298067873575355 0.0821559184545301 0.147735222403295 0.174477504289576 0.00793729053213939 -0.0148174854884349 -0.0764706679434152 -0.0945857362583214 0.0516061058315541 0.0777256941102887 0.121724200333182 -0.0236871711925033 -0.12741344310854 0.130904553708229 0.0670687666344426 -0.338896390828123 0.359199044628876 0.00297605734118457 0.269520725219418 0.472089321404266 0.293251866995126 0.203475630760194 -0.3217023492585 0.188964000366115 0.000422113867221246 0.00222485561605656 0.00110199419724645 -0.000670901664245071 0.000112334238793779 -6.33781869453612e-05 0.000843085472382405 -0.00256711811113275 -0.00126284444066842 -0.000342982542295571 -0.00100770993871464 -0.000526995821172647 -0.00129609064895492 -0.00445370853255258 -0.00598795926491701 -0.00182881697454999 -0.00426035106328942 0.0032513185470406 -0.00561851133056895 -0.000238540111230081 -0.00319474910455586 0.00423094271634995 0.0183306818631515 0.0152891492241101 0.0162317215729246 -0.00383644290724865 0.00316419998556474 -0.0172593964998547 0.00959075799438194 -0.00544338357987975 -0.000751420670447014 -0.000627959188208728 0.00257306150531794 0.00185822692307048 -0.000575738483449133 -0.00495431756800344 0.0132410412859419 0.0243226119774394 0.0180994448625932
  53 1516.16263326556 ""  8.85785626703763 0 0 -0.00277204982517184 -0.0044987333849693 -0.00603055632882505 0.0300981902976996 0.00206623326012278 0.00431773611760743 -0.000519128317735562 -0.00413181960456375 -0.000714033136272067 0.0466449323777882 -0.00398801547270131 -0.00540226510526892 -0.0114280710559884 -0.0174599666753798 0.0158646522043272 -0.0181715868833013 -0.0950460967972366 -0.0401890949301972 -0.098648238225157 0.0441755095458214 -0.0428960071157722 0.014285786770239 -0.0287973435139157 0.0253465838506469 0.0315422343527476 0.0609342367027728 0.0152466016054795 -0.0448981515255922 0.0455289262901584 -0.0134589182050444 -0.203429993085883 0.217332157541531 0.469117679354868 0.0809025864716635 0.0562447784151788 -0.382894817544949 -0.63518980527897 -0.183449953788257 0.025191506291907 -0.00272611471051479 -0.0121416235904625 -0.00394854102806721 0.00148106090849989 -0.00103055707568565 -0.000128310205203884 -0.00293611766891041 0.00909589326217709 0.00136044622613713 0.00140704971642369 0.000112071410304541 0.000404869100921523 0.0217963938851657 0.0364956500658316 0.0477631866403537 0.00880929634360144 0.0553855529785828 -0.0232577077679406 0.00982007650128773 -0.0141748692384481 0.00717555687988774 -0.00409384848814032 -0.018728297674216 -0.0210496836941636 -0.0262728217265783 0.000366435401970167 -0.00453165153903616 0.0168725860227443 -0.0124391066375176 0.0154577073947371 -0.00126136213956168 0.00161694207903371 0.00303228708381388 0.00721691711461869 0.00300708621928751 -0.0237821355349563 0.0209929456838364 0.00509005183227538 0.0100165258884656
  54 1528.31751687077 ""  3.94522459957902 0 0 -0.00102570598222129 0.00178438340072593 -0.000435763041638018 0.00331201069208906 0.000881312393658838 -0.000424435753653906 -0.000436230495333494 -4.31442211233597e-05 0.000481065197352029 0.0058003827150902 8.07904538654729e-05 -0.000620648697530109 -0.00299617437867264 0.000969445561254997 0.00657179306450317 -0.00103024050969081 -0.00721667229882037 0.000936321862836239 -0.00902494174186311 -0.00400131612242056 0.00139687086064549 0.0019452638058995 0.00527204645399025 -0.00331498049648577 -0.00247234226874626 -0.00462764445216854 -0.000704511112381787 0.00438413804868098 -0.00529559107317709 -0.00129460132706069 -0.0160847685630237 0.0166058424113948 0.0576150364658862 0.00283709470459359 -0.00490175574435068 -0.0486958306153073 -0.0800354845170837 -0.015266433927183 -0.00171312389585022 0.0286049974741458 0.108212545105079 0.0278492737461774 -0.0218923573363357 0.0070616941852692 0.00216484709548833 0.0405893500324171 -0.0809016761719802 -0.0086875939973306 -0.00816318991018438 0.00967877912881241 -0.00246648728352859 -0.207319590325787 -0.312436593728929 -0.424866420697412 -0.105102229152219 -0.510708437110196 0.214271549637734 -0.0791744304708732 0.143980249381514 -0.0602665354529551 0.0132251618118966 0.106395523222709 0.0579253687702829 0.0911511633571384 -0.0526921226754789 0.0312864204398769 -0.090856825823798 0.065127415154767 -0.0389377151481429 0.000265769856450131 -0.00107359374156467 -0.00130553398303312 -0.00271943900346132 -0.00684072828194971 -0.00656596813502852 0.00924832550984158 0.0158618164644457 0.0132556177982832
  55 1687.16093373151 ""  19.1465358189775 0 0 -0.0230519736451043 -0.0147875122768853 0.00363897112613038 0.00251499301312619 0.00133597431485529 -0.000843518805047045 0.000516726300885223 0.00346302880653641 -0.00432181169643054 -0.00153640961484135 -0.0001150093438794 9.07008094288396e-05 0.00896867881474202 0.0471168032708137 0.0256178179782326 0.00513718368042389 0.00726317800236751 -0.00563822303691169 -0.00482227197786382 -0.00309503133834877 0.00103627926872582 0.0336832454462418 -0.0234611320597402 0.026785027242911 -0.0059119111820967 0.0194891024428484 0.0414254668179896 -0.00387605196056939 0.00984290753070149 -0.0182451099895713 0.00504462080405955 -0.00418684613102994 -0.0139563722118544 0.000119428546871808 0.00169405449704633 0.0129256252092798 0.0239025483439685 0.00609253798696322 0.000409529112235561 -0.00030411010423799 -0.000156775589211511 0.000351016302400557 0.00016994629071302 0.000124830481781258 0.00108243995001224 -0.000709397533055954 0.000242115322309821 -0.00153532603225182 -0.000196761607521663 0.000188914172495199 0.00122403666552878 0.00246070049558658 -0.00546241265121934 -0.00475806912275502 0.000110999372264261 -0.000423916665788883 -0.000794465849309214 -0.0161083895479221 0.0151155733974293 -0.00734247686754176 -0.000497883576558704 0.00140581114136779 -0.000558518676902421 0.00183581904106531 -0.00428670299216402 0.00257872763278579 -0.000792382199307326 0.00108995202985091 -0.000605501660614225 -0.031037851855147 0.0349499005658616 0.0506436987353084 0.167654126886916 0.0505781391865731 -0.618780364819047 0.482727126514203 -0.489323958715266 -0.144318648941403
  56 2982.52085780551 ""  15.4639538947045 0 0 0.0655584741105951 -0.0359732306580718 0.0116574239156819 -0.0164734583943716 0.0092826623126851 -0.000241566705663523 -0.0104685159689012 0.00493559396601322 0.000137398427884551 -0.000181278319037268 0.00105799685769919 -0.00124327256994523 -0.794145327121198 0.439255073029792 -0.130468356914717 0.212018354097797 -0.1170716793739 0.0158101737937594 -0.000367606225399539 0.00188909707406196 -0.00599604487985003 0.00162035161384653 -0.02179576705358 -0.0216195031923467 0.106768865513402 -0.0574986507557752 0.0210828158551788 0.0173413127590053 0.0192381022114055 0.00427813730937536 -0.0161726041013329 -0.0109051015697757 -0.00353649685738907 0.0173923616792448 -0.00711221552501138 -0.00136114924007754 -0.00199470205236656 0.0115297120970058 0.01742964498114 -3.72660113868386e-06 -0.000137610679227761 -8.3480305435152e-06 -0.000150255610659886 4.59972663600576e-05 -2.3137618337458e-05 0.000124469087745035 6.87792560895412e-06 0.000505466842489622 -9.26539750838894e-05 5.23721965045516e-06 0.000182161484104917 0.000612629645217454 0.0010488480478744 -0.000320610656107029 0.000132342940795405 0.000648978056305746 0.00111596397428604 0.000459051284065228 -0.000991945398883024 -0.00744592824768859 -0.000278661934722991 4.06077272032405e-05 -7.86701865442675e-05 0.000370098154543297 -0.000675276160531611 -0.00157664814813525 0.000686103990370259 0.00120391863480474 0.000203947871483347 -0.00139012113392446 1.63308982048115e-05 -0.00124910927727022 0.0181273363426097 -0.00952917247293704 0.00475394605897445 0.00115354685236868 -0.0023018263229465 -0.00539572514876587
  57 3003.95887021412 ""  32.8009505251864 0 0 -0.011075277829024 0.00681629671795129 -0.00269453866131164 -0.0436089265461857 -0.00140862880063885 -0.0459686073536074 0.00712794189192546 -0.0057733261669602 0.00778565390182813 0.00762171921628341 0.00273081063750648 0.00278508139645224 0.132579857800729 -0.0754821396756299 0.0224550934059917 0.597122753996173 -0.332408445692346 0.0307581821725732 -0.0766922480939736 0.34780264299115 0.518762311572773 0.0176993682115766 -0.0575675516050642 -0.0659503472885817 -0.153556645015824 0.0824574061373888 -0.0288087411946787 0.0491163643271195 0.0408719183065095 0.00531074175311147 -0.0553913902339493 -0.0468467991665076 -0.00860605619265529 -0.0419721160073501 0.0276183246973077 -0.00118693960131929 0.00586753196460335 -0.0132553906888266 -0.0237342434385484 -2.0194869525134e-05 -6.3156071400303e-05 -6.95708643620665e-05 -2.76679137945683e-06 -2.02026254730718e-05 -9.32030087364026e-06 3.41405209687724e-06 -1.29259612567131e-05 -0.000136699625017093 -9.21548355979968e-05 6.04651570207797e-05 -0.000111717646294824 6.9633239393207e-06 0.000555586086404162 -0.00053046681064925 0.000298618622779165 0.000247827200334186 0.00116250235013789 -1.56432436783439e-05 0.000323891776424445 0.00218245370013281 0.00203021778905966 -0.000267839911087697 -0.000291822822056486 -0.000328167922314488 0.000469074416462748 0.00159767983548089 -0.000534923602396783 -0.00102779605819675 -0.000194506620640845 0.000283839195505359 -0.000223162822575498 0.000353126956905894 -0.00342861287082145 0.000374578824178037 -0.0018165036106636 8.90641719227368e-05 0.00158052828026927 0.00147815193797059
  58 3021.33850240093 ""  51.6628261843397 0 0 0.00767873585237365 -0.00387373950595446 0.00060553759336835 0.00372618751653662 0.00644124603014786 0.0140393841121293 0.0234614695786925 -0.0293760341483246 0.0350004345902799 0.000213197163424529 -0.00560525711033536 0.00141308967586288 -0.0834878793952622 0.0451594825821433 -0.0115164280815933 -0.063830203206802 0.0343409309287714 -0.000676505204478588 0.0221895737720823 -0.110108442520933 -0.165992263634486 0.0782442532883567 -0.264031569535575 -0.302718159901754 -0.654526361898484 0.358045404842814 -0.130914775640476 0.291561633246803 0.254748238252849 0.0207014653218769 0.0528450240439124 0.0436464041340281 0.00620965771844318 -0.0609320348781898 0.0356950290279953 -0.00350670462135834 0.00262294342970164 -0.012971533753784 -0.0198865392313443 2.65927706387412e-05 9.79413042750645e-05 8.67425875602608e-05 3.57629753559308e-06 1.2689887498379e-05 2.37212661232235e-05 -4.2453872738581e-06 3.5734097987708e-05 0.000254250908534694 0.000223571096810409 -0.000253700384527318 0.000225179317193984 -7.15465324771957e-05 -0.000892435992271476 0.000777284351808889 -0.000452685475800769 -0.000402471251970879 -0.00166228626638156 0.000189757736312778 -0.000552412850923766 -0.00367219506764782 -0.00546294404134572 0.000666759156525949 0.000786326827198661 0.000774498153121253 -0.00112459473443047 -0.0040363984172444 0.00197599081066412 0.00358582516696453 0.000805320025312267 -0.000125833494797299 1.85146039392697e-05 -0.000370040812671219 0.000814492266189929 -4.91173297988052e-05 0.00411577662959892 -0.00137767409275686 0.00116035651394835 0.00126593637417038
  59 3024.44001039717 ""  15.6855318187712 0 0 -0.00292146978538311 0.00229213593569731 0.000273737305947721 -0.017391869128857 0.0192382794676353 0.0142637679924945 -0.00205834588313175 0.00186269407886254 -0.00615250681602803 0.0207465499510945 -0.037714577228664 0.0249096581564508 0.0311244357914764 -0.0187009002198764 0.00497032286851347 0.192652850756099 -0.102762093935423 0.018480212196253 0.0206791878607468 -0.128841559171776 -0.193540716525853 -0.0142550478014508 0.0517546537948435 0.0592276848228252 0.0751242759786409 -0.0413023394883682 0.0146972794503499 -0.0371808745660795 -0.0344109071019555 -0.00278309282849366 0.327068070077794 0.27094847276158 0.0313319686294202 -0.62263049301595 0.365897921466042 -0.0273244260327531 0.043928951342422 -0.190253682803063 -0.298812362649041 1.32606856245177e-05 -1.06597085441667e-05 -2.84289374354757e-05 -1.28522826538184e-05 2.51258636094249e-05 2.03249489629462e-06 -3.81417144497891e-05 0.000151389170091016 0.000923203161262305 0.000112736148524761 0.000438681295087834 -0.000105973902828469 -5.99626207137458e-05 -0.000115227797747855 0.000300595444668696 0.000101301490401558 0.00025766255744857 0.000512752520879574 0.000775377685974397 -0.00203891714455876 -0.0104458197880359 0.00201160708338658 -6.77266747395309e-05 -0.00023144412675979 -0.00038837395222628 0.000879526504729852 0.00279369671486395 -0.00322731345568021 -0.00562543998909895 -0.00158563290092845 0.000212487701041046 -9.20174742659723e-05 -0.000267537269193684 -0.000809039993777826 -8.8715648922223e-05 -0.00134005816490122 0.000640770189696841 -0.00102665142877141 0.00160815673088767
  60 3032.84574575608 ""  17.1562955927471 0 0 0.000557828353808492 -0.000277323871495769 8.27718679023941e-05 0.00133140699049045 -0.00127356931500785 -0.000838714421926702 3.90151149434554e-05 -0.000219701426999667 0.000398386607811315 -0.000470401320224908 -3.94371775659844e-06 0.000319809432229802 -0.00632008734725037 0.00344698327191831 -0.000938997412564557 -0.0148595106317267 0.00791194215842273 -0.00115756869836406 -0.00113724329530766 0.00729559136310877 0.011266958007673 0.000933261393771326 -0.0034733679039497 -0.00401176666025054 -0.00512505629312956 0.00285851330576616 -0.00106577745899714 0.00353201005928497 0.00324145530116856 0.000336956333785217 0.00360907442483283 0.00331496292969534 0.000344802042810529 0.00139394625975847 -0.000719761248707295 4.33198206080665e-05 0.000554465095353579 -0.00260953847675794 -0.00425837632610829 0.00041520692553849 0.000153541575105677 0.000666886853862856 -9.56958483977628e-07 -4.09955805269595e-05 -7.23238409368731e-05 0.000429259134215768 -0.00114927349848991 -0.00184849360071436 -0.0235895615797428 0.0377909195093891 -0.020369779101582 -0.000644304292960517 6.10189179545356e-05 0.0020822639639501 -0.00334624473994762 -0.00167805266593006 -0.0108011722842949 -0.00524117608669891 0.00745871227573672 0.0284434503098776 0.632740126087782 -0.0755930954661013 -0.0912690507606977 -0.081139345480775 0.120379740271508 0.44754199186438 -0.271646130488678 -0.488128718187545 -0.118388148558717 -7.5710263957233e-05 -4.0333043273533e-05 6.14112530316754e-05 0.000403643466165483 -0.000249078146381775 7.08965450165871e-05 0.000823300245036189 0.000708852246550341 -0.000887117861346523
  61 3035.48925934389 ""  36.8603450973668 0 0 0.0126044767294775 -0.00684837986386464 0.00104531116282279 0.0450695218424931 -0.0501544786571047 -0.0402282259407871 -0.0062403571294486 0.00362055433223749 0.00615026760731534 -0.00684295800496891 -0.00480022641571747 0.020741961514705 -0.136488563937843 0.0725629688868325 -0.0216758381479175 -0.486458870220403 0.258227517946667 -0.0412653285076779 -0.0561648591361003 0.343505826966749 0.526726057661175 0.0164960194587755 -0.0684277122276 -0.0786999337417316 0.0201428323046399 -0.00932577909317783 0.00388586851839891 0.0351379729441394 0.0365867285145631 0.00476143978304966 0.166437315221528 0.148281140097803 0.0192810039753928 -0.116095715937042 0.0706929316783919 -0.00455413366713672 0.0308583092672619 -0.165909170375731 -0.263370158513481 -2.652587889697e-05 -0.00010386215437722 -8.93915913900592e-05 -3.85833533613895e-05 4.24178839274709e-05 1.10202473798613e-05 -5.36293627504065e-06 8.92211331615456e-05 0.000564469870206119 0.000650721949580996 -0.000793285161936119 0.000577112833327585 0.00024742898269087 0.00070237860533043 -0.000355858086725029 0.000510225479070083 0.000680533750577847 0.00193367595751965 0.000584977831600112 -0.00131594213278148 -0.00713148708581098 -0.015969568702708 0.00199805345798048 0.0022841513343846 0.00213962782661804 -0.00308979106402042 -0.0115002913041131 0.00591173318258095 0.0107022359205129 0.00250478612851531 -0.000927297286646504 0.000387820767937242 -8.43821410796085e-05 0.00625624813019911 7.25140018017806e-05 0.00270749638242245 0.00164945769431884 0.000383107866454583 -0.000719085779764268
  62 3079.58389027826 ""  9.29282497087737 0 0 0.00445460694470868 -0.00248065248835096 0.000915932029365089 -0.00775364833641834 0.00445537996914275 0.000240196769814595 0.0463929068766717 -0.019026615017467 -0.0203181689456098 -0.0648409525550286 0.000371975183255463 0.0110947852766335 -0.0416131187640582 0.0263812085962841 -0.00900998539463775 0.0811647500573263 -0.047830834283865 0.00782687056694828 0.00178844836532138 -0.00642605944836343 -0.0117712549568942 -0.0634076434951369 0.265275010898654 0.318813492050218 -0.293328682146471 0.161639681335378 -0.0666430087790893 -0.197463677931615 -0.196967728283415 -0.0146845356404907 0.381071367521873 0.346671219328786 0.0372390238023637 0.385222580768149 -0.238031974867936 0.0212106374191306 0.00711341153164414 -0.115387909917538 -0.188691691386715 -0.000227491159507857 -0.000876354141762608 -0.000267435114514913 3.33721181430871e-05 -3.69938282653789e-05 1.84128308256987e-05 9.78594436296541e-05 -0.000259814587473416 -0.00189931802175742 -0.000994631946465714 -0.000444463561722584 0.000346838880028636 0.000620181420799131 0.00817539366809892 -0.008135869429768 0.00286590051174213 0.00273887160976843 0.0110642726403635 -0.00218203855419637 0.00399005782308389 0.0226605201650254 0.00774502785982566 -0.00105254249936902 -0.00115391438961026 0.000568221035641445 -0.00146079599136209 -0.00481411156827075 0.00377431403448646 0.00741196410797996 0.00203357040372649 -8.64287183117895e-05 0.000254350964179049 -9.39419910278924e-05 0.000435509939658866 -0.000399678267423166 0.0027487465308434 -0.00137806604751959 -0.000247629529260997 4.51048667726671e-05
  63 3081.7106138971 ""  79.1788849998127 0 0 0.00928746835500573 -0.00578055391611166 0.00148022441237055 0.0116324005524338 -0.00992989272651665 -0.00510136421246276 0.0550911703792831 -0.0220867198462246 -0.0228253345165749 0.053822655953733 0.00500614211366025 -0.00341490914989058 -0.10158551945714 0.0550471898894321 -0.0177970236522844 -0.129233408141509 0.0692124856774421 -0.0105212152019306 -0.00738765809001583 0.0486160234098653 0.0750378067228541 -0.07222178275198 0.303405774146395 0.365725722597993 -0.35521876342669 0.197187150468719 -0.0817276842106833 -0.232099720898676 -0.230822887114583 -0.0172291594408919 -0.336338650781741 -0.303048418978001 -0.0318739923293361 -0.308965391257248 0.193686167111132 -0.0171191887926375 0.00262135209588027 0.0537807387883257 0.0878632055031455 -5.76294440911122e-05 -0.000122670563417869 -0.000227715453136085 -9.30177311176485e-05 4.85112862567073e-05 -4.01838334371341e-05 -0.000147500312797268 0.000394046132211284 0.00256379274032411 0.000623575427945622 0.000220981195044727 -0.000347966775919579 6.20140389537898e-05 -0.000102466278094664 0.000425547212960864 0.00070571899611649 0.000688594722849144 0.00257072600270133 0.00311838028121745 -0.00515752172400688 -0.0306232114899911 -0.00521268136806152 0.000651511732013635 0.000740686018907008 -0.000585844550045802 0.00126169654743057 0.0044658567109494 -0.00191082664435107 -0.00389436572885003 -0.00117689789758777 -0.00068696827508743 0.00020419541193826 0.000252048863530775 0.00388948566312282 -0.00122009374727162 0.00488853388179347 0.000494605398746259 0.00167605117028311 -0.0046317342777797
  64 3088.60901122374 ""  10.7641620732295 0 0 -0.000144087639321614 0.00010228101258777 2.41292033507197e-05 6.30503992188697e-05 -1.56099625336543e-05 1.10261684779579e-05 -0.000659895096641677 -6.07977288121696e-05 0.000148642289054219 8.15030195149509e-06 -0.000675921830849443 -0.000777820490791548 0.0011800907994679 -0.000709810802448907 0.000222117148269969 -0.000570815487710465 0.00038603649599942 2.36361452048066e-06 -3.31185817696955e-05 -0.000414501033952285 -0.000408625008925033 0.000504033243529117 -0.00233808638386562 -0.00288345751441442 0.00271665607408989 -0.00157249368470099 0.000634339924678279 0.00467288022407801 0.00444504702388666 0.000349917007445897 0.00205720202788096 0.00153418278923398 -0.000117340790976543 -0.00120483164019829 0.00060691217117575 -0.000304851605188565 -0.00100362207763882 0.00601783740438649 0.00969495857718613 -0.0127373381275275 -0.0440643016250824 -0.0193364417727318 -0.000131352509194878 -0.00101447301765395 -0.000177528173715721 -0.000964908630020739 0.00327854229813624 -0.000661911489556577 0.0440486249769015 0.0248164161262672 0.00193670522616268 0.0195416048681876 0.359727884785334 -0.357428186588438 0.150852974802801 0.140751286933645 0.577467172796205 -0.00271530288864326 0.00390479264758309 0.0159623168344703 -0.351291557877834 0.0519825123694827 0.0524027267670037 0.0081019529626746 0.0073417694535118 0.012178472693307 -0.184698482566111 -0.357357839578901 -0.0839873102049914 -4.18826829546474e-05 -0.000101920998615696 0.000310865538321959 0.000473384779604346 -0.000665400318040454 -0.000191931873914875 0.00147952714408193 0.00176066869632866 -0.00296457850913459
  65 3088.91056510843 ""  39.4507903207628 0 0 -0.000109939098805518 6.06355318277316e-05 -1.00215024132255e-06 0.000431292025483699 -0.00039417203317371 -0.000217910076835637 -0.000369400797086571 0.000323805610219308 0.00034407533350963 0.00144514255553809 -0.00206319199315889 -0.00188775467739165 0.000741808405803034 -0.000579475041403519 0.000141044571162687 -0.00460398875451371 0.00271781488742876 -0.000440134292649079 -0.00038100569470948 0.00169816168562643 0.0027739027248543 0.00102610731141504 -0.00403198380800623 -0.0048904320476065 0.00223702868738348 -0.00118067135119943 0.000546911117661271 0.001169686637195 0.00130437982578733 0.000151324066551799 0.00200156536283761 0.000918251332689914 -0.000375911334165465 -0.0166997286472905 0.0097565251023079 -0.000973977270058185 -0.00231768027371514 0.0141573261116643 0.0240118683754572 -0.00932367942020553 -0.0301089366250707 -0.0135545513582763 0.000720003735981095 -0.000943332316933838 -0.000208862797220462 -0.00224998623658113 0.00125971862071508 -0.00100499116275531 -0.0645121081276618 -0.0312822916233015 0.00261845078824821 0.0145868850411373 0.252119743744374 -0.249844670521242 0.105516785634806 0.0994338369109411 0.405025329481238 -0.00208560739842143 0.00481435289909266 0.0205581170817942 0.532120777104694 -0.0785186359124833 -0.0770130529862033 -0.00217303026149881 -0.0257257941107107 -0.0692667323002696 0.245746187249055 0.478936659706418 0.11500225612565 -2.57772494755793e-05 -7.44578641775469e-05 0.000262822569912369 0.000303566768271492 -0.000462395059781753 -0.000125298741998161 0.00104712588340859 0.00130533649272387 -0.0024500792900062
  66 3096.49721069443 ""  23.0284044711152 0 0 0.00167279713897856 -0.000740651438595811 -0.000175886518444352 0.00521224071253351 -0.00885524612856023 -0.00964712730233949 0.00790656969868532 0.00535601693714965 0.00201846343478359 -0.00813056693161302 -0.064423807673402 -0.0564275512920294 -0.0161346471752413 0.00858768965762197 -0.00286128196544083 -0.0495439965442669 0.0274692680146016 -0.00520741673019138 -0.0149853158888407 0.0734193816019601 0.11835102306614 0.0054017568384182 -0.0129778436981202 -0.0156034463378443 -0.0270914615712195 0.0171008137261447 -0.00561338072105883 -0.0731155694659267 -0.0675274932631521 -0.0032123994592487 0.347073157473171 0.288482758207332 0.018699476017928 -0.161485117317852 0.0805422682863331 -0.0203108697833316 -0.086949012666567 0.403003919248861 0.676600001480709 0.000443017508270578 0.00142319784717195 0.000551508189958277 -0.000180194807584606 -2.28025687962374e-05 -8.52845474869993e-05 0.000275100645693289 -0.000204925386675463 -0.000645255595945377 0.00135928302178898 0.000932662638744125 0.000440777561013058 -0.000576785809098183 -0.0118455823408796 0.011799633698737 -0.00513881124922399 -0.00474167628386711 -0.0187188061786629 -0.00040863783869613 0.00109270338990053 0.00742508970741433 -0.0111944572327736 0.00171621629843794 0.00159650320584155 0.00102710937901578 -0.000783106598175078 -0.0040814650787706 -0.00622893992875439 -0.0122334448385387 -0.00287929775575476 -0.000309923739233431 -0.000204845403834025 0.000593714284913532 0.00115644544655948 -0.000524722050279963 0.000987595762295602 0.00131316548733073 0.00438289548620569 -0.00319810338194159
  67 3099.05883666194 ""  1.68258616419297 0 0 0.000428061486219375 -0.000238741862332763 6.11073138235488e-05 0.000421895302107007 -0.000256255656882689 -2.70644277675969e-06 0.000322158514935844 -0.000405636027923038 -0.000259629083677189 0.00275565787774234 0.000466074811683925 0.000558428258019838 -0.00589382689349748 0.0032133028114734 -0.00148019777354403 -0.00462163859076169 0.00259819432089115 -0.000429880846843554 -2.32347540240725e-05 0.00048382558887081 0.000724533533155174 -0.000856739332733202 0.003259351320662 0.00402305943413515 -0.00326423824631447 0.00177025725611035 -0.000830396639367273 0.000148209386853075 -6.99111263270731e-05 -3.45631114584291e-05 -0.0164889873356463 -0.0144691585981542 -0.00155740501869983 -0.0183691394020913 0.0116914424573757 -0.000700208345977607 0.00146912442457501 -0.00288472190138128 -0.00479987346908725 0.0019049994332597 0.00246894363478577 0.00506180640231281 0.000405503515514698 -0.000852204577407958 0.000181526313898632 0.0045913299335735 -0.0079150887432842 -0.0546475990007511 -0.0137498417383108 0.0302048116855556 0.0544643896073196 0.00216777841992006 -0.00126725904548912 -0.00182766478917362 -0.0167662009409603 -0.0123503573449768 -0.0562578913712911 -0.0719740378387058 0.103824398296315 0.644176996412435 0.188194501550585 -0.0151451990323971 -0.0191430203464004 0.101303012893573 -0.147113860135656 -0.585457129059493 -0.121936874219237 -0.209402824626677 -0.0407132202651486 -2.57231155203802e-05 0.000134829127876319 -0.000183695808027693 0.000157010892748396 -8.25070685565869e-05 -0.000314001723040202 0.000276057693855184 -0.00202621619911254 0.00195050439482618
  68 3104.41032964323 ""  31.6053536544617 0 0 0.00136762856244511 0.00118016274930662 0.000896628630050786 -0.00164312791535973 0.00239549509615923 0.00287292013764906 0.0414251489046943 0.0675313135380409 0.0378195801919468 0.000695082460577091 0.00575514009813596 0.00558228641308048 -0.00735613692834036 0.00314477329183741 -0.00197779651327541 0.0113501990468958 -0.0067303547220412 0.00168206774628286 0.0036357504339999 -0.0252868364127629 -0.0362416705473391 0.108273609928512 -0.352605364069196 -0.428224688230762 -0.0488253934005525 0.046889986657704 -0.00339044817839499 -0.556654765706106 -0.50495585713927 -0.0217363545588155 -0.0297093709591565 -0.0246332584504793 -0.00170533266571013 0.0126712460396313 -0.00600655575352002 0.00177362011055833 0.00870249101345249 -0.0392712508159807 -0.0673967354926576 -4.59316056130801e-05 -0.000226890187088845 1.91186675602633e-07 1.8569836075948e-05 -1.84980386469592e-05 2.53203699761469e-05 -2.5134367836737e-06 -9.60278341234464e-06 -0.000245421204786819 0.000138618392243066 0.000106774161483928 -5.75875126354179e-06 0.000112147672374446 0.00222591637845322 -0.00237559709478434 0.000568148997748196 0.000461489045154177 0.00217507296002154 -0.000321449613496561 0.000572283361706033 0.00287788475582286 -0.000791237713784105 0.000132584621602527 0.000125993529429499 -2.89039149174475e-05 8.37650469552142e-05 0.000376423307154913 -0.000824519386340715 -0.00157662412100226 -0.000333541032097526 5.71465554001351e-05 -0.000405909109233389 -0.000370633224565881 0.000250571397485826 0.00187716525992866 -0.00115084393984536 -0.0014528519887452 -0.0020278956473803 0.00159631967095329
  69 3119.14882066096 ""  37.4430492712702 0 0 -0.000567968958654093 0.000337891154939986 -5.71718756894089e-05 -0.000426454199732879 0.000301808606879296 5.15942730157629e-05 -0.000260662366302885 0.00032431481864732 0.000171191719799827 -0.00220039985114773 0.000244322841653677 -0.000115298696569104 0.00734655350019111 -0.00403163400624244 0.00166593214015585 0.0048664779348205 -0.00277049282375077 0.000534013888849641 6.17528023761276e-05 -0.000964595219144652 -0.00143585230547621 0.000619982454604163 -0.00235338694014545 -0.00301569673696799 0.00300651898956657 -0.00164757187834145 0.000796183969232087 -0.000320641030769771 -0.000104690458625064 2.73014022459468e-05 0.00955470494859447 0.00828127814343485 0.00106712212880091 0.0178649769300001 -0.0113151492171088 0.000494240277057434 -0.000852813662166495 0.000251770316772935 0.000139603399249692 -0.00122846276410382 0.0014816829170146 -0.00725923392249909 -5.01383173758118e-05 0.000749741368530542 -0.000548651599719172 -0.00575105203998768 0.00969055432588825 0.0584083318963873 -0.0152585760502868 0.0313126919371367 0.0497560611677434 -0.00598363338743554 -0.0452526212912088 0.045883414746275 0.0125953622689319 0.00439868497881334 0.0340914618071932 0.073490721186325 -0.105542917453076 -0.674683160661466 0.213631023542574 -0.0242306813590442 -0.0189670060298631 0.091706551428999 -0.131810880681338 -0.540848769882753 -0.120855166551674 -0.215235275362037 -0.0397503955515637 -1.95526788095605e-06 -0.000187735182421471 0.000201645857386541 -9.45085853079959e-05 7.94396626657611e-05 0.000285089048938303 0.000114046354556349 0.00271000227652594 -0.00243726115360868
  70 3183.57785252102 ""  12.3819173414856 0 0 5.2236670936612e-05 5.31782472611853e-06 2.40157860858162e-05 6.85980702684918e-06 2.22769264478608e-05 3.03720284721627e-05 3.24563049517743e-05 3.09235467750726e-05 4.12652329630899e-05 6.56256230470732e-05 3.33262740510066e-05 5.12347482017709e-05 -0.000657169653223214 0.00048888914481806 -0.00013356428402399 -0.000142664774858673 5.10438765420325e-05 3.93604444181968e-06 3.52685521328053e-05 -0.000370162591450276 -0.000456819432103278 0.00011537976527122 -0.000350194438232477 -0.000465935874666944 -0.000308997105100611 0.000189463698640586 -6.79489077392447e-05 -0.000273176040217125 -0.000294190524061995 2.87327176583487e-05 -0.000519413401945567 -0.000420629164947633 -2.25321113203929e-05 -0.000402282811584025 0.000292659080767852 4.16445927146749e-06 6.78979628911345e-05 -0.000338339117023258 -0.000584372887118377 -0.00973597160785101 0.0330100274454282 -0.0891231827760486 7.25488717969403e-05 -0.000365577514947679 0.00104554330159833 0.000722296847267164 -0.00131040681726075 -0.0071731681309131 0.000295199377755973 -0.00130404348277104 -0.00176426650857079 -0.0270227099242074 -0.529293589615547 0.495942299994679 0.141823050772752 0.146202833993794 0.554513702329967 -0.00600953721238632 0.0183339331040027 0.0781461199346615 -0.00539975730602964 0.00118432994478712 2.77397546358779e-05 -0.0031320545799811 0.00326125708497972 0.0215235565750549 0.00269380315228046 0.00359924352453718 0.00192837674574738 -0.000152926088959233 -2.87427469548464e-05 -8.60858292895522e-05 0.000243782041425333 -0.00026575308330747 -9.45666117936629e-05 0.00179988238591667 0.000922039910267744 0.000151691731889288
  71 3456.45353938804 ""  41.5404701774159 0 0 0.00334793269488104 -9.01598609977352e-05 0.000571778091259865 8.73470165480807e-06 2.00055846015377e-05 9.56216907494178e-05 -4.46581910144212e-05 -0.000143747948225536 2.56645289504295e-05 0.000122941168829365 -0.000147007123109596 -7.85418964124049e-05 -0.014661561004072 0.00656654324386212 -0.00468634323464957 -0.00300609698437976 -0.000618942074874292 -0.000616646972270345 5.56345613254498e-05 0.00320985390897001 0.0021941162670519 -0.00136460896316469 0.00257921873753267 0.00322371543249809 -0.000193158089068303 0.00114976897279335 -0.00180422948801661 -3.29626834146511e-07 -6.41119652225808e-05 -7.4217296846058e-05 -0.000181486732843427 -0.000400917974641147 -0.000438549998057113 -0.00156651084692584 0.00135107382534241 -9.61055120016517e-05 0.00111261872118703 0.00308387635184266 0.00375148504623099 -0.000515720366875808 -0.000347864622569616 -0.000208050744821248 0.000374159689396053 2.08630412951372e-05 -5.662086240866e-05 -0.000576631113200842 0.000208117106772695 0.000207351007971199 7.08382286186186e-05 5.49251189748548e-05 -1.46306873692236e-05 0.00101491818447093 0.00171787138681227 -0.000568768993557915 0.00186449082445481 0.00130023631547014 0.00271419721339822 0.000811991898844274 -0.000809986267979283 -0.00272280579051563 0.00106516150509272 -0.000544118727730692 0.000168965267845844 -0.000182168384454684 0.000134229133549004 1.4398432261077e-05 -0.000401868352530781 -0.000651054841894913 -6.13975786195708e-05 0.0421277186101308 -0.0099527394349053 -0.0337434884742488 -0.52086993738812 0.440722555033399 -0.137480800808882 -0.0835089359041792 -0.315463107291086 0.599090973988313
  72 3528.04057803108 ""  35.3111348189986 0 0 -0.00148276177359515 0.000847462917174135 -0.000667260758496272 8.51351604820945e-05 -3.94335030300824e-05 -2.40956344207186e-05 0.000290910567740916 -0.000218488455424789 0.000279087327988535 3.17015813021031e-05 -5.7992793271982e-05 -5.51584582720102e-05 0.0105789181113677 -0.00544612343183723 0.0017175184282705 0.000712900802969307 0.000921647426284678 -3.63799542769956e-05 0.000209847281420525 0.000499350465348315 3.41427152318408e-05 9.84412933064892e-05 0.000643429659357005 0.00120839463374214 -0.000567024650334826 -0.000394027554361654 0.00172671970526884 -0.000362236768131264 0.000108523101576274 0.000245911154399409 -6.75235305822772e-06 -0.000343832461512986 -0.000394579700429918 -0.000385214971956577 7.87710406681182e-05 3.79686911599606e-05 0.000815437778102146 0.00311845795631975 0.00298410688506532 -0.000442165433312337 -0.000271538741443251 -0.000122023334463618 0.000356293765282365 2.93682345421241e-05 -0.000121923934696752 -0.000537010611582484 0.000182988015077843 0.000280352083951068 7.69470028877322e-05 2.87197384423085e-05 -3.88073693623996e-05 0.00107477410177179 0.00177250831731342 -0.000138208579752953 0.00165491138866149 0.00109111744212509 0.00170689513784476 0.00110398832267406 -0.00128548667171778 -0.00256487806487437 0.00088022596393251 -0.000493341443362024 0.000210560014677159 -0.000196718300386281 0.000185186078446425 -0.000126334045088269 -0.000294115380691001 -0.000391318131134162 1.75742825736278e-07 -0.0281759615449418 0.0507001272810467 -0.0511954323129538 0.518348855357485 -0.403914758689787 0.11572927499276 -0.124291500008988 -0.306678181070545 0.59506346116493
  :::
 } 
 m_exists[72] { 
  s_m_exists
  :::
  1 11111111111111111111111111111111111111111111111111111111111111111111111111111111111 
  2 11111111111111111111111111111111111111111111111111111111111111111111111111111111111 
  3 11111111111111111111111111111111111111111111111111111111111111111111111111111111111 
  4 11111111111111111111111111111111111111111111111111111111111111111111111111111111111 
  5 11111111111111111111111111111111111111111111111111111111111111111111111111111111111 
  6 11111111111111111111111111111111111111111111111111111111111111111111111111111111111 
  7 11111111111111111111111111111111111111111111111111111111111111111111111111111111111 
  8 11111111111111111111111111111111111111111111111111111111111111111111111111111111111 
  9 11111111111111111111111111111111111111111111111111111111111111111111111111111111111 
  10 11111111111111111111111111111111111111111111111111111111111111111111111111111111111 
  11 11111111111111111111111111111111111111111111111111111111111111111111111111111111111 
  12 11111111111111111111111111111111111111111111111111111111111111111111111111111111111 
  13 11111111111111111111111111111111111111111111111111111111111111111111111111111111111 
  14 11111111111111111111111111111111111111111111111111111111111111111111111111111111111 
  15 11111111111111111111111111111111111111111111111111111111111111111111111111111111111 
  16 11111111111111111111111111111111111111111111111111111111111111111111111111111111111 
  17 11111111111111111111111111111111111111111111111111111111111111111111111111111111111 
  18 11111111111111111111111111111111111111111111111111111111111111111111111111111111111 
  19 11111111111111111111111111111111111111111111111111111111111111111111111111111111111 
  20 11111111111111111111111111111111111111111111111111111111111111111111111111111111111 
  21 11111111111111111111111111111111111111111111111111111111111111111111111111111111111 
  22 11111111111111111111111111111111111111111111111111111111111111111111111111111111111 
  23 11111111111111111111111111111111111111111111111111111111111111111111111111111111111 
  24 11111111111111111111111111111111111111111111111111111111111111111111111111111111111 
  25 11111111111111111111111111111111111111111111111111111111111111111111111111111111111 
  26 11111111111111111111111111111111111111111111111111111111111111111111111111111111111 
  27 11111111111111111111111111111111111111111111111111111111111111111111111111111111111 
  28 11111111111111111111111111111111111111111111111111111111111111111111111111111111111 
  29 11111111111111111111111111111111111111111111111111111111111111111111111111111111111 
  30 11111111111111111111111111111111111111111111111111111111111111111111111111111111111 
  31 11111111111111111111111111111111111111111111111111111111111111111111111111111111111 
  32 11111111111111111111111111111111111111111111111111111111111111111111111111111111111 
  33 11111111111111111111111111111111111111111111111111111111111111111111111111111111111 
  34 11111111111111111111111111111111111111111111111111111111111111111111111111111111111 
  35 11111111111111111111111111111111111111111111111111111111111111111111111111111111111 
  36 11111111111111111111111111111111111111111111111111111111111111111111111111111111111 
  37 11111111111111111111111111111111111111111111111111111111111111111111111111111111111 
  38 11111111111111111111111111111111111111111111111111111111111111111111111111111111111 
  39 11111111111111111111111111111111111111111111111111111111111111111111111111111111111 
  40 11111111111111111111111111111111111111111111111111111111111111111111111111111111111 
  41 11111111111111111111111111111111111111111111111111111111111111111111111111111111111 
  42 11111111111111111111111111111111111111111111111111111111111111111111111111111111111 
  43 11111111111111111111111111111111111111111111111111111111111111111111111111111111111 
  44 11111111111111111111111111111111111111111111111111111111111111111111111111111111111 
  45 11111111111111111111111111111111111111111111111111111111111111111111111111111111111 
  46 11111111111111111111111111111111111111111111111111111111111111111111111111111111111 
  47 11111111111111111111111111111111111111111111111111111111111111111111111111111111111 
  48 11111111111111111111111111111111111111111111111111111111111111111111111111111111111 
  49 11111111111111111111111111111111111111111111111111111111111111111111111111111111111 
  50 11111111111111111111111111111111111111111111111111111111111111111111111111111111111 
  51 11111111111111111111111111111111111111111111111111111111111111111111111111111111111 
  52 11111111111111111111111111111111111111111111111111111111111111111111111111111111111 
  53 11111111111111111111111111111111111111111111111111111111111111111111111111111111111 
  54 11111111111111111111111111111111111111111111111111111111111111111111111111111111111 
  55 11111111111111111111111111111111111111111111111111111111111111111111111111111111111 
  56 11111111111111111111111111111111111111111111111111111111111111111111111111111111111 
  57 11111111111111111111111111111111111111111111111111111111111111111111111111111111111 
  58 11111111111111111111111111111111111111111111111111111111111111111111111111111111111 
  59 11111111111111111111111111111111111111111111111111111111111111111111111111111111111 
  60 11111111111111111111111111111111111111111111111111111111111111111111111111111111111 
  61 11111111111111111111111111111111111111111111111111111111111111111111111111111111111 
  62 11111111111111111111111111111111111111111111111111111111111111111111111111111111111 
  63 11111111111111111111111111111111111111111111111111111111111111111111111111111111111 
  64 11111111111111111111111111111111111111111111111111111111111111111111111111111111111 
  65 11111111111111111111111111111111111111111111111111111111111111111111111111111111111 
  66 11111111111111111111111111111111111111111111111111111111111111111111111111111111111 
  67 11111111111111111111111111111111111111111111111111111111111111111111111111111111111 
  68 11111111111111111111111111111111111111111111111111111111111111111111111111111111111 
  69 11111111111111111111111111111111111111111111111111111111111111111111111111111111111 
  70 11111111111111111111111111111111111111111111111111111111111111111111111111111111111 
  71 11111111111111111111111111111111111111111111111111111111111111111111111111111111111 
  72 11111111111111111111111111111111111111111111111111111111111111111111111111111111111 
  :::
 } 
} 
