# Supplementary material for: Cut-off Scale and Complex Formation in Density Functional Theory Computations of Epoxy-Amine Reactivity
Source: ACS Omega. 2021 Oct 25;6(44):29424–31. doi: 10.1021/acsomega.1c03229 (PMC8587129; doi:10.1021/acsomega.1c03229)
Supplement: Supplementary file 1 — ao1c03229_si_001.zip [file ao1c03229_si_001.zip › Final_structures/Primary/A2E1_A1E2_B3LYP-D3_CC-PVTZ-F_canonical/Amine_frag2_reactant-6_isomer11.vib]

{ 
 s_m_m2io_version
 :::
 2.0.0 
} 

f_m_table { 
 i_j_atom_total
 :::
 26
 m_column[83] { 
  s_m_data_name
  s_m_column_name
  i_m_width
  b_m_visible
  s_m_units
  :::
  1 r_j_Frequency  "Frequency"  10 1 "" 
  2 s_j_Symmetry  "Symmetry"  10 0 "" 
  3 r_j_Intensity  "Intensity"  10 1 "" 
  4 r_j_Raman_Act  "Raman Act"  10 0 "" 
  5 r_j_Raman_Int  "Raman Int"  10 0 "" 
  6 r_j_x1  "x1"  10 0 "" 
  7 r_j_y1  "y1"  10 0 "" 
  8 r_j_z1  "z1"  10 0 "" 
  9 r_j_x2  "x2"  10 0 "" 
  10 r_j_y2  "y2"  10 0 "" 
  11 r_j_z2  "z2"  10 0 "" 
  12 r_j_x3  "x3"  10 0 "" 
  13 r_j_y3  "y3"  10 0 "" 
  14 r_j_z3  "z3"  10 0 "" 
  15 r_j_x4  "x4"  10 0 "" 
  16 r_j_y4  "y4"  10 0 "" 
  17 r_j_z4  "z4"  10 0 "" 
  18 r_j_x5  "x5"  10 0 "" 
  19 r_j_y5  "y5"  10 0 "" 
  20 r_j_z5  "z5"  10 0 "" 
  21 r_j_x6  "x6"  10 0 "" 
  22 r_j_y6  "y6"  10 0 "" 
  23 r_j_z6  "z6"  10 0 "" 
  24 r_j_x7  "x7"  10 0 "" 
  25 r_j_y7  "y7"  10 0 "" 
  26 r_j_z7  "z7"  10 0 "" 
  27 r_j_x8  "x8"  10 0 "" 
  28 r_j_y8  "y8"  10 0 "" 
  29 r_j_z8  "z8"  10 0 "" 
  30 r_j_x9  "x9"  10 0 "" 
  31 r_j_y9  "y9"  10 0 "" 
  32 r_j_z9  "z9"  10 0 "" 
  33 r_j_x10  "x10"  10 0 "" 
  34 r_j_y10  "y10"  10 0 "" 
  35 r_j_z10  "z10"  10 0 "" 
  36 r_j_x11  "x11"  10 0 "" 
  37 r_j_y11  "y11"  10 0 "" 
  38 r_j_z11  "z11"  10 0 "" 
  39 r_j_x12  "x12"  10 0 "" 
  40 r_j_y12  "y12"  10 0 "" 
  41 r_j_z12  "z12"  10 0 "" 
  42 r_j_x13  "x13"  10 0 "" 
  43 r_j_y13  "y13"  10 0 "" 
  44 r_j_z13  "z13"  10 0 "" 
  45 r_j_x14  "x14"  10 0 "" 
  46 r_j_y14  "y14"  10 0 "" 
  47 r_j_z14  "z14"  10 0 "" 
  48 r_j_x15  "x15"  10 0 "" 
  49 r_j_y15  "y15"  10 0 "" 
  50 r_j_z15  "z15"  10 0 "" 
  51 r_j_x16  "x16"  10 0 "" 
  52 r_j_y16  "y16"  10 0 "" 
  53 r_j_z16  "z16"  10 0 "" 
  54 r_j_x17  "x17"  10 0 "" 
  55 r_j_y17  "y17"  10 0 "" 
  56 r_j_z17  "z17"  10 0 "" 
  57 r_j_x18  "x18"  10 0 "" 
  58 r_j_y18  "y18"  10 0 "" 
  59 r_j_z18  "z18"  10 0 "" 
  60 r_j_x19  "x19"  10 0 "" 
  61 r_j_y19  "y19"  10 0 "" 
  62 r_j_z19  "z19"  10 0 "" 
  63 r_j_x20  "x20"  10 0 "" 
  64 r_j_y20  "y20"  10 0 "" 
  65 r_j_z20  "z20"  10 0 "" 
  66 r_j_x21  "x21"  10 0 "" 
  67 r_j_y21  "y21"  10 0 "" 
  68 r_j_z21  "z21"  10 0 "" 
  69 r_j_x22  "x22"  10 0 "" 
  70 r_j_y22  "y22"  10 0 "" 
  71 r_j_z22  "z22"  10 0 "" 
  72 r_j_x23  "x23"  10 0 "" 
  73 r_j_y23  "y23"  10 0 "" 
  74 r_j_z23  "z23"  10 0 "" 
  75 r_j_x24  "x24"  10 0 "" 
  76 r_j_y24  "y24"  10 0 "" 
  77 r_j_z24  "z24"  10 0 "" 
  78 r_j_x25  "x25"  10 0 "" 
  79 r_j_y25  "y25"  10 0 "" 
  80 r_j_z25  "z25"  10 0 "" 
  81 r_j_x26  "x26"  10 0 "" 
  82 r_j_y26  "y26"  10 0 "" 
  83 r_j_z26  "z26"  10 0 "" 
  :::
 } 
 m_row[72] { 
  r_j_Frequency
  s_j_Symmetry
  r_j_Intensity
  r_j_Raman_Act
  r_j_Raman_Int
  r_j_x1
  r_j_y1
  r_j_z1
  r_j_x2
  r_j_y2
  r_j_z2
  r_j_x3
  r_j_y3
  r_j_z3
  r_j_x4
  r_j_y4
  r_j_z4
  r_j_x5
  r_j_y5
  r_j_z5
  r_j_x6
  r_j_y6
  r_j_z6
  r_j_x7
  r_j_y7
  r_j_z7
  r_j_x8
  r_j_y8
  r_j_z8
  r_j_x9
  r_j_y9
  r_j_z9
  r_j_x10
  r_j_y10
  r_j_z10
  r_j_x11
  r_j_y11
  r_j_z11
  r_j_x12
  r_j_y12
  r_j_z12
  r_j_x13
  r_j_y13
  r_j_z13
  r_j_x14
  r_j_y14
  r_j_z14
  r_j_x15
  r_j_y15
  r_j_z15
  r_j_x16
  r_j_y16
  r_j_z16
  r_j_x17
  r_j_y17
  r_j_z17
  r_j_x18
  r_j_y18
  r_j_z18
  r_j_x19
  r_j_y19
  r_j_z19
  r_j_x20
  r_j_y20
  r_j_z20
  r_j_x21
  r_j_y21
  r_j_z21
  r_j_x22
  r_j_y22
  r_j_z22
  r_j_x23
  r_j_y23
  r_j_z23
  r_j_x24
  r_j_y24
  r_j_z24
  r_j_x25
  r_j_y25
  r_j_z25
  r_j_x26
  r_j_y26
  r_j_z26
  :::
  1 19.1754418736233 ""  0.791575446650463 0 0 -0.0356020531338968 0.000840682233650627 0.0177289036416781 0.000946936266260723 -0.0259487891475357 -0.0164706321021636 -0.0979255790529407 -0.0349030499830437 0.0573611097751629 0.0662564276702375 0.017266528573408 -0.0652538175670974 -0.0358503815149233 0.0582275621554279 0.0308821271933906 0.00367542924126891 -0.09035164514754 -0.028440719226818 -0.0252996744381382 -0.0156405948174756 0.00687769141692066 -0.122538849507621 -0.0265856699241295 0.0757504564660388 -0.0944883646093603 -0.092358659965532 0.0509303886676479 -0.121505234961161 -0.0126475556847297 0.0753405975347908 0.0886950995381018 -8.079531082477e-06 -0.0864623701793565 0.0642528679643809 0.0826411320507698 -0.0546836500934829 0.0964279860267437 0.00225763844858894 -0.0931076686347843 0.118746961378966 0.0457648579042655 0.00340994739275087 0.0341970586757297 -0.0426231935860344 -0.0109551094055652 0.0211173325809559 -0.00777723527265343 -0.00209856080146322 -0.0919598267501314 0.0596637851155997 0.0211865112910021 0.213051297148894 0.0161516831821548 -0.00938398095568385 0.106391714839704 0.137254109195012 0.0264997043749923 0.0475332722489543 -0.0772819844644961 -0.0195234186550911 -0.095160781577189 0.11474958413363 0.0236947905831385 -0.0989561267566739 0.113524962763148 0.0232428250287598 -0.166256106989988 -0.00161299130828604 0.0324881999317802 -0.0122706983558833 -0.013338396556575 -0.00361209794923264 0.0103263764633772 0.0050649377340801 -0.0255047688446421 -0.023215864212358 -0.0053606779962448 0.00656956576750875
  2 40.023579293578 ""  3.50805358189222 0 0 -0.0116879882567645 0.0389015580924062 -0.0276712379382703 -0.0154406477214529 -0.034690483016901 0.0506139216773427 -0.0474399213888045 0.0341354428372516 -0.0434812997832156 0.00760884231159352 -0.0457045944937267 0.0852234598492616 -0.0575121265860158 0.0538072569879254 -0.0713841181328231 0.0246339681680859 -0.0388948895339454 0.0929080189955852 -0.0771046912856286 -0.0796185740307386 0.042686908201218 -0.111587942133792 -0.0029950980936531 -0.043021122966902 -0.00854270621843083 0.0185365331121841 -0.0051684766543812 -0.0496289408266301 0.0851145017003949 -0.09335886780894 -0.000286970360358776 -0.100302334855081 0.137937119002551 -0.0284196900112432 -0.0406106602477823 0.0439320816199316 0.0685940981543672 -0.00527804085091531 0.101474998182939 0.0186095084377918 -0.0147173201371937 -0.0072947567990191 0.0664588846773166 -0.00794115903024508 0.0422541740863419 -0.0391543157028136 -0.0376771852418641 0.00907835232174689 -0.0665883168393531 -0.0306569637525208 -0.0749150278190744 0.0102217198000445 -0.0273869856827816 0.0438757481986928 0.0425835941589674 0.00802338082152352 -0.0849468653432756 -0.0870794913229321 -0.0652927197823702 0.0728941752334494 -0.137994488047544 -0.0464854406170703 -0.108296187420455 -0.0126837320680776 -0.0033652162128561 -0.13314604021024 -0.0684102736746053 -0.03663051201742 -0.044333389786445 0.0787431174539716 0.0901574959318731 -0.0311185135013604 0.10552244128576 0.099348224274091 -0.0250348269111037 0.073617085045784 0.131873675967692 -0.0646799516171139
  3 44.3048925775801 ""  0.279037644808011 0 0 -0.0310296686000274 0.0284877715285811 0.00212885057659524 0.0193449324350637 -0.00145015890291978 -0.0514700820377008 -0.0698900578067875 0.0516411130674999 -0.0837461904566304 0.0692127544890458 -0.0255100679697738 0.0229688740377778 0.0216478282151703 -0.00313264591759252 0.0489773272483528 -0.0315552904476692 0.0240233673041295 -0.100473575713115 0.0696521010241936 -0.0308062348080885 -0.104608459458138 -0.00332822625550611 0.0235799889430795 -0.138415426087115 -0.128596491651884 0.0837866975606299 -0.140349715985025 -0.105168707043741 0.0668440354654197 -0.0366783016911695 0.110344758591358 -0.0443157748449392 -0.0254295021447699 0.121840399725233 -0.0505604235100791 0.0799054707404632 0.0140404681068388 -0.001431611935909 0.0706292302772973 0.0112364692304261 -0.0399974081753659 -0.0180736895128102 0.0234244281492331 -0.0437177721947632 -0.00118069034079914 0.0330312102816589 -0.0162648208750081 0.00980949691847722 0.0557089626908032 -0.0260293834171013 0.0423431881897711 -0.00519463746948192 -0.0267408526225858 -0.0425596182389278 0.0120092126456441 -0.0671338356060371 -0.0168276491338455 0.0320975487219048 0.0138516637626787 0.00459984017261797 0.079233267968127 -0.0206030868913334 0.053351109702259 0.0372962597341728 -0.0450343276934413 0.0631335757011962 0.0659511062703244 -0.0170706987693502 0.0374181413994876 -0.106343162768357 0.0745264849606934 0.0704565347505558 -0.135520325389915 0.0366511864261595 0.133350139772503 -0.0921548588249217 0.0631902697536214 0.0591579756616938
  4 70.6486761122558 ""  3.08002164296299 0 0 -0.00798672190842149 0.0121658890065562 -0.00051028427842779 -0.0180886102187475 -6.29382895350101e-06 0.0277436332991229 -0.0155533444781297 0.000996776256718279 0.0205228071584704 -0.00560216361551016 0.039782599236892 -0.043251023389776 -0.0337299924165363 0.0321747082506385 -0.0222667987289131 0.0226942746352233 -0.0537773723640756 0.0592491353105624 -0.076634496121304 0.0149326373513702 0.0725124721897923 -0.0625407096108266 -0.00655120012570722 0.0368207034649024 0.0174814875127979 -0.0175127316732586 0.0521896432068661 -0.00811141602619185 0.0212278196655514 -0.015026661864824 -0.0219748599725904 0.0274877826247867 -0.00926460320301383 -0.0524862178883864 0.099479370450158 -0.0863228646108262 0.0677257851879767 0.0229681326811775 -0.0906702672652187 -0.050181180436164 -0.0442946054394429 -0.130700060062412 0.0551035856225482 -0.0716854255948118 0.0173787896343927 -0.0292539408588025 0.0427008430824947 0.0366391309032746 0.02608315787021 0.0175293578956176 0.09875988306742 -0.127864248334246 0.00408761223921318 -0.19853059477033 -0.020242995196383 -0.134576660371346 -0.206752655394049 -0.0924128170639082 0.152050361132664 0.0901262929319201 -0.0624728145473194 0.092796704216243 0.0641022272447589 0.097629894081486 -0.0916773257474861 0.0344538738859341 0.079735176545822 0.0399214949712128 0.244246692183312 0.0372772237945962 0.00753137916540919 -0.023393466819964 0.0247878096260143 0.0100656962607001 -0.0428380964022523 0.0535616550174703 -0.000118585007010882 -0.0423969627093687
  5 88.9628084402181 ""  0.16466513953656 0 0 0.0253720717144518 0.0188768143771389 0.0735453721679415 0.0442680578955837 0.0246694125710639 0.0396312835158928 0.0122902302026273 0.011090050124758 0.0830076351962885 0.0621284691558045 0.0151536283731518 0.0683138490053296 0.0401010323737575 0.0314631201531723 0.0914059532688312 0.0156689022645486 0.0365181908060266 0.0116835736048974 0.0772138777065663 0.0204750302468119 0.0184252381301959 0.000233082799524481 0.0101467111359691 0.0878566473967257 0.0174417236646574 -0.00220457406304751 0.0861768093625142 0.00885889982678237 0.0193372932757671 0.0787917497766055 0.0877629864693232 0.0243518847694174 0.0226991129535354 0.104347930407478 -0.00134513518166033 0.114450079764948 0.00868647347249409 0.0149124522685441 0.0899317516960286 -0.0341804170587516 -0.0183381416525147 -0.0992200216780101 -0.0354131817478786 -0.0294213151514955 -0.0909191267095765 -0.0368512774557212 -0.0127128714184492 -0.0844575564962885 -0.042141939138268 -0.00787007258366488 -0.0618078857153061 -0.0322413851000705 -0.0147086896918154 -0.113960378768268 -0.0342614842392946 -0.0226279409781164 -0.096500119229317 -0.0343118754509033 -0.00663442243029465 -0.0890870093061917 -0.0207261571559804 0.00440043825075702 -0.0512286302009804 -0.0582046533253195 -0.0112052108589958 -0.0440158449610708 -0.0488278494798132 -0.01254920510677 -0.0672586444935071 0.00434801817282471 0.0018950233917246 0.0681878706897303 -0.0120582560645876 -0.00236523254832026 0.0613539911745535 0.0141920280239735 -0.0149069556913186 0.0684214040072454
  6 112.700085378675 ""  5.34987287711721 0 0 0.00597412226087845 0.04280124539197 -0.0416652052000376 0.0190356055650753 0.049544512210251 -0.0711326275222626 -0.0405769365027479 -0.00681761184492124 0.0448648009214098 -0.0136779612573938 -0.0402095983359643 0.0883372134258317 -0.00879650844266019 0.113771640548868 -0.0406039352708353 -0.0518849734216929 0.161114668072496 -0.121389606460518 0.122500447494014 0.00987967561030971 -0.162473596316586 -0.122193079325275 0.0100412132791019 0.0973894866319845 0.00655754204064594 -0.091200322387446 0.0799709442628425 -0.0456059849639718 0.0193037991651202 0.0257824122374561 0.0242933644797344 -0.00361193414390065 0.00364347480475357 0.0994237806178738 -0.182343637364729 0.192107602640517 -0.194179479538355 -0.00314072965952061 0.199899502431673 0.00254258432182014 -0.00901114090460488 0.0119777772386861 -0.0482444399166915 -0.0368315309659286 -0.0204180614237492 0.0202583404301511 -0.00233886269116106 0.00598511252050682 0.0115069671110714 0.0100999857385468 0.0741504826829013 0.0284702293697731 -0.0052911209851512 -0.0304018854056449 -0.0162585271866841 -0.00561450176398269 0.068893781149685 0.0580482952913669 0.00509788935757725 -0.0413923575634621 0.0160366931789363 0.0598195865919607 0.0797255051177319 0.00725842004457459 -0.0158073117368565 0.0801546879939104 0.00115227369889787 -0.00255562872590877 0.106875944306826 0.0470553121120174 -0.00651548422847998 -0.0979475987451789 0.138344767841211 0.0584199730930464 -0.16184625267415 -0.0115769406132667 0.0224718537392759 -0.0310952512516323
  7 132.822926761824 ""  10.5132794859919 0 0 0.0105122444946393 0.0121950312729248 -0.0148761091544004 -0.00951743924725274 -0.0337435993691659 0.0634920133963601 0.0231646909885938 0.0327321437695968 -0.0547560019190066 0.0205086177121611 0.0121456266155832 -0.00987941712064064 -0.0196973153357127 -0.00961112318114997 -0.0517429991966324 0.0715136835972524 -0.105755260065901 0.133906081399511 -0.123860410417599 -0.0408444602744219 0.117581203026854 0.0212796978498155 0.00862653542189024 -0.0733414874094798 0.0279341211087565 0.0642403737469545 -0.0439549962931417 0.0301911599355339 0.0418797253649676 -0.0759912627217891 -0.0215919823445033 -0.0670364909775455 0.112734548033079 -0.100236064545051 0.106793164878047 -0.132592665982275 0.209581347872249 0.0319876133047636 -0.0673493586091587 0.00387124240021144 -0.0118687187737497 0.038516154441919 -0.117299266929451 -0.0479367239733513 -0.0676853432844276 0.0299458765951059 -0.0288563299077382 -0.0286079366817453 -0.00643369182081144 0.0031102618899289 0.0781541171535897 0.0727744531510853 -0.0208466756927808 -0.0126312553324791 -0.0376186231271935 0.0193586355433505 0.159786829477934 0.119077647517362 -0.0520217100744505 -0.13182154370587 0.0653947213795191 0.0595128861550823 0.114707091503897 -0.0628969909877656 0.0076022098314915 0.135651012269832 -0.0503167363320953 -0.0289157051148393 0.0579142018612184 0.0501049462608073 0.0547212481174204 -0.00337467260768788 0.0861785812983889 0.0638809752811954 0.0134283155304813 0.0198361677580569 0.0917197211049015 0.00701916853819992
  8 238.100994556981 ""  0.970374882546145 0 0 -0.00981016852233509 -0.00480047482560054 0.00740025981707492 -0.00964970927704894 -0.00663824133264958 0.0111522263237337 0.0058669583330779 0.00506360096322243 -0.00551806067970122 0.0070628967715074 0.00364117669767171 -0.0016881141598209 -0.0110321913377496 -0.0164811521983897 0.0034586414863862 -0.00794931068581894 -0.0192192961449376 0.00995939204504329 -0.0150800447427183 -0.00266801086184044 0.017879104918987 0.0777847107495388 0.0240331766555207 -0.0245149970866837 -0.0423765967708919 0.0322555335154349 -0.0518362861887186 -0.00200278280791006 -0.0304009395774461 0.0463407162443105 0.0449305817458577 0.0484259325025874 -0.0922477016543489 0.0739440150061827 0.00404462553739299 0.0766497822951543 -0.0793279294269444 -0.0311108206708352 -0.00153559565301187 0.000253311781548331 -0.0142358053095527 0.0381370135742693 -0.0134204610589352 0.0336938520130366 -0.0250432897011887 0.0338841948173707 -0.0229533272085097 -0.0291114181829617 -0.00271323296764848 -0.00214982129264622 -0.00470904895244666 -0.00782344755230599 -0.0206569196778597 0.0679008524312698 -0.0101344891862967 -0.01880734820193 0.0694247645284679 0.0516111969033777 -0.0339986301939152 -0.0490536578614272 -0.446208566539207 0.282937712344366 -0.184034996029632 0.312410827958788 -0.186514396249783 -0.314730270283954 0.0371246996326335 -0.0459405099516011 0.534264312633649 -0.00314605470051695 0.000651988823525747 0.00870635062295257 -0.043163918277012 -0.0183989231559842 0.0127729515320372 0.0275865062177109 -0.0103501563736569 -0.0307058811902826
  9 247.055017434781 ""  0.170579363921637 0 0 0.0470701554733872 0.0091529197676487 0.00465284507013149 0.0615355162434345 0.0345818578392761 -0.0487322545334826 -0.0443888041266152 -0.0243570423908495 0.0227794568910782 -0.0473990383465205 -0.0200265575403218 0.00748959898244143 0.0875710560479585 0.0444626855738691 0.0561613190211645 0.0277312692478186 0.109442290993825 -0.0671135199762439 0.121139614029747 0.0347275096741844 -0.0811402342825264 0.107695879223917 0.0351273791468666 -0.00148185553949039 -0.187230440029225 -0.0786893658804626 -0.137466224804633 -0.13505090033448 -0.0594107487571363 0.219305089169969 -0.227282433362344 -0.18507638595697 0.402225830090099 -0.333665422626252 -0.0514973045522623 -0.332912481291477 0.301373109877988 0.117023583939841 0.00418796811351402 -0.00149834786093546 -0.00327514882305431 -0.00308918083769955 0.00534756850265577 0.00549260737574532 -0.0045668363904541 0.00244748779082616 -0.00171755864265775 -0.00651943689693142 -0.00153608855506085 -1.77450891599514e-06 -0.00621735250694897 -0.00847154424353709 -0.0023720181313544 0.001575131940309 -0.00110572949266571 -0.00902205880322385 -0.00334841901162923 -0.000703070864619009 -0.000504110691085165 -0.00324328088379532 -0.0738523231232022 0.0439742445008092 -0.0356636415385102 0.0490313177707405 -0.0314264828563179 -0.0555957581002768 0.00684738538319027 -0.00546621463317285 0.0807327980152871 -0.00122531082157521 0.00036686583869468 0.0214266722458174 0.0262440512876334 0.00828589710471971 0.0312331953239713 -0.0213750287631867 0.00534592940506973 0.0501880327643585
  10 263.499924320682 ""  0.326662379341624 0 0 0.0341796310422337 -0.00437234818861906 0.0163379604610453 0.0243441982813183 -0.00956868542348329 0.0355615577997202 -0.0529270419411643 -0.0141021122631478 -0.0224730882243861 -0.0569178144246293 0.00101717513313683 -0.0273695151824839 0.020280890574223 0.0192125317982631 0.00747363258250372 0.0450430819338919 -0.0128011676474749 0.0575173390361993 0.00552062661754366 0.0225582308065919 0.0744297257252657 0.298669221318698 0.0750063949775554 -0.118078595351052 -0.343076396245702 0.00222711513162725 -0.325887227698406 -0.18871749427913 -0.114905290991701 0.324066584430619 -0.0276353325874973 0.193593869309459 -0.215754499078529 0.0840713707172722 -0.0595153998538192 0.125776142790228 -0.298202809512928 -0.119187570010677 -0.0501921498407451 -0.00373321074866426 -0.00254729068674161 -0.00878359757528341 -0.00407270887374328 -0.00832111869543009 -0.00361124947296267 -0.00267032498300919 0.00177958102180671 -0.000451931797348515 -0.0053595351540487 0.00447473592226777 0.00576765712226359 -0.00474267203258072 0.00124900902486293 -0.0202417501465192 -0.00552931452704064 -0.0106035798551847 -0.00184129047327175 -0.000192499817048169 0.00354633868989102 -0.00385022323968179 0.0725773417767686 -0.0320243147423649 0.0383391326617956 -0.059720050856697 0.0399210185208536 0.0588447176663762 -0.020765539087669 0.00441788809918174 -0.0818506174006068 0.0795621162036749 0.0277743865494097 0.0155391377610098 0.0146679796198841 -0.00519792299667713 0.0276300792726571 0.118056077748428 0.0163126637981072 -0.0381740461058031
  11 280.924425159147 ""  0.30947201695656 0 0 0.0544245225961398 -0.0174757086155211 0.0247200204923698 0.0619073041395864 0.00232045815561918 -0.0162255488149965 -0.0457966403631867 -0.0259946283680817 -0.0242706547711391 -0.0826086514823262 -0.0123258225654564 -0.0643703269984619 0.0785280366258932 -0.0112129937282169 0.0520378074536456 0.0268544546462602 0.0516031916848695 -0.0414287580064691 0.123079843575583 0.046439088813714 -0.00906635255297487 -0.378419620525404 -0.186174440345923 0.00465437251713053 0.167743371501323 -0.109194140266063 0.186710522298257 -0.0297264054111424 0.191585699764328 -0.285112662371682 -0.133624435516065 0.139250277282746 -0.101332850355251 -0.0529362386565793 -0.0935351786532234 -0.0454502421901385 -0.198685272566579 -0.0904794467443552 -0.0953247016407425 0.000600244339443963 -0.00206444413320105 0.007639163795119 -0.00678313108511325 0.00543165595333931 -0.00824564098408505 0.00341499734561876 -0.00866235433874516 -0.0095091106814614 -0.00298062348540818 -0.0046915714225175 0.0028905544886956 0.00454882277080109 -0.00602784741263458 0.0156622885076037 -0.000605980474533797 0.00373283299902773 0.00974756502401893 0.0113542475258123 -0.0141235979168888 -0.0181393443824597 -0.0248428676127771 0.0262162897433737 -0.00464039779616655 0.011464546901726 -0.0196740545187366 -0.0102721376950317 -0.00514156393843575 -0.0119591910633705 0.0423971644721346 0.0395620947547616 0.0490396569099392 0.0831164028790966 0.0758559456647939 0.0409907895889176 0.137063618024292 0.0139543853458759 0.0952941331188777 0.0806485655651009
  12 374.011554518232 ""  16.222989267328 0 0 -0.000778176321098135 -0.0127822049284596 0.0115250884229962 -0.00674277229299444 0.00837208880747516 0.00506754767515361 -0.00353082928319267 -0.00456377757951293 -0.0176533771083679 -0.000829272373081376 0.0165639898964012 0.00343228338509389 0.00350723693534466 -0.0179154884887699 0.0149931083430244 -0.00896690939266475 0.00826670733573477 0.00228239609021395 0.00255923944308212 0.0175853199390801 0.00778102210550349 0.0264842757705398 -0.0217627890930439 -0.0453120115038901 -0.0325256316717131 0.0216926500360032 -0.0430100165688571 -0.0165277053116332 0.00423155646947559 -0.00402973226112894 0.0110641332738409 0.0141551354802423 -0.0127389178023885 0.0101050421160143 0.0240867580191278 0.0170642053347162 -0.00694316410520953 0.0214664112724607 0.0106654721702263 0.0602120227997079 0.0997120881987047 -0.0209806776524767 -0.0606822830845436 -0.071397438284528 0.0117868261116176 -0.0856350078148667 0.036470426226102 0.0385643861085096 0.0593275857290197 -0.0532363761590089 -0.0301016945203988 0.235718011721841 0.0476409195654865 -0.0466840379544828 0.0523162489279576 0.276375988818796 -0.0213983241246444 -0.0763694562610909 0.0330241743838501 0.031493041137159 -0.0487762128133175 -0.183381165606931 -0.0903601552983346 0.17452205321679 -0.184610450090097 -0.136296983099475 0.249752733632578 0.0898894771103872 0.0253616475697434 0.00240554454871711 -0.0194427052430906 0.00885842244880186 0.225456930741203 0.0891879416438663 -0.0281571278991556 -0.133959078114531 0.0853403342330113 0.129010872268755
  13 391.937019575456 ""  27.8592347309768 0 0 -0.0447261740511597 -0.0242232922240689 -0.00339853516997339 -0.0433663643907196 -0.0204998352491863 -0.0420558400917061 0.052767186451379 -0.0148336922021844 0.0395898080010542 -0.0110947817224173 -0.02334788543088 -0.033231823728246 -0.0458402050289209 -0.0340058964057115 -0.00696557549640436 -0.0774096278954009 -0.0216455093870088 -0.079817880289477 -0.0014682416752892 -0.00997757700510216 -0.0572058330900492 0.158142617048928 0.0846679174845774 0.0723333803991618 0.013510285590903 0.0361283289141701 0.00795505756573639 0.100121186586229 -0.145210583381355 0.097279071072613 0.017198542360103 -0.0374175709207847 -0.0660372068724925 0.0154576825457067 -0.0169528045167201 -0.00180097432617074 -0.024902526445684 0.000826493472858569 -0.00298406082331776 -0.0117755651664253 -0.0224129026659799 -0.0085730005072354 0.0352919577444346 0.0284551728930357 -0.00815750715291274 0.00675462000391467 -0.0152579449691412 -0.0226167929674923 -0.0170801908713552 -0.00119889303620231 0.0146404188139384 -0.06117485713665 -0.0149231410091446 0.0209678009423803 -0.00212830031648028 -0.0545707987848776 -0.0342631585674029 -0.00692075182585743 -0.0108209002670116 -0.00841443134672078 0.0206671902924119 0.057076359176174 0.0365778356768822 -0.0556539070665979 -0.0105174244582666 0.056095191205049 -0.0532410415821731 -0.0306590272220397 0.0242346474734092 0.00268341155018805 0.043569556442397 0.03341243994397 0.522673851080758 0.265360365271638 0.0255970690094008 -0.300554116677853 0.33561431144466 0.244235080438817
  14 393.254284634418 ""  10.8471420642826 0 0 -0.0188351701442037 0.0320825317029254 -0.0336607050274097 0.00867287767860122 -0.0560393950806862 -0.0355150330389608 0.0538338163544794 0.0139579217546016 0.094209668382262 -0.0172240941981137 -0.086283407318492 -0.0497217504245532 -0.0272817582299091 0.0453712630029723 -0.040920879185649 0.0108337583108324 -0.0697587573992047 -0.0357669637897293 -0.0195292713309702 -0.0786942956043679 -0.041080934156129 0.0774496784838784 0.165244537854347 0.205620937652122 0.0902016530141571 -0.0344155057960544 0.122526100578851 0.122749709213696 -0.134131872056163 0.131967250246188 -0.0491030812274493 -0.0374692812407368 -0.0388318545512751 -0.0231322684067886 -0.12357525869056 -0.0626206147155313 -0.0447810063809722 -0.114426806273438 -0.0661936701817542 0.0120557255258781 0.0231157574112 -0.00319756772365913 -0.0309102658509955 -0.0330423177822584 0.00418898488576716 -0.0156675796408607 0.0157067602177756 0.019926897993412 0.0174363545239537 -0.00370867957142359 -0.0115076794724498 0.0626110783230558 0.0154677146484127 -0.0344951629381303 0.00451584701245083 0.0575477538398717 0.0173619266045738 -0.00492913397890509 0.0155279867817263 0.00804538455071279 -0.0144861355963319 -0.0612507907061526 -0.0308128543170952 0.0532445033287139 -0.00715313534963073 -0.0487906636286671 0.0632278221880732 0.0333346612047411 -0.0189187881162291 -0.0103430820585855 0.116483679873348 0.00899423321103095 -0.297528103062763 -0.0539738065750867 0.133432165916779 0.150704491026452 0.0166190850408939 -0.1601922934979
  15 428.509575803688 ""  7.75880562359589 0 0 -0.00276863208393103 -0.00974112103085449 0.00532149829847573 -0.0058020709602462 0.00363494280090692 -0.00177350353882919 0.00117383081097483 -0.00626834648306034 -0.00609853803444308 -0.000365933314333344 0.00705311618038228 0.000632439922708222 -0.000777377082260046 -0.0150224221780031 0.00625562688032551 -0.0138472465694403 0.00743801158061579 -0.00971943051692823 0.00807026350985785 0.00969350109423025 -0.00399937372493539 0.000122166914082269 -0.0158402625069821 -0.0129886895014135 0.000487985319848728 0.00413468780654546 -0.00475849758155843 0.000470234076277472 0.000386240296505979 -0.0112483990861285 0.00654083673178581 0.000112731964911384 -0.00460984672525785 0.00349050996000459 0.0121030114450018 0.00585826642423616 0.00143640003888706 0.0134466106121834 0.00633546969243591 -0.0286583793711839 -0.0511307734103963 0.0144091607133468 -0.0435193447217136 -0.0873369453747673 0.0227759974554746 0.0876242054417522 0.0481654534926351 0.0808049920290438 0.00941709955067551 0.100718109528334 -0.0920898850219347 -0.0762859181392839 0.0212792241062203 -0.17496670479707 -0.0638479718552348 -0.190007845530224 0.141567064890462 0.114606666322694 0.0568312363473658 0.043542017603289 -0.139620830437729 -0.0329266916791891 -0.171050280746034 0.105867494721498 0.291137115943017 -0.211352333210806 -0.0538061683114254 0.0610018057430276 -0.165435226600999 0.00195823448756168 -0.00250053678115234 0.00946844215070851 0.108352858832999 0.0448103072309974 0.0027687792605868 -0.0595781023681904 0.0517021543189819 0.0564105056587972
  16 476.759932358233 ""  13.2971703634141 0 0 -0.039158982022142 -0.0796309716020773 -0.00131978133490373 -0.0858714758658383 0.0451754473880431 -0.0484870259420165 0.0062941911382383 -0.0919444555204652 -0.0220479563892621 0.0163759997843635 0.0662951993091635 0.0266974550195082 -0.0786022241498934 -0.122921664985606 -0.0537610253915532 -0.217763315608995 0.126288953103699 -0.172261765765138 0.11093518827656 0.0930627170905643 -0.109654646535808 0.0161839081101008 -0.0798468978209924 -0.0169777835132518 0.00893941046987012 -0.0863819453522471 -0.0188053767617524 0.0135144101927757 -0.109264351225931 -0.0170643812298978 0.0990713122078915 -0.0945849107238452 0.0229690383850961 0.0291588331363446 0.139504825026424 0.0563322280695429 0.104140257134311 0.157648617589317 0.0849138675250854 0.00288937903667754 0.00562588556334674 0.000909451705336666 -0.00925286622518961 -0.00375041209303916 -0.00131162962016534 -0.00560651467019048 -0.000696127960842416 0.000375254935100212 0.000938122137497922 -0.00404143459654684 0.00596097182697198 0.0173807021281717 0.000951307089466022 0.00071486387029653 0.0019688098422101 0.0163811549054277 0.00286175194172839 0.000571986222938317 -0.001864734531237 -0.00630824778908774 0.0146543823627013 -0.0137462055573242 0.0114727684517352 -0.000349119662712191 -0.000218178610535231 0.00674527891319452 0.00825080445624574 0.00314515928107908 -0.00664946991968191 0.0832741798930911 0.054836652900575 0.0498063633441837 -0.123139549388782 -0.0855388765604422 0.185727157550303 0.224861853877989 0.0600673436071554 -0.190057516157577
  17 495.300335201938 ""  10.0079004015491 0 0 0.0786856139759824 -0.00385147047568123 -0.11338580982323 0.0114006778617584 0.0235410306336499 0.0399638224690859 0.00861185123885079 -0.113701144300138 -0.00543408517135521 0.00514364151625908 0.0513398680612359 0.0398492864399888 0.100341590870008 -0.0479508503123037 -0.0977729656539009 0.17238580835361 -0.0101523002447049 0.204697082368986 -0.161503563815028 0.00350887893495147 0.11474950071983 -0.0739938265956425 -0.0191751520207354 0.112273267920655 0.0281924092855413 -0.355093956396496 -0.0270883212874039 -0.056494503035237 -0.105277209578803 0.099377204201347 0.0392368577432065 0.0527258194630388 -0.0115186503214264 0.0463315802051907 0.0580351543390144 0.0889050621709622 -0.0299234514812369 0.047727226005903 0.0505940744780458 -0.00099014683479696 -0.00114813629841419 -0.00167268208607987 0.00453480808417713 0.00144171906637821 0.000134435789354499 0.00025572419777178 0.000279106089527657 -0.0013522082259974 0.000863574332009393 -0.000577735212747711 -0.00118068975879398 -0.00517154492247165 -0.000570882121398438 0.000419085509637768 0.000276480269033057 -0.00351078880282223 -0.00503220203086743 -0.00333256164016587 0.000903132786750436 0.00263016323933089 -0.00914525984904096 0.00703815986342673 -0.00519594562422126 0.00174396254371705 -0.0053245002963054 -0.00172474997389029 0.00111808230084845 -0.00193096894137834 0.0116716861044867 -0.0837583741580423 0.0564464694524832 -0.0174568021668589 -0.0355840608515688 0.0173250312709751 0.133625364927263 -0.160644632513204 0.0798662612543954 0.0843299144850981
  18 756.832914455518 ""  7.55359774544342 0 0 -0.000360406630050814 -0.00078479587588154 0.00134167642906772 0.000350094911049791 -0.000823543453064339 0.00171405258893431 0.000227270320027929 -0.000668554787769451 0.00032823034439557 1.51335026179312e-05 -3.59411669990942e-06 0.000456236455742384 -0.00367645276315129 0.00154365942700881 -0.00196976128423858 -0.00618699763151403 0.00482186340787323 -0.00411943598739232 0.0095134859307235 -0.000967944125765469 -0.00344926560457195 0.00158524649854926 -0.00117633990314495 -0.000713897320621161 -0.00170556915836431 0.00104155036678977 -0.00101727151324885 0.00154072981447394 -0.00129411533787807 -0.00135139778079193 -0.000528258664897336 0.00305543957421274 -0.000995243117739103 -0.00165671964079941 0.00500749713285463 -0.000555139730651476 0.00208192187406561 -0.00406145500963178 -0.00462556920385956 -0.0834365378824629 0.0307190977446055 0.0933502404688788 0.0410857543503688 -0.106144608644512 0.0521125714465417 -0.0187007943086136 -0.000715731562044815 -0.141688856449 0.0392093826435827 0.0811921054475952 -0.0420481990643627 0.0320844393213187 -0.042173790486927 0.168641921678238 -0.0272135066883315 0.116893941433055 -0.0626634995785255 -0.123262829959872 0.00519537963894489 -0.00138282401722258 0.165994465502187 0.252670771238113 0.0277738022849478 -0.0334674578253143 -0.0695254438377946 0.0505913696322808 0.0762296105070351 0.0960620145681102 0.0593031756291993 0.000700518278003032 0.00175088674452687 -0.00199469289471675 -0.00423303234996719 -0.0017210002956938 0.00236872921972679 -0.00238422416016163 -0.00193954317635501 0.0053107106049813
  19 776.285238135329 ""  1.07015614255124 0 0 -0.0462412520418942 -0.0200401120049595 0.0269698386763903 0.073708215949999 -0.0311818956380901 0.0928857799281205 0.00229263310022118 -0.0515731084335836 -0.0112824433702631 0.0103427388861659 0.0161844765711154 0.039446598977891 -0.104180883058885 0.0141185047309181 -0.0388548548525048 -0.176769681077798 0.21878547690189 -0.12323057120965 0.41254362709387 -0.0761517365509894 -0.134558223161817 0.0612952584748788 -0.0424779064172119 -0.030798570868223 0.0109188832031684 0.0460207654563745 0.0143143530974129 0.0688710737630322 -0.120330664149586 -0.0545784556549035 -0.078625642971635 0.257149921035483 -0.00588654311343822 -0.0949890039116059 0.201548495323861 -0.0503683997550968 0.0664244044706863 -0.22700084812868 -0.236315197234535 0.00140022696663208 -0.000989853420293018 -0.00194225398226793 0.000245282660003531 0.00250091206647441 -0.000943685264331665 0.000696863818715744 0.000106209338798964 0.00282649212314566 -0.000233827423949041 -0.00182967401506434 0.00132962890576606 -0.00240146324026023 0.000360368639425166 -0.00158202844546127 0.000884581863444394 -0.00152247665697353 -0.00110508036101046 0.00124948953264597 0.000980351584852323 0.00163379820859054 -0.00449385327551782 -0.00376888801588511 -0.000744234669232933 -0.000629904901029244 0.00164961899219382 0.000903839813025759 -0.00289254635204074 -0.00357052279770478 -2.97069911866935e-05 -0.0384195362455019 0.0481995069528773 -0.0757825247552922 -0.039930801105721 0.0457825820036583 -0.0603965217556443 -0.087029059515325 0.0425998968476155 0.000716081055486174
  20 826.621197275192 ""  0.982050887476744 0 0 0.0922156124182019 0.0232092163001748 -0.036129787042722 -0.0911893927401659 -0.0208654943024763 0.027362974951671 0.0103424131435984 0.0728122495883961 0.0121437858362365 -0.0239563641394106 -0.0566271180818076 -0.0034333303462843 0.0731940918883076 -0.0855171775218561 -0.0729604578909299 -0.203149066068388 0.264540197508848 -0.0364299627935124 0.12972200588462 -0.0993492151383493 -0.166718236416503 -0.112613410382019 0.0786314775728648 0.0750970484894124 -0.0170163492979458 -0.190808008473077 -0.0606880492907424 -0.145482373801685 0.1970122418518 0.152473901897293 0.137537921688113 -0.127615707729528 -0.195235149219651 -0.0187057665896708 0.32585634861316 0.07240034119205 0.168028354923598 -0.141639023434563 -0.173038630501856 -0.000548833342444507 0.0044320020641307 -0.00324000120879982 -0.000827794275491789 0.000761349286058339 0.00439106044940756 0.00456323616779086 -9.3695336190607e-05 -0.00197189033012676 -0.000827101844159292 -0.00380651363796542 -0.00212685454014677 -0.00337249138089584 0.00986120135952309 -0.0180085298046113 -0.00214643139250871 -0.00467444665669796 0.00257573725196579 0.00570017658741446 -0.00481185515866402 -0.00231847177229118 -0.00412249112224599 0.00349230482592323 -0.00311364722594514 -0.00480226771971887 -0.00692611887550201 0.00237062532060179 -0.00495236726415664 -0.00812601554197038 0.005094324691121 0.0121157762155436 -0.0240173401492346 0.0170970449534569 -0.00375354276161211 -0.0451073731337045 0.0561740607676239 -0.0373398222680484 -0.0701485127766368 0.143135669004522
  21 831.847418306228 ""  50.9204154880386 0 0 0.004149401425675 0.000594395554633327 -0.00101177161483047 -0.00352270854885336 -0.000709432610964548 0.00115050851408682 0.000194320578740361 0.00351913027031152 -0.000259331688532655 -0.00113983644285506 -0.00237758746675259 -0.000119008349423433 0.00370369973958937 -0.00369068852760301 -0.00231275755252156 -0.00757471323685841 0.0107673648761287 -0.000786200310771741 0.0047080545080491 -0.00414707986269249 -0.00664531849942426 -0.00768277711754813 0.0027897089845232 0.00278446939850521 -0.000243168052768848 -0.00937616143392608 -0.00257791580367324 -0.00529832831309923 0.00745340295003936 0.00527000503439432 0.00606019838020468 -0.00607102440436451 -0.00839197438137731 -0.000536458963077974 0.0138004521952928 0.00352669231528885 0.00736067220521957 -0.00548526780347822 -0.00692904736885288 0.026291873710012 -0.105171281794421 0.0642459097890586 0.043663576050053 -0.000903698358159434 -0.128877003013975 -0.103696732057829 0.0298599072539804 0.0654841619325766 0.00774990109844128 0.0726627906613661 0.00728036857237555 0.0489487584300696 -0.193111898311155 0.322729392542882 0.0196834066685152 0.0185266108485029 0.0723381483095102 -0.14155712283181 0.0818960088097161 0.0915097872978453 0.0113870924700955 -0.0703220276510944 -0.000441302084074369 0.0467387261704883 0.011664384245014 -0.0253046085152413 0.147639904182068 0.193222349484057 -0.0386796492724337 0.000867839058164414 -0.000557753121561163 0.000287679424902113 -0.00575709463928959 -0.00370828720095412 0.00149712607492091 0.000554266290309913 -0.00280207478938769 0.00528066909578252
  22 907.860873808065 ""  86.6990806761103 0 0 0.0511142058560862 -0.0118898840071192 0.084925202328078 -0.0399688994632009 0.0183853689966698 0.000833238616471687 0.0223891186364842 -0.0404403280870699 0.0481126404988279 -0.0104788405613902 -0.034049861768263 -0.0370585842434418 -0.0337057734571007 0.138706870670371 0.0147445225212727 -0.0281831490836611 -0.0255073649156231 0.00395136529394475 -0.0186578016280868 0.0994454647345609 0.066036342698681 0.0927825093021455 -0.31618834417932 -0.212284818298466 -0.0839535523824014 0.164169476763809 -0.0309702156766794 -0.0412439336588363 0.173462058207329 -0.0683866265016468 0.0711740061315975 -0.195845853520791 -0.0399733879206192 0.0489007756898343 -0.0505028076467272 0.0303712730108622 0.0139636062850188 0.0758074894599783 0.0701479427104147 -0.00147592527777684 0.000133081420059046 0.000173887097269064 0.00261518264954808 0.00158959050687762 -0.0023290327928356 0.00270950024772057 0.00252805242542485 0.00268030418298096 0.00201595584571452 -0.00390178231309214 -0.0022046758196344 -0.00136774144184335 -0.000973051201484482 0.00250168665214005 0.00105734402173806 0.00657336592546437 -0.00867704262636999 -0.00234671759437805 0.00726173861751537 0.00719373459357935 -0.0136977478211153 0.00475612104379207 -0.00870851160033423 -0.00854705592702108 0.0023089992704855 0.0072122358860365 -0.0100155025931512 -0.0142647031306822 0.00760195492238192 0.00406605986768552 0.0630986000571867 -0.106114106038086 -0.187477002531814 -0.123653456766215 0.212546103380818 -0.209892870987187 -0.0231245178774047 0.297579951354096
  23 915.313179932206 ""  7.02198365221392 0 0 -0.00126263073591492 -0.000293630548665989 0.00122345597287349 0.000756761505012781 -0.000186146024312297 -8.30036076105424e-05 0.000163817367746714 8.50718373389348e-06 -0.00177121185541856 0.000365905511673251 0.00104943773393242 -0.000127721057054914 -0.00350930193410456 8.51781845732669e-05 -0.00155439825420104 -0.000179901291274543 -0.00456943088242792 -0.00191064060440642 0.000285598559775058 0.0016992884818531 0.00186979727669141 -0.00531436335961693 -0.00376795316548142 -0.00230713646897778 0.0047718754786436 0.000320382794226863 0.00327975915680233 0.000909152238467964 -0.00291118735514363 -1.07342274457203e-05 -0.00192385150254215 0.00108535209815582 0.00319971097357758 0.000555522129841264 -0.00500313757528742 -0.000966349602505209 -0.00236634498352334 0.00256605585917104 0.00271611043933377 -0.00929124976430665 0.0525414343758428 0.0757034071351958 0.0692370894574155 -0.0247106784433354 -0.0407034128643997 -0.0112719025196048 0.0555434097314168 -0.0200014494253155 -0.0748449676975183 -0.0261506407734599 0.0109086243956257 -0.170451841846086 0.229418529879683 -0.344103923987337 -0.0649552350802768 -0.313057428251225 0.30091677437078 0.095423711421496 -0.196033128849731 -0.100365173599353 0.00597345032870062 -0.209410105756677 0.032613656203572 -0.0283891877162482 -0.288087922898076 -0.0114999692585247 0.20296027190535 0.193575242571349 0.000970832595812039 0.00124540341089953 0.00109550413994136 -0.00230976719828301 -0.0137949261754026 -0.00686051123680491 0.0032693391858033 -0.000417435017209515 -0.00455481698942605 0.00787806856430981
  24 952.045149075254 ""  43.6796057987521 0 0 -0.00850161424570534 -0.0806897073154141 -0.0687541971140624 0.0343984635220159 -0.0508726419930156 -0.0179030332932595 -0.0520417395029609 0.0893239049628861 0.0204179905243542 0.000723729065667955 0.0676809958672609 0.0300304949755523 -0.0786541949637357 -0.0323501055245617 -0.132116130501647 0.0154610664951589 -0.0840067879864647 -0.0466539705151253 0.0537982368627499 -0.0327005440200649 -0.012555812546748 -0.0201726044511992 0.203263538852508 0.0961054734843872 -0.00449503557368579 0.130685315503599 0.0769433686725029 0.029851595139366 -0.0261034823977242 0.00380190633374196 -0.0687954324876757 0.13791527551533 0.0834130310401643 -0.0162776085501461 -0.0124183053999149 -0.00305118563151127 -0.0541447731722535 0.0565548728929801 0.0407587925611654 -0.00288822227952567 0.000983138532880993 0.00128692119079439 0.00301801370908809 -0.000364078449000911 -0.00334337858873421 0.00276670654818497 0.00352789719789378 0.00167790613753501 0.00158793390516065 -0.00485950276977647 -0.00134579824415017 0.000361104495829902 -0.00101636440508729 0.00285985158689441 9.33876725358915e-05 0.00922973107149912 -0.00817378286203633 -0.00338406006217962 0.0138471514101774 0.00670048902360629 -0.013877817231434 0.00168760655301357 -0.00786900372181359 -0.00646751224426578 0.00709326183711412 0.00491018815941655 -0.0123183750536204 -0.0163129722421396 0.00446301915895349 0.0492563451634203 -0.0292221543337831 -0.0275511201540072 -0.0828963459792977 -0.26263444242142 0.461750912872166 -0.185139590355658 0.020276322966224 0.27643343162209
  25 971.503449471137 ""  12.1992185910712 0 0 4.80843561566985e-05 -0.00243406180216252 -0.00128305708088938 0.00057316015199984 -0.00180900797631092 -0.000392929082025468 -0.00080246358526705 0.00166801045098439 0.00153887484923412 0.000301030651838045 0.0023322406909599 0.000373552547234043 -0.00525811322495623 -0.000113165204138518 -0.0066752375218945 -0.00156337789944432 -0.00512989531296725 -0.00351886652399182 0.00260286372560417 0.000747811076756387 0.000928609035771621 0.00106710305414815 -0.00244110703937195 -0.00280500333698619 0.000311120203247317 0.00830750307074296 0.0032822736294643 -0.00230831673349107 0.00531299833822963 0.000644088441443509 -0.00272905639838456 0.00334823744394031 0.00422682631776231 0.000235493347422588 -0.00415859976846252 -0.000776107177071168 -0.00321730657342639 0.00345643023400441 0.003150665414753 0.0776812165080561 -0.0580725632176598 -0.0599190441211464 -0.0551864849405064 0.0407514797779342 0.0617228778033329 -0.0477447883774234 -0.0614558838004186 0.0229817210529241 0.00997638179651728 0.0907922891189161 -0.0639779270406389 -0.0159543962060675 -0.00692389125525729 -0.11279748126596 0.0285997602583041 -0.173688249007706 0.0875663956331434 0.0146770931800657 -0.34614596170223 -0.000554534953544707 0.248601227439243 0.235183744788241 0.0591913067175841 -0.0836365758760316 -0.24052888334704 0.0750679153563682 0.213235782267638 0.224267484223665 0.124080563523008 0.00174620237958499 0.000751864028248586 -0.003490780433876 -0.0093941901318581 -0.0127688190699025 0.021416189366032 -0.0103434599048854 -0.000880147408460538 0.01525299070134
  26 994.530429405024 ""  2.46416238566532 0 0 -0.00532888589986573 -0.0313882228113472 0.0373897277774645 -0.0230932672862665 -0.013889860492797 0.0244711812484908 0.0691393381091558 0.0454959957981982 0.00472802559715665 0.0532330234795508 0.0272388354927346 -0.0126683078883075 -0.0944940995459843 -0.30614481002148 -0.122052420606324 -0.177292271635277 -0.226681311114562 -0.189816996662274 0.0720084565859144 0.0404538473022202 0.0222865057194896 -0.151303838598319 -0.0655675597692008 0.020973912585627 -0.0237555087338556 -0.32542364394535 -0.148942140903104 -0.2168605154291 0.314083184781863 0.212118507515329 -0.139811478182912 0.164294503497609 0.172762650968472 6.18157963325099e-05 -0.284901937762295 -0.128245346165722 -0.138983252246073 0.016978656193646 0.059644496918729 8.67778243066514e-05 0.000324772648028557 -0.00144966641997 0.000361092470576297 -4.08970695438161e-05 0.000394464379404271 -6.39475025938494e-05 0.000108238233617214 -0.000969229014358186 0.000268233760506469 -0.000757357491006861 0.00103118119097869 0.00265311569237223 -0.00239813077694588 0.00489233851954151 -0.00312986769703407 0.00099295035772139 0.00791713517042904 -0.00460341332243698 0.00670690248504106 0.00329007310484479 -0.000610225109506928 -0.00049263314661621 0.000628882706871863 0.00116091328016941 0.00366475777666916 -0.000597284929749936 -0.00317492952478454 -0.00307785390946046 -0.00171773025267008 -0.017755250315517 0.0192319868832735 -0.030176344991695 0.00670545446004779 0.043924647447334 -0.0661552129226484 -0.00971817481847588 0.0339606796400343 -0.0594674888914876
  27 1025.87521270121 ""  5.48459520549445 0 0 0.0150365932280931 0.0617073359278627 -0.00789532065708043 -0.0320657315101941 -0.0718432797523239 -0.0941937652002966 0.0411595174236266 -0.0386383799891661 0.0402905293487518 0.00127929928068982 0.0610885699483705 0.0762833998130307 0.0508245765479776 0.153252697380983 0.0525950491604565 0.018971534724686 -0.136024016414134 -0.0531902445273605 -0.234266835073466 -0.338476231085934 -0.230590755192709 0.0601006054446241 -0.264951625407206 -0.158035079914718 -0.0669750652249887 0.0608101856696983 -0.060224513761299 -0.0478233652915864 0.168354110935516 -0.0275118211320683 -0.10251736080786 0.305357995273153 0.0460763592643511 -0.101198573701094 0.140179241955632 -0.0285362911854237 -0.0288553575885677 -0.12424335657489 -0.109556089417973 6.81081584971522e-07 0.000389869116543663 0.000364429864194786 -0.000281393304834429 -0.000367892872101609 5.70236006842623e-05 5.05721106843389e-05 -0.000284125470210922 -0.000965794561583605 -0.000816187639526766 0.000805972669406093 0.00162992583024395 -0.00287076598500132 -0.000242819853727648 0.00611559290187145 0.00242756556213459 -0.00184913819367254 -0.00653660216404856 0.00519401208762515 -0.00220261576655675 -0.00677325715676508 -0.00297775907787304 -0.0081839467036739 -0.000217469402967406 0.00418191708733889 0.00168424237379788 -0.00365508245860595 0.00397322968151002 0.00520367605541033 -0.00356774159682535 0.00916650535819553 -0.00641504943884236 0.0257832820959908 0.00312744075179905 -0.0127195763538194 0.029960895070277 0.0223467361355223 -0.0084564216220244 0.00978464410193873
  28 1042.25100952865 ""  28.2629504369965 0 0 0.0255043943480726 -0.0964449611658234 -0.0151755012899272 0.0392619666404249 -0.0325159309665642 -0.0161762171798651 -0.00345502801037389 0.0450660846300807 0.0661960365014306 -0.0388082530310676 0.018395230549804 0.00973130697022951 0.0951211569738883 -0.102966009003546 0.0514426129220935 0.0970195970245391 0.0416615775453302 0.062806706685796 0.0399017045796566 0.014747501165745 0.0298447532802138 0.0152511735365725 -0.0954974702848586 -0.061897819275782 -0.0770454421442183 0.158257161444069 0.00702803868013565 -0.0630506771354446 0.194807501239469 0.0112270038049307 0.0658431920492785 -0.0903530898643981 -0.0617222410158143 0.012007562610892 0.137129048257928 0.0888885947157588 0.0491204116112194 0.0780105086589805 0.0344250073707795 0.00373105935162781 0.00505213443752446 -0.00733366328300223 -0.00805336278048224 -0.00257094036779888 0.0193725306802534 -0.0026702116096392 -0.0220437133442133 -0.0246471165157772 -0.0116996703570047 0.0327647562804315 0.0444799394896207 -0.112986440025177 -0.00257398696552095 0.158219333751518 0.0716633372657957 -0.0345368285583708 -0.205029547541228 0.154938995168771 -0.107701922768002 -0.199810393981037 -0.0774374935800622 -0.199136025725605 -0.00862038059454156 0.105644224938128 0.051127983106678 -0.080730473440175 0.0995092046407148 0.137537055189616 -0.0926747095158102 -0.0478697069790276 0.014356547635426 -0.0249639414734676 0.113969044313284 0.0644374550218255 -0.00778673238089718 0.0621959562524503 0.188461050247003 -0.365787810331056
  29 1049.24043474976 ""  0.928955326728175 0 0 -0.0235235157124948 0.0592657695321249 -0.0024783004275547 -0.031626441262703 0.0515137676179012 0.0205858095834551 0.00160870555948373 -0.0289998388688062 -0.0350266599147151 0.0422462445330787 -0.0310713980342731 -0.00943180787297333 -0.080040809960166 0.0663762539732366 -0.0550689374556835 -0.057302521840286 0.00729553982195699 -0.017046720773726 -0.0457482777844271 0.00346268959502709 -0.0175857721319599 -0.00129951747597583 0.0441958269927871 0.0281339131526799 0.0322289762174914 -0.0846690241607208 -0.0120612445826742 0.0336056435180626 -0.101537265199702 -0.0148582896728295 -0.0573560520019551 0.0903226685499014 0.0457784756474983 -0.0129891581472716 -0.124152294251478 -0.0898144851090508 -0.0319673109653135 -0.105718911763822 -0.0561635635636339 0.00341630419123449 0.0064102303994675 -0.00980772333054993 -0.0108418134434223 -0.00285292670109326 0.0238473584687566 0.000593007323344783 -0.0271214068046396 -0.0270758211675201 -0.0143044003496476 0.0449213200130932 0.053903905346253 -0.169590695833649 -0.00553071569370257 0.236069518181283 0.111033189831443 -0.0365287784134873 -0.326992558120949 0.234279707498977 -0.158553287396307 -0.28673048537294 -0.123308456465222 -0.267653278369779 -0.026933646540621 0.128342881040182 0.0557399791252763 -0.097105259880175 0.132139016134555 0.181797003918549 -0.116738370154005 0.0328810594834415 -0.0181198940632717 0.0167664313842083 -0.0585004013573492 -0.0725877408121911 0.0774377677899491 -0.0612501520163046 -0.087257570170639 0.22934393291342
  30 1061.41422288344 ""  6.15592557539044 0 0 -0.0383322335752136 -0.0369010588126233 -0.0624537766395024 -0.0149539242135619 0.13396845626457 0.0239245383274282 0.00192348389392641 0.00469503162120093 0.0485073970994311 0.0681574462276313 -0.0814212326433631 0.00130316352951864 -0.0550667296433748 -0.0288360081473668 -0.0724905551818155 0.0888921876389401 0.169294721456855 0.145485280312405 -0.136357164803411 0.0231001197899138 -0.0103383646617726 0.0275160588727983 -0.151723401031926 -0.0975096733862795 -0.0817248119408155 0.132458018639611 -0.0197608311793499 -0.0497481160830794 0.153794559320798 -0.0245409396720195 -0.0587715989236147 0.164064006881342 0.00537303631841527 -0.0380966280812781 -0.0939673344233103 -0.126958976537399 0.0210377794236414 -0.265813693604158 -0.174355998803183 9.49155709329279e-05 -0.00143318064904812 0.00206313331579073 0.00231576460262856 0.000107464525678716 -0.00447053152538138 -0.00141695718720061 0.00480580485813456 0.00306237382156998 0.00226294381391346 -0.00940337009237388 -0.00890707944630959 0.0393340749127425 0.00145989743726398 -0.0540296754107798 -0.0264887912418986 0.00261888190480683 0.0815228862553653 -0.0562534287778196 0.03834501591861 0.0636232226068454 0.0297473783872826 0.0525444134828317 0.00977227377805348 -0.0208216109705302 -0.00555189285328596 0.0147718808696357 -0.0248475660874035 -0.0345489682001001 0.0207106589771941 0.000308044356921881 -0.0308838545040341 0.0126472661643258 0.0913812009431717 -0.0881723594533485 0.245109783133594 -0.00194081281812106 0.187947491969964 -0.200457212470706
  31 1130.05237889061 ""  6.73375702665339 0 0 -0.000232398323045461 -0.00485122914484592 0.000334619122726204 0.000466941842795519 0.00228808463824646 -0.00188407544896684 4.25332357736977e-05 0.00155249662076775 0.00176893746881594 0.000572977695143869 -0.00114806403795338 0.00157485801363265 0.00456915758162813 -0.0117519946015717 0.00362419166872349 0.00700704077932391 0.00197456347718823 0.00532872063224379 -0.00673150763184219 -0.000606492608487576 -0.000469703485622667 -0.00124125298210845 0.000604417594622831 0.00136464860308931 -0.00363483481314764 0.000909307062226626 -0.00192316162300824 -0.00242961017857998 0.00586426565436327 0.00131615592884251 -0.000195261208449755 0.00472601766080236 -0.00172183562538652 -0.00223224195305456 0.00403039208990093 -0.000952519513180012 0.00226155198369667 -0.00661596773427878 -0.00499370468217051 0.0488788294471064 0.0660950453252889 0.0396313869665178 -0.0110591617803904 -0.0424552160421492 -0.0432180884489967 -0.054883325877827 0.0303941128843977 0.0663310654838088 0.050604156088319 -0.0374161507850339 -0.0509224353557267 -0.426792413728358 0.197784399915983 0.192066500852655 0.169520255923524 -0.26944172181236 -0.26668742036326 0.0879827734531981 -0.100776688439415 -0.0796057559499665 0.067232372113578 0.288831968283036 -0.0105235542277687 -0.0997552308701367 0.0775827614266006 0.0960376525588755 -0.161349945711416 -0.221078185085108 0.104498264146848 -0.000822480846942418 0.000891990736193918 0.000197105883112927 0.00210719114620923 0.00671434054128601 -0.0130447289155954 0.00946475635532218 0.00498130634991076 -0.0178669250270699
  32 1157.07224261756 ""  2.25433170870478 0 0 -0.00327652732725371 0.0110651487346013 -0.0119895264910853 0.00384083024350108 -0.00625837245822295 0.00832761410152415 0.0025468454025783 -0.00424988154477807 0.00339785985886939 -0.00278491406462137 0.00320914755904052 -0.00629302073766228 -0.0237420814913234 0.0265611593426669 -0.0293801288651055 -0.0145157417023336 0.00646671717130668 -0.00938509397817196 0.0283718643023567 0.0031618616242262 0.00295611095850456 0.00662371862730521 -0.0242387058093567 -0.0156162613790904 -0.00253666766785235 0.0145183240683915 2.87473210184603e-05 -0.00379572952376215 0.0107222025577751 -0.00256501223678981 0.00296102365477816 -0.0199382790852224 0.00295816527327891 0.00983479321141541 -0.0115588667587802 0.00607056632073992 -0.0042338285164698 0.0254864056901807 0.0178959455482604 0.0662939134361851 0.0188994334562211 -0.0708071921664784 -0.0330781858395092 -0.0248775677316124 0.0338779736769001 0.0593584680295299 0.0558261805638856 -0.0476743579136484 -0.0552300861022249 -0.0203151877571609 -0.0103562316861513 -0.194239110047311 -0.0710424290907939 0.538347296865898 -0.028915850891641 -0.257278815297748 0.287857640266975 -0.117697851818594 0.315218013127592 0.121023584780784 0.0298966267927568 -0.0944004769481913 0.0220456645948242 -0.0535648571735219 -0.201886797631078 0.00368689038118344 0.0422708110519453 0.0469666479009841 0.0188224303884197 -0.000222484160147704 -0.00424938208787563 0.00708065309292912 0.00739327777082356 -0.00445278423064909 0.013364589039988 0.00156506806969683 -0.00313396481702658 -0.00203689283901643
  33 1164.37637385345 ""  10.6692791340787 0 0 -0.0165590176113592 -0.0695380256838869 0.114481956360835 -0.001698186721205 0.0506318905044007 -0.081934467551959 -0.00295115068124108 0.0281825249668775 -0.0526731242495519 0.000672636586692436 -0.0296196514883835 0.0559367105561045 0.166658222119726 -0.196274639709678 0.273241292655435 0.181129985703949 -0.0475707710535363 0.101219980474272 -0.244739426215448 -0.0131960067410616 -0.00153954296104093 -0.0921507368858825 0.182097017278766 0.124675352921936 0.0890877865208189 -0.161757829825506 0.021853229035379 -0.00771950251990226 -0.097393062200565 0.0935880117208137 0.00968198024885335 0.113682612719703 -0.0670823131375929 -0.0789977914196584 0.164975482145414 -0.00545540148948014 0.0728282155787005 -0.192561065603004 -0.147098624606403 0.00421626141841947 0.00131592375513641 -0.0124418740295202 -0.00145817871992772 -0.00187909765373122 0.00619941364793792 0.00690766508529311 0.005982374807541 -0.00456242687871726 -0.00601416872955996 -0.00126695299856454 -0.000820647797160832 -0.0135538019607167 -0.0169217453187626 0.0674795148626261 -0.0126274786792954 -0.0157730367969485 0.0433189226736764 0.000352743969818169 0.0251736126744982 -0.000300417886826275 0.000320979810287684 -0.0139493003904672 0.000876736084336595 -0.00721692289654435 -0.023766469746395 0.00180974272710829 0.00625781815969055 0.00743333197016586 0.00169367569873972 0.0199269801063662 0.0337456705142107 -0.0623765391189488 -0.0762165334746514 -0.0138034253244826 -0.0114567000455867 -0.0631513542177483 0.0309633067055618 0.0573111051110853
  34 1173.67727458812 ""  3.73046431896013 0 0 0.00687989408850927 -0.00752809832942588 0.000623553833979558 -0.00530168996425042 0.00204575672052087 -0.00175401416493959 -0.00442398828473917 0.000923070371121635 0.00298786525532343 0.00392891313502621 -0.000535211720986008 0.001861126735116 0.0155589497257518 -0.0214970666938987 0.00666272235760501 -0.00172584420703066 -0.00109406637010727 0.00129866507211802 -0.00715690801433855 0.00186427429131825 -0.000598705311884509 0.00829492727524635 0.0133172576505468 0.0068375643319142 -0.00628188090335119 0.0109097190676173 0.00245019868630734 0.00433540191533357 -0.00025017025914053 -0.00965639311074947 -0.00477704029771939 0.013000496511206 0.0044591904505921 -0.00383101888900006 -0.00512726745701357 -0.00801120443440911 -0.003654941291414 -0.011266698779549 -0.00617075226049427 0.0139389166599416 -0.0269639399273936 0.0741608592103921 -0.0479016337142847 0.00945659998140721 -0.0265208946950667 0.102595655498754 0.00621363926950966 0.0104317723502227 -0.0701226114586079 0.000165911238119192 -0.0251764223916246 -0.0236454212188263 0.0632262933041429 -0.159148070103047 0.221550826822052 0.0330159118288581 -0.551561867109503 -0.161325664846608 0.187986061472938 0.307649420122133 0.111066400647065 -0.0708338431372184 0.0528469927489631 -0.0661195242250488 -0.257068334444737 0.00195152598898305 0.124211723692911 0.135838749048896 0.0612548375365777 -0.00138224121976156 0.00416175755454127 -0.00110289888924247 -0.000587019951092616 0.0114879945417664 -0.0202354405042677 0.00801016989212192 -0.00566339777606698 -0.00553331942499324
  35 1194.58991671736 ""  1.95987942045117 0 0 0.137909855358613 -0.0485509589630601 -0.00556888037873195 -0.104219797044678 -0.00258011015274227 0.0152515796078578 -0.0787842411267458 -0.00220225438567161 0.0162367502248291 0.063807156996244 0.0127129122563426 -0.000803298406428309 0.20865046492439 -0.0832484222894085 0.0615045459080058 -0.162733930531451 -0.00631641421934478 -0.0531278375663704 -0.0111569162972477 -0.00453523760954615 -0.0365345266343526 0.109637102603905 0.11979045963872 0.0245362601042909 0.0129136029067874 0.265229799662452 0.152163064018633 0.097108964922456 -0.147587718120908 -0.118589329897036 -0.0855333512809826 0.144347054595176 0.116090661490595 -0.0210674716146556 -0.180806118686235 -0.131869048542506 -0.112779346206588 -0.0792710428547398 -0.0199738131619846 -0.0158553008921879 -0.00154187528425602 -0.0144329180572126 0.00700399599984896 -0.00436707474511114 0.00102359565548748 0.00921721917326604 0.0201877795151593 0.016947938062553 -0.00875469430640147 -0.00684998811454929 -0.0115824736772324 0.0245186679692057 -0.0431898196505234 0.0731303886787381 -0.0348189010610089 0.0570430030449373 0.0337608337002174 0.0845018227955555 -0.0414523903610947 -0.0602541384506884 0.0221412734914239 0.0123183354909933 0.00584565218780704 -0.0324095796074411 -0.0497645058110159 0.0181671203773665 0.00263887454406157 -0.00392058904416694 0.0290381220687159 -0.0228895581534624 0.0291016299191337 -0.00703994572771809 0.0140969576161121 0.100836401250825 -0.167889920956643 0.0516357734400149 -0.0513040638019059 -0.0355168576281813
  36 1197.17962372715 ""  0.735212624250531 0 0 -0.0320808324954325 0.0058492768552799 -0.00580917518348683 0.0252829042858487 0.00184510490766899 -0.00326357999050695 0.0178257959079375 0.0011406743459787 0.00295154916781851 -0.0139321634681947 -0.00335475795325201 0.000238092883360804 -0.05575343645554 0.00760187066088385 -0.0305570864773404 0.0419936245400155 0.00684873508419283 0.0168030447526787 0.00529645182627056 0.00482783211306923 0.0101325589727716 -0.020834500749147 -0.037615287010776 -0.0108347451472984 -0.016706418278627 -0.0475890018725838 -0.0401434272191821 -0.0223549632112672 0.0480344850408506 0.0187322865691938 0.0192569583400271 -0.0311178058646403 -0.0265624911326383 0.00486804323535533 0.0407384158289654 0.0293178523605802 0.0264546162201507 0.0175125304984872 0.00425741970462515 -0.0778316379567595 -0.014292925133535 -0.0356415937451164 0.0244440093637154 -0.0151833417422663 -0.00887909550820648 0.0590793187941209 0.0816701185492353 0.0900233610889505 -0.0488362709538473 -0.0289810159061232 -0.058447343722274 0.125351193412005 -0.163804878872637 0.215085192217135 -0.0873376937946269 0.303764960580956 -0.0634981747801262 0.363475699193711 -0.180662509841124 -0.216234137764647 0.130816980082385 0.0615504412741409 0.0391202769482943 -0.155085111117416 -0.249657878428242 0.0790443756800157 0.0371832502848767 0.00832471246664678 0.145429897125696 0.00374669213625469 -0.00451457967213611 0.00544921896450831 -0.00171207918835548 -0.0104285749488858 0.0153145746778814 0.00443208122436375 0.00294007733105879 -0.00174574280146339
  37 1282.49566066469 ""  0.694289071079531 0 0 -0.000997505335759876 0.0247437145410456 0.041582099259519 -0.0303861978671528 -0.0280745956416651 0.0530066795951971 0.0156363729331057 0.00810548246160548 -0.0478453287475441 0.0141298184951121 0.024105409812445 -0.0470320331586531 0.225548004180726 0.327105412363859 0.356328599075769 -0.0969495141822503 0.166772872814176 0.0284272890728312 0.0013056209210764 -0.221835370954195 -0.140046228442652 -0.0419325787411363 0.0623807018372997 0.0305957086697306 0.0806790879106669 -0.159414689595543 -0.00442847836965122 -0.00166896329991468 -0.0662776684636143 0.0667714060556222 -0.040920249231255 -0.0436301902123168 0.0847260114467965 0.06318116468175 -0.13452930255808 -0.0111714665237623 -0.084559897442115 0.104940025309423 0.0805463590366582 -0.00414076112589126 0.00175534492553219 -0.000487431592450128 0.000485573959338481 -0.00199652296360948 -0.00274129068314749 0.00440958981233833 0.00126622266637522 0.00664466707118899 -0.00523649671380327 -0.00364587151359638 -0.00252661874369566 -0.00129373337625766 -0.000265220735042788 0.00518899960079398 -0.00226217484900851 0.0157062844156348 -0.0101728187166123 0.00769370171433755 -0.00998200556525552 0.00684389495927458 0.0308516388067639 0.0144796413781188 0.0157144104512491 0.00203334943021854 -0.000185541416201004 -0.00994147852895197 0.00776592642417815 0.00431346626531236 0.010990535453761 -0.00966212469339394 -0.0355313477134207 -0.0401808349040392 0.0997776463992432 -0.137776851291857 0.340700118034937 -0.0442978878581502 0.267133829760674 -0.28907301706848
  38 1290.86141850314 ""  6.84195995408899 0 0 -0.000589802047852597 0.000449988190155729 0.000920569672663261 -0.000535503246099907 -0.000730177327838287 0.00113034085244206 0.000474036300947474 0.000128698244613961 -0.000890938741231334 0.000345589767818525 0.000674011930238965 -0.00118051055208538 0.00683407888410024 0.00328094799251759 0.00965945365812024 -0.00125987193269415 0.00554798661789635 0.00187175006716672 -0.000270497357841469 -0.00563429854542328 -0.00340956279095856 -0.00177861667911406 0.000837307426171061 0.000916506354470788 0.00101061172541861 -0.00310265448018043 -0.000802802015372134 -0.000325603629675418 -0.000676943700530183 0.00154696069626243 -0.000868095191787971 -0.00135270191597686 0.00218358585953227 0.00166060842367493 -0.003338528694331 -0.000197472364528854 -0.00213320476719258 0.00254912469315461 0.00189156171621266 0.0594917514019036 -0.0944310074070323 0.0497910333194633 -0.0109288787814331 0.0146453394381686 0.0562380512315657 -0.0671554755552812 0.0862921287854439 -0.0450281380235846 -0.00781546697200954 -0.031896168007084 -0.0200841026502633 0.177340153164438 -0.0724362667870744 -0.192670645682156 0.114757765526383 -0.130191245690328 -0.084802045319132 0.192127268170075 0.448657051781559 -0.45607086478862 -0.0214744837722816 0.0728377402038418 -0.0188953871147151 -0.074580694439381 -0.0287756996022045 0.0433584310855887 -0.026816913003526 -0.0419599112089678 0.00698052345887736 -0.000200121908813179 -0.000737070378052673 -0.00161880212538186 0.000754955275066742 -0.00314050995230604 0.00585321884539509 -0.000799912234483824 0.00517642418270659 -0.00478814930733417
  39 1312.83611056962 ""  1.22026066674651 0 0 -0.0586624091236421 -0.0175270808841014 -0.0102259030667975 0.00160270278399255 -0.02395118192357 0.0109055441416085 0.00656045094850658 -0.000204189537366518 0.0238783081049611 0.0210560909667012 0.0337325095142481 -0.0551260136510438 0.0756289882675502 -0.334558668620723 0.067583391902497 0.181430731665384 0.486391621952854 0.323953210946128 -0.0431236145386743 -0.322632713727663 -0.234391550674905 -0.0293272474078766 -0.0692597539047036 -0.0156894106351718 -0.0452747715557956 0.0572629602321924 -0.0158643322451011 -0.0161286087410312 0.0357054200397658 0.0162570836695881 -0.0347786538204245 -0.0458851076016316 0.0918101775838785 0.0710256698209817 -0.14367462953193 -0.0276647035960409 -0.103963956622962 0.129259406591183 0.0959663105689316 0.000514816128824378 0.000809533057091123 -0.000703951298877326 0.000228396068551498 0.00081010122076243 0.000413880315950076 -0.000627042268392714 -0.00258273504333414 -0.00175070978579312 0.00265056855420851 0.00280722787109668 0.00124797059693196 -0.00183454604214007 0.000978737734275126 0.000754200961292219 -0.000461715691633935 -0.00335463902188147 0.00299319345754743 -0.00485100165796086 -0.000223385821685671 0.002165036621594 -0.0137623425806608 -0.00766890985773051 -0.00722101941774285 -0.000580097161713824 -0.00359397058475592 0.00449149157455963 -0.00533064665385132 -0.00238688745833443 -0.00667023659910859 0.0292731666852798 0.0272950509737769 0.00268613768601067 -0.110041282692338 0.0454005279225401 -0.175216982779398 -0.00863224090354345 -0.131517263176544 0.211189983608419
  40 1348.02519372736 ""  2.16522194058145 0 0 0.027041712095385 0.0476418634879275 0.0254068002220649 0.05734044674259 0.0785134185839251 0.0533754839458748 -0.0423094232612239 -0.00126204159614253 0.013405984208457 -0.0487796572986555 0.0071643176610535 -0.0160979783034728 -0.0145551816260729 -0.424040778683181 -0.121835095310734 -0.112406081650284 -0.285210793905009 -0.213858179438648 -0.187952050893094 -0.413589572266796 -0.26341991806932 0.0891170052360769 -0.0327787608788398 -0.0664448744752742 0.0119864302065228 0.0012882735988413 0.0600984081311709 0.0860681303199673 -0.128108011749506 -0.0770573229920454 0.0728836301249253 -0.155514962127261 -0.0798413647769601 0.0506421001891111 -0.052381381874353 0.0762560973470638 0.0937780883745243 0.046558352883803 -0.0270204899539795 -0.000453035684187832 0.000110984682438132 -0.000189839171593612 0.000332691552248428 -0.000477392975633081 -0.000153894294329134 0.000416173485699126 -0.000421382022234268 0.00115926487723528 -0.00175678480305994 -0.00126933953133189 -0.000390338008532559 -0.00304757218685255 0.00106876228910491 0.000153401786332773 -0.00116192842320157 0.00504016204744089 0.000923044037155064 0.00258061999164153 0.00431154811071979 -0.00226404448067372 0.0102544901433995 0.00583638834208823 0.00551115556469709 0.00313612423498774 0.00344748936772695 -0.00584412782052634 0.00329249043142802 0.00242236067473849 0.00181450369729613 -0.00128297018564116 -0.0117165141620017 -0.0159206776913975 0.0307647646717043 -0.0414619578642484 0.0990056643214228 -0.0216202628526116 0.0799057417599199 -0.075416117521572
  41 1386.07965677746 ""  16.3233467648546 0 0 -0.0631520097979621 0.0759216054616243 -0.0752370731973784 -0.00352222990566388 -0.0227108769967771 0.0151072518695564 -0.00554427866290195 -0.00156664609825398 0.0404652854329182 0.00421875626851829 -0.0251143720201875 0.00500546136567206 0.468774571477253 -0.368165759000436 0.397571237179658 -0.111695220581855 -0.0938965168030842 -0.119075000198014 0.108298081674276 0.246581668396215 0.193601312069185 0.049121249442593 -0.120832963095821 -0.0865341086691857 -0.0812071128931887 -0.0412917222862374 -0.0578888783446965 0.0836385260811979 -0.0127252039211221 -0.123357056745854 -0.0435675143472197 0.0754494357824034 0.00879296257700204 -0.0116485672212977 0.102597503930795 0.018771786223413 0.00924635880662393 0.0173790153830067 0.0412466429088194 -0.00123829785816218 0.00242083683863676 -0.000587524891492876 0.00124078700551203 -0.000646040818178445 -0.00133890742126086 -0.000277375104023482 -0.00469418272162685 0.00323776613115368 -0.00482928819184927 -0.00411402309898484 0.000248680048631882 -0.00493586181467732 0.00430620624950174 -0.000121533450160707 -0.0041940647740935 0.00562253432479721 0.00638912844391132 0.00568391588730987 0.0173639762286716 -0.00834025045793486 0.028608824471291 0.026328682483916 0.0169294388536353 0.0167036576820784 0.0179573126756292 -0.024773181165862 0.0129858152587837 0.0110491700170624 -0.00525609765546199 0.028503321086851 -0.00460424709795696 -0.0164681611593222 -0.0244194231473848 -0.0552234918160978 0.0693853810042199 -0.0319106698653202 0.00189490203278388 0.0627481792148131
  42 1410.98408321304 ""  5.15973488243881 0 0 0.0121926657220521 0.0114393933179387 0.0177582687182317 -0.00616572487076834 -0.0144208319263151 -0.015623368390037 -0.00986347567341992 0.0108899859004307 0.00118423149455752 0.00446936261322158 0.00451076701925404 0.0037390940411921 -0.0754585840558738 -0.0380901065781633 -0.0877838181238241 0.0397187217659052 0.0631548916487997 0.0525801257000384 0.012511579718839 0.0343251700444254 0.0180521573197402 0.0303175094586745 -0.0356779864817686 -0.0514791428192215 0.0252509161725692 -0.0570607223350936 0.0241412290576688 0.0300996954672239 -0.0549297392153306 -0.000549129194030909 0.00792701478195424 0.00223887534986151 -0.00172105845573649 -0.0137844341813096 -0.0109604740043022 -0.0214554290996735 -0.0155974860957719 -0.0113724948306729 -0.00467564251548184 -0.00732849830445722 0.0282720738186314 -0.00767405355671344 0.0164739249538104 -0.00380794034425424 -0.0105735461162891 0.00467400933535475 -0.0882118006198293 0.0413559170623499 -0.0640321408962993 -0.0580435473431586 -0.00695759701114275 -0.160021223753887 0.0945089143140771 -0.0125604758958196 -0.051989248462952 0.143612283876322 0.0857370011250943 0.0802265526435686 0.347236168608071 -0.143183569207862 0.245232670422734 0.331730948640473 0.150797617135207 0.111551188941927 0.295227572574242 -0.211840022899868 0.314821375571228 0.25677920895982 -0.0187024555473535 -0.00406056617624907 -0.00377255510837311 -0.00124186815636214 0.00810592182558462 -0.00512098462325832 0.0151711291864635 -0.00745508012247638 0.0141824377624683 -0.00970606372432439
  43 1414.09249525399 ""  6.74873878691319 0 0 0.0242986761345838 0.00448929778746544 0.0298840085803877 -0.0136084680563238 -0.0238268961323953 -0.0275872990550792 -0.0457439560654931 0.0966937061744711 0.0328191725469571 0.0197901545496958 -0.020781483062159 -0.00734027631478424 -0.130103655863801 -0.0260926997458369 -0.147690565549807 0.0589322746598359 0.131166034830725 0.0918630050083954 0.00398993206079996 0.0672177961879199 0.0416079254746317 0.154088374713479 -0.281654260233875 -0.348559627258391 0.0616987729194307 -0.47323603623748 0.0279867668927919 0.261402373060723 -0.323676583723014 -0.0800518288008026 -0.0706405333467047 0.112215050397751 0.0352707103800982 -0.0179992793939909 0.115371150637365 -0.0185319377585935 -0.0537550341995739 0.0586930030011297 0.0964453530559783 0.00235043976678053 -0.00590032585944729 0.00119060984287302 -0.00316494573153428 0.000400021604603759 0.00238078143045075 -0.000698147360040507 0.0148853667681771 -0.0073502420196476 0.0116524191195695 0.0121068220473429 0.000523022313670412 0.0185019069827829 -0.0133089803189656 0.00102131403712182 0.00937671866046211 -0.0177612633315542 -0.014027277524463 -0.0138444373146777 -0.0562647325381599 0.0234701766843273 -0.0426923505250033 -0.0672477375017998 -0.0278033645339638 -0.02156491992969 -0.0588132909466616 0.0401553147042078 -0.0605698225544319 -0.0488806402289301 0.00823462919063709 -0.0111575831913813 -0.00417263959511657 -0.000824210219454147 0.0509097983747821 0.00320656805184188 0.0376982787087554 0.0208513075633038 0.00593254077562235 -0.0570269675880244
  44 1418.82977534008 ""  6.71781632813989 0 0 0.0165430878528178 0.00769996661037289 0.0189813423095839 0.0066000227440892 0.0174957456561153 0.00558701860603556 0.000611642851084447 -0.0316822778261795 -0.0165834727549897 0.0233248881879352 -0.102797355390709 -0.0564546223095048 -0.0586611574881632 -0.0468257961646837 -0.0773627507314213 -0.0134629003171381 -0.0258427962719555 -0.0227369722942421 -0.0538796960383346 -0.0687840230545698 -0.0435998590677944 -0.00950631415002374 0.10410169888591 0.0961460966092493 0.0179373219068881 0.143147672630259 0.0365777824403244 -0.0793182199719551 0.0704251528724032 0.0286739159747407 -0.29301765755557 0.343613648354949 0.122988746903022 0.0483399748546499 0.490810415254049 0.112453838242926 -0.0577258150769093 0.307518910048587 0.374297162614942 -0.000324806761083052 0.00069890348660375 -0.000118374945305935 0.000455391642403574 -3.93584326337572e-05 -0.000343646055743377 0.000315014413292209 -0.0017768945798742 0.0010022425419363 -0.00289873233272308 -0.00395671075149892 -6.03237702268931e-05 -0.00346879764413665 0.00199515650825169 0.000130626337920982 -0.00152610853206342 0.00376960851028708 0.00240639101986081 0.00231779628682778 0.00822240992762405 -0.00333744668666825 0.00857534372541681 0.0166623272028722 0.00617151745775562 0.00335500914093701 0.0185688041088025 -0.00810387337485202 0.0175979079209218 0.013111961153407 -0.000263165060266664 -0.0058792922213133 -0.000967897811624129 -0.00367581985780469 0.0116990941254384 -0.00561040702423563 0.0263266674856552 0.0092678460446731 0.000360472238529682 -0.0269266113155476
  45 1425.84947670858 ""  4.46612556068844 0 0 -0.0263924918572749 -0.119081825187419 -0.0689898444666204 0.0178996791624261 0.0690581281570632 0.0523339801523271 0.0161275229801997 0.0578105837601348 0.0223541089683443 -0.00812169016648815 -0.0181468072900538 -0.0177351221932994 0.126969463665958 0.387178043110613 0.206616393639567 -0.104114053969087 -0.207207246567697 -0.144608370530607 -0.076567517039333 -0.184150704730754 -0.123330699561842 -0.100764215283171 -0.135435518338607 -0.0799056072522725 -0.0717080776598873 -0.146290604295518 -0.106935341216016 0.0977864995152035 -0.0807209067041972 0.00641320632261993 -0.0508346221072234 0.00674219242204501 0.0357700534522052 0.0561972428880356 0.0618463977877213 0.0781716310348295 0.0310237520838531 0.0421805057623913 0.0299033193504406 -0.000416762636650373 0.00678002216380733 -0.00210282580984266 0.00336417062972041 4.17197553179589e-05 -0.00130716300899387 0.000398255157253197 -0.0228960060761231 0.00749874142729151 -0.00560964097952298 -0.0013671890476454 -0.0029582842516263 -0.03663914561869 0.0220935929581153 -0.00342032945689986 -0.0106508998803609 0.0258959718127519 0.0218792615646972 0.0130397400297603 0.0812636423096121 -0.0316876872923632 0.0139973843592802 0.0266590346564189 0.00668840434768328 -0.000366531685951766 0.0239208165783987 -0.0092515816259987 0.0406630189959487 0.0362477578694555 0.00272965517657269 0.0104419276829047 0.0312523193176747 0.021140049597195 -0.0814890865770404 0.0857602243234288 -0.219715211177159 0.0277932038723547 -0.149353048488558 0.171997854635783
  46 1443.13950840102 ""  17.6458858926846 0 0 0.00154697003660837 0.00809645818517428 0.00246714374007506 -0.000570806346059678 -0.00399459130928087 -0.00209479556435351 -0.000214026415340137 -0.00512099866527962 -0.00292285763476135 0.000414037667686547 -0.000114357730007507 0.000604530143370656 -0.00146502903882574 -0.0219766179161896 -0.00774487996552291 -1.35895311872462e-05 0.00936300929038494 0.00179856348764664 0.00243247858306015 0.0128238872426124 0.0109987196078071 0.00170634636593494 0.00633386835227278 0.00534167987383279 0.0118084503192486 0.0242555174021634 0.0155010831304096 -0.0168393910115481 0.00726082689781607 0.014389472025039 -0.000534664150790793 0.00371468132209844 -0.000894855609616867 -0.00168757215898247 0.000439857478784697 -0.00177680940863524 0.000181748011572755 0.000342248510338484 0.000978187866841476 -0.00699118730855795 0.0316217724350064 0.000148283638772451 0.0194321333294426 -0.0038242480993744 -0.0108900500188871 -0.0130568679112733 -0.114550318836391 0.0415625013552046 0.0193361738367734 0.0998501952923549 -0.0419121490656984 -0.158522964522498 0.113609488931999 -0.0568674602099424 -0.0462986411473324 0.138246492732668 0.0840873828621954 0.0732061852149423 0.384617181235616 -0.18501781476752 0.10571840012597 -0.397503346188609 -0.0283855997172662 -0.063427942880003 -0.234378966035277 0.0798395281247446 -0.213384261322135 -0.150155587920483 0.288176017541351 -0.000415245230496331 -0.00233124676450125 -0.00135015993817461 -0.000580124721116569 -0.00896024448885433 0.0156459069093508 -0.000460186890851598 0.0170655459210146 -0.0189084802566062
  47 1487.02486797937 ""  1.0488036802986 0 0 -0.00142368425197672 -0.0153320035961267 -0.00432396203010264 0.0644269042269506 -0.0333852131816238 -0.00439634103936456 -0.00896310394033078 -0.00209309138230053 -0.0042880731984946 -0.00719993040286151 0.00364419738753617 -0.00440723224663586 -0.0131839305187552 0.02071424881284 -0.00875957040625636 -0.340935664962458 0.424361173017388 -0.311348209084809 -0.538656241762335 0.0157912800198396 0.335528012789212 0.12697277994764 0.0266704800536694 -0.0431751444648865 0.0976106256185833 -0.0320439815558749 0.101522575396427 -0.0747001961201731 0.0818942403643758 0.032563761689774 -0.0571218980800362 0.0574727258194869 0.0480749441460072 0.109156126770205 -0.0860852916170935 0.111125960985601 0.146732780265882 -0.00188147305849963 -0.0688582992515156 0.000348144477731508 -0.000670467316069383 -3.01014716748175e-05 0.000302297177921728 -0.0001207157538871 -0.000223048897759149 0.00135331240570302 -0.00203174027137449 0.000535310164697095 0.00218809791075033 -0.00154927862621702 0.000252735951130316 -0.0127087161582277 0.0049982298872407 -0.00147877388136709 -0.00158818404683835 0.0144622882871873 0.00237661526368732 0.000952071364121224 0.00618895617632009 -0.000542933263683431 -0.034527696610825 0.0157389050544161 -0.0151826450994363 -0.0216531554084223 -0.00250460193365526 0.024515898094852 0.0181799120192602 0.0154098072911195 -0.0167817008791907 -0.000169598978378222 0.00431686589912943 0.00119469955363344 -0.00891334495831859 0.015106225472816 -0.0343979902641929 -0.00208680379711387 -0.0221368936604104 0.0300978220253687
  48 1497.30120569419 ""  3.83527665824922 0 0 -0.00500961420283785 0.00541730644477437 -0.0024718086229875 -0.00578869952410389 0.00156959732475743 0.00135353420909926 -0.00490796870134623 -0.00369462986098707 -0.00244097661378948 -9.92680661879488e-05 -0.000146922688775297 0.000976660248555198 0.0180589123030213 -0.0128667246167755 0.0178500989084737 0.0302609154045371 -0.04031419208038 0.028278548795086 0.0573673487678119 0.00506155028752579 -0.0267869274679921 0.0663929868884131 0.0123300384462027 -0.0226516759838738 0.0474919293140816 -0.0164975372253326 0.0493823538047062 -0.0340733591064405 0.0380885507624988 0.0102188126294232 0.00749022610497753 -0.00264547594856182 -0.0102430861607633 -0.010680525777536 0.00133020314065373 -0.0112436058172804 -0.00682355918627897 0.00249890001317247 0.00574115949875578 0.00698771358698607 -0.00763778026432776 -0.00254141248303858 0.00316578334014888 -0.00309818131020979 -0.00199730667225868 0.0205014921361495 -0.0351531700527682 0.00887850701935926 0.0392812681359418 -0.0109603878099087 -0.00622759528282167 -0.18509589419965 0.0760303783982262 -0.0225170191932908 -0.0276245720945437 0.200012516433684 0.0518080877026687 0.0100714687019987 0.110998321154096 -0.00774098651740309 -0.529887231606178 0.141652373943537 -0.249033911803048 -0.381351993484124 -0.0517098829062761 0.428310471794366 0.253675345510321 0.20739064514208 -0.163589414985277 0.00122425511147565 -0.00225570148229183 0.000310668659649203 0.00356634641437871 -0.00497295914630805 0.00883210504205288 0.00707753631316388 0.016682002914906 -0.0297861659992555
  49 1500.6971963222 ""  4.49403680159387 0 0 0.0274697604624757 0.0169489935763717 0.0169261279584029 0.0143321172097225 -0.0157108518652229 -0.00156201392063099 0.0387934162998807 0.0174443683790011 0.00372184462104248 0.00869080178585896 -0.00595115977295616 0.014260234267144 -0.0267458358642107 -0.0556614012816898 -0.0593905620191804 -0.100799751994481 0.130273078106364 -0.0844330772153532 -0.149914203371203 0.00486490716196926 0.0958717409852636 -0.561489932673854 -0.179970036601969 0.127680627579211 -0.283173541893454 0.249932487917272 -0.280097943683241 0.195865052152157 -0.357019648625672 0.084806243469372 0.0843042942302308 0.0459650559519898 -0.145260348250571 -0.127931128939986 -0.0102176708022162 -0.150607155699956 -0.03668495329016 0.0607915837255426 0.0906614730565081 -0.000843052823148447 0.00187106331236762 -0.000853764584699101 -0.000324569236742895 3.59844267926144e-05 -0.000120972959958356 0.00310334802148468 -0.00432191503419841 0.000120207609489759 0.00488580584577493 -0.00284136017694297 -0.00404498034196795 0.00231448059723722 -4.80365455734151e-06 0.00194946307961727 -0.000603523361785392 -0.00273494689306657 -0.00192950442423529 -0.00182349182307867 0.00828003308154628 0.00368851668236641 -0.0636994271143047 -0.00850757224391403 -0.033581704033222 -0.0663163923753362 0.031313832194637 0.066896644646403 0.0486116899212963 0.0316200975365455 0.0245585489291365 -0.00884881640656418 -0.0014249528501485 -0.00734072687658903 0.0466447426077307 -0.0104566569309888 0.0678441934030545 0.0213399801446362 -0.00781719029945399 -0.0448927786383433
  50 1507.17168035843 ""  4.53928857900557 0 0 -0.0166615858718166 -0.0156666154670352 -0.0149718137669914 0.0249985978548927 0.00442080778367661 0.0253098740933941 -0.0103047863007568 -0.0041155277640714 -0.00562502503600404 0.0223049668550557 -0.0145976352276507 0.0360282208659604 0.0235335011354833 0.044776741505229 0.0466309777763017 -0.070191891579024 0.0341609376867592 -0.0677767041565384 -0.0768008659541251 -0.0793426558972076 0.00541511161244151 0.177309990476211 0.0381342042239203 -0.0582094735383415 0.126454871973015 -0.0602767564373078 0.126242778348173 -0.0962071802804638 0.118032859903309 0.0305122926459342 0.288497916685593 0.0158346111699261 -0.417161915991352 -0.414787780143987 0.042734589838981 -0.470946724224631 -0.224325234152806 0.160915314805813 0.288005061909339 0.000203056299252648 -0.000651571817761139 0.00040457697126423 0.0001191127151916 6.38369855029582e-05 -1.50450874148979e-05 -0.00112642212268433 0.00155202654202245 0.000113411756540828 -0.00193881485531508 0.0010990906710322 0.00177657331169275 -0.000383330275552639 -0.000193920259883828 -0.000678212306357658 0.00071707659600333 0.00109861364308867 -0.00108411991367205 0.00099684846526551 -0.00305864158990166 -0.00161775543472033 0.0243294833009386 0.00520605906787115 0.0130878024154219 0.0266710628979449 -0.013725080352061 -0.0267689266880209 -0.019081679369138 -0.0120181268705718 -0.0121700904128701 0.00331958667610624 0.00416049960359957 0.00202478121485519 -0.0229634878722808 0.00438736733175233 -0.0250466303738688 0.000144820379858946 -0.0225786089196424 0.031252170813259
  51 1511.51550440473 ""  4.19565649632358 0 0 -0.00290216847311525 -0.0041386934724294 0.00364588171063532 0.000636226878088268 0.000291901768908667 0.000630457285133639 -0.00318411336213689 -0.00481309448737507 0.00920114154391222 -0.000162743759144713 0.000110521309510242 0.000552107554184447 -0.00282925534165059 0.00993083824103261 0.00832088545345899 0.00122502594857702 0.00921281797405179 0.00453344523231246 -0.00573775914107061 -0.0111260702212918 -0.00544545779866312 0.0752796114568078 0.0787214716377955 0.034591880843651 -0.0434471869251798 -0.0761035424137437 -0.0512093788568313 0.0277381614113384 0.0764051417715347 -0.130900874864896 0.00734145804688929 0.00634502772375036 -0.0157361349627183 -0.00758096915639187 -0.00992385289092981 -0.0109197955412621 0.00495493844889224 0.00958747133954275 0.00702602495748675 0.000702255138563339 -0.00313943659293177 -0.000230902237690296 -0.00397250201837807 0.00261131092180559 0.00533146117619906 0.000952538474580537 0.0204372487777372 -0.0300990656615048 -0.00300995939879395 -0.0290968854992076 -0.0401278645080729 0.0633982818892519 -0.0332412458075579 0.00904589231261837 0.00863940536334775 -0.0737251709898183 -0.00873974462786899 -0.0437375140584439 -0.0879819410907744 0.0463050507865251 0.0385272870845252 -0.322210794485743 -0.0246417489828865 -0.226173759929403 0.541855340613094 0.153475827935911 0.232758688573345 0.0806044265159148 0.58143493435556 -8.92621605358908e-05 0.000548292180230618 -0.000574286042832314 0.0116322202417395 0.00658171557942123 -0.00396897837329839 0.00526445523575327 -0.0117078288234618 0.00207478374198973
  52 1513.96211104507 ""  7.21599336501694 0 0 0.00846542667387039 -0.00898617907719761 0.0273902196729555 0.0142934096871785 -0.000845000007607493 -0.00389051700384437 0.00130251450196384 -0.0168162781998478 0.0409278257449629 0.0169582953119821 0.00752180545200742 -0.00535673328298715 -0.0566568313933623 0.0327219827950522 -0.0309312995656181 -0.0315287548365276 0.0700432067003083 -0.0310092314578537 -0.0976998201917031 -0.0366306251931569 0.0226986432914716 0.100959064771831 0.287936028115208 0.217123806582269 -0.309459045331693 -0.222048764656399 -0.34295636314784 0.200040715209307 0.195733328204333 -0.547712216905338 0.0202020906242841 -0.14374318795136 0.0908998520766042 -0.0463205831571986 0.127537447758861 -0.0451863666365485 -0.21840050846764 -0.0773223631643103 0.00830481865309733 -0.000393330322942044 0.00428150812170199 -0.00127252389385185 0.00173102442295016 -0.000580791497473512 -0.00136954282392682 -0.000239405643950945 -0.0109310061216136 0.00793521308052198 0.00217414436173109 0.00672658086755463 0.00646594913286403 -0.0123042013042986 0.00988265421365608 -0.000407641944726482 -0.00793115756961527 0.00448562671514778 0.021512055496853 0.00952894468093274 0.0398164954102151 -0.0148403280592761 -0.027316582361789 0.0653381981316813 -0.00573409577948752 0.0258609197622194 -0.1087449016381 -0.0101477146230672 -0.0330656032332438 -0.0053080431771398 -0.114559221561526 -0.000764565490172656 -0.0034435379067084 -0.00142142250579413 -0.0204622902005096 -0.00810185760468203 -0.00666974556272782 -0.0190630154440681 0.0522761270714693 -0.0285658554228248
  53 1518.23430470183 ""  8.07071740069404 0 0 0.00419456588774204 -0.00596958842371432 0.0116948749486122 -0.0267861870372554 -0.00910920698734143 0.00149008450264802 -0.000682075810832197 -0.00468779231158013 0.0132339404989748 -0.0365916633899139 -0.0203214620092216 0.0147029613116343 -0.00868561133317102 0.0323577244132733 0.0120666194675853 0.044171718587702 0.0164750578954 0.0874153479878824 0.0758838143630022 -0.0109998777071953 -0.0492418260087464 0.0507195386485823 0.108518514456194 0.0723248042375085 -0.101074752774463 -0.0960995900433697 -0.115463779026903 0.0697180247932753 0.0745696271447875 -0.198048216602629 -0.00859850796936323 0.427514495522017 -0.333384099349975 0.0506294318876145 -0.365810196975201 0.0181189721782833 0.556632016148063 0.280138562429403 0.0614964654039884 -0.000611512617835141 0.00253775608107931 -0.000438882089422505 0.00070371631598422 -7.7893879256272e-05 -0.000712347138827191 -0.000447825967693037 -0.00473320134707321 0.00374728490761732 6.73099890960634e-05 0.00308000845708605 0.00333326915830623 -0.00023048098202964 0.00249369891664776 0.000774323517965028 -0.00262225244235974 -0.00347088195069752 0.00718404487325933 0.00474380657100714 0.0170180093794428 -0.00728009242709235 -0.00271877964239689 0.0307238512926008 0.00234666698360393 0.0203309429668578 -0.0497655242577295 -0.0140176124476543 -0.0191383607789485 -0.00526671443077031 -0.0529601221919643 -0.0033879438489413 0.00252704984353024 -0.00379237799768567 0.011896356590352 0.00342830587109115 0.00987752811185558 0.018866389661206 -0.0289113471631943 -0.00592313805630789
  54 1533.19403725922 ""  5.14628596289574 0 0 -0.000506513203637057 0.000816903269316077 -0.000339165807174543 -0.000267704803813415 0.0001253243824632 4.2649823557976e-05 -0.00238883635572482 0.000462639847484911 -0.00148948948963079 0.000324549456269203 0.000203402686932007 -9.28076038653749e-05 0.000140141536503604 -0.00245361069641143 -0.000213017558808386 0.00273002872908572 -0.00368022272683875 0.0022636894891314 0.0051076364654178 0.0012554866158153 -0.00168786693580787 0.0212242404987564 -0.00379022511531555 -0.0149014600987368 0.0229846691841782 -0.00573935721247555 0.0249810903476609 -0.0122965075897522 0.00311993799875235 0.0139224267815731 0.000168493020842189 -0.00413815111521916 0.0029794777479018 -0.000681958684391746 0.00333778799215853 -0.000356188269917017 -0.00542161203086803 -0.00281127783078043 -0.000674236031091734 -0.0632958751486244 0.096962966247991 -0.00587094079865058 0.00759106486393834 0.00570861197787415 -0.020629810992911 0.00570218025154559 -0.0719674219046022 0.0492183820691597 0.00577010641568359 0.00865301616036683 -0.00878863190589103 0.52776159258445 -0.161927438018989 0.0981731325133712 0.022565053846715 -0.571675408868628 -0.123138964113454 0.0464257710377678 0.144441062343237 -0.045283264185661 -0.0905546937425893 0.0727309258778216 -0.0468348848189587 -0.084319889601337 -0.0458438059597852 0.088646190161631 0.0750902102649429 0.074910725006841 -0.0488165954899345 -0.000654704435247088 -0.000590107958249856 -0.000868182043599524 0.00521911327927447 7.86906708116851e-06 0.0032374043098527 0.00333087734183652 5.80115802940867e-05 -0.0019391544282885
  55 1692.48349448278 ""  20.9871505946835 0 0 -0.0217062421813908 -0.00504917495784601 0.00655056814051307 0.00300521178374333 0.00646451899003743 -0.0004835224649827 0.00105859653000203 -0.00406841385585412 -0.00182809621122542 0.00106014013150138 0.00329645120984765 -0.000729915266289061 0.00525547947184928 -0.0174696415211998 0.0461186784250208 0.00937189858873568 0.000188866673377018 0.00517150624667854 -0.00984380818944443 -0.0197057604781188 -0.0149892773261934 0.0278687872082012 0.0318163056080331 0.0133503249900806 0.0048070452333058 -0.0159628978332325 -0.000412924956737895 -0.0199602367998442 0.0400163939304206 -0.0200851192903192 0.00362548910383488 -0.0373047175463445 0.0212657601706751 0.00283680735848359 0.00614104135126296 0.00247929894719578 -0.0316688256773178 -0.0300215405726073 -0.0248752092660628 0.000551761735739117 0.000730068367740022 0.00108379528453841 -0.000339053883140733 0.000442786404242355 -0.00119371103084302 -0.00113430449888487 -0.00235429721259698 0.000911224658796843 -0.000296942356310633 0.000891632616160612 0.00110706186748545 -0.00858291020443898 0.00565308419025369 -0.000703989330828636 -0.00133010548992329 0.00816444620413942 0.0067115650473229 0.00283230227814162 0.00794888077968246 -0.00595315511535858 0.00279903209347688 0.00949463370995623 0.00218983350090791 0.00801998298486746 -0.0123728063839357 -0.00776726709306803 -0.00400171298655623 -0.00154679059906378 -0.0143804458648453 -0.0450231008374628 0.0409175747718339 -0.0344070188103823 0.499104274797908 0.0720332019416667 0.375079911590127 0.347728674017106 -0.621560891226661 0.0350913149945813
  56 2916.31536334584 ""  69.2413974185558 0 0 0.058007628899894 0.0103477869662249 -0.0514149595533883 -0.0018615180296688 -0.00311685248884143 0.00498466730962691 -0.00372726381551335 -0.00311851144366675 0.00348939262675767 -0.0008966111287024 5.27625329400494e-05 0.000833206176998038 -0.689010402807346 -0.143155100941639 0.642083448545259 0.0480777507452888 0.00845492663515589 -0.0460089867619433 -0.0111303928944173 0.0261234074303193 -0.0226488067408646 -0.0119192799679302 0.013960561996624 -0.0257244433888613 0.0365446675333649 0.00845207468806798 -0.0340033095731464 0.0265984766035514 0.0118684779432311 0.0158944433569825 -0.00413697795248484 -0.000374238582879723 0.000452973548909381 0.0114456239393972 0.00598890888622455 -0.00734033421545286 0.000684336875356519 -0.00361754517308065 0.00345294120659392 -8.60796810726019e-05 -7.06930717219782e-05 -3.88675127026671e-05 -3.14491539859738e-05 -5.44064772147992e-05 -4.90331512233393e-05 -8.89435516850438e-05 3.33082881859239e-06 -5.46176091909592e-05 0.000205689210490809 8.06145324056652e-05 8.00293788625952e-06 0.000242253238666488 0.000785242419783421 0.00011324530437483 0.000731343049910576 0.000186261858505294 0.000453375290372483 0.00093759531317191 0.00011015983854498 0.000812018475087408 -0.000943555562878802 -0.000218977991186733 0.00144786813887769 -0.00203166737614244 -0.000197516303777113 -0.000952904091463528 0.000508023790616321 -0.000618992243246426 -4.62348726663902e-05 -0.00104064628625319 0.00163795193371742 -0.00141494977906765 -0.00389356810710398 -0.00716298957786159 -0.0071711172236642 -0.00157757267517421 0.00776858777868255 0.00201073634952403
  57 3018.03827139019 ""  17.2168542435176 0 0 -0.00108780039944612 0.000825895321598628 0.00120088355132514 -0.0562643163119575 0.0266555124349328 -0.00508459599335532 0.0068232397693715 -0.0109707208410139 -0.00487651351552152 0.011190376594197 -0.00241588314815652 0.00146401542963943 0.00916129434556306 -0.00026414141775051 -0.0114276475705127 0.435072597373307 0.105962040777464 -0.420570702206749 0.237249175891657 -0.425857400752232 0.478382515803159 -0.056178785371154 0.093796126707353 -0.122971311572618 -0.130818397816497 -0.0266690345035416 0.12301564234495 0.106213498573033 0.0572577669391115 0.0566215124212568 -0.0402294985534298 -0.0161564947796785 -0.0239667501759523 -0.073140524724832 -0.0141245439472236 0.0661860833310816 -0.020873174866722 0.060132127789886 -0.0591995164491297 -0.000129085103022508 -1.96779931009876e-05 -6.80591930090769e-05 -3.55769775108021e-06 -8.35444178744348e-06 -2.91404845263365e-05 -6.06373855986661e-05 -3.11283583922474e-05 -2.30840412492819e-05 0.000152328976381765 0.000216717446037461 -0.000120785568645423 5.85595747695405e-05 0.000292935023044486 2.38848494055992e-05 0.00135811490131129 6.93516050660936e-05 0.000513726919330549 0.000479734556044722 0.000156980448149129 0.000348218574586775 -0.00166961777982778 -0.000219905324940782 0.00353403353243622 -0.00195405725392786 -0.000139823286536055 -0.00172833933244834 0.00182080679366462 -0.00213727379015795 -0.000337038018495733 0.000177260750790531 -0.000159165272820835 7.42695900147022e-05 0.000927806564550876 -0.000127534099143566 0.000868605901566739 -0.00104196943100101 0.000573022936746312 -0.0004642366620706
  58 3024.1944303638 ""  35.1970222162026 0 0 -0.00104983126329439 6.2814013000392e-05 -1.59551860631886e-05 -0.00451847771500097 0.0059130164814032 -0.00706682496345613 0.000647971056648089 0.000805777743547888 0.00163116783925244 -0.0243626989050679 0.0324363616745123 0.0292360195903336 0.00798430196918862 0.00260050616695372 -0.00499919585550531 0.00418818506040571 0.00486387207373829 -0.00671785670790476 0.046058702064184 -0.0794394334825168 0.0918908941802815 0.000631025266758405 -0.00125666109826616 0.00135083508524991 0.0118335744468528 0.00165815957272045 -0.0111237525212065 -0.0177419666664658 -0.00978257309591357 -0.00905604989702214 -0.366424170581559 -0.164055995345654 -0.228446093308125 0.532448035113017 0.10352619652858 -0.451731196105208 0.128559095541499 -0.321732119247828 0.33390616617059 7.09783489006112e-05 -1.82527962952239e-05 2.83660361704328e-05 3.01660309267149e-06 -2.98922626242928e-06 5.26142510196227e-06 2.89811043532735e-05 2.51652399568117e-05 1.26159101710469e-05 -0.000188159742359178 -0.000532711580228251 0.000148386251247637 0.000141733934076763 0.000210689454273349 9.5967108852293e-05 -0.00108215462699985 -5.56852682956228e-05 -0.000465635197535437 -0.000197619481130505 -9.59007542981427e-05 -0.000127019865601477 0.00297529754206498 0.00033666429131844 -0.00646264206329159 0.00389189071482921 0.000267959198230819 0.00376271203966656 -0.00468967226343394 0.00563391543729084 0.000911514752002019 0.000140810029328109 -0.000292409698419261 1.32542875385269e-05 -0.000847428164725228 0.00187853852761942 0.00185912599347987 -1.48808270565286e-05 -0.00114889785688082 -0.000367073690581827
  59 3027.82471006681 ""  30.1424387244457 0 0 -0.000153196057495238 -0.00085801666876514 0.000455686342390342 -0.0168587488417151 0.0073360874476461 -0.00122142353978168 -0.018046963391294 0.0368495210265277 0.0214340462329725 0.00489308151383726 -0.00134002125246623 9.18332014927314e-05 0.00128328806985992 0.00369421800984104 -0.00220871153713154 0.130707196055765 0.0321790609117436 -0.124419448812585 0.0678714967637066 -0.121216061089273 0.136441075456892 0.172075498631325 -0.289712778515217 0.375210002089205 0.441605718876946 0.0843736880183939 -0.415792686791218 -0.397799260982649 -0.226691730156943 -0.216224961788105 -0.00961810061885699 -0.0030033670897474 -0.00546542928529642 -0.0369665693817723 -0.0076261801296736 0.0324037589999615 -0.00980793593805974 0.0272825366013287 -0.0273412580325524 0.000646423210542067 -0.000272618513792796 0.000347297925815128 2.72425954479955e-05 -5.13877421075448e-05 -4.79705001163556e-05 6.62363717541106e-06 6.32766622006301e-05 2.686657574066e-06 0.000788327409552164 0.0010375438834146 -0.000422659904843942 0.00165048492696417 0.00337902296355584 0.00112329520252112 -0.0096378888958229 -0.00054912777430551 -0.00333418481050952 0.000112265977505702 -0.00015659822779361 -4.13925656128018e-05 -0.00768236817581205 -0.00100579298315618 0.0165902192558504 -0.0105309592955437 -0.000627297964746003 -0.00982152044883217 0.00888743024720904 -0.01058280982102 -0.00162274235482572 0.000210818241158563 2.90612204713458e-05 9.36222016882163e-05 -0.00111895238033579 0.000272471608777319 -0.00164493902336861 -0.00237575092037256 0.000602450457958341 -0.000712693050360228
  60 3030.13993253761 ""  23.3643815940539 0 0 3.27786566380564e-05 4.12984893766063e-05 -0.000126681363497287 -0.000785504845443637 0.000116697590950203 0.000286491574947836 -0.000307247545233528 0.000872768114411518 0.000790238718600089 0.000618827849841097 -0.000361551345134764 -0.000330551289844228 -0.00129578445765561 -0.000547686022516866 0.00174353384343813 0.00759929337863141 0.00180736076541368 -0.00728973554796428 0.00175811209132373 -0.00322105476683681 0.00372834541183071 0.00356070905546134 -0.00592162245391331 0.00780690841456337 0.0115524034844791 0.00226809421810468 -0.0109310923379386 -0.0114456848399442 -0.00650817904708652 -0.00630213245616077 0.00273474548045618 0.00126567799019234 0.00171072456488193 -0.00825939110899435 -0.00160977024824073 0.00706490568243954 -0.00178970568819324 0.00461450022891686 -0.00479814784271223 0.000564676525753304 0.000128081070019079 -4.708162784654e-05 -3.27901618060322e-05 6.07539233407615e-05 -0.000115986438825746 -0.00217546349271768 0.00022059365812002 -0.00176943269412733 -0.0176027781445256 -0.0431640927046171 0.0155131221765489 0.000537314991636463 -0.00054462310532923 0.00111329733722205 -0.00764610286669507 -0.00114894637619961 -0.00198897235411936 0.0303666120621055 0.00328164834534119 0.0264099166971958 0.263042014631075 0.0309847712889535 -0.573490842388778 0.323440728763432 0.0204787213834731 0.314931651238142 -0.380262892332839 0.455535416867261 0.0734041358984784 -6.2742818035261e-05 1.81733883057261e-06 -0.000150201677139446 1.88098367863555e-05 -0.000199446501929627 0.000612268880826964 0.00150626854233279 0.000303321989004504 -0.00025643693019288
  61 3048.86278416077 ""  9.80720682896961 0 0 0.00447302639012867 0.00167087475445829 -0.00448416014106224 0.0212221692404683 0.0375167210628587 -0.0683351134378722 -0.00249588910960132 -0.00385464029387748 0.00681642659282721 -0.00815257594360811 -0.0221251761598185 0.0228089453942249 -0.0440347062655521 -0.00974454624603116 0.0397884687327593 -0.473902137129917 -0.100740920756334 0.431595063910231 0.214968329716323 -0.355802941804674 0.392804161079293 -0.0218262205366395 0.0334303321224244 -0.0443808925160746 0.0455565295289636 0.00930652198047108 -0.0411208683537224 0.00584621210020295 0.00190167456005609 0.00701921768568158 0.0634554132405263 0.0244986381705162 0.0505393779325665 0.128279605706667 0.0223185724471332 -0.103792259881603 -0.0947929094383636 0.218216257493505 -0.222718716592998 2.47320730538669e-05 -5.25024443073878e-05 6.75681013843308e-06 -2.21660789085507e-06 -8.89553124419088e-06 -1.22136982304551e-05 -8.27037220322686e-05 -2.89527914612472e-06 -6.69410151212738e-05 2.7681176347697e-05 -0.000159661910865278 0.000151262472687494 0.000257536854844995 0.000604115828891125 0.000172838810560079 -0.000585599026521159 -1.62959669691217e-06 -0.000264374669613494 0.000978844446779194 0.000119242398699266 0.00079930895346893 0.00103453386049767 9.83536986701458e-05 -0.00223442819002091 0.000199423785605915 -1.28881995205057e-06 0.000230513646424971 -0.00148923326863548 0.00175472268780796 0.000297998882956251 -0.000161166740624632 3.31126234165152e-05 0.000360644500453538 0.000705429830919351 -0.00278954956498429 -0.00225960123339036 -0.00117474686264879 0.00181145758575972 0.0019250441859597
  62 3082.32968280135 ""  35.0840558062147 0 0 -0.000716043355879887 -0.000354791746147716 0.00113111308551382 -0.0116443585496294 -0.0108392602710758 0.0228697046042827 0.00687776506843023 0.00886141696890197 -0.0129669411057397 -0.0613602908725492 -0.0432348656534662 0.0307630328371605 0.0135682210015506 0.00496446954622097 -0.00963282718096193 0.184936511479902 0.0373872316887136 -0.173363964374294 -0.0538062362561416 0.0908438852153319 -0.0981111896822726 0.0446675285124925 -0.0706462796262453 0.0894954405940399 -0.0942879361703362 -0.0164241368914923 0.0869836562104864 -0.0328060413558044 -0.0184326886317257 -0.0230533608071989 0.398384648871257 0.184764867682416 0.276432834563726 0.456327250470164 0.0766203886577585 -0.393199060510913 -0.121920964514192 0.251292802341342 -0.254242507926592 0.000275966802532682 -0.000437944584397524 2.53967562257925e-05 5.04293057258874e-06 -4.1918746302583e-06 5.49353399126681e-06 8.12557480585733e-05 3.01255316275276e-05 5.18948008910356e-05 -6.16426452011875e-07 -6.8084232267122e-05 -0.000174526920692995 0.00203387023592108 0.00544804985924657 0.00167808673670417 -0.00517414654915973 -0.000432535907690925 -0.00154782528335835 -0.0010503126133623 -0.000121310823504586 -0.000844370232185947 -0.000414862706062103 -8.40184642211753e-05 0.000869222466375919 0.00111030638668876 -7.67376852746818e-06 0.00108618124332946 -0.000730326243937867 0.000872063242566823 8.55741859607189e-05 5.98713918177807e-05 0.000340943409821647 9.5537162732103e-05 -0.000337008077474546 -0.00348976785897674 -0.000120633987710708 0.000228829454345021 0.00100491799650783 -0.00044074439377891
  63 3084.91562086142 ""  17.7433753634827 0 0 0.000170319994012001 5.2749626569014e-05 -0.000189568224015547 5.63983523673913e-05 -0.000176090060630464 0.000214827720135147 0.00191423346812424 0.001206521719581 -0.000872264359086582 0.00163130270094047 -0.000316332791152711 0.0016819773360948 -0.001705790477127 -0.000409861736501212 0.00167908871796965 0.000388396478682044 4.28093914867203e-05 -0.000458110232109194 -0.000978946979589158 0.00184854579582044 -0.00189338694062474 0.00331431242989451 -0.00458806303267167 0.00578989746020592 -0.0132056955024367 -0.00214826395862465 0.0127852297545916 -0.0130916471930793 -0.00771702359260338 -0.0077379644250879 -0.0151340560129089 -0.00744019179272711 -0.00962968315805276 -7.28679147353669e-06 -0.0001276435124876 0.000717820543197101 -0.00433938289784707 0.011398103536405 -0.0111837118511137 0.00255531368659434 -0.00558884640799512 0.000508168686751345 0.000299167232734565 -5.09696183047594e-05 -0.000517161775344212 0.00438488805692065 0.00206119303170645 0.00477959680250726 -0.0576141884714922 0.0393865579335276 0.0518177026129607 0.0257684665473034 0.0638817930759249 0.0201550722353589 -0.0566130751111088 -0.00505623987194114 -0.0188266180802991 -0.0599110673023426 -0.010994457597928 -0.0492824128440494 0.255921526017378 0.0492344515613262 -0.583930892844235 0.00228857394130585 0.0103906910556266 0.0274595839707312 0.431031295702012 -0.533760038584267 -0.066561538710204 5.1357236750276e-05 -8.53306140820418e-05 1.30634661069872e-05 -0.0004709815694952 0.000452398089708242 -0.000395692915520309 -0.000265327338212963 0.000890962417448214 -0.000547356219556286
  64 3087.72038190628 ""  17.4276293231517 0 0 -0.000435742131724497 0.000360072851615607 0.000974907396077756 -0.00259639164731683 0.00862170855175958 -0.0114669776128807 0.00026433011867644 -0.012832982464141 0.0284591175771752 -0.0509711889559867 0.0136807448677892 -0.0592789078657099 0.00605253884316517 0.000912839041170721 -0.00587061473428371 -0.0307791412113161 -0.00522988181667478 0.0281992259272115 0.0555538383007609 -0.0976837854206885 0.10428265197868 -0.096365362046051 0.159745114492925 -0.199286578162838 0.138780516228771 0.0218856971340293 -0.124451968256512 -0.0445970200135899 -0.029637629249178 -0.0180528495591307 0.487163835419473 0.239930168175453 0.309288780126343 -0.0316163357847068 -0.000340467303076738 0.00298870372969778 0.15404927249535 -0.403571114114783 0.395018731630056 0.00511435751201523 -0.00885519934086394 0.000441035727485486 0.000120785538856648 -0.000252081318066322 8.5179054902787e-05 0.00212015949705853 0.000991718386228203 0.00120656241009125 -0.00129076863082258 0.000534323314605577 -0.000223888256137534 0.0433493222545461 0.110907581484062 0.0349083745693822 -0.105444593461563 -0.0083749146048078 -0.0355711104975893 -0.0256784466384357 -0.00449664357013549 -0.020910020060601 0.0012421930596072 0.000309353646607283 -0.00343602426367127 0.00724761628787761 0.000696766568354374 0.00748275788510202 0.00638234241995763 -0.00790873374083022 -0.00123045907974142 0.000185948306343602 -0.000348622189861234 -0.000139590745820537 0.00108931836045632 0.00420190661716092 0.00302815744971066 -0.0018406944905564 -0.00227333480796452 -0.000858713358236309
  65 3088.03592984925 ""  38.508076143631 0 0 -0.00242195498713047 -0.000331913628707189 0.00179610216216031 -0.00168153187098049 -0.000226461165380488 0.00146433671573798 -0.0329223325306775 -0.0154974547600081 0.00770355635050207 -0.00950944436538504 -0.000578211832716495 -0.00520739775700437 0.0209654617108602 0.00382078997161578 -0.0188320662344343 0.0211677916751336 0.00537093179570592 -0.0186633063215082 0.000289002134472906 -0.00105944262272365 0.00141716634762656 -0.0222069268564704 0.0213774730403619 -0.0295782099858233 0.198610321177935 0.0331078272440314 -0.193358983170663 0.218570685400247 0.130237856217218 0.128314121652899 0.078078292293181 0.0377832459268287 0.0507767905928535 0.0236900162494897 0.00419817862261289 -0.0234821369822423 0.0121317128028686 -0.0354948502742424 0.0342655216451996 -0.0251226218702572 0.0447027164783821 -0.00174577283843505 -0.000487888647246414 0.00124851978058753 -0.000737368706037119 -0.0134635644700713 -0.00525799022761367 -0.00786511395945354 -0.00144219056774985 0.00363663217807765 0.0124071437600447 -0.218053753093803 -0.560865868776447 -0.176397120950509 0.521836859547274 0.0414536661743283 0.175042505034336 0.160132997295601 0.0276603900542992 0.129714044733873 0.0423999709851854 0.00709805697548874 -0.0932364671138764 -0.057968311745101 -0.00300836984115215 -0.052871191834422 0.0361189347202277 -0.0445679901452499 -0.00323701810580606 -0.000110013703993929 -0.000205726331608565 -0.000170083315922442 0.000805043090715824 0.000454057281145186 0.000464786748845193 0.00340205810973224 0.000573893931588285 0.00188996506878972
  66 3090.16990963644 ""  46.937455536115 0 0 0.00544217121140143 0.00127948910465758 -0.00484360275533627 0.00249215008922019 0.00696333442302752 -0.0122082798282826 0.0581664786238181 0.0370348567197157 -0.0319155061200356 -0.0057335980649458 0.00976312651594762 -0.0213109589356345 -0.0506178819017305 -0.00940607413119073 0.0462510448009955 -0.0764914685497319 -0.0171857178346247 0.0678777783701042 0.0419082442849577 -0.0700623959182007 0.0762880464438765 0.106993766264829 -0.151410203089638 0.193007191629725 -0.433710792080155 -0.0706998560177595 0.415053477558794 -0.371911765780889 -0.219014111605909 -0.222895935880934 0.0842969373697732 0.0432011574646238 0.0505168101526094 -0.0763733473473868 -0.0103674613791708 0.0593737198610777 0.0603755072116987 -0.148979349730615 0.14645144827308 -0.00921904823747078 0.0186932618842067 -0.000283071655635636 -0.000264082545226922 0.000570179956602483 -0.000247640681389516 -0.00827406749064996 -0.00264668087639273 -0.00539758043282407 0.00178665726189599 0.000505989553878631 0.00551820640905478 -0.0920546746300828 -0.235876891811709 -0.0745681190459087 0.206075234123058 0.016698485091761 0.0697803135129141 0.0978470740903356 0.0169131002461246 0.0794492382689702 0.0148488934218509 0.00194448452699862 -0.0318784966097203 -0.0373517895543526 -0.00268727065677378 -0.0352305194546598 0.00277469638418288 -0.00362119941214278 0.000900980138885602 -0.000313831229626608 -0.000252390911705477 0.000171282428485967 -0.000997704348002031 -0.000204256918609991 0.000111088333260437 0.00117291319806339 0.00276512047039959 -0.000211228638801853
  67 3092.45683682767 ""  59.9583378566692 0 0 0.000284260041210592 0.000503271131476311 -0.00265993645211713 0.000494315217705378 0.00654860155911583 -0.00981299442384911 -0.0488402411006466 0.0126617593924741 -0.0660537569904276 -0.00910783329565119 0.00773518343661269 -0.0186106382870535 -0.0118851951592845 -0.00251638610065737 0.012400555384442 -0.0453180368140473 -0.00855850522598586 0.040814382571204 0.0417946486621104 -0.0686997398310944 0.077648436693755 0.232113085561649 -0.407526846720157 0.50211473120115 -0.0878375571020272 -0.0107013439606423 0.0573697009117219 0.439605800071384 0.268328259279499 0.236513655438327 0.098315067549842 0.0494124257505452 0.0606685136615731 -0.0430037007761176 -0.00544712525082622 0.0304649516008256 0.0540845319717725 -0.136327586645622 0.132934411090749 0.00291315860181384 -0.0081385626029347 -0.000327569862353149 0.000105680859269292 -0.000222301817741942 5.90766211383176e-05 0.00304418108930128 0.000967360566854269 0.00199644853141656 -0.00102435571417231 -0.000218606656728857 -0.00220263161284995 0.039434352467703 0.102423314445595 0.0320548230666951 -0.075749982089793 -0.00638272770676608 -0.0249910938376395 -0.0368010482804848 -0.00612589692813252 -0.0299864484981094 -0.00481971201582655 -0.000603644411260882 0.0100791699197843 0.0175766742174509 0.00119814372975329 0.0168580062300774 -0.00112378461081997 0.00143471043081333 -0.000375040136601478 0.000198788313393032 -0.000192808264084662 0.000417561032457319 -2.03134991080352e-05 0.00140274302782202 0.00161550279286547 0.00116714055408786 -0.00394191502728658 2.9220060256464e-05
  68 3095.86621613617 ""  27.7847660482416 0 0 -0.000252827564965896 -0.000142492996397221 0.000305238198713041 -8.24402161525123e-06 -0.000402242518240457 0.000646360894514768 -0.00350585274807764 -0.00151068966884119 -9.39790175238664e-05 0.000712324553009409 -0.000414173112394051 0.00133791309296002 0.00301324434786492 0.000869519033659836 -0.00323760954555768 0.00313193378731491 0.000625548099280666 -0.00262267492217971 -0.00274907301005583 0.00456554910798237 -0.00508653685443875 -0.000516603515359813 -0.000558160618776703 0.00046233807254843 0.0149293298248882 0.00229840211993638 -0.0147578813967202 0.0277036671148504 0.0162416587028267 0.0158537831751507 -0.00838982425220566 -0.00417513483381286 -0.00527852094079333 0.00325716483070899 0.000422021711588005 -0.00232740452405239 -0.00338278005268621 0.00871510089103153 -0.00843840140919652 0.0146484504747757 -0.0132285397172383 0.00261353255381357 0.000487507733073277 0.000836026574654973 -0.000176618534448433 -0.0537674119070749 -0.00907141125241461 -0.0417400833144085 0.0231088039474701 -0.00215984380595949 0.0335229436564709 0.0581338226425242 0.150298351308408 0.0428001880877204 -0.218118273727208 -0.0193670931706651 -0.0694188990532274 0.614816435668406 0.109296993683156 0.495486445817374 0.0668754308980769 0.00411309996632072 -0.139957235447525 -0.291337570275554 -0.0243146336951707 -0.278719112607063 -0.0481953198662011 0.0580604583228084 0.0164639543098775 0.000245928428464978 0.000147845339375641 0.000247715631524976 2.48583185280139e-05 0.000229858965277665 -0.000431861357088519 -0.00334976127744177 -0.0020004330766994 -0.00085000235152093
  69 3119.20229663396 ""  13.8370771320414 0 0 4.67030504792809e-05 1.17453752150802e-05 5.72782901370515e-05 -1.31409783975155e-05 -1.74277304403551e-05 3.56352967072625e-05 6.2611707738274e-06 6.37651116709793e-05 -0.000284666816053684 -2.42338919722643e-05 -2.1836737660531e-06 -2.18876854584625e-05 7.33282889961204e-05 0.000244935070919687 -0.0004173123678489 0.000217423015505355 7.8337348422399e-06 -0.00012391150211991 -3.17065088008155e-05 0.000160335895807766 -0.000163817942704201 0.00069433016791599 -0.00101977040341457 0.00140804729549924 -0.00161150014764932 -0.000340352806031124 0.00140668881434631 0.000777888942829798 0.000544253523912179 0.000242026039107654 0.000287395705787797 0.000150264308392659 0.00019053381269371 -1.94552840565213e-05 -6.18349590396861e-07 -8.68144225195814e-07 2.78118284338299e-05 -0.000101144300913676 9.69734634979074e-05 -0.006833610779467 -0.00100590032443322 -0.0024925192037189 -0.000225884735235761 -0.000519234737658753 -0.000147509498121492 0.030368563741035 0.00484546139763017 0.024004278354689 0.0483335665876162 -0.0153941206028919 0.0591677158577618 0.00688454554085194 0.0205424191991799 0.00890912875948711 0.0626016261825608 0.00689273024842066 0.0176578562696438 -0.34474460339351 -0.0651499749330411 -0.274560768801071 0.12442921664971 0.0151391781368546 -0.248121431691084 -0.530306828509726 -0.0497908883073673 -0.507660177567447 -0.171532072074319 0.218683244976839 0.0432667483593483 -0.000231478361642888 -9.71296026405956e-05 0.000177441070635357 0.000630413442909479 -0.00119540632283771 -0.000962995299856 0.00251161244569541 0.00173572518063074 0.00061603338040362
  70 3176.90220945276 ""  21.925216508034 0 0 4.22355363307398e-05 6.65964928151575e-06 -9.70395287938267e-05 -1.2694690648246e-06 2.85548038759734e-05 -2.88366377928293e-05 -0.00112226758951933 -0.000325191888701341 -0.000754907893021229 -2.11413915805123e-05 6.57505379646129e-06 -5.82528069378863e-05 -0.000618307133022333 -0.000195738787774423 0.000727115623430034 -0.000145792719936791 -4.55237455841484e-06 8.16763846688659e-05 0.000182183734347147 -0.000248387929095614 0.000343198827561687 0.00216089407747208 -0.00324326976951551 0.00453921603158389 -0.000646420321287127 -0.000212786174812875 -4.19244631505e-05 0.0123541142195073 0.00747282751932437 0.00651693079467665 0.000485176060776512 0.000250407890872677 0.000333348211639444 -0.00027178565198364 -4.87464754312433e-05 0.000204640987099826 7.44339414724417e-05 -0.000258000593999466 0.000192681013535589 0.0733782049726258 0.0512693089349961 0.0329220205506197 -0.000922607713432468 -0.000775419121544981 -0.000220221346495329 0.00614736047742184 0.00120560454406035 0.00443485692174559 0.00185648834569301 -0.000866083235117386 0.00167248676914086 -0.206401199118582 -0.56607592375211 -0.165527891386465 -0.658017679570239 -0.0332139819895972 -0.223591036644181 -0.0692185737430276 -0.00549265791362616 -0.0517058143989846 0.00316643851620835 0.000862539696295028 -0.00549987254087355 -0.0187028329384782 -0.00390981410374361 -0.0173171242509945 -0.00608406864029631 0.00584048311064069 0.000796285829136451 -7.31642359262595e-05 2.42824964669677e-05 2.37079276251699e-05 0.00014793044808241 -0.000293647408297842 0.000148465490137509 0.00131893866430026 -0.000382753001521144 -0.000569231770186865
  71 3458.86986031697 ""  77.5031708318981 0 0 0.00176630805257743 0.000323120095993115 -0.001713246460517 -0.000232244168255898 -8.51652425425754e-05 -0.000199135269059826 -6.77441497253037e-05 -5.9479765878e-05 4.51228412177888e-05 3.69583688557429e-05 -0.000234408929786912 0.000187408450445946 -0.006335514383947 0.00135516924399832 0.00220926357697835 -0.00104088192301486 -0.000482967417462967 0.000677968090487504 -0.000580846604661105 0.000488375149201923 -0.000896633954963644 -0.000584597771688497 7.05553582158237e-05 -0.000554389799156347 -0.00128346714035342 0.000130113484058624 0.00131955230878933 0.000444738970120128 -0.000356422651326438 -0.000663959289698925 -0.000606854602773862 -7.69133542238063e-05 -0.000350828563634582 0.000486956016893182 0.000171857925145107 -0.00014442973951494 -0.00206705351400962 0.00271221882476351 -0.00352055389908503 -0.000471319641172175 0.000478474661194473 0.000362460165920162 0.000385329698853319 0.000114511067101345 -0.000353283166022637 -8.51204033336015e-05 -0.000217364764480726 0.000710546140234585 3.34009031850347e-06 -0.00011231115362907 7.84340910669507e-05 -0.000325562348324312 -0.00372725077485831 -0.00212856550227564 0.00344510260744463 -0.000499434409256462 0.000225479901943985 -0.00139397111721391 -8.17280227521131e-05 -0.00333838490704758 0.00106228173160705 0.00076149998550027 -0.000927637585134819 -0.000578930682267443 -0.000508272587868782 -0.00102234912772649 -0.000781692610628144 0.00116802900872848 0.000110239868647391 0.0544690561394555 -0.000124482315073696 0.0199342913513022 -0.138655207433528 0.411179777321938 0.15659142735305 -0.625445714437603 -0.413498106395211 -0.412661677094353
  72 3540.79056344069 ""  26.3067561080903 0 0 0.000508870635232968 -0.000380570199768681 -0.00142847543707159 0.000182617913367818 -0.000102528395309364 0.000201510554570986 -1.31969799261928e-05 0.000277361140860618 0.000426008898801148 -1.19947080987131e-05 -0.000196801681247517 0.000221256187669814 -0.00341368210177139 0.000152106919759762 0.00336424363098185 -9.72025477600968e-05 -0.000212392821231003 6.4587597344347e-05 0.000724574116569628 -0.000132116962590634 0.000555577124806182 0.000313737506846506 -0.000870316838106089 -0.000600368896515033 -0.000209156396332392 0.00066700906067962 -0.000246438194695098 -0.000730468671981598 0.000534228320196435 -0.00023724465916442 0.000143974360930916 0.00012736045914963 0.000159650900995781 0.000566569198997322 9.96854798551971e-05 -0.000548910513267622 -0.00289297989845725 0.00269906596904339 -0.00411837474358872 0.000240206524987466 -0.000171888758183063 -0.000137282225434278 -0.000229344328536161 -7.71494599898208e-05 0.000146895092538829 6.29237973636764e-05 9.02831476116471e-05 -0.00030954515011637 0.00012885614818947 1.33318967779023e-05 1.59901791488525e-05 -8.17701774058838e-05 0.00144583392289254 0.000944505386298982 -0.00153277354980769 0.000406854031739628 0.000128000955621903 0.000361149943296748 4.30101180157736e-05 0.00128819935192146 -0.000583450979853932 -0.000305882761170304 0.000427338179832495 -0.000664386816880054 -6.30573182706057e-05 -0.000622785028649967 -0.000151809269206731 0.000105990636715412 -7.13173876430456e-05 -0.00349051909185263 -0.0669330720497711 -0.0345026139739544 -0.298083960747769 0.736928596153416 0.291677990239591 0.345392920370321 0.195195879159449 0.196927708954354
  :::
 } 
 m_exists[72] { 
  s_m_exists
  :::
  1 11111111111111111111111111111111111111111111111111111111111111111111111111111111111 
  2 11111111111111111111111111111111111111111111111111111111111111111111111111111111111 
  3 11111111111111111111111111111111111111111111111111111111111111111111111111111111111 
  4 11111111111111111111111111111111111111111111111111111111111111111111111111111111111 
  5 11111111111111111111111111111111111111111111111111111111111111111111111111111111111 
  6 11111111111111111111111111111111111111111111111111111111111111111111111111111111111 
  7 11111111111111111111111111111111111111111111111111111111111111111111111111111111111 
  8 11111111111111111111111111111111111111111111111111111111111111111111111111111111111 
  9 11111111111111111111111111111111111111111111111111111111111111111111111111111111111 
  10 11111111111111111111111111111111111111111111111111111111111111111111111111111111111 
  11 11111111111111111111111111111111111111111111111111111111111111111111111111111111111 
  12 11111111111111111111111111111111111111111111111111111111111111111111111111111111111 
  13 11111111111111111111111111111111111111111111111111111111111111111111111111111111111 
  14 11111111111111111111111111111111111111111111111111111111111111111111111111111111111 
  15 11111111111111111111111111111111111111111111111111111111111111111111111111111111111 
  16 11111111111111111111111111111111111111111111111111111111111111111111111111111111111 
  17 11111111111111111111111111111111111111111111111111111111111111111111111111111111111 
  18 11111111111111111111111111111111111111111111111111111111111111111111111111111111111 
  19 11111111111111111111111111111111111111111111111111111111111111111111111111111111111 
  20 11111111111111111111111111111111111111111111111111111111111111111111111111111111111 
  21 11111111111111111111111111111111111111111111111111111111111111111111111111111111111 
  22 11111111111111111111111111111111111111111111111111111111111111111111111111111111111 
  23 11111111111111111111111111111111111111111111111111111111111111111111111111111111111 
  24 11111111111111111111111111111111111111111111111111111111111111111111111111111111111 
  25 11111111111111111111111111111111111111111111111111111111111111111111111111111111111 
  26 11111111111111111111111111111111111111111111111111111111111111111111111111111111111 
  27 11111111111111111111111111111111111111111111111111111111111111111111111111111111111 
  28 11111111111111111111111111111111111111111111111111111111111111111111111111111111111 
  29 11111111111111111111111111111111111111111111111111111111111111111111111111111111111 
  30 11111111111111111111111111111111111111111111111111111111111111111111111111111111111 
  31 11111111111111111111111111111111111111111111111111111111111111111111111111111111111 
  32 11111111111111111111111111111111111111111111111111111111111111111111111111111111111 
  33 11111111111111111111111111111111111111111111111111111111111111111111111111111111111 
  34 11111111111111111111111111111111111111111111111111111111111111111111111111111111111 
  35 11111111111111111111111111111111111111111111111111111111111111111111111111111111111 
  36 11111111111111111111111111111111111111111111111111111111111111111111111111111111111 
  37 11111111111111111111111111111111111111111111111111111111111111111111111111111111111 
  38 11111111111111111111111111111111111111111111111111111111111111111111111111111111111 
  39 11111111111111111111111111111111111111111111111111111111111111111111111111111111111 
  40 11111111111111111111111111111111111111111111111111111111111111111111111111111111111 
  41 11111111111111111111111111111111111111111111111111111111111111111111111111111111111 
  42 11111111111111111111111111111111111111111111111111111111111111111111111111111111111 
  43 11111111111111111111111111111111111111111111111111111111111111111111111111111111111 
  44 11111111111111111111111111111111111111111111111111111111111111111111111111111111111 
  45 11111111111111111111111111111111111111111111111111111111111111111111111111111111111 
  46 11111111111111111111111111111111111111111111111111111111111111111111111111111111111 
  47 11111111111111111111111111111111111111111111111111111111111111111111111111111111111 
  48 11111111111111111111111111111111111111111111111111111111111111111111111111111111111 
  49 11111111111111111111111111111111111111111111111111111111111111111111111111111111111 
  50 11111111111111111111111111111111111111111111111111111111111111111111111111111111111 
  51 11111111111111111111111111111111111111111111111111111111111111111111111111111111111 
  52 11111111111111111111111111111111111111111111111111111111111111111111111111111111111 
  53 11111111111111111111111111111111111111111111111111111111111111111111111111111111111 
  54 11111111111111111111111111111111111111111111111111111111111111111111111111111111111 
  55 11111111111111111111111111111111111111111111111111111111111111111111111111111111111 
  56 11111111111111111111111111111111111111111111111111111111111111111111111111111111111 
  57 11111111111111111111111111111111111111111111111111111111111111111111111111111111111 
  58 11111111111111111111111111111111111111111111111111111111111111111111111111111111111 
  59 11111111111111111111111111111111111111111111111111111111111111111111111111111111111 
  60 11111111111111111111111111111111111111111111111111111111111111111111111111111111111 
  61 11111111111111111111111111111111111111111111111111111111111111111111111111111111111 
  62 11111111111111111111111111111111111111111111111111111111111111111111111111111111111 
  63 11111111111111111111111111111111111111111111111111111111111111111111111111111111111 
  64 11111111111111111111111111111111111111111111111111111111111111111111111111111111111 
  65 11111111111111111111111111111111111111111111111111111111111111111111111111111111111 
  66 11111111111111111111111111111111111111111111111111111111111111111111111111111111111 
  67 11111111111111111111111111111111111111111111111111111111111111111111111111111111111 
  68 11111111111111111111111111111111111111111111111111111111111111111111111111111111111 
  69 11111111111111111111111111111111111111111111111111111111111111111111111111111111111 
  70 11111111111111111111111111111111111111111111111111111111111111111111111111111111111 
  71 11111111111111111111111111111111111111111111111111111111111111111111111111111111111 
  72 11111111111111111111111111111111111111111111111111111111111111111111111111111111111 
  :::
 } 
} 
