# Supplementary material for: Cut-off Scale and Complex Formation in Density Functional Theory Computations of Epoxy-Amine Reactivity
Source: ACS Omega. 2021 Oct 25;6(44):29424–31. doi: 10.1021/acsomega.1c03229 (PMC8587129; doi:10.1021/acsomega.1c03229)
Supplement: Supplementary file 1 — ao1c03229_si_001.zip [file ao1c03229_si_001.zip › Final_structures/Primary/A2E1_A1E2_B3LYP-D3_CC-PVTZ-F_canonical/Amine_frag2_reactant-7_isomer6.vib]

{ 
 s_m_m2io_version
 :::
 2.0.0 
} 

f_m_table { 
 i_j_atom_total
 :::
 26
 m_column[83] { 
  s_m_data_name
  s_m_column_name
  i_m_width
  b_m_visible
  s_m_units
  :::
  1 r_j_Frequency  "Frequency"  10 1 "" 
  2 s_j_Symmetry  "Symmetry"  10 0 "" 
  3 r_j_Intensity  "Intensity"  10 1 "" 
  4 r_j_Raman_Act  "Raman Act"  10 0 "" 
  5 r_j_Raman_Int  "Raman Int"  10 0 "" 
  6 r_j_x1  "x1"  10 0 "" 
  7 r_j_y1  "y1"  10 0 "" 
  8 r_j_z1  "z1"  10 0 "" 
  9 r_j_x2  "x2"  10 0 "" 
  10 r_j_y2  "y2"  10 0 "" 
  11 r_j_z2  "z2"  10 0 "" 
  12 r_j_x3  "x3"  10 0 "" 
  13 r_j_y3  "y3"  10 0 "" 
  14 r_j_z3  "z3"  10 0 "" 
  15 r_j_x4  "x4"  10 0 "" 
  16 r_j_y4  "y4"  10 0 "" 
  17 r_j_z4  "z4"  10 0 "" 
  18 r_j_x5  "x5"  10 0 "" 
  19 r_j_y5  "y5"  10 0 "" 
  20 r_j_z5  "z5"  10 0 "" 
  21 r_j_x6  "x6"  10 0 "" 
  22 r_j_y6  "y6"  10 0 "" 
  23 r_j_z6  "z6"  10 0 "" 
  24 r_j_x7  "x7"  10 0 "" 
  25 r_j_y7  "y7"  10 0 "" 
  26 r_j_z7  "z7"  10 0 "" 
  27 r_j_x8  "x8"  10 0 "" 
  28 r_j_y8  "y8"  10 0 "" 
  29 r_j_z8  "z8"  10 0 "" 
  30 r_j_x9  "x9"  10 0 "" 
  31 r_j_y9  "y9"  10 0 "" 
  32 r_j_z9  "z9"  10 0 "" 
  33 r_j_x10  "x10"  10 0 "" 
  34 r_j_y10  "y10"  10 0 "" 
  35 r_j_z10  "z10"  10 0 "" 
  36 r_j_x11  "x11"  10 0 "" 
  37 r_j_y11  "y11"  10 0 "" 
  38 r_j_z11  "z11"  10 0 "" 
  39 r_j_x12  "x12"  10 0 "" 
  40 r_j_y12  "y12"  10 0 "" 
  41 r_j_z12  "z12"  10 0 "" 
  42 r_j_x13  "x13"  10 0 "" 
  43 r_j_y13  "y13"  10 0 "" 
  44 r_j_z13  "z13"  10 0 "" 
  45 r_j_x14  "x14"  10 0 "" 
  46 r_j_y14  "y14"  10 0 "" 
  47 r_j_z14  "z14"  10 0 "" 
  48 r_j_x15  "x15"  10 0 "" 
  49 r_j_y15  "y15"  10 0 "" 
  50 r_j_z15  "z15"  10 0 "" 
  51 r_j_x16  "x16"  10 0 "" 
  52 r_j_y16  "y16"  10 0 "" 
  53 r_j_z16  "z16"  10 0 "" 
  54 r_j_x17  "x17"  10 0 "" 
  55 r_j_y17  "y17"  10 0 "" 
  56 r_j_z17  "z17"  10 0 "" 
  57 r_j_x18  "x18"  10 0 "" 
  58 r_j_y18  "y18"  10 0 "" 
  59 r_j_z18  "z18"  10 0 "" 
  60 r_j_x19  "x19"  10 0 "" 
  61 r_j_y19  "y19"  10 0 "" 
  62 r_j_z19  "z19"  10 0 "" 
  63 r_j_x20  "x20"  10 0 "" 
  64 r_j_y20  "y20"  10 0 "" 
  65 r_j_z20  "z20"  10 0 "" 
  66 r_j_x21  "x21"  10 0 "" 
  67 r_j_y21  "y21"  10 0 "" 
  68 r_j_z21  "z21"  10 0 "" 
  69 r_j_x22  "x22"  10 0 "" 
  70 r_j_y22  "y22"  10 0 "" 
  71 r_j_z22  "z22"  10 0 "" 
  72 r_j_x23  "x23"  10 0 "" 
  73 r_j_y23  "y23"  10 0 "" 
  74 r_j_z23  "z23"  10 0 "" 
  75 r_j_x24  "x24"  10 0 "" 
  76 r_j_y24  "y24"  10 0 "" 
  77 r_j_z24  "z24"  10 0 "" 
  78 r_j_x25  "x25"  10 0 "" 
  79 r_j_y25  "y25"  10 0 "" 
  80 r_j_z25  "z25"  10 0 "" 
  81 r_j_x26  "x26"  10 0 "" 
  82 r_j_y26  "y26"  10 0 "" 
  83 r_j_z26  "z26"  10 0 "" 
  :::
 } 
 m_row[72] { 
  r_j_Frequency
  s_j_Symmetry
  r_j_Intensity
  r_j_Raman_Act
  r_j_Raman_Int
  r_j_x1
  r_j_y1
  r_j_z1
  r_j_x2
  r_j_y2
  r_j_z2
  r_j_x3
  r_j_y3
  r_j_z3
  r_j_x4
  r_j_y4
  r_j_z4
  r_j_x5
  r_j_y5
  r_j_z5
  r_j_x6
  r_j_y6
  r_j_z6
  r_j_x7
  r_j_y7
  r_j_z7
  r_j_x8
  r_j_y8
  r_j_z8
  r_j_x9
  r_j_y9
  r_j_z9
  r_j_x10
  r_j_y10
  r_j_z10
  r_j_x11
  r_j_y11
  r_j_z11
  r_j_x12
  r_j_y12
  r_j_z12
  r_j_x13
  r_j_y13
  r_j_z13
  r_j_x14
  r_j_y14
  r_j_z14
  r_j_x15
  r_j_y15
  r_j_z15
  r_j_x16
  r_j_y16
  r_j_z16
  r_j_x17
  r_j_y17
  r_j_z17
  r_j_x18
  r_j_y18
  r_j_z18
  r_j_x19
  r_j_y19
  r_j_z19
  r_j_x20
  r_j_y20
  r_j_z20
  r_j_x21
  r_j_y21
  r_j_z21
  r_j_x22
  r_j_y22
  r_j_z22
  r_j_x23
  r_j_y23
  r_j_z23
  r_j_x24
  r_j_y24
  r_j_z24
  r_j_x25
  r_j_y25
  r_j_z25
  r_j_x26
  r_j_y26
  r_j_z26
  :::
  1 17.4351295292704 ""  1.24411208398217 0 0 -0.0287627239712931 0.0171401318200513 0.0143915485307101 -0.0120976066098018 -0.0308331804799422 -0.0250356464183285 -0.084796731847814 0.0120471906022256 0.0354344195875426 0.0445391464947637 -0.0277387368068587 -0.051030456634733 -0.00332331091666499 0.0425053008531927 0.0200637593840771 -0.0384249558469467 -0.0583778417697083 -0.0308667735803705 -0.0181185028555544 -0.0427835468419882 -0.0301827399563899 -0.0879857514327293 -0.000750876628915398 0.0275965947232097 -0.112662001377468 -0.0126080632873527 0.0296330554831422 -0.0959657792096511 0.0454352007786843 0.0631577955841412 0.0545857658791581 -0.0616635133590518 -0.0798763054658055 0.0722963832739897 -0.00019256018432267 -0.0454517220965276 0.0502537310390255 -0.0194317179560248 -0.047915643668345 0.106910892138328 0.0391112022180799 -0.0942682389117093 0.00285912380179363 0.0570867473899336 0.0122162775974108 0.0303446874252485 -0.063091063499213 0.00853831447605241 -0.0306012163270299 -0.0490724651194831 0.0697318587104627 0.173560628588652 -0.00223837060513493 -0.15747420323021 0.118904963375944 0.129361084542007 -0.126834405507589 0.04262963705411 -0.169340711073611 0.0187070739292057 0.0103479468222564 -0.122285351307207 0.0431775546683394 -0.0412618501976804 0.0646374418505955 0.0549588497803289 -0.107417390764032 -0.0805316088569958 0.158525857846278 -0.0239445735116235 0.0380351860787547 0.0259773659331777 -0.0327302559991455 0.0335952514938788 0.0230520839209544 -0.00142943880709456 0.0398864487719387 0.0278323753480236
  2 25.4853942106748 ""  1.49033958862827 0 0 -0.0075276285663215 0.031656709365907 -0.0306644024071398 0.0115670668483794 -2.21977270300765e-05 0.0613074721457842 -0.0258230696350601 0.0445122855366841 -0.0824248618267102 0.0289542015188612 -0.0213674218597047 0.131739429553475 -0.0561403909469601 0.00405273399923505 -0.0434716637353082 0.058080460984488 0.0360046353026425 0.0729913113217324 -0.0337409416056071 -0.0439553024416546 0.067197815663222 -0.0733827104872617 0.00574243292269063 -0.0672451826380976 0.0241020544861722 0.0722866074725576 -0.0697775432288938 -0.0404963668784198 0.0658586895082701 -0.147992449884548 0.0400007974305104 -0.0445817331581695 0.194379580070617 -0.0144044690615963 -0.0585519967027105 0.122172521408412 0.0749517143365335 0.0229735370989396 0.133450299533643 -0.0145987727524714 -0.0357392152082221 -0.0309526954145303 -0.00250935480685236 -0.0364042950276209 -0.0569465428566215 0.00298574009970325 -0.0316590842849677 0.0123499029702284 -0.0460101309949107 -0.0351289519111765 0.0534793959192893 0.0215831771482107 -0.0340460882422377 -0.0443943163785622 -0.0652902222659319 -0.040347605839427 -0.0333700049513629 0.0534894500542184 -0.0230315013712495 0.0286109873464286 -0.0466634340393871 -0.0332020594857666 0.101855854375867 -0.0939624097623189 -0.0408540828955929 0.0325529925690661 -0.0346754516710255 -0.0337634344829983 0.0580937972707423 0.0485336586977107 0.0820832596284265 -0.0549646202945036 0.0694765102323461 0.0650311699123818 -0.0485207065352294 0.0832842473065655 0.0861787986541988 -0.0563642789412047
  3 39.0661376884377 ""  2.35433500212074 0 0 -0.00807653299642248 0.00978154711396894 -0.01823606579081 -0.0190224956154669 0.0283176511337973 -0.0693394087660381 -0.0124491209835121 0.0268128887808957 -0.0881572299012283 -0.00918366694183887 0.00788033576358114 1.78631567819783e-05 0.0457969257827754 -0.0407609579473083 0.00381151090267379 -0.0774422206627099 0.0845563985972128 -0.0952544861044975 0.022457059093965 0.00299595305122729 -0.138202089100095 0.0267088148215107 0.00262028591379003 -0.150170096471166 -0.0653545580712552 0.0811175839272725 -0.112386464177205 -0.00390534096704427 0.0129551061913043 -0.0552311524733582 -0.0159327581722231 0.0213071864405494 -0.0435616832248324 0.0505196932249579 -0.0487881974640161 0.0281602042495426 -0.0543292029632374 0.0356952377430935 0.0690081471949591 -0.0148964186086969 -0.0586245470957474 -0.0301647782234476 0.0358199069483277 -0.087147477682496 0.0741589969895822 0.0197869280389718 -0.0405039519675628 0.0205307039860717 0.0666207016966347 0.0723445299378067 0.0402285377642712 -0.0583894377388672 -0.126570073749731 -0.0715705350699033 -0.00727755481283746 0.00959718109803584 -0.0548688655364744 -0.00124383253763106 -0.0946084102875109 0.0167068225351602 0.0422157154998492 0.114815052969468 -0.0166903319140558 0.0835396127842091 0.121058106601501 0.0435152590835079 0.110253624463377 0.0680296457579006 0.109177031069189 -0.0572431741633975 0.0362410108023215 0.0626948425736887 -0.102986797274043 0.0605252280802597 0.0488649310070214 -0.0389912962852529 0.027188311513579 0.0985540736500926
  4 54.0340975541803 ""  0.616886033970485 0 0 -0.002585383693285 -0.00264787828463173 0.0184667696851609 -0.00650690800227422 0.0126229922443931 0.0524712761645352 0.0258311100838676 -0.0157167461771589 0.0717189839550196 -0.0508969091484228 0.0421278338419144 -0.0384457582439835 -0.0438084002738378 0.0330928176074151 0.00190610399661827 0.0485313462477619 -0.0487811579447795 0.0778776761006875 -0.0292694629061934 0.0632229499787098 0.125788676250741 0.0353521796363545 0.0187360664767408 0.0921452369004972 0.0267331038285478 -0.0452934405836335 0.0754718377133683 0.0332093855749187 -0.0308576222652717 0.0845832906322729 -0.051870093014171 0.051099721191627 0.0028265640453248 -0.116872217809108 0.106896059480615 -0.0697785728991976 -0.0179817771247418 -0.00873765115668229 -0.119072060285012 -0.0315700741285535 -0.0259552662871088 -0.102110937132533 0.0291452052122887 -0.0515321364126481 -0.0490328066232327 0.0233836382033052 -0.00547877960460489 0.00754816171766453 -0.00967311728052052 0.0940413195091867 0.0904800706797352 -0.0142855289067833 -0.0806664354335917 -0.155796536105295 -0.099018324052849 0.0257863677184878 -0.126740641370661 0.0804337750775605 -0.0487086826691571 0.0289135154922213 -0.034347626379053 0.138349510622958 0.11492419671191 -0.0706463518021164 0.129718760091728 0.0601317033054702 0.0507973386738871 0.0926190401687972 0.161949889354012 0.0217661102508343 -0.0463812420510863 -0.0466812121565288 0.0613558512742569 -0.0758038246728172 -0.0347481180496242 -0.00392953957547323 -0.0370812052090418 -0.085805117182574
  5 87.8402342707774 ""  3.18293541595293 0 0 0.037927934058834 0.019002185611534 0.0539779487205156 0.0340009738626345 0.0223987855036075 0.00740024041264696 0.0296321144260766 0.0142025011634299 0.0746360380830449 0.0582854523713038 0.00227098592674044 0.0723149683587392 0.0676113148954089 0.032186002460141 0.0623990267166122 -0.0187491752267352 0.0675149371212076 -0.0153650168084765 0.0651360997247518 -0.00545396956493437 -0.0528518648119617 0.0625451753574728 0.0258963925308395 0.0504996291006658 -0.0205301319153468 0.00242868011492981 0.0592970103351939 0.0356451750746634 0.0108475274970792 0.126943935749389 0.0520424373507402 0.0114569135839206 0.00944605371395515 0.137510125379556 -0.052819697543645 0.106688534264596 0.00370757336447329 0.0326331979750725 0.152029233643494 -0.0387852712563946 -0.0146251762134876 -0.105053731860553 -0.0537031403515898 -0.0218698296743662 -0.013647887159016 -0.0550451828614932 -0.0359726355565385 -0.0815181167159814 -0.0203098814759121 0.0153707170283831 -0.0861871963868622 -0.0597428409590713 -0.0566826110566431 -0.132295194734232 -0.00261899655241529 0.0425811788355815 -0.123484574616863 -0.0933321721082449 -0.0912528442770976 -0.0905544540007926 -0.0145370268068922 0.00394087736974892 -0.158354311642169 0.0233676678804323 0.0783212117959013 -0.0722281901611192 -0.0400439067450234 0.00162658870569316 -0.0332814240611177 0.00825356265706269 0.000156304961155654 0.0719584606802849 -0.0367622094449012 -0.0410511859379402 0.0561754941398494 0.0321656407873024 0.013086835146706 0.0388771077522085
  6 118.382962897748 ""  5.1969935422067 0 0 0.00788740588970101 -0.00768353535206535 0.00475745331903403 0.0237298352195224 -0.0271763319971414 0.0961380448857198 0.00971738296575214 0.00945154406919055 -0.0660429254920263 -0.00383925165859744 0.0190804437750752 -0.0585866904440523 -0.0296319996967399 -0.0500033684017996 -0.00279985371102197 0.141902434948139 -0.140924454051038 0.148687364318979 -0.0559986567016256 0.0302716652791141 0.237528839999194 0.00223135923796876 -0.0240514192445002 -0.0876648219546423 0.0212220208699941 0.0625605548576438 -0.0693651135961012 0.00851987704229146 0.00510564075031001 -0.0982225827911939 0.020226201070566 -0.0278601968905886 0.10110055088522 -0.199520475172226 0.16083658398808 -0.144285295045219 0.148567597647142 -0.0393647763652698 -0.255764954864182 -0.00323968583125559 0.00237247918133321 -0.0180443875709067 -0.0478063181893297 0.000691290209279513 0.100405528945397 -0.0477187208279571 -0.0405282871490187 -0.0134660552845238 0.0138592220399426 0.00826981633874926 -0.0424656519432806 -0.0379428546167178 -0.041946991994693 -0.0423792644904224 0.0734389080575334 0.0726805535326522 -0.0380128155058671 -0.114482666599513 -0.110692908987203 -0.0315849480734332 0.0378510858898761 -0.0365575732129735 -0.173819423127058 0.106527987401638 0.114609735391996 -0.0104757325971701 -0.0514469066158601 -0.0181972714844722 0.030982893962258 0.0415910757886283 0.030882776501039 0.00162929994810102 0.0194933046481171 -0.00435033601906053 -0.005906214655966 0.0851654292926768 0.0390095311643184 -0.0107465388175878
  7 136.923374328014 ""  5.63823050824724 0 0 0.00777522906644462 -0.0230671473487431 0.0598566202737855 0.00517930574619283 -0.0177022999855344 0.0481710621263473 0.00158879513834937 0.00435558184189612 -0.0518472703540139 -0.00320782563562698 0.0113036314011868 -0.0519632979281679 0.0421851045690667 -0.0942984392063302 0.0772520754402037 0.0254922775188011 -0.0808423911253365 0.0619340989154865 -0.00542354136000104 0.02120598988141 0.0970922810542735 0.0552341153158505 -0.0370741044985906 -0.143860276906128 -0.0666063272576353 0.0931000051849663 -0.0854424619240754 0.0139018429622638 -0.017499627230901 -0.0161390714712177 0.00651544586342788 -0.010683993993606 -0.00582967352211934 -0.0729944554718815 0.0971776957353044 -0.0873091677399033 0.0537239557801911 -0.0297008333022969 -0.144136126503891 -0.0119971509495883 -0.00883119846550989 -0.00955376179783082 0.0273609369903938 -0.00783241608978255 -0.109619733931085 0.0274258988351217 0.0309114160522821 -0.0194512514391824 -0.022996963279611 -0.0234896533477757 -0.00510436796063646 0.0132863617225921 0.027092228583053 0.0108016012428154 -0.0770805624431567 -0.069125830796386 0.00746212112427114 0.0769321035684484 0.0966503640779801 -0.00629092728231381 -0.044928414523229 0.0174143940970319 0.115552197337491 -0.101604008043459 -0.133753724745947 -0.0305009066290051 0.0356096981683948 0.0032508095204638 -0.0873848277192054 -0.0261653242181804 0.0313580596422158 0.141774772611096 -0.0399490898418297 0.115702287629194 0.139109770715752 -0.0298387161925298 0.00575659866540558 0.223487773890802
  8 207.850256053666 ""  1.48933624776347 0 0 0.000135383092666698 0.00246643395922062 -0.0044079261829641 0.00191799213877691 0.000250411508667376 0.00185748615644164 0.00229996610658015 0.00132144056880728 0.00014504894646359 0.00406657428945552 -0.000165861510183136 0.00287036881670758 -0.00217310147836436 0.00426265475997096 -0.00514316103046385 0.00796889981337132 -0.000793815420232201 0.00403417770546537 -0.00347658039152061 -0.00133670688972545 0.00623749180648996 -0.00536235743582954 0.00258809616367224 0.00916118189340691 0.0132459732558916 -0.00278242956833737 0.00414703591553265 0.000849496414896517 0.00277566336186387 -0.00920743863127115 0.00732265180159236 -0.00693145799950963 0.0210590744493684 -0.0131305330665723 0.00261901740241777 -0.0033263705551392 0.0195560160059707 0.00335003211602207 -0.0079288764905796 0.0398099414486807 0.00831266150264461 -0.0215926901389023 -0.0339943332780091 0.0206430698760738 0.0445280243240244 -0.0208926273990992 -0.0470311781936455 -0.0134281052559805 0.00545936921119878 0.00636975843549174 -0.00741911784213859 0.0500149974423642 -0.00603286712320458 -0.0379785955138888 0.0894595094590011 0.0515383897198511 -0.0334763482284876 -0.0529843597384062 -0.0928224012577373 -0.0211274406107701 -0.20636663216562 0.390184746408121 0.326940360755467 -0.230325777480687 -0.429504312558918 -0.0741092842648121 0.465132997779718 0.141289223624843 -0.247683242804762 0.000748290256686743 -0.00192846419502517 -0.00724011535619688 -0.0151019333779766 -0.0251638587183877 -0.0128269329546911 0.0139849801566813 0.00499711094890664 -0.0250786260137209
  9 241.066284480362 ""  0.203083784600146 0 0 0.0381583419016168 0.00161558609777629 -0.0267219632501698 0.025869456932902 0.0105334455165433 -0.0810050198957891 -0.0270466597281384 -0.0116840591284761 0.0398303435382336 -0.0411334874254869 -0.0142125213663833 0.034342584957305 0.0967448770739013 0.0380239982512154 -0.0107578374641217 -0.000547000475056932 0.087261710210038 -0.0979834890663778 0.0578918660910792 -0.00724137466898146 -0.132969241646931 0.0858983749178556 0.0185677558906365 -0.0508354650950988 -0.213214796887732 -0.0669734679411163 -0.0130600490747133 -0.0129039474844701 -0.003335399514518 0.241102725956635 0.0050053733345174 -0.0799371785320669 0.513315491903426 -0.482630932482569 -0.0544282628363914 -0.108429747447576 0.281998189380581 0.0640720328084068 -0.183364108844893 -0.000240789889744637 0.00129814682817864 0.00288903865755139 0.00408358509293184 0.000795490346315227 -0.00253276518689961 0.00319433742983603 0.00438154566776088 0.00162343166148523 -0.000313222042788874 -0.00405231920434636 0.00041202432083551 -0.00133112553580686 0.0015112588557659 0.00317921420322078 -0.00405293515742479 -0.00191226665063593 0.00380833672058017 0.00471307173686402 0.0094053834166279 0.00188705425905609 0.00375731341138033 -0.0113010620054232 0.00302813172709924 -0.000218037113603332 -0.00518240273109877 0.000558882349208316 -0.00821844009005261 -0.00487265282901236 -0.00378959022305975 0.00847488959087844 0.00964312565737931 0.0144601494222732 -0.0274196107095459 -0.00150199300228523 0.00247087496153715 0.0499686134013239 0.0155468009942241 0.0120085236256882
  10 262.910406206297 ""  0.242049541810883 0 0 0.0121350569733139 -0.00241791659502629 -0.00142729051464371 0.0174819464490721 -0.010173694904317 0.0311711119220022 -0.0413849850002559 0.00178978332513175 -0.00999448063472857 -0.0333620907224272 0.00192219828109437 0.00325182389321303 -0.00475309382803657 0.00971212641945368 -0.00772220667537245 0.0539038850817889 -0.0301541502563094 0.045435665533468 0.00376994433439242 0.0179938236361262 0.0722769117794136 0.313265795576321 0.0399925833030785 -0.345068711450854 -0.52184218070227 0.0551733927442981 -0.172734160320458 0.0344328873131126 -0.0830642389024564 0.452034653777005 -0.0749348812594507 0.0961996824069988 -0.182174065695162 0.132968734235732 -0.0236488974270343 0.0629281823134559 -0.203964803781704 -0.055410655801308 0.103101647078573 0.000120630380488347 0.00516026280257888 0.00543808234102141 0.000526332633903956 0.00408820585954193 0.0111236636113944 -9.90583448494083e-05 0.0034924062954143 0.00569040120329153 0.00253352654670634 -0.0102535714797528 -0.00386639535046603 -0.00666089690547281 -0.00158935329634398 0.00112215077405124 0.00214145106817535 0.00960055737908595 0.00397384900068627 -0.00171705270548516 0.00461339878457461 0.0049406357808162 0.0012668129400174 -0.00792032298581349 0.00710014525291946 0.00142532513383627 -0.0320836235948431 -0.00246410146945898 0.0051616533801698 -0.00577118468939828 -0.0256241670047762 0.0482107995777463 0.00445891174234306 -0.0355371304585272 0.0774378582401621 0.00492956533711247 -0.0253500550584888 0.0168204632274753 -0.00061927604983269 -0.0348910164839234
  11 277.731935246659 ""  0.168165789307596 0 0 0.0671839374481287 -0.025559138788326 0.00280526118628319 0.0550232522524297 -0.0138053070109651 -0.0295577005055398 -0.0664818932199601 -0.0254445585602332 0.0108033302883343 -0.122925430344919 -0.00222066297888697 -0.0141217269277563 0.0960880889772489 -0.0118075303233674 0.0111911023483755 0.0335703881693312 0.0279587089445442 -0.0408998724679742 0.112553842442636 0.0341772332424944 -0.0449393860679766 -0.255473588873428 -0.11306489134003 0.131119106313408 0.0753588918863794 -0.0947710233295094 0.0663044407029096 -0.143832027810721 0.12969539806884 -0.138965652116064 -0.191640582662291 0.183516395450537 -0.108594589890532 -0.051602585434076 -0.0850718277071098 0.0217244697830354 -0.296143566731341 -0.0922203886562471 0.0575862365592274 -0.00202495089008852 -0.00122853717801801 -0.00794018530132529 -0.00631489966732123 -0.00154303628542696 0.00220030165065119 -0.00458684427514343 -0.0042574407400503 -0.00324258252628891 -7.17330077187187e-05 0.000105218671700491 -0.00607765424018092 -0.000196381580914233 -0.00551330496278539 -0.0122452512403193 -0.000703659304432496 0.00600992253424357 -0.010641687567869 -0.00721052340474491 -0.0072373746796348 -0.00367253842511029 -0.00436038127143642 0.00776144739920814 -0.00768673081214197 0.00194563737026892 -0.00536539176662749 -0.00472458603050835 0.00824936168735296 0.00226892355045645 -0.00902893260828502 0.0991381512724615 0.0574431577662339 0.037866563905709 0.0748147076852599 0.0601556959299848 0.0306271975019062 0.151064326818064 0.0520403029809425 0.0653601684298642
  12 367.454527072511 ""  33.1352696028188 0 0 0.0134394450274918 -0.00923838939814785 0.0377702592304898 0.00329633347656057 0.0297724355181344 0.00175742144670942 -0.0506884751362076 0.0104262624079331 -0.0368972684983765 0.0150241547498466 0.0390779198848139 0.00514195544558318 0.0343367448209424 -0.0224822438344523 0.0466519168536623 -0.0287229019015991 0.0464026083421435 -0.0104221123074753 0.0361016184221052 0.0394380443742625 -0.0226199666446668 -0.100848096412018 -0.0876539994818293 -0.0730766432126732 -0.0512274499273951 0.0645228091814918 -0.0453772341673461 -0.0839773676371215 0.0805566073499384 -0.0822505985700277 0.0220015502877665 0.0185811167012896 0.00131949858485218 0.0205149304076054 0.0497289010980647 0.00499691145175277 0.0340382171054123 0.0557944449732505 0.00303020252767418 -0.0334296718433615 0.0223323819299999 -0.0327230326185429 0.0525336568428475 -0.00904257999366272 0.0422021447855993 0.0262093312212628 0.0597269450016208 0.00687115829424848 -0.0208145718181082 -0.0389723950802913 -0.00625989647782188 -0.0664221531723607 -0.0496493871047264 -0.0829156718170827 -0.0641261475486175 0.084128381048241 -0.0581715762215037 0.013069695382898 0.0575447202825221 0.00177040229736406 0.0197779639876592 -0.111555040477518 0.0987672730966574 -0.0723884553596264 -0.119964970893637 -0.0221440130772325 -0.0929289278540567 -0.035436337670896 -0.107140976488605 -0.00546456556548317 -0.0634212849858756 0.0242485809735719 -0.149475829212826 -0.478463183607298 -0.0365951938597358 0.331641744683801 0.0862554812523795 -0.332714055348937
  13 380.029380557992 ""  5.56273441719172 0 0 -0.0149707789941764 0.00708906989324598 -0.0221553910180567 -0.00996608907566226 -0.0199033291854253 -0.00433940611974907 0.0422129065462453 -0.0056479433474207 0.0258818085811207 -0.0110544997637788 -0.0280228637556962 -0.00508324354897052 -0.0296952474205043 0.0158857565120637 -0.0281556163895943 0.00195227646017062 -0.0291347493235872 0.000484553347632802 -0.0269688987670807 -0.0282420676390833 0.00502869866582571 0.0562120513284827 0.0634380821518528 0.0733491239220425 0.0746232422227215 -0.0394176938183738 0.0411025624311834 0.0634872462084064 -0.0576691943559198 0.0233537769547293 -0.0137466858917342 -0.019944744561545 -0.00222005606501552 -0.0137813581673963 -0.0344269517053822 -0.00476613710535255 -0.0191228984174578 -0.0338380672391908 -0.00276197887753089 -0.072996353985795 0.0327196454263816 -0.0784739883085169 0.0547634964630245 -0.0216813188584946 0.0808742169846483 0.0238286625881242 0.0784955573588758 0.0316875945240538 -0.00845665656462343 -0.0655862347638296 -0.0214885909640497 -0.105223913262123 -0.106330008277775 -0.188362986543776 -0.146008118098206 0.169761304869823 -0.136561331227939 0.0159756994533084 0.0536845482547124 0.0284518572559653 0.0408197099035563 -0.154648793747272 0.0990340771500422 -0.0412430274326053 -0.215256011435623 -0.0234247187673444 -0.102123883333569 -0.0506564356593505 -0.208171251914487 0.0047935802873473 0.0430065784064506 -0.0195974750167517 0.0921002151588062 0.261611903980516 0.0169776870759077 -0.170952079814734 -0.0380736614977982 0.176166016232317
  14 404.448460877356 ""  18.20788335555 0 0 -0.0459300694138608 0.0153447128549337 0.0195886713622806 -0.0486357518382051 -0.056169095405022 -0.0212773171943363 0.0970760432263811 0.0254599695146662 0.02297919564513 -0.0548810919721582 -0.0799660497384962 -0.0220842375684638 -0.0377446940584241 0.0108728753239448 0.0230825020789677 -0.0967880987963501 -0.0638936619128221 -0.0365944289345074 -0.0376490321117139 -0.0651129075192865 -0.0425178165609019 0.204923391977966 0.155653401023149 0.024177477134896 0.12422213344205 0.0659871083790766 0.025866650853728 0.176015860745027 -0.163838682682931 0.0420382486397554 -0.0663105284529639 -0.0506724965927618 -0.0380017955097324 -0.0414392188745543 -0.101528056906238 -0.0143779369340418 -0.0756195621987096 -0.0795091767973317 -0.00239829688545265 0.014589618918662 -0.00453208337260703 0.0130417807260779 0.00998981131267803 -0.00188254754757098 -0.000832019108153353 0.00412496050374739 -0.000568438813155878 -0.0230438557324238 -0.0202126778508557 0.0113130017500594 0.00164786999981511 -0.00736644306273676 0.0101882241768723 0.0361757919102222 0.0485790047392628 -0.0250842344715518 0.0238128128308939 -0.00508346317799973 0.0060651237461401 -0.0259225760622331 -0.016216948272606 0.00452642708158936 0.0250117155026586 -0.054853584970627 0.0368562321655119 -0.0158327367690781 -0.023200818920912 0.00439481769625964 0.0359040181878138 0.00875366458848557 0.0969235415991353 0.0204329825242129 -0.100977536697302 -0.20495739785673 -0.0253607611416284 0.370746080225267 0.204352723311182 -0.196838745612504
  15 416.968121392577 ""  8.04717451745046 0 0 0.0101629980221145 0.00314743749460702 -0.017309872223947 0.0179604569770963 0.0021392261975996 0.00627531297235596 -0.00992974127839517 -0.00274529306750906 0.00157128608327791 0.00488944938534083 0.00532756539598274 0.0041539199936532 0.0105753690410144 0.0070247392979544 -0.017417320616513 0.0499469735861934 -0.00528258649732807 0.0180359493669884 -0.0033789605139022 0.0039867562918371 0.0310131723326536 -0.0232432864586643 -0.00806451835337547 0.0112982400320753 -0.0156349804017625 -0.0278898940479884 0.00336988517194421 -0.0203249974816279 0.0244589990807938 0.0100447008341363 0.000302137554582521 0.0189241688956516 0.00311931661554622 0.0030568820232448 0.00277922691520732 0.00398647455380636 -0.00694212358115873 -0.00663630373806413 0.00318450347984676 0.0449700921688579 -0.0212062386984622 0.0396172963314108 0.0675595541445809 -0.0355510951838735 0.061322435850588 0.024873987787884 0.0185257843426997 -0.125956901142052 -0.122794324304286 0.0426026292311851 -0.0129046001384587 -0.14258321768688 -0.00767233153035806 0.131397132875331 0.240615677356236 -0.060610311734314 0.0705275207944236 -0.0209390213064736 -0.00448803075411202 -0.13795406660153 -0.0847197352100868 -0.0251070154680651 0.167152614435645 -0.336860222572777 0.12559023225421 -0.114938634201984 -0.173794812201857 0.0118633578792082 0.10199717590106 -0.0063584838475405 -0.00678640298053417 -0.00601872416446082 0.0029205286658491 0.0827017808770511 0.000527536029822809 -0.107246140676338 -0.0421044998821057 0.0699518078901967
  16 470.958897874578 ""  6.93098014381537 0 0 0.043255939839432 0.0676765895587521 -0.0653686515781444 0.110195986384189 -0.045729700275366 0.0114023307995217 0.00727275479276362 0.0777448450885619 0.00901243442917594 -0.0239318728800901 -0.0581526721737305 0.00507558952711395 0.104596547774914 0.105965584253282 -0.0483479795758376 0.300942220831199 -0.127569755450876 0.0871730965181266 -0.0599479470978707 -0.046872581073713 0.191977034374735 -0.0184494428424691 0.0927756929174461 0.0484335907520292 0.0211089614565368 0.011645564105641 0.0216041675128302 -0.00553818509299957 0.112150187223208 0.0170465752100606 -0.0853726927023976 0.120689183441934 0.00909260422163257 -0.0568878112651878 -0.129495919864053 0.00418558770294041 -0.141511478012498 -0.154844503002919 0.0155488518441717 -0.00574203419271566 0.00248916792409907 -0.0016312592270914 0.00147501495458237 0.00395250884561124 -0.0096132152866787 0.00264314236748383 0.00375992067490866 0.0117715489354496 0.0112558672919509 -0.00490601877617531 0.00591427376583419 0.0132321668349871 0.00306297204542644 -0.00935683130380154 -0.0299141972905642 0.00342188452915521 -0.00365456639997953 0.000689595654982819 0.00475131233722569 0.0108739342259388 0.0118269725856381 -0.00578223665593042 -0.00259346903606846 0.0256640838366486 -0.0138033947228308 0.0131888046117797 0.00940541474172861 -0.00300311985488253 -0.00712207010389724 -0.10485409723486 -0.0309441381899318 0.0141300254378339 -0.262276470645392 -0.110035557371771 -0.0390693471050064 -0.11998998353809 -0.00642600131756613 -0.0690736918261192
  17 498.536605124793 ""  7.44132677828889 0 0 -0.00190718049935439 -0.0488002970657298 -0.117055677000691 0.00595330102513418 0.0328633430870823 0.0202502603111007 -0.001710331796368 -0.123838342925147 0.0103795512124513 0.0270236161143056 0.0637538817402223 0.0184609029293618 0.0152083946495828 -0.103061759474956 -0.10418301457568 0.175129279054223 0.0149800878458355 0.0795132371066294 -0.077613604391805 0.0603454533316011 0.137974679114259 0.00868841019875004 0.00798300472966744 0.116753779083773 -0.0206725475429358 -0.336034074146183 0.033787852956675 0.00629127724206857 -0.120857147841552 0.136315023848489 0.0397499250313339 0.0187321397008493 -0.050597420896762 0.102010899754903 0.0866033553357979 0.0401079680572036 0.0238812384737216 0.0905853465829531 0.0471586569687056 -0.00103251537220634 0.00101098745802555 -0.000184000407469466 0.00194447184311 0.00134248531297529 -0.00493977552651997 0.00156293750289491 0.001581108658271 0.00408951173866042 0.00427260416994214 -0.00183768978176949 0.00332161418709136 0.00796724345432858 0.000788916742693973 -0.00406165075519195 -0.0112564804929181 -4.73540978232339e-05 -0.000509891617608848 -0.00165407636383039 0.00766678895324808 0.00263216431643514 0.00472185550230291 -0.00252190358673793 0.0011434121607077 0.00846549581465623 -0.00388775148144802 0.00540937509200225 0.00354947815895274 -0.00162478795186494 0.000695381730570683 -0.0536963506590101 0.075471648386632 0.0267041290857897 -0.220787615046331 -0.00587647609854179 -0.030550081132896 0.24477033644627 0.11248180693923 0.0189668478910782
  18 757.534171963821 ""  7.33145416075703 0 0 -0.000258618925146023 -0.000631595648263534 0.00147673708255444 0.00273089372000667 -0.000183911110524791 -0.000420726497311111 -0.000185267972231191 -0.000492892739674906 -3.31968511536098e-05 0.000539741027822408 0.000563835239486436 9.99080825995447e-05 0.00065871235664744 0.000847717211784779 0.00146550627024157 0.00282656769522184 -0.00129568791413868 -0.00019448818553215 0.00191380539410391 -0.0001878968145313 0.000349176381444278 0.000517809054906175 -0.000918031058418483 -0.00113626299814368 -0.000602023016011771 0.00160725382501608 -0.00026126240816497 0.000562729700595506 -0.00258100891671456 -0.00268677431405995 -0.00106408733465833 0.00546082434766849 0.00167752223118486 -0.00157000921304581 -0.00194695320123065 -0.000265277064274537 -0.00166720748436027 -0.00116218840258275 0.000352043945423757 0.0735495923165124 0.102778701350675 0.021441015944717 0.0962135151016392 -0.080972583777724 -0.0168988833911892 -0.114767129140288 -0.0461587933323546 0.0706619819397767 -0.086130550499095 0.0261297792939237 -0.0448810901137002 0.149314657407076 0.0168817478585792 -0.0741590479542994 -0.108020406102519 0.0751881817145079 0.00640201314185424 0.0166006319791976 0.0558170087276663 0.100975628808413 -0.140622076012645 0.119351366714485 -0.243747447910798 0.086791508288806 -0.0172991633180005 0.0348630180518065 -0.0131601154222124 0.0537150655261366 -0.11810030643108 -0.00339844807190201 0.000140435276705167 -0.000920180734624026 0.00653613876263471 0.00150036348800179 0.00185239045094844 0.00387854306581372 0.00174285703267878 -0.00203479819651681
  19 774.207846883479 ""  0.742554636425863 0 0 0.0504175587115935 0.00720666383675595 -0.0518557946586171 -0.121312909519903 0.0254967698479211 -0.0411306358383666 0.0132860121014339 0.0582026939850925 0.00239386319593445 -0.0341529673898405 -0.0271207770158675 -0.0219518981561754 0.105169190804333 -0.0155600635524517 -0.0271294535827381 0.161864036920734 -0.198336393352475 0.0811515200869543 -0.285443953723775 0.153111027649753 0.266153537740536 -0.0445563939257005 0.030699049683118 0.036783785754733 -0.0335293166075989 -0.042948632538391 0.000932425014286491 -0.0353506693049957 0.189792891547906 0.0566298440880513 0.0537723216911217 -0.280802487547678 0.006018778054256 0.103160185610906 -0.170496691913407 0.04603771794883 0.079312295114052 0.253071897221481 0.155795564628462 0.00226675993021409 0.000377071544185722 9.55617361625128e-05 -0.000328970791231922 -0.00178403551867274 -0.000450843788232272 -0.000484020709818021 0.000439296353029331 0.00105926661340266 -0.00181396964348952 0.000949126813716308 -0.00119936645595363 0.00423111400552898 -0.000347713779866344 -0.00125209912075411 -0.000574343740705364 0.00023102156812931 -0.000227970217508647 0.000972467660605236 0.001121127324677 0.00171911101328938 -0.00207688748817612 0.00142376690017884 -0.00423229476087486 0.00129336834586747 -0.000381797533575103 0.000254197527113965 -0.00149652575865401 0.00150255777448279 -0.0037637334941064 0.0656605168437042 -0.0438303499865901 0.0448317099521798 0.0164031113081566 -0.00906255258419114 0.0307036031642148 0.0627306980583424 -0.0562115192728429 0.079251180181505
  20 820.961155566614 ""  20.5050932691542 0 0 0.053523695615066 0.00414740101265499 -0.0742626765986105 -0.0539820102461843 -0.00378006969085736 0.0741527950961543 0.0168303705463887 0.0589093681363743 -0.0102752547628798 -0.0192942336227398 -0.0446778315391795 0.0250158913459338 -0.000362855573623531 -0.106194531465028 -0.0768270337617884 -0.200200007644856 0.30865363464792 -0.0160610650835441 0.0540740250814848 -0.172838101955413 -0.211861377894092 -0.045147366864633 0.103197752619506 0.0926598642989005 -0.050099838805133 -0.178449755740332 0.00104056589201651 -0.0318061250689574 0.209223903672169 0.138862466429634 0.00324041914263134 -0.142845459590014 -0.191831170041246 0.0263365815307415 0.348613373098173 -0.0181413138160389 0.0332522029455386 -0.226825912042893 -0.207694149519624 -0.0155038940498135 0.0109912975786938 0.00221163944191441 0.0195263383571978 0.0106373070045563 -0.00391150694164924 -0.00904140162292166 -0.0149424643854062 -0.00690019023182293 0.00505906778961708 -0.00816849656504505 0.00593633474339025 -0.0454164192399586 0.00820216549394071 0.0117956781368771 -0.0158723416655208 -0.00295995965708747 0.00784189073302663 -0.0154393182082966 -0.025273627428806 -0.00897857420742875 -0.00448012908528049 0.00855732321452603 -0.00179727593466294 0.00668557223079868 0.00287816064282097 0.00611674663895219 0.0239525577470374 -0.00849620797401554 0.0259500621335324 0.0311011674916062 -0.0177156805440553 0.0232019375847661 -0.167820049614601 -0.0420799626957179 -0.0380452801261271 -0.046111535078539 -0.0355561694188369 0.0376095280363754
  21 832.920786815441 ""  46.8851809124483 0 0 -0.00842938240124389 0.00091313191625695 0.0128873927940945 0.00593190575134427 0.000733187767146634 -0.0114330496719988 -0.00165223181276689 -0.0115037882487986 0.00192849526744351 0.00264320524183345 0.00702431900872809 -0.00461981698762641 -0.0016830829791454 0.0191520050498277 0.0129875590684877 0.0254379565281141 -0.0520137646361883 0.00231540668420339 -0.00927366259077898 0.0306551915856099 0.0352497205511452 0.00386399576618712 -0.0227560006207694 -0.0135128162483236 0.00899908003570918 0.0297180740770105 -0.000410972008040667 0.00427864794110721 -0.0326608547199184 -0.0240788886220729 0.000923642350628673 0.0176749611793518 0.0318822777029828 -0.00284342770564716 -0.0582869945869651 0.00344989060042792 -0.00402334787783105 0.0397876026868153 0.0349351703800615 -0.106288278647245 0.0645220733798249 0.00819464085428005 0.111367482490176 0.075013127758066 -0.0116123064724301 -0.0524663411597614 -0.101351887609664 -0.0526638209885598 0.0333783652117602 -0.0565805536917726 0.0333242982406546 -0.346152418463605 0.045637613104737 0.0897662960747071 -0.0581858321211483 -0.0252163939437749 0.0480124370264418 -0.0553060791779447 -0.151476664468217 -0.0554850775670424 -0.0350903831830162 0.063206094303925 -0.00764497481677677 0.0239043540128156 0.0357437369524108 0.0231848195669006 0.166329613439638 -0.0612640762795188 0.191256599047987 0.00263138086557844 0.00510320670090849 -0.00269131133080689 0.000907428831939 0.00535321181554698 -0.00412783542050667 -0.0153593168123815 0.00128281823925377 0.00133883256609212
  22 915.131439072405 ""  19.4529287345171 0 0 0.029459988778624 -0.00485045095746077 0.0152959370209857 -0.00536521728843106 0.00696701102201403 0.00630324659773053 0.0186017878561275 -0.00523948193385766 0.00700999321832667 -0.00781682174897945 -0.0137662358731931 -0.00166399606029254 0.0260047431928286 0.0071309140280996 0.0121566952276419 -0.000815605604589013 0.0152391366702156 0.00671720339916517 0.0054160442120576 0.0123274586784024 0.000578540820182655 -0.02669938956958 -0.0964558543438082 -0.0267270048467455 -0.0330720924617944 0.00997617641550215 -0.0115802936465805 -0.0193794689148185 0.0847772869708889 0.00215337973456101 0.00245530565418267 -0.0468504203101287 -0.0205938587849055 0.0109445950496872 0.00862923176779316 0.000965701423549778 0.0105479152880059 -0.00240219990789461 -0.00691643737683971 0.0257391209675462 0.0661330436065019 -0.042437462712631 -0.0244811773951831 -0.0595666061193212 -0.0296101615560595 -0.0436767530354348 0.0315029840840292 -0.00492804858597727 0.0301879537658935 0.0207546890328435 0.0671903515127194 -0.382282232690611 0.124993132364488 0.1874132901602 0.437129911807467 -0.0868736624103543 0.0475876393496241 0.0181000140924511 -0.208948946549886 0.031085435823827 0.116820818844646 -0.136365283130803 0.0396795686021797 0.160795295631742 -0.210893778282724 0.145032332383223 -0.120389814884121 0.0416645617751379 -0.222720808575056 -0.0390744035939048 0.00972353247875318 -0.0196656264879295 0.0758744614111091 0.0582289257184162 0.0129548476888301 0.0888274580271226 0.0275247461769766 -0.0114930046359033
  23 918.110340046496 ""  85.807548313768 0 0 -0.093091668908151 0.0117727383433599 -0.0449310216610654 0.0179299233315634 -0.0236415755703396 -0.0196248307786145 -0.0554583068731685 0.0221461398856579 -0.0277002227298463 0.0263449558202861 0.0448603436210089 0.0044310820941107 -0.0857349760102347 -0.0422950713814443 -0.0348788070663628 -0.00398374639207665 -0.0586392305850722 -0.0225428210811049 -0.0141279203514546 -0.0408919121190159 -0.00446444028794399 0.0702470333313784 0.323925220087621 0.109320863116977 0.102598889428619 -0.0654083296768048 0.0355174876775516 0.0620653859699896 -0.254656609912916 0.00607654100873188 -0.00973796715033628 0.160704409320886 0.0708374182598843 -0.0387097315117705 -0.0353218767260533 -0.00446642127085155 -0.0368039794372524 0.00910395926026426 0.0255620270775558 0.0101434545233827 0.019293971765498 -0.0126948804416216 -0.00686987097824598 -0.0203754195466043 -0.0125713221673198 -0.0135055380663286 0.0134893898533997 -0.00038568289724433 0.00894887415372192 0.00972933939588002 0.022556412931284 -0.0972615603205567 0.0455351554855307 0.0575698267672807 0.128649366025708 -0.0307956567098025 0.0157617021232085 -0.007214137728095 -0.0762305868876745 0.00840789524211615 0.0420400492711449 -0.0499699071109276 0.0138279482431545 0.0562307824233645 -0.0748019933872835 0.0509256583463676 -0.0475318357115567 0.017285503548884 -0.0849351528759953 0.117362816393913 -0.0294993773915828 0.0646201046776642 -0.210983249928102 -0.181614121791346 -0.0284442590892196 -0.256327890781269 -0.0753875310688301 0.0204759996187594
  24 933.423147898488 ""  72.2716505986151 0 0 0.0422697882828873 0.0900143597486327 0.0330891055218267 -0.0297981171130577 0.0374409951060889 0.011645125408219 0.0180795675172166 -0.116161584382689 -0.000401017644294766 -0.0159127696144435 -0.0425037847399963 -0.00953171293371441 0.0504649845655768 0.174695976676114 0.0266783315024795 -0.0215379111500431 0.0273635959917119 0.0174101511564521 -0.0466133736131313 0.0394704991495285 0.0339159812564016 -0.00807531084814239 -0.283306593080142 -0.11979587918403 -0.0237284558088502 0.0121100050954769 -0.0333669285597943 -0.0165877872840724 -0.0505007766919181 -0.0809915295761565 0.0150630332640915 -0.136457784944807 -0.0242535765547154 0.0183502779534281 -0.0222843481878912 -0.000273421233144885 0.014251716194906 -0.0214904242832421 -0.0124942248999355 0.00450940878213263 -0.000409896536290986 0.00131580796943579 -0.00103604927182487 -0.00406408720102973 -0.00343972473684917 -0.000567551867955664 0.00572238323078849 0.00174516036019078 0.00168052080120979 0.00424664246322366 0.00241695386128832 0.0269660357603537 0.00610130761292282 -0.00256734743708274 -0.00616304958716667 -0.00083071824656413 0.000802863888332504 -0.0169025740294109 -0.00857952614364623 -0.00198045735003503 0.0114805939506234 -0.0132144233132233 0.00973244376309241 0.00303325916983465 -0.0110285682139188 0.00454058176929484 -0.0155181058971254 0.00429052762597971 -0.0174233960014622 0.0434152578237529 0.0549285557479358 0.00192039518195632 -0.345055853704128 -0.181903963465647 -0.111832799792824 -0.467453856099617 0.0246620140645761 -0.139792692058731
  25 970.278546730557 ""  11.9840122668276 0 0 -4.70114383351809e-06 -0.00382453959823148 0.000140351080417046 0.000332387871334094 -0.0015456279852181 0.000298356227167724 0.000216933157951183 0.00307435485113141 0.00131495937446216 0.000282050116686842 0.00171008333808645 -0.000579541129019787 -0.00639385282746391 -0.00174470339550654 -0.00213205346983615 -0.00420013944204682 -0.0049444395405444 -0.00095202325649374 0.00515717553313914 0.00203405733028774 -0.00139766906703062 0.000966612600465542 0.00191803880576996 -0.000619336553579431 -0.00219188430463802 0.00498756719048609 0.000346232548844258 -0.000270956751532013 0.00425216037892432 -0.0020047501134501 0.000217623217139823 0.00255202933480931 0.00351964680011977 -9.58431273862869e-05 -0.00415160053628615 0.000208529874483451 -0.000206051550826782 0.00521152884437485 0.00342888092297561 0.0344344939311753 0.112725005657607 0.0180910518174886 -0.0403907430066686 -0.0870777872164256 -0.0084906747132963 -0.0618929164333628 0.0139307830357567 -0.047371087672389 0.107738581925284 -0.0347475686538228 0.0133593624777811 0.0843089410535448 0.0598118331334325 -0.0466001315829466 -0.167081212893808 0.0952605704485642 0.000778589356976117 -0.184572873535791 0.220190054269779 -0.104699048717556 0.138532601119442 -0.0936559683897248 0.327145263240615 -0.219554358047226 0.106213243269613 -0.137138817232122 0.0237609488153894 -0.0990297744141665 0.279805262631355 0.000857573810026699 -0.000448498268043878 -0.00128589467419912 -0.00599543384793192 0.00630574100304804 -0.00232380789591061 0.00100855247805963 -0.00435232263423004 0.0108396914169905
  26 990.673468012491 ""  4.75747930140379 0 0 0.00745427700470909 0.00957588867350257 0.0477925629544868 -0.00754644192369031 0.0156488252034737 0.0364055101561354 0.0512100388004852 0.00721057640671572 -0.059569647521612 0.0393398878531604 -0.00319870994066084 -0.0459223348097096 -0.143190249616165 -0.31801704363232 0.0305301299923856 -0.246643441233496 -0.194007675182163 -0.0198662019256959 0.0745219831508513 0.0515537537990581 -0.0173220373056887 -0.11032376119632 0.0368345881934903 0.138139070667754 -0.093052231462464 -0.417174304648474 -0.0415793224130527 -0.0440060420268462 0.28953629612669 0.218989847361217 -0.0185281742083884 0.189441898062496 0.163582512357442 -0.0868775172967835 -0.311574857661205 -0.0402025917801951 -0.0873925436891917 0.0228839853230856 0.100595170393741 0.00104530824779261 -0.00113966697711525 0.000895431893689096 -0.000799786475585996 0.00100826141236829 0.000364492833305948 0.00176695029766386 0.000115750796838795 0.000777296569549224 -0.00116368747674488 -0.000969382590245046 -0.00152075656247574 0.000784157882375263 -0.0054043929492654 -0.00321351090466784 -0.0069594675292176 0.00171001835288014 -0.000717013902047736 0.0043537569240452 0.00591503608214297 0.00132255376176472 -0.0042585014373711 0.00477005616018452 -0.00345662581005742 -0.00203765208370548 0.00535000403030889 -0.00249210903107353 0.00440846717908498 -0.000902772231520449 0.00488294617947858 -0.0139144988573811 0.0234758257651042 -0.0117978178244882 0.0244884941026624 -0.0672993994120351 -0.000289217832608341 -0.155955490198289 0.0398205367567546 -0.119031926583578
  27 1014.27697725898 ""  3.70950654928207 0 0 0.00955174625138433 0.0272640475828389 -0.0256205545597219 -0.0736349924210649 -0.0903636103390945 -0.0398649161280858 0.0538469954455521 -0.0168175887692111 0.0275596784120235 0.0533378123013269 0.0878281651905769 0.0406578042473111 0.0182745557768062 0.106506769738411 -0.029540034929343 -0.0735654103736333 -0.18381246929519 -0.0285224795244902 -0.302661869348741 -0.324206692500865 -0.0251120470582817 -0.0431878904130758 -0.263164070226546 -0.0951963029028532 -0.0857996119257449 0.0761355365008832 -0.0323591906653388 -0.0414018926230044 0.20126472299644 -0.0234181818396614 -0.0481715093525076 0.378773148356002 0.0549465413892916 -0.108666334077521 0.100449375335569 -0.0149895521907966 -0.101675984661031 -0.108051401676766 -0.0204233462035058 0.00057224408776299 -0.00101100624210445 0.000574887583722828 0.000249337848857713 0.000222181721667514 -0.000789196549490295 -0.000112705453588672 0.000369670110573691 0.000349311073139654 -0.000197253542419735 0.000987516336980356 0.000461702880259164 0.00281852268789317 -0.00269153514156627 -0.00180096509074493 0.000597517795543638 0.00058319806130331 9.06976447795909e-05 -0.00372701159469725 -0.000575208129700862 -0.000684504481240573 0.00148112926946668 -0.00199070391170933 0.000259894402320516 0.00171720846787563 -0.00272439246076859 0.00165689824431981 -0.00274419649880603 0.00121711790115243 -0.00399550781312427 0.0178224368967561 -0.00605105631911478 0.00957028227944391 -0.0593499079533481 0.0222570191934639 -0.0140240287937665 0.0781484379330407 -0.0177380967303484 0.0636330869074923
  28 1037.37670259543 ""  26.7840939820945 0 0 0.0262179170353577 -0.0942108611215318 -0.0100605960052616 0.0213801059708148 -0.0867865688162653 0.0237892033881776 0.0152361832352087 0.0523539398672321 0.0484010653745476 -0.034445827842969 0.0647721790332051 -0.0146764975555429 -0.138370708992373 -0.03739997094687 -0.0699495155789951 -0.156125398166654 -0.113006556151958 -0.033657099675655 0.260792759596078 0.0949051784545126 -0.0523006999235395 0.00795725193227208 -0.0680717307988733 -0.0550213940281531 -0.0246323023461584 0.20453006888427 0.0132519165765556 -0.0193394188115042 0.12240639568637 -0.0298221239894012 0.0387344136951336 -0.129366139477627 0.0574196998178084 0.0878368850006493 -0.0405745011814754 0.04414464655073 0.0676307014590981 0.27731476894428 0.112763942336274 -0.00300929413303544 -0.00774954798054743 0.000763483731997891 0.00951171103319657 0.00684943209062064 -0.00172389858526991 -0.00317169403879292 -0.0081116713398122 0.00622454364928744 0.0050303107970966 0.022683154724208 -0.00231613055595048 0.0739517570237691 0.0358049924836761 0.00645802036760647 -0.0596005366042525 -0.050351501138256 0.0119143057432323 -0.0566131335176445 -0.0918126665154143 -0.00595827223611126 0.0454084314613048 -0.0526264095709702 0.0452832344594359 -0.0210719350764041 -0.0366382143460307 -0.00865899554875711 -0.0750161107956323 0.0168408157203942 -0.0643955137716574 -0.000289938994579302 0.0326110147797109 -0.0362794765406331 -0.420161197507612 0.0154055429381538 -0.161604421845252 -0.0826253408608676 -0.0298972505634049 0.100927244155966
  29 1050.22048940644 ""  4.15916693208017 0 0 0.00873343035655534 -0.0176632173851551 -0.00144384317123004 0.00456929521623204 -0.0278569921941489 0.00290476246183853 0.00268600597907776 0.00944787379904307 0.0084630969563696 -0.0115812665460536 0.019820035468643 -0.00023643154024839 -0.0157532010685488 -0.00268023385538715 -0.0114648040108247 -0.0311992230137414 -0.02952231975255 -0.00908366085677499 0.0563970532102308 0.0116088189656596 -0.0134563232347158 0.0027223851960481 -0.00466609080337997 -0.00483341432734045 -0.00184131319970404 0.037496946002943 0.00283506494606017 -0.00136208769435417 0.0166240110495534 -0.00855046998348737 0.0107685884093713 -0.0416302280265461 0.0073431990824728 0.0271755866607049 0.0103598638701025 0.0146193267761303 0.0214658190010652 0.0729416266134967 0.0246305287767711 0.0106413543876075 0.00691885743462338 0.00694576193596399 -0.028305813192027 -0.026186289810636 -0.00370482952994789 0.0122889113838116 0.0555975400740622 -0.0286946733050557 -0.0311092104482649 -0.0873265251194696 0.030851244633919 -0.209977762320511 -0.187487177893466 -0.0685935117444818 0.313191226269638 0.27262799935175 -0.0646013097887918 0.1799667705545 0.387206375450872 0.00637441189481356 -0.184742789571086 0.203210804923765 -0.223256181748764 0.167633669525264 0.0980404132469557 0.102370199177471 0.299823296921218 -0.0477545526764865 0.197783425826779 0.00124158959763585 0.00931579760198316 -0.00606648253595981 -0.100448826881567 -0.0178451120954698 -0.036181657657989 -0.0569301139490794 -0.003449382341591 0.00342500902951131
  30 1070.15382516263 ""  10.2351468372305 0 0 0.0576605640980612 0.0221013284921443 0.0519054668077053 -0.00411920193607876 -0.118978730742157 -0.0415385705055014 -0.0148325487212596 -0.00116966529059751 -0.0485663572123183 -0.0515694836561419 0.0775097564422504 0.0427379409523712 0.274765904372098 -0.0657322503723672 0.126205791664065 0.0549518353102224 -0.0994776310602147 -0.0230757998243495 -0.0195341273995474 -0.102879126337815 -0.00686354266449162 0.00729210701018684 0.180127024986776 0.0972652843066935 0.0634025214291207 -0.199094864073917 0.00663316303788619 0.0358047629666859 -0.0930768165317291 0.0743948922368068 0.027380162687356 -0.160324777404253 -0.070234391933341 0.0991845186144309 0.249581257952353 0.066940490134682 0.0896154587291885 0.167595308008422 0.00583728620374971 0.000227349062410415 0.00304830500247898 -0.00269826762059642 -0.000516121996937649 0.00125012352268179 0.00251194233929555 0.00135859857062187 -0.00539414018426521 0.00372596977234593 0.00233455065019606 0.00369647187210046 -0.00613700449252896 -0.00247535497527987 0.0201380004552123 0.0128589789361287 -0.0321882958973061 -0.029036805812395 0.00618273031569317 0.0034233627346981 -0.0275001088790336 0.00569898737108214 0.00744223502504974 -0.00664175270850949 0.0154783347057598 -0.0225567683070765 0.00515518578922878 -0.0173355512133077 -0.0144380550461367 -0.000525664062588039 -0.00108671526967915 -0.032255851122699 0.0266698297405147 -0.0121003590411481 0.22360333139683 -0.0749466778044903 0.0644688425562455 -0.232859178669673 0.0746918195127986 -0.228311818146243
  31 1128.07277211787 ""  3.69541858823616 0 0 0.000858053063641681 -4.48585468147143e-05 -0.00438707387994562 -0.000242720324210533 -0.000374276420335694 0.00372785918988965 1.5560610657682e-05 0.00012456578522889 0.00259686360560062 0.000340149135683582 0.00031949593029766 -0.00234555861634808 -0.014260706688688 0.00980150007294629 -0.0103008454727852 -0.0115363181066921 -0.000678575710637332 -0.000379477704531476 0.00814326983080295 0.000316675275746234 -0.00499222164740559 0.00317705078983976 -0.0108551517778124 -0.0107051443990312 -0.00108944505046032 0.00786643025643298 0.000848875866219859 -0.000900568914850009 0.00149831343180597 -0.00471079469960585 0.000181274625077918 0.00158336341784501 0.00508506555089766 -0.000487128945983133 -0.00986455341918112 -0.0010111360921287 -0.00130536251254319 0.00565667619495147 0.00465361751805569 0.00483015696858906 0.0417757524450422 -0.0850242791992788 -0.0150681264795139 -0.0390303348608817 0.0472188529380379 0.0502664523545898 0.0680824992512544 0.00189403601491971 -0.032765148266736 -0.06585898304871 -0.0033469628380792 0.0786882434066215 0.436056046189953 0.216533479741873 -0.199788124711416 -0.451901961906761 0.076131935578822 -0.0183815727572313 -0.143986960325146 -0.0100248781214107 -0.154455399425001 0.164461450929275 -0.143439929984154 0.0654609040559253 0.127232887097289 0.021436993660104 0.209552476153256 -0.038145748216506 0.134483794300964 0.000406388305734361 -9.96087906820207e-05 0.000593755570052615 -0.0111781668290648 -0.0013344443412048 -0.000939980321507918 0.00421625797039299 -0.001070762299142 0.00420952434212308
  32 1156.59019922455 ""  21.4939313987852 0 0 0.0359585955530542 0.130465868424991 -0.0414112095804601 0.00906426801373125 -0.0479706180402861 0.0812194250509808 -0.0198781305839327 -0.0440553730667848 -0.0326628792507415 -0.0295424315910148 0.0237681134006127 -0.0427601244656791 -0.101067416742094 0.330454767335552 -0.102529142616099 -0.29818207906495 -0.0556634789009684 -0.024324957353572 0.145516797056121 -0.0805355725608258 -0.106355490486937 0.0198289014241734 0.0219504813274615 -0.0104031463429515 0.0348588367946742 -0.110372569276565 -0.00927333440365075 0.0247767397974429 -0.147778517224994 -0.0216335301324725 0.0102265611394561 -0.0766801226730408 0.0779701714891986 0.0489800262171026 -0.14004473090193 0.0111378559251041 0.0200914163017597 0.211130369119393 0.104733675706682 0.0148547715985812 0.00671916416410951 0.00665279805912124 -0.00761693895334252 -0.000293060208780877 -0.00368525098301745 0.0111759117347332 -0.00338854441558862 0.00631172064400702 -0.00115176868255519 0.00126384639028415 -0.00723219804733473 -0.100361875832938 -0.0538353954777825 0.00223282953670346 -0.0655628075913595 0.0197861171352532 -0.00347791458756322 0.0113296935048358 -0.0419027234404897 0.00891380442510458 -0.0041986573975701 0.00638811835233812 -0.000723985163522203 -0.0182051430613916 0.0122239260941872 -0.0162053081968793 -0.00582714788983017 -0.000239183911387966 -0.000927226762428943 -0.0119324059316211 -0.0554312883562767 0.0263191339497858 0.0637243414331769 0.11784775641618 0.0447250356918343 0.256884859506317 -0.0333018364221648 0.094746427083163
  33 1162.14922048614 ""  2.33194800228052 0 0 0.0169780010487975 0.021534386609126 -0.00214187758337818 -0.00491178334761255 -0.00602942550586073 0.0141886644471289 -0.0101658831165184 -0.00682122194671646 -0.00819910724805622 -0.00123928128788765 0.00355618684241035 -0.00686364724583843 0.0123959134601847 0.0421233722863553 -0.00499834005270295 -0.0568357111010757 -0.0150427274554655 -0.00256698449350739 0.0107818763467006 -0.0166121318963727 -0.0141664567257683 0.0129762153175163 0.025328440787162 -0.00162811413304123 0.0188728321206151 -0.0272993567561784 0.00348428721626103 0.00774468049942046 -0.0454001819267268 -0.000376961207423282 0.000533858384255485 0.000114443071689911 0.0154428549421884 0.000625994330767722 -0.0277112651122427 -0.001016626291731 -0.00397345991709795 0.0230194622953189 0.0161328915756719 -0.10341741384519 -0.0385248209295734 -0.0255269951938702 0.0491187942596625 -0.000737584676175336 0.00800658114337997 -0.0634128271857641 0.0151266149253911 -0.010680393602904 0.0127124271049973 -0.00598580750365338 0.0211037828227519 0.572627117176303 0.272125950224489 -0.0373246401669104 0.501436008791812 -0.00568921358435755 0.00545889960682689 -0.11256968151183 0.170200151222058 -0.0367796549911253 0.0248608145133663 -0.0286216951340796 0.0385003932707457 0.0444952535948946 -0.0386926461502145 0.0420221300382572 0.0159816218926812 -0.0101871290548134 0.0349965323691028 -0.00529137435117734 -0.00905669871301145 0.000359809886619927 0.026093934446435 0.0302437324487279 0.00695945650456118 0.0451053898864513 -0.00622454407502716 0.0195374136784542
  34 1172.25359461077 ""  4.04788478229958 0 0 -0.00426389360462891 -0.00598552398028475 -0.00174086294273969 0.00124918578752332 0.00157618040489915 -0.00214165062954201 0.00267246956601945 0.0018518428372287 0.00335800130481168 0.000586748445354366 -0.000766892722703256 0.000780114256908948 -0.00942074024751977 -0.00863273503324635 -0.00330983575842446 0.00967453668073685 0.00403598578999069 0.000518619928674949 -0.000328200280524697 0.00435260363717653 0.00235593527792003 -0.0039295657072644 -0.01030834266263 -0.00137890620359835 -0.00592181236939227 0.0123972339387223 -0.000741675828647333 -0.00194724115038685 0.0107234735057196 -0.00243310866989732 -5.06497380344926e-05 0.000990769779369376 -0.00168125781551722 -0.000258110725253092 0.00259435039759578 -9.19448282087787e-05 0.000447326271502558 -0.0040165644656141 -0.00249294186933484 -0.0346992112638228 0.0137678387461479 -0.00390615975882989 0.00127796246659001 -0.0138767081481408 -0.0393095653402007 0.0328845296565409 0.0166333637951557 0.145019961979801 0.0148599871612897 -0.021412861779164 -0.106532541389042 -0.124055374213595 0.0087176921241782 0.0342365717123731 0.363305887349067 0.125757121405888 -0.00556941486154752 -0.0651872562800062 -0.293202045713535 0.143388445529877 -0.0642081921387138 0.114882286272336 0.101811796122746 -0.277845640561805 0.226391601481162 -0.252578678600732 -0.00241125147371553 -0.0713840487342616 0.186913552617734 0.0026465484324402 0.00277018529071561 0.00154564622357561 -0.0187416765067479 -0.0111043804899821 -0.00506193739627596 -0.014415860941355 0.00210885227086278 -0.00628619856426458
  35 1183.14676453685 ""  8.99285488188825 0 0 -0.145651430585498 0.0512900933352293 -8.78411870582399e-05 0.0897250067881298 -0.0262354298491111 -0.0440232527297304 0.0835353546164162 -0.0124060072271117 -0.00979492930464996 -0.0578925618939536 0.00330336318632575 0.0188196968047558 -0.241209866012286 0.0471399133388033 -0.0312567040250891 0.16674332239701 0.0430600366318858 -0.0261320233786425 0.0675076787164998 -0.00480944345790057 -0.00188343929574398 -0.113868413978798 -0.219440150804293 0.00473801199487985 -0.161449970337497 -0.141053595894401 -0.069294376763753 -0.0440148438412245 0.288213038604737 0.0602783554687134 0.0087974093868408 -0.187116241415485 -0.0805868706180079 0.109410655952381 0.149896360570817 0.0515606845955174 0.115023939191619 0.119215091106728 -0.026340858840383 -0.00525826966004028 -0.00332504055601537 -0.0041797920896599 0.00324987728091428 0.00121565854628211 0.00158342200243767 -0.00632045385505983 -0.00124598332502509 -0.00109394700849863 0.00133489032311851 0.000680709959228912 0.00194335821265964 0.0374739453692549 0.0218292560059258 -0.000553176181926969 0.0284714040055423 -0.016251123069789 0.00259259980680401 -0.00522832206904536 0.0320868233684329 -0.00275188078915495 0.00435520061603175 -0.00503482512093954 0.00428866718689427 0.00278820984769095 -0.00567152558308394 0.00349090764820123 -0.00188096783746435 -3.33400155708372e-05 0.000803306463712365 0.0251382033319661 -0.0161201381624807 0.0336592012879331 0.0839652699508683 -0.0463096556254079 0.0545438463854164 0.024812009608412 -0.0146518172450739 0.0211213140809987
  36 1202.5444267687 ""  0.730497176906732 0 0 0.00385166062594088 -0.00241974082529554 -0.00657719214510583 -0.00171599533074329 -9.28655048720069e-05 0.00550509853503056 -0.00155391304028232 -3.93750626069548e-05 0.00347057009915019 0.00134422805475093 0.000773183494270871 -0.00338723224332632 -0.00199671054455861 0.00672882003062473 -0.00945181827280616 -0.013767086035274 0.0037240939648653 0.000970809702741434 0.00416810173714785 -0.00386126308463426 -0.00482860658167187 0.00430040796294752 -6.63112357040657e-05 -0.00315388044097788 0.00177038290866527 0.0181629263717018 0.00183838760258314 -0.000157444356485815 -0.00539027016901345 -0.00842472041502812 0.000627522275427579 0.00390052722968124 0.00782444131311203 -0.00138937396759573 -0.0145917589469136 -0.00177244508675007 -0.00400791189588779 0.00445133349367298 0.00565103666141777 0.028815576851623 -0.0259616232343992 -0.0906935713287823 0.0023851708041342 0.0372900631305868 0.0282412619118163 -0.0406958194086741 -0.0747035905887595 0.0654730982359903 0.0227548103992764 0.02416021488143 -0.0334040600653224 -0.23878382005104 0.0845139749850151 0.114282417709609 0.0694013974614283 -0.324503321009244 0.0173623382023932 0.217005511324524 0.611446553264548 0.115417120794524 0.0461516635149372 -0.0312448960539307 0.076734475243563 -0.142743656915516 0.00275654836058839 -0.102064437605523 -0.108283046174301 -0.0126228862100664 0.0216913698796555 0.00117150610164183 0.00105796352005773 0.00248761895629963 -0.0189727731216655 -0.016303462282172 -0.0049242826402451 -0.0198688057002576 -0.00150892942425327 -0.000120157600819225
  37 1265.64693072089 ""  0.657898928354258 0 0 0.0322917804050222 0.00558437340358127 0.087520240045598 -0.00139153295345721 0.0228776128747162 -0.0701678218270123 -0.0101340355570066 0.000739160824025193 -0.0586335053099952 0.00215562564284473 -0.0213340179264369 0.0735371696659049 -0.200901525900676 0.24483751976982 -0.0100785104556792 -0.0869931201439719 -0.349469328318075 -0.0510831795167313 0.0352563498031342 0.251918801187654 0.117991810237119 -0.0316259139963569 0.117386703236964 0.0749574697270479 0.0384402728588753 -0.183113913333264 -0.0125994319517086 0.0225074962130555 -0.044257741601338 0.0979608225045199 -0.0200286430163811 0.013892057487596 -0.130215627072934 -0.0278494532913705 0.222353641118947 0.0244483224604276 0.0421673498912382 -0.17383579680796 -0.120546187476827 0.00871672452586588 -0.00754337379732917 -0.00580375691954299 0.00275238602646781 0.00306745812051115 -0.0011157699425043 -0.00430033560522302 0.00642265560536858 0.00769440712138685 -0.000100932958286618 -0.00228238763776231 -1.20996130987731e-05 -0.0244770515307709 -0.0139203189219215 0.00266874791698634 -0.003778178181967 -0.0219199163359598 -0.0020490254177468 -0.0459785205100616 0.0179347133817866 -0.00577807487280554 -0.00527434613281502 0.0069313565047147 0.00124713182623943 0.00107877501796892 0.00571173378057895 0.000213900166778371 0.00212220198342826 -0.002274660308088 0.00547942758811916 0.00234582851565466 -0.0182752762833195 -0.0336865612068161 -0.279782286518465 0.129291375167058 -0.117430932734304 0.184530679247556 -0.0693782836651109 0.204139067256644
  38 1299.35953575895 ""  12.933659515969 0 0 0.00653375327526471 0.0018341207399237 -0.00351064427530243 0.00145033276417102 0.00378111961993577 -0.00710590423524556 -0.00208556956366927 0.000239075087539886 0.00229580063441954 -0.00010314552116342 -0.0024751866917971 0.0105766826051173 -0.0591477079555276 -0.00115016997484566 -0.0253934667738968 -0.0314934235961212 -0.0676004717353599 -0.0102241684299297 0.0162835892347143 0.0398715652524576 0.0116467034991444 0.00678592513557134 -0.00495396601134161 -0.0116473516022975 0.00449760381609767 8.83412053051359e-05 0.00334005455937935 -0.000211085483935756 -0.00506029630644837 -0.00612223257244075 -0.00241409843217857 -0.00067648299406722 -0.0203618665399934 -0.00475935973914667 0.0269891938725877 0.00382641499981442 0.00771887267008519 -0.022792535107318 -0.0172539149602404 -0.0794223705669962 0.0845774894335901 0.0320766389071853 -0.0417951385714204 -0.0381937862005656 0.0191258998754298 0.0783940764173163 -0.0868909594865017 -0.0431196938920283 -0.00330443542022299 0.0279384197407965 -0.0203499773695032 0.138745395970213 0.22524349101055 0.0515097635474631 0.0144328618617199 0.186601378775952 0.012244428813685 0.633685809681373 -0.0327350830209729 0.129226916202626 0.0438353625868407 -0.0562594170792944 -0.0334766287215306 -0.0667476835881961 -0.0380099050090248 -0.0479701820102638 -0.0329663777830058 0.0202801935505624 -0.0483015309174241 -0.000168548162114537 -0.000669167983502607 0.00473301656622071 -0.0206567288162625 -0.00389161193152639 -0.00297739230675108 0.000656670505540571 0.00416994036100073 -0.0104392174145405
  39 1322.04769060755 ""  4.55904096871538 0 0 -0.0379725174227279 -0.0618631628177526 0.0696305322699426 -0.0302133320650635 -0.029903453164837 0.0233618509019596 0.0232642578451993 0.00820433239011547 -0.063693144446186 0.0164526676657583 0.0050874107591309 -0.0483343781701915 0.242645943931919 0.487268389320736 0.113027241684359 0.235262995207822 0.411569549319574 0.06702803727369 -0.0353583866919831 -0.0901634381279489 -0.0238074095848311 -0.0862997142929412 0.0857342089832119 0.118859768958349 0.00203507901693856 -0.135611686931372 -0.0391593502052696 0.00786490204009671 0.0927031079494883 0.162998360957367 0.00338488084380523 0.0686848330264288 0.113190989532567 0.00481777413596179 -0.099207425991292 -0.030071279239797 -0.0548102956633202 0.0801635579796422 0.0905489071113438 -0.0067769503296381 0.00764374163439643 0.00230326963354278 -0.00412592164386816 -0.00378561798732915 0.00156006079892815 0.00860160846907947 -0.00745218196006567 -0.00253105678400548 -0.000752517871331771 0.00253289619072025 -0.00243132908182615 0.013019565020217 0.0229839372930332 0.00570393334028331 0.000381111983274348 0.014156787809876 0.0017149329498377 0.0601152370827583 -0.00119934310096444 0.0135707381277947 0.00347581749328475 -0.0047519812809364 -0.00390103927670916 -0.00663332723247286 -0.00262595739495023 -0.00509089420894709 -0.00186314322117755 0.00183299902231993 -0.00370652939703605 0.00906675514744392 0.00375496011283371 -0.0284228807104889 -0.172819448318066 0.0236008091055484 -0.0795799391738791 0.0504945175743785 -0.0452833357878439 0.127141480200041
  40 1340.03124819647 ""  1.89120239603083 0 0 -0.0378742461609261 -0.0125472619895277 -0.0729653158350116 -0.0631370831394571 -0.0514730733127739 0.0105839668776101 0.0226477594492486 -0.0138188617136336 0.00498812883122848 0.0429838624165233 -0.0179536059576715 0.0261162842874523 0.238533505013582 0.270739497373471 -0.0158395662175176 -0.0612308437150331 -0.0683901529616871 0.00845212969639846 0.4260446665288 0.537739819318959 0.0597553196732775 0.0244208975993269 0.0138298093407835 0.0129303832016898 -0.0552555109098899 0.0429207900870976 -0.0295497491156265 -0.0428755359435802 0.135929793089279 -0.0443523844625242 -0.0146896411796556 0.145794865470864 -0.00515921842252411 -0.084421400222762 0.104313402352476 -0.0283263727760509 -0.0358609959355858 -0.0957532826170896 0.0144621127063952 0.000551789899949652 -0.00147762530483109 0.000398780996314313 0.00136352334514049 0.0013716668270552 -0.0004685046946516 -0.00330157288331574 0.0019820646247331 -0.000466487070771243 0.000184607091830457 -0.000430305592314755 0.000689986709240398 0.00494786651081619 -0.00930269753539234 -0.00744582380181507 0.00393509986012154 -0.00832381533765384 0.00265429840237277 -0.0167120691558925 -0.00319034605876402 -0.00461769082932142 0.000347608751920949 -0.000672693932822875 0.00296122543618114 0.00353577285332695 -0.000560109338455963 0.00245547542882954 0.00147686698457085 -0.000352395882371489 0.00207658064706728 -0.00409414720896174 0.00581131385427228 0.0315657068461401 0.193940443501524 -0.071326321681302 0.0893914773816455 -0.0990880949232649 0.0437958567740041 -0.125997946986072
  41 1387.59552097199 ""  5.36299690769356 0 0 -0.0715734029178119 -0.0486253398206493 -0.0337923837687248 0.0663334029451468 0.0793497157354224 0.0372309011539231 0.0177549846666445 0.023011070281266 0.00309972552387567 -0.0278680316537783 -0.00429834849424213 0.00845962437599544 0.55568626243377 0.146835571445764 0.151729375180835 -0.377176276949195 -0.362929392364012 -0.0627441006368146 -0.117336530620911 -0.168423320751348 -0.00669637529136385 -0.0562988666660552 -0.0578934349252582 0.00470567448614153 -0.0780388000201876 -0.0649906418793795 -0.0196139368608098 0.0257583035858941 -0.0174888547675789 -0.0369738386861683 -0.00165534316276418 -0.0811544447179267 -0.00631066374337511 0.0805458395230888 -0.00303396680943946 0.0450934530986066 0.0490168692300934 -0.0142200558562507 -0.06515880700216 -0.000325510723678816 0.00102627147178486 0.00052514326240506 -0.000811787597888007 -0.000445398352974226 -8.67514558837393e-05 0.000568832408421979 0.000222422698088217 -0.000342637252681216 -0.00056801980084666 0.000313575108480843 -0.00124551295864464 0.0022528582048825 -0.000156955472855744 -0.00172634814915096 -0.000804945412522562 -0.00261023013401608 0.0020663510541356 0.0121197151274151 -0.00452313934530607 0.00366671171852395 0.00125980962881712 -0.0023706486870456 0.00362381808659315 0.00271446164612665 -0.000573943761265242 0.00040669012433255 0.00278167881022409 -0.000109222924235754 0.00345550532750783 0.00859028620104414 0.00611232285962905 -0.0150130444285537 -0.0212049048510134 -0.0292995791465871 -0.0237387707113018 0.000579307159108556 -0.0221564252463374 0.0522685737005404
  42 1406.13939085503 ""  2.41501292576959 0 0 -0.0241907939486661 0.0638518533084432 0.0112182728883097 -0.0184543715262544 -0.0341726345425013 -0.00220618718375601 -0.0010929616582005 0.0649689062811825 0.0253627683949116 0.00681508917363841 -0.0502476214792934 -0.0140710005718293 0.231636092265055 -0.31108786267704 0.129515916210138 0.0341785475660114 0.125399512292232 0.00283638164319851 0.0894062726825686 0.152261720309358 0.0566842272916077 -0.0951199825265738 -0.288077438313331 -0.169874314530401 -0.0456934774337432 -0.288283463368293 0.047927368216152 0.121245045608118 -0.288657266365158 -0.100108014159781 -0.0735939135907252 0.219987913838965 0.066899433066346 0.0230315710986353 0.205422091222097 -0.0353457242365634 0.0578624685878817 0.15517656340675 0.128431407740581 -0.0033498727875161 0.00375811704583093 -0.00161665150973334 -0.0026017110616614 -0.00405054703585238 -0.00190238734504769 0.0176155013547479 -0.0117981871082939 0.00283776960173057 0.0115102206490827 -0.00506190247283996 0.0214263084541858 -0.0140148110478137 0.0417550819509896 0.0320438398168759 -0.00301958752756383 0.045775237334184 -0.0143663624622286 -0.0595823270754969 0.0461460130743282 -0.0270358656081689 -0.0260369775920338 0.0541470114417689 -0.108940030962249 -0.0956826417122296 0.0259126433608108 -0.0328835725394717 -0.0581577300044379 0.0045569629009103 -0.0924488241456765 0.00847848227903851 -0.0146808148939246 -0.0312192384167466 -0.138972471621247 0.0546624704867533 -0.0749717673409284 0.108729629036609 -0.0594979327159036 0.144185669791634
  43 1409.24138682623 ""  1.64785296140774 0 0 -0.00288349417170828 0.0140374000147612 0.00289570722401989 -0.00475634313237025 -0.00807732525146765 -0.000937365976034309 -8.81149831272222e-05 0.0185383989037847 0.00666057386187375 0.00151070352269036 -0.0156600220769 -0.00461293246083409 0.0379411650644352 -0.0691954768618296 0.0238046269917762 0.0104059215773963 0.0333527710993426 0.00109440104359555 0.0183799009399916 0.0348058518632382 0.0140058809566582 -0.0299409552270896 -0.0760311947499773 -0.040785732631688 -0.0186273962601893 -0.0776404808670812 0.0111631641628635 0.0355501524408481 -0.0841479182017101 -0.030471937790527 -0.0230305104825154 0.0670619309930152 0.0209794867522375 0.00865386224471087 0.0638822742746487 -0.0106589291213016 0.0188637765346041 0.0496397807473429 0.0398867694311247 0.0131880936865665 -0.0111086372676984 0.00154121303158473 0.00461284291651808 0.00933077667393872 0.0054382785761266 -0.0493909815452492 0.0323329834325914 -0.00227579850068627 -0.0528918455024937 0.025206834203067 -0.0907290566627142 0.0120334000618997 -0.104521581710954 -0.0708027826219779 -0.00517610953561868 -0.118562361706961 0.0329650071294217 0.249816839625928 -0.129577618114087 0.110042355851252 0.109071749032801 -0.231598152233757 0.430967038716897 0.383624382787324 -0.10682544202966 0.129816606679633 0.242945310464006 -0.0110199189768847 0.366045121478877 0.00170334180776788 -0.00300856188994938 -0.00632786697988841 -0.0354225496213586 0.00929319706326327 -0.0182290210208564 0.0228985108410703 -0.013285884089873 0.033133485396804
  44 1416.74947436739 ""  10.8004564807301 0 0 -0.00443361004082447 0.0282148508315616 0.0061393649792058 0.0155642924468148 0.0140493349763197 0.00257764948460448 -0.006543235840006 -0.0856110293937552 -0.0140748780326426 -0.0172292323359609 -0.0871194541157007 -0.0233731466983768 0.083378358812548 -0.138247390579914 0.0510727839676249 -0.0584555842904979 -0.0400352403828077 -0.0143535097833294 -0.049741226143636 -0.0469894440083048 0.0100793758493202 0.112814521260797 0.277172982529011 0.165733393374751 0.0461687680346256 0.334293321364933 -0.0437185129238696 -0.134402713630559 0.268449600157278 0.0733047549728637 -0.131207402709729 0.310111193140917 0.113278371585778 0.114808735447468 0.355146292660371 -0.0290235409497305 0.147581988661053 0.291728969558726 0.18230513263158 -0.000580337044663283 0.00152023798204341 -0.000169625110972009 -0.000769827587434505 -0.000886358539059389 6.97671043354813e-05 0.00173453360533446 -0.000750266347625921 0.000276912702211009 -0.000153050241186333 0.000142670012828091 -0.000114984007613524 0.00063732269352237 0.00419222446635612 0.00150235912747332 7.19487252720719e-05 -0.000469083074660101 0.000889581337486385 0.00503871902855218 0.000486198991015576 0.00121915474849032 -1.00052991238182e-08 -7.45378795771175e-05 -0.00257752339092069 -0.00227143975974537 0.000160198135639377 -0.00115444504465314 0.000219942840527876 0.000288242278590077 -0.000971093276871764 0.00289389066175848 -0.00625071133682172 -0.0121231649363997 -0.0632859563825503 0.0427789246941676 -0.0325285618499875 0.0392561191022253 -0.0155025379789496 0.0344653821469724
  45 1426.60942292553 ""  4.40995711915692 0 0 -0.0417374230750561 0.0901848397753728 0.0145767181593002 -0.00782354111404899 -0.0400012774692528 -0.00139933101619693 0.00240374614251541 -0.0608241448499071 -0.00456789694519158 0.00859376521957273 0.0647688826365797 0.0202096433582454 0.304309896633561 -0.349678369864111 0.174052982512114 0.0156791745875313 0.099388647869868 -0.00854036197060472 0.0926084917757867 0.125941963134449 0.0519715284093852 0.0484071472068197 0.132277684669424 0.107938861967692 -0.00619389811305671 0.199904824576203 -0.0360961337047037 -0.080073869238146 0.147736746216925 0.0257933674574726 0.0917734636211432 -0.224190450103795 -0.100702438213374 -0.0788426990165789 -0.276030049716473 0.0296226608761475 -0.085746187741062 -0.207652255800788 -0.151993447720397 -0.000737231112612526 0.00311917673211234 -0.00133024915762355 -0.00227615919141638 -0.00274350599815494 -0.00056044716562439 0.00735848743780685 -0.00455243198325704 0.0032738372626757 -0.00649730768152172 0.00369894914253548 -0.00623947967338674 -0.00906222560880521 0.0189111489064995 0.0141181525616112 -0.0031244210741897 0.012359783895504 -0.00371991593660845 0.0061709570867182 0.01189321349642 0.00207334622297532 0.00951524058851176 -0.0225040161271019 0.0178928960944009 0.0208083690604761 -0.00823457009641202 0.00727704973525272 0.0217933858463488 0.00386909118137466 0.0172297330616135 0.0101971246840474 -0.0223791754318952 -0.0368286910861514 -0.168468333688509 0.0882826894458776 -0.0919472056870036 0.172579975144306 -0.069264173582199 0.173640320341797
  46 1445.83265545289 ""  16.9038148165451 0 0 0.00166922027692339 -0.00740739882169721 -0.00147224504363838 0.000666611061044058 0.00375359309602724 0.00033064338321676 -0.00134773266906219 0.0017599596139948 -0.000214849549727236 -0.000638622138299887 -0.00190133672573931 -0.000709507349110644 -0.016953625625324 0.0271305467461155 -0.0111218971501252 0.000920188673120273 -0.0133664564911659 0.00175321701316333 -0.005025581913061 -0.0122368330452509 -0.00850348812809929 0.00891770241443295 -0.00297819291060887 -0.0144620391489931 0.0173428621249684 -0.00814348635533977 0.00640840769728341 -0.00225678714897725 0.0076417879266478 0.00787367731557144 -0.00213390750864452 0.00395636420814763 0.00491124346963357 0.00370432515690424 0.0101859867660647 -0.000675259831185762 0.00104203620702499 0.00555765266033708 0.00506553772566401 -0.0173797471545614 0.0274406367279552 -0.00896042387377864 -0.00984845216256176 -0.0188001969024678 -0.0124622195531345 0.109248874535785 -0.0756623549035727 0.0433296728250145 -0.0789677426802107 0.0459343654537228 -0.0219311248993222 -0.0920821602656509 0.186237109294745 0.144908623895678 0.00722577105764675 0.203163758912844 -0.0622630393999384 -0.454839181384179 0.232308216524042 -0.156330666338938 0.127209535442354 -0.306959024188742 0.0158198847876109 0.126059420506194 -0.0828360353127538 0.074746306604831 0.286244021060053 0.0958009498467551 0.04040041348719 -0.000993414749385876 0.00195652973523705 0.00207258434035273 0.0235161708620137 -0.00706586125818325 0.0110690182589275 -0.0165615890750583 0.00521528396966482 -0.0141122826927379
  47 1487.75002863366 ""  6.36445049151168 0 0 0.00221465534919925 0.00273090770203071 0.00083480131704623 -0.00555026013504568 0.00427928656026458 0.00247420105062624 0.0057823089124967 -2.83464851710593e-05 -0.000184593104210833 0.00148939058634767 -0.000525461901618084 5.50599803268839e-06 0.00106172522203928 -0.0100958419133178 0.00165348696035365 0.0456220043502832 -0.0385154463909827 0.0227176618581429 0.0293072941259373 -0.0188055736376799 -0.0537869346291297 -0.0417440967009039 0.00913195701071435 0.0549757325176161 -0.0687227791341568 0.0220755256215501 -0.025959925962877 0.0169343892444239 -0.0382424892197235 -0.0252341950396219 0.00267127870318315 -0.0088020470913261 -0.00989709969263506 -0.0217558817857837 0.00857598159264291 -0.00888046928312494 -0.0108362263518582 0.00670699466861611 0.0175608763668099 0.000925452910903486 0.00795805860872143 0.00195451746955075 -2.2556125043969e-05 0.00269970203585492 0.000513261014417472 -0.0122848464983259 0.0344200737342467 0.00505960137532551 0.00514074027732185 0.0411923827485259 0.0163454634778349 0.0189472961068926 -0.116490592829201 -0.105836861577949 0.0383579648762771 -0.14541020779266 0.0555157897612801 0.0351425648574216 -0.0732302524419282 0.0288658172002621 0.153220253173087 -0.244257752596368 -0.502788202401328 -0.378187941214237 -0.456071855066635 -0.115217658496616 0.207987351037978 -0.00227121053640731 0.35434597788605 0.000337447113783188 -0.000655514838667156 -0.00092994514075707 -0.0085315263125387 0.00208136389259951 -0.0033990060840773 0.00337373765680631 -0.00205171775139204 0.00473425969473001
  48 1490.43173565248 ""  0.239123085673236 0 0 0.00101646475847079 -0.0141016926969679 -0.000246172459552127 0.0440135599611122 -0.0427330334691043 -0.0234428483536629 -0.0185349632413261 0.000669333629382683 0.00873426421882157 -0.0106189425557446 0.00464790143604726 -0.00110722027118842 -0.0365183487458866 0.0448128614482616 -0.0175159742754347 -0.391565840254362 0.36888713256194 -0.198584740845708 -0.26618186689037 0.169415024128859 0.483108084155115 0.19302425448677 0.0146972494535683 -0.194262403285821 0.176063412516003 -0.125196866499554 0.0815424846038766 -0.0730034381685143 0.145559420665325 -0.019550710022726 -0.0224324660406821 0.079444225820273 0.0809995421028823 0.176301686660283 -0.0765212000681243 0.0713774647516242 0.0896620676821554 -0.053637135454531 -0.143882023109332 0.00229587313576228 -0.00296957737007186 -0.000567971087212885 0.000789857687015455 0.000674419894951883 2.41285781711644e-05 -0.00484071337538571 0.00677298226531108 0.000463898613750679 0.00174162556190343 0.00584209621736425 0.00165985646043557 -0.00340080381921637 -0.00525833306682145 0.000596087760505807 -0.00255042706778453 -0.001041892899766 -0.00211081109694626 0.00707718007371877 -0.0143262790250228 0.0058674458384353 0.019489934686644 -0.0294442903412739 -0.0702604036699171 -0.0516768318764137 -0.0733143127144616 -0.0154619017864002 0.0230949973456151 -0.00377392597434371 0.0603640653795615 -0.00343784356046234 0.0042311925840653 0.00340433252715111 0.0400663443885228 -0.0187655416002333 0.0161585147283708 -0.021689355677914 0.00753327006310255 -0.0133458943693208
  49 1501.25953484915 ""  3.57073655707391 0 0 -0.0205623905359406 0.00175123600473419 0.0177865740102153 -0.0182840190390003 0.0201394923666142 0.00788940545701055 -0.0325537650027017 -0.00685443662641568 0.0279304910528578 -0.00344437851263492 0.00255625602329674 -0.00515132667045715 0.0446742435548072 0.0235215992503323 0.0406788711523248 0.202063979943091 -0.158228303295867 0.0951649686630632 0.114701695232347 -0.0929295385871697 -0.226867149425068 0.461282691498467 0.111646620017952 -0.38082211516559 0.219173365156667 -0.340072132806681 0.135701930460854 -0.171590677579434 0.308155707437661 -0.229978899175436 0.0109377075384582 -0.0371646868159744 0.0520130292909705 0.0237063560602459 0.0250693791157402 0.00289969240991986 -0.0440524304308798 -0.0192499166783416 0.0132720431807414 0.00234192472278684 -0.00474081471491621 -0.00137472195303635 0.000445496177467797 -0.000538150839159568 -0.000169998527437383 0.0027200179163406 0.00181388017585162 -0.000602619473356924 0.00646065425152938 0.00631055312183697 -0.00786374170374749 -0.012583892824691 0.0236886524101531 0.0280515468735061 -0.0144276516802197 0.0355224956224529 -0.0166733802874829 -0.005215791272086 -0.00122475046502288 -0.00349707429385819 -0.0349513893375738 0.0720423135245923 -0.0150587938352485 0.0234311152919151 -0.12630625717948 0.0151653148070846 -0.0994061957416077 -0.0372858691805924 0.10947548100757 0.00182486000057833 0.00133042448286264 -0.0092103122339845 -0.0265922068929322 -0.0250693988436811 -0.0159634167876815 0.0303871742538372 -0.0218200721517902 0.0673362495901281
  50 1504.01477945618 ""  9.50933892721169 0 0 -0.00048031763570502 0.000678179368853484 0.00796258601020289 -0.00390443094800292 0.00226186761614546 -0.00027299209021078 -0.0020842021479527 -0.0027056176636195 0.0124214328622503 -0.00194454561346219 0.0015038769382145 -0.00339505622323245 0.000551904797166433 0.00599928850294227 0.00904977020760686 0.0366054631921886 -0.0149585275489459 0.0149960848527694 0.0121903078552293 -0.0153282955636587 -0.0317593999822528 0.121406789070632 0.0739924360821253 -0.0537525613364237 -0.0487206640870756 -0.104074301636763 0.00503790022582104 -0.0429478882928361 0.0623132776584825 -0.158093668346076 0.00349507273861804 -0.00727613724774264 0.0420621677252978 0.0339068698269342 0.00759073960848596 0.00885823778173114 -0.0161321414700596 -0.018229404042466 -0.00756687535736165 0.000644612525259228 0.00251370220869359 0.00267704021831389 0.00302030332485609 0.00680201220621586 0.000648246170775554 -0.0379597258186294 0.0115482197684602 0.00283952005782401 -0.0199489107652695 -0.0235330270532594 0.0342387237214534 0.0211622352520938 -0.10082560089798 -0.0870019406859702 0.0388993462997946 -0.118789420854646 0.0468898514132696 0.110638477921352 -0.0477875054398481 0.0585344637135965 0.180961214411016 -0.351005507695282 -0.0137287662363734 -0.183369458974793 0.470162076893303 -0.0982424074498116 0.466743130858311 0.152039963461581 -0.391758335883345 9.24566078274684e-05 -1.40839890751174e-05 -0.00273161692278278 -0.0138795645325152 -0.00365228059083337 -0.00699729657214852 0.0112808589558178 -0.00585487188652002 0.0187451274981625
  51 1507.04583549024 ""  4.21745493795942 0 0 0.0112763323280224 0.00792305710272362 0.00180860784296778 -0.0292708447189879 0.00306202796041278 -0.0101317768383244 0.0108704784236111 -0.00087523274045482 0.00346736724544908 -0.0330388436656864 0.0129629305241419 -0.0301664423498382 -0.0293197158078976 -0.0262080451022561 -0.0108794003780389 0.100322935165202 -0.0632011271652045 0.0371046161897723 0.0691959176902514 0.0436026582773651 -0.0758278588370264 -0.0600509776390806 0.0342234470874556 0.101552243719182 -0.15521484162753 0.0275813663656013 -0.0535351725352934 0.0264017928825033 -0.0704195173415374 -0.088498145172074 -0.00102030441721019 0.0418716469309123 0.568500794862439 0.588702623815633 0.0411525300889116 0.184503438890289 -0.0668877692143239 -0.28215434697625 -0.255675883177413 -0.00274833096638947 0.00537773803214921 0.000960156527226133 -0.00150180490885021 -0.00105524284522703 -0.000103565486179196 0.00817011509641583 -0.00418174422699502 -6.16085549462038e-05 0.000517040624157544 0.00140926221763143 -0.00293711446330998 0.00292422026937969 -0.00708578639949996 -0.0124233540333927 0.00630656111865993 -0.0132089417286821 0.00832881010749563 -0.0176980639085229 0.00991561188431371 -0.00985201921213301 -0.0189261375004858 0.0342382789589833 0.0109912916904976 0.0247601150851023 -0.0267272368959708 0.0116378824906849 -0.0431694607712633 -0.0109201497350223 0.0192916548168322 -0.0010589436098352 -0.00164754390281229 0.000221178773266715 0.00307776506515072 0.00120212646891719 0.000906855545242651 0.0166433414855482 3.24973053798372e-05 0.0037214917206327
  52 1509.65722856038 ""  5.63218291915002 0 0 0.0196445919653759 -0.0079670175946542 0.0212859816657471 0.0126189083266449 -0.00753964353547099 -0.00605286466450695 0.0301984092444513 -0.00670365049933938 0.0329969796052889 0.0109834927290426 -0.00129282395370107 -0.00156783682094065 -0.0465261922781023 0.032898737961001 -0.000966690882996991 -0.0686197207010641 0.105894781031799 -0.0392821591327962 -0.0960966343264432 -0.010201281007629 0.104346481666754 0.101481255432443 0.277855006275874 0.178359373326895 -0.542845459666833 -0.151377905362407 -0.143918040283746 -0.0281823284560488 -0.0242249787443446 -0.583817206210942 0.0176510056642389 -0.0414971003986589 -0.067642676278783 -0.124208408508015 0.0281847520800567 -0.0504430510259925 -0.0470828938827179 0.0462844270092671 0.092902912564898 -0.0108075992994509 0.0220243686265023 0.00423444598038176 -0.00534662126770263 -0.00290915992522606 -0.000391748835687246 0.0272644305001811 -0.0145940703438897 0.000585996458696815 -0.00068494925789025 0.00293479494133789 -0.00691453304162858 0.0119089881725083 -0.0486559797098844 -0.0656985453709851 0.0322425947819808 -0.0733884498428827 0.0412451378128189 -0.0583999381887521 0.0311140905750527 -0.0313524027519795 -0.0487059676713061 0.0851028371303278 0.0364208112036955 0.0693965380625984 -0.0477094181755754 0.0316827003400064 -0.105337218485508 -0.0226777132653688 0.0279554954463984 -0.00146989817330659 -0.000943283568293347 -0.00245525666844578 -0.0272119325275221 0.0247061452859022 -0.00952216287419005 0.00351943337628439 0.00340126022896866 -0.0106039983325947
  53 1516.37774069826 ""  5.71604012039423 0 0 0.0075848575332431 -0.00268216596932858 0.00307342583800915 -0.0297902411046077 -0.00168961443880585 0.0167991664864911 0.00336826914726475 0.00150132142370037 0.00338673719477394 -0.0321426569170449 -0.00628902026075717 0.0345024607488287 0.00785635287034332 0.0205670470541448 0.00284069830978722 0.110503955396345 -0.00458487930736874 0.0647382497467689 0.069772253533517 -0.0265777463145091 -0.10567773770261 0.00668987835350787 0.0334247459206471 0.0243709407749908 -0.0743732672382047 -0.0279801616770795 -0.0187380475596395 0.00262105818101316 -0.0170591428886936 -0.0780688813203366 -0.16219495086758 0.375186981111826 -0.315616720674283 0.13216380357107 -0.389479401052756 0.121226996861156 0.544547532499442 0.13159807017789 -0.367605547389009 -0.00181395957616424 0.00376135028134355 0.000787295367773799 -0.000770810391700048 -0.000317499141849933 -3.15472350072061e-05 0.00394475168007281 -0.00219994071038865 0.000163626180733735 -0.000551674455737682 0.00019894176620369 -0.00044467399079176 0.00240054578660765 -0.0108555331508732 -0.0133124549889233 0.00642856734720487 -0.0149528527700447 0.00791029816414009 -0.00954414098975559 0.00446927591030988 -0.00475043915412747 -0.00448798557087314 0.00713224501901899 0.00470591811217605 0.0078307926021238 -0.000758186977716533 0.00352163025405462 -0.00855574700064858 -0.000940220175771706 -0.00159968718235831 -8.6035034821519e-05 0.00134853390099124 -0.00089937113915732 -0.00641850808250048 -0.00415574218674119 -0.00177062632227407 -0.023606298774245 -0.000632410861417738 -0.00296527896227173
  54 1533.80224485735 ""  3.87055025848281 0 0 0.00520554684456557 -0.00295595276350605 0.00314377554897344 -0.000685935539963116 -0.000155809071718297 -0.000327881618146542 0.0097732774256609 -0.00181068844826935 0.00599731690671383 2.81905295675243e-05 -0.000127515577497782 -0.000430492598215989 -0.0129189240982042 0.0127261005903165 -0.00395673764954475 -0.000109195750371276 0.00953728461523114 -0.00020434573727984 -0.00868632086527177 -0.0039262695552088 0.00478775901055588 -0.00411599322026938 0.0613873019673384 0.067418575166962 -0.146627365897566 -0.012526405481296 -0.0449728831081047 0.00204747826470619 -0.0206881019568301 -0.124052630606305 -0.00202100714684188 0.00625411765370622 -0.000716226798693255 0.00236617888308944 -0.00445289361936703 0.000805477803651886 0.00501218217376151 0.00233702691235442 -0.00253217304781235 0.0435660110093281 -0.103008345210005 -0.0201387950616917 0.0210675459705679 0.00717928089928629 0.000737966638499497 -0.0769624784196758 0.0386961478794179 -0.00352294330775783 0.0117841682925344 -0.00240426890157986 0.00330293913902784 -0.0686127818189038 0.365047517846547 0.41423253708955 -0.188647750891566 0.47975340713782 -0.237973544938162 0.13119417691885 -0.0720655227692732 0.074123990404713 0.0517726373145054 -0.0748550680717639 -0.0413375687539772 -0.0835778689356267 -0.0196400777080601 -0.0387407256890285 0.083587685390069 -0.0010629784945104 0.056211688256995 -0.000354060990521177 -0.000680696818894658 0.00209227801390635 -0.00341924904302463 0.0151777139257663 -0.00175371296150873 0.000133628923310414 0.00702490149636227 -0.0195252434402412
  55 1684.08748558888 ""  13.236353101576 0 0 0.023476402760071 0.0135794701258983 -0.00707326005178031 -0.00114101287241672 -0.00321459060920026 0.000632880116490518 -0.00103826972258831 -0.00477916183009168 -0.00208289376814143 0.000442439871147999 -0.00122913766042038 0.00058294940240099 -0.0511728165620006 0.00939740746318438 -0.0303210299651917 -0.0133546445549962 -0.00221137898816089 -0.00536305546297332 0.00119519499437573 0.00711907191098699 0.00776483270849095 -0.0176863387993562 0.0211588064530729 0.0375114242164892 -0.0211243130704195 0.0316180969152984 -0.0173882632486864 0.00481848340109017 -0.0192369898640515 -0.00352267333602875 -0.00132282252677162 0.00122866789611036 -0.00907482369934219 -0.0112917196900655 0.00715740190741519 -0.00339241785256675 0.00104363080954664 0.00764992409971758 0.00936715012457675 0.000647970052074961 -0.00061500820233871 0.00115333673314015 -0.000463640291651634 0.000681803713949654 -0.00123339816974819 -0.000312295357449703 2.37312972679642e-05 -0.000497077967323432 0.00022270191292481 -8.86766021591033e-05 9.41902148971135e-06 7.89673996601615e-05 0.00812628059142857 0.00948722021791493 -0.003439744142347 0.0128926001179829 -0.00293567580891436 0.00361101533983172 -0.0084106903299696 0.000652379476293289 -0.00111637389632915 0.00228139776008231 0.000538456602363882 0.000240953965293022 0.000897097779594403 -0.000187499927201574 -0.00278263010144018 -0.000653988218082197 -0.00205135312432152 -0.0258638929442422 0.0516175413104559 -0.0386140123526822 0.232351865595161 -0.673459049337612 0.0478810893734108 -0.0188261240105939 -0.177344536989724 0.603743746438133
  56 2999.37722633956 ""  9.93478095590792 0 0 0.0203706892179009 -0.00612908310449968 -0.0614975625659746 -0.0205563579850424 0.0110166732311063 0.0311725243208599 -0.002430291042847 -0.00244565228811783 0.00934347362976744 0.00273101144392676 0.00181880061759867 -0.00204825697345054 -0.242834286453338 0.0710496674365406 0.745753181304563 0.156360728232161 -0.0506156218793065 -0.483469126964365 0.0963997119354666 -0.0852191928430389 0.101152851521649 -0.033707763040764 0.0226451251141548 -0.0290279207982905 0.0269490984584782 -0.00993996023323887 -0.0823176735955822 0.0366132291566042 0.0105189232028796 -0.00155485648608856 -0.0427483392277117 -0.00993508028658466 0.0035119971803533 -0.00233887426301074 0.00415799950898462 0.0126390288072695 0.0139082594879002 -0.0121476720624419 0.0133242258151995 0.00010983669587022 -0.000172212493788115 -1.16574313542624e-05 -1.46823746318545e-05 -2.52547100018324e-05 -2.84735958662466e-05 -5.22476899385387e-06 1.78742801198998e-05 6.11728700963471e-05 -7.28586710401917e-05 6.59227383291882e-06 -0.000100627617456055 -0.000845141940969832 0.00156545344066009 -0.00178824685808575 -0.000165615813425797 0.000581262035182078 0.00202038143143317 0.000393650502422991 0.000103057799803745 -4.52231754922652e-05 0.00131527935536488 0.000755417722409668 -3.13087812753026e-05 -0.000618862468742449 0.000143203524726194 0.00120254357424919 0.000200992548455868 -0.00101805626457193 -0.000171313180810597 -0.00110617415639382 0.0006630164695596 0.00122719584374818 0.0080408136904301 0.00161084305981212 -0.0190501489858391 -0.00306826970369295 -0.00203943903553247 -0.00392685883331663
  57 3007.40279991401 ""  28.0780079425542 0 0 0.0114333087175709 -0.00453498556782006 -0.0353697358196235 0.0446547431068108 -0.0329156874463556 -0.0107539117657221 -0.00492841590835873 0.00691016155293352 0.0107909945324054 -0.00788966120026377 0.00206485351180337 0.00265078571030269 -0.1359931422307 0.0416129318470517 0.422761106941359 -0.154950661355227 0.0447138926623127 0.49885661293313 -0.375934702290244 0.348144526712265 -0.373323227370765 0.0490408598685566 -0.0421771260642479 0.0518908817465434 0.061211366698649 -0.019475459587067 -0.187781181368528 -0.0495263578238531 -0.0178279420426126 0.00779615881991826 0.0504567007116834 0.0138932623273883 -0.00290207928622729 0.0184083581923623 -0.00642978551143462 -0.0598953474633351 0.0265461491065203 -0.0308544721189483 0.0330094316544192 0.000121303698353229 -0.00016679538662625 0.000130412822590702 -2.93949072069918e-05 -1.68748116780087e-05 -2.6579604115501e-06 -4.30370328895549e-06 1.88243202006669e-05 4.30085338923719e-05 -4.83775341746369e-05 6.49855237710429e-06 -2.15325745355115e-06 -0.000711503450118374 0.00185177533670538 -0.00219772132680541 -3.79989694231289e-05 0.000232981803273253 0.00114227476610187 8.30934007342265e-05 -2.13584993898293e-05 -0.000548464198477452 0.000480122826798949 0.000296435339043461 -3.05428932543301e-05 -7.03806665781216e-05 1.86313314290576e-05 0.00018973623511643 7.90821864289111e-05 -0.000400396762468519 -9.32142832542982e-05 -0.00050731995402577 0.000694526412331755 0.000598646072942588 0.00492558546757983 -0.000437529508524224 -0.00709621916382347 -0.00251642403437978 -0.00178327513056311 -0.00295568458158898
  58 3024.04608937351 ""  37.1199304499326 0 0 -0.000888259650305369 0.000187476115903094 2.27573680170843e-05 -0.00690869237446355 0.00693908002855563 -0.0156646447458129 8.26513495929895e-05 0.00452182336731758 0.00485384833415679 -0.00389368111738097 0.0392998030632886 0.0298052584202303 0.00311321473030898 0.00061458104430956 -0.00496782195443992 -0.03107539048644 0.0131560685006335 0.0856419322204658 0.111144704446314 -0.0986193940002753 0.105302081154789 0.0260650761467138 -0.0216843634428627 0.0268338960049425 0.0299978619563955 -0.0109794115414725 -0.0922691609706171 -0.0542466502116365 -0.0204138378744661 0.0069085605125118 -0.422974178984396 -0.129820520570834 0.0297365987550038 0.226805435658663 -0.0783222466991675 -0.665134936792235 0.24783105138453 -0.257075802269473 0.278958736160546 7.38883974828154e-05 -0.000124480000655293 0.000113477989205431 6.72344910771464e-06 -1.0405245204965e-05 1.21593292037592e-06 -1.98195918454539e-05 1.59436595875235e-05 -1.02444641250091e-05 0.000240839263954403 -0.00014141191446313 0.000151928203593653 -0.000686507686720024 0.00143014144544038 -0.00185051968005524 2.2011056475135e-05 3.38783788581872e-05 0.000587032007947939 -2.83635437228014e-05 1.18138373249613e-05 0.000122490005989207 -0.00336540310025584 -0.00197718956519126 7.05549000439568e-05 0.00123157231155999 -0.000269963056625199 -0.00261757785874523 -0.000662259815228569 0.00385880876294227 0.000801378337657568 0.00013564146823082 -0.00035728178716522 8.06908854981319e-05 -6.61726889621279e-05 -8.57812144759741e-05 9.64122187370788e-05 -0.000394526545970785 0.00161736470286857 0.00116695964968544
  59 3025.56692601475 ""  25.164665943179 0 0 0.00282842293219285 -9.02596344496458e-06 -0.00898652571568332 0.00979191071777303 -0.00737827261815975 0.000314878117518286 0.00941858065406378 -0.0397978501245824 -0.026349091989065 -0.00346560028653361 0.00627114430434068 0.00381238057126868 -0.0323542878462618 0.00753159700062979 0.101640387364491 -0.0264845524819081 0.0062201580338409 0.0819133850575311 -0.0874904539949891 0.0813747157590979 -0.0857886640898303 -0.296291214621179 0.241709614776718 -0.296964513174721 -0.212506714221214 0.075116519986296 0.657950412625358 0.395088637874404 0.150624433039875 -0.043208069618763 -0.0410192366356419 -0.013469747364316 0.00262263418752142 0.0337495488247087 -0.0110237180316376 -0.10031892722799 0.0474083751183372 -0.0496928112092592 0.0536724548565005 -0.000516656213623255 0.000917915253220355 -0.000527618508973704 -4.11615674353013e-06 4.56336237527769e-05 2.86414039464401e-05 9.6242232277333e-05 -6.4553093822149e-05 -2.83211693519133e-05 -0.000317505834320554 0.000229694710287472 -0.000105718567036964 0.00411348852888305 -0.00929289746073206 0.0113135562247986 0.000183793173323168 -0.00141612044546997 -0.00617544156795478 -0.000169528298147181 -6.64782068132733e-05 -0.000240957734022309 0.00388654732735553 0.00232036551150356 -9.40943686104445e-05 -0.00114288360418409 0.000236558101691154 0.00250810691940102 0.00083362126740421 -0.00509057197632531 -0.00110007986448065 -0.000109092670465277 0.000141324775098438 -3.50872973547906e-05 0.00129339783647762 -0.00252279370712333 9.15260018474663e-05 0.000119576640313907 -0.000986409851832378 0.00168207544653632
  60 3032.49649429924 ""  21.3320123818385 0 0 7.23309116378032e-05 -3.08082793611438e-05 -0.000213316659816618 -0.000443305661941336 0.000580294149907256 -0.00165956613626483 -0.00013894100639842 0.000324130857527992 0.000103432633381135 1.14567441756698e-05 -0.000115747736743198 0.000435434726521392 -0.000823885082681306 0.0002116957325103 0.00215250754766838 -0.00397080828457597 0.00134725070211043 0.0114436245768025 0.00917738217523302 -0.00834730869086614 0.00850798172844669 0.0027766155236164 -0.00235935529714466 0.00269467356552761 0.00148563268514078 -0.000458091486022867 -0.00419682306087189 -0.00258903155982323 -0.00103547745817028 0.000375341579410126 0.000285259418602541 5.95555285722878e-05 0.000131721124322881 0.00129241797105888 -0.000436685473824091 -0.00360083555106085 -0.0017596260919066 0.00178378956347017 -0.00180945791259972 9.89386167450098e-05 0.000442939299083195 0.00066819528142322 7.04131476163914e-06 -1.92212289127846e-05 -7.13306644428981e-05 0.000958002114378342 -0.000604454697298227 -0.000588716489999818 -0.037338257941829 0.0159900046476987 -0.0270957189421845 -0.000444214363605747 -0.00130607020845883 0.00314206610331037 -7.45002915080905e-05 -0.00354020935304696 -0.0117735219374136 -0.00796856072296294 0.00202879914165087 0.0141057640250848 0.549712409796622 0.319589585985358 -0.00961762281402051 -0.205659082079826 0.043990164758687 0.437489928958805 0.0963507799589006 -0.548968005383146 -0.110463762738171 -5.77607575350776e-05 -2.53599511169037e-05 8.95253808523834e-05 0.000991773636435876 0.000382578926054268 -0.00107656412103184 -0.000161270721553229 0.000224271833780662 -5.52122292395762e-05
  61 3037.1253978394 ""  29.5520094938734 0 0 -0.0063624831601215 0.00110659576247518 0.0206052887430697 0.0163662875005052 -0.0233888859315843 0.073870701061811 -0.000342333077686297 0.00656150015869821 -0.0104650611087016 -0.00381889123459629 0.0169756895663734 -0.0161994611743185 0.0766161808176201 -0.0202185932746835 -0.229193703717494 0.186919273419751 -0.0614277348332046 -0.535164549542528 -0.384275983290111 0.346024267336434 -0.353346204526806 0.0778093632702848 -0.060561350816164 0.0725924158644316 -0.0172551731071699 0.0049759739501948 0.0476778060506573 -0.0570021025385824 -0.0196803824999157 0.0009071453640756 -0.112516053728541 -0.0323715482541767 -0.000677579203687111 -0.00908478747289368 0.00219850358028321 0.0154895752822075 0.170082253062617 -0.172345303293289 0.181390853262509 -0.000111325052288736 0.000162318084805186 7.02026563279329e-05 5.69700144056547e-05 4.06977378013856e-05 2.36154340498008e-05 3.16048637959895e-05 -3.56825607931454e-05 -0.00012708372125261 -0.00070477164068611 0.00034619663924837 -0.00051871458131485 0.000659384891707849 -0.00150786195287645 0.00185659822214138 0.000179538122134855 -0.000842963675877963 -0.00281612568298709 -0.000616364003524635 6.50786544050928e-05 0.00144393250510427 0.0105160845470108 0.00608264387466426 -0.000153248636885908 -0.00399489417688165 0.000845860476964411 0.00851327029415066 0.00190767245502011 -0.0109183249410645 -0.00219629849729889 0.000366924444814956 -0.000248717043462725 -0.000987560595181834 -0.00707420001226828 0.0001222202398354 0.00480488951040578 0.000901685858393083 0.00179756892206338 0.00165193432038776
  62 3080.12091686872 ""  3.21925371482688 0 0 -0.0015192776145089 0.000709274521966724 0.00472209944156247 -0.000121536436622134 0.00220698114150721 -0.0132831320329825 -0.00079224999550628 -0.0187467009402203 0.047968412674508 0.0175031544753474 0.0238611226362747 -0.0618466892137823 0.013096387169295 -0.0073518947781652 -0.0470491078678569 -0.035119668179074 0.0156142974539185 0.112645155338435 0.0409551401720293 -0.0398842216642911 0.0392190619485549 -0.256607618866239 0.20850176741473 -0.237110215929781 0.113035648648174 -0.0460112498560409 -0.335669626385918 0.15253663160234 0.0574791613107258 -0.00228606199843167 -0.296425098105077 -0.0921256993214914 0.000386680413995024 -0.164609821776414 0.0672367914210869 0.481774280153969 0.254291792486525 -0.257584857480329 0.257406199618989 0.00150687714234819 -0.00330513741553406 -0.000456629314004194 6.96401721466469e-05 -7.20333858413936e-05 -1.01466068158417e-05 -0.000199912288877624 9.39317333916026e-05 -0.00020395061055511 -0.000253454655202503 -0.000189250277144009 -2.54460575010718e-05 -0.0129402975608619 0.0263983211347913 -0.0326728868388787 -0.00258235605551103 0.0125245020478985 0.0381922177500284 -0.00109455577097289 0.000173422094833436 0.0028857065193969 0.00340571650238555 0.00184540401712627 1.74243897941064e-05 -0.000130726077913751 -4.33767642413059e-05 0.00031004071844158 -9.37967249244012e-05 0.000407657843264875 0.000171967347701685 -5.23725506757816e-05 -0.000547585474534133 -0.000250861125859506 -0.000204107888310467 0.00230025565437734 0.000279047485622511 0.00012822247617578 0.00414003298028082 0.000496107160853553
  63 3083.51804175991 ""  91.6446211924098 0 0 -0.00341797321838598 0.00127246326056079 0.0129702652141157 0.0015535803892437 -0.0038868374692089 0.0187512514983255 -0.00263968104681411 -0.0234301701822858 0.0607249334628157 -0.0285182390327746 -0.0147359558456691 0.0394590176030115 0.0457819564828368 -0.0136082224494672 -0.136761555856881 0.0532157060743527 -0.0177106537633086 -0.154416613887745 -0.0739925713189373 0.0664979197447839 -0.0676166997491118 -0.317809232918214 0.25874600842151 -0.29278721783196 0.14520379398459 -0.0613594871717622 -0.434330116155175 0.202215021208426 0.0765523018102356 -0.00458328892444109 0.339289359078723 0.108865230571464 -0.00921173281471107 0.116309163768107 -0.0501858019679734 -0.354016753412108 -0.117605201446323 0.114270008222905 -0.111021263530441 0.00336557239817145 -0.00764748097849881 -0.00186387098298233 0.000204456540058376 -0.000122000297823911 -2.62442093425659e-05 -0.000456473161089144 0.000198967980851493 -0.000541340268494353 -3.52259583084839e-05 0.000722062190832392 0.000120542763381528 -0.0284439001026072 0.0584017167267918 -0.0719898509106839 -0.00660896623468291 0.0314646602672448 0.0939224242974548 -0.00267521544623123 0.000488692900896227 0.00739521199727487 -0.000866436105062555 -0.000481709464408758 0.000209359724091986 2.21831304920192e-05 5.60223446603045e-05 0.000283260387555912 0.0016009908506027 -0.00831167510838023 -0.00142644283565646 0.00020662041227878 0.000219921295026948 -0.000671494277201046 -0.00365344531641618 0.00263987805904641 0.00226794821454663 0.000873370047053437 -0.00178719199064203 0.000457171527412259
  64 3086.54991530294 ""  27.8617533418939 0 0 -0.000524280904859362 0.000248880786963864 0.0019507214827564 0.000239702543243505 -0.000462547117006073 0.00191220026762123 0.000732846720253629 -0.00400192365416574 0.0123973731067376 -0.00118534520116714 -0.000996036149807308 0.002588251391109 0.00669738377627229 -0.00217022794301475 -0.0195346639076831 0.0054344124643554 -0.00152983536527887 -0.0153920648709532 -0.0081812092160331 0.00733544039897507 -0.00740656904620915 -0.0629304257456512 0.0514498225371646 -0.0579961489294997 0.0303942482696835 -0.0128964388430996 -0.0940203825032545 0.0223283128640712 0.00810064809552686 0.000828273926180094 0.0163969032779187 0.00516175378264739 -0.000275483220225556 0.00716864418888808 -0.00322948608048006 -0.0215193846632024 -0.00963225498671039 0.00967490707973443 -0.00954532172535752 -0.0220217652210733 0.0514042288336592 0.0204178854129552 -0.000991706429660063 0.00104142314420305 0.000227092295318795 0.00370602840269646 -0.001561232480823 0.000714521298376426 -0.000442138722260681 -0.00658805732638012 -0.00238318692657136 0.179451848995856 -0.371810137015238 0.457452275046867 0.0505053447704993 -0.236236957339862 -0.693316115269104 0.00615970066557101 -0.00185385957845624 -0.0140420525083591 0.0254724308610872 0.0138427011664093 -0.00163366108523446 -0.00861475237223649 0.000985811660910829 0.0157218473400755 -0.0123753735060695 0.0638259312036598 0.0112286625346056 0.000177229846776431 5.01915671114346e-05 -0.000443316922764799 -0.00311774138477911 0.000110526567917793 0.00447828237643262 0.000242192453118667 -0.000961329787945342 -0.000142171489707734
  65 3088.49577850662 ""  24.3674067978107 0 0 0.000208004353388714 3.00053037020245e-05 -0.000696759168050793 -0.00152684476707061 0.00145329604296991 -0.00204176680608694 0.00122299373995041 0.00115199892159677 -0.00278493235704273 -0.0172194473529276 0.00225288544439203 -0.0054893552653265 -0.00223308974448873 0.00082395101964869 0.00686031623549679 -0.00239002277493939 0.000801739842492234 0.00645722809249539 0.0188769346335491 -0.0178033088133256 0.0179169237184478 0.0114337721732965 -0.00909519937953627 0.0101567194342866 -0.00716296827904231 0.0030742734269773 0.0223968779724148 -0.0187830036205936 -0.00746933541406703 0.00110990323567465 0.141129454220469 0.047973047246508 -0.00932041208716038 -0.00341208578712644 0.000471745710040991 -0.0029098330493623 0.0683853877021815 -0.0758578990770037 0.077889555782235 0.000809041598916447 -0.00302854598764876 -0.00145762904321756 0.000698540871359467 0.000171115104772725 1.28569362924018e-06 -0.000773183367567346 -0.00130660468019929 -0.000366602058812376 -0.0368885496764495 -0.0769362645472948 -0.00505702200021199 -0.0111217162996145 0.0244657503347088 -0.0289186607336219 -0.00389416381040055 0.0159091222806579 0.0456150490926354 -0.00164054139767143 0.00124593579874994 0.00575359507339431 0.560245097959767 0.30525161066388 -0.00909255074386929 0.0177067004528721 -0.0226595681065391 -0.0581181426165146 -0.133844612913505 0.640725345895897 0.126280434912157 -3.26031501256453e-05 -0.000119827262160495 9.9120133592117e-05 0.000718796715367963 -0.00022495261918428 -0.000892628085485513 0.00032163300613867 0.00079897031068727 0.000479595672448116
  66 3088.6632159759 ""  41.4164566156115 0 0 0.000825947304995908 0.000211504137887641 -0.00300100244474664 -0.00708851469545955 0.00679106321356061 -0.00974383563495232 0.00491350458726671 0.00462161235645589 -0.0100006488371671 -0.0784638655204672 0.0109440675996455 -0.0266355649732131 -0.0094808783388979 0.00335473744167274 0.0297157793794083 -0.0117108938309032 0.00418132858196627 0.031949774002417 0.0886945806351945 -0.0835970928424165 0.0842091950887422 0.0432510468101832 -0.034543794977125 0.038473201511762 -0.0247741414575348 0.0107865879483532 0.0770571873722831 -0.0767773101034576 -0.0305800097854155 0.00500027017334409 0.638852602544839 0.217347693633717 -0.0426556124504759 -0.0194557427969888 0.00367423166038038 -0.00207694644075401 0.31959288979936 -0.353963127403058 0.363171736413099 -0.000698678282060481 0.00186605712908222 0.000517138007934421 -0.000209463715065255 -4.23699300456585e-05 -1.69658717659134e-05 0.000199074870944813 0.000277992282128636 0.000370887667698992 0.00825218175223679 0.0166137560784934 0.000902647253802403 0.00696439864415471 -0.014640541198831 0.0178032823897554 0.00180785462679519 -0.00815847412846519 -0.0238582092620052 0.00166362841864695 -0.000437094360299951 -0.00461177099064451 -0.123467290452749 -0.0673356761878232 0.0019361714184351 -0.00469760923881689 0.00511270301209766 0.0144627147539721 0.0287647884423327 -0.137128195938453 -0.0270691082221973 -5.48248399111838e-05 -0.000682186817140002 0.000303516690375408 0.00176357309620714 -0.000147846681134717 -0.00241992245386612 0.00110484208278505 0.00416332448396392 0.00161484012082294
  67 3101.09521965794 ""  8.97669041763667 0 0 -3.13850602646077e-05 2.14179279069705e-05 -6.4805366893044e-05 -7.1608312176886e-05 7.26314834334631e-05 -0.000126206822031672 -0.00145793194094032 3.96691420976697e-05 -0.00018636979948949 -0.000336678830068022 6.95394484701421e-05 -0.000166971894719507 -6.68665922322954e-05 -1.2834631625001e-05 0.000366746352507097 -0.000208435603773644 9.29519996646815e-05 0.000495320109003646 0.00121867420356343 -0.000996681884269655 0.00111642704655307 0.00569018030473124 -0.00498892400888415 0.00575138827176237 0.000476003834657577 -0.000244936685060997 -0.00239970112187141 0.0114248311639396 0.00474166179360231 -0.0010922697896358 0.00263724075892719 0.000897200537925209 -0.000175378890391204 -0.000224988840959374 7.07453924721353e-05 0.000383524241563791 0.00160146093985106 -0.00183268292435139 0.00182526365537993 -0.000499740152923691 0.00233734138915915 0.00321906801334379 0.00057375313453337 -0.000294314157115231 5.09838440148432e-05 0.0104322695579872 -0.00218206960840867 -0.0362499723437461 -0.0465498862025582 0.0189564447739816 0.0596959657757465 0.00325432474443036 -0.0033150416694755 0.00293167920905499 0.0017637987366792 -0.0140961863554978 -0.0398643474327758 -0.141180216500892 0.0262952969339368 0.425737185273883 0.21750954090564 0.135759481346754 0.00655898014102056 0.29920407506544 -0.0600781241245834 -0.663873818897292 0.0468579904400602 -0.307128019969838 -0.0486063915439825 -5.51365458917807e-05 -4.92303639709662e-05 -0.000121389994005333 0.000174404530372723 9.28498349601301e-05 0.000650125253607348 0.000119231496378155 0.000118154496282107 5.79625529594248e-05
  68 3102.95895453964 ""  31.5159845946456 0 0 0.00260891989190361 -0.000302685606960109 -0.00202088498481111 0.00107648616624206 -0.00134992322005376 0.00163720067636513 0.0875808804157412 0.00325868714042453 0.00636789196102659 0.00381484256001537 -0.00129556472182766 0.00175666210564011 -0.00996952452345651 0.00351581840252314 0.0271247756528929 -0.000171493855505422 -0.00142961329567698 -0.00104318537081077 -0.0186336408941788 0.0151393671931112 -0.017186713585607 -0.283303595487823 0.248649331714894 -0.290449314616883 -0.0258582473131208 0.0176819611328571 0.141920811645831 -0.741811807478246 -0.303469132648521 0.0722178520136468 -0.0256995700111276 -0.00866241524133849 0.00189334787613476 0.000927627442114583 0.000108497543846042 0.000759948810382246 -0.0216081542385431 0.024396421980615 -0.0241313750902573 0.000314551774326107 -0.000731378702362683 -0.000317622190221507 -5.6423256375253e-06 -5.9752613886675e-05 1.37008695685233e-05 -2.16082223632738e-05 3.60917460300638e-05 -0.000168973310475975 -0.000959966159960716 0.000619917257357639 0.00124633502844278 -0.00240932361233052 0.00573196186790504 -0.00765951968898553 -0.000633529593675125 0.00336201777459016 0.0106124333434897 -0.000810658315248577 0.000335006182723423 0.00166884814863547 0.00394340301905557 0.00251584281790274 0.00015916055358428 0.00606329324892849 -0.00117956155895249 -0.0133298594573039 0.0014716420630564 -0.00877653221365182 -0.0014549188768288 -0.000381094343558514 9.82088867622809e-05 -0.000180675822360874 0.00130231356672129 0.000100630533928204 -0.00012550057845561 -0.00158671853482416 -0.00123565156051041 0.000100841156993865
  69 3125.1817721816 ""  16.6717980175007 0 0 -7.043987847849e-05 1.05994381349408e-05 0.000204177573535384 -5.21975018438861e-06 -1.30661465849909e-05 0.000173630176447623 -0.000676205462766472 -0.000189236782652885 0.000605463227326395 -1.09118517652303e-05 -8.78228082739006e-06 0.000101468347337831 0.00062354380784459 -0.000184669727382526 -0.00205830409841231 0.000659913349703985 -0.000163895984631401 -0.0016680080263266 -0.000535446248575597 0.000418465952630105 -0.000503351353318659 -0.000654169193228348 0.000462544686699323 -0.000471175988206032 0.0019168996436386 -0.000934599321953283 -0.00654965053083225 0.00656559966835 0.00262212055079189 -0.000537841710717878 6.00789542498733e-05 8.78100954031276e-06 1.84797260183026e-05 0.000351117173477736 -0.00016678999959182 -0.00107282122875555 -0.000246820013137693 0.000293411178230428 -0.000229517516852655 -0.00110114219633298 0.000456289192966563 -0.011325565654417 -0.000395340350099116 0.000703725831738666 -0.000511396522668207 -0.0220657822588888 0.00488412305214309 0.068837479878172 -0.0262275334114058 0.0105593595033574 0.0297092534306522 0.0216702557792697 -0.0539149333363248 0.0632139486414988 0.00112168154633522 0.0212488642829568 0.0632233874460877 0.257413524452896 -0.0468382687410726 -0.792943451415922 0.132252518728023 0.0769242918899648 0.00697136966511939 0.152255308199575 -0.0290614093928098 -0.348384472582542 0.028667711826928 -0.169406297677876 -0.0245991878504862 0.000151497837354047 5.94545872950176e-06 0.000358521359670819 -0.000146400055250188 0.000253737217603658 -0.00251912002856501 -0.000592341218430354 0.00025869090170705 -0.000198776801504615
  70 3173.98098767341 ""  20.6564255384677 0 0 -2.71042189744364e-05 4.96976469862152e-05 0.000176758262995104 2.99927983677521e-06 -1.94899000496802e-05 6.47062091087427e-05 -0.000112078848615903 -5.65833588853209e-05 0.00114639041502825 2.49576863003823e-05 2.1964711423036e-05 2.28406633564181e-06 0.000529813868364507 -0.000186038048662352 -0.00133519379867055 0.000266386785587011 8.58912130556666e-06 -0.000593383018959602 -0.000234153057355512 0.000202181031820836 -0.00020543119538207 -0.00319123715451609 0.00242671178973476 -0.00297865535856699 0.00378079857356161 -0.00190097722758628 -0.0134170795237808 -0.000381664310166365 -0.000224255350232604 0.000581352766549147 -0.000546349934918448 -0.000196027289003273 9.3646841164261e-06 7.36650097816205e-05 -5.6648780521709e-05 -0.000169043613002759 0.000116876830468271 -6.56715177540258e-05 6.90619525999826e-05 -0.0146177999053136 0.02083998619577 -0.0914053045554404 0.000188869510668308 -0.000225109224298927 0.00118614470699286 0.00303594097152015 -0.000737602166661994 -0.00934180358982755 0.00174484396798793 -0.00101473621297937 -0.00208807241226421 0.221058913386837 -0.443989588892872 0.518626915969808 -0.0524939722274088 0.202812666921106 0.558546171223347 -0.0348668461675609 0.0125711737656836 0.101605372627147 -0.0074155441218591 -0.00372044767071549 -0.000911028559531952 -0.0101190292629468 0.000872662470046535 0.0273611623384093 -0.00104028449457047 0.0077105914678456 0.00231458625313372 9.13913621288599e-06 -8.7554760398537e-05 -8.98093015663566e-05 -6.02804024030767e-05 0.00112337355894075 0.000972517403100311 -0.000149569774590803 0.000180035207474575 -0.000165094250943949
  71 3443.64474590772 ""  60.4149547571068 0 0 0.00204907551429826 0.000819682954864572 -0.00168459694413799 -0.000152801028196567 1.641654140713e-05 0.000323700129462942 -0.000176635393839541 7.41774545670044e-05 -7.78004437500174e-05 -0.000139197505086314 0.000102506040953125 -0.000286428252487899 -0.00452844625474125 0.00062839333677755 0.0184237534173679 -0.00177291868890801 -0.0005826999689387 -0.00145105003146982 0.00334326570268484 -0.0012485083924959 0.00262961489265642 0.000700718488722919 -0.000260813246106072 0.0012094126557585 0.000554646645722956 0.000888502083584721 -0.000871607360267251 -0.000524577664352032 -0.000428530334849075 7.33065252464287e-05 0.00137130492956917 9.71524034750767e-05 0.000236210869802414 -0.000346830969316571 0.000150284789907221 0.00141399721296922 0.00219557230887517 -0.00271740733273139 0.00202442056903409 -0.000128385558877447 -0.000653548866407544 -1.77851613352093e-05 0.000328258985567842 0.000309086861394489 -0.000121188651343441 -0.000706331723686895 -0.000210562190419165 0.000111044895607061 3.55839223100553e-05 0.000100529088353141 -2.6845569426263e-05 -0.000759148531465407 0.00267212215654401 -0.0018087666664651 0.000798948399741956 0.0021440256668722 0.00272647094803145 0.00241029031554134 0.000168110482757439 -0.00155464686344618 0.00133407064092508 0.000258992171264407 0.000403119439679652 -0.000255464962774336 1.95170960005929e-05 -0.000265046764674082 0.000160799777639758 -0.00102860017068664 -1.25397006358118e-05 0.0124151768606478 0.0256177251156746 -0.0510958629134341 -0.256206115506671 0.00503875147446669 0.847554651197566 0.0645104578873417 -0.369613564764238 -0.139114140022044
  72 3543.64153279751 ""  11.4560719008672 0 0 -0.00055806726326498 -0.000850935475974205 -0.00175638032584827 -9.65001987218224e-05 -2.44382492768435e-05 7.22926212163635e-05 0.000127612584912986 0.000305270073921575 0.000403674503285526 6.31132499837489e-05 -0.000211327042256607 0.000280432320107331 -0.00177037793294021 0.000918259535681762 0.0133974647824333 -0.000471738631388936 -0.000304008673763829 -0.000596454360023302 8.13453130825986e-05 -0.000160738939311818 -2.55472685248806e-05 -0.000306209426144995 -0.00107979002540098 -0.000396910555902303 -0.000205181694531328 0.00122833511751388 -0.000297959359487349 -0.000601405768822815 0.00032960846199408 -0.000172471629278254 0.000170904543852015 0.000446043703335578 -8.20016798143571e-05 0.000363543840817567 -0.00012138744743345 -0.00104500097432513 -0.00438312971982313 0.00263982002241027 -0.00314257601856506 -5.66920977543178e-05 -0.000223739021258002 5.60026406733087e-05 0.000113421641638123 0.000132069401740516 -9.14880809481482e-05 -0.00024304692484501 -9.94164937954549e-05 3.37185163537375e-05 3.04678208492139e-05 2.36495798064613e-05 -2.43174541916846e-05 -0.000254906790045664 0.00109039075590099 -0.00041277233105081 0.000356350796265581 0.000719172090034638 0.000532194866867495 0.00113833080982122 -8.63300064312874e-05 -0.000619173897355369 0.000456335803977328 7.10683804546638e-05 0.000163783952697347 -0.000156256313267343 3.69679519955009e-05 -5.91434196315267e-05 -2.57417234994457e-05 -0.000136928813104228 -1.02256814878484e-05 0.0168403971755455 -0.0574104053773588 -0.0447999427643295 -0.119935342272739 -0.0263593507479469 0.360043875117491 -0.101513932771335 0.829223640074184 0.267768847870033
  :::
 } 
 m_exists[72] { 
  s_m_exists
  :::
  1 11111111111111111111111111111111111111111111111111111111111111111111111111111111111 
  2 11111111111111111111111111111111111111111111111111111111111111111111111111111111111 
  3 11111111111111111111111111111111111111111111111111111111111111111111111111111111111 
  4 11111111111111111111111111111111111111111111111111111111111111111111111111111111111 
  5 11111111111111111111111111111111111111111111111111111111111111111111111111111111111 
  6 11111111111111111111111111111111111111111111111111111111111111111111111111111111111 
  7 11111111111111111111111111111111111111111111111111111111111111111111111111111111111 
  8 11111111111111111111111111111111111111111111111111111111111111111111111111111111111 
  9 11111111111111111111111111111111111111111111111111111111111111111111111111111111111 
  10 11111111111111111111111111111111111111111111111111111111111111111111111111111111111 
  11 11111111111111111111111111111111111111111111111111111111111111111111111111111111111 
  12 11111111111111111111111111111111111111111111111111111111111111111111111111111111111 
  13 11111111111111111111111111111111111111111111111111111111111111111111111111111111111 
  14 11111111111111111111111111111111111111111111111111111111111111111111111111111111111 
  15 11111111111111111111111111111111111111111111111111111111111111111111111111111111111 
  16 11111111111111111111111111111111111111111111111111111111111111111111111111111111111 
  17 11111111111111111111111111111111111111111111111111111111111111111111111111111111111 
  18 11111111111111111111111111111111111111111111111111111111111111111111111111111111111 
  19 11111111111111111111111111111111111111111111111111111111111111111111111111111111111 
  20 11111111111111111111111111111111111111111111111111111111111111111111111111111111111 
  21 11111111111111111111111111111111111111111111111111111111111111111111111111111111111 
  22 11111111111111111111111111111111111111111111111111111111111111111111111111111111111 
  23 11111111111111111111111111111111111111111111111111111111111111111111111111111111111 
  24 11111111111111111111111111111111111111111111111111111111111111111111111111111111111 
  25 11111111111111111111111111111111111111111111111111111111111111111111111111111111111 
  26 11111111111111111111111111111111111111111111111111111111111111111111111111111111111 
  27 11111111111111111111111111111111111111111111111111111111111111111111111111111111111 
  28 11111111111111111111111111111111111111111111111111111111111111111111111111111111111 
  29 11111111111111111111111111111111111111111111111111111111111111111111111111111111111 
  30 11111111111111111111111111111111111111111111111111111111111111111111111111111111111 
  31 11111111111111111111111111111111111111111111111111111111111111111111111111111111111 
  32 11111111111111111111111111111111111111111111111111111111111111111111111111111111111 
  33 11111111111111111111111111111111111111111111111111111111111111111111111111111111111 
  34 11111111111111111111111111111111111111111111111111111111111111111111111111111111111 
  35 11111111111111111111111111111111111111111111111111111111111111111111111111111111111 
  36 11111111111111111111111111111111111111111111111111111111111111111111111111111111111 
  37 11111111111111111111111111111111111111111111111111111111111111111111111111111111111 
  38 11111111111111111111111111111111111111111111111111111111111111111111111111111111111 
  39 11111111111111111111111111111111111111111111111111111111111111111111111111111111111 
  40 11111111111111111111111111111111111111111111111111111111111111111111111111111111111 
  41 11111111111111111111111111111111111111111111111111111111111111111111111111111111111 
  42 11111111111111111111111111111111111111111111111111111111111111111111111111111111111 
  43 11111111111111111111111111111111111111111111111111111111111111111111111111111111111 
  44 11111111111111111111111111111111111111111111111111111111111111111111111111111111111 
  45 11111111111111111111111111111111111111111111111111111111111111111111111111111111111 
  46 11111111111111111111111111111111111111111111111111111111111111111111111111111111111 
  47 11111111111111111111111111111111111111111111111111111111111111111111111111111111111 
  48 11111111111111111111111111111111111111111111111111111111111111111111111111111111111 
  49 11111111111111111111111111111111111111111111111111111111111111111111111111111111111 
  50 11111111111111111111111111111111111111111111111111111111111111111111111111111111111 
  51 11111111111111111111111111111111111111111111111111111111111111111111111111111111111 
  52 11111111111111111111111111111111111111111111111111111111111111111111111111111111111 
  53 11111111111111111111111111111111111111111111111111111111111111111111111111111111111 
  54 11111111111111111111111111111111111111111111111111111111111111111111111111111111111 
  55 11111111111111111111111111111111111111111111111111111111111111111111111111111111111 
  56 11111111111111111111111111111111111111111111111111111111111111111111111111111111111 
  57 11111111111111111111111111111111111111111111111111111111111111111111111111111111111 
  58 11111111111111111111111111111111111111111111111111111111111111111111111111111111111 
  59 11111111111111111111111111111111111111111111111111111111111111111111111111111111111 
  60 11111111111111111111111111111111111111111111111111111111111111111111111111111111111 
  61 11111111111111111111111111111111111111111111111111111111111111111111111111111111111 
  62 11111111111111111111111111111111111111111111111111111111111111111111111111111111111 
  63 11111111111111111111111111111111111111111111111111111111111111111111111111111111111 
  64 11111111111111111111111111111111111111111111111111111111111111111111111111111111111 
  65 11111111111111111111111111111111111111111111111111111111111111111111111111111111111 
  66 11111111111111111111111111111111111111111111111111111111111111111111111111111111111 
  67 11111111111111111111111111111111111111111111111111111111111111111111111111111111111 
  68 11111111111111111111111111111111111111111111111111111111111111111111111111111111111 
  69 11111111111111111111111111111111111111111111111111111111111111111111111111111111111 
  70 11111111111111111111111111111111111111111111111111111111111111111111111111111111111 
  71 11111111111111111111111111111111111111111111111111111111111111111111111111111111111 
  72 11111111111111111111111111111111111111111111111111111111111111111111111111111111111 
  :::
 } 
} 
