# Supplementary material for: Cut-off Scale and Complex Formation in Density Functional Theory Computations of Epoxy-Amine Reactivity
Source: ACS Omega. 2021 Oct 25;6(44):29424–31. doi: 10.1021/acsomega.1c03229 (PMC8587129; doi:10.1021/acsomega.1c03229)
Supplement: Supplementary file 1 — ao1c03229_si_001.zip [file ao1c03229_si_001.zip › Final_structures/Primary/A2E1_A1E2_B3LYP-D3_CC-PVTZ-F_canonical/Amine_frag2_reactant-8_isomer4.vib]

{ 
 s_m_m2io_version
 :::
 2.0.0 
} 

f_m_table { 
 i_j_atom_total
 :::
 26
 m_column[83] { 
  s_m_data_name
  s_m_column_name
  i_m_width
  b_m_visible
  s_m_units
  :::
  1 r_j_Frequency  "Frequency"  10 1 "" 
  2 s_j_Symmetry  "Symmetry"  10 0 "" 
  3 r_j_Intensity  "Intensity"  10 1 "" 
  4 r_j_Raman_Act  "Raman Act"  10 0 "" 
  5 r_j_Raman_Int  "Raman Int"  10 0 "" 
  6 r_j_x1  "x1"  10 0 "" 
  7 r_j_y1  "y1"  10 0 "" 
  8 r_j_z1  "z1"  10 0 "" 
  9 r_j_x2  "x2"  10 0 "" 
  10 r_j_y2  "y2"  10 0 "" 
  11 r_j_z2  "z2"  10 0 "" 
  12 r_j_x3  "x3"  10 0 "" 
  13 r_j_y3  "y3"  10 0 "" 
  14 r_j_z3  "z3"  10 0 "" 
  15 r_j_x4  "x4"  10 0 "" 
  16 r_j_y4  "y4"  10 0 "" 
  17 r_j_z4  "z4"  10 0 "" 
  18 r_j_x5  "x5"  10 0 "" 
  19 r_j_y5  "y5"  10 0 "" 
  20 r_j_z5  "z5"  10 0 "" 
  21 r_j_x6  "x6"  10 0 "" 
  22 r_j_y6  "y6"  10 0 "" 
  23 r_j_z6  "z6"  10 0 "" 
  24 r_j_x7  "x7"  10 0 "" 
  25 r_j_y7  "y7"  10 0 "" 
  26 r_j_z7  "z7"  10 0 "" 
  27 r_j_x8  "x8"  10 0 "" 
  28 r_j_y8  "y8"  10 0 "" 
  29 r_j_z8  "z8"  10 0 "" 
  30 r_j_x9  "x9"  10 0 "" 
  31 r_j_y9  "y9"  10 0 "" 
  32 r_j_z9  "z9"  10 0 "" 
  33 r_j_x10  "x10"  10 0 "" 
  34 r_j_y10  "y10"  10 0 "" 
  35 r_j_z10  "z10"  10 0 "" 
  36 r_j_x11  "x11"  10 0 "" 
  37 r_j_y11  "y11"  10 0 "" 
  38 r_j_z11  "z11"  10 0 "" 
  39 r_j_x12  "x12"  10 0 "" 
  40 r_j_y12  "y12"  10 0 "" 
  41 r_j_z12  "z12"  10 0 "" 
  42 r_j_x13  "x13"  10 0 "" 
  43 r_j_y13  "y13"  10 0 "" 
  44 r_j_z13  "z13"  10 0 "" 
  45 r_j_x14  "x14"  10 0 "" 
  46 r_j_y14  "y14"  10 0 "" 
  47 r_j_z14  "z14"  10 0 "" 
  48 r_j_x15  "x15"  10 0 "" 
  49 r_j_y15  "y15"  10 0 "" 
  50 r_j_z15  "z15"  10 0 "" 
  51 r_j_x16  "x16"  10 0 "" 
  52 r_j_y16  "y16"  10 0 "" 
  53 r_j_z16  "z16"  10 0 "" 
  54 r_j_x17  "x17"  10 0 "" 
  55 r_j_y17  "y17"  10 0 "" 
  56 r_j_z17  "z17"  10 0 "" 
  57 r_j_x18  "x18"  10 0 "" 
  58 r_j_y18  "y18"  10 0 "" 
  59 r_j_z18  "z18"  10 0 "" 
  60 r_j_x19  "x19"  10 0 "" 
  61 r_j_y19  "y19"  10 0 "" 
  62 r_j_z19  "z19"  10 0 "" 
  63 r_j_x20  "x20"  10 0 "" 
  64 r_j_y20  "y20"  10 0 "" 
  65 r_j_z20  "z20"  10 0 "" 
  66 r_j_x21  "x21"  10 0 "" 
  67 r_j_y21  "y21"  10 0 "" 
  68 r_j_z21  "z21"  10 0 "" 
  69 r_j_x22  "x22"  10 0 "" 
  70 r_j_y22  "y22"  10 0 "" 
  71 r_j_z22  "z22"  10 0 "" 
  72 r_j_x23  "x23"  10 0 "" 
  73 r_j_y23  "y23"  10 0 "" 
  74 r_j_z23  "z23"  10 0 "" 
  75 r_j_x24  "x24"  10 0 "" 
  76 r_j_y24  "y24"  10 0 "" 
  77 r_j_z24  "z24"  10 0 "" 
  78 r_j_x25  "x25"  10 0 "" 
  79 r_j_y25  "y25"  10 0 "" 
  80 r_j_z25  "z25"  10 0 "" 
  81 r_j_x26  "x26"  10 0 "" 
  82 r_j_y26  "y26"  10 0 "" 
  83 r_j_z26  "z26"  10 0 "" 
  :::
 } 
 m_row[72] { 
  r_j_Frequency
  s_j_Symmetry
  r_j_Intensity
  r_j_Raman_Act
  r_j_Raman_Int
  r_j_x1
  r_j_y1
  r_j_z1
  r_j_x2
  r_j_y2
  r_j_z2
  r_j_x3
  r_j_y3
  r_j_z3
  r_j_x4
  r_j_y4
  r_j_z4
  r_j_x5
  r_j_y5
  r_j_z5
  r_j_x6
  r_j_y6
  r_j_z6
  r_j_x7
  r_j_y7
  r_j_z7
  r_j_x8
  r_j_y8
  r_j_z8
  r_j_x9
  r_j_y9
  r_j_z9
  r_j_x10
  r_j_y10
  r_j_z10
  r_j_x11
  r_j_y11
  r_j_z11
  r_j_x12
  r_j_y12
  r_j_z12
  r_j_x13
  r_j_y13
  r_j_z13
  r_j_x14
  r_j_y14
  r_j_z14
  r_j_x15
  r_j_y15
  r_j_z15
  r_j_x16
  r_j_y16
  r_j_z16
  r_j_x17
  r_j_y17
  r_j_z17
  r_j_x18
  r_j_y18
  r_j_z18
  r_j_x19
  r_j_y19
  r_j_z19
  r_j_x20
  r_j_y20
  r_j_z20
  r_j_x21
  r_j_y21
  r_j_z21
  r_j_x22
  r_j_y22
  r_j_z22
  r_j_x23
  r_j_y23
  r_j_z23
  r_j_x24
  r_j_y24
  r_j_z24
  r_j_x25
  r_j_y25
  r_j_z25
  r_j_x26
  r_j_y26
  r_j_z26
  :::
  1 16.277368413631 ""  0.648182230543189 0 0 -0.0247990046696782 0.0190044581312743 0.00793425613915884 0.0465644198872152 -0.00566576905194706 -0.030394147893863 -0.0858295904652851 -0.0680923393230457 0.0401054834470192 0.0145076055232666 -0.0310056562574591 -0.0141964823508457 -0.0639009355656129 0.0789859541308455 0.029156300064748 0.0908903717974371 0.0571897331295401 -0.0523262799473626 0.0839652620023242 -0.0660617231541436 -0.0517035059887916 -0.126458906820007 -0.0951867638122288 0.0603730467454915 -0.0415428422741617 -0.130751602485705 0.0266054746761139 -0.134398298510411 -0.0431454620458413 0.0587794926784769 0.0676467767192081 -0.0410327108995795 -0.0418878830848013 -0.0231611810797297 -0.0972397039053903 0.00399059300365418 -0.0254476371290857 0.0258844775930171 0.00760768872310223 0.0605558511959558 0.0989699505595581 0.0253867586302207 0.0634409811039993 0.00901359372836466 0.00425835122799268 0.0228789905873724 -0.0204399309202466 -0.00441110319842937 -0.106946865581687 -0.0517427393726638 -0.0163935500871703 0.146941850865375 0.129329122608067 0.0370033667576914 -0.00850990390034509 0.164753906832283 0.0408335520889537 0.0852732600011392 -0.0742071405310772 -0.0145212380730224 -0.146129960671976 -0.0493045631873706 -0.0185222893109103 -0.152812426654317 0.0114516961247895 -0.0161292254241392 -0.117550128669608 -0.140492209425206 -0.0237457038278206 0.0146204798838946 0.0481789216838998 -0.0130738003068838 0.0445673418543556 0.094332565522831 -0.0302922157095704 -0.0193538936125398 0.0651971500673533 0.00322136585323917
  2 34.8372554092544 ""  2.70470030540721 0 0 0.0273623546004319 0.0304486289709976 -0.0355749290730636 0.00782436379344792 -0.0172417254165363 0.0544832608806507 0.0499132846041004 0.062770477030969 -0.0479170702423367 -0.0543897392587287 -0.0863090714277491 0.076407733186464 -0.00876875855777099 -0.00399978903114531 -0.0879759378545777 -0.00447133247473114 -0.0291995682375693 0.0527889601804135 0.0541754641497726 0.0109714531739966 0.111537004143551 0.0281136238907476 0.0312159153741192 -0.0507448056494021 0.0726069905585602 0.093947077898042 -0.00496259811919117 0.0639223444574332 0.0884608201132122 -0.0978511100789551 -0.0664142781698628 -0.121442299082282 0.137690209066524 -0.0441207938195467 -0.0810689687413747 0.0887989435102474 -0.10170610502739 -0.110552326630169 0.0199221150900907 -0.0269495040625666 -0.0199396612672625 -0.0142530013855656 0.0135883533802118 0.0235703408486252 0.0455474071554063 -0.0426863116108806 -0.0464514415705671 0.0146424403952503 -0.0471863063984493 -0.0399069869556508 -0.0498556675899412 -0.0418172656884366 -0.0462164853580404 0.0195047264941518 -0.0160969072979807 0.00585738436005611 -0.0845564613455087 -0.0684999889675765 -0.0911274588926216 0.0706121148169217 -0.0897406657601034 -0.0905960829557396 -0.0814988550653546 -0.0219206032584531 0.00566477073862803 -0.102459959983789 -0.03371298556834 -0.0290770704000053 -0.0127228855465166 0.0688477354432514 0.0850173559669447 -0.0415711323487501 0.0774728504486448 0.0916077548223852 -0.038215897294027 0.0540459754303867 0.10890635367464 -0.0605178940280694
  3 53.0894880786712 ""  1.05169733733666 0 0 -0.0415986290789248 0.0164419846526924 0.00789226912998825 -0.016228240040077 -0.0144063742616403 0.0268211007813948 -0.0687059409757761 0.0585256498782165 -0.0725721004798473 0.0667752870789604 -0.0622978641465549 -0.0698997651682665 -0.00583884673073995 -0.0226481544214344 0.00119611740561141 0.000191240980674679 -0.0588011876847517 0.116125199376822 -0.0770665681356283 0.04262942398883 0.0281090321156177 -0.0338536019676614 0.0383842332272427 -0.125704698896532 -0.106332772617523 0.0945226628807704 -0.0747933399150575 -0.0862511631892287 0.0753238367913659 -0.0753706798777813 0.0735943597183753 -0.0887993815017603 -0.0364175290583399 0.0597907254903855 -0.0028652795471804 -0.163064829713252 0.132272451797758 -0.132706568375783 -0.0849949889598165 0.0310195620022527 -0.0264671650540234 0.0334512211815097 0.0267962018309626 0.0173071642995029 0.0398355794507786 0.0359718623905878 -0.0287655091196314 0.00836959162009289 0.0498913030364196 -0.0185459687673722 -0.0493220670138132 0.0287313836295476 -0.0495272810492914 0.0707930781527084 0.034475779542559 -0.0157958015519199 0.00536399643323863 0.0345573665178119 -0.0525597842560359 0.0280197500901236 0.0845276446265091 -0.0500972112414541 -0.0635922762568229 0.0349261265075532 -0.00545919323824146 -0.0438815405127348 0.0415740248780622 0.00716164722310313 -0.0814940897835503 -0.0835831280253422 0.0548685551586501 0.0762776740598729 -0.0791066621170675 0.0133384988773796 0.130797412875041 -0.0803134227205827 0.070006465662292 0.0492392082671885
  4 68.9488753766691 ""  1.37911219704342 0 0 -0.031680779966358 0.0279681146007779 -0.0223717646406841 0.00205999409987861 0.00874566565632259 -0.0301827151664403 -0.0631334646572239 -0.00339868714337717 -0.0216269760396874 -0.0386613658757983 -0.0154594198391437 -0.00597263016496903 -0.0478729374161331 0.0471271255450783 -0.0180043966748417 0.0234194494300434 0.047532004270895 -0.0530591669622 0.0391326802031477 -0.0265894712670023 -0.0313850484105538 -0.0727748632030729 -0.0173395193284499 -0.0229808812469202 -0.0527811113221224 -0.0238512938898012 -0.0294584450799435 -0.0885664405037054 0.0103240290715079 -0.0126304231160595 -0.0029084663595317 -0.0260959668696252 -0.0188571755308159 -0.0634282498221539 -0.068051628644483 0.0180228248928632 -0.0813766279851246 0.0280230117785866 0.00175355656605061 0.0061476673145739 -0.0425330481782991 -0.0937291406141327 0.0942697054684736 -0.0360710729161481 0.00945255180034836 -0.00807476698401978 0.0048823104872217 0.0576365636035991 0.0499031081650381 0.0109888090782405 0.13184323503747 -0.0718157286248728 -0.0394015309434266 -0.155928573513921 0.0650669263181564 -0.0742048355190449 -0.152886498627422 -0.0977283938119241 0.0402910751104752 0.10454417088378 -0.0593339347462938 0.0246431151318868 0.129577055088328 0.149792069621357 -0.0150077947434228 0.0573378056391273 0.0947932891149283 0.0280690601441112 0.262253249907351 -0.0150825375341244 0.0469186520895623 -0.0249696746689219 -0.0219224102325181 0.0407114551890842 -0.0260706474845698 -0.00476071034943215 0.0492456557612128 -0.0410145680698595
  5 95.7252244558551 ""  1.17443439708603 0 0 0.000480355059036946 0.0210226444266972 0.0769848206128043 0.0179024150166992 0.0161682242688025 0.0686630073626702 -0.0171121632757595 -0.00135394204245871 0.0844220160138943 0.0765101463245029 0.0105544054702093 0.0150729259153715 -0.0117154875139909 0.0366494891537311 0.0812051528791587 0.0285893456275199 -0.00247123705718281 0.112106550537562 -0.0227076782164108 0.0365086734088386 0.0552732257707576 -0.0470417735372925 -0.032833836444285 0.089820332707729 0.0142311297083415 -0.0142323667817167 0.0994654440589342 -0.0351012242296005 0.0263184594784001 0.0649850910335408 0.0727571502461337 0.00691096128107078 0.0234462073358553 0.077401303109237 0.0508048808629243 -0.0373595578289904 0.126326127476949 -0.0293022585716809 0.0159426012285901 -0.0388556658679031 -0.0312924935099109 -0.135389733266745 0.0149344308601577 -0.00947165465852947 -0.0684563602701292 -0.0507643496605988 -0.0186317435417111 -0.0583452311143312 -0.0252613098564665 -0.0143114235994847 -0.0452005719549026 -0.0806007273204247 -0.0395867964452711 -0.152153948041675 -0.00561809756034716 -0.0384969726586456 -0.18683124157449 -0.0989777704684065 -0.0181411621442355 -0.018997390335695 -0.0576787411496587 -0.013489065257037 -0.0476400361553303 0.00985249948614246 -0.0244308087600249 -0.0696850234454669 -0.00936438522929009 -0.000752890298545618 -0.0014070507424036 0.0153184478210145 0.0271325868594355 0.064316975803107 -0.00459718199196866 0.013226279352736 0.0557937206839336 0.0361355345030987 0.0291203809838689 0.0349369803805884
  6 111.325779638211 ""  0.526193266764079 0 0 -0.0375909892937616 -0.000558701715052387 -0.0165308776043997 -0.0923888883007948 -0.00301299440110676 0.0409448060789626 0.013735780280153 -0.0218498517019948 0.0683652346507923 0.0386271349586076 -0.0137598893534751 -0.0813729491640296 -0.108495474681926 0.0110584338132432 -0.0558669161421692 -0.127526245511768 -0.117797875332129 0.152696478625714 -0.198992102762686 0.116595378209147 0.0589515658823054 -0.100401217365973 -0.0814447346937848 0.138759223001526 0.137284975597256 -0.0338735173819427 0.158529367086375 0.0399330780804891 0.0276066188716237 -0.0272476011695077 -0.0861991429640544 -0.0281967252190051 0.0392937580466031 0.1243638646158 0.205071651433016 -0.213523346538466 0.181981531176199 -0.227590663827506 -0.167859834001809 0.00589390388515909 0.00631761511562149 0.0203219458272075 0.00678345996252445 0.00366603904705244 0.0218623000830228 0.00524430223511656 0.0081582253642565 0.0251832063839386 0.00331278357667227 0.00779977562849208 0.0280480717141541 0.00318826472340623 0.00732447743220681 0.0168179335634171 0.00623419747727111 0.00443534394534621 0.0234271685281934 0.00273432436641588 0.0102145784291097 0.025701891245338 -0.0386289657743778 -0.00131052765120009 0.0193328221680501 0.0287213324517101 0.0212434492165971 -0.00456929270900731 0.015912906546086 0.00311917436618517 0.0672961006404412 0.0487874719818224 0.00905148794318866 -0.0975493546040112 0.0675618162690528 0.0825886754717596 -0.160424430659854 0.0189046161527061 0.0183037340772511 -0.0744980256587911
  7 134.767392356206 ""  17.1351275527433 0 0 0.0042111697956052 0.0513227238914959 -0.00306842533228776 0.0261067585424484 0.0182556836525772 0.0224464960129519 -0.0101241371189415 0.0426514517368132 -0.0079320728261147 0.010333545035948 -0.0433869282505894 0.0085255772504091 -0.0154878150752833 0.0543530485182203 -0.0150554758654118 0.0428620667580534 0.022723742970658 0.041861061768274 0.0445733669864775 0.0248047589774037 0.0413409897846911 -0.0313080309526825 0.0140853149536456 -0.00942737960499126 0.0122422178478926 0.0401795056944462 0.00839315431977809 -0.0219461180603124 0.0653513792334684 -0.0256028154675969 0.0199181277865364 -0.0753442840232465 0.0475297877434345 0.0034630130149757 -0.0385349722462576 -0.0103757702184269 -0.00653853438073009 -0.0652801448977743 -0.0235790709777197 0.00880142178468598 -0.0167796020545152 0.0475578165741872 -0.0883509765870861 -0.11321412478557 -0.091734480632314 0.0370443449499632 0.00728067495833746 -0.0448768815629201 0.00306381634261621 -0.0152193970218976 0.0725285216873741 0.0652123750601887 0.0374431955330155 -0.00357058858219477 -0.0321562269850272 -0.0502700193440107 0.192771315784723 0.11637786824327 0.0794262016569902 -0.166577936808984 0.0424824797555733 0.0778533334728484 0.127260362821037 -0.0436240923624139 -0.0671323904820128 0.14811577885622 -0.0176800169475586 -0.070061762264305 0.0261261633765122 0.0181439347412583 0.0734694237064749 -0.00659755845663344 0.0593274837866588 0.122217992867814 -0.0119831920584772 -0.0334640252816792 0.0787813752380609 0.0470309415783483
  8 232.677325316399 ""  0.106554600106267 0 0 -0.0193715569901719 -0.0224384108334213 0.00433050241468086 -0.0451516793365269 -0.0228704451039948 0.0312383590674602 0.0217261188389911 0.0224479197584757 -0.0056445211121799 0.0226511795367503 0.0117640111294958 -0.0170615080561202 -0.037620701650143 -0.0528668837600284 -0.0331753651476936 -0.0471249756717985 -0.0506952939242045 0.0693996829176182 -0.0919221886693436 0.00476451526524472 0.0183888858324828 -0.142177267885156 -0.163821672912911 0.0130422424361043 0.199162957825235 0.0853789766402333 0.187243037167195 0.0366069624468057 0.17400889294525 -0.22726192190044 0.374593226948505 0.0523521900995264 -0.356942539345883 -0.231537315145269 -0.34304611281788 -0.017717491499908 -0.00780818377825034 0.370989543382653 0.282145482420629 0.00264378311287299 -0.00161974828887614 0.0082201726903885 -0.00616217085434292 -0.000567733155780661 -0.00112233009340058 0.00551243268191795 0.000307957713325363 -0.0026592352622716 0.00186160062550757 -0.0010914163950634 0.00101740667489596 0.00563958741535185 -0.00229902382695234 0.0114906425583409 9.28450440206901e-05 -0.00211226945889297 0.0144254603785617 0.00986886168598125 0.00223591180088011 -0.00779503226152585 -0.0589590013325847 -0.0101851456476147 -0.00929722651271991 0.0350215204907371 0.014786357103543 -0.0396585290634323 0.0199150420311103 -0.0107034061856673 0.0582001194360366 0.00992056540809635 0.00282430198193056 -0.0107323562114362 0.0350920802151595 0.0414755126411239 -0.0251314892589975 -0.0182913294031145 0.0202501640111947 -0.00190740571749569
  9 241.084417066462 ""  0.126993809482275 0 0 -0.00113934277703805 0.00960896605921554 -0.00443873461281876 -0.00153598491811423 0.00729885844792759 -0.00331120104704063 0.00539714817021886 0.00401463149316338 0.0090893291981456 -0.00563268974952317 -0.0101940556149576 -0.00875777210117636 -0.00822855360042769 0.0137932758211417 -0.00614494514021841 0.00322832802097774 0.00979943134246277 0.00042692819104838 0.00278201524559916 0.00579101977635497 -0.00136761361232886 -0.0607413023883768 -0.0568206157442385 0.0284313517667427 0.0774817476777564 0.00679726893293272 0.0694523147339128 0.00442813721745782 0.0548202657835641 -0.0588981312740365 0.0261870251527624 -0.019754700926517 -0.0202529300268588 -0.0288380203807884 -0.0391149699504025 -0.013267475976574 -0.0179570020038491 0.0115984272962307 0.00175987162130322 -0.0155526706848677 0.016481149374936 -0.0343659413545214 0.0357572350439759 -0.0202124290080642 0.0179656887160394 -0.0363905386674784 -0.0108876343324547 0.0364349789154222 0.0035237707771209 0.00336302183539511 0.00697681156694718 -0.0204050205779553 0.0327847165318004 -0.0649937037149483 -0.0139034555816191 0.029733468255639 -0.0612723149696638 -0.0556655163701216 -0.0151874863566086 0.0562981519871797 0.555169767766474 0.0823828369023411 0.0986352435159876 -0.285936888127155 -0.13956676134935 0.363639063665983 -0.157641190476233 0.100187978243912 -0.507141434395754 0.00147390002040227 0.00112250791123118 -0.0128033830573634 0.000995700657696961 0.00447519805510517 -0.0166164950087304 0.002253257852096 -0.0109151301446341 0.00470027689871675
  10 276.324752179847 ""  0.367085559554312 0 0 -0.000942975522627098 -0.0493300615694025 -0.00984427792635213 -0.0480455249452197 -0.0560090681929346 0.0584400902500799 -0.0518782698897075 -0.0492192995161565 -0.0684667678095175 0.0373882152279435 0.0793772110067758 0.0463623249184695 -0.0509677470182979 -0.070057784983302 -0.0613114239895487 -0.111315277638672 -0.140248896930804 0.0844733609629698 -0.123969590638609 0.0282022038855421 0.0700328414082264 0.15221471136763 0.114070483654956 -0.147018699540924 -0.278826322254113 -0.0696888433342354 -0.267161309200513 -0.0883534274572166 -0.181861815985259 0.1505073018367 0.0327240389206712 0.169224035532052 -0.0803467325298777 0.0398684333417399 0.0759081741762765 0.0534797941310463 0.12249906779352 0.134443830211395 0.157624655112566 -0.000402736234683039 0.000521149166833593 -0.00210027032500932 0.000295606902241359 -0.00927531040738526 -0.0039484168573331 -0.00103265096541573 -0.000698499086912467 0.00129957629578008 -0.00145102528215489 -0.00141704839404788 0.00854683816613116 0.001507835367883 0.00600487399463451 -0.00993506078082344 -0.00153490832795275 -0.00159142000548959 0.00318344309517936 0.00169640343542215 0.00444697744289223 -0.00488092476489528 0.0742070818587317 0.0188784566171612 0.0263619969665593 -0.0440086740901323 -0.0218404715257246 0.0603508536277519 -0.0246801808896027 0.00425823597494238 -0.0633344155516637 0.0690419348345904 0.0561725807647277 -0.0189239243911624 0.110774988938506 0.100105476869161 -0.0179635390118186 0.0143755453654743 0.110624992678941 -0.0361224756280072
  11 294.166346932058 ""  0.474502750804186 0 0 0.0190443488276224 -0.040818765645996 -0.0150361637512685 0.0136269744425916 -0.0317520470771457 -0.0191834867189404 -0.0256054901655931 -0.0461263221480743 -0.0682568235280027 -0.0032458781960734 0.0783158017203955 0.0454219766702835 0.027527029465452 -0.0531747417907885 -0.0192691680020371 -0.0176291027269876 -0.0281808021804499 -0.0715967397636294 0.0147615369954376 -0.0445404809360125 -0.028545918498625 -0.276688967262035 -0.347199311066705 -0.046606503116175 0.250466277163344 -0.0155368491682349 0.179117375465205 -0.0854840353183178 0.210212542177041 -0.352009587011689 -0.220114027718649 0.134562089723828 0.136696606031237 0.1488510887082 0.251425954933447 0.0940296068311861 0.0426415563123312 -0.0569593853161236 -0.0422953512916817 0.000188571234404309 -0.000628839235773648 0.00196124727500047 -0.00358085645063081 -0.00192767264478394 -0.00261639715960974 0.0011115848199528 -0.00338442073517835 -0.00394226301246901 0.00481689279049985 -0.00355183086750298 0.00139989096624023 0.00493428713809256 -0.00043578641958787 0.00485917003097572 -0.00339022782716825 0.00293555782517592 0.00255131090872428 0.00337026275366616 -0.00132409017193535 -0.00744263261000368 -0.00915269617313997 -0.00129128041797281 0.0014314889633556 0.0154942389934054 -0.00613271594042625 -0.00647988054938927 0.0102147994536832 -0.00326936194014752 0.0176628410818559 0.00175174644182222 0.0287831699552911 0.0496927171685484 0.0901203825039425 0.083013407075368 0.0948296026296564 -0.0817491919889223 0.0774552286205139 0.0804013607825318
  12 377.265610534193 ""  15.0557824678462 0 0 -0.00119913270348251 0.00350367519910689 -0.00467068971048988 0.00200327164333 -0.00141548415635064 0.00210267811119595 -0.00786373586880396 -0.00346100886381808 -0.00302297033488474 0.004375899106985 0.00311785866341413 0.00341830464945453 -0.00663105427613335 0.000638070426413427 -0.0101978398193013 0.00108589357465407 -0.000421280989580283 -0.00142015964800815 0.00067504898204985 -0.00126422834747133 0.00157271384984186 -0.0324424370393187 -0.0269300661704462 0.00315932706772761 0.0213179640476951 -0.0101038940741812 0.0149145006344411 -0.014063211041672 0.0143101967122698 -0.0207929670887224 0.00104278249146073 0.00656752836284435 0.00118557999581222 0.00709596192505619 0.00602521124398777 0.00394657819434557 0.00879412846946405 0.00213976418600129 0.0059920276957272 0.0272972893306672 -0.113676499149932 -0.00305523460147643 -0.00884051107482448 0.106530419167897 0.0066279836472353 0.0808327686277729 0.0357120609958533 -0.0526957654004136 -0.0701727332286673 -0.0174392570660321 0.0445078717841679 -0.12637854357056 -0.211244457990771 0.045661593802659 0.149599857510383 -0.219780150853795 -0.0541680943222742 0.0713314750969145 0.0269865291863723 -0.0412247408680405 -0.067505897039312 0.150787921353666 0.139482917709865 -0.220332560043852 -0.0343113001600772 0.191402896106065 -0.120368283856355 -0.247088279233995 -0.0378472107713772 0.00324377990988162 0.00923016349776977 -0.00553888999981508 -0.126326922582876 -0.151264985840465 0.0239769711273536 0.128343876603694 -0.00883120978522729 -0.134136028436029
  13 393.487973719793 ""  18.8629182432407 0 0 -0.0107098591081501 -0.0407320792861116 -0.00711729352833963 -0.0276917136736416 -0.0274633422944206 -0.0500905438844547 0.0726741356105241 -0.00797442102167457 0.0397818072630064 -0.0423513558012811 -0.00791925464614656 -0.0504499260991399 -0.000104629829223955 -0.0469186348328767 -0.00545981360038179 -0.022723669836303 -0.0131814923021155 -0.0615031479311353 -0.0313999520268364 -0.0520002765694395 -0.0732410311185493 0.125368220624035 0.119407830362956 0.0894851052669128 0.0165471286866334 0.0100046391355546 0.00893362106765943 0.164369811167507 -0.112594314089246 0.0850336452704286 -0.0408691282623471 -0.00403775053539217 -0.0579652659278613 -0.0416363787689281 -0.0184100658184797 -0.0324233940005958 -0.0544091765393106 0.00590831372193752 -0.047020677059033 0.0040028983453294 -0.0225257131373548 -0.0177612147352823 0.00718856597148811 0.0410879979384708 -0.00318369682920782 0.00898713462147897 -0.00355741582913925 -0.0238432974538561 -0.00719187975718896 -0.0154084513503577 0.0158760505157521 -0.031445167158696 -0.0532428152922962 0.00632865795901231 0.0278395767214928 -0.0335044727477698 -0.0460221159536992 -0.00413316708812745 -0.00918239466434792 -0.0100018060471261 -0.00265244199494129 0.0480199069840856 0.0517848719840418 -0.0259251740250808 -0.0555689543229957 0.0591102194966825 -0.0138958706384245 -0.0571105200321997 0.00921816085443885 -0.0108670638472702 0.0395745715439547 0.0592921951474594 0.345259577648061 0.408082089514422 0.0643076963021458 -0.34613133884262 0.157637222291851 0.300668093167728
  14 420.818166264887 ""  7.65107565659044 0 0 -0.0543889779324584 -0.037318267314335 -0.025074289738373 0.00724526040611086 -0.0827723962599961 -0.0403081920045171 0.0492118044719159 0.00964915714981324 0.0455025008198553 0.0162977030349943 0.00993275360442462 -0.00167530405831554 -0.091615121532026 -0.0550437134746008 -0.0674340877153382 0.0544133077362254 0.00209241903904246 -0.0914736800480042 0.027169699158714 -0.164631051491081 -0.0921650899686122 0.0441128151747181 0.123332451402538 0.143290866630381 0.0739395966767682 0.0411167697559521 0.0887858439077334 0.193286964232306 -0.0857471945116629 0.0216069450201304 -0.0570786524997803 0.0831830132421484 -0.0496399289521225 0.0738802882126462 0.0459058458413586 0.0589642560493326 0.0507496014649572 0.0227668981962373 0.0354302877706098 0.00449704368281036 -0.0203226824128159 0.00626934828271547 0.00969202197651947 -0.0675943383148955 -0.00167525625998558 0.0143466301974003 0.0383487139249907 0.0515953755551702 -0.0317419416871939 0.048657991384542 -0.0320397108831064 -0.0304895024851987 0.0190398305925075 -0.0871397626778643 0.036784106727613 -0.0835922662480828 0.0610357442350923 0.0249821202091495 0.0592753851889479 0.0261306471905498 -0.0333441338950181 -0.0609965772123505 -0.0936735450016495 -0.0694974001510793 0.168547581282121 -0.0767405745521364 -0.0474335425065052 0.0451414066151412 -0.0785956278881646 -0.0285201960725054 0.0981150228135996 0.017549383894637 -0.188126664624981 -0.174559771447191 0.14476948858691 0.115615840110081 0.126440945351175 -0.211240456386977
  15 429.926030529866 ""  14.2585836788107 0 0 0.0341803229566164 0.0158626027218696 0.0136546281786823 -0.00692586290652726 0.0463212570157145 0.0181129322502692 -0.0192256853553349 -0.00969872520364904 -0.0247407604144015 -0.0149312814207692 -0.00558538700055677 -0.00446458058470507 0.0618771863224786 0.0235914008575249 0.0404319313124016 -0.0372580479983396 -0.00600472412467509 0.048015435903523 -0.0208586392453459 0.0952348668261066 0.0475899365472186 -0.0155385359979222 -0.0681804917299254 -0.0758487302568674 -0.0334626382351833 -0.0281345677772716 -0.0499758199979034 -0.0973573663414589 0.0394317253172088 -0.00748026389610783 0.0280918243863827 -0.0490841700439338 0.0243814708351342 -0.0486771100578375 -0.0280262089792926 -0.0379612489587689 -0.0377276109468709 -0.0122362834645609 -0.0273689242438802 0.0174679238683142 -0.0650897025154826 -0.00213650839805527 0.0301681632858182 -0.0664276768973778 0.00271810933709523 0.0447467584736709 0.0736983765262866 0.0732606074589905 -0.0716588596105981 0.0788662474466159 -0.0543381932843804 -0.0994641847382836 -0.0352419261300024 -0.143234064564702 0.105306693767915 -0.199042997760329 0.068993660933535 0.0462421264576154 0.098645473150231 0.0498446007180262 -0.10180423150564 -0.0678929812919055 -0.139236184641964 -0.151313741594749 0.265140797532073 -0.104701300036864 -0.102230697396396 0.0122307380497777 -0.125519971600733 0.0128718249594638 -0.0503109557014813 0.00370994481626064 0.161929582826165 0.162080371907295 -0.0646294458585918 -0.120753732362213 -0.0491937066676891 0.171638465176834
  16 441.157001065778 ""  10.1664782821053 0 0 0.0874895033731095 0.0163567632051276 -0.040154329517106 -0.0469568377174595 0.0641291042956729 0.00225945489168835 0.0371755383524811 -0.0942828961818157 -0.00823712083861621 -0.0644929730574437 -0.00667263692216434 -0.0547961304190263 0.120385830534528 -0.00442741564137216 -0.0299765018867802 -0.149319128947327 -0.0829116393039869 0.0565690255542157 -0.111437853104526 0.203691685080052 0.0696321687803385 -0.0252093633578097 -0.107441525057216 0.0453053289909942 0.105763154310629 -0.247272962336352 -0.0736974269639119 -0.0512567508088691 -0.093100212399443 0.0834710555898988 0.0422525738045067 -0.0809254025982361 -0.0324019315331668 -0.142019298877612 -0.0744724021151211 -0.109901376883498 -0.105070703241633 0.0105372528146287 -0.0683594537045139 -0.00381569358179951 0.00992241026498243 0.00396455763083674 -0.0059490084023161 -0.0120616115099409 -0.0029800576246364 -0.00666696284005178 -0.00432513491072349 1.29995816663182e-05 0.00708477674682716 -0.00115525447251194 -0.000947945905709854 0.0173715187381302 0.0201136746139013 0.00299587476535585 -0.0153960928031435 0.0214062076784685 0.0074452826796488 -0.000616714759715116 -0.00223414612852713 -0.00599052176943187 0.00362071706247731 -0.0105763209606455 -0.00656402217395619 0.0186901059080281 0.000953113723254859 -0.0123233854026301 0.0126082326909007 0.0160288904581216 0.0100969908460229 0.0164849520504124 0.0678086034546496 0.0802133618005898 -0.109615224979063 -0.206207498317241 0.249110259437099 0.137722860545453 0.0769471603193342 -0.0869673928618398
  17 504.278980539979 ""  18.0115955839027 0 0 0.0163640706480077 0.0554050961942798 -0.111184426659872 0.0306558545205087 -0.000538446791914111 0.043584402154891 0.0343329897101247 -0.0478181760424614 0.0006742124644266 0.0623320160743637 -0.00283149753924927 0.0738229649535014 0.0343511489409603 0.044011205468543 -0.108160867368987 -0.00509779957007461 -0.0879902654743002 0.115282953240985 0.0352020661677336 0.127751614519772 0.149067567862927 -0.0570515186988735 0.0242788182533115 0.157284232069353 0.143788039823408 -0.208167253440878 -0.0372946990803651 0.0474316016268995 -0.115236975598238 0.0782763419923648 0.0524915374488673 0.0419471536332659 0.0180820670177234 0.0715894642333503 -0.0115132022141006 0.103230340047539 0.0761030488832114 0.0377216424983111 0.119414439003598 0.000600528028978295 -0.00403802464580645 -0.0043541079436662 0.00522930385303784 0.00793414325979558 0.00105615257467699 0.000619835760676947 0.00095779668250407 -0.00171758945609034 -0.000461413235983663 0.000339079765252469 -1.17323036745932e-05 -0.00855546490631191 -0.0101540219784788 -0.00146845287255117 0.004629278481571 -0.00574495594623868 -0.00948522617241246 -0.00498005137305792 -0.0027814418494822 0.00538533293622768 -0.00970779417475241 0.00385067011604324 0.0010942584172806 0.00122818116657652 -0.00620085582703045 0.00237994016127885 0.000550857446257656 -0.00634915343152091 0.00617383885889562 -0.138500488964762 0.00230290528462014 -0.0554716531331964 -0.0380145907727749 0.0510300236697741 0.014178330377667 -0.222445097152852 -0.0519434129579062 0.130851411523287
  18 758.206631772857 ""  7.64627689252078 0 0 -0.000975400272720051 -0.000164330948766059 -0.000597655557737931 0.000665462383701092 0.00159709907468804 5.05619208414297e-05 -7.07677481363208e-05 -0.00122915490450519 -0.000884950002684681 0.000717137623734645 2.87359021382942e-05 0.000613090417408889 0.00204598944673456 -0.000472918648153488 0.00128516764725032 2.90814747265202e-05 -0.000380874418199205 0.00189303348600566 -0.000733312061495429 0.00374155380278975 0.000774722388971276 0.0019319068070895 0.00228923211355072 -7.85117720394114e-05 0.000900260406699647 0.0001316090027752 0.000392081814594573 0.00265231307968673 -0.00312117501314975 -0.00107000677986664 0.00142991894341103 -0.00163396852035627 0.00248318603779207 0.000141695517732942 -0.00131989879451961 0.0013170020688766 -0.00162525804923758 0.000199538171856993 -0.000950462313126947 0.0665451809306725 0.0536535378006101 -0.0983773532266064 -0.110328652385853 0.0527047770706376 -0.024860975064362 0.03526967780476 -0.0099429477159569 0.136759631950087 0.0346218341664359 -0.0915787874422945 0.0214500488763846 -0.0761922903167835 0.0381859806568648 -0.15966078172914 0.104391432899013 -0.0711798028878237 0.0341548653975682 0.0935040273801686 0.08277283113342 0.00272797099651479 0.0431182508004475 -0.288994647588142 -0.086508692557975 -0.0292539438396231 0.0798972927471366 -0.0355886720189694 0.00079829779282272 -0.109082637039674 -0.0744784282526045 -0.00144834457962139 -0.000719182330052274 0.00112247775496172 0.000568747842271623 0.00476610393688326 -0.00343599443040066 -0.00112170063441936 0.00492317750019117 -0.00695300236738328
  19 781.212341814563 ""  1.82987108893753 0 0 0.04154074483137 0.0353233258681435 -0.0315543710553849 0.0356349248867014 -0.0855833766044338 -0.0674447687121537 -0.0599731172714427 0.0741979872470249 0.0451506804636665 -0.00366813042573932 -0.0144176806756062 -0.0359943382773772 0.0797118878395237 0.0640700598054961 0.025291509646315 -0.0740413491737229 -0.390065869677972 0.213131116996652 -0.204654711771463 0.254249534820644 0.0331712984998068 -0.107946950768934 0.0942146059101058 0.110324701207996 -0.0113427563795742 0.0176743271535584 0.0399684095946208 -0.0690154180381385 0.0607795256858623 0.0748599899700356 -0.212139049990081 0.120970302771434 -0.0674699468544206 0.129672108293591 -0.073784673607522 0.300421188611939 -0.181593702609086 0.141433411441351 -0.0241317803928269 3.88134373611241e-05 0.000418178793055121 -0.000376913397594508 -0.000309446339218043 7.83317281461961e-05 -0.000134982631621629 -8.79101185359656e-06 0.000353506804085886 0.000398279372423146 -0.000126394829784453 -0.000233502790935274 -0.000990666608936231 -0.00105794512371863 0.000888001707007577 -0.00191740272958205 0.000999228459376035 -0.00148518070220671 0.0013332688886122 0.000744098826493322 -5.10755284352041e-05 -1.11246042785507e-05 -0.00167547383382769 -0.000866574075351043 -0.00146886964186658 0.00102692628295878 -0.00168237229409489 -0.00088320650081593 0.000625894575928975 8.58932320386889e-05 0.00120093543064844 0.0305313858964843 -0.0236531207287838 0.0228608305227605 0.022695711101325 -0.0255352725221125 0.0136769901134906 0.0486843157746654 -0.0532571868528532 0.0482929032795742
  20 828.527707677837 ""  2.47530935663457 0 0 -0.0624517345879529 -0.0676352243968518 0.0386074234670013 0.0502155526177581 0.0809408703531779 -0.0226119255629004 0.018324557896559 -0.0670323688142803 -0.0206311755244956 0.0524078497840381 0.0179907766331763 0.0137100115429786 -0.0919490963503281 0.0289369044052844 0.0863576868100795 -0.00153574106931488 -0.125367535536611 0.200851845164288 -0.228524151480056 0.258769686588811 -0.0764039572875802 0.131402087264031 -0.00954325527073044 -0.0911650049278264 -0.0669403535589537 0.164138985018331 0.0907184318301063 0.185810987849926 -0.086172516824069 -0.173838113961571 0.043921288700468 -0.136135714957884 0.245980243358029 0.0225432686038979 -0.161302122816566 0.202728643248757 -0.289302634962759 0.0715649442708097 -0.18276532477601 0.00015973853158633 -0.000635423008453672 0.00155750587000258 0.000526630499517337 -0.0011413335317858 2.09430420562288e-05 -0.000818893574492155 -0.00137380170945726 -0.00147423040432481 -0.000554064109682485 0.00127074524911202 0.00188518247055227 0.00412298511907084 -0.0014621398450539 0.00594444055100258 -0.00100612896626437 0.00273773600995683 -0.00195708471220155 -0.00199740084932126 -0.000647082641281097 -0.000736051731586885 0.00475227756006986 0.00333427498615505 0.00348836209369478 -0.00107971683915582 0.00413793251150971 0.000235329243899874 -0.00135768553470447 0.00417984828208594 -0.00175029126137589 -0.0253397864645225 0.021249259135544 -0.0185461172246142 -0.0247786898981341 0.0478577171641578 -0.0507798564420458 -0.0224183805094613 0.0921362187566766 -0.131040060478521
  21 833.526484357922 ""  53.2854234797393 0 0 -0.00096359031193345 -0.000177218802527948 -0.000366911238490123 0.000154924633093384 0.000410121509255113 -0.000144774012137816 0.000830287120520682 -0.00107810190987443 0.000684106652568441 0.000403830674172321 0.00023880339187902 0.000163068449824616 -0.00104767545060556 0.000395521071476446 0.000195123121785932 0.000345593053066768 -0.000163171258370166 0.00120464509993801 -0.00106792210950766 0.00113965036223614 -0.000574053407205544 0.00392541431161509 0.00176946636463231 -9.4823277209777e-05 -0.00152306482822223 0.00215477830262403 0.000883246999711274 0.000603990998178787 -0.000436096862294113 -2.65012825612981e-05 0.000849285504870491 -0.00118811557576676 0.00203868703102307 -0.000199512819510664 -0.00118643706039712 0.000942967402247598 -0.00177754071523395 0.00019842643150785 -0.00141993212688366 -0.10077470762922 0.0645676848399781 -0.0394510403690127 -0.0123600790846339 -0.0540425517397431 0.126204077852492 0.0856628026500803 0.0621236483995314 -0.0706006889669919 0.04296809729694 -0.0509375215663049 -0.0243942528373354 -0.203255121868254 0.15511693086836 -0.266434648292704 -0.0182841869637037 -0.00666258286825519 -0.0785416004902182 0.141580277151367 0.0553815093934686 -0.102640148989016 -0.0602425526570319 0.045585797742443 0.0187169757647303 -0.0256546126718202 -0.0351519118630721 0.0252584737737378 0.0313150794300009 -0.250040932704546 -0.0079618598297583 -0.000762693904307833 -0.000854199477289617 0.000234599390809043 0.00719028973548938 0.00825322359250536 -0.000937317103315221 -0.00274187442885266 -0.000370401938056341 1.1516360203893e-05
  22 905.222504437897 ""  100.189395318211 0 0 0.060584173693569 0.00324069458005702 0.0782237290752183 0.00726473441354856 -0.0409491975509911 0.00818238186904616 0.039090456227921 -0.0324157918763507 0.0424397901233654 -0.0262767322970518 -0.000865843968406902 -0.0344427500906137 -0.0968919752156451 0.117630226140566 0.0439085277854236 0.0178915030936281 -0.0495796065618839 0.036914041378468 -0.0126040631201095 -0.0253438312310979 0.00638337527365621 0.203040457360899 -0.198879428123592 -0.267935347916204 -0.156136501700023 0.128949718335783 0.00881122968396045 -0.109012893226079 0.14556039618616 -0.0397756061719509 -0.0988493151468892 0.0674571533941975 -0.0776386400127218 0.0172802701308968 0.0170899885089707 0.0259979119782746 -0.0227687876038557 0.0316545674353148 -0.0024538949827199 -0.00256440183773855 -0.000831494646238745 0.00249618941369429 0.00377531491533204 0.00523498813186236 -0.00362658513624888 -0.000817729233774826 0.00445677336702055 0.00334967833687194 0.00272741225727835 -0.00396764703180251 -0.00288387910488003 -0.0153977231552279 0.00177223926284226 -0.012857657291061 0.0011857347477114 -0.00620608497657521 0.00373155607200316 0.000278685201956781 0.00104333648608834 0.0041800092639801 -0.0107887812165081 -0.0110394855776856 -0.00805272777549212 0.0014758951822817 -0.0128488949661028 0.00344553133348509 0.00337300850985945 -0.0109906509922808 0.00322960031002558 -0.0358965896891397 0.0687565739193332 -0.100301948677961 -0.0929344081731241 -0.232139708520979 0.225691109665511 -0.142938818607286 -0.153196974780177 0.338297889593222
  23 916.743342991053 ""  5.64909405160613 0 0 -0.00276927963735859 -0.000759615095719969 -0.00267706993996639 -0.000147082890782602 0.00226467107074022 -0.000194138502322951 -0.00350669593922326 0.00112819287247516 -0.00352232568221641 0.00128887156181511 0.000530863260913928 0.00167560171553795 -0.00039869116229021 -0.00395792835376376 -0.00335198579957426 -0.00223406327782278 0.00190580113763155 -0.00319529742571907 -0.00111458513002828 0.00135775985875128 -0.00154419700267834 -0.00988509958212073 0.00893063182849186 0.00954405941077654 0.00923447402266997 -0.00139310466492923 0.00475573057622773 0.0113787968934331 -0.0120658220906169 -0.00161506651946791 0.00635476101532408 -0.00511951854461445 0.00578623611691803 -0.00211435453244826 -0.00140625621828692 -0.00229361150683088 -0.000344298974880239 -0.00185736177257029 -0.00165060491344272 -0.034155106895005 0.0176738976054259 0.0853220282563761 0.0598521407039316 0.0374541781555062 -0.0427494659844759 -0.0459123450275103 0.0364685726035211 -0.00703283582821348 -0.0331334492348698 -0.0743058734689073 0.00481910649826292 -0.333235396368537 0.103366827453902 -0.294980579468436 0.205346487648713 -0.308757619100618 0.212082521199334 0.19659014118538 -0.0498640143251374 -0.144406365070632 0.146435020210394 -0.146088557800836 -0.020326235213285 0.171900464714534 -0.223999228925808 -0.0822050246366208 0.0160115198576143 0.26858338919995 0.0452386713770001 0.00314120063527646 -0.000820969884544543 0.00200431956665223 -0.00785906975040673 -0.00898231405630866 -0.00221383969499922 0.00938766545981837 -0.0012631802761383 -0.00238874633269512
  24 946.731783255734 ""  37.9965088906363 0 0 0.0239648909717329 -0.0755427139611054 -0.0732127266074384 -0.0140483179169688 0.034872128954895 -0.0271930753101795 -0.0810894955162882 0.0508135690028006 0.0382695530845916 0.037362018040648 0.0227658613740543 0.0565902586701817 -0.0516057456883885 -0.0543123529910105 -0.109519974035871 -0.132061976792252 -0.00860860922538033 -0.153070142880328 -0.0358747424051646 0.0226160772836139 -0.0533487451058069 -0.0904497007225382 0.140710238560541 0.118731843079943 -0.0582126192040215 0.10598488902361 0.0997111230691495 0.0310598405850518 -0.00632518692695239 -0.00138968434239136 0.225566357250273 -0.175162249830043 0.193381064273622 -0.0968548876608614 -0.0465490435123135 -0.109848423704695 -4.78448064915192e-05 -0.0799790558262374 -0.0614855711738608 -0.00327886367459993 -0.00191963589191263 0.000936100107139934 0.00251710468416393 0.00207314144206323 -0.00335750133451195 7.16724794218142e-05 0.00359051174370478 0.00217323146709806 0.00540122402691059 -0.00216070605267026 -0.00120787603537198 0.00278671349908554 -0.00137081076804085 0.00378536638911936 -0.0106369891948077 0.0105334369281709 -0.00714343003349684 -0.0152058676631771 0.00923591423381209 0.0102362715878015 -0.0142090354607913 -0.0102043844774616 -0.00743422300804107 -0.0103874964844753 0.00837257048256534 0.00552051347728622 0.00157985473616674 -0.0258139766897276 -0.00387223869647146 0.0451792638517419 0.00117739236711837 -0.0329811804089399 0.0975798776472014 -0.268903865120186 0.380756419723771 -0.134253858921917 -0.0554926119803314 0.249922736356136
  25 968.935974540051 ""  11.5407177469075 0 0 0.00267404428617962 -0.00246127507630645 -0.00286201921612794 0.000264181508959691 0.000298771495217998 -0.00112527630366489 -0.00396967766100915 -0.000276091741577759 0.00273497241109383 5.07321566348352e-05 0.00115630732160135 0.00200959016225124 -0.00511385013468591 0.0050982022101226 -0.00264715319073062 -0.00876675558412689 -0.00428131386672811 -0.0088814832628165 0.00197366410006878 0.00347354155134834 0.00257617957248398 0.00541398537295464 0.00488017415241687 -0.00314426918991837 -0.00793435375220217 0.0158155577972877 0.0111204730841843 0.00357571345849983 0.00029866672540873 -0.00542512736696503 0.00955399094744672 -0.00584948121613821 0.00455619609099929 -0.00583042597889506 0.000623524341188328 -0.00890174403426009 0.00358433293337088 -0.00467931407677145 -0.000715587973368065 0.085904705431258 0.0231307553106469 -0.0687771170001094 -0.057177278238465 -0.0201337538764209 0.0673100334646281 0.0106121042693994 -0.0795830519104211 0.00821489741437299 -0.0650342284455426 0.0813097041418746 -0.0415080707909052 -0.0266942226281118 0.00324904257877365 -0.114568195657331 0.150214403608033 -0.118196414741769 0.0490584518879729 0.254313738967267 -0.229897088773326 -0.0844703715733314 0.0260728347238553 0.335709405536405 0.111567465823372 0.113591779777363 -0.243851102151548 0.0197963110148666 0.0255588212256331 0.274929915703253 0.169747358530134 0.000786680521385822 0.00195687729617215 -0.00309906072316826 0.000928033572314992 -0.0181495113443581 0.0229745862176933 -0.00710764693445769 -0.00753096781036568 0.0184740804317434
  26 985.72803454643 ""  1.89519408630214 0 0 0.0117294967691548 -0.0199263306254952 0.0330704958092374 -0.0542981283574977 -0.00488877308087447 -0.0126622902059172 0.0525678136418805 0.0637912323798499 0.0122028325626486 0.0626985551399423 0.00773783554574905 0.0120278810325127 0.0393097591576622 -0.265277169404434 -0.147796998960454 0.0676496943946973 0.107562614099599 0.0104205638652712 -0.221837237513233 -0.176586133546399 -0.274347544384946 -0.0861726830367054 -0.159108278926534 -0.0234056766263762 0.0946723006301488 -0.28075917399058 -0.216670292192597 -0.328910524479262 0.171396023918545 0.266665848325344 0.0238900913812783 -0.0965174507854751 0.192581347739917 0.0404120741720972 -0.128172456767725 0.158433640089346 -0.178618490280592 0.0400920209660918 -0.128191588018582 0.00150808299474978 0.00104210245782273 -0.00173613347722029 -0.000844661356777812 -0.000165757256855888 0.00158014195811114 0.000168066121082602 -0.00129152036972549 -0.000436193295325462 -0.00183012853460959 0.00059644684450657 0.000484957881949426 -0.00212488339410657 -0.000546797044470471 -0.00129471070295985 0.00448431483971775 -0.00545138511094552 0.00356031603261618 0.00732895475752594 -0.00402412648606571 -0.00437575021486496 0.00434994135068179 0.0024932091612512 0.00207190063396361 0.00395544916418259 -0.00420320277714921 -0.00163216053748206 -0.000176043796071924 0.0102043304981947 0.00226018868862814 -0.0200734016593443 0.0118681325325752 -0.0215214705654676 -0.00912447354024773 0.03104824383029 -0.0302590976179138 -0.0305420773164282 0.03523324668458 -0.0454878865794127
  27 1024.79216178114 ""  26.8056052074556 0 0 -0.0675488596711111 0.0234056655707981 0.00536507355275871 0.0295985285678954 -0.00060613731002344 0.0962507709340942 -0.00866208531977242 -0.00727346052791575 -0.0712696021041715 -0.0160014844873946 0.0284036872003575 -0.0748074534562944 -0.148150780236 -0.0889897263278022 -0.136373083952699 0.240523636450627 0.159905648059324 0.193770983344884 -0.00101175205749978 -0.124769475128848 -0.0279217000724041 -0.11430427796458 0.132743169404728 0.16034342459712 0.153793962167975 -0.126884139233273 -0.0313034101810388 0.138445706513881 -0.16399109624955 -0.0163186101904508 -0.125896238193295 0.037152517017068 0.000286208283557806 0.0240179853758929 -0.0348991427902572 0.0969573926684878 -0.188576673221775 0.105383209219257 -0.128089432916664 0.00109479642439362 -0.00207503144655813 -0.000846262698099271 0.000250694563466558 0.00308079133996996 -0.00400225527122609 -0.00158505736199234 0.00295400088529863 0.00916513404873516 0.00623916089398795 0.000325747240627846 -0.0149229000829753 0.010882054164947 0.0202713217688598 -0.0327698764074627 -0.0129674193492229 -0.00993761358285001 0.041239654536384 -0.0336018235544698 -0.0144204755164321 0.0489751324901241 -0.028568511418044 0.0476673435855819 0.00974149116301636 -0.0081543456411379 -0.0346114235428128 0.0214405636991086 0.0107326971472937 -0.0505149144548144 0.016603217647379 0.0551459323876418 -0.00609877779137583 0.000656647168613586 -0.0184970638161211 -0.161873951819709 0.117910878302957 0.00821906295516859 -0.193795511068099 0.327927238860721
  28 1046.66598586881 ""  9.92663522658234 0 0 0.034677725172603 -0.0651964242965653 -0.00442292978646814 0.0904049508271882 -0.0309396116850256 0.0835274295228767 -0.0219141838760924 0.0310617611247866 0.0226415650380615 -0.0504331889199698 0.0657869456810973 -0.0557468619930784 0.0596457158490817 -0.141723276190853 -0.0493857142006145 0.0570266617787485 -0.0553933439053772 0.0635324317831038 0.113598619084426 -0.0103692359856066 0.119126912454724 -0.0495714598233776 0.0201526706505555 0.0440057382983199 -0.0116522202034611 0.000818492590731434 0.00967634227555322 -0.0457727358587991 0.0261549173113348 0.0552960401369087 0.0323629026076519 -0.0401379209645418 0.0290933599472058 -0.128711210655817 0.0175887004363078 -0.139268167667794 -0.112363555386784 0.0114835654336523 -0.149204905630267 -0.00337353900714336 0.00685687093177159 -0.00760735529427587 -0.00188965796822031 -0.0104482253796974 0.0189475589202808 0.0117129426649188 -0.0130005918207272 -0.0291186744545106 -0.0249969276502682 0.00836814619912155 0.0530008941924608 -0.0587377041362897 -0.119680793533551 0.169518547008736 0.0430680074813074 0.0773213366533033 -0.231732864521611 0.177187791339943 0.0722906686607461 -0.234664184240836 0.077883362782267 -0.206070880680514 -0.0631770250178021 0.0293219077194319 0.120967413600325 -0.0714047694396376 -0.0405894751079772 0.196560006116251 -0.0573825472521148 -0.0365418621195818 0.00133015263379295 -0.0266375243651916 0.0180973125341807 0.0515556780189392 -0.024528408583773 -0.0526501813474861 0.0908498135824512 -0.141587851481073
  29 1050.02680400598 ""  1.88877858626321 0 0 -0.0418981873253549 0.0519649383395603 -0.0067782425117007 -0.0674390199092798 0.0334069908049077 -0.0456499670789636 0.0167077761556907 -0.0259710110444298 -0.0207497189127414 0.0371364475290618 -0.0532646267842527 0.0275576727882529 -0.0821771702814114 0.098735244354787 0.00511697369864997 0.0212384895233446 0.0966128565706523 0.00424574176028936 -0.0725211322152784 -0.00804124129177577 -0.0851074547781489 0.0337159712453 -0.00717070860667767 -0.0241610209548211 0.0099004530009686 -0.00814738869799166 -0.0141566953841664 0.0403663646231901 -0.0248917958588975 -0.0484991657867257 -0.0718340711856914 0.057459110136032 -0.0428979135151465 0.125317360174173 -0.0158324645021241 0.146890089173257 0.0610315945995616 0.0195694075852792 0.110375349056354 -0.00460075466268773 0.0078373028331344 -0.00979338530961539 -0.00227988705025153 -0.012601208749965 0.0219545769419096 0.0149471971037412 -0.0152464210948834 -0.0319745334396534 -0.0300115082595927 0.0118826524625603 0.0613459614594744 -0.0758248783792806 -0.153574501682817 0.215250210433626 0.051694451855813 0.103936941466929 -0.30194885617764 0.226621569862242 0.0932979574643062 -0.294916165618865 0.0844615293620539 -0.252204440849991 -0.0826193671063903 0.0343463958235355 0.140011937951275 -0.0822371691462119 -0.047642904639763 0.234775974251776 -0.0660824620085659 0.0404820999005895 -0.00939432435654293 0.0189673831286812 0.0199612168055191 -0.0893545086412721 0.098289827053045 0.00994976422283129 -0.0809933939147383 0.160563715041689
  30 1080.81979897601 ""  6.80310492861961 0 0 -0.0298141028194205 -0.055971570706794 -0.0796977597803689 0.00336940160928414 0.0854145972676825 0.0301182367236564 0.00521983031180523 0.00882716009132838 0.0554938054697971 -0.0030646011825571 -0.0494467756029348 -0.0316376872238619 -0.036948775051739 -0.0835881206987014 -0.104247457123995 0.197570791316674 0.193826297508306 0.17563912669807 0.136627818929062 0.0649000954025576 0.110254743478891 0.0646115546938585 -0.115938834133012 -0.116981272815927 -0.133418437922213 0.0695080429341664 -0.0107666579318976 -0.146325124233506 0.144943608870996 0.0273009460487785 -0.197073831143421 0.150205065421804 -0.158625929149519 0.156930971014733 0.0357338278785133 0.162215915075317 0.0275467895975372 0.0877886822677928 0.111319106969361 0.00168480777129969 -0.000266627551209327 0.00214149836161545 9.91976608080462e-05 0.00109762029814078 -0.00211684015473814 -0.00309225437841551 5.84388452958081e-05 0.000416540935042714 0.0037025672987464 -0.00247642714640145 -0.00476143377425385 0.0130917919321609 0.0281680069284182 -0.0379610422751475 -0.00077606158031391 -0.0246822846101208 0.0527427154423396 -0.0372136774092324 -0.01785824077008 0.0433817773174003 -0.00314804567893525 0.0323390445061801 0.014752162069024 -0.00536819730420071 -0.00550012014168698 0.00550398254123805 0.00515221990973585 -0.0218628495278156 0.00589821899163619 0.0113433882366168 -0.0385651479915582 0.00312431982318098 0.19125622806385 -0.0828933422724025 0.271410630988995 -0.129816389380983 0.22837175511778 -0.229131956051869
  31 1131.24208275291 ""  5.56711162417387 0 0 -0.00166562609074568 0.00675217352813553 -0.00232919594928215 -0.00113532982143453 -0.00474006141153125 0.000828907325236885 0.00100871642128563 -0.00225296338147105 -0.000267775628569386 0.0011281391279927 0.00322837620271006 0.000252210344691914 -0.0145186089833427 0.0136921977476645 -0.00558411863015207 -0.00112201074588438 -0.00191547046285333 -0.00297367748593487 -0.00524478076682892 -0.00741263980168311 -0.00466587478355766 0.00623304437563974 -0.0014650626417752 -0.00524857413775237 -0.00208835912984213 0.00484451543023962 0.00221075804955317 0.00220203986908733 0.000132274819576917 -0.00468350635305536 0.00647155983858012 -0.00623971719225803 0.00941302506817385 -0.00599062179019995 -0.00422133199812081 -0.00317278710691675 -0.00654480076257913 -0.00122566825401865 -0.00904534259207422 0.00606889088230418 -0.0725966439871302 -0.0506919884631299 -0.0164976883503254 0.0295006509737831 0.0509620874700468 0.0513782837769732 0.0269675568826448 -0.0730291665045749 -0.0534308915619574 -0.0174552001597407 0.0581174736934504 0.409269358306789 0.20066122950709 -0.236952357206089 -0.262335113754009 0.0232966378837732 0.304999545577449 -0.132553609748128 -0.0150153267014889 0.11225412643211 0.148587748997724 -0.240630559054838 -0.0563922762787334 0.106996909301023 0.0243373024217968 -0.116244427098473 -0.0519510545190698 0.291066183039691 -0.0448308110955215 0.00168607427083949 -0.00094571131119373 0.00183084016106359 0.000500801186115866 -0.00813516676104359 0.0095618270051474 0.000577012542814793 -0.0112642394082385 0.0162916323445978
  32 1145.09327198933 ""  19.273449390397 0 0 -0.0503788492866822 0.0952401289121646 -0.105173138273169 0.00427995041395671 -0.0777359963295953 0.0239512908661532 0.0392477949358654 -0.0303979081283751 0.0526402740179106 0.0141226064152032 0.0681982911505046 -0.000288730585314727 -0.24667257348266 0.174862893320293 -0.172251062007358 0.0177747334284323 -0.0367822346948501 -0.0103656568417695 -0.00890481662691169 -0.08261866551521 0.00500427396810965 0.170602069565486 -0.161723903165557 -0.203786823467603 -0.16322123629842 0.0952267079760505 -0.0219154062652499 -0.0904047446941912 0.143874811499568 -0.0501448164197047 0.120605975478133 -0.1081902256226 0.165181852089404 -0.121592513078354 -0.0647848350210213 -0.0789423714285738 -0.122177573315495 -0.019399317207436 -0.174274524332282 0.00295589010393269 0.00715431012150107 0.00108105069004845 -0.00078546434662042 -0.00528003909183057 -0.00248798121143912 -0.00176195238218506 0.00786282724009978 0.00113814702989183 -0.000837823095517265 -0.00480863874670297 -0.00460301441861833 -0.0175241640820769 -0.0220464299628607 0.0375568368237693 0.028013708158277 -0.014955618398794 -0.00553006529738478 -0.0233668752696479 0.00623847276758483 0.0215992998605397 0.00338210893194433 0.00839848283175545 0.0036294384260318 0.00612383602881748 -0.0198180188295625 -0.000478331960487101 0.00297178876038778 -0.00560491117806875 0.00617223270368699 0.0169484374282131 -0.0423187714874305 0.0644962359657775 0.055015974887916 0.0219471794662738 0.0156665629901966 0.0755319345054569 -0.0228867391270089 -0.0216312045577217
  33 1159.01721311153 ""  2.71949876319658 0 0 0.00272258325213802 -0.00645483417653316 0.00773957804977412 0.000163592798267532 0.00581861119178786 -0.00199876117420684 -0.00305880671527378 0.00145563329516439 -0.00469748501984665 -0.00138690337709815 -0.00492371000537531 0.000192276284381917 0.0163725956479386 -0.0143881064460953 0.0104063988100795 -0.00217323907748755 0.00194325271091602 -0.000352736898571725 -0.000420933006887511 0.00755140836337841 -0.000746306377300313 -0.00896930915975902 0.0129632348319486 0.0118736353558272 0.0163190977759696 -0.00129246565479283 0.00866767329187087 0.00426068941456668 -0.0133565146988407 0.00788384267804462 -0.00765825112237396 0.00740236849541014 -0.0122472278878836 0.00853234902942024 0.00543286213861205 0.00482949378475489 0.00986426472156297 0.000732383579978204 0.0131032995682113 0.0275799395798312 0.0678854215568217 -0.0596875215817585 -0.00501781238499498 -0.0476428984822821 0.0264427019048343 0.00458354123234261 0.0964237554195185 -0.0319169082233737 -0.0337436338679105 -0.0545671001921337 -0.0173582684832167 -0.021640521023335 -0.274158072222804 0.492080408630299 0.189549203918749 -0.225728800177344 0.187864616340189 -0.287790040836222 0.118974202198834 0.201843462220123 0.100492682733008 -0.0470603279973261 -0.00195623377658234 0.113821918253166 -0.210113624271746 -0.0504244085152785 0.003985454931733 0.0769771311940205 0.0406367731868037 -0.000677079504802648 0.00428075448012139 -0.00454267048128709 -0.0013567165783006 -0.00401096749571275 0.00631508746393399 -0.00676162552204584 -0.00302980844740777 0.0063628157101062
  34 1176.9807202187 ""  3.43645402028419 0 0 0.00408721955108167 -0.00405517688345275 -0.000226614580309067 -0.00181221786247879 0.00299186308821793 0.00114598601293749 -0.00187268927491967 -0.000519843230998476 0.00153787750935243 0.00081811150342025 -0.00210567535877369 -0.00133966726390474 0.0104245613552402 -0.0108246455064422 -0.0010402770334916 0.00148372703306617 0.0073790185695632 -0.000459795558211223 0.00251556941094156 -0.00276733743724855 -0.000443029169562329 -0.00272002969236555 0.00768428089803999 0.00904261874150836 -0.00692374497039862 0.00129084944102147 -0.000740362471632107 0.00274957883065218 0.00244961243822919 -0.00657846299097778 -0.00645575868996527 0.00327995429315063 -0.00301038785334979 0.00625078325866395 -0.000730180689941559 0.00745329592750103 -0.000953701734193521 0.00385601217592684 0.00278439190025951 0.037220081707285 -0.024256101092745 0.0728421768339515 -0.0453315353661344 -0.0193548404913995 -0.0266742771050765 0.070926197459539 0.0627705430998916 0.014512683066287 -0.0502409042262945 -0.0373903254471532 -0.023025540518263 -0.0907301452922741 0.0750117632335156 -0.178569670587535 0.0600366124429717 0.2930320368567 -0.557020242525448 -0.180981664368384 -0.0475438228717818 0.322282019281512 0.1206270834739 0.0281817061627008 0.0296876456803317 0.111997168425524 -0.208476893618811 -0.0507873425136727 0.0105948996303894 0.156679040056778 0.0884821244085577 -0.00185485458283643 0.00166451452107281 -0.000612666022415061 -0.000946698335004475 0.00855688820195267 -0.00816008779808602 0.00424736336577826 -0.00247263390647214 -0.000334745181542087
  35 1198.23880015466 ""  0.743494389555701 0 0 -0.0206850042679473 -0.00996735088164574 -0.000233041174248295 0.0154695374589612 0.00463141083118402 -0.0107072364514374 0.0113058163381111 0.00721260279757429 0.00130705817273313 -0.00898497229848868 0.000230768303640842 0.00664677204845769 -0.0269544062628128 -0.00947212850280625 -0.00449470805453543 0.00387675352416996 -0.0296014129180545 0.0228878276657148 0.00705189692263722 0.0482917111410605 0.0196352143018744 -0.00981257783540763 -0.0277521626323048 -0.00542890196524583 0.0012455530861075 -0.0306290729481812 -0.0341851617562222 -0.027337378632482 0.0210224628900907 0.0212854880614004 0.0157247485821767 0.00190732365931765 -0.0147751976757617 -0.012404976379683 0.0203723608837699 -0.0290424086095437 0.0283904073187595 -0.0166107615296418 0.0174852974235496 -0.0514108474935686 -0.0616856355383494 -0.0392428585979434 0.0258997277622882 0.00903756489487673 -0.0110437652995407 0.000886769448849377 0.0848839526189445 0.106792165074654 -0.0255589076240867 -0.0448044859205248 -0.0633655808779156 0.252435506166191 -0.0526557416715465 0.165580568284334 -0.288643967463399 0.170217291071232 -0.00199357915246951 0.352844087450255 0.165870772255054 -0.239950705344693 0.0566500220289347 0.122097951100009 0.046124713549427 0.0723029275245508 -0.299827361005597 0.0212982467733907 0.0497587134996214 0.00497583019937471 0.142644599101392 0.00371244392658879 0.000554870106809095 0.00215348194565513 -0.00388457350808456 -0.00538706331361638 0.000353200597236675 0.00650064664506788 -0.00179414118887399 0.00367105760655671
  36 1199.81902571312 ""  4.1698795040419 0 0 0.12715070025722 0.0224346407099101 -0.0322626256941601 -0.0863384081117597 -0.00243499701498358 0.0656441606515195 -0.0648720938069508 -0.0429900154850962 0.0222974400786255 0.0534719611814907 -0.0104349899828605 -0.0442840325884479 0.150254668766414 -0.0269919598501494 -0.0549164447972771 -0.0169075474540616 0.196412096098738 -0.128675141018971 0.00715600937682533 -0.253393736371377 -0.0754447207170357 0.0658512091866805 0.130899492113392 0.0241046258934743 -0.105294492610069 0.219756805652165 0.186983622858883 0.128611925664228 -0.0581590195646466 -0.150829868951701 -0.116381728191662 0.00581415108414494 0.0659534906096281 0.100732701748032 -0.111851271017141 0.194445350615845 -0.16315783580576 0.11436753846836 -0.0833937211567241 -0.00905928973325748 -0.00906673975659958 -0.00735252268302884 0.00530549454079732 0.00164830707462018 -0.00133702687636679 -0.00237046442019978 0.0126066918683776 0.0164808587295475 -0.00273178871530707 -0.00622950529904525 -0.00946596707109022 0.041390259995629 -0.011890932574925 0.0335512047510602 -0.0466624108437892 0.0195028120223517 0.0147509275379769 0.0598930519325928 0.0273066218314827 -0.0454355770549342 0.006611979563064 0.0181068164436186 0.00641895629842642 0.00962987080869389 -0.0435229026630917 0.00472136278120984 0.00731953022213149 -0.00610336722109166 0.0198024976937705 -0.0303256648705988 0.00572312082609238 0.00449287042247124 -0.0200845287808387 0.0993363097562223 -0.109989314004157 0.0466042180068072 0.00474577636086774 -0.0749106927404053
  37 1286.72573729318 ""  1.59997533245442 0 0 -0.0187634381584345 0.0198703941471478 0.0338117249900584 -0.0540177102043229 -0.0527100696791763 0.0149359007784317 0.0139949120780069 0.022292336707852 -0.0450698312633757 0.0382761505351513 0.0292930769722362 -0.022587544546019 0.0924483883718856 0.411405164727303 0.432919277694039 -0.0460589582527955 0.0187818090607059 -0.0697870806280168 0.171345512790951 -0.0710987915238082 0.17051426379902 -0.0625317026257126 0.0198881721054975 0.0377639504243994 0.131283724051497 -0.110626637424866 -0.0504835566906677 0.0143618426454735 -0.0512086695118374 0.0576046690554768 -0.0159770533953929 -0.0424946075103236 0.120146244990077 -0.0205825776604441 -0.112126022974058 0.0605358030421005 -0.100906160461347 0.0375649078339791 -0.106845848843403 0.00406447575951597 -0.00336999046773044 0.00146236072475781 0.000117419658466228 -0.00132080471952535 0.0015156448662859 -0.00581923104472228 0.00494861077623409 0.00385733484642325 -0.00035488756591355 -0.00738189721320588 -0.00487007032795093 0.0160773035814035 0.0068426574116631 -0.00736118256491061 0.00207970744347141 0.00534970993485724 -0.00990503699407427 -0.0031417981563018 0.0310351963184987 -0.0182511941398898 0.00850197868105116 0.0282053827035025 0.016062943697647 -0.0025591138341708 -0.00242850212346494 -0.00578000938389512 0.00572271816347924 0.00330711920850657 0.0108079220692531 0.00469587893224607 -0.0301230741094023 -0.0372920255891779 0.183544688767336 -0.113288802221043 0.292315390955096 -0.171388988668685 0.22629091746282 -0.216360931135061
  38 1290.61795512833 ""  6.50878877398182 0 0 -0.00125597062448958 -0.00010402131068063 0.0013066246118019 -0.00313524423317637 -0.00217178466067796 0.000678189114388566 0.00123241761884973 0.00128982689358719 -0.00215773549432751 0.00266273839239887 0.00136324132921847 -0.00172864586442353 -0.000538307428226891 0.0224707102740775 0.0201597213534199 -0.00602459422726549 0.000423650441659512 -0.00723461848317929 0.0145708390868295 -0.00183801705040251 0.0143102488105414 -0.00384170743653145 0.00106649389703676 0.00304954085032683 0.00580758375085956 -0.00529282742378307 -0.00322988934915527 -0.000942894161037122 -0.00128413992234453 0.00368389785416784 -0.00190937385648131 -0.00218944934542532 0.00688581308137668 0.000324611930404028 -0.0068841625636107 0.00520369147875583 -0.00662404362207072 0.00342886234783539 -0.00612319615067186 -0.114104561170868 0.0325414995131372 -0.0294622438110523 0.0101690651509744 0.007172431973654 -0.058080151171394 0.11248002011992 -0.020025929913564 0.0274589959138384 -0.0126568932405601 0.0230538186625735 0.0258729278195101 -0.145837713867226 -0.105200349809928 0.20041890763848 -0.162418895360829 -0.00362452675987942 0.110942779951847 0.228821350970335 -0.526661684157398 0.343784069189304 0.069461392619862 -0.0313901379417186 0.00365852841589166 0.0242267549865482 0.074917541437124 -0.0357114431308543 -0.00929329128622047 0.0490088185887041 0.00666066192682848 0.000550500504911021 -0.00103291117609062 -0.000615296507689716 0.00789066476976295 -0.00417552268614302 0.0124879686842404 -0.00675858801806369 0.00973406055142322 -0.0101939394580773
  39 1300.95372508497 ""  0.594641179891179 0 0 -0.0506585288225427 -0.0532691885443168 -0.00615562598975012 -0.0291252675946368 0.0202181517495642 -0.00718346223190074 0.0253369636290971 0.0150816136000913 0.0120037737623578 0.0530875829036872 -0.00134318120556073 -0.0448294901106197 -0.0422529026068415 -0.104637519160148 -0.0368460654035636 -0.272734753318352 -0.0424072013528205 -0.295359985349853 0.440674057827873 0.138635455368587 0.44027753967447 -0.0306933431674128 -0.0875745550104681 -0.0151650227253452 -0.0363691735137066 -0.0239119240514224 -0.0607302524683859 -0.0665016615410658 0.0463701501561211 0.0583640348876203 -0.0748520565189288 -0.0132421187354309 0.07951734704094 0.0865763224990187 -0.105044805989394 0.157672744656891 -0.108474329106172 0.103525687171808 -0.0647420183429069 0.00251774599699534 0.000963372596677749 -9.5455340635431e-05 -0.000559722929501699 0.000536304261965344 0.00189786256981601 -0.000481839482785309 -0.00256919666577083 -0.0036217897738317 0.000425287458486116 0.00364578540226179 0.00180049354683842 -0.00437337673029571 6.76019853711445e-05 -0.00419351696825411 0.00602855659445448 -0.00353625662879128 0.00118521499613015 -0.0106026781474169 0.00621116036221082 -0.00331562997846636 -0.00850949639460512 -0.0156822282858719 -0.0100604397749087 0.00160633780338152 -0.00333272987407159 0.00470713065737819 -0.00361224334031379 -0.00318477935057909 -0.0075567514140013 0.0132114103219893 0.0304339828067141 0.0207947292976811 -0.154821203739328 0.0328835680038164 -0.185037095627044 0.0911105304263785 -0.150849057719347 0.194731909097905
  40 1345.43245744378 ""  7.39567362247235 0 0 0.0415162901858084 -0.0155313327356261 0.027551439192233 0.0609493673383408 0.0414074345074369 0.0628687128065786 0.00297678230297117 0.0258503857915588 -0.0228877603766995 0.00476487664461088 -0.0432739386051531 -0.0157879783836593 -0.54251850071855 0.253338320409335 -0.17970677716369 -0.349909852193417 -0.112339153435123 -0.354292587643224 -0.146928406526297 -0.052038757948567 -0.166247260498206 -0.0403897132186134 0.00569736121031905 0.0113525370123765 0.085282053112939 -0.07696227308109 -0.0354045672265055 0.00444397874372381 -0.0324017244829692 0.0563462096391581 -0.105290520438875 0.0752160196709964 -0.101182799936933 0.0745999085426134 0.0449210348885799 0.00797172886192522 -0.0553865042406422 0.0759488607106608 0.0380635312870491 0.00109251324723563 -0.000364608841720134 0.000348920163331801 -0.000171604788289413 -0.000440288695077678 0.000227458707932222 -0.000623371022780347 0.000816627402224061 0.000335326698017685 -0.000151512411226043 -0.00012575002256589 -0.000391784020632342 -0.00238933165424831 -0.000820057931180076 -0.00131902882145676 -0.000837230254698803 0.00340494720947446 -0.00260605798840467 0.00035489605364538 0.00127389215754465 -0.000812355006177883 0.000398289035417456 -0.000684457441951511 -0.000592842483176429 0.000941781995103604 -0.00282022730738515 0.00114196107178174 0.000220667307141402 -0.00123898343166516 0.00113468918220524 -0.0186136843564797 -0.0267494400444694 0.0128061569447891 0.0532998080552053 0.0238089354516043 0.0346230314225886 -0.0305443816052732 0.0698221779654896 -0.109606745417618
  41 1391.78022121347 ""  5.53200044914397 0 0 0.0821559728959957 -0.0461762254291839 0.0281919966113807 -0.0559411501706624 -0.0115206343985631 -0.0620589163032589 0.0244730106288548 -0.0157199697255997 -0.0512898089616115 -0.0154576963988388 0.0266485405938324 -0.00215806909875945 -0.442356228044939 0.214392523511898 -0.147483204515873 0.258418778053332 0.0865113671572356 0.273718474395048 0.155763547914247 0.0621042203909503 0.155001516456477 -0.128969950151734 0.137176423908559 0.224822398690696 -0.0228910130677782 0.189817098267672 0.0892948024765196 -0.20348101001775 0.0367407125364217 0.145166691210933 0.110566492028102 -0.0864636654947411 0.0688982886228694 0.000497326447113222 -0.031349005704111 0.0884512381511883 0.104489845371352 -0.0671523252070225 0.00793005858605867 0.00394514434305581 -0.00136045798213156 0.000618179672108246 -0.00138180721523332 -0.000706028093882541 0.00143982223448872 -0.0067901891950621 0.00543924006826444 -0.0028378297084416 0.000926650410844115 0.00992494499655125 0.00217956943109544 0.00954397895426909 0.00179296343879264 -0.00226970387409406 0.010004908620118 -0.00227174203648208 -0.00811355506952624 0.0158122912690465 -0.0279622327151683 0.00399811369709903 -0.00436576329217725 -0.0459194530264155 -0.0280578749706137 0.0153025287419911 -0.0374025725530647 0.0193492623831678 -0.00556316473345634 -0.0389988327534145 -0.00527690792394725 -0.0196787791142861 -0.00221999846236618 0.0167821577642546 -0.0213620014865024 0.0579144453095584 -0.0676707076633095 0.047306355249187 -0.0167572854014419 -0.0336675212671587
  42 1408.93632263459 ""  6.33298725742085 0 0 0.0207790544028751 0.0281258524927346 0.0420249843017947 -0.0175174270986592 -0.00880891300835025 -0.0343878816802488 -0.02379606300073 0.00174237939704331 0.000412330005908851 0.0133923076235231 0.00364005400035462 0.0149651172393038 -0.119750129664833 -0.127537946194535 -0.185708404251766 0.0361024053124576 -0.00235862114314566 0.0389267027458097 0.0954029501687165 0.060485803951139 0.106943868843259 0.0650267094502716 0.0124609310550903 -0.0747854385137145 0.0838984200141752 -0.0525122681129951 0.0409780829961506 0.0713811459226942 -0.0575680550812026 -0.0192042517237451 -0.00863210486140736 0.0406047281614501 -0.027693609573705 -0.0349495535937061 -0.0200139809569928 -0.042859693827537 -0.0456577507520014 -0.0267139806484946 -0.059447894532634 -0.0218114877377995 0.0128267208352926 -0.00179521532365254 0.0113481638478841 0.00894868283350112 -0.00940916819032459 0.0595232608553417 -0.0535554388866168 0.0187492205733126 -0.00423242884759469 -0.0816281576806486 -0.0202687066572691 -0.15856191933389 -0.0403056064969677 0.00565413741370912 -0.112625849216779 0.0473823513810933 0.0992034235014849 -0.168473482864573 0.278469961212029 -0.0501280178965428 -0.0276308508333211 0.353326163245262 0.20737891889838 -0.159340913741039 0.294557148531207 -0.113364090481227 0.051705399339909 0.382192464424912 0.0406223615304472 -0.00473945932475175 -0.0111544529432277 -0.00324063062761303 0.0341108770879003 -0.00883498787495237 0.0421360509711804 -0.0298499612383229 0.0421188365025886 -0.0488580825007972
  43 1411.04670127594 ""  3.26135287582388 0 0 -0.0267280922647422 -0.0482236081452158 -0.0681521116169872 0.02874937508265 0.0140927391748689 0.0550096917877283 0.0575781237827952 -0.0193307661192666 -0.0179222004093657 -0.0344653989632488 -0.000686890532027936 -0.0366009611637591 0.143962309152538 0.223223250623017 0.274959564186725 -0.0496670272206992 0.00950683769780277 -0.0606958478565244 -0.158130196485786 -0.0900643370730728 -0.171142926921675 -0.16314484556803 0.022524188226984 0.226214131958547 -0.189012301301754 0.202349108251895 -0.0304308220205971 -0.222071171818812 0.127564365762912 0.085797018057079 0.0581121635769849 -0.12064389437246 0.0805960974590891 0.0874356042289448 0.0327720761719001 0.138193868794365 0.13753384013778 0.0379376744567203 0.133516368665612 -0.0112154847717125 0.00751912551059825 -0.00096416484112586 0.00559747403663883 0.00507186261434754 -0.00454456531224216 0.0307087247404454 -0.0288435118843227 0.00846704730889878 -0.0016814630292365 -0.039273969367379 -0.00953114549913157 -0.0803459090962432 -0.0190089258614989 0.00255835321719837 -0.0523238167335296 0.0175338065287075 0.0537692700571164 -0.0893897803064358 0.142347038231915 -0.0253711609018752 -0.0217344325138068 0.171115902723332 0.0995077711539962 -0.0797270557651094 0.143481300605494 -0.0528414319091216 0.0243491655865239 0.193371245968337 0.0154948361521383 0.0081917651124106 0.0190455741216303 0.00857747449205478 -0.0966347231566384 0.00312691775648736 -0.100613556323137 0.0367848488383012 -0.0759851154264155 0.113268246680179
  44 1420.80470870424 ""  8.78151247355957 0 0 0.0205376274795045 -0.0268628383998108 -0.0142329987822437 -0.00423876740874681 0.00642366470693049 0.00156972065989205 -0.0498268117478869 0.0491418831936893 0.0412658168404457 -0.0582669895926295 0.0321495206000878 -0.0670453203611977 -0.0821865342587116 0.101680571248491 0.007460935704701 0.0330078913271388 -0.0113204111476539 0.0722408731016004 0.0184919934806241 -0.0489781266507926 -0.0203827106517601 0.14213576674015 -0.0910987197165273 -0.261469946014008 0.154387594940233 -0.298818170210657 -0.0821125678731916 0.237847331992978 -0.0728402905877683 -0.117085832610002 0.162043664000489 -0.269099712724242 0.225812143571861 0.119131462742767 -0.0544452286085681 0.352890223502977 0.358840193837043 -0.0285342736767375 0.205243443843603 -0.000579641569742474 0.000918431395888132 -0.000341809435879948 0.000676983241515119 0.000404110929632916 -5.70054097391322e-05 0.00415279387517037 -0.00421800604141494 0.000307696076498877 -0.00185133135782736 0.00171531089732141 -0.000630717796721917 -0.0148852391996381 -0.00483995338822608 -0.000228448601889954 -0.0093380989926459 0.00572168816153333 0.0080616171109669 -0.012695257954982 0.0180155070163767 -0.00367689632159341 0.00434089868189906 -0.00264203491266673 -0.00248522365094156 0.00135333192920678 -0.00486469396188173 0.00110593191905391 0.000145443188440747 0.00112915005621263 0.00519632112104751 -0.00554039008192091 0.00341453178012486 0.00759382098306463 -0.0116324282661902 0.0333880054418415 -0.041620589865201 0.0377331036758734 -0.0320030624506745 0.0120918801714957
  45 1429.86222428438 ""  6.65330413463764 0 0 0.0315346017593553 -0.098865064712482 -0.0672669183265579 -0.0279799104286794 0.0156430974660741 1.91993341807059e-05 -0.0188218486572787 0.059156554856332 0.031543359964589 0.0353481091903828 -0.0174165486917069 0.0487793348733091 -0.0772935352790244 0.347584957004944 0.210385630134935 0.158256515665711 0.0702973561931477 0.200856416452123 0.00944829530652447 -0.0798122531551599 -0.0506338190216567 -0.0186522323751416 -0.150758932809803 -0.136499962358146 0.025837100756277 -0.178637553565229 -0.121366332637757 0.164691039126077 -0.0603303650025413 -0.0201169551956037 -0.127651185458743 0.179587502993462 -0.124323362471867 -0.103971734778064 0.0307885234782193 -0.255969381485258 -0.214041055808443 0.0173753428976062 -0.110784776927725 -0.00359461578812294 0.00414973161901033 -0.00037127910805098 0.0025373782745116 0.00251481104160581 -0.000941912227154125 0.0159167134972406 -0.0173821956184776 0.00160053551194072 -0.006111494383102 0.00497055877747229 -0.00295673290928907 -0.0493408772017847 -0.0120394936373597 -0.00248065270343348 -0.0275232651942376 0.0123040448610739 0.0294016860250309 -0.0496236017287689 0.0701625491496226 -0.0145962540121939 0.0117321371123604 -0.00440692079686528 -0.00659436303733051 -0.00233778166116569 -0.0124523575427022 0.00609204816422608 0.00276175319967911 0.0133021666688944 0.0210618215418454 -0.0044238791282158 0.0264973716320912 0.0224058440282493 -0.108695040384325 0.0671250335583096 -0.166137622411066 0.114551316810402 -0.125873544981145 0.110227334867638
  46 1442.0796304854 ""  19.4382675792487 0 0 -0.0045815426996435 0.0136500723001951 0.00747403752136232 0.0034317973871763 -0.00325301926087041 0.000490453989709583 0.00323800725512622 -0.00793984058668506 -0.00533146458918066 -0.00209914319939363 0.00143092775913606 -0.00313510140822503 0.0154442468330818 -0.04036551538292 -0.0213943702383119 -0.015881591254688 -0.00391912848888253 -0.0269158784603666 -0.00653963341954989 0.0128350588560167 0.00588600831261945 0.000185325010707361 0.0158495163638357 0.0167051380902463 -0.00198857234202583 0.0335149271020327 0.0238141639183688 -0.0274228016686993 0.00349471243422356 0.0141669289260887 0.00923131743660261 -0.0114056792813007 0.0069626893994869 0.00625184367172536 -0.00327657549652011 0.0173771102785895 0.0131829814082699 -0.00270670513884453 0.00464254666139706 -0.0286417659568751 0.0174028076712204 0.00681950615452292 0.0157520440761524 0.013242916678056 -0.0116556525419714 0.0776450974144183 -0.0985975441058841 0.0157732875958124 -0.0603604705255864 0.0863107370252942 -0.0180137986183909 -0.203759696607442 -0.0211809623026807 -0.0347858519701344 -0.12311573951269 0.052109659252352 0.115850104207188 -0.238911111551907 0.362700234312098 -0.0958348835611649 0.329695749038074 -0.186693693236566 -0.123196324479093 0.113923852140598 -0.207439766795075 0.0211078659501091 0.00781723928062159 -0.277395276563928 0.250667477701039 0.00135188250358943 -0.00402110768377132 -0.00273804334181832 0.00964809365040207 -0.0171419075544062 0.0245518438316081 -0.0211843311726883 0.0295063206894577 -0.0251207668301666
  47 1495.65993824419 ""  0.257563960739971 0 0 -0.000219742567334067 -0.0152811135886094 -0.0160447243433553 0.0171936504020544 -0.0519133210536489 0.0229078956199046 -0.0101070152694381 0.0162156291226052 -0.0131806863685839 0.00313777681611333 0.0149860044031772 -0.00128687244543154 0.0158463927381242 0.0282192618975852 0.0282213279497224 0.181973981783228 0.400004420631698 -0.33076483893946 -0.339227580186642 0.424765078834556 0.116467544158977 0.0170171723974802 -0.118068373163962 -0.135880680306774 0.117689728051613 0.094821961093557 0.163973094998484 -0.0141341185542107 -0.15366457636077 0.225187021128095 -0.118414835323073 0.0903225446738616 -0.0347313125788615 -0.121719421540363 -0.222529009487091 0.0776627408191085 0.149125773354358 -0.16852742686597 -0.049212162491913 -0.000964902427454507 -0.000252693509295633 -0.000115028506019512 0.000227942449084499 0.000292581296114777 -0.000849425353304067 0.0055666254488148 -0.00146365109876277 0.00131131979346091 0.00475628310889805 0.00234686688172841 0.000168264712065865 -0.0101654016995177 -0.00345835858053889 -0.00012154951697194 -0.0119166417224088 0.0105685342122923 -0.00024381852957282 -0.00520964154569706 0.00928364742385747 0.00224293468958859 -0.0761231785148059 -0.0222217617306564 -0.020649495613249 -0.00876334663289198 -0.0489959655844318 0.0444025464830104 -0.00451390095334717 0.0437785079929191 -0.0318773343349825 -0.00111239376571117 0.00411291810132621 0.00298237755485564 -0.0103308931336447 0.0173698460056937 -0.0266011235374914 0.0201562278273745 -0.0224055371379773 0.018264509154661
  48 1499.01567136593 ""  3.70529739158661 0 0 -0.00564660426460157 0.00474758803045946 0.00187846236963694 -0.000628504313025397 0.00573252730569729 -0.000997174826925492 -0.00152286777632992 -0.00677325252441864 -0.000739314315456629 -0.00128409459095141 -0.00213927951141839 0.000616846504154123 0.0168020364197808 -0.0107521451021581 0.00602663328423917 -0.0321328825207911 -0.05419634114046 0.0321902523978661 0.0413572235211205 -0.0547194294237856 -0.0148863356580529 0.0460564995989439 0.0568957184297915 1.89958771649519e-05 0.0333308785404 -0.0156959847754246 0.0175736466410887 -0.0402792558552112 0.0382441723188951 -0.0161936145345854 0.0305803662564409 -0.0131622996831203 -0.00611049434915374 0.0255986423798388 0.0382179859309085 -0.00357588457499396 -0.0282845174683588 0.0190136191228941 -0.00249756615823348 0.00661054150580155 0.000330364815661852 -0.00354852437368361 0.00406446610045169 0.00100137099518368 -0.00335318182906865 0.0414082677235624 -0.0140268111247494 0.00266891884084616 0.0347272376731673 0.0225980554415581 -0.00543646975408864 -0.174243629401247 -0.0648079726773677 -0.0081697403468122 -0.141633037958034 0.104144178750517 0.0878253762430391 -0.0691973834811148 0.0889888847249258 0.0158578309457942 -0.54565416421956 -0.216417471204288 -0.185942698731155 -0.119237129040698 -0.383860941188624 0.389843092514803 -0.00678605302748208 0.336892206827636 -0.161737658881258 0.000932261673264248 -0.00200083123872337 -0.000968257978327517 0.0129430173389977 -0.00271967590315651 0.0143735166273576 -0.00378414980147566 0.0211883799171564 -0.0317553169560559
  49 1502.5901400695 ""  6.71112959061243 0 0 -0.0208018195880741 -0.0294114270815013 -0.0262132065188821 -0.000450904421944891 0.00658852010261297 0.0158766283484827 -0.0274735450792041 -0.024084289476471 -0.00755538702393583 -0.0154279405130309 -0.00247214796929055 0.01788123158904 0.0271422718724867 0.069421185194391 0.0941021669051335 -0.0274784502401462 0.00421535013918732 -0.0201775759338577 0.00775340535695044 -0.0250293038391367 -0.00188422560934991 0.395960363425347 0.359649355661233 -0.135014917580775 0.38983150901023 -0.1150157665834 0.244466075980967 -0.320785905160142 0.195818635067764 0.0417974001362564 0.237745237101731 0.0327953197342617 -0.236708895567427 0.138047570195244 0.113232646382408 0.124836973891046 -0.126767789150703 -0.1218682316319 -0.185895663924679 0.00053335544701047 -0.00120818486261492 0.000832200186343178 8.13381862324808e-05 0.00028127142534269 -0.000207413681916268 -0.00421057634285529 0.00108145648909146 0.00107491877136023 -0.00398725412870219 -0.0019025686937852 0.003516535886781 0.00605697771532026 0.0022106228265355 -0.00165472633912468 0.00259304303373831 0.00123635735952119 -0.00640119566555236 0.00765376251700051 -0.0044685296201011 -0.00450380269393156 0.0421408076248 0.036511052038859 0.0272636402400314 0.043085558003129 0.0310251028334771 -0.060623610056727 -0.01347118239866 -0.0432678507792075 -0.0202913671178905 0.00799843453971347 0.00656946914775983 0.00640761299469538 -0.0603723063933695 -0.00363814175257923 -0.0634673838766553 -0.00642604545778483 -0.016456402941015 0.0539685676439921
  50 1507.97028142301 ""  4.68076694300277 0 0 0.00968210774902005 0.00180723557160364 0.0134213214836025 -0.00521907691604311 0.00483295128196333 0.0133249431965796 0.016879635548185 0.00246455374565655 0.0207681606829858 -0.0208455531888466 0.0257197401572191 0.0236434300513103 -0.0151844299959403 -0.000426570019752432 -0.00262681251312342 -0.0288691015963363 0.0354936125312969 -0.0589352400742603 -0.0118207396912769 0.0130245395039069 0.0165950574172824 -0.160957521839562 -0.0347117502969459 0.161009511964572 -0.249122972801594 -0.0880338366319058 -0.268511046468588 0.148385422604318 0.0778595734985336 -0.242261591163885 0.246543997765692 0.144773225151614 -0.386121849214094 0.0630454389933667 -0.124042896322062 0.333711483433089 0.0242141954774972 -0.422418952201149 -0.353096911091443 0.00231794825240473 0.000463499129423588 -0.000837106452280806 6.48834087240801e-05 -0.000439766870699103 0.000847323346570664 -0.000173979986320208 0.000635819761838752 -0.00196985317309139 0.0013519601978929 0.000227822972581512 -0.00213306631677066 -0.0126972918002294 -0.00596681218966057 -0.000112576766957165 -0.00610359556023792 0.0023333453521971 0.0125448779200662 -0.00308402785481109 -0.00187818832739682 0.00231608536286805 -0.00374167108907842 -0.0167260001682768 -0.0109474943767557 -0.0252410761931062 -0.00337537316116903 0.0247458119595937 0.00998116717321236 0.0139512652390815 0.0221278898567191 -0.00151935627355699 -0.0018751104827822 -0.00341784174549596 0.00956786374482852 -0.00518652087380937 0.0150095194261668 -0.0123793988008075 0.0179130229204714 -0.0198500130821963
  51 1510.26038898599 ""  3.41532092382932 0 0 -0.00253373527555084 -0.00319544245725415 -0.00282735539558677 0.0004209177958678 -0.00054855849357614 0.00104297537127588 -0.00252353785109257 -0.000840903187181664 -0.00134881375360169 -0.000304652984938828 -0.00161131045286823 -5.61178821596411e-05 0.00476193631852806 0.00449018681561816 0.00914983596027763 0.00137903308065963 0.00582328007941643 -0.0054849173449746 -0.00393942931114382 0.00511363640710544 0.00210545107585986 0.0309571192131975 0.018686146706318 -0.0191729740723958 0.0362515727941209 -0.00233666258438031 0.0285647075915046 -0.0249135036637892 0.00477409997254378 0.0176812881031789 0.00713165065877907 -0.00522358568786588 0.00036961309368568 0.00906653898388867 0.0152922262810517 -0.00482059282135003 -0.0107663465625263 0.0114071802723733 0.00316729349990443 0.00664491244607565 -0.00285159402063671 -0.0012423474697799 -0.00405384716477209 -0.00264425716536935 0.00639079094905782 -0.0199386793716247 0.0232941422224593 -0.026572646044018 0.0137067650257082 -0.0135078493938081 -0.0464411790689544 0.0537831085503404 0.0111102037946961 0.000750526346805266 0.0437048377772566 -0.0309116767575448 -0.0207339710227542 0.0402717229780906 -0.112070513842339 0.0281891976273375 0.204008316437846 -0.221448944336681 -0.124696510474928 -0.51316325102801 0.167560007677297 0.327661034527818 0.227898480268372 0.144286289579633 0.578452243672408 -0.00137101350202894 0.00144889620697519 -0.000277237692435899 0.0116367397750823 0.0145744949867715 -0.00083835450794165 0.0192325537927717 -0.0180845657136699 0.00421178955477087
  52 1515.90537366441 ""  7.39037084601056 0 0 0.0139285778181201 -0.0067093190260774 0.0176366513870239 -0.00763844156363513 -0.0572169175135077 -0.00353792214545773 0.00212879110033334 -0.00731744631608696 0.0236879434817092 -0.00833442226262625 -0.0308556562257616 -0.00282077527620445 -0.0434449180856235 0.0248218097096396 0.00326859460179799 0.168872749024565 0.279958571330936 -0.188535981166581 -0.176080372824889 0.305464049740993 0.153123971470868 0.0064377492280217 0.15166721374849 0.131140128468186 -0.106603806809395 -0.189162010448885 -0.218854378037307 0.0466070630846053 0.193054757604592 -0.301917938026947 0.170172351574664 -0.162683049572553 0.0696411157875241 0.190431095828286 0.343429273632255 -0.122534828316435 -0.218245382043152 0.275350441776027 0.102790917091606 0.00627557009045535 -0.000660449732919864 -0.00101357032427718 0.000362582715473549 -0.000698601180956758 0.00120418836706981 -0.00264771808798209 0.00190900039376714 -0.00194712161889478 -6.74638855840798e-06 -0.000312228896309838 0.000539198269480593 -0.0323044697074579 -0.0147304940902275 -0.00321937059550531 -0.0217266761820899 0.0170402059929751 0.0220078588867933 -0.000549235652642291 -0.00318174128303296 0.000191753833292423 0.0036797694323947 0.000600603399673382 0.00125460111803714 0.0033622782949574 0.00253765379074071 -0.00431841665691049 -0.000937756328834144 -0.00493900143537277 -0.00178623789523785 -0.00241901074639183 -0.00149514551009995 -0.00211988865513537 0.00262083347117547 0.00253693014785235 -0.000911162542585295 -0.00855721235327271 0.0146268854856891 -0.0184981361310135
  53 1521.25104183604 ""  6.04447268682962 0 0 3.41595566314003e-05 0.0166700130474645 -0.00656750355011601 -0.0138373007854176 -0.00924513719339095 0.00187085662148613 -9.45803291147466e-05 0.0280585028154571 -0.0196732831172596 -0.0283137814416141 -0.0186609358361534 0.00883574679244911 0.0406621880382601 -0.0203533127714729 -0.00771703646597479 -0.00163174757652473 -0.000697001161802307 0.00872566124282273 0.0267194077482528 -0.0273313048614835 0.0195711347048573 -0.150316111878513 -0.348223404153224 -0.148171926280375 -0.00329086353890017 0.210994590246945 0.140371337163896 0.119592444653615 -0.321931818632031 0.317133357662568 0.388004214636285 -0.122328321738163 -0.149039822626586 0.300862769236522 0.36482505667557 0.0920777201639827 -0.234766745342112 0.0759603193170641 -0.0808164040657278 -0.0129226212157433 0.00240494317889802 0.00160902626882669 -0.000502763243524922 0.00126344037915283 -0.00226956057891328 0.00680356804957872 -0.00540573919332335 0.00425026459023402 -0.000125571682359617 0.00137665881258925 -0.0001466000294045 0.0608798433839494 0.0282530306445091 0.00787398952154521 0.0440812647815955 -0.0381127881548388 -0.036121751241174 -0.00449074795810474 0.0129311092366017 -0.000507976551142072 -0.0182656697324789 0.000968658501372076 -0.00214684449913134 0.00369267164091914 -0.0144574495452933 0.00628741297405866 -0.00328084033442633 0.0113261427954676 -0.0109918973028172 -0.00281947156752456 -0.000406278254688623 -0.00183085163444466 0.032478178033102 0.0079851145318747 0.0294908878932573 0.023182500267563 -0.0151789856810796 -0.00761694730230867
  54 1532.39445776292 ""  3.35523724648124 0 0 -0.00215232511017027 0.00320378990941635 -0.00239864290242042 -0.000390381733002947 0.000995222204526489 0.0005966044218861 0.000717580091042412 0.00372275427372262 -0.00418223714201783 -0.00219456858060646 -0.000657646236888575 0.00051427223476482 0.0145108144273234 -0.00708661409178988 0.000655739941764726 -0.00738897883695662 -0.0103297435450574 0.00556241295715054 0.0060886036759675 -0.0126993884792394 -0.00548213706429633 -0.0233325405129246 -0.0573722189553478 -0.0251790423693165 0.00102141708137807 0.043305791466496 0.0305847927444027 0.012246232181993 -0.0534811670961574 0.0613538651007677 0.0258086850034463 -0.00631158645419688 -0.0120800179089865 0.0192014490021838 0.0198952340005156 0.0115157075822425 -0.0110390600962983 -0.000566298489223837 -0.00721781563221957 0.111300849515296 -0.0257862934185484 -0.0138240039810892 0.00133551181163137 -0.0127220671263769 0.0182002376579486 -0.058450329851157 0.054552685185682 -0.0306977806006461 0.00345905621537575 -0.0101064173270511 0.0073196466726146 -0.499592538812986 -0.234973561038086 -0.0734136811362439 -0.394356658717649 0.368243203109189 0.239130295581595 0.0723047420552254 -0.138197825424947 0.0102857515912684 0.107087591812968 0.000433335474984425 0.0213201015934307 0.0209025797401936 0.0871358623997225 -0.0713233733301401 0.00159189571955658 -0.10786939734618 0.0178933549999015 0.000686535529319146 0.000507834405912705 0.00095976967897479 0.000772149573178587 -0.00252716086648261 0.00461414134238332 0.000832460369466806 -0.00141980935653817 -0.00231657535019325
  55 1685.18032897728 ""  17.8366983956453 0 0 0.0183987422558982 0.0132089902260804 -0.00772452889461357 -0.00256130047649531 -0.00516952525546342 -0.00107455868495409 -0.0026901322144365 0.00334468875051192 0.00287581673139502 -0.000920313650780015 0.00193696704886427 0.00118526709886146 -0.0226061835235511 0.0230851281091972 -0.0422995951961482 0.0253257313710152 0.00174547383930451 0.0162074543783397 -0.0067693405400591 -0.00606654137243634 -0.0056503649553288 -0.0153026988465992 -0.0419704647412468 -0.0193945236778133 -0.0131231493856835 0.012239631718212 0.00170219253208507 0.0409076333473932 -0.0327653469241934 0.011679855818729 0.00782265294290236 -0.0077672218710875 0.00845670822396928 -0.00203884869430202 0.00729112136602437 -0.00715393147029481 -0.00157596693646223 0.00367086900011118 0.00242847843247707 0.000646217031966631 -0.000656095811242043 -0.00155263083127671 0.000296892960406525 -0.00106411212733762 0.00151906247793134 -0.00125347470337749 0.0038803513869693 -0.000813019500593102 0.00124473517581768 0.000300492776298009 -0.00133325416494766 0.00908328382765075 0.000282334091622134 0.000736152635356856 0.0058492230315007 -0.00170157406628874 -0.0104486592958582 0.0058342545463402 -0.0126420509387563 0.00621671560094543 -0.00146254256445842 -0.0139154599954219 -0.00815101955722789 -0.0149802785932651 -0.00489483873595262 0.0184094346938496 0.00511270357669298 0.00324101565278492 0.0137641142592086 0.0624268870339964 -0.0212514467212395 0.0242488894014409 -0.476237014828785 -0.237799890535461 -0.333690192317843 -0.571107481260971 0.419550213876511 0.0866128141321435
  56 2920.98648911492 ""  66.3815520309425 0 0 0.0406123854866797 0.0419617275727935 -0.0520496449695684 -0.00499405452145874 5.36435776280553e-05 0.00454681253467019 -0.00175318051717433 -0.00480098658416691 0.00311755558261085 -0.000404283676392708 -0.000963987825754619 0.00107502978811497 -0.468341647669257 -0.519039892403435 0.645879188399443 0.0338837170267702 -0.0296758708603587 -0.0183473015494673 0.0312031945726971 0.0367808864611017 -0.0467537603979137 -0.0177483628537837 0.00972641235498325 -0.0211473158616577 0.0292950938669424 0.0310316391248629 -0.036663207872159 0.0178672724395161 0.0163813958722713 0.0151937553760976 -0.00141102398185419 -0.00415230119557502 0.00118062934304661 -0.00581792828731943 0.00335066493650738 0.00347159207427533 0.0125836389528269 0.0115334881469493 -0.0102368112903142 3.49849699474037e-07 -9.02495160378058e-05 -5.42260407260956e-05 -6.75282399879106e-06 -5.13592509457999e-05 -5.33553484218358e-05 -6.80392561951907e-05 -5.47440956197468e-05 -5.86093020483445e-05 3.71893696718109e-05 0.000169568708453133 1.92908606126855e-05 -0.000405144400796832 0.000581385148363179 0.000267119813723651 0.000332360703243075 0.000643545013072167 0.000674224871122507 0.00068792010683586 0.000614944266207421 0.000836765639935653 -0.00024832591508208 -0.000900420362273663 0.00120181095572591 -0.00103310232020406 -0.00113333151040807 -0.000671471542875411 0.000972207598563598 -9.52934677331602e-05 -0.000355005064094341 -0.00189827882795107 0.000949256534786138 -0.000943153051226845 7.43526049510741e-05 -0.00718824060163444 -0.00782791529653027 -0.00346134885445832 0.00724691966767964 0.00405049955285826
  57 3008.54249638373 ""  38.0291944891032 0 0 -0.00189788496798691 3.9829750331775e-05 0.000684802767396027 -0.030323515072179 0.0607826240156495 0.00855889918798418 -0.00121233076733221 0.00096972693903965 0.00212476696749104 0.00141110421346274 -0.00730121092348927 -0.00610190599183679 0.0100213442641071 0.0101058998579973 -0.00957784165829991 0.579075764976539 -0.52230596885058 -0.380915182738623 -0.215204068140938 -0.204991702860303 0.279140144982053 0.0170355309426219 -0.0135250958095309 0.0174103985696303 0.0224051248352469 0.0234634185916176 -0.0279601005456164 -0.0217723298623044 -0.024024762222445 -0.017097247412485 0.0346030659219783 0.06911023316752 0.0400941689649632 -0.0452121797569666 0.0301243890555682 0.023742927843364 -0.0088839277526869 -0.0124723312479538 0.00874314651960212 0.000126476484693321 -3.12996004997905e-06 1.316184097223e-05 4.99224465874567e-06 -1.30104406836643e-05 8.78933364467811e-06 -6.58123188084265e-06 4.0812258613999e-05 3.50888866726e-06 8.92354216524587e-05 -0.000117794387730694 1.57325828237667e-05 -0.000338483682586802 0.000799607630579325 0.000441574802820746 -0.00112203992497969 -0.000825493122723793 -0.000614488554500493 -1.55388089679386e-05 -0.000173092401385898 -9.78873111989776e-05 0.000177533907725816 0.000748218789804322 -0.00139496614318922 0.000597075831866103 0.000503027455957884 0.000654437549024566 -0.00174456634558366 0.000111348875102201 0.000602560922024972 0.000247657535101294 -0.00029047656103925 3.31239023310493e-06 0.00342734302523414 0.00229281011014786 0.00357782716752788 0.00222792525473901 -0.00255879992113122 -2.88728368680545e-05
  58 3027.89379240791 ""  26.4000246179794 0 0 0.00013853894349622 0.00127590120039532 -7.63642432540445e-05 -0.00761188914507369 -0.00240463158363685 0.00921157433828493 0.0135314137238043 -0.00774271972341177 -0.0135970330621978 -0.0133717406509459 0.0222771162942593 -0.0376223742445231 -0.00474358251380609 -0.0077416840945031 0.00501058691515253 0.0366851404647394 -0.0373956182794715 -0.0262768788306146 0.0595470777731246 0.0669857082594515 -0.0834981342468867 -0.127429253504596 0.0998107988281064 -0.129255278939307 -0.151241381076683 -0.15416166341825 0.187788472332283 0.120170340772654 0.142735255650005 0.103113340703203 0.168496289234018 0.326829422704722 0.206738141228358 0.308064011530449 -0.216997482667904 -0.177921467949551 -0.321949962734758 -0.3773487236755 0.416878745280491 -0.000326018891434369 -0.000106072753528751 -0.000134305066117637 -1.89333282402877e-05 -4.15126447327421e-06 -1.85780218171806e-06 1.13239623784614e-05 -5.46116622149933e-05 -2.04030462552331e-05 -0.000336833347418359 0.000614532568919744 -6.39843598505354e-05 0.000390790584380809 -0.00119008641569522 -0.000728950549634932 0.00327134801268936 0.00286122439987404 0.00175869057914971 -5.7463080491816e-05 0.000140117428686571 6.08796720869158e-05 -0.000812669744259466 -0.00410897282436423 0.0076386941700196 -0.00362846569052274 -0.00246556918572297 -0.00392646372721135 0.00841414775032573 -0.000585665420147453 -0.00288415381978827 -7.23872967226831e-05 -0.00024290572287269 -0.000125915292020071 0.000860362692538509 0.000715522178808575 0.00149186120838263 0.000109865841433689 0.000335454401262782 -0.000515827858992699
  59 3030.98383485543 ""  17.3056087261454 0 0 -0.000388578543790895 0.000952017798648837 -0.000763233184048862 -0.000583035201953125 0.00491895308387913 -0.000808327965708856 0.0276432474838141 -0.0132893706529812 -0.0335220961353174 0.00432235373265758 -0.010275515263507 0.0189807770980457 -0.000359747757787028 -0.00490221145036253 0.00356172176407282 0.0335570732156156 -0.0320123247306766 -0.0220147488338325 -0.026245767714634 -0.0283205828479775 0.0337553844527175 -0.241781632620107 0.188015614034658 -0.246266543458524 -0.342676354959938 -0.346820294870178 0.42364283804406 0.256464108595531 0.308974577173841 0.221315340232182 -0.0784774354493507 -0.149353857589661 -0.0947646542022804 -0.127895415337206 0.0907750764752522 0.0747253350150302 0.156611099613563 0.184383385186003 -0.203197281545082 -0.000849121400545227 -8.69737833652229e-05 -0.000274750786180491 -5.55384076019318e-05 9.48876516801306e-06 5.62140226849819e-05 -5.89769077606529e-05 -0.000111389975883034 -0.000124191346821675 0.00156594871878894 -0.00373936054582177 0.000426913286761913 0.00181810316479297 -0.00472334875761543 -0.00263803828073743 0.00784540114236999 0.00674890627472573 0.00404688707010539 0.00112248887066037 0.00103877941478428 0.00158460191200861 0.00484791969128173 0.0248277474541425 -0.0459839132520741 0.0231258715662393 0.0157835498947107 0.0248172122658297 -0.046541087886286 0.00338545745833729 0.0159379207188216 -5.49363337137363e-05 -4.50075693301035e-05 3.50070284744554e-05 0.00119198391744633 0.000137492837558341 0.00138312900037555 0.00216512024108205 0.000101015161697631 0.000236508113399158
  60 3031.3052021534 ""  21.1500853358962 0 0 7.70451847083147e-06 6.50738966050953e-06 -5.71775286563934e-05 -0.000155304799097745 -0.000656590726740585 0.000363136092685565 -0.00194302043820809 0.000943570723996567 0.00278324324438985 -0.000472246264080656 0.00129204467097479 -0.00205070389700805 -0.000602123393889849 -0.00093275250664295 0.00137027957183913 -0.00296589478071453 0.00269436425992694 0.0019466996392967 0.0048580338537483 0.00525097587097852 -0.00651053949864731 0.0168532265659475 -0.013055263881011 0.0172611253788045 0.026479073146207 0.0267895996085083 -0.0327718047805872 -0.0202575126652731 -0.024345511498736 -0.0175713617363251 0.00823493461561724 0.0156881321988654 0.00995246105220671 0.0148993338613675 -0.0105317502110315 -0.00866965677925901 -0.0176775275005513 -0.0208003678482572 0.022954492039309 0.00034528987838491 0.000491365692901033 -1.53931681406895e-05 -9.1599346313651e-05 1.91677989855552e-05 -6.85249228574767e-05 -0.00204559860618341 -0.00112510454790147 -0.0019190457704292 0.0210996039006728 -0.0441217623930674 0.00435771991870395 0.000644669050190161 0.000195289693892134 0.00121842802846766 -0.00533592258144044 -0.00588809311363394 -0.00249551317655462 0.024749914837956 0.019739326866804 0.0286490843775612 0.0574100653644194 0.292847057282885 -0.54492057005891 0.271280049293016 0.183799715163107 0.293309359767668 -0.578015615592759 0.0416319287405863 0.198217853259421 -6.80129784511187e-05 -4.62331165389511e-05 -0.000132130425065266 0.000311304132097544 0.000236244813468682 0.000125425545671993 0.00106426992071762 0.00103670425949349 -0.00036116417487531
  61 3044.89583903226 ""  19.8196126225269 0 0 0.00414327932356397 0.00354033146521578 -0.00509159709863282 0.0534800005956257 0.01788803278134 -0.0578132585031357 -9.07149316720468e-05 -0.00501335453034887 0.00254950003379846 -0.0242602399538223 -0.00192910379242312 0.00723790612280882 -0.0357417479297737 -0.0391493019458377 0.0477545872968292 -0.232997744224144 0.229764427605803 0.148350162359881 -0.410074885527738 -0.44436894850745 0.547113279756776 -0.0327093691841599 0.0240237426032401 -0.0317046265689249 0.0111412450602814 0.0140007561177524 -0.0128443422370796 0.020323509170215 0.0228730501768787 0.0201938706826504 0.052978981423463 0.115733712513254 0.0790907265360412 0.195174621732562 -0.147082682874332 -0.112477907935716 0.0417444006346694 0.051953382040254 -0.0541679748470509 -2.89086756237391e-05 5.68096489833022e-06 -1.4444970393764e-05 -7.96749681955761e-06 -1.07728998397166e-06 9.01705481231462e-06 -2.93570818234265e-05 -2.76090842944629e-05 -3.90942139953908e-05 8.45642810099671e-06 -0.000152513606993702 0.000125192883870806 6.56957015882954e-05 -0.000280950526334493 -0.000158569073451263 0.000406053894384281 0.000400513487461185 0.000200013831325739 0.00034535813469224 0.000320033796698601 0.000430131231646197 0.000253497181998444 0.00133736302347432 -0.00242890236147058 0.000666559757786572 0.00043508678479424 0.000659755003277556 -0.000977524248856465 2.73481480567713e-05 0.000323509107802354 -0.000278781437919046 -8.07627655490188e-06 0.000173029874881535 -0.0010884940915023 -0.000950870002115977 -0.00327410314816502 -0.00108502354258347 0.000688497124467039 0.00200034785163031
  62 3084.63461215836 ""  37.2305647346159 0 0 -0.000895175609973298 -0.000850638651322462 0.00179992982181307 -0.0140055765007394 -0.00736206793671185 0.015895460724378 0.00593645301136501 0.00574514649022936 0.00297638526399509 -0.0616625023384161 -0.0540472219731918 0.0159015234709821 0.0135818931037596 0.0148827279916305 -0.0148852137960744 0.04764267462388 -0.045882380189725 -0.0293513070674805 0.114972071054815 0.12547810104588 -0.158567086952719 -0.00717788021354664 0.00811601712527561 -0.00659806276737247 -0.0127695145178963 -0.013826661079675 0.0173118316146217 -0.0494304792249012 -0.0620496379727248 -0.046167305087303 0.237853136729228 0.465191738050866 0.322108520923391 0.204218646945733 -0.171230093875376 -0.116612660701737 0.291449907277543 0.351964155330349 -0.40080941454989 0.00124114231980944 -0.000330969139797371 -0.000173507258546479 3.47917176593614e-05 -2.77240912115448e-05 1.92619933038369e-05 5.91655028205221e-05 0.000142587389988149 1.69896094631142e-05 0.00224896973298016 0.000851808030349055 -0.00271282997703724 -0.00512143880252184 0.0128389475076994 0.00751427272506668 -0.00955647102725402 -0.00924933081327058 -0.0049348493756639 -0.00104681383161309 -0.0009837526523238 -0.00121880934727736 -0.00176296152153651 -0.0133091270201575 0.0240704593384898 0.00120916929561085 0.000617724995010452 0.000218103888201887 -0.0264523632576361 0.00245027984729874 0.00835184403680936 0.000131935699172145 6.80691580814851e-05 -0.000154700902885857 -0.000336182200795309 0.000180559328932036 0.0012446564910679 -0.000978139610382675 -0.000682517702694188 -0.00113839100047543
  63 3085.66497838348 ""  19.1638505139363 0 0 2.0292333052699e-05 5.41755871663031e-05 -2.23223770980779e-05 -0.000532576298142161 -0.000324392144385978 0.000619990229511846 0.000839788619064486 0.00117202014824745 5.14449545652086e-06 -0.00225611660908471 -0.00226996854815158 0.000392641218698994 -5.21255163106558e-05 -3.10335011498342e-05 0.000188765052585557 0.00162878363764306 -0.00160042118042109 -0.00101673988555329 0.00456728389202328 0.00494948480038184 -0.00630830092757697 0.00158828229416983 -0.000786383501254702 0.00130930795234251 -0.00432771844277304 -0.00435726982374643 0.00566730025713817 -0.00721278605097816 -0.00891069083984735 -0.00677860042355267 0.0100802002072554 0.0195036816140405 0.0134722198947485 0.00600863853481707 -0.00529778809758955 -0.00349964291919833 0.0107637271616473 0.0129412344649539 -0.0148467920850706 0.00432578617031484 -0.00174624306555561 -0.000425776579735691 0.000105540846355537 0.000347593767415459 -0.000537275424306829 -0.000146228288944216 0.00101148794507991 0.00226480667565723 -0.0553026634065185 -0.021286769043146 0.0642329549186021 -0.0160963874979174 0.0428165171188055 0.0244730414081334 -0.0284037259843277 -0.0287028813865859 -0.0148996808079917 -0.0114039622102519 -0.0112691452231009 -0.0148001357084591 0.0418668539534857 0.320270506345279 -0.582094145629199 -0.0162875065572546 -0.00740371917821133 0.0109669344322483 0.637625683631811 -0.0592337903177735 -0.201285029115776 6.03162929261162e-05 -5.90061598396811e-05 -3.91225988868888e-05 -0.000631834875505102 0.000128591440036067 -4.62380578974845e-05 -0.000548760242296975 0.000783415531381019 7.76903729964233e-06
  64 3089.12812103197 ""  28.7699263648008 0 0 -0.000685696256004052 -0.00054491266004728 0.000581696237234204 -0.000356337299200602 -0.000433570479397684 0.000559688489452744 -0.00986240498842811 -0.00994029730470333 -0.000744250118185712 -0.000808485331302464 -0.00467512614735332 -0.00179389207805165 0.00528043023799741 0.00529712830461623 -0.00667904826277544 -0.000114861028002482 -0.000101617774067644 -0.000205459094550987 0.0049655501910858 0.00568915299859701 -0.00639179202001176 0.00625733866925839 -0.00908123515069922 0.00812132618078249 0.0471407840636221 0.0476137940081494 -0.0618909701221323 0.064378747318221 0.0806100910404839 0.061237968701455 0.0191533098447687 0.0353705625904947 0.0237684992794723 -0.0177106553873368 0.0115114102248977 0.00952538487287937 0.00835300630124075 0.00908101103769013 -0.0118559455729185 -0.0510148457633264 0.0181749066334037 0.00967030933528544 -0.0014682719260581 0.000723250330303464 -0.000497518114518933 -0.0118811186534113 -0.0165204487573724 -0.0147394304783958 0.00414828542840678 0.00160574667831292 0.0125526684893748 0.22443408506774 -0.567122327178461 -0.332396480731616 0.376781802090793 0.368147651052831 0.197680033497262 0.171906736802108 0.162558211765087 0.204898272167899 0.00754423005134129 0.0392285835381873 -0.0709352443138328 -0.0727872829885221 -0.0507309215842098 -0.0772540190495475 0.0153913067003855 -0.00199839750184983 -0.00179582154296682 -0.000124148115143602 -0.000182127925663703 -0.000114927495525107 0.000477904283137115 -0.000376390674382335 -0.00010540165233822 0.00253739345093929 0.00221061210377904 0.00129714975979838
  65 3091.38059893595 ""  31.2161490278328 0 0 0.00409230036597905 0.00383989226273532 -0.00461772138482849 0.00901015523491891 -0.0010604826062965 -0.00882322949994068 0.0317956232885117 0.0640641053301164 -0.0235232162940153 0.0181555864516058 -0.0250515386472188 -0.0275320439207738 -0.0350683976071057 -0.0363303046055864 0.0467274038597151 -0.063634246679613 0.0591129080731114 0.0404767190713236 -0.0470244318013003 -0.053302391391319 0.0620897633569017 0.196085789257944 -0.131486824302011 0.178873585172562 -0.299266717085677 -0.291378071859808 0.375159105537368 -0.281135955399424 -0.340636006274666 -0.267580617674393 0.103028360157348 0.179879846396203 0.117032212554335 -0.268690954667964 0.190248801065417 0.143672779009195 -0.0508663637041386 -0.0719923627011732 0.0678352539555579 -0.00508757034903587 0.00202052864186042 0.00105982791815311 -0.000202538495042888 4.45487744656495e-05 2.21280275409752e-05 -0.00166842333882783 -0.00215560192268939 -0.00206778313164267 0.0014395214272171 0.000522769022031966 0.000765538371413652 0.0232019594996196 -0.0594493856150293 -0.0349109811008855 0.0385403440100638 0.0372597305068156 0.0205918004464746 0.0232251074177736 0.0218657481897605 0.0278518757855258 0.000472512150668251 0.000662477259259217 -0.00125689500844048 -0.00960005717269761 -0.00687004053983086 -0.0107202359810018 -0.00809925468467558 0.000637963363301508 0.00294086857522427 -0.000243305295541885 -0.00015499817553002 0.000219350667406386 -0.00094262127051772 -0.0021186405257166 -0.00151173511534088 -0.00109693725930503 0.00311700109161841 0.000161926868260037
  66 3092.41002704302 ""  48.3893342511123 0 0 -0.000989072152764847 -0.00114483503976221 0.000635030162955995 0.00816648256826065 -0.00339390859951227 -0.00675908369550699 -0.0393160381847024 -0.0300538894259896 -0.015920973115335 0.0227509074247677 -0.0498620400396773 -0.0421940076859704 0.00774008614790848 0.00762537451918366 -0.00986402594345782 -0.0725426934373476 0.0666208694832854 0.0443405635927156 -0.0235657238598125 -0.0259851263011667 0.0340751912344042 0.0934549716888784 -0.0853306697197691 0.0966197063111493 0.110366720045394 0.112292252284709 -0.151062372597316 0.264862000332203 0.333062703803846 0.245190271249949 0.197024302344755 0.350357436182534 0.229904597853629 -0.433997413132243 0.304402257413561 0.23390658481097 -0.0335273339720161 -0.0583338681704782 0.0414154298197576 0.00613519718607312 -0.00274374501818558 -0.0015017897215438 0.000211829834421979 -6.51708933989161e-05 2.89852497722708e-06 0.00203315566804172 0.00255157648647347 0.00246582207389961 -0.00120536731608649 -0.000546744345955303 -0.00181874719380879 -0.0293640332359683 0.0744119843187921 0.0436920023320613 -0.0443572303062257 -0.0436485942278761 -0.0233022176631001 -0.0281009224078221 -0.0262668274253915 -0.033468842921588 -0.000994119061742879 -0.00409166073449816 0.0074588796288662 0.0140390336256306 0.00980697155102185 0.0151788503941381 0.00139098135920465 2.05719882059995e-06 -0.000949117980861576 0.000124480497145042 0.000203683506614134 0.000185663649723712 0.000233069111900403 1.69333470296137e-05 -0.000430588934138247 0.00111773787943321 -0.00235240082152488 -0.000270468799711553
  67 3096.26723229481 ""  28.4664686653577 0 0 2.00908107072746e-05 -0.000138573007748296 0.000156313707176807 8.95193590920573e-05 8.56446647249157e-06 -0.000102170783528762 -0.000596181788881569 -0.00128667376155289 3.28173932566154e-05 0.000566705188166249 -0.00020840989486211 -0.000388837070653552 0.000671091441368058 0.00128197726792858 -0.00167548681996548 -0.000703082627794181 0.000697762606852828 0.000461509677177621 -0.000404784461607623 -0.00049347394571003 0.000708631642665075 -0.00406205656625124 0.0028310648919652 -0.00371330859248291 0.00301608521435676 0.00254093006124639 -0.00367130777102361 0.00840435917464865 0.00987759887833386 0.00737702991440147 7.19906347000018e-05 -4.00113217433649e-05 -0.000166756725211677 -0.0056673208067375 0.00415838960791436 0.00312024949013991 -0.00121458821100279 -0.00162348984571823 0.0016586696705599 0.0238302266094513 -0.00205094328480127 -0.001370871821083 -0.000141413047186874 0.000920647942630776 0.000106443553972484 -0.0380861385953645 -0.0357934067835746 -0.0436948219143118 0.025979643985688 0.0103132190918078 0.025185742902359 -0.0764873824731657 0.190856196464636 0.106910173993842 -0.177064152359665 -0.177170545484596 -0.0906343066610407 0.432067264190083 0.412093138707362 0.515333814694831 0.0146560648335921 0.0449909400030128 -0.0859428199807611 -0.231166407834123 -0.164561124659023 -0.253542341960609 -0.100247202302131 0.00708164750911752 0.0399605786154619 0.000214672929816262 0.000228449931391601 0.000241564369252377 -0.000481154692905776 0.000221124153245775 -4.09180829742814e-05 -0.00267374149690653 -0.00336948478749548 -0.000887563893675696
  68 3103.86073714747 ""  34.0380414438631 0 0 0.000363022970871152 0.00102159108896333 -0.0026595141664429 -0.00360741998355389 0.00200713404974042 0.00301373251348425 -0.0464636504497173 0.0199301348764707 -0.0633300239071529 -0.0155826907079481 0.019360121459084 0.0194595775851451 -0.0102667190538041 -0.0105164624597095 0.0159090529136858 0.0327805393558184 -0.0293530216863925 -0.0196688828653595 0.00845330374272781 0.00982030626823107 -0.0133186252791493 0.488165085092483 -0.379500269409293 0.472453134395789 -0.123311570299454 -0.109394129148058 0.126177480045409 0.191794244318767 0.25418489514541 0.16776054603547 -0.0671954169311417 -0.118251999787333 -0.0763322242701742 0.225196813537268 -0.160691572537682 -0.122155309598802 0.0282442832097791 0.0426020592893634 -0.036909897336023 0.00107977517179537 -0.00113950606730052 -0.000693680355698272 3.12095563581969e-05 3.28715377212149e-06 -1.75165167397056e-05 6.67428904171052e-05 0.000118939741929831 7.74780786254804e-05 -0.00022551370909737 -0.000165512559372048 -0.000296992221478179 -0.00787850809699948 0.0193447966586525 0.0112405334557812 -0.00514797508232078 -0.00581389995422326 -0.00234797708411865 -0.00182528400034512 -0.0013698055437576 -0.00203023580994 -8.24077401426307e-05 -0.00017901576508977 0.000232026680620669 0.0030774111282736 0.0020354956001087 0.003334078568469 -0.000375176746072178 6.81402461883562e-05 5.20740916770585e-05 0.000204768852344622 -8.5819170175234e-05 0.000321581014223951 -0.000443384474086512 -0.000315380904225053 0.00102394583237768 0.00191370660302707 -0.00129232834836064 -0.000596357250665831
  69 3120.50180309465 ""  18.19497973334 0 0 -6.09329569080838e-05 -5.87491159846326e-05 -2.52467436803483e-05 -5.61432788909765e-06 3.19835026495446e-05 -1.37807217918357e-05 0.000187625148862642 -2.84607571572536e-05 0.000229782047781167 1.99387553396292e-05 2.62880998711001e-05 3.77797827694047e-05 0.000236743389935623 -0.000110513759451486 0.00015105099887821 0.000141675017523076 -0.000139694835786718 -9.38704309321232e-05 -0.000125312181137791 -9.51098218136971e-05 0.000115001863842692 -0.00166671337493039 0.00125871454838191 -0.00163323235244155 0.000295670091223869 0.000176761710747121 -0.000145613256814889 -0.000752417175878547 -0.00113165383093049 -0.000667630103224276 -0.000317824650910298 -0.000547973716335023 -0.000392167842495527 -4.44511090103149e-05 5.53778825521201e-05 4.01677403748637e-05 9.6217115333153e-05 0.000110188960696295 -9.92196205911885e-05 0.00465145421259877 0.00441289975342134 0.002475787051106 -0.000158610548988259 0.000476242226050347 0.000283400102615781 -0.0209406286506805 -0.0191929516095217 -0.0239813262963149 -0.0572965617834378 -0.0142974596936245 -0.0523389242194076 0.00535237078125538 -0.0116426663414835 -0.00976125625450069 -0.0413032673813018 -0.0439351710160731 -0.0196581330813161 0.229627872280388 0.22447975506216 0.27543096373163 -0.0318096616426258 -0.134254065935043 0.231272425934541 0.453895621682169 0.329226695646664 0.5004517927632 0.263756618514656 -0.0256375017005694 -0.10088856694468 8.05006331877895e-05 0.000146917221325012 -0.000201975465420385 -0.000445833940822127 0.001010052496064 0.000759492573603669 -0.00104485281109702 -0.00185731278747445 -4.03969042274159e-05
  70 3181.38841933321 ""  17.2901816929164 0 0 3.33495067212023e-05 6.21615628201892e-05 -0.000118490525333987 1.68865566100586e-05 -8.95500445899134e-06 -5.85374681142064e-06 -0.000446341578910637 -0.000162658703141847 -0.000746715060808491 -7.61053987662212e-06 -6.47330534151385e-06 -2.50233819516663e-05 -0.00061623206586129 -0.000759200523361722 0.00102241138537874 -0.000132950250147014 0.000128369790547489 8.09099137507033e-05 -7.11309194792072e-05 -7.63915719826898e-05 4.11719660130841e-05 0.0034790297642309 -0.00231091760820291 0.00361596254060409 -0.00253749557070638 -0.00285075479890185 0.00297225661206715 0.00523058010801274 0.00699887398402663 0.00427731843300672 0.000182405938156065 0.000316170000323437 0.000239378692780926 5.15108286998992e-05 -6.64731557720329e-05 -5.68409613715037e-05 -0.000112440198863405 -0.000144204349461039 0.000144746601573599 0.024218953941399 0.0805883394474026 0.0449312748544085 -0.000128800187596415 -0.00111279254546433 -0.000337601911260403 0.00376672408376568 0.00401786997900433 0.00422774751909489 0.00213749267221305 0.000406146064337311 0.00140084898087393 0.206201646987009 -0.490983503680739 -0.279540291293595 -0.494274852041667 -0.455351790235094 -0.250251234069806 -0.0494390373009866 -0.0389425738258838 -0.0483377577125872 0.000620131557111408 0.00380529731227415 -0.0054137860648443 -0.0139955432789314 -0.012735904563129 -0.0169561056890478 -0.00705622830974876 -0.00036578641701372 0.00202355787281346 -5.68071550003964e-05 -1.78383744772367e-05 7.74243103192283e-05 0.000227255052327619 -0.000155959651925294 0.000127562212156686 0.00121234563696102 0.000556178730163019 -0.00104525675593283
  71 3455.04270036925 ""  56.3819061822561 0 0 0.00132496558196329 0.00117466453487629 -0.00224410133455435 -0.000208473295779159 -8.75833835289636e-05 -0.000166934369336289 5.56964326983574e-07 -4.44409052040339e-05 0.000232765043248363 3.84328108760878e-05 3.69868720992881e-05 -3.97164418519029e-05 -0.00715910878440975 -0.00351369550809951 0.00423705715377645 -0.000335405460033918 0.00177174993814982 0.000886560204350193 -0.000719118889704593 -0.000775050033780277 0.000315469311490392 -0.000314944950881753 -0.00034867734342343 -0.000808608775423922 -0.00103116185815195 -0.000190848714107911 0.0010069796581451 -6.83258488453208e-05 -0.000224153608051849 -0.000815434674204888 -0.000425402574914247 -0.000655228921691674 -0.00051788031482361 -0.000726001585745805 0.00049722851898969 0.000362338122750913 -0.000105144282701246 -0.000288729178748279 0.000396515492653105 -0.00054143157273145 -2.3031869560753e-05 0.000446201867642086 0.000168251498356519 0.000355952178780679 -0.000281244994553808 0.000153870439879541 -0.000294908194115092 0.000576796800780279 2.2716374366747e-05 -9.8977963591709e-05 1.3656575401463e-05 0.00188129456103438 -0.00215797069978866 -0.00254923593419754 0.00248480319716224 0.00160117197846516 -9.09322229335673e-05 -0.00118776437012185 -0.000366713308032197 -0.00288428916709972 0.000126257573161228 0.00124922652879432 -0.000652510775865576 2.26428934579141e-05 -0.00018286561483791 -0.000467695850939297 -0.000797117857565176 0.000159702900678417 0.000320596177046469 0.0540424087181421 0.0125808153437659 0.00824590891383356 -0.338236765355369 0.366301758295032 0.282748968681506 -0.41637714883876 -0.551219143292558 -0.377529965605822
  72 3532.12263031543 ""  27.2478473169175 0 0 0.00033389562223924 -0.000357825746612983 -0.00137220986160718 0.000132127846305691 0.000155467748873187 0.000138532442339429 -0.00014213384912967 0.000145641797019439 0.000497251511318352 4.78565318783937e-05 -3.32183157084326e-05 8.04455979661703e-05 -0.00175347655388797 -0.00148685025094104 0.00291993957290975 0.000331690686386793 0.00145100224304213 0.00135320458564346 0.000109273074354156 -0.000357016768304145 0.000204744946994351 0.000805347982615782 -0.000557309169578911 -0.000745584412763417 -7.13613602763093e-05 0.000759195628875615 -0.000574277823848631 -0.000783604322376331 0.000583841353921312 0.000152363395215392 0.000224050527923012 0.000382752829017475 0.00034806966527337 -0.000802431414314719 0.000407827314171858 4.2463989273521e-05 0.000131156681109512 0.000113419709319289 -0.000235124827637539 0.000314230503140196 6.42007341928383e-05 -0.000218085683023425 -0.000130170279747563 -0.000264222506871658 0.000140758513107882 -6.41890424907854e-05 0.000171580464302317 -0.000337362934430504 6.98917172273323e-05 0.000103031010820687 1.37629828045983e-05 -0.00118385468878914 0.000960868333229275 0.0014931942430505 -0.00157172347670104 -0.000821488973084164 0.000578066145529585 0.000406125579486058 0.000129921924710367 0.00148044469672498 -0.000130735907434959 -0.000756764269755382 0.000520878889970209 -0.0004547130899865 -0.000397573364838203 -0.000794476859602984 -0.000169189065939802 -1.76490536804562e-05 -0.000117722961887131 0.011462943576672 -0.0612195952268055 -0.0450944395887834 -0.480861758185736 0.468277089966034 0.388036892886681 0.320335239884759 0.383165290861368 0.243921326197396
  :::
 } 
 m_exists[72] { 
  s_m_exists
  :::
  1 11111111111111111111111111111111111111111111111111111111111111111111111111111111111 
  2 11111111111111111111111111111111111111111111111111111111111111111111111111111111111 
  3 11111111111111111111111111111111111111111111111111111111111111111111111111111111111 
  4 11111111111111111111111111111111111111111111111111111111111111111111111111111111111 
  5 11111111111111111111111111111111111111111111111111111111111111111111111111111111111 
  6 11111111111111111111111111111111111111111111111111111111111111111111111111111111111 
  7 11111111111111111111111111111111111111111111111111111111111111111111111111111111111 
  8 11111111111111111111111111111111111111111111111111111111111111111111111111111111111 
  9 11111111111111111111111111111111111111111111111111111111111111111111111111111111111 
  10 11111111111111111111111111111111111111111111111111111111111111111111111111111111111 
  11 11111111111111111111111111111111111111111111111111111111111111111111111111111111111 
  12 11111111111111111111111111111111111111111111111111111111111111111111111111111111111 
  13 11111111111111111111111111111111111111111111111111111111111111111111111111111111111 
  14 11111111111111111111111111111111111111111111111111111111111111111111111111111111111 
  15 11111111111111111111111111111111111111111111111111111111111111111111111111111111111 
  16 11111111111111111111111111111111111111111111111111111111111111111111111111111111111 
  17 11111111111111111111111111111111111111111111111111111111111111111111111111111111111 
  18 11111111111111111111111111111111111111111111111111111111111111111111111111111111111 
  19 11111111111111111111111111111111111111111111111111111111111111111111111111111111111 
  20 11111111111111111111111111111111111111111111111111111111111111111111111111111111111 
  21 11111111111111111111111111111111111111111111111111111111111111111111111111111111111 
  22 11111111111111111111111111111111111111111111111111111111111111111111111111111111111 
  23 11111111111111111111111111111111111111111111111111111111111111111111111111111111111 
  24 11111111111111111111111111111111111111111111111111111111111111111111111111111111111 
  25 11111111111111111111111111111111111111111111111111111111111111111111111111111111111 
  26 11111111111111111111111111111111111111111111111111111111111111111111111111111111111 
  27 11111111111111111111111111111111111111111111111111111111111111111111111111111111111 
  28 11111111111111111111111111111111111111111111111111111111111111111111111111111111111 
  29 11111111111111111111111111111111111111111111111111111111111111111111111111111111111 
  30 11111111111111111111111111111111111111111111111111111111111111111111111111111111111 
  31 11111111111111111111111111111111111111111111111111111111111111111111111111111111111 
  32 11111111111111111111111111111111111111111111111111111111111111111111111111111111111 
  33 11111111111111111111111111111111111111111111111111111111111111111111111111111111111 
  34 11111111111111111111111111111111111111111111111111111111111111111111111111111111111 
  35 11111111111111111111111111111111111111111111111111111111111111111111111111111111111 
  36 11111111111111111111111111111111111111111111111111111111111111111111111111111111111 
  37 11111111111111111111111111111111111111111111111111111111111111111111111111111111111 
  38 11111111111111111111111111111111111111111111111111111111111111111111111111111111111 
  39 11111111111111111111111111111111111111111111111111111111111111111111111111111111111 
  40 11111111111111111111111111111111111111111111111111111111111111111111111111111111111 
  41 11111111111111111111111111111111111111111111111111111111111111111111111111111111111 
  42 11111111111111111111111111111111111111111111111111111111111111111111111111111111111 
  43 11111111111111111111111111111111111111111111111111111111111111111111111111111111111 
  44 11111111111111111111111111111111111111111111111111111111111111111111111111111111111 
  45 11111111111111111111111111111111111111111111111111111111111111111111111111111111111 
  46 11111111111111111111111111111111111111111111111111111111111111111111111111111111111 
  47 11111111111111111111111111111111111111111111111111111111111111111111111111111111111 
  48 11111111111111111111111111111111111111111111111111111111111111111111111111111111111 
  49 11111111111111111111111111111111111111111111111111111111111111111111111111111111111 
  50 11111111111111111111111111111111111111111111111111111111111111111111111111111111111 
  51 11111111111111111111111111111111111111111111111111111111111111111111111111111111111 
  52 11111111111111111111111111111111111111111111111111111111111111111111111111111111111 
  53 11111111111111111111111111111111111111111111111111111111111111111111111111111111111 
  54 11111111111111111111111111111111111111111111111111111111111111111111111111111111111 
  55 11111111111111111111111111111111111111111111111111111111111111111111111111111111111 
  56 11111111111111111111111111111111111111111111111111111111111111111111111111111111111 
  57 11111111111111111111111111111111111111111111111111111111111111111111111111111111111 
  58 11111111111111111111111111111111111111111111111111111111111111111111111111111111111 
  59 11111111111111111111111111111111111111111111111111111111111111111111111111111111111 
  60 11111111111111111111111111111111111111111111111111111111111111111111111111111111111 
  61 11111111111111111111111111111111111111111111111111111111111111111111111111111111111 
  62 11111111111111111111111111111111111111111111111111111111111111111111111111111111111 
  63 11111111111111111111111111111111111111111111111111111111111111111111111111111111111 
  64 11111111111111111111111111111111111111111111111111111111111111111111111111111111111 
  65 11111111111111111111111111111111111111111111111111111111111111111111111111111111111 
  66 11111111111111111111111111111111111111111111111111111111111111111111111111111111111 
  67 11111111111111111111111111111111111111111111111111111111111111111111111111111111111 
  68 11111111111111111111111111111111111111111111111111111111111111111111111111111111111 
  69 11111111111111111111111111111111111111111111111111111111111111111111111111111111111 
  70 11111111111111111111111111111111111111111111111111111111111111111111111111111111111 
  71 11111111111111111111111111111111111111111111111111111111111111111111111111111111111 
  72 11111111111111111111111111111111111111111111111111111111111111111111111111111111111 
  :::
 } 
} 
