# Supplementary material for: Cut-off Scale and Complex Formation in Density Functional Theory Computations of Epoxy-Amine Reactivity
Source: ACS Omega. 2021 Oct 25;6(44):29424–31. doi: 10.1021/acsomega.1c03229 (PMC8587129; doi:10.1021/acsomega.1c03229)
Supplement: Supplementary file 1 — ao1c03229_si_001.zip [file ao1c03229_si_001.zip › Final_structures/Primary/A2E1_A1E2_B3LYP-D3_CC-PVTZ-F_canonical/Amine_frag2_reactant-9_isomer3.vib]

{ 
 s_m_m2io_version
 :::
 2.0.0 
} 

f_m_table { 
 i_j_atom_total
 :::
 26
 m_column[83] { 
  s_m_data_name
  s_m_column_name
  i_m_width
  b_m_visible
  s_m_units
  :::
  1 r_j_Frequency  "Frequency"  10 1 "" 
  2 s_j_Symmetry  "Symmetry"  10 0 "" 
  3 r_j_Intensity  "Intensity"  10 1 "" 
  4 r_j_Raman_Act  "Raman Act"  10 0 "" 
  5 r_j_Raman_Int  "Raman Int"  10 0 "" 
  6 r_j_x1  "x1"  10 0 "" 
  7 r_j_y1  "y1"  10 0 "" 
  8 r_j_z1  "z1"  10 0 "" 
  9 r_j_x2  "x2"  10 0 "" 
  10 r_j_y2  "y2"  10 0 "" 
  11 r_j_z2  "z2"  10 0 "" 
  12 r_j_x3  "x3"  10 0 "" 
  13 r_j_y3  "y3"  10 0 "" 
  14 r_j_z3  "z3"  10 0 "" 
  15 r_j_x4  "x4"  10 0 "" 
  16 r_j_y4  "y4"  10 0 "" 
  17 r_j_z4  "z4"  10 0 "" 
  18 r_j_x5  "x5"  10 0 "" 
  19 r_j_y5  "y5"  10 0 "" 
  20 r_j_z5  "z5"  10 0 "" 
  21 r_j_x6  "x6"  10 0 "" 
  22 r_j_y6  "y6"  10 0 "" 
  23 r_j_z6  "z6"  10 0 "" 
  24 r_j_x7  "x7"  10 0 "" 
  25 r_j_y7  "y7"  10 0 "" 
  26 r_j_z7  "z7"  10 0 "" 
  27 r_j_x8  "x8"  10 0 "" 
  28 r_j_y8  "y8"  10 0 "" 
  29 r_j_z8  "z8"  10 0 "" 
  30 r_j_x9  "x9"  10 0 "" 
  31 r_j_y9  "y9"  10 0 "" 
  32 r_j_z9  "z9"  10 0 "" 
  33 r_j_x10  "x10"  10 0 "" 
  34 r_j_y10  "y10"  10 0 "" 
  35 r_j_z10  "z10"  10 0 "" 
  36 r_j_x11  "x11"  10 0 "" 
  37 r_j_y11  "y11"  10 0 "" 
  38 r_j_z11  "z11"  10 0 "" 
  39 r_j_x12  "x12"  10 0 "" 
  40 r_j_y12  "y12"  10 0 "" 
  41 r_j_z12  "z12"  10 0 "" 
  42 r_j_x13  "x13"  10 0 "" 
  43 r_j_y13  "y13"  10 0 "" 
  44 r_j_z13  "z13"  10 0 "" 
  45 r_j_x14  "x14"  10 0 "" 
  46 r_j_y14  "y14"  10 0 "" 
  47 r_j_z14  "z14"  10 0 "" 
  48 r_j_x15  "x15"  10 0 "" 
  49 r_j_y15  "y15"  10 0 "" 
  50 r_j_z15  "z15"  10 0 "" 
  51 r_j_x16  "x16"  10 0 "" 
  52 r_j_y16  "y16"  10 0 "" 
  53 r_j_z16  "z16"  10 0 "" 
  54 r_j_x17  "x17"  10 0 "" 
  55 r_j_y17  "y17"  10 0 "" 
  56 r_j_z17  "z17"  10 0 "" 
  57 r_j_x18  "x18"  10 0 "" 
  58 r_j_y18  "y18"  10 0 "" 
  59 r_j_z18  "z18"  10 0 "" 
  60 r_j_x19  "x19"  10 0 "" 
  61 r_j_y19  "y19"  10 0 "" 
  62 r_j_z19  "z19"  10 0 "" 
  63 r_j_x20  "x20"  10 0 "" 
  64 r_j_y20  "y20"  10 0 "" 
  65 r_j_z20  "z20"  10 0 "" 
  66 r_j_x21  "x21"  10 0 "" 
  67 r_j_y21  "y21"  10 0 "" 
  68 r_j_z21  "z21"  10 0 "" 
  69 r_j_x22  "x22"  10 0 "" 
  70 r_j_y22  "y22"  10 0 "" 
  71 r_j_z22  "z22"  10 0 "" 
  72 r_j_x23  "x23"  10 0 "" 
  73 r_j_y23  "y23"  10 0 "" 
  74 r_j_z23  "z23"  10 0 "" 
  75 r_j_x24  "x24"  10 0 "" 
  76 r_j_y24  "y24"  10 0 "" 
  77 r_j_z24  "z24"  10 0 "" 
  78 r_j_x25  "x25"  10 0 "" 
  79 r_j_y25  "y25"  10 0 "" 
  80 r_j_z25  "z25"  10 0 "" 
  81 r_j_x26  "x26"  10 0 "" 
  82 r_j_y26  "y26"  10 0 "" 
  83 r_j_z26  "z26"  10 0 "" 
  :::
 } 
 m_row[72] { 
  r_j_Frequency
  s_j_Symmetry
  r_j_Intensity
  r_j_Raman_Act
  r_j_Raman_Int
  r_j_x1
  r_j_y1
  r_j_z1
  r_j_x2
  r_j_y2
  r_j_z2
  r_j_x3
  r_j_y3
  r_j_z3
  r_j_x4
  r_j_y4
  r_j_z4
  r_j_x5
  r_j_y5
  r_j_z5
  r_j_x6
  r_j_y6
  r_j_z6
  r_j_x7
  r_j_y7
  r_j_z7
  r_j_x8
  r_j_y8
  r_j_z8
  r_j_x9
  r_j_y9
  r_j_z9
  r_j_x10
  r_j_y10
  r_j_z10
  r_j_x11
  r_j_y11
  r_j_z11
  r_j_x12
  r_j_y12
  r_j_z12
  r_j_x13
  r_j_y13
  r_j_z13
  r_j_x14
  r_j_y14
  r_j_z14
  r_j_x15
  r_j_y15
  r_j_z15
  r_j_x16
  r_j_y16
  r_j_z16
  r_j_x17
  r_j_y17
  r_j_z17
  r_j_x18
  r_j_y18
  r_j_z18
  r_j_x19
  r_j_y19
  r_j_z19
  r_j_x20
  r_j_y20
  r_j_z20
  r_j_x21
  r_j_y21
  r_j_z21
  r_j_x22
  r_j_y22
  r_j_z22
  r_j_x23
  r_j_y23
  r_j_z23
  r_j_x24
  r_j_y24
  r_j_z24
  r_j_x25
  r_j_y25
  r_j_z25
  r_j_x26
  r_j_y26
  r_j_z26
  :::
  1 17.2388651034933 ""  1.38751002754378 0 0 -0.0282296258885731 0.0134700548076888 0.0115548283665375 -0.0126955432265108 -0.0323027886830077 -0.0392199775700611 -0.0842838706274342 0.0111325443901535 0.0278962000530726 0.0443141035010646 -0.0318982411907206 -0.0615870236484425 0.00768502514574813 0.0360685373661383 0.0218850006903004 -0.0496706928051125 -0.0569577868989892 -0.0498671661819978 -0.0093711965662035 -0.0431201417104128 -0.0513600287183073 -0.0767992187582901 -0.000922669705327179 0.0121537501784609 -0.124689942585946 -0.0106474335501157 0.0163668921447944 -0.094341314711506 0.0428818067049065 0.0655646220551844 0.0539774392110081 -0.0640836425366395 -0.0986903403260797 0.0822532421923889 -0.00722531423686581 -0.0512487430991434 0.0404344809774051 -0.0245798863050146 -0.0521625730689581 0.117987582475741 0.0444217820349873 -0.0712523384049787 0.00166235030319124 0.058898405712483 0.0226655175738001 0.0313284466401519 -0.058594564841243 0.0125236100063224 -0.0292773385626836 -0.0456598559563213 0.0606373114081912 0.186875074604273 0.00552236816465993 -0.123985101741354 0.13813062954636 0.134446089781284 -0.0993181289491072 0.0375524984687595 -0.164052755162219 0.0200086079430783 0.0155160200549835 -0.115989777181579 0.0336654593716008 -0.0346808731378345 0.0660847459422087 0.0492468580287053 -0.114894203690558 -0.078832010370201 0.136347118231881 -0.034961379432711 0.0332910336171488 0.0325448756428028 -0.0495366768275279 0.0345612645956072 0.026604089926309 -0.0151353216865396 0.0334375925148851 0.0407114558717425
  2 24.5942238053395 ""  1.44777663985518 0 0 -0.00730277974109438 0.030526312357878 -0.0292574517684144 0.00692025899716945 -0.00150295913074245 0.0617663154820398 -0.0269812412369491 0.0408179337407831 -0.0799317871678349 0.0247211970917246 -0.0192173331379954 0.130472060923797 -0.053663345869771 0.00648335062143949 -0.0433669835806773 0.0515058904148698 0.0303462037018501 0.074202779369649 -0.0405623536108772 -0.0442980936956181 0.0673474116867151 -0.076626891543238 0.00352450971908812 -0.0660975739598285 0.0205913090548887 0.0650562157077407 -0.0659842938059899 -0.0380780466409991 0.0622738626703289 -0.14475328564442 0.0324204749194551 -0.0426456960888512 0.192238863164813 -0.0166283522206491 -0.0522709397245636 0.120436900318333 0.072335908927359 0.0240024718906822 0.132188967079991 0.00320853867712144 -0.0269315447169066 -0.0411615539795203 0.0014758897993753 -0.0241814381117565 -0.0556111470231999 0.00241554607038741 -0.0377968135264424 0.0137658167484541 -0.0606452695632535 -0.043887909681676 0.054117526472514 0.0508377642841077 -0.0278131996919616 -0.0555974922896549 -0.0438610826618907 -0.0219275828275526 -0.053211698510379 0.0514669984568378 -0.0417136523882363 0.0375471571390184 -0.0606969534684353 -0.0535151654285304 0.0997452700278936 -0.106483921248461 -0.0359472808823306 0.0256002996797671 -0.0628348864217229 -0.0468815609793605 0.0686089251276231 0.0521008352048107 0.0794597593472288 -0.0517756011974152 0.0726947007090846 0.0623630535918994 -0.043065818730059 0.0868444801414451 0.0832032950103099 -0.0508854480229806
  3 38.5194538715411 ""  2.05595469711508 0 0 -0.00534784260235031 0.00999999057858726 -0.021364030565847 -0.0133818081626387 0.0286356498577502 -0.0675643313639167 -0.00135151414074588 0.0237629038032609 -0.092857772605123 -0.0123027984673287 0.0114467955205023 0.00517639648165233 0.0410966189587177 -0.0417028741751042 0.00478589875928361 -0.0641105058029831 0.0865055978891496 -0.0981853726718598 0.0294211932977349 -0.000735337330422084 -0.130287824183824 0.0388083545132861 -0.0036466029789144 -0.148955336239306 -0.0467290219783509 0.0793485184363331 -0.12127234650619 0.00530014277197745 0.00948514592598711 -0.0630127372834147 -0.016642973590773 0.0245774162452928 -0.0343793935485714 0.039266978011007 -0.0467112291935372 0.0380337447745141 -0.0584339749496547 0.0436926938557544 0.0680350513829774 -0.01522164848944 -0.0620605860553403 -0.0306959592704724 0.0287636920453288 -0.0922581912941678 0.0744377587002285 0.0173075046742613 -0.0390739613054452 0.0233877963268012 0.0593672044848184 0.0745097066159834 0.050214359364037 -0.0536630988159975 -0.128941827675784 -0.0767106627501576 -0.00923166286552341 0.00300117519912832 -0.0528160923551036 -8.44282605789482e-05 -0.0890910000093069 0.0171853489465116 0.0389932054282824 0.120957203005634 -0.00546384273014015 0.0726884283942972 0.118522619318837 0.0551624491805352 0.0988281090366863 0.0715166972327722 0.121675054780035 -0.056202722847301 0.0403478167142171 0.05150367599351 -0.0982829211994893 0.061581967841479 0.0343713440801783 -0.0389455532897885 0.0329911924857957 0.0868285176832095
  4 55.564200651228 ""  0.567524794992817 0 0 -0.00771589671556933 -0.000487372818552889 0.018645184013218 -0.0109238638244646 0.0105155438687447 0.0538205373594675 0.0121480133775708 -0.0121472342293072 0.0771086722440391 -0.0436398115174537 0.0375772685568857 -0.0480814035134388 -0.0485733411818094 0.0391495015940829 -0.00340866742911055 0.0433527322991754 -0.0575002119760747 0.0877456895923341 -0.0413605280426354 0.0660675847683421 0.127854853065368 0.0180486369492697 0.022129369274626 0.0986745251940864 0.0131670042249331 -0.0447858335716787 0.0833344162807172 0.0168243370541934 -0.0230575652439883 0.0899359091147288 -0.0452381265147255 0.0437402262610855 -0.00496970197921087 -0.10885312634843 0.109272382032048 -0.0891792815453593 -0.00172471444824172 -0.0194123681308842 -0.129323355779943 -0.0140523231858611 -0.0237799417351381 -0.105861995729123 0.0364110204285269 -0.048502018160214 -0.0439530386362502 0.0235890160301964 -0.00659012253755624 0.0100130884331505 -0.0215506274345669 0.0909473801265636 0.0891777053078132 0.0113914686864715 -0.0776608314524276 -0.158019131538405 -0.0766601726104188 0.0288544034332745 -0.138378921852291 0.07701464616399 -0.0511376352255357 0.0376015331522066 -0.0485218311172606 0.132545590812476 0.109217920512981 -0.0778497930641959 0.1285744908048 0.0521751561500463 0.0268849637780003 0.088727148674987 0.168883733782775 0.0242558287495323 -0.0463954132820009 -0.0464346599006305 0.0649217583420179 -0.0769525345811241 -0.0294891010980527 0.0022435298328307 -0.0376358679473531 -0.0889363137120289
  5 87.4770557023943 ""  3.95085486550002 0 0 0.0317093313890498 0.0201661282531586 0.0563697952582085 0.0312742384167378 0.0200023639310767 0.0133600824282375 0.0215884486407241 0.016669637945464 0.0764706734821767 0.0502860921637737 0.00466989394322746 0.0722960051736092 0.0589989907922483 0.0334843019715443 0.0650970110470355 -0.0136725105740792 0.0591356976954082 -0.0116561331857463 0.0611051630358184 -0.00808720420023516 -0.0367895868519089 0.0560392196614269 0.0258832888267434 0.0536191686377375 -0.0280938928142355 0.00584510546420024 0.0584659396133 0.0242697638574439 0.0159605714602873 0.12910833394976 0.0484990244392355 0.0092594534042577 0.0154663914239928 0.117812466349964 -0.0435084580867101 0.109421847005167 -0.00109516247082652 0.0365944660677628 0.138452672445731 -0.0236164643506172 -0.0144591594336873 -0.111401078818996 -0.056479425880767 -0.0236239809433754 -0.010273893007509 -0.04723246066959 -0.0418176183247586 -0.0876044158126489 -0.00966627847960939 0.0161163047154517 -0.086647536829082 -0.041523811015013 -0.0616614410430173 -0.145703217573369 0.0200647634312965 0.052295053677756 -0.126067902311628 -0.088027690895909 -0.107083790634274 -0.104036388854588 0.00851008070759561 0.00236222908161273 -0.167207473189337 0.0360136627752425 0.0900189758863036 -0.0641833479119866 -0.0414502922928486 -0.0012959619907121 -0.029292973370525 0.00294599559704782 0.00292364781696446 0.0713207451246718 -0.0443130986679101 -0.0455798811555683 0.0519747418622576 0.0352484188158087 0.0165034949488697 0.0350502849564256
  6 118.600672131963 ""  4.55040665544801 0 0 -0.00565271917431372 0.00904204835469701 -0.00592938396040983 -0.0154531742452801 0.0243556295255613 -0.0987530680606613 -0.0123456225431304 -0.00583999368008644 0.0722041216142802 0.00134729468129515 -0.0159289803138383 0.0655571046674213 0.0313585026418072 0.0548426216962216 0.000860848893586761 -0.128013919594959 0.141912557405162 -0.164994751929118 0.0716443310133761 -0.0445651777952394 -0.234652107011117 -0.00525051191720857 0.0316278227739585 0.095125662230144 -0.026309880906822 -0.0633787785550914 0.0779719641418003 -0.0130548397086127 0.000558035092688007 0.106263215382848 -0.0125909281595452 0.0249761401637305 -0.100662704132484 0.191846019359231 -0.163018723954391 0.17258692219049 -0.164857282361141 0.0587453636656475 0.25537161217283 -0.00168525806714262 -0.00486711368973328 0.0110057936423954 0.056322146979472 -0.00204037193524967 -0.0920694896219672 0.0413252841118496 0.0374935032838253 0.0149553565941827 -0.0185113791555015 -0.00581148397699461 0.0357788264487901 0.0267654694262672 0.0353786833720408 0.0371965577604241 -0.0757234380092087 -0.0712314952203217 0.0188717736575478 0.101179159907453 0.103653198225258 0.0410277070347001 -0.0586019231219519 0.036840743401894 0.155670938145479 -0.100366472851125 -0.106345279323986 -0.00676512557882793 0.0533083311559566 0.0212019981925949 -0.022447293502214 -0.0395844339512811 -0.0322390633919772 -0.00713058870203156 -0.0186510422222245 0.000356875719131355 0.000870201258468898 -0.0858706448470639 -0.038973034820996 -0.00100153344727671
  7 139.972008252209 ""  5.75551795835748 0 0 0.00339798124596214 -0.0205690254129296 0.0622393800374503 0.000643977198522151 -0.013686646738042 0.0456959558942402 0.00487114323438825 0.000941413926197191 -0.0478858321707532 -0.00202893947879096 0.00843103547814278 -0.0474913630214661 0.0366338779201396 -0.090060585377668 0.0856539168832897 0.0129263134606119 -0.0699362884244762 0.0604570484288862 -0.00688840778120131 0.025123912055584 0.0851962288916474 0.0659348354598939 -0.044369730812119 -0.135802655264713 -0.0625950102873064 0.0881761184131005 -0.0909185060778065 0.0149364676807684 -0.0203470014832063 -0.00570907382218427 0.00340888356685074 -0.00842999485491376 -0.00678625098358155 -0.0591876493762109 0.0861662118728898 -0.0863633873088104 0.0512126440068437 -0.0351082906037494 -0.124966285532988 -0.0128748209575428 -0.0115587096793777 -0.0142743437021065 0.041648026513797 -0.00911701326096575 -0.109094959251837 0.0288946003623994 0.0307654097897795 -0.0171684153619871 -0.0235159183295049 -0.0241186101946172 -0.0087455770950524 0.00906137723081303 0.0239493935033023 0.00918005339081964 -0.0809213611959664 -0.0737128623933262 -0.00679222266263345 0.0767347971128442 0.0981802447125642 0.00355568372378081 -0.0644450908537481 0.0191965716168752 0.114295639078228 -0.100680088427075 -0.141048329477222 -0.0472730079558407 0.0504559015137405 0.00642883833797615 -0.0848996404361797 -0.036422231671237 0.0363759167632734 0.139789999600888 -0.0528039406258865 0.114678543844214 0.131983876851931 -0.0414180070980065 0.0151526789730114 0.217301539519475
  8 208.460610475811 ""  1.55265191171793 0 0 0.000436087398447294 0.0023955053976674 -0.00500638275119032 0.0018207528541356 0.000394237700229938 0.00157772903507239 0.00221090467148707 0.00133086040646509 0.000242414233701023 0.00393118180569349 -0.000141040894688863 0.00324331323296401 -0.00191914908777287 0.00458992412490729 -0.00608388255995535 0.00773352140396068 -0.0004205780729969 0.00413028799913284 -0.00388608863009917 -0.00102738307399846 0.0055495478056189 -0.00575115948751991 0.00345439262338318 0.00871916471254019 0.0124585754094491 -0.00325488398892255 0.00502625237231959 0.00135947569736766 0.00242627652762238 -0.0088244467382781 0.00598154006264562 -0.00617404809867255 0.0226373517105378 -0.0133313759518051 0.00245180501412548 -0.00426794509218911 0.0206119720271947 0.00276819906740331 -0.00687441976382635 0.0424144446106722 0.00957722018970127 -0.0155457431099153 -0.0398481167524195 0.0198637725743682 0.0410778343545853 -0.0181962073097334 -0.0470740835412612 -0.0161684916869966 0.00636623935765932 0.00669391314703406 -0.00632794957615613 0.0547059218867275 -0.00429695056335479 -0.0305947704765559 0.0930151044347217 0.0539700172892824 -0.0203836449304444 -0.0486875851155794 -0.0936774649011707 -0.0285588151189022 -0.252274882194546 0.38213432925919 0.302465603361537 -0.211360380457882 -0.431412651330048 -0.106950252358647 0.489306102584232 0.15180439677264 -0.184701505403467 0.00127893730069978 -0.00259478015585629 -0.00796580990600464 -0.0144854141243145 -0.0272440346818856 -0.0141801004869389 0.0170036430968094 0.00409043361098204 -0.026081508074951
  9 240.510372907136 ""  0.227259960521081 0 0 0.0405090477298104 -0.000919847489435131 -0.0246273424408361 0.0316793578215474 0.00568334003789879 -0.0782484880312091 -0.0310081766958013 -0.00902929924847266 0.0379473956154255 -0.0452548837053395 -0.01092535324955 0.0326747890358545 0.0981347039871551 0.035323167411151 -0.00722247383156801 0.0101655199912471 0.0814915000905207 -0.0998102969260699 0.0656738167094966 -0.0140648177653948 -0.125498947143521 0.100599830220112 0.0138519387199928 -0.0580291099067244 -0.232409148858403 -0.0602651627277431 -0.0303423753385681 -0.0272341744212947 0.0069900110612311 0.255518740329884 -0.0302332580875274 -0.0493234005501048 0.508771116551947 -0.472292905759895 -0.0488488363126763 -0.131416862110606 0.284930669508846 0.0462340895040288 -0.165507812522218 -0.000970531417603528 0.00120443003628858 0.00342465080460235 0.00413932050465962 0.000784331130227646 -0.0016281643557005 0.00262199876769616 0.00450292079006847 0.00231152412289323 -5.41125204077074e-05 -0.00394583570443247 0.000234139505464447 -0.00203028946397934 0.00150857743254236 0.00366058258833118 -0.00473873411004307 -0.00235045429619944 0.00392108422101362 0.00391957248365983 0.00977543401328297 0.00275542534994047 0.0040193103631135 -0.0113916224858545 0.00246558505272562 0.000716214569303354 -0.00467385493977139 0.000761073704905326 -0.00775342945652494 -0.00494898012508874 -0.00484155744464562 0.0102769807680493 0.00976754806204475 0.0124844503886687 -0.02378555958755 -0.00321603706643248 -0.00153132726220473 0.0533286580928887 0.0156512900301548 0.0116751020184189
  10 261.059574369456 ""  0.260245617442846 0 0 0.00941352013686285 -0.00217699983431105 -3.10497429414234e-05 0.0129437183903412 -0.00812156347252976 0.0362754638760695 -0.0371501406635336 0.00333067638564469 -0.0152791498588872 -0.0286325817403698 0.00404521868625427 0.00080147563749943 -0.00974270537025078 0.00820467860682937 -0.00887740157002497 0.0493909725148418 -0.0318812051718793 0.054912688963401 -0.00504717214446379 0.0220614701665477 0.0770689672995907 0.336580256856854 0.0156497864158949 -0.329093332188362 -0.502485205320955 0.0655952208785815 -0.208524849649757 0.00963502439924037 -0.0644806273646514 0.449033895569275 -0.0557569227219135 0.0863297174708811 -0.205566180658249 0.146758109905314 -0.0189987602328467 0.0763270494730002 -0.21346088942194 -0.0439186594866882 0.0984853404806255 -0.000871599060397347 0.00506545128727562 0.00662288763718886 -0.00130418675645958 0.00400022092787514 0.011375941571948 -0.0012939043063521 0.00347026407706361 0.00608391068382509 0.00361074071344751 -0.00951037892646237 -0.00347771117937909 -0.00609912850351026 -0.00110164345672802 0.00178989408773148 0.00144577313335286 0.00878605429162358 0.00581483791350983 -0.00289091652285408 0.00512819208041542 0.00506821573254486 0.000987492530930109 -0.00713304570194618 0.00594767975214742 0.00358934816064819 -0.0305436475358556 -0.0019904867584958 0.00882711554549526 -0.00483594380994731 -0.0239364766481211 0.048000252438231 -0.00132447835510292 -0.0349345326200614 0.0787261014011204 -0.00183312175695207 -0.0215973618618217 0.0131604189773237 -0.00570724619691559 -0.0390762979759098
  11 277.689854427558 ""  0.158008635829773 0 0 0.0660548717489381 -0.0271616760617257 0.00805866774505467 0.0562940003592066 -0.0167964901784923 -0.0243150901390971 -0.0690108200945071 -0.0231288588403514 0.00763705010610421 -0.122811110486122 0.000381622358062814 -0.0215049889381079 0.0940568613975716 -0.0133814098913514 0.0172341369770791 0.0379323563334603 0.0240110148080059 -0.0383841521493765 0.115425284230856 0.0298052943019425 -0.0372753323393002 -0.257586119294792 -0.0993896392257401 0.112368247556427 0.0556542494648694 -0.0919596109979232 0.0699508394946787 -0.131521216256493 0.12467951099064 -0.141848230619245 -0.18153522246893 0.184767632931116 -0.135727377361477 -0.0501977867479635 -0.0827243393567565 0.0251277318131713 -0.307962303407203 -0.0831491929541165 0.0472595889529871 -0.000716571123940992 -0.00118157981435897 -0.00789386591614443 -0.00674182922944417 -0.0016125282568997 0.0019817047694061 -0.00418052632493404 -0.00471902021343711 -0.00371711288570099 0.000646623228393098 0.000184725118720037 -0.00567818671916228 0.00124013174650868 -0.00537686215166168 -0.0118728996624193 0.00149745859816141 0.00635814285181085 -0.0102427619558754 -0.0067880566072644 -0.00853250246454659 -0.00459566200970922 -0.00388947892753755 0.00832159512120072 -0.00744733813298152 0.00217806677616146 -0.00543840334503823 -0.00436809010184095 0.00984521495301839 0.00262947546305763 -0.00729915047954792 0.0995119002687242 0.0565884838153871 0.0400298786041562 0.0780415537094205 0.0601658316078862 0.0317169543013288 0.145767004293892 0.0508529864586069 0.0723079886646652
  12 368.044762877659 ""  33.7074566652936 0 0 0.0110877978772225 -0.0079981255115678 0.03824361147455 0.00437654312975155 0.0305604503002863 -8.63964525862944e-05 -0.0494859685615496 0.00953364836578967 -0.04034004682213 0.0160747558380177 0.0397977411497541 0.00441387523588703 0.0293379849393717 -0.0197971317673637 0.0481022551443544 -0.0267932673823934 0.0483656450824039 -0.0153535819123486 0.0398168406335172 0.0381157064063172 -0.0237027866513477 -0.103216419485958 -0.089979148405103 -0.0730818839222535 -0.0455527567254021 0.0619531263202308 -0.0502822845546939 -0.0789827331212255 0.0808109234772874 -0.0937676494235771 0.0226578915582447 0.0191205829202801 0.000964008181138941 0.0233123752388215 0.0495638982761566 0.00482298982838009 0.034817786113477 0.0562852364057346 0.00354091639953748 -0.0282113813779778 0.0217931741052699 -0.0345525783715746 0.047227892832232 -0.0088827830355732 0.047975031367886 0.0246001083915846 0.0596132817216874 0.00957817746511015 -0.0200803251855405 -0.037847456503961 -0.00874824406610635 -0.055010636576743 -0.0478956354966112 -0.0871762926613369 -0.0545302448909443 0.0811296208876037 -0.0616534425351196 0.0119075077643302 0.0573107299848294 0.00271239396858045 0.00830548442549821 -0.111144888500862 0.0994480315471965 -0.0689812950192965 -0.116286007023685 -0.0328133871039909 -0.0792933491091332 -0.0347969433530962 -0.114247354261685 -0.00870376438434889 -0.0647373796518755 0.0251254894015614 -0.148462267298251 -0.477927861573407 -0.0330662170435536 0.357841445752149 0.0709565053328428 -0.309981523537123
  13 379.775023834478 ""  5.43198859214707 0 0 -0.0128082900432239 0.00652290248750644 -0.022322725645259 -0.00970331850099298 -0.0195974439223353 -0.00377826660379471 0.0389059768120621 -0.00492509653814305 0.0280357149544642 -0.0113753260157759 -0.027476610918901 -0.00431175279166109 -0.0257267989059669 0.0150552132593315 -0.0291195473593379 0.00132720899561021 -0.0288552882834864 0.0021144675145751 -0.0272573137993816 -0.0268236065800611 0.00490924296367621 0.0530207025769055 0.063659807387274 0.0702553951032279 0.066520541743465 -0.0371623598750805 0.045239654856 0.0582544298144715 -0.056050893260979 0.0313693341345801 -0.0140210613554668 -0.0191395614400801 -0.000976483164579409 -0.0155071072420649 -0.0335618412070029 -0.0043920094584595 -0.0190530349060793 -0.0331138318083367 -0.00283478332979284 -0.0630770597658842 0.0331209173318477 -0.0872007557763188 0.045048935975155 -0.0219550306455615 0.0880524416307034 0.0183920515633003 0.0788999984937404 0.0352038611630345 -0.00501450113213575 -0.0659703991585487 -0.0234543028851409 -0.079801202742067 -0.106100705279991 -0.202945537318674 -0.129906819685905 0.171129983618751 -0.152728468949307 0.0113187542825464 0.0544986044938709 0.0306257802543571 0.0304324290423674 -0.15641511195024 0.102916378443298 -0.0356375849560033 -0.217070293935393 -0.0316487583073516 -0.0751264629610184 -0.0500225119333894 -0.221248725978713 0.00776734448225496 0.0415324761589409 -0.0207086003546282 0.0929783181936907 0.255232270861132 0.0156756921316931 -0.182693841189848 -0.0307220846015004 0.15975214098225
  14 404.68913721132 ""  18.7229753411015 0 0 -0.0464649135063468 0.0176508419566776 0.0148848538536715 -0.0484100661068098 -0.0557507181526507 -0.0217164856513263 0.0953237241167333 0.0240723371771718 0.0276844499810894 -0.0559251542537878 -0.0794041835848255 -0.0212843821866596 -0.0397869208251772 0.0141004761899641 0.0184916195158524 -0.0951538704143264 -0.0627334227497549 -0.0393591052382281 -0.0366362305503345 -0.0660677036748257 -0.0415824094267332 0.206745337696517 0.151791330411107 0.0293838151300427 0.123221190600502 0.0624889485625406 0.0304548115714338 0.167146735601306 -0.165074313991763 0.0613745602321166 -0.0659365105988881 -0.049647501303865 -0.040695970244875 -0.0420687629142693 -0.101806487321023 -0.0108881149171214 -0.0794063847887969 -0.077722554849016 -0.00185229795886432 0.0134847836996008 -0.00467730351751956 0.0156710172248197 0.011968086399547 -0.00259131336550326 0.00272603097990544 0.00842622595273315 0.00112547001320224 -0.0248293252710927 -0.0233353710168157 0.0114660153671561 -0.0012651703518856 -0.0167097479570326 0.00901997283107004 0.0372275589450251 0.0500856984026771 -0.0251369657562356 0.0313958281969543 -0.00178901804912358 0.00625507400245424 -0.0293586422374255 -0.0213127944175452 0.00172548168573769 0.0276203288354373 -0.0609282324181567 0.0377169795254233 -0.0257923323388741 -0.0329317166325382 0.0032838483160793 0.0333738001655743 0.0100916120909192 0.0959860644223876 0.0153202697474857 -0.0954266241597646 -0.205836984763163 -0.0285540111248496 0.388236975700279 0.193348553519647 -0.17811959285673
  15 416.993281710243 ""  7.85584596564364 0 0 0.0122030161002432 0.00153776444215823 -0.0173190110668724 0.0184903447142088 0.00316946823338334 0.00784978645083352 -0.0119083748479782 -0.0032255877450136 0.000584899725505772 0.00612041130175434 0.00710690763776757 0.00461906710489094 0.0125953637023366 0.00521887177807729 -0.0176317224423472 0.0507492140119135 -0.00446085143668018 0.0223999836790779 -0.00475274364412889 0.00700470710770117 0.0317423273019263 -0.0270638560959218 -0.00998531565142188 0.00902137506939025 -0.0201897607605797 -0.0289317883593213 0.00274336168431103 -0.0232606348403668 0.0281514058066564 0.00780950465741636 0.00231792743078671 0.0196868746219467 0.00335521249416119 0.00362984724331994 0.00542000940421187 0.00404905229424332 -0.00506760799455861 -0.00462112071216611 0.00285998115527025 0.0401402052179377 -0.0210221920866739 0.0452726861623593 0.0590672001903836 -0.035019393578056 0.0684276448040929 0.0396486246733358 0.0198785199389644 -0.121043262510267 -0.120237568964418 0.0410272593167508 -0.0278033813059378 -0.157046902759905 -0.0111700318936974 0.113048595746986 0.230740162152126 -0.0584951599360826 0.100614444045794 -0.00301439742120541 -0.00407499393582639 -0.138647084020346 -0.104131331165548 -0.027498976698183 0.152360443595367 -0.319371465721441 0.122763926179633 -0.154125890806112 -0.184148693656853 0.0079850305307843 0.0801419266360518 -0.00620774606519335 -0.00836694443339078 -0.00660115425245887 0.00703472039993061 0.0918601847192202 -0.000567779229730922 -0.125134665850482 -0.0439657895515045 0.0705717012162979
  16 471.77176952074 ""  6.41974588015062 0 0 0.0492681592663614 0.0630065223061464 -0.0659652375602378 0.108192158165128 -0.0477124779110185 0.0205476461495271 0.00859437467188395 0.0778580466415321 0.00564145649378037 -0.0257595742984427 -0.0569838887852573 0.00642508071970902 0.11023928185368 0.100623083767039 -0.0471318065774452 0.291584183891829 -0.130450494921513 0.11174645412705 -0.0726883609118455 -0.0351936738490968 0.190651060070144 -0.0192384617622784 0.0952487587893311 0.0427558244452984 0.0196371365932353 0.0114839214424994 0.022207489982344 -0.00389500799508543 0.11365883195496 0.0112960330424736 -0.082568810873709 0.123542766409979 -0.0024438793971833 -0.0604679878569851 -0.127187513768276 0.00710030559337838 -0.146291322511738 -0.150425712694899 0.014492262354445 -0.00552124457671477 0.00240769552118922 -0.00237195345452956 0.00280915065177892 0.00388232943974704 -0.00914036913598963 0.00131695135015917 0.00388073534751963 0.0117920707696293 0.0102666643493559 -0.00474120855503622 0.00711077580450942 0.0138122646760919 0.00325153641347172 -0.00761972602391232 -0.0292919256622273 0.00297877030890841 -0.00748229357079978 -0.000586651793901993 0.00482523465995769 0.0107201286004832 0.012019095670907 -0.00577987720481771 -0.000810113566981292 0.0234213716699295 -0.0135018903589501 0.01581829310292 0.00977139795446006 -0.00273354664351481 -0.00613496138508902 -0.106815310720872 -0.0280197081824944 0.00860711281299226 -0.260755995989269 -0.106428376620508 -0.0545708811781723 -0.107807672413302 -0.00528266236722213 -0.0748453622318698
  17 498.123523862132 ""  7.62570443019641 0 0 0.00347801430505411 -0.054347719198755 -0.114926646614841 0.00539134295370113 0.0336776601641865 0.0191864475352964 -0.00584948435208812 -0.122991911730878 0.0162081897674894 0.0275873330888354 0.0638387529941016 0.0168782842476887 0.0168154320201282 -0.108292461921376 -0.0990033650000756 0.169518717059613 0.0146894450239674 0.0891815519038979 -0.0840152054170646 0.0691049195818384 0.129823934398286 0.0023118259225052 0.0143220589927099 0.116903191794472 -0.0325867433709375 -0.334952834514249 0.0486250351573723 -0.0051956237015294 -0.114160323480828 0.142893067335201 0.0430975699598123 0.0150522157865083 -0.0494955142046109 0.102376823498786 0.0861781914253871 0.0420337699816923 0.0232294730454103 0.091997578104451 0.0440251898366121 -0.00129984365074454 0.00104912673149078 -0.000661489968707771 0.00255542921050151 0.00117474716102742 -0.00422328825694839 0.00121149042294036 0.00193930073029104 0.00437491221332802 0.00386074788835058 -0.00191212545316246 0.00374525609360555 0.00807650262942713 0.000723715212495042 -0.00363525022367463 -0.011863627269802 0.000374118471417598 -0.00262485202025432 -0.00212490009483809 0.00730442914820304 0.00252244586827513 0.00478682717203481 -0.0029789522025253 0.00195219412552122 0.00781061066948694 -0.00446263354595089 0.00637004140808061 0.00313563588591421 -0.00161237274369573 0.00022209377208736 -0.052823888980408 0.0775729769702525 0.0192138636078722 -0.210517922701165 -0.00368743381476908 -0.0463751807742221 0.249189689521405 0.111556172481036 0.033842110662722
  18 756.821321424457 ""  7.45505264128075 0 0 -0.000303335999943356 -0.000518729126830864 0.00147029605123409 0.0026106154602543 -0.000283209000681207 -8.89355338978437e-05 -5.02028998469111e-05 -0.000442488112365631 -7.8141446155967e-05 0.000514642059373372 0.000488391379057935 0.000122406031726267 0.000551463302809832 0.000646432888321026 0.00146837729322287 0.00223242503032367 -0.000950473504973714 -5.88713564718706e-05 0.00203638312095274 -0.000442087968455097 0.000189775479782365 3.98871664358779e-05 -0.000943035910270197 -0.000547565762714423 -0.000450707259924955 0.00100258291370362 -0.000299893463066396 0.000586796603052535 -0.00226331470157504 -0.00240479114552156 -0.000980371107656794 0.00528079740250416 0.00108220042527602 -0.00154344109709326 -0.00142467970223743 -0.000321332659120455 -0.00162153683601855 -0.00142762019829129 8.17623704945415e-06 0.0674330607314615 0.103553738962344 0.0317551153716832 0.100084396566602 -0.0780865859793197 -0.00542246860112822 -0.122559949387913 -0.0501557678919137 0.0545090222529774 -0.0798996975401442 0.0249736446756486 -0.0549823940272589 0.156079743689576 0.0201899170548266 -0.0545976929831452 -0.111011153247976 0.073145593373027 -0.00673545360844691 0.00186177195922001 0.0552877007360122 0.102041845468793 -0.111267772919442 0.121095234352288 -0.258371908037129 0.082106374084529 -0.0155018167102163 0.0452858637663427 0.00239206378507904 0.054560483520609 -0.115816693097189 -0.00318536519628105 0.000298049151530261 -0.00102712924674266 0.00548898930105317 0.000860836787997665 0.00209050705158252 0.00408171180754966 0.00187761131359867 -0.00212377421156563
  19 774.461571069396 ""  0.855334260831501 0 0 -0.0542435554026442 -0.00333900188228512 0.048877946597831 0.118206859420568 -0.0264517799232249 0.0493771053156068 -0.0150032201544671 -0.0580968054844119 -0.000401381736972452 0.033624629156051 0.0275366017430051 0.0226274664139705 -0.106363264233234 0.0193196403414994 0.0200203661240091 -0.149770661675215 0.196979305806312 -0.1002690914515 0.295989722537519 -0.17326044815302 -0.239619989896316 0.046172955481722 -0.0328987356090079 -0.0323620294685845 0.0352175710877825 0.0421234747047588 -0.000755810283318682 0.0333531246166032 -0.194623514277545 -0.0452552512128029 -0.0457356745320437 0.281891750359065 -0.0228532862830661 -0.0957788383240064 0.169836865851306 -0.0605532262389882 -0.0767886789663192 -0.258380452827871 -0.146928864038696 -0.00225325667823416 -0.000420018377678354 -0.000391277966603698 0.000261016223630103 0.00186866082977305 0.000486872578502899 0.000618424669710485 -0.000466133454178584 -0.00103587390641089 0.00164921329510302 -0.000941334423421398 0.00139645293659927 -0.00462996225928368 0.000229337394148135 0.000738623851930129 0.000636150706638554 -0.000196232855881653 0.000315217248844371 -0.000740597671858627 -0.00108766553901765 -0.00186297882338752 0.00151916513679272 -0.00139970874660681 0.00435828208240222 -0.00120578113336188 0.000352207752528355 -0.000379380624213409 0.00109728316773248 -0.00152685828934654 0.00393051487159564 -0.0611646981441773 0.0432698663470448 -0.0505687828474899 -0.0140413825343075 0.00741927422845962 -0.0317118840947941 -0.0567231735446312 0.0547064889044503 -0.08610057743648
  20 821.088570635457 ""  19.2816119010541 0 0 -0.0581250366073408 0.00102155324904201 0.0706367386847646 0.0580327565565693 -0.00121288297927143 -0.0708758339380622 -0.0192742037637005 -0.0582858515965298 0.0120723505193855 0.0219290375143179 0.042831608340413 -0.0260310103562203 -0.000520122410523661 0.109054792533328 0.0718634917611441 0.190085420423293 -0.312723241287688 0.0436489243640379 -0.0624314429922798 0.185715809405519 0.200327218918269 0.0478539967347798 -0.107991890121267 -0.0842584459548333 0.0557543639828815 0.176753055060524 -0.00622751641267282 0.0340459782509442 -0.217782318458306 -0.126316032078402 -0.010310767896369 0.151651301556294 0.18424616470618 -0.0364706687348019 -0.346914468029794 0.034209604995114 -0.0387831151565325 0.23850749460683 0.193852876781485 0.0172139645912211 -0.0111338312249893 -0.000198289582833986 -0.0204199263432313 -0.0118771520633397 0.00108750296284609 0.00785868350536707 0.0158325811766664 0.00897998482209256 -0.00503622673748022 0.00877495623925161 -0.00699265996826561 0.0508552516119338 -0.00783440069572284 -0.00672053705473545 0.0169800491626155 0.00382665411862039 -0.00616271778548678 0.0140895670148729 0.0276846676042273 0.0121001428305199 0.00423306040592709 -0.0085842991189096 0.0012768120107306 -0.00561668489408468 -0.00325846370262551 -0.00695151171729359 -0.0218651452793612 0.00923183539199456 -0.0309823366683886 -0.0275131726749077 0.0176847010938585 -0.0254737991848054 0.158672203052763 0.0378581177410513 0.0477544191919982 0.0407026399366542 0.0334469901686853 -0.0372296294434131
  21 831.69130904614 ""  47.156010822696 0 0 0.00971893443231058 -0.00180499567192379 -0.0126351699790412 -0.00712752916053666 -1.93695940204012e-05 0.0118117464904155 0.00253830374038718 0.0119147826111109 -0.00251576360617051 -0.00329664263075656 -0.00710290375753498 0.00499552890062422 0.00145594471494671 -0.0205133459812976 -0.0125538478615661 -0.0261947210445589 0.0553293623179925 -0.00704863743030484 0.0116850019192979 -0.0345362690863696 -0.0354854044606443 -0.00506116443282398 0.0240017993893426 0.013259095090373 -0.0106458313692797 -0.031190347309265 0.00124591065861974 -0.00496472705155522 0.0361920170533747 0.0225487337613296 0.000476730915165478 -0.0203897967669942 -0.0325589577636616 0.00479476557345427 0.0610412100299853 -0.00659576797738303 0.00520610442849565 -0.0439049689720735 -0.0343849318895819 0.107938539292507 -0.0619262829613638 0.0047173315270768 -0.109534526551369 -0.0774450263127363 -0.00343162378777158 0.0425876443565515 0.101053855456325 0.0603765689709971 -0.0306784580095942 0.0563673041581082 -0.03713205851091 0.356654342536921 -0.0386646919014832 -0.0461558636777793 0.0619526897622233 0.0272971668874569 -0.0401476729383635 0.0453248126674676 0.153443006603576 0.0645050067864951 0.0334915782435914 -0.061075867134087 0.00862739117256865 -0.0194481685528283 -0.0353535057714164 -0.0260107412077205 -0.14109463117584 0.0612877995496414 -0.209723703693418 -0.00255131425167991 -0.0049974768117274 0.0027424162997795 -0.00324688240617674 -0.00518100645574453 0.00358667144859588 0.0146230883461075 -0.00185004987814009 0.000592346750581444
  22 914.935634690093 ""  10.3972346664647 0 0 0.018248363289837 -0.00252760891154398 0.0118711447643029 -0.00365182094698605 0.00480808500723199 0.00363275968548869 0.0117033002150709 -0.00439637090130936 0.00507727586576726 -0.0051203812751658 -0.00874918942480331 -0.00113276070038418 0.0160390257328313 0.00534843784906095 0.00919915609203609 -0.00168693922288964 0.00859450867260354 0.00366224128435888 0.00392645891037788 0.00843508559724652 0.000372248275999494 -0.0186936299956689 -0.0632613236744648 -0.0147150776068345 -0.0200261174600281 0.0052691587291978 -0.00910925040161468 -0.0108124763138167 0.0537617544895574 -0.00185441631791017 0.00151181449435018 -0.0304586666139587 -0.01074517125513 0.00691157607032258 0.00386166365809931 0.000786934818082113 0.00674980256562636 -0.0011835317029886 -0.00327583337322463 0.0313992857235437 0.0685905521515722 -0.0391192677461091 -0.0196345560852127 -0.061468907575313 -0.0346235335578744 -0.0444964783305923 0.0324033108597818 -0.00939093846557726 0.0206835579362761 0.0215626894324983 0.0724904406236997 -0.41410609154018 0.119919565646608 0.143207301266178 0.440667425858825 -0.0840408008135163 0.104681191106817 0.0168589403057597 -0.217685644196656 0.0327297311278179 0.116186720123524 -0.138805160589826 0.0514756924141947 0.151139157489171 -0.21820991947451 0.168349321276658 -0.0957882722749106 0.0451869875396982 -0.246594835197599 -0.0235651830501648 0.00692255568653213 -0.0143653359327826 0.0442146222721714 0.0350659900328058 0.00983014629244179 0.053435774599139 0.0176824741658948 -0.00599931074927069
  23 918.948956378737 ""  79.7474527634081 0 0 -0.0946688338523265 0.00750255937439246 -0.0557373437691472 0.0203703012657663 -0.0275554241343925 -0.0181408885360858 -0.0553327569073189 0.0305611085685801 -0.0340620524580901 0.0290041860837667 0.0474225511257663 0.00459389711406994 -0.0906840330302796 -0.0550356295958269 -0.0418079525621258 -0.00187445347668767 -0.0608818171286341 -0.0208634679185705 -0.0145847730001287 -0.0462102853023694 -0.00558093269792361 0.0754332081087462 0.356374986986886 0.108301544686843 0.101521691166299 -0.0737757586856602 0.0480156487786427 0.0557485763088939 -0.256188204050654 0.0304466151971746 -0.0106623043963047 0.176720201043045 0.0633853648399843 -0.0418726198651523 -0.0322198384135334 -0.00579648173580413 -0.0400530153903136 0.0100168608496205 0.022531727183913 0.00761646997085829 0.0120657269754404 -0.00672247149400932 -0.00245391285737628 -0.0131859160904472 -0.00940585415152214 -0.0084307001395061 0.00922790693777734 -0.000867546742398052 0.00333466144111511 0.00679162521268632 0.015178109814662 -0.0594898104691763 0.0291918932106831 0.0290418154692386 0.075220324322718 -0.0195533389994713 0.0195745627421427 -0.00796371750559715 -0.0518748589365113 0.00328087443062919 0.0267136836123924 -0.0325677702231415 0.0115238148471178 0.0334090158903172 -0.0490020007564793 0.0374362829646842 -0.0248844454859375 0.0122646771435195 -0.0608441471802235 0.112007370276023 -0.0339742108427293 0.0769260933482753 -0.189280493516136 -0.174459867054116 -0.0297565128750282 -0.23588175288902 -0.0756580271367008 0.0117285154998557
  24 934.676533913926 ""  80.2613863214847 0 0 0.0362793135342557 0.0934882756777293 0.0255869398762677 -0.0284708014582406 0.0376552563506866 0.00668709169466281 0.0109444199413683 -0.115409045322429 0.00289997696394107 -0.0144857914271699 -0.0403685528035906 -0.00725757010515222 0.0515098745149714 0.172633898415553 0.0181587681902142 -0.0185040930275451 0.0295644922436583 0.0139819428440365 -0.0536315876255089 0.0345214743694798 0.0279746502056282 -0.00419929104052557 -0.262640484919778 -0.0977998050774508 -0.0143482823638949 0.000433933385534208 -0.0320641416269734 -0.00918780834604614 -0.0727099749657376 -0.0763163772668663 0.0115876961379161 -0.125613564516643 -0.0154650997994147 0.0140839899030413 -0.0194879723246681 0.000535188429012621 0.0108630986652987 -0.0281814874547943 -0.0125765094792346 0.00431030644036313 0.000364268252748735 0.00210662907090385 -0.000365782696138154 -0.00441030738166766 -0.00371729996327658 -0.000993028257471294 0.00581449454302805 0.00128487186842741 0.00186220990445327 0.00406333408165057 0.00303155420956023 0.0281156332477691 0.00734650063929936 0.000891676097765281 -0.00894252035471609 -0.000910192866301284 -0.000160610430143487 -0.0182553362342206 -0.0090316309957798 -0.00542576397085696 0.0110490305568166 -0.0138154361273422 0.0127659440246086 0.00193620935158882 -0.0107375831134088 0.00437971654959946 -0.0133213625579229 0.00383733102815663 -0.018089265958577 0.0517069473403302 0.0512613989914826 0.010230241967028 -0.346642016484208 -0.197455790057621 -0.132764695219279 -0.46722182453613 0.0213601449484403 -0.180046401889362
  25 970.493928310703 ""  12.3023953322142 0 0 -0.000152953333377752 -0.00434978117759621 0.0007413133988131 0.000369360497523246 -0.00170585816485433 0.000568607154315216 0.000707736303701708 0.00369393050858503 0.000800649582293673 0.000644213734880605 0.00187754426330383 -0.00088941965119715 -0.00745395649312846 -0.00446842929134903 -0.00212464872613145 -0.00572291437140072 -0.00647056281927146 -0.0011729852650708 0.00624459059555102 0.00204664526434362 -0.001450332324598 -0.000153587177614466 0.00298805441979542 0.000876497425749046 -0.00286407808085429 0.00233309232424296 -0.000143690783755196 -0.000325773040184557 0.00685486520229184 -0.000565199591828823 -9.14033628576212e-05 0.00437658518563222 0.00445839472197904 -0.000772403313946241 -0.00597264399981271 0.00027820349539385 -0.000790862793369387 0.00602944575379616 0.00391001917681637 0.0300750622390577 0.113243937809141 0.0234209210420652 -0.0375085251269905 -0.0878577435687327 -0.0147081422755184 -0.0561299849169982 0.013617705397216 -0.0548551243619792 0.105845794245323 -0.0331053283885249 0.0269730456071927 0.0864030943967062 0.0623614512651454 -0.0340842994083678 -0.164343493055663 0.0919660935039221 -0.0187190880661519 -0.172256555958866 0.219185967831134 -0.12450450524566 0.0984311091535613 -0.0963476489953313 0.340864286623953 -0.201791956549136 0.103378485800094 -0.161753755302462 -0.010673918681657 -0.102129388299925 0.278108573107486 0.000371210119804081 -0.00040333244725785 -0.00148841727597768 -0.00371118252373081 0.00696788288817168 -0.00230682072759255 0.00127268212130173 -0.00370522022791285 0.0110170442764261
  26 990.585496819209 ""  4.60033558650625 0 0 0.00463465252894422 0.012456187283632 0.0480958264468837 -0.00896329569700147 0.0188283313924871 0.0350544965792368 0.0554332601943084 0.00243515622583529 -0.0567628972630969 0.0416498274936949 -0.00768009840219936 -0.0432798716395715 -0.154177445099772 -0.310430923387627 0.0369185481018369 -0.248607595576979 -0.186334039111317 -0.0248269994072429 0.0767439259745179 0.0495293168272244 -0.0152330833069745 -0.11821311259358 0.0431619253528432 0.128514888718755 -0.103678453124126 -0.417805297004963 -0.0277711892450459 -0.0487292902086851 0.30247140461802 0.201057106570678 -0.0230564748950021 0.196479670810443 0.151482154044083 -0.0927916867846425 -0.310806650445319 -0.029933094291 -0.0921673505060867 0.0282708908756409 0.0928753390144753 0.000410208168212918 -0.00182197403452706 0.000661044468543613 -0.000485416439358531 0.00160009190117457 0.000394247414327255 0.00193247690413598 2.22041822899399e-05 0.0011756421693484 -0.00152853841578967 -0.000726780176960604 -0.00164056949970437 0.000831552462099197 -0.00469253317709996 -0.00242466212017633 -0.00466248295318786 0.000107170045057189 -0.000988854943369478 0.00490987767000999 0.00385136167496939 0.00250492943444625 -0.00419514953669524 0.00498991685100941 -0.0057730070286475 -0.000276452158402343 0.00426542374560208 -0.00131999819126215 0.00368523254460316 -0.000202759553366092 0.00329107643747575 -0.0130044124958806 0.0231055917537069 -0.0134503572653971 0.0239519873885096 -0.0674594347087193 0.00380667794397703 -0.145280494574119 0.0382071739020282 -0.132752523253268
  27 1013.78103607028 ""  3.22829350942279 0 0 0.0118046986695195 0.0271751109897334 -0.0259936737413903 -0.0738040951402802 -0.0900908290262186 -0.0400560590366502 0.0512952527350897 -0.0174827394124415 0.0305360530527647 0.0534949481940467 0.0882939829263192 0.0394815408680366 0.025060613785669 0.10349937177608 -0.0320146241948508 -0.0757348461421109 -0.182737106355846 -0.0235850962847786 -0.312800865448272 -0.319538270277996 -0.0272289746935264 -0.045290159281894 -0.263395168728721 -0.0832934810605609 -0.0807495767922985 0.0723467665612766 -0.040815232758575 -0.033543779037444 0.198385095207186 -0.0345380415913301 -0.0414421376919192 0.383968910893405 0.0327646648653715 -0.105584494407494 0.102390794034025 -0.0268815340523181 -0.103622456894677 -0.108333608015669 -0.0216675007528391 0.000435481182104279 -0.000882881115601077 0.000642655819134768 0.000309340755589168 0.000214287292956406 -0.000677798727480021 -7.30011514970074e-05 0.000345395717518387 0.00030278868504008 -0.000264900842163968 0.000856870878275617 0.000361889134578986 0.00277341805716093 -0.00256179586094744 -0.00144210869637691 0.000241799081241748 0.000515200541763377 0.000196301772525333 -0.00328583220925946 -0.000935345722549877 -0.00107910623217291 0.00124576480353059 -0.00168270238906729 0.000307224562744485 0.00136528211204066 -0.00234040111172417 0.00160020559498607 -0.00194000081837022 0.00108325024459462 -0.00376807067736967 0.016739576835361 -0.00631694917215425 0.0113549297592833 -0.0495584439390351 0.0216626301567754 -0.0157578770685365 0.0747060719948475 -0.0157721487949401 0.0673801970392268
  28 1040.20318020817 ""  28.2257823813886 0 0 0.025566386158616 -0.0886942760470137 -0.00446734722375416 0.0156607264361268 -0.0892704951389539 0.0288629634279419 0.0136230365709852 0.0502291111485246 0.0440241792939616 -0.0321783408816656 0.0668668016674509 -0.0189495429718666 -0.12834082603116 -0.033364444270892 -0.0747734979827882 -0.158842250054341 -0.114085195575378 -0.0379512200498236 0.259243072887495 0.0765192154875453 -0.0420088356132003 0.0095511291291131 -0.0687068356157944 -0.0492349082790862 -0.0182550083731631 0.192285363178279 0.00171305527629444 -0.0130686433903496 0.114998982711776 -0.0346630355645781 0.0317042294342108 -0.126112411691882 0.065410054936483 0.0842054686492422 -0.0345380384807595 0.0518175092504338 0.0678629945930458 0.2811020612019 0.101707802948141 -0.00383675507155963 -0.00811983279614217 1.02802887321515e-05 0.0116892695582533 0.00899537439012592 0.000274353505332816 -0.00442451810732447 -0.0123173380434508 0.00751680023895855 0.00734892568712201 0.0295293738664907 -0.0033616056414345 0.0880119532073567 0.051534051162535 0.023593610277389 -0.0865781763723685 -0.0724738830476418 0.00491651713966273 -0.0680601311778988 -0.12580518395829 -0.0173951031192252 0.0523969401184957 -0.0680436688703999 0.0685094064500339 -0.0306813496398724 -0.0443996466175069 -0.0210164052655295 -0.0874320068107107 0.0200806541538904 -0.091309648719631 0.00349020446537682 0.031766879045444 -0.0350212049156039 -0.39532496830611 0.00612906827369579 -0.18804192837982 -0.0994899137633582 -0.0227675868254652 0.0823379077583277
  29 1050.16172793345 ""  3.03865121397592 0 0 -0.0113811060781882 0.0235914005783813 9.11886108957205e-05 -0.00438140149915273 0.0369229218593562 -0.00654356250617841 -0.00336288206474709 -0.0129797879899542 -0.010575893735596 0.0142171938540136 -0.0267422482850966 0.00293802390736045 0.0214062401516885 0.00574709832178993 0.0166042195630095 0.0444031020161205 0.0401194772397515 0.0128024418707903 -0.0769100072887646 -0.0126534439152596 0.0143889441183681 -0.00364300916710039 0.00774883320245107 0.00674619676139659 0.00142454030785991 -0.0480056312678155 -0.00121615702604045 0.00105172428559924 -0.0236353912268881 0.0102099531267998 -0.012023188475016 0.0531121254028146 -0.0147201888052021 -0.034394127575703 -0.0112456815651179 -0.0205593961890625 -0.02819931415524 -0.0981322582884893 -0.0303635941898344 -0.0095489768777838 -0.00628527745914721 -0.00807507503446156 0.0261125313106538 0.0254615658178204 0.00742847250369866 -0.0142771216791905 -0.0545614297938082 0.0257695611875425 0.0327116741481097 0.085979973393729 -0.0254398795981746 0.1923252385879 0.186462630497261 0.0951587775094889 -0.306664053665959 -0.271846095008703 0.0204155387166611 -0.167413442644226 -0.383271247456465 -0.032656255150283 0.155109018139178 -0.198370259949546 0.237756259859664 -0.149412050013863 -0.0962125063788705 -0.122225886157334 -0.266898624168885 0.044054711766827 -0.226798207573746 -0.00203023830142984 -0.0121373902833399 0.0085813145646999 0.12633403058643 0.0209542675621637 0.0567897377535028 0.0699299638530613 0.00289331287755069 0.00053376709147085
  30 1070.42198031027 ""  10.6231528983171 0 0 0.0535113287544589 0.0240411258892844 0.0561856333400363 -0.00520360485389929 -0.115726018499645 -0.0377589125290668 -0.0121904689651606 -0.00369479905320167 -0.0512758868745796 -0.0501622287252431 0.0772546543128781 0.0366660337373085 0.274396438982301 -0.0705815102933828 0.153301458236431 0.0645142446695111 -0.0953185092722405 -0.0123138906893027 -0.0336647270261606 -0.103171395391104 0.000369538924029129 0.00538407979244551 0.18925509299698 0.0922774103485406 0.0575072338068531 -0.208963077335427 0.0200113195950774 0.0288138589095797 -0.0916219043350065 0.0842216676924037 0.0258846207271191 -0.159045424063902 -0.0639231868018824 0.0978718518700437 0.251927890578117 0.0576593019140415 0.090684759253114 0.151521017272772 -0.00233671138249086 0.000389591058757353 0.00296433923277278 -0.00304618523955181 -0.000672081856468899 0.00157212360064186 0.00254718102296701 0.000545533051026166 -0.00619061237228204 0.00415786189294291 0.00343413000882006 0.00460842381725128 -0.00607248349697191 -0.0032717512900038 0.0221943680682971 0.0139202820796972 -0.0330129477265821 -0.033088456249739 0.00223339139315628 0.00235761621478784 -0.028852705703411 0.00597633423912457 0.00704983766824373 -0.00857818358940395 0.0186761050255783 -0.0220341059472127 0.0042201406625706 -0.0214907198719779 -0.0167310349121738 -0.000482683216516229 -0.00457104139903665 -0.0315061888659054 0.0257981039974636 -0.0150025466247516 0.228673761237504 -0.0746765827343961 0.089022813215536 -0.210792149161504 0.0712179702649073 -0.251388358345681
  31 1127.92597941269 ""  3.87430486368689 0 0 0.00103180158504219 0.000128826400258168 -0.00418603132188529 -0.000319787635872146 -0.00038499293478947 0.00368474220676712 -9.64420282236654e-05 0.000127436737571555 0.00238152577956727 0.000269196460916887 0.000282043188194766 -0.00229489519392324 -0.0134391068272256 0.0106449944736972 -0.0116072848478762 -0.011337060703347 -0.000562800536038436 -0.00109916347496603 0.00876221709983264 -0.000345433641753801 -0.00469809480766334 0.00349859541738162 -0.0113109570333444 -0.00993361381294525 -0.000843771734599149 0.00716474805228363 0.000395489459350842 -0.000477936240295431 0.000977984514358028 -0.00485386340952907 -3.62227435621335e-05 0.0011342940369816 0.00479822757709953 -0.000338352463252254 -0.00936962132650673 -0.000370737651510147 -0.0010672945984789 0.00647028743074932 0.00428908501360293 0.0142352482021637 0.0434645577312316 -0.0827885703610295 -0.0200094441724655 -0.0401933116568667 0.0442710294146566 0.0485658141033512 0.069027524079218 0.00924398191174087 -0.0309535077012399 -0.06664601504385 -0.00851983879365219 0.0446822851150967 0.43392306142073 0.229716296973092 -0.198707816808531 -0.453628192677501 0.0443302427092306 -0.0153749621311595 -0.146877817279822 -0.0138065532634382 -0.138868191326102 0.164774816206693 -0.160144410312545 0.0596977986416485 0.129174595428386 0.0303177062750839 0.192537003692349 -0.0369408226936723 0.16075833502015 0.000336452082458894 -0.000226222675706401 0.000532692476797375 -0.00977035040599284 -0.000684567209810775 -0.00114250681577584 0.00423462027461197 -0.00121106750010416 0.00510041019726246
  32 1156.29318171007 ""  22.5647671262986 0 0 0.0453169601412931 0.127967450126532 -0.0413136375953207 0.00105525133335919 -0.0433064581163506 0.0822224993798614 -0.0216685125730567 -0.0453096341533546 -0.0337964070024451 -0.0254176140970954 0.0220018828147401 -0.0443693548941226 -0.076000160730124 0.323831331609466 -0.117344895751372 -0.296034934084999 -0.052475574602144 -0.0390401762014069 0.143112283408625 -0.0895134246416646 -0.0913846444207078 0.0229487779401263 0.0312915810514282 -0.00728197952890569 0.0377467613864478 -0.116691932658431 0.000195302120625631 0.0235254536146646 -0.159952031703033 -0.0102212949088593 0.00310958549199547 -0.0690389312974902 0.0805828950026329 0.0424004378168315 -0.137662659908162 0.020422762500657 0.0180795441773273 0.209773625484165 0.0928861603588514 0.0153272402698296 0.00796282820438689 0.00928475328050327 -0.00810985359580406 -0.000570592167439189 -0.00532324488275839 0.0116815533125288 -0.00371371087843214 0.00993656519438541 5.73797385175024e-05 0.00132746067668706 -0.00931999843250255 -0.112044022983399 -0.0611261230954324 -0.0119152413005226 -0.0706629944500934 0.0207830772898984 -0.0125585455959831 0.0136135569156791 -0.0480126149350008 0.0132590263753445 -0.00535609767694454 0.00808182709915567 -0.000199981690246033 -0.0209996869543408 0.0159734816897267 -0.0236184451506233 -0.00660331018373915 -0.00116570510825574 0.000223066044638978 -0.0156009156419605 -0.054150385827739 0.0254282438019624 0.0656872437787838 0.123423820021949 0.0466419082617763 0.249179587808344 -0.0330014914481468 0.116247122507638
  33 1161.77387046842 ""  2.75473401896398 0 0 0.0178255099868916 0.0236881113717045 -0.00262475080814606 -0.00547687264671757 -0.00601018254449282 0.0153849379092836 -0.00994394787372761 -0.00780805084035568 -0.00925991283269363 -0.00146250876656486 0.00360447859420098 -0.00776647671461999 0.0124031883939385 0.0487835209783306 -0.00803202112327883 -0.0613630892778589 -0.0143387576795179 -0.00604380227992546 0.0137315813540585 -0.0191150496606547 -0.0140590871480892 0.0133678126421729 0.0251009649685855 -0.0016263865348134 0.0173469579332104 -0.0308225270403389 0.00555003267426785 0.00727686178735078 -0.0492971345799308 0.000966736378798109 -0.000308055471679362 -0.00115677097679037 0.016434782979248 0.00123594250237197 -0.0294123579196674 0.00105469865752465 -0.0033963587661766 0.0279388920717448 0.0160800117693871 -0.0976492753267386 -0.0403780124972006 -0.0390448970251306 0.0474534565964987 0.000442932566998652 0.0147527970632897 -0.062235083159431 0.0138362497141639 -0.0206108755198016 0.00977979802612276 -0.00565455550348387 0.0241168878926578 0.565522226797528 0.279763574541864 0.0389284571222779 0.491367429842455 -0.000214312065349751 0.0684763907171151 -0.107279463741759 0.175311698587051 -0.0502074448989621 0.0217561600017188 -0.0306135509151019 0.0398781247109787 0.0429286806294069 -0.0421903023178033 0.0509605214925987 0.0113601180511526 -0.00927323517073391 0.0335204993754945 -0.00567906859219665 -0.0100807543538898 0.000879975827995704 0.0271463686893064 0.0325485379312766 0.00898684620383577 0.0487407163590091 -0.00705812938189349 0.026719705087025
  34 1172.32328423666 ""  3.66253498592256 0 0 -0.00577653342535613 -0.00663135410290079 -0.00157106451545988 0.00210576738977087 0.0014355184497503 -0.0031162256983329 0.0033080233897198 0.00216968350413838 0.00376849879401374 0.00024433647139995 -0.000801939009605016 0.00134419218151331 -0.0107237095543976 -0.0116895343193328 -0.00290145319214613 0.0133745519827486 0.00439211852088424 0.0010353570815282 -0.000742619015425688 0.00543886438337748 0.00298784396806012 -0.00496806444015811 -0.0124801551249379 -0.00138872060824996 -0.00651958158887388 0.0128157114750167 -0.00209114218452321 -0.00222354653252744 0.0148078299316383 -0.00215071219458776 0.000192530890124896 -0.00025258590939049 -0.00292094678353329 0.000390177003680488 0.00497361860984723 3.17498659338178e-05 0.00129843892129566 -0.00482892326862763 -0.00316655196001327 -0.0361503222197015 0.0125980681254767 -0.00786255728407673 0.00756707487095639 -0.0135725997915962 -0.0391770371411038 0.0129923939260024 0.0159226406252556 0.147394462647904 0.0285185289458951 -0.019981748502558 -0.103201852388336 -0.114785867754483 0.00896704082000475 0.0171992466918588 0.367825230188436 0.136278107904951 0.0430537805653234 -0.0833208001231235 -0.295455503045321 0.127831533996364 -0.0781491506728377 0.111934220036205 0.0942107146028223 -0.245620533645884 0.224147802857559 -0.280970671189412 -0.0236826386701053 -0.0738483851087456 0.184618987584723 0.00288763010610192 0.00319599453639961 0.00173193384760036 -0.0186243055046143 -0.0127475298624959 -0.00615662438115677 -0.0163547367238524 0.00245653148006235 -0.00915936861347675
  35 1182.58560764749 ""  8.37698105492375 0 0 -0.142323636038693 0.0578164917362713 -0.0127857410168625 0.0915645985172574 -0.0317762032962939 -0.0356585422802617 0.0829641118270472 -0.0156921215952949 -0.00436138825317186 -0.0596194168319828 0.0062605724852108 0.0143768944872877 -0.239166224159444 0.058861352739746 -0.0515853308412613 0.163962003349681 0.0363449747827086 -0.0187995682686449 0.0689441780100956 -0.00971459279861289 0.00071487695963152 -0.119532021016975 -0.215891893021974 0.00749598231290873 -0.160264251761584 -0.140871010084869 -0.0717778545825243 -0.0382351015103953 0.287275666196107 0.0415338344185674 0.00865825206943452 -0.193954189898425 -0.0695057500940458 0.111525546443591 0.148110068351279 0.0510619229937975 0.120244265335626 0.11962639631212 -0.0236437532383752 -0.00376922210424895 -0.00314627887254237 -0.00434564233050855 0.00252813020179194 0.00141046891340141 0.00212812434379925 -0.00578418235266733 -0.00177206548497332 -0.00303644483910154 0.000854710951571139 0.000969443237222532 0.00272655307525474 0.0327463863779327 0.0193272991355025 0.003619094624249 0.0222550552607989 -0.0161312444925985 0.00521648894657721 -0.00267667493044001 0.0330443332351937 -0.00324483967853885 0.00455501682757384 -0.00591111353888336 0.00394437240569545 0.00381613406149302 -0.00728756392198226 0.00539856116448732 -0.00215592092589736 0.000593610817832186 -0.00128436319839469 0.0215677323504749 -0.0166463901628694 0.0366965111107782 0.0864122007401677 -0.0408546886996219 0.065752478215124 0.0291100004090348 -0.0144003194157313 0.0244523030743167
  36 1201.31090620686 ""  0.743456810322234 0 0 0.00408664316938508 -0.00336369878336045 -0.00705723589753766 -0.0020857550793384 0.000256670177515337 0.00567437703864876 -0.00169415113764666 0.000280995133403147 0.00401362250924089 0.00169101544800104 0.000596663791218571 -0.00355890302710168 -0.00241423030751502 0.00469705601238612 -0.0110013255317026 -0.0140989381537779 0.00474355252718054 -3.75463267201277e-05 0.00493979557241884 -0.00414732958437515 -0.00463451491372734 0.00487979438770015 -0.0019901377749757 -0.0039987287609079 0.00230554868355236 0.0205675448326651 0.00116549844508538 -0.000235849495719896 -0.00442000342127042 -0.0084066667596428 0.000315358489851556 0.0046056939755221 0.00816120565007886 -0.00181714931585558 -0.0156537261720448 -0.00121277803767387 -0.00446630305754991 0.00516716101620425 0.00552865355351428 0.0406815828364892 -0.024353386943953 -0.0871051135669075 -0.00183219403673519 0.0371613488529866 0.0286215807310729 -0.0469036121216206 -0.076046738615842 0.0603882055343224 0.0265488884971121 0.0249010950457922 -0.0309130420382445 -0.255580919674715 0.0805160833836586 0.0858698990425221 0.0715171869004003 -0.326124545684357 0.0221565379400264 0.187435235679987 0.606610805168021 0.148670373988306 0.0361411991144232 -0.0307082637391745 0.0824662742716936 -0.131107308604382 0.00413900651892257 -0.121871492601875 -0.11046491672339 -0.015061558051691 0.00844390643810267 0.00119566359875917 0.00153419734606413 0.00296654075836463 -0.019687951513702 -0.0179929895381506 -0.00592423325676191 -0.0210105977846902 -0.000543853484910207 -0.00359733685287232
  37 1266.15617595454 ""  0.717813865374954 0 0 0.0270759022374062 0.00813385830824962 0.0874697892720612 0.00342133560956216 0.0193213057619578 -0.0729388596443656 -0.00666249822913397 -0.00161457077484249 -0.0567763214230235 -0.00252931576262641 -0.017706833474109 0.0761261125531472 -0.202869606063633 0.236329755866995 -0.0379673161754848 -0.0940075941556514 -0.355917936981816 -0.0397379090752481 0.0381168817591455 0.264676219921812 0.109799658359832 -0.0304773294666194 0.117140605318457 0.0638187968078367 0.0330303826020973 -0.177845125489933 -0.00103443375638278 0.0148014100038782 -0.0391816691513472 0.0969248068072016 -0.0118800455336048 0.00781321696534407 -0.134403616186961 -0.0242036389085681 0.228316896683196 0.0115656953138653 0.0449368873397673 -0.185026633486661 -0.111104412418476 0.00950906133516585 -0.00754198500853433 -0.00506296265006992 0.00297872390919314 0.00338637567221658 -0.000529293211807508 -0.00563674806604182 0.00600023210296212 0.00738636247582094 7.11534889212372e-05 -0.00220979953856341 -0.000117929223062105 -0.0247061208030717 -0.0144359001400418 -0.000724997754538901 -0.00207460107556579 -0.0232439086042781 -0.00255621067172452 -0.0451415156523879 0.0199127647559959 -0.0110526786520653 -0.00537564332856843 0.00671058749406748 0.00105998809843755 0.000520058811583803 0.00571189296971206 4.59861636311558e-05 0.00100214584903156 -0.00240259183200543 0.00575958678986619 0.00478208784854147 -0.0183668992663885 -0.0320444602317328 -0.267451098641361 0.124267055509994 -0.141399827769471 0.161426698613867 -0.0635515298889999 0.214972007742456
  38 1298.60003167141 ""  13.0013824384476 0 0 0.00682702078551457 0.0013562595800406 -0.00290768888300912 0.00172175293593894 0.00322004203956165 -0.00719191021207952 -0.00226521104780466 0.00051292328225094 0.00221274301677177 -0.000683792336282136 -0.00186593119004931 0.0104949618853686 -0.0562143613794798 -0.00197151550441955 -0.0279956461644889 -0.0312773434715194 -0.0654001084770134 -0.0084446346030959 0.016234441430823 0.0395211267548326 0.0105513166671521 0.00746773082816814 -0.00559349218000874 -0.0110823929168155 0.00426924789848396 6.65166768561767e-05 0.00371195246801634 0.000141947280108303 -0.00584580552361979 -0.0063502034332367 -0.00119009400459772 -0.00142102802793545 -0.0200186687730507 -0.00438471897543214 0.0268581583750049 0.0020174050876685 0.0077260651857062 -0.0236319842546124 -0.0152782100267208 -0.0845326256899841 0.083227886997183 0.0224620595105413 -0.0431966157247262 -0.039314472563242 0.0130422874866553 0.0852257677642431 -0.0857858907801053 -0.0330604776517065 -0.00137379555293296 0.0284200098063566 -0.0204657257947155 0.126521182801059 0.227490127811473 0.0716888933857947 0.0118921522863173 0.186963062230245 0.0166346484320615 0.610235435135122 -0.0217333921469254 0.207562632112548 0.0487185551709698 -0.0551155211062401 -0.0288232470864092 -0.0598022140316811 -0.0386207944103744 -0.056643849791359 -0.0276671411205259 0.0206922311931604 -0.0529196175010437 -0.000453042400152085 -0.000384751583409601 0.00453745969361142 -0.0205040782846128 -0.00331123140822245 -0.00468211270962411 0.00111848004555376 0.00403505160599872 -0.0111427154380373
  39 1322.93976601521 ""  4.81162096375814 0 0 -0.0456742598618499 -0.0595318679677139 0.0674059448744279 -0.0351206858261482 -0.0295535805377501 0.0217786725717007 0.0286614132262487 0.00410517244406639 -0.0628012275363112 0.0214198001523628 0.00105455809315185 -0.0442682246009775 0.251838399214796 0.507891655240507 0.0994871207844049 0.236603505700557 0.396464865085205 0.0600916432662709 -0.0132734929214814 -0.057553699202107 -0.0159313274834839 -0.090582617862924 0.0944766916209026 0.110402484700026 -0.00246576338200511 -0.137551463457571 -0.0344289797441378 -0.000527411329004847 0.107385045258102 0.157006293443827 -0.00191435577444623 0.0812564329830523 0.106203403730779 -0.00031630389778782 -0.0914170701784274 -0.0260083056479909 -0.0588124134439466 0.0764328933958624 0.0807665700982682 -0.00684398453823964 0.00717471152725759 0.00124734821454009 -0.00393167584011031 -0.00353809587670063 0.000941092824773603 0.00869014575782854 -0.00720960435722204 -0.00101620248879526 -0.000456875317140394 0.00252184935836602 -0.00245618518489071 0.0104475135271982 0.0214276828010713 0.00670572134783056 0.000906635388182345 0.0119850882830185 0.00239051360746899 0.0543193839484572 0.00129712452247697 0.0200132542943887 0.00383743747991094 -0.00438066647532652 -0.00341441591006346 -0.0059885192635717 -0.00253400636947887 -0.00594119455682655 -0.00169965844420863 0.00178496324845125 -0.00389223668642057 0.0111685250085697 0.00291394655251337 -0.0263832617695753 -0.163894511424308 0.0194016538630122 -0.0913757049261096 0.0379024824008277 -0.0410250548332719 0.129012440269073
  40 1340.1114832836 ""  1.87313252601962 0 0 -0.0325493548773669 -0.0102961572613309 -0.0790501910505979 -0.0627303652757411 -0.0475106327226609 0.00942019826189117 0.0206292077873517 -0.0143564694130976 0.010377349771763 0.0393305446344471 -0.0178374333635679 0.0313981358356405 0.247597970716805 0.234565747450336 -0.0135181686626916 -0.0804204495873313 -0.0889280783155023 0.00455290514344298 0.437823576574688 0.529174203056216 0.0582494985169239 0.0279029745221418 0.00741342207323706 0.00777884532493655 -0.0534997975865905 0.0480305974935957 -0.0332413701343854 -0.0356196334312224 0.127687670005288 -0.0629847677004447 -0.0108763146121955 0.141770272267746 -0.0185166340345046 -0.0788049379669302 0.108740052609493 -0.0368663888867507 -0.0349880832862789 -0.0956867002108317 0.0134466194089585 0.000824465113415285 -0.00167906527465961 0.000553738835235798 0.00143955768892953 0.00148043621964091 -0.000377237907689666 -0.00361994692728546 0.00235173642272472 -0.00103862254764285 0.000127914028821397 -0.000576107729249689 0.000801332894426533 0.00553099166152701 -0.0102319765902236 -0.00722580497871161 0.00304609693472969 -0.00855553238381839 0.00291660669310883 -0.0169814326787722 -0.00475760927791818 -0.00718575847561097 -0.000171283027834364 -0.000550290265749272 0.00322474342241177 0.0036006230771215 -0.000396128880964414 0.00318922044109113 0.00143676889126468 -0.000455561346212177 0.00253332591043541 -0.00680600232921709 0.00620939567514334 0.0320444771167788 0.196382321815407 -0.0694132331509457 0.11144413613606 -0.0879301593682822 0.0422950959614343 -0.13915621913531
  41 1387.27216193366 ""  5.09182371293668 0 0 -0.0695338634634517 -0.0506470232981097 -0.0347229795133373 0.0674148293375546 0.0812232362838376 0.0368705531046914 0.0180783478996783 0.0228505647640138 0.00242424790114379 -0.0290289887447204 -0.00217581908705457 0.00709416227872249 0.535456192741126 0.148813687163521 0.172101323299159 -0.383582014539726 -0.361044843058289 -0.0675029106954919 -0.128246218340098 -0.175006195983878 -0.00809408602558548 -0.0581581287279554 -0.0534113882256711 0.00529375120547733 -0.0776287318822085 -0.0637981321985429 -0.021225488223875 0.0273925454843899 -0.0194665569666064 -0.0330351952517238 -0.00210210227901233 -0.0871567016571332 -0.00352180550100111 0.0777776024583927 -0.00618538786400759 0.051010337514208 0.0518152907166457 -0.0208555768928912 -0.0637395884220304 -0.000424801827700284 0.00110371502153032 0.000465258621113962 -0.000794792408015461 -0.000456283777147115 -0.000219962775007782 0.000829597901330776 6.83271192211348e-05 -0.00013425341211266 -0.000386788159629455 0.000321339425172087 -0.00120887630078123 0.00167977075586215 -0.000166717092590866 -0.00138002232323812 -0.000942862479062453 -0.00258752904813948 0.00193381495019812 0.0109496875153734 -0.00387131743585474 0.0048245504838745 0.000747928234364927 -0.00209232082585553 0.00307185593441938 0.00211827951033389 -0.000419304103461398 0.000462688297322163 0.00200641998018233 -5.59156079708172e-05 0.0031561988465298 0.00970274160201105 0.0055957806384136 -0.0140224952090952 -0.0217723466315381 -0.031089694295823 -0.0248779300429593 -0.00430670693100108 -0.0201321106467874 0.0513947254023271
  42 1406.25015176628 ""  2.42525812511697 0 0 -0.0239289251820225 0.0605581578687144 0.0068190189037738 -0.0178499787156427 -0.0315903952708527 -0.00139059218143773 -0.000112196990770113 0.0700615311449031 0.0224402131401192 0.00581973167956285 -0.0502320710496792 -0.0111892099667474 0.214040286133926 -0.298234964986349 0.156135041308425 0.0340057798729721 0.120197846879867 -0.0018419263973354 0.0831764186609171 0.144617486011263 0.0534472067328137 -0.0977935170802985 -0.303114831034764 -0.166709871460203 -0.0602174925465979 -0.297119204857588 0.0602500081446826 0.123775351889103 -0.306084051550511 -0.0813478672008489 -0.0702762237210791 0.220292768352899 0.0515752174710724 0.0319181733848771 0.198818795889252 -0.0426554168357698 0.0538757477168091 0.157599578055936 0.12110863433304 -0.00290974807169314 0.00338090343243312 -0.00207931620401028 -0.00210619094542289 -0.00392093371614105 -0.00222009289720374 0.0168381512039895 -0.0112583485888729 0.0048925263148001 0.00894437184393505 -0.00528638814577023 0.0226980311481764 -0.0193640462188817 0.0403413976782137 0.0304039365607336 -0.00200294608263707 0.0454589728510983 -0.0142359515857859 -0.0566785099247808 0.0458042540827919 -0.0337713977433595 -0.0133871544559392 0.0556703518922471 -0.110402367715067 -0.0910972411924321 0.0250940568423471 -0.0443749153682116 -0.046509584942845 0.00463629579546024 -0.0989239398100207 0.0106086595924327 -0.0151366869117638 -0.0295175568653364 -0.132905972739989 0.0497934665479239 -0.0870008360305357 0.0926206781205094 -0.0555103880636067 0.151349111628214
  43 1409.4485520384 ""  1.62388929117152 0 0 -0.0029421074985159 0.0129305739393588 0.00204308628014902 -0.00446364547609886 -0.00732734659220258 -0.000726864922741245 0.000204286718187365 0.0198044676861794 0.00571711000132121 0.00121958321795781 -0.0155802486916139 -0.00372961150590295 0.0349804674291432 -0.0653957123966357 0.0289616299325603 0.00973117889673181 0.0317483990518751 -0.000253936427564573 0.0162621530620003 0.0326848550763404 0.0133240459869664 -0.0314946923050722 -0.079754018885118 -0.0398354952229183 -0.021580404407387 -0.078843595665172 0.0141157859237665 0.0361753009513599 -0.0888913406944616 -0.0235383911419439 -0.0219380750588568 0.066885046334593 0.0162356308930178 0.0113465177335686 0.0615138701920942 -0.0127727576710675 0.0175734114377179 0.0501066291897322 0.0374072815236217 0.0127881898733471 -0.0105814229309235 0.00297638216862219 0.00357139062624082 0.00913952392606503 0.00601854103054999 -0.0484289780325241 0.0308659747361654 -0.00775797982607302 -0.0418209566021985 0.0258578039810928 -0.0967475353527783 0.0218978722304158 -0.101523200301438 -0.0688620401641747 -0.00707895916730796 -0.117192186888134 0.0300811139627129 0.23470440692555 -0.125681265887419 0.139015208583448 0.0587132623802356 -0.236976332955627 0.439480570698252 0.366640640195395 -0.102809953401419 0.176308794306934 0.196131593228176 -0.0115669754316467 0.39421478411369 0.00217629994753129 -0.00299812105486498 -0.00594925973515602 -0.0343649521917322 0.00807841555017134 -0.0213235926524823 0.0189304249801923 -0.0121994113745298 0.0341370191680276
  44 1416.58170876211 ""  10.6891089397133 0 0 -0.00486808911203327 0.0283817039692825 0.00482984797347653 0.0160008158124283 0.0139715408642979 0.00292035486301987 -0.00791731768605862 -0.0834142618983438 -0.0101887541980384 -0.0183902810607435 -0.0897215209078366 -0.020501066663701 0.0809659196915623 -0.139760618207006 0.065532108896057 -0.0598556603122472 -0.0382880332824264 -0.0163381630154899 -0.0526145539421267 -0.0449185565202835 0.0104445851698812 0.105869923371185 0.272434565232554 0.154665282092111 0.0566049980106105 0.32033392003429 -0.0549467891185396 -0.126365622852733 0.266011469853013 0.0524413461416492 -0.131964259713955 0.325989161508168 0.0915869641939567 0.128237306969354 0.357719890173158 -0.0409236725515698 0.147342135920704 0.303853438270159 0.180161549318938 -0.000672609932094592 0.00153896995661162 -0.000258073900701288 -0.000756395452632264 -0.000935485190270453 -1.63170897404182e-05 0.00185030176573588 -0.000868366437621309 0.000549313203898943 -0.00021562089963747 0.000214455662168507 -0.000155276787959642 0.000957623963896033 0.0047866616909471 0.00183365664874983 0.000142631917532474 -0.000258584785101463 0.000851614856609737 0.00463106571199521 0.00137801108986292 0.0017106294697422 0.000494231468321861 -0.000363604483749322 -0.00261427694250599 -0.0020733224108121 1.54314140128766e-05 -0.00137879696930465 0.000539696088520143 0.000427362832295704 -0.000958258026843776 0.00400331006631938 -0.00678206907927153 -0.0122285588848457 -0.0643113398401818 0.0423446358584349 -0.0409030469597081 0.037009766370641 -0.0159588519796499 0.0405213308275979
  45 1426.90192533863 ""  4.69132578275054 0 0 -0.0421169493317279 0.0918942951667998 0.008491554700784 -0.00795963435195405 -0.0392393567072343 4.15987170373461e-05 0.0013010309841155 -0.0599640814690068 -0.00152098364584417 0.00863969041884498 0.0635154443590041 0.0167508866025424 0.291900325120087 -0.355005464713359 0.215339074185651 0.0165944020631916 0.0996638789437409 -0.0136871641091609 0.0889406053217156 0.124544994589273 0.0534866987203081 0.0422455357700774 0.132081766067847 0.103873273091243 -0.00010770505356066 0.194361679363551 -0.0458078361291412 -0.075213079300618 0.147262332811148 0.0146578272479384 0.0884689961562548 -0.223960063681636 -0.0798176144416273 -0.0831968957843013 -0.264364328538182 0.0384082894811735 -0.0792203952562507 -0.207194347269263 -0.14290238646671 -0.000557947035009471 0.00298837195151181 -0.00152927077182568 -0.002099888486432 -0.00280924472319894 -0.000835379699283813 0.00696880073388923 -0.00455249107074142 0.00424956701856855 -0.0056802356763985 0.00366761086258989 -0.00693864602689598 -0.0112168244155346 0.019388145974354 0.0136809914961559 -0.00279207883973572 0.0127132439811298 -0.00424925630891889 0.00557136963501004 0.013534505181539 0.00303207152437558 0.00755560081533462 -0.0224370939183038 0.0185596863970877 0.0196022468381636 -0.0078227158600578 0.00958747790092815 0.0192354140051267 0.00399052455243205 0.0196511590599861 0.0131355842081979 -0.02410688500628 -0.0363849178606112 -0.1686467601955 0.0866318709932849 -0.112391795449151 0.160287081930382 -0.0681393888949596 0.194666906025234
  46 1446.09812206459 ""  17.626380931588 0 0 0.00166825245662651 -0.00723533423314122 -0.00109521210817803 0.000585658185009546 0.0035819132367477 0.000215414112811342 -0.00138113411079279 0.00165065248054844 -0.000201473969130219 -0.000576122363120028 -0.00176623693986151 -0.000576664826156348 -0.0161881378135983 0.0273193537704927 -0.0138690872342889 0.00121834952155632 -0.0133941485448692 0.00282553680063518 -0.00372479837861264 -0.0120793567291334 -0.00876467479955511 0.0120080289134113 -0.00312586108847738 -0.0150115807896829 0.016548430447568 -0.0097105799766992 0.0081476465942261 -0.00317294928243615 0.00951410575222014 0.00536018191868958 -0.00206754088270604 0.00370511306720972 0.00403859231611791 0.00335793153921222 0.00946410114049609 -0.00106491049132812 0.000607905938189791 0.00539110464626088 0.00469282686361702 -0.0163649215207644 0.0271383928719291 -0.0107576151404191 -0.00770709638811805 -0.0186929206623913 -0.0138884809210678 0.10398329831028 -0.074262118439889 0.0558340381191618 -0.0761525029868249 0.0446702953089398 -0.0302541185397822 -0.112669164475608 0.181545492629834 0.133599320748862 0.0116830850783515 0.203044409493967 -0.0580201854055833 -0.439298978512411 0.228568393941065 -0.212722836414684 0.129878011619649 -0.304557082761875 0.0251873044285329 0.114327469116298 -0.0806352129461462 0.0881229875390263 0.277594832403417 0.100273344044482 0.0746337066832945 -0.00117655656594507 0.00201163757400657 0.00199242472732096 0.0239821457549385 -0.00735226411549013 0.0138531795967266 -0.0154743247800691 0.00483838276017428 -0.0150170548415526
  47 1487.67232107748 ""  6.37534701884332 0 0 0.00248462439385554 0.00281620243971014 0.000594899371249098 -0.00565205295044593 0.00454539938135674 0.00193248439304895 0.00631348146796018 -8.75327482580071e-05 -0.000271027912724176 0.00153733323275257 -0.000608506026188038 0.000184382888944764 0.000461131956162137 -0.0111880388527688 0.00191055894370929 0.0431395834905393 -0.0387526410954887 0.0274405788148046 0.0322612182787695 -0.0220011977154243 -0.0510596044423298 -0.0528418057936364 0.0112686873521836 0.0576561091334684 -0.0692505760639362 0.0281205873458346 -0.0335751334260612 0.0198030259571508 -0.045163080721691 -0.0179051625193367 0.00298747027653193 -0.00920305971686933 -0.00995657802523141 -0.0216703113921404 0.00868731685317916 -0.0108715607238316 -0.0115405712926394 0.00817660893073658 0.0168258036277509 0.000526027371130174 0.00790453975723076 0.00213367147770638 -0.000121908943856467 0.00270706659416156 0.000577168400335836 -0.0135100346609007 0.0341292394301918 0.0038294081463666 0.00235572476789342 0.0409418227673102 0.0172177467404313 0.034177196953718 -0.114342503745285 -0.103743786933714 0.0333924132444742 -0.14533713023512 0.0579970517137889 0.0335148602924199 -0.0731128509553806 0.0329158397027342 0.219130413844515 -0.234623467131413 -0.481441633937601 -0.352117262162017 -0.459628581685812 -0.166880433699733 0.161455491271959 -0.00372824499814437 0.377399193985308 0.000395494068201591 -0.000714349467848546 -0.000810159284921062 -0.00857912981409925 0.00225129732447055 -0.00419895320604836 0.00290136396287162 -0.0018033853129495 0.00451268018005432
  48 1490.59147948999 ""  0.175473241444156 0 0 -7.95896712496729e-05 -0.0141293544247413 0.000464803914801618 0.0436611700837297 -0.0442226563886116 -0.0181420730948944 -0.0200667234726155 0.00150807842726344 0.00804190233490865 -0.0103867940467607 0.004841845642614 -0.00208673914499006 -0.0319619355191847 0.0461948585128387 -0.0209324861076968 -0.364397274793046 0.362133972194546 -0.236926203641704 -0.285216687145901 0.197485545846398 0.450214585656342 0.216239393485538 -0.000230506168193774 -0.193380234275001 0.176152034303519 -0.132860926575588 0.103120858053075 -0.0713731716387835 0.154625165445301 -0.0326708958164745 -0.0245051814814974 0.082218371458531 0.0763104912183089 0.168927992509967 -0.075507927818352 0.0849208882606517 0.0944083736688151 -0.0631856584598987 -0.134014663494653 0.00283178181619678 -0.00372413293470508 -0.000378078634512612 0.000885488148564796 0.000728271832971519 0.000173861786759312 -0.00575924842419664 0.0073964664934317 -0.000275870066971735 0.00165725004437238 0.00615358575896689 0.00206351867091204 -0.00367299180209083 -0.00332025592148805 0.00248884065884942 -0.00355935299833123 0.00199226763177324 -0.00418519169413768 0.0082228298905702 -0.015736972301939 0.00764461635501539 0.0303504055369196 -0.0295496124409259 -0.0718276452454951 -0.0511363532328029 -0.078908679976996 -0.0241806627740428 0.0158607920520094 -0.00476737011670923 0.0672306839375471 -0.00344879076571784 0.00436588123054572 0.00301152245775347 0.0390390252427666 -0.018011741185578 0.0200029741567327 -0.0207018754895572 0.00739458444690349 -0.0156288161427267
  49 1500.98195356044 ""  3.33483413829712 0 0 -0.0219889877963457 0.00364653826252262 0.0163556758259882 -0.0189658485312844 0.0221434430170532 0.00622818658506808 -0.0340004897727129 -0.00485437244840696 0.0256438777067929 -0.00243383179428604 0.00209021518240689 -0.00516102903463093 0.0445574736886501 0.0221168545077217 0.0434799387998393 0.200883805515334 -0.167533156954121 0.120983194852339 0.132361425585924 -0.112761610361471 -0.22590102633203 0.478721739567731 0.0784323033185796 -0.352736889880677 0.200732162402186 -0.331692771742458 0.162684820397795 -0.146951843026304 0.297819455079027 -0.246676612631937 0.00808531720834262 -0.0382788393909849 0.0478651332345863 0.014048732274457 0.0274645059135006 -0.00158683631322943 -0.0484905820004222 -0.013214871483619 0.0182997133062884 0.00330410198211815 -0.00616295431363238 -0.00132617305126531 0.000804610232063193 -0.000408307814431271 -1.86921544527895e-05 0.00134399551407403 0.00292231028051942 -0.000535328886509256 0.00780180892082227 0.00692110945267303 -0.00689931197469485 -0.0171485699591689 0.0269074499181664 0.030998815689155 -0.0149047831306076 0.0409285228807351 -0.0211104926036521 -0.00177978418681694 -0.0029437911816256 -0.00222977062204251 -0.0325543979493534 0.0710782958133349 -0.0232679079057071 0.0202287776820245 -0.13354663303605 0.0149660196760705 -0.112822930822008 -0.0416882018411172 0.102572512843351 0.00266580451425857 0.000752496197295088 -0.00932336771326073 -0.027294553609812 -0.0244114856077368 -0.0184247919203807 0.0257391830569722 -0.0206385433351286 0.071448533684578
  50 1504.15370143767 ""  9.59738572412167 0 0 -0.0010077967495223 0.00114211051517836 0.00824089441179092 -0.00413501566800779 0.00263420890411697 -0.000709600115214448 -0.00289976821409234 -0.00220624890934622 0.0128739238901649 -0.00180312887382858 0.00144721857369292 -0.00395015674388224 0.000262196915081453 0.00618356177301804 0.00928500620444089 0.0379856467627131 -0.0170415988275965 0.019397304551783 0.0149618523617535 -0.018418975185316 -0.032776369769299 0.130327320746147 0.0710993251385417 -0.0504395992224885 -0.0549687456482179 -0.105134776130364 0.0065828368569816 -0.0326215389622939 0.0570096131890439 -0.16957130082228 0.00105965258314866 -0.00607504112962893 0.0474178990059311 0.0367679035310723 0.00894282645858259 0.011278525572092 -0.0186622962535859 -0.0202235713625441 -0.00774206971413341 0.000490070317895723 0.00198520812086715 0.00271304263804019 0.00288267660838011 0.00690422510676936 0.00116808546104301 -0.0388102441744029 0.0113676707847636 -0.00204432730153907 -0.0233246480030976 -0.0242075869441621 0.031107762275291 0.0333504682088924 -0.0981513690931627 -0.083430986102267 0.0340090331739371 -0.117151477034202 0.0489689696236791 0.105792503271628 -0.0484296885313496 0.0731211821401254 0.187267357826362 -0.346875289411481 0.00426097529023838 -0.178552595842146 0.465348023315485 -0.115956390951503 0.507984371258137 0.163727804694282 -0.325425412598771 0.00032171795032014 -0.000145780106251776 -0.00284972293101256 -0.0143715103066857 -0.00347262132595787 -0.00856876575752307 0.0104136583216703 -0.00556748459553219 0.0203702076232515
  51 1507.0040477776 ""  3.62059290502491 0 0 0.0126679275549985 0.00687548989578257 0.00405450346519972 -0.0268549058918817 0.00271957790111264 -0.012647742427421 0.0124849673359956 -0.00157546155207465 0.00733200397465645 -0.02939615981149 0.011901051057093 -0.0331386738030807 -0.0335503168965443 -0.0222632002460078 -0.0120699247668046 0.089204443509082 -0.0548209841890962 0.0410765110011422 0.0644927522011901 0.0374905780238559 -0.0637700696721456 -0.0509163034731624 0.0651747315288487 0.105840510687533 -0.191926923254959 0.0136203981489234 -0.0757392937580236 0.0281609830186984 -0.0757582507721309 -0.13403156445741 -0.0297077103343606 0.0624540754646894 0.562190067128781 0.564459649490266 0.0446616331582853 0.209441246636734 -0.0711280901583148 -0.289074053036018 -0.231836700935864 -0.00378931593839653 0.00699468078598634 0.000843102975867764 -0.00187287150334903 -0.00136674059862218 -0.000422837936744776 0.0107083341139287 -0.00528489090089059 0.00132316504309418 0.00112769951434718 0.00196418779174302 -0.00376036310738192 0.00509095126771393 -0.00971309870754618 -0.0160635832942001 0.00724729524891581 -0.0177589134096886 0.0117740713134909 -0.0221392694550272 0.0127277794582323 -0.0157244284114986 -0.0271161766786781 0.0441914599594385 0.0113498362723766 0.0307433984981144 -0.0354048521776043 0.0187821827028541 -0.0591449579028983 -0.0156571190367821 0.018510666887792 -0.00127454647153185 -0.00154494880255863 2.31820945830712e-05 0.00217588652159271 0.00210947725622155 0.000762488823887111 0.0159569166416805 0.000240286945870605 0.00447106646096368
  52 1509.03950194492 ""  5.89815890992244 0 0 0.0171781529131986 -0.00815033401354114 0.0226960176126832 0.0147605752613295 -0.00864227682288368 -0.00365013360640091 0.0266197883322347 -0.00606899707783833 0.0348894773117912 0.0129348262912763 -0.00266408783709415 0.00249311357946516 -0.0431400142196493 0.0369203417638529 -0.00455510630753564 -0.0707789187642012 0.112385321540298 -0.0521710965065117 -0.108398897891852 -0.00540612023956245 0.104866378720949 0.10942803066596 0.281675187855478 0.159355428460178 -0.52104247792707 -0.148399691448338 -0.161533197457811 0.00164586246580377 -0.0424706402872919 -0.577970084737007 0.020697044380005 -0.044304838367564 -0.117818878588666 -0.165979817437724 0.0177452839031547 -0.0742652789913465 -0.0352394020003682 0.0783566865652564 0.101153779264755 -0.0106560304974007 0.0202395726681911 0.00277467943265292 -0.00481235689644989 -0.00277320217776264 -0.00104663661193567 0.0255416939506017 -0.0131932514174406 0.00375952018351238 0.000435485716610292 0.0030622927001901 -0.00686454133518996 0.0173841010313459 -0.0441019527970069 -0.0590541512079703 0.0258194216345614 -0.0678229588628295 0.040618978649083 -0.0517893451181225 0.0286581339695472 -0.0360181607595486 -0.0526362967325776 0.0817609393148631 0.0287578806790907 0.0629287138444254 -0.0490981319938781 0.0380213534432985 -0.105687551338622 -0.0249477979990093 0.0174606670358763 -0.00123401750343497 -0.000753799694552368 -0.00255165167994975 -0.0261638564776463 0.0240722952613286 -0.0122733202013728 0.00278958832689198 0.00303278165784768 -0.010461628006077
  53 1516.37752851309 ""  5.5559492454247 0 0 0.0070476385549316 -0.00249894073685118 0.00348101366789839 -0.0312521763600427 0.00013225093095589 0.0148318661810348 0.00271577994224971 0.00160498966656328 0.00312511568013107 -0.0350089809062733 -0.00341379842437334 0.032317367364263 0.00842746428404746 0.0193293448621709 0.00246188491168773 0.108813046871105 -0.00650611904346485 0.0728523725777148 0.0774603614805484 -0.0333322597660459 -0.102215444785696 0.00620731295335792 0.0309450891245313 0.0199856587739572 -0.0661545781262519 -0.0257032908686844 -0.0191242906461792 0.00627750125055727 -0.0195678242044934 -0.069909907292604 -0.133880700412302 0.363307118289402 -0.333113476404292 0.125550803556992 -0.38589380118984 0.152806761403688 0.568372206870506 0.0935810971921885 -0.346339420223575 -0.00172634778764652 0.00330913285205752 0.000526580472198575 -0.00064411747981024 -0.000261619000779798 -0.000106540021321168 0.00337347336115913 -0.00185313714460308 0.000582443679545105 -0.000472184569955902 0.000133512017272737 -0.000410823410240436 0.00360478827508811 -0.00989981999179776 -0.011878721649978 0.00514965831187042 -0.0137245885383093 0.00768255984725011 -0.00772444279093552 0.00369554733174638 -0.0050241878031225 -0.00422127330206691 0.0055440338940737 0.00371718115432521 0.00616813933909032 0.000147995719569614 0.00373408326876444 -0.00639690907612972 -0.000662556937826944 -0.00280689705184713 9.63472437310533e-05 0.00126495931760518 -0.000884477634257957 -0.00704199697322798 -0.00335919269109403 -0.00240832191801834 -0.0230083776893918 -0.000533527722630926 -0.00480897811501937
  54 1533.72510189895 ""  4.02642862872352 0 0 0.00507889785887971 -0.0030221627431981 0.00326276298313178 -0.000729350533084969 -7.93442183380343e-05 -0.000329829677509592 0.009646016589335 -0.00175468345780719 0.00569833385997382 5.23375059919106e-05 -0.000199962232650304 -0.000388494962574726 -0.0126326124990263 0.0131766255169579 -0.00601642503507424 -2.09718968197853e-05 0.00867607539686561 -0.000605179240562 -0.00865570238205368 -0.00325674698183831 0.00416243303079247 -0.0149970340316249 0.0611272107987137 0.0683342302383243 -0.141668439847298 -0.00388135639217749 -0.0540792984714984 0.0111054090944233 -0.0304841112918371 -0.112361439100775 -0.00186646739500329 0.00642937652428334 -0.00108298398149356 0.00226327592199328 -0.00418942486992093 0.00117661951314829 0.00526959271648453 0.00208688028598377 -0.00229468062463155 0.0474370311511373 -0.101924509064041 -0.0156407103315442 0.0205571900988946 0.00741271938247345 0.00347471980855829 -0.0761562495684237 0.0372835085504434 -0.0128106085333282 0.0112698662031498 -0.00223974691702516 0.00456493563500814 -0.127872876562392 0.359087027405045 0.407913815378037 -0.165972021178404 0.481734332920838 -0.25456096416041 0.122554972033474 -0.0713944028193601 0.0896900158016654 0.0575133699601873 -0.0731105293567006 -0.0344642850046087 -0.0768827932354613 -0.0202993910803433 -0.0488654532944661 0.0753747799539235 -0.000551116961436551 0.0661863947895708 -0.000558450782698136 -0.000539089069620101 0.00217498672095154 -0.00258985421651351 0.0147193533078913 -0.00229446468159596 0.00107965129123032 0.00651559943241472 -0.0199388909010283
  55 1684.98937954112 ""  12.5401793512859 0 0 0.0241244879533496 0.0129807243960947 -0.00605490700162543 -0.00115743302997351 -0.00331793453999638 0.000660693627400546 -0.00115119378887268 -0.00479913242423933 -0.00198576517359392 0.000267046086252686 -0.00129768850296769 0.000762432801622378 -0.0484041656100737 0.00892994707665588 -0.0333382236552689 -0.0138020940051005 -0.00142634344032982 -0.00672441433980397 0.000539256274596497 0.00799004751431551 0.00834331471327937 -0.0188556635277637 0.0232818417781316 0.0349117262046988 -0.0183583055045608 0.0304236848724997 -0.0195820206769504 0.00441540720017812 -0.0194160286955356 -0.00207777969130348 -0.00107476264338379 0.00171843042812482 -0.0100433113317864 -0.0106689555034945 0.00695104870780671 -0.00420872023183198 0.00226711383118584 0.00871567406205753 0.00860645355003611 0.000478524304430556 -0.000494047046339191 0.00127599715863254 -0.000361773724532048 0.000715965823490841 -0.00140939765028727 -0.000238392168838851 8.78138899682566e-06 -0.000502776322288356 0.00026507529311404 -0.00010103175212787 -5.87169365727898e-06 -0.00138074715201526 0.00745383660510412 0.00904028664535343 -0.00303338025679388 0.012432025686482 -0.00283087633010587 0.00479586707395131 -0.00844497396131605 0.0016157505142236 -0.0012438669313529 0.00235673529538487 0.000473138596551109 9.22702555867092e-05 0.00113384696645577 -0.000319137652063514 -0.00254716105386889 -0.000715121054161854 -0.00251949773421163 -0.0221738446547487 0.0507606391600204 -0.0416927121558857 0.220873520885834 -0.675317812046024 0.0862084748517887 -0.0687343687731132 -0.158194275692604 0.603763435166103
  56 2999.22371712408 ""  10.4202013826443 0 0 0.0243446552013964 -0.00987480587151953 -0.0610074709543095 -0.0206577066942193 0.0120707694252726 0.0286723759587351 -0.00311887312824103 -0.00193915885751261 0.00948660204428571 0.00269304492873394 0.00164661323562096 -0.00187746000124756 -0.291163120801154 0.116333414010328 0.739474921408324 0.176077813187574 -0.0762009106504207 -0.450977939102658 0.0782452271883474 -0.0729151384664396 0.0993549713763656 -0.0317377081756267 0.02239372796733 -0.0324910748106458 0.0322955702092948 -0.0149777056591066 -0.0821092657683361 0.0374823613751037 0.00966715215878545 0.000260717405988312 -0.0412598231970158 -0.00827673472542232 0.00142862845259548 -0.00247169585006387 0.00464003202546668 0.010953284460257 0.0128558305567219 -0.0119811633517779 0.0149645489018942 0.000119075277288259 -0.000179260954995205 1.07310032394211e-05 -1.0654435388606e-05 -2.8452976748327e-05 -3.00668709063545e-05 -2.77025381678839e-06 1.91874974759684e-05 4.89804232175034e-05 -5.92333751582932e-05 3.43973535990654e-06 -0.000103540810433248 -0.000661776788691198 0.00168795290895503 -0.0020061939871742 -0.000444963220648221 0.000543863111683738 0.00203547589168716 0.000294291831162347 0.000129016079193053 0.000135888599271396 0.0012570692707829 0.000754524576204898 0.000136826884807143 -0.000725921528223855 0.000110427704645839 0.00105808401315286 0.000226842602771735 -0.000945539849064973 -0.000143070554673759 -0.00118033663791583 0.000744346266687703 0.0011810598356402 0.00967903275080868 0.000907350532882119 -0.0187884814554898 -0.0028890682688642 -0.00255956706925548 -0.00429064286680366
  57 3007.47213522027 ""  27.8897848633863 0 0 0.0126739379741753 -0.00625541938568075 -0.0324921776558053 0.0449765971505356 -0.0349677148860925 -0.00724275671432886 -0.00523727615035546 0.00750117774442282 0.00947958308602388 -0.00810593191453345 0.00237545655271276 0.00226546283890597 -0.151278741110319 0.0623945299683803 0.388451426346008 -0.188780562440442 0.0764720350831026 0.500392192548402 -0.346138397849215 0.340849700067134 -0.416209096803492 0.0456802756529274 -0.0415921623148123 0.0576842311150785 0.0687511526747753 -0.0289708973894061 -0.175662157768306 -0.0499409602670672 -0.0158370085102196 0.00545868746946556 0.051994908380849 0.0127013559872758 -0.000562384537806205 0.0225240640533385 -0.0104502602853183 -0.0604545005078874 0.0233713668269841 -0.0294018441919876 0.0356839730437052 0.000108929930964777 -0.00017617568290909 0.000147403001755801 -3.04211751177185e-05 -1.66863813373831e-05 -7.79198051845173e-06 -1.13774206585446e-05 1.92875020218054e-05 4.34816959952228e-05 -5.3473233455157e-05 1.19750160931592e-05 -9.72194880141826e-06 -0.000422853462608109 0.00194985968576404 -0.00227753382957436 -0.000209771591665088 0.000255142070292923 0.00120738759797068 0.000163582543660423 -2.48678144925286e-05 -0.000606165440801154 0.000531080083123619 0.000343960535705085 3.78897197509752e-05 -0.000118852528729451 1.73051001698058e-05 0.000225810882960312 0.000116390569783226 -0.000501414251609633 -0.000112418862762379 -0.000482635786110085 0.000715936255433822 0.000496320602996744 0.00503482925222933 -0.000839472596956625 -0.0059191470109082 -0.00217339116600215 -0.00208574398096102 -0.00299684908021004
  58 3023.57982449106 ""  34.0997588308182 0 0 -0.000647392829142538 0.000167975852394698 -0.000631563311329299 -0.00538232623953961 0.00603450961003054 -0.016571351945666 0.000427825386096721 0.00253046179134044 0.00330344447611778 -0.00482884160741342 0.0406945894750882 0.0287519018337446 0.000827666688656359 0.0012320340899128 0.00190435351487112 -0.0378914704962842 0.0190630224646423 0.088050670685989 0.0995725888740999 -0.0935175513194717 0.113795780800005 0.00939404184147563 -0.00857629020687945 0.0120746060367055 0.0215263649617189 -0.0101303217425942 -0.0549418363869785 -0.0332713713763969 -0.0111106820884003 0.00313797286006114 -0.425663994006283 -0.117570666929124 0.0111765984447435 0.267829831373827 -0.120144771205119 -0.656563540430112 0.220657487308753 -0.244356752783863 0.301674092231563 4.17742464137045e-05 -8.96988427598201e-05 9.49623659528235e-05 6.37942262158699e-06 -7.53503205409295e-06 3.37571820770116e-06 -1.60683667063985e-05 1.27583675357855e-05 -9.16978219670563e-06 0.000195515428610169 -0.000124419953380423 0.000161969747223013 -0.000347539621465264 0.00105844776907875 -0.00140356550458616 -2.05869813405396e-05 -1.20790793106827e-05 0.000346792829754327 -2.54021120003696e-05 5.91098467995871e-06 4.58274642931727e-05 -0.00293699123553141 -0.00180271280059943 -0.000333692294855596 0.00139942631686097 -0.000195201636025023 -0.00219276577433173 -0.000737911674983838 0.00342533612785064 0.000669090092440575 0.000114427026276381 -0.000337641775463982 0.000106564580115644 2.7816274201524e-05 -0.000210865914334494 9.34097863617445e-05 -0.00046815745300812 0.00152639578894254 0.00113656921930312
  59 3025.82812622122 ""  28.83544644132 0 0 0.00326176926326256 -0.000434256672722683 -0.00834272074352552 0.00962940003603908 -0.00761655400055432 0.00120358232726363 0.0101070279574229 -0.041942776269095 -0.0227065769413006 -0.00324023221346263 0.00411862931686125 0.00204598383624711 -0.0364070728497855 0.0124486388835827 0.0940191654687655 -0.0316291334623458 0.0111768334518597 0.081100151891976 -0.0803281977000913 0.0793067487538196 -0.0954484176821915 -0.279959591809282 0.242232093832098 -0.335634626996932 -0.24703746607439 0.112003223274916 0.636652033957618 0.404292835627229 0.138792922591008 -0.0261809996808861 -0.0169091337318275 -0.00558791199056614 0.000326133080683315 0.0252941075682507 -0.0107684800986058 -0.0630681934650796 0.0286461533973585 -0.0322735831491986 0.0396122822051908 -0.000513556378739381 0.00105206214372953 -0.000627375160224501 -9.08856226240556e-06 4.55585877779642e-05 2.90951270036804e-05 0.000109781929626768 -6.9758090468716e-05 -1.92011070530324e-05 -0.000292561767807518 0.00023188060214297 -0.000137747706973344 0.00303269245401605 -0.0105342626586463 0.0128001161188104 0.0012000479802413 -0.00163837202648578 -0.00701118876730976 -0.000151178379580661 -9.44472465419598e-05 -0.000137230625013422 0.00364563180606402 0.00227843093058548 0.000403429674564054 -0.00141505736263412 0.00018763502852637 0.00226766007597363 0.00106021784502008 -0.00505957711008959 -0.00103407246323325 -9.16067328894455e-05 0.000157064309151384 -6.8995548278616e-05 0.00111102506569376 -0.00246849436807394 0.000514197012860474 7.62885516330548e-06 -0.00113857980009418 0.00166189962422402
  60 3032.49096384893 ""  20.9610951210529 0 0 8.47289675203029e-05 -4.22933331788911e-05 -0.000208156658924724 -0.000330425003158976 0.000505307017698667 -0.00168961465609055 -0.000119720239333674 0.000322903230053356 5.91343778900566e-05 -1.58080048507765e-05 -0.000108320042626615 0.00042639722153932 -0.000946988122572622 0.000340121547632305 0.00208610171543835 -0.00452485725603334 0.00199540362130081 0.0109086950880038 0.00837836647145547 -0.00809065712682636 0.00940973304358711 0.00249027415367008 -0.00224109895723926 0.00288884495356125 0.00157655632681397 -0.000646438127774462 -0.00373224641037284 -0.0026290084300161 -0.000946131930266507 0.000246439480114285 0.00044617516320234 0.000107914608480644 0.000141435501768996 0.00137858612605647 -0.000604690780422188 -0.00322187134436429 -0.0016749926658657 0.00180868859468468 -0.00209526179577833 1.67511639571945e-05 0.000417975195941758 0.000667886419135455 2.05425230829769e-05 -2.00235352061603e-05 -7.02279595121582e-05 0.00106918381712624 -0.000581740942681057 -0.000581731821354557 -0.0341674651429702 0.016014905820802 -0.0310300003643826 -0.000837734892060248 -0.00125916763275144 0.00289285909337969 0.00142770129944065 -0.0032760241950149 -0.0114220909105808 -0.0103616379075551 0.00180969422352168 0.014237679955926 0.54102093353064 0.328742960441176 0.0633232617716168 -0.257500478079736 0.0347439295493061 0.404604411196087 0.119828576970323 -0.549223353842311 -0.104045514630223 -6.43277323050277e-05 -2.36228933661616e-05 9.710021332279e-05 0.0010993848900729 0.000342551778822876 -0.00112266470315593 -0.000167805832117833 0.000237471829292686 -7.60209610224772e-05
  61 3037.31325960279 ""  29.3916584669009 0 0 -0.00740820320559117 0.00221420129880831 0.0196428337023949 0.0112352044412181 -0.0199651156474484 0.0758821455798181 0.000483275097631057 0.00559127508706689 -0.0112380758732864 -0.00220877797035548 0.0165204727207034 -0.0167996611602105 0.087761850240251 -0.0326697911570586 -0.217540599219712 0.217078723050348 -0.0936107552433034 -0.520218765643164 -0.352451594108834 0.336962586520706 -0.392671147835364 0.0694441935347345 -0.0571305611122777 0.0772995584072405 -0.0233512994021095 0.00936443304538855 0.0551016593570119 -0.052014669900131 -0.0161991927177326 -0.00203062041670921 -0.119000013215207 -0.03137572559454 -0.00559361140315867 -0.00721783592004282 0.00203929829011599 0.00843983433369092 0.155357755365754 -0.167553930401823 0.20075573850133 -0.000134894209207348 0.000177249256374155 4.79436417398609e-05 5.93092883721474e-05 4.59583218089909e-05 3.51404883437393e-05 4.96518231186782e-05 -3.64204539929256e-05 -0.000132659378145105 -0.000639472782072247 0.000347234692626059 -0.000590177335412966 0.00047371205806179 -0.00174275083443891 0.00216548701785562 0.000594007467943966 -0.000850360569868936 -0.00299850438040021 -0.000837837446103593 3.76447745445823e-05 0.00150650929786378 0.0102960131684871 0.00622093456842759 0.00124082744881602 -0.00498387193971529 0.000665123910994589 0.00783448989199772 0.0023681688781594 -0.0108911073555102 -0.00206086968896299 0.000409967406850703 -0.000298583792508179 -0.000940354146242377 -0.00740891236166615 0.00040511376748063 0.00408629746144424 0.000860976698311046 0.00201329064657068 0.0016684260445543
  62 3079.72990667177 ""  3.66833593220144 0 0 0.00177076573385976 -0.000960554752188385 -0.00462774437200325 -0.000954432356847294 -0.00131164313317367 0.0131501276800644 0.00303179547495182 0.0158873798804153 -0.0489242971176614 -0.0241201764693389 -0.0203516817931569 0.0608022996664716 -0.0158172384697709 0.00998805199898949 0.0460307969779942 0.0414295302750768 -0.0222633927793087 -0.109753298432938 -0.034954974860303 0.0363974705217764 -0.0407394277128516 0.236524367226568 -0.20390929113022 0.262495135635218 -0.13278782949767 0.0659300777864599 0.32923409831179 -0.139326036102324 -0.0479474808277418 -0.00515008481726994 0.323742412016583 0.0925303279070679 0.0122199654528918 0.188240248869448 -0.0950278279066501 -0.462583118590956 -0.226305011455466 0.242957760991209 -0.276750048546 -0.00167363686336144 0.00342288359650664 0.000212323739834915 -7.12957671353258e-05 7.60676900807809e-05 2.68744898479939e-06 0.00018169998860444 -9.94983476245699e-05 0.00023635933706567 0.000269580277488455 0.000218131308884541 5.52784208940719e-05 0.0095461562905929 -0.0281696055918627 0.0355084354891827 0.00780870616413713 -0.012163849882524 -0.0386106420344802 0.00151179915585608 -0.000131502101196402 -0.00277524956815108 -0.00361519606598398 -0.00205977355606948 -0.000499902538637085 0.000106660552026114 6.3577092102472e-05 -0.000198558307856393 0.000168008632550279 -0.000576075463078204 -0.000190172047968238 4.18747662150508e-05 0.000552648115767083 0.000248179873022106 0.000124532189266334 -0.00229933244484142 -0.000247529300724675 8.37466326106745e-05 -0.00416295246056314 -0.000385832534302977
  63 3083.11993723121 ""  92.6814429203418 0 0 0.00411237059165553 -0.0019883784157221 -0.0126675223673092 -0.000239210468463021 0.00291040991667942 -0.0190438310320931 0.00503302369595318 0.0198537554117763 -0.0621802833632397 0.0320493102679395 0.0119587895085748 -0.0373653771016706 -0.0534724095291725 0.021430238624881 0.132652712508959 -0.0623218843692776 0.027125632435581 0.151038525311093 0.0676566692533882 -0.0643988124107721 0.0748477015016563 0.29572364746669 -0.255556614257857 0.327478320700922 -0.17130088220931 0.0873597262831639 0.427210051529372 -0.182609476986373 -0.0629624328452615 -0.00545023356633306 -0.351703115835658 -0.103037498836627 -0.00532644102894198 -0.132378206213521 0.0697828359730495 0.336552946223301 0.103811266106696 -0.106424601952636 0.118018807966283 -0.00354501633610025 0.00727471709842967 0.0011753714216621 -0.000203075509993491 0.000114174764014508 2.08875379223705e-06 0.00033677791961686 -0.000187580165202714 0.000655039432118388 0.000134605018942363 -0.000544740715186317 -0.000101902047466172 0.0194716598361858 -0.0575249573072224 0.0722790117314046 0.0178304427538067 -0.0279830303082642 -0.086909831841408 0.00391938208633577 -0.000384444444022984 -0.00768227480800497 -0.00029595433736725 -0.000174942728115991 -0.000223561623205712 -4.59348981454608e-05 -9.32550704019844e-06 -0.000146397768484787 -0.00154386570279598 0.00678432397356392 0.00104833849790602 -0.000246477050238786 -0.000166917438582902 0.000658503388080984 0.00361285006769519 -0.00274243243588927 -0.00162870360518922 -0.000759418788626599 0.00155932427782796 -0.000667879007230469
  64 3086.95564582383 ""  27.2241697882243 0 0 0.000593712921724246 -0.000341876485645216 -0.00180325802838231 -9.25678446612588e-05 0.000332544491219274 -0.00177156833355948 -0.000452346636197888 0.00308926471678541 -0.0123587722638742 0.00123682053619485 0.000694001060909205 -0.00207386740883047 -0.00735672189901879 0.00311201890823625 0.0178232555180783 -0.00579226038271214 0.00221554410999113 0.0137229142732792 0.00680133565324158 -0.00644225703041221 0.00743316993417457 0.0564971631401627 -0.0490481578246011 0.0626007024901324 -0.0353328106454293 0.0180344605579044 0.0904499333072978 -0.0146458308028441 -0.00472397707122576 -0.00221795923229131 -0.0148213111418716 -0.00427808034627204 -0.000348101633848751 -0.00680274068573916 0.00373541933002118 0.0171325472167357 0.00702795285806335 -0.00746471558215019 0.00839174503908647 0.0253635971380001 -0.0508317101601069 -0.017298166533024 0.00101261277152608 -0.00103442520358605 -0.000126740875262942 -0.00339295656405929 0.00152492306857746 -0.00156639682306853 0.000766320617547981 0.00856375596996642 0.00295440911329087 -0.127644182045056 0.378792661013207 -0.475540228208423 -0.141272758299672 0.223098515675635 0.678579641411453 -0.0101964806124046 0.00171232118394707 0.0179645953715484 -0.0390456338153384 -0.0221007401282661 -0.00334266414867558 0.0112996973183239 -0.000264086793869162 -0.0153742483434717 0.0189132417528422 -0.0800268689361657 -0.0132858705439622 -0.000216617648062989 -3.30929324547937e-05 0.000460064107599192 0.00350732231471141 -0.000243127038491358 -0.00459016302169124 -0.00022986738036395 0.00095266204452214 7.12024079640165e-05
  65 3088.44882595346 ""  22.8763016428988 0 0 -0.000118909816015359 2.81338923398101e-05 0.00030676049176052 0.000414333264091631 -0.000430097896522877 0.000731213216633118 -0.000487960732717097 -0.000470277983809538 0.00169817312764942 0.00520537980963553 -0.000757019385040434 0.0020879169758307 0.00122218160437136 -0.00057070187196982 -0.00299727597089761 0.00106925448320273 -0.000422114683821137 -0.00244908940041911 -0.0054317914589287 0.00544858679287685 -0.00624149261339654 -0.00655852845303553 0.00556905458394675 -0.00709085667018786 0.00526441711907919 -0.00268407641478733 -0.0135918332110283 0.00707731542459509 0.00254851558014277 6.64943491068369e-05 -0.0440672997267759 -0.0136067670673507 0.00100893968982785 0.00107214204089377 -0.00018527062935218 0.000790690740881911 -0.0193569469524995 0.0229922485597099 -0.0268332852076431 -0.00177966812224209 0.00450839161417605 0.00181533008975027 -0.000733376822548451 -0.000159560452332036 -9.47525140922152e-05 0.000846750598383535 0.00129455932887021 0.00043861943206726 0.0349258488310463 0.079017543089515 0.0112014105012671 0.0117083967637768 -0.036269967958903 0.0442551929177483 0.0140220630540436 -0.0215900802720956 -0.0645017086035513 0.00217683949532247 -0.00114075144774691 -0.00497104310693311 -0.561640016585964 -0.320085907594486 -0.066050973375479 -0.0221651754070312 0.0215697672080404 0.0508116251299288 0.163033996331838 -0.649840482313709 -0.117803638787694 3.652736633287e-05 1.71316992458572e-05 -6.65876297316903e-05 -0.000594249868580383 0.000233765546925256 0.00061817988302103 -0.000135966238807831 -0.000215267009684824 -0.000240910807664772
  66 3089.01207357618 ""  44.3654697145225 0 0 -0.00102093304143764 -4.774349232284e-05 0.00302918296023267 0.00639139722118772 -0.00663310861833667 0.0111593329555776 -0.00542964688868059 -0.00387904031170459 0.00981963399951484 0.0770345504955105 -0.0126380444754847 0.0346614138321891 0.0115388992833402 -0.00512530130410535 -0.0296285627621725 0.0152609887940252 -0.00700738382334669 -0.0354802418076157 -0.0839633046181476 0.0842577838906458 -0.0967811684585422 -0.0393977061093963 0.0333586795006154 -0.0420913501160928 0.0289002288612693 -0.0151729479872101 -0.074728517399259 0.0749476310006525 0.0272425213507617 -0.00163409254140086 -0.64396044737135 -0.199164087329489 0.0158122505113051 0.0256410647711701 -0.00726316818918747 -0.0115347908249392 -0.303793598887 0.359561067015212 -0.418953406728577 0.000618589324279952 -0.00137228308006331 -0.000198333913598253 0.000102400206702006 2.00302896392344e-05 3.03950667632323e-05 -2.84220713621171e-05 -8.12337857764e-05 -0.000352008852471505 -0.00256222043890035 -0.00512382391258708 -0.000570984954077423 -0.00367711064208137 0.010990056273982 -0.0137421516633834 -0.00335089629746903 0.00529742356463349 0.0161891423429168 -0.00202054262083328 0.000186203954942248 0.00384955538888945 0.0387216009164592 0.0221382654981213 0.00462136956821978 0.00256228528227744 -0.00157829763488265 -0.00510855830097222 -0.0103873708671015 0.0409027459643202 0.00744028955622319 0.000102068778479231 0.000716856476810102 -0.000345764015686576 -0.00211976702904373 0.000182127375670639 0.0024460878922044 -0.000996917138114453 -0.00455470800914785 -0.00157106755352631
  67 3100.83693918088 ""  7.37589940001268 0 0 2.94207565107808e-05 -1.75227935768203e-05 6.56160757857672e-05 6.10523605224262e-05 -7.2752859543926e-05 0.000163921637585965 0.00160092166753098 -6.02935768771667e-05 0.000288446225209129 0.00034500373978116 -8.12232078400549e-05 0.000225714203094503 8.07192250499767e-05 -1.79487666136726e-06 -0.000345795133188946 0.000338834484241062 -0.000169364166091784 -0.00071175618208292 -0.00121489394353288 0.00106215699329616 -0.00135181948753027 -0.00559501448644087 0.0052232502116616 -0.00681097383945682 -0.000699560165701079 0.000422151118130242 0.0026282939740058 -0.0130068852086761 -0.00490965919279328 0.000688802716209927 -0.00279070111663695 -0.000863139720890858 7.20995859635951e-05 0.000324756755007459 -0.000135629958328798 -0.000546364226953772 -0.00164456734036755 0.00200222164608691 -0.00226578656709443 0.0011201863872832 -0.00256066098913299 -0.00374143910210574 -0.000595250030628774 0.000329715036950192 -0.000169339882775037 -0.017071050651539 0.00184197338065798 0.0390954158420173 0.0519208850622694 -0.0159579471589014 -0.0516801876202951 -0.00308176093342915 0.00280184949853706 -0.00281257090050611 -0.00784676546670242 0.0153398361329673 0.0453587840884766 0.218627570285452 -0.0210650933261184 -0.455462512017702 -0.204765235471959 -0.134186573126839 -0.0338122736858745 -0.368680528152222 0.0453756428411507 0.60006657056947 -0.0534421082929628 0.284759753851772 0.0424950465444695 4.46357275781974e-05 4.71078601148763e-05 0.000142627840350754 -0.000142833417142794 -0.000113665892680864 -0.000875268744881958 -0.000170085020552104 -0.000103545990699524 -7.0341383954203e-05
  68 3102.98730658387 ""  30.6769715079106 0 0 0.00281981215274553 -0.0005187422598212 -0.00214153463824236 0.000897626088365324 -0.00123634904851987 0.00156156161599351 0.0872693586624965 0.00223672636920408 0.00936656425386482 0.00370948976071692 -0.001285278305266 0.00197722108685387 -0.012699774370171 0.00565776507044059 0.0293224304427959 -0.000770659571070014 -0.00126703058375975 0.0003894733581864 -0.0161023090069568 0.0137548924544946 -0.0178914449499602 -0.246296798445677 0.230816467217611 -0.304840057512231 -0.038492598825998 0.027825465226709 0.151256881317867 -0.762359250712298 -0.283108715552154 0.0411955887679919 -0.0263075339184278 -0.00801466861633668 0.000773359612305809 0.000609391865214484 0.00029778295241454 0.00151144253461923 -0.0193552569540704 0.0234476160415166 -0.0264054263087937 0.00042088967413971 -0.000818591128734941 -0.000440463780882617 -3.74134782760946e-06 -5.46738342957158e-05 1.32123274599354e-05 1.59588023322656e-05 3.33138439967261e-05 -0.000217757913016695 -0.00128808045945873 0.000590298823083585 0.00128204364133373 -0.00167366696936574 0.00609181752643186 -0.00810784577209494 -0.00253825203260843 0.00400238302894144 0.0125811498907835 -0.00129411819004584 0.000336250565897754 0.00208231827985654 0.00461358077055838 0.00305770191376363 0.000800220627709592 0.00892805703044872 -0.00107439443723197 -0.014437883858661 0.00182605648529423 -0.00905895003170813 -0.00139491346013829 -0.000367575004117907 9.80309357173283e-05 -0.000189472874532747 0.00131226404565944 -0.000106096414423521 -2.11165768226308e-05 -0.00162952641845979 -0.00126223151974522 1.81265409802737e-05
  69 3123.06651148861 ""  18.1238084146914 0 0 -8.92363101379686e-05 2.7928305911992e-05 0.00019254778555044 -2.33095712902419e-05 -2.40047832477463e-06 0.000194174758047809 -0.000882396299179123 -0.000150470344211943 0.000565592896246279 -3.07083869461197e-05 -8.06890682558501e-06 0.000112719798749758 0.000750772522566952 -0.00030724341590253 -0.00198105585319827 0.00084904185724353 -0.000304159792811015 -0.0018348829027062 -0.000476195210931495 0.000415814846860274 -0.00055527087156133 -0.000190307797216608 5.76515851232442e-05 8.91471803674935e-06 0.00235197443470655 -0.00137732651724793 -0.00673077443050726 0.00821162615759558 0.00298332571931313 -0.000355586028473736 0.00022631728169072 6.03469159700603e-05 2.68758934697549e-05 0.000448023830847684 -0.000254355940850219 -0.00114942347093997 -0.000270746590911166 0.000314659612904934 -0.000293100361343759 0.00042079516779102 0.000397066658234548 -0.0107286813750154 -0.000302241981396032 0.000683905570913922 -0.000552363586083712 -0.0296325771178996 0.00358502599927533 0.063039844446216 -0.0336466955256335 0.010697937758928 0.0299615080263836 0.0131121407767555 -0.0504451574206382 0.0597783000236304 -0.00679251615347373 0.0193892458471338 0.0604839489960832 0.342892042195307 -0.031697672220826 -0.725086100902335 0.143814432120013 0.0886165804253455 0.0268585000115734 0.221858442100406 -0.025405696526083 -0.369488637605186 0.0377895742702973 -0.186580970128426 -0.0252935405852893 0.000104703192646471 3.52893612313478e-06 0.000356494990142851 -1.59925327606529e-05 0.000150230915041232 -0.0026451785478133 -0.000559244245898302 0.000272753089622766 -0.000217635698475502
  70 3174.07979306948 ""  20.8730572847476 0 0 -5.06972955067882e-05 6.56511217534765e-05 0.000191520606276472 -4.10334647138982e-06 -1.50982514826727e-05 7.72528342738562e-05 -0.000276573716450764 1.38288891125324e-07 0.0012440356786366 2.18298824957075e-05 2.59296204313389e-05 -1.74992934164702e-06 0.000692497524935116 -0.000308889001836402 -0.00146775983060757 0.000366935011020229 -3.24260031189841e-05 -0.000710555229118468 -0.000216913922354603 0.000201320873826771 -0.000232233445676388 -0.00293231196100485 0.00235026436728495 -0.0032553005592547 0.00509739808901743 -0.00292177998970149 -0.0143161296139989 0.000351021638840246 0.000122190131636438 0.000545153800365 -0.000543370849824867 -0.000181760222225851 -1.49920469921281e-05 8.60619927179604e-05 -7.69036442650258e-05 -0.000175159761813413 0.000151274442048595 -0.000112793198532085 0.000130865150223634 -0.00304461147007346 0.0215281423767085 -0.092465750601771 4.65264722187415e-05 -0.000235620069187373 0.00119736539592664 0.00397838629023655 -0.000545791841979748 -0.0084383418145844 0.00197754543033123 -0.000939786987785744 -0.00184952949725357 0.160278012025248 -0.445271408535132 0.533388436954691 -0.128012057835973 0.195713467203732 0.555637529154132 -0.0452726110399005 0.0105561961983304 0.0913688816896128 -0.00699069360537527 -0.00373551338323278 -0.00182077365763801 -0.0133502368379849 0.000347044168148871 0.0255749775164194 -0.0013997265043773 0.00739724781700632 0.00222597088036989 1.88939804493563e-05 -8.90787500650561e-05 -8.25407221112064e-05 -0.000160351341303837 0.00115837995785386 0.000904313734966037 -0.000124753709028333 0.000216835050856879 -0.000161582841269709
  71 3442.45695503704 ""  71.1960512234445 0 0 0.00211084209111414 0.000726138916512962 -0.00155582874907349 -0.000190270298263616 4.52296347790882e-05 0.000342281490494087 -0.000173788910561297 7.547518888366e-05 -8.3579313695248e-05 -0.00013038530078206 9.33230043590052e-05 -0.000302940833018202 -0.00535154619588987 0.00141668388957985 0.0180812437656855 -0.00157389280516379 -0.000671081021741306 -0.00175842262091491 0.00329453348408886 -0.00124916024341062 0.00296971970503259 0.000637111601141463 -0.000209088547464716 0.00119997408336251 0.000694269404918281 0.00069809721988115 -0.00108846629773125 -0.000466076121115869 -0.000370970091773222 4.69947111605483e-05 0.0015157363273576 0.000105204291006981 0.000346425234933226 -0.000428336876409526 0.000210042438241326 0.00134047053186515 0.00192814190171338 -0.00273854951655624 0.00233599924419489 -0.000122674055830182 -0.000713905720594361 -3.79302839560248e-05 0.000343613059389537 0.000343714541173966 -7.77104704521168e-05 -0.000774472583270507 -0.000250462095405876 -2.5045685958699e-05 3.58014756071601e-05 0.00010823782321318 -1.74878309499137e-05 -0.00059082898813392 0.0029106902607016 -0.00204169462991169 0.000431290020611213 0.00232223220451477 0.00312926687404452 0.00260330586174293 0.000258670223248059 -0.00133269726042096 0.00135756217656432 0.000301338581072054 0.000608052973854666 -0.000231171757137288 1.90956167892537e-05 -0.000296957408824221 0.000204323401861854 -0.00113435976235821 -7.65275192929689e-06 0.0168550154286976 0.0236497635353735 -0.05090779583032 -0.322249171815574 0.0328653533406119 0.826279586853668 0.0695915938182043 -0.36978790763759 -0.121237977562139
  72 3543.11555698207 ""  13.178058492983 0 0 -0.000503947643722764 -0.000906574459059515 -0.00181036579046221 -9.88231921501074e-05 -1.55758744427737e-05 6.60547208120047e-05 0.000117294302795462 0.000318108604508286 0.000386517313623387 4.69935410082762e-05 -0.000211231063888695 0.000312947583439575 -0.00263426324038075 0.00177649048203426 0.0135176950447623 -0.000437827811234875 -0.000319393617598478 -0.00059442880111578 8.28111268973076e-05 -0.000148596902883553 -1.19850199129925e-06 -0.000287196441491249 -0.00113570947137057 -0.000326553371773232 -0.000166098851651426 0.00120136030752224 -0.000341309389688607 -0.000569688984826641 0.000319122978418792 -0.000222286986710545 0.00015973751343804 0.00045044845397093 -0.000125513266612964 0.000437769501132262 -0.000197602222614844 -0.00106032814231965 -0.00414296693635656 0.00268552522058976 -0.00360203759777832 -6.26503602177977e-05 -0.000245705172851785 4.71436610669006e-05 0.00012513059861598 0.000145023456340277 -7.538558501832e-05 -0.00026708778678654 -0.000114300705768901 -1.10665004970349e-05 3.34411156063887e-05 2.43986552349126e-05 -1.91846017187248e-05 -0.000230364176048641 0.00116447431873075 -0.000509447242463154 0.000295313785904148 0.000767473227460908 0.000653287821016834 0.00122154064872642 -3.01024547318445e-05 -0.000466792607340758 0.000458641921363051 8.31948433256683e-05 0.000233642124338942 -0.000150630545675386 3.69221053895311e-05 -8.54180689204685e-05 -1.72122807305257e-05 -0.000161236936409328 -1.34280755708715e-05 0.0194744228986579 -0.0590502947408043 -0.0413426107269379 -0.146258666355788 -0.014650549707257 0.34563122116705 -0.111582365469307 0.840025361719248 0.235177701906553
  :::
 } 
 m_exists[72] { 
  s_m_exists
  :::
  1 11111111111111111111111111111111111111111111111111111111111111111111111111111111111 
  2 11111111111111111111111111111111111111111111111111111111111111111111111111111111111 
  3 11111111111111111111111111111111111111111111111111111111111111111111111111111111111 
  4 11111111111111111111111111111111111111111111111111111111111111111111111111111111111 
  5 11111111111111111111111111111111111111111111111111111111111111111111111111111111111 
  6 11111111111111111111111111111111111111111111111111111111111111111111111111111111111 
  7 11111111111111111111111111111111111111111111111111111111111111111111111111111111111 
  8 11111111111111111111111111111111111111111111111111111111111111111111111111111111111 
  9 11111111111111111111111111111111111111111111111111111111111111111111111111111111111 
  10 11111111111111111111111111111111111111111111111111111111111111111111111111111111111 
  11 11111111111111111111111111111111111111111111111111111111111111111111111111111111111 
  12 11111111111111111111111111111111111111111111111111111111111111111111111111111111111 
  13 11111111111111111111111111111111111111111111111111111111111111111111111111111111111 
  14 11111111111111111111111111111111111111111111111111111111111111111111111111111111111 
  15 11111111111111111111111111111111111111111111111111111111111111111111111111111111111 
  16 11111111111111111111111111111111111111111111111111111111111111111111111111111111111 
  17 11111111111111111111111111111111111111111111111111111111111111111111111111111111111 
  18 11111111111111111111111111111111111111111111111111111111111111111111111111111111111 
  19 11111111111111111111111111111111111111111111111111111111111111111111111111111111111 
  20 11111111111111111111111111111111111111111111111111111111111111111111111111111111111 
  21 11111111111111111111111111111111111111111111111111111111111111111111111111111111111 
  22 11111111111111111111111111111111111111111111111111111111111111111111111111111111111 
  23 11111111111111111111111111111111111111111111111111111111111111111111111111111111111 
  24 11111111111111111111111111111111111111111111111111111111111111111111111111111111111 
  25 11111111111111111111111111111111111111111111111111111111111111111111111111111111111 
  26 11111111111111111111111111111111111111111111111111111111111111111111111111111111111 
  27 11111111111111111111111111111111111111111111111111111111111111111111111111111111111 
  28 11111111111111111111111111111111111111111111111111111111111111111111111111111111111 
  29 11111111111111111111111111111111111111111111111111111111111111111111111111111111111 
  30 11111111111111111111111111111111111111111111111111111111111111111111111111111111111 
  31 11111111111111111111111111111111111111111111111111111111111111111111111111111111111 
  32 11111111111111111111111111111111111111111111111111111111111111111111111111111111111 
  33 11111111111111111111111111111111111111111111111111111111111111111111111111111111111 
  34 11111111111111111111111111111111111111111111111111111111111111111111111111111111111 
  35 11111111111111111111111111111111111111111111111111111111111111111111111111111111111 
  36 11111111111111111111111111111111111111111111111111111111111111111111111111111111111 
  37 11111111111111111111111111111111111111111111111111111111111111111111111111111111111 
  38 11111111111111111111111111111111111111111111111111111111111111111111111111111111111 
  39 11111111111111111111111111111111111111111111111111111111111111111111111111111111111 
  40 11111111111111111111111111111111111111111111111111111111111111111111111111111111111 
  41 11111111111111111111111111111111111111111111111111111111111111111111111111111111111 
  42 11111111111111111111111111111111111111111111111111111111111111111111111111111111111 
  43 11111111111111111111111111111111111111111111111111111111111111111111111111111111111 
  44 11111111111111111111111111111111111111111111111111111111111111111111111111111111111 
  45 11111111111111111111111111111111111111111111111111111111111111111111111111111111111 
  46 11111111111111111111111111111111111111111111111111111111111111111111111111111111111 
  47 11111111111111111111111111111111111111111111111111111111111111111111111111111111111 
  48 11111111111111111111111111111111111111111111111111111111111111111111111111111111111 
  49 11111111111111111111111111111111111111111111111111111111111111111111111111111111111 
  50 11111111111111111111111111111111111111111111111111111111111111111111111111111111111 
  51 11111111111111111111111111111111111111111111111111111111111111111111111111111111111 
  52 11111111111111111111111111111111111111111111111111111111111111111111111111111111111 
  53 11111111111111111111111111111111111111111111111111111111111111111111111111111111111 
  54 11111111111111111111111111111111111111111111111111111111111111111111111111111111111 
  55 11111111111111111111111111111111111111111111111111111111111111111111111111111111111 
  56 11111111111111111111111111111111111111111111111111111111111111111111111111111111111 
  57 11111111111111111111111111111111111111111111111111111111111111111111111111111111111 
  58 11111111111111111111111111111111111111111111111111111111111111111111111111111111111 
  59 11111111111111111111111111111111111111111111111111111111111111111111111111111111111 
  60 11111111111111111111111111111111111111111111111111111111111111111111111111111111111 
  61 11111111111111111111111111111111111111111111111111111111111111111111111111111111111 
  62 11111111111111111111111111111111111111111111111111111111111111111111111111111111111 
  63 11111111111111111111111111111111111111111111111111111111111111111111111111111111111 
  64 11111111111111111111111111111111111111111111111111111111111111111111111111111111111 
  65 11111111111111111111111111111111111111111111111111111111111111111111111111111111111 
  66 11111111111111111111111111111111111111111111111111111111111111111111111111111111111 
  67 11111111111111111111111111111111111111111111111111111111111111111111111111111111111 
  68 11111111111111111111111111111111111111111111111111111111111111111111111111111111111 
  69 11111111111111111111111111111111111111111111111111111111111111111111111111111111111 
  70 11111111111111111111111111111111111111111111111111111111111111111111111111111111111 
  71 11111111111111111111111111111111111111111111111111111111111111111111111111111111111 
  72 11111111111111111111111111111111111111111111111111111111111111111111111111111111111 
  :::
 } 
} 
