# Supplementary material for: Cut-off Scale and Complex Formation in Density Functional Theory Computations of Epoxy-Amine Reactivity
Source: ACS Omega. 2021 Oct 25;6(44):29424–31. doi: 10.1021/acsomega.1c03229 (PMC8587129; doi:10.1021/acsomega.1c03229)
Supplement: Supplementary file 1 — ao1c03229_si_001.zip [file ao1c03229_si_001.zip › Final_structures/Primary/A2E1_A1E2_B3LYP-D3_CC-PVTZ-F_canonical/Amine_frag2_transition_state_1-10_isomer15.vib]

{ 
 s_m_m2io_version
 :::
 2.0.0 
} 

f_m_table { 
 i_j_atom_total
 :::
 26
 m_column[83] { 
  s_m_data_name
  s_m_column_name
  i_m_width
  b_m_visible
  s_m_units
  :::
  1 r_j_Frequency  "Frequency"  10 1 "" 
  2 s_j_Symmetry  "Symmetry"  10 0 "" 
  3 r_j_Intensity  "Intensity"  10 1 "" 
  4 r_j_Raman_Act  "Raman Act"  10 0 "" 
  5 r_j_Raman_Int  "Raman Int"  10 0 "" 
  6 r_j_x1  "x1"  10 0 "" 
  7 r_j_y1  "y1"  10 0 "" 
  8 r_j_z1  "z1"  10 0 "" 
  9 r_j_x2  "x2"  10 0 "" 
  10 r_j_y2  "y2"  10 0 "" 
  11 r_j_z2  "z2"  10 0 "" 
  12 r_j_x3  "x3"  10 0 "" 
  13 r_j_y3  "y3"  10 0 "" 
  14 r_j_z3  "z3"  10 0 "" 
  15 r_j_x4  "x4"  10 0 "" 
  16 r_j_y4  "y4"  10 0 "" 
  17 r_j_z4  "z4"  10 0 "" 
  18 r_j_x5  "x5"  10 0 "" 
  19 r_j_y5  "y5"  10 0 "" 
  20 r_j_z5  "z5"  10 0 "" 
  21 r_j_x6  "x6"  10 0 "" 
  22 r_j_y6  "y6"  10 0 "" 
  23 r_j_z6  "z6"  10 0 "" 
  24 r_j_x7  "x7"  10 0 "" 
  25 r_j_y7  "y7"  10 0 "" 
  26 r_j_z7  "z7"  10 0 "" 
  27 r_j_x8  "x8"  10 0 "" 
  28 r_j_y8  "y8"  10 0 "" 
  29 r_j_z8  "z8"  10 0 "" 
  30 r_j_x9  "x9"  10 0 "" 
  31 r_j_y9  "y9"  10 0 "" 
  32 r_j_z9  "z9"  10 0 "" 
  33 r_j_x10  "x10"  10 0 "" 
  34 r_j_y10  "y10"  10 0 "" 
  35 r_j_z10  "z10"  10 0 "" 
  36 r_j_x11  "x11"  10 0 "" 
  37 r_j_y11  "y11"  10 0 "" 
  38 r_j_z11  "z11"  10 0 "" 
  39 r_j_x12  "x12"  10 0 "" 
  40 r_j_y12  "y12"  10 0 "" 
  41 r_j_z12  "z12"  10 0 "" 
  42 r_j_x13  "x13"  10 0 "" 
  43 r_j_y13  "y13"  10 0 "" 
  44 r_j_z13  "z13"  10 0 "" 
  45 r_j_x14  "x14"  10 0 "" 
  46 r_j_y14  "y14"  10 0 "" 
  47 r_j_z14  "z14"  10 0 "" 
  48 r_j_x15  "x15"  10 0 "" 
  49 r_j_y15  "y15"  10 0 "" 
  50 r_j_z15  "z15"  10 0 "" 
  51 r_j_x16  "x16"  10 0 "" 
  52 r_j_y16  "y16"  10 0 "" 
  53 r_j_z16  "z16"  10 0 "" 
  54 r_j_x17  "x17"  10 0 "" 
  55 r_j_y17  "y17"  10 0 "" 
  56 r_j_z17  "z17"  10 0 "" 
  57 r_j_x18  "x18"  10 0 "" 
  58 r_j_y18  "y18"  10 0 "" 
  59 r_j_z18  "z18"  10 0 "" 
  60 r_j_x19  "x19"  10 0 "" 
  61 r_j_y19  "y19"  10 0 "" 
  62 r_j_z19  "z19"  10 0 "" 
  63 r_j_x20  "x20"  10 0 "" 
  64 r_j_y20  "y20"  10 0 "" 
  65 r_j_z20  "z20"  10 0 "" 
  66 r_j_x21  "x21"  10 0 "" 
  67 r_j_y21  "y21"  10 0 "" 
  68 r_j_z21  "z21"  10 0 "" 
  69 r_j_x22  "x22"  10 0 "" 
  70 r_j_y22  "y22"  10 0 "" 
  71 r_j_z22  "z22"  10 0 "" 
  72 r_j_x23  "x23"  10 0 "" 
  73 r_j_y23  "y23"  10 0 "" 
  74 r_j_z23  "z23"  10 0 "" 
  75 r_j_x24  "x24"  10 0 "" 
  76 r_j_y24  "y24"  10 0 "" 
  77 r_j_z24  "z24"  10 0 "" 
  78 r_j_x25  "x25"  10 0 "" 
  79 r_j_y25  "y25"  10 0 "" 
  80 r_j_z25  "z25"  10 0 "" 
  81 r_j_x26  "x26"  10 0 "" 
  82 r_j_y26  "y26"  10 0 "" 
  83 r_j_z26  "z26"  10 0 "" 
  :::
 } 
 m_row[72] { 
  r_j_Frequency
  s_j_Symmetry
  r_j_Intensity
  r_j_Raman_Act
  r_j_Raman_Int
  r_j_x1
  r_j_y1
  r_j_z1
  r_j_x2
  r_j_y2
  r_j_z2
  r_j_x3
  r_j_y3
  r_j_z3
  r_j_x4
  r_j_y4
  r_j_z4
  r_j_x5
  r_j_y5
  r_j_z5
  r_j_x6
  r_j_y6
  r_j_z6
  r_j_x7
  r_j_y7
  r_j_z7
  r_j_x8
  r_j_y8
  r_j_z8
  r_j_x9
  r_j_y9
  r_j_z9
  r_j_x10
  r_j_y10
  r_j_z10
  r_j_x11
  r_j_y11
  r_j_z11
  r_j_x12
  r_j_y12
  r_j_z12
  r_j_x13
  r_j_y13
  r_j_z13
  r_j_x14
  r_j_y14
  r_j_z14
  r_j_x15
  r_j_y15
  r_j_z15
  r_j_x16
  r_j_y16
  r_j_z16
  r_j_x17
  r_j_y17
  r_j_z17
  r_j_x18
  r_j_y18
  r_j_z18
  r_j_x19
  r_j_y19
  r_j_z19
  r_j_x20
  r_j_y20
  r_j_z20
  r_j_x21
  r_j_y21
  r_j_z21
  r_j_x22
  r_j_y22
  r_j_z22
  r_j_x23
  r_j_y23
  r_j_z23
  r_j_x24
  r_j_y24
  r_j_z24
  r_j_x25
  r_j_y25
  r_j_z25
  r_j_x26
  r_j_y26
  r_j_z26
  :::
  1 -379.912129825828 ""  531.89763002146 0 0 0.0307168217102864 0.0186469864653215 0.0278541675399893 0.0196894197685131 0.00741800643522301 -0.000727438358403158 -0.000551686511412889 0.00706770996908881 0.00189511532221265 -0.00211962789886961 -0.0052721123792091 0.00464794421902616 0.116188881441782 0.0283964153505219 0.00151373537641439 0.0191654323923752 0.0170460645617263 -0.0232673970194211 0.0242165406166943 0.0129204397267309 -0.00446474322338259 0.00427358731844581 -0.0181164707532303 -0.0278615855536426 -0.0313502818093102 0.0118918400687107 0.00906485527611202 -0.00487815641410011 0.0107043112603957 0.00780575667235602 -0.0145380913223045 -0.00526463951814178 -0.00737261124392691 -0.00281363622239654 -0.0154295720487322 0.0196871185141206 -0.00340817960293226 -0.0062022600268357 0.0042897834967911 -0.137104258275469 -0.0937757749636877 -0.152809360560073 0.0529590680589434 -0.0140031765912865 -0.00624677552425668 -0.0419425963701517 0.0320271839803655 0.0310385029474225 -0.0227950077638118 -0.00248641387430685 0.00476467802717462 -0.0621529239573442 -0.0162366791912354 -0.0697401898596917 -0.0733978098184605 -0.042183421568706 -0.031114308336057 -0.0712777816267727 -0.00652240827452892 -0.0183599200440719 -0.0193580560938423 -0.00715978229575205 -0.000341042163410281 -0.000340583300890677 0.0031402068457463 -0.00548480547429255 -0.0254595505530851 -0.0198685142096141 0.0217343059959183 0.0729737907016949 0.0486613169343036 0.0781580232141867 0.0604502736914819 0.0343926156481832 0.0920771535381456 0.0651829632269852 -0.00228103285845234 0.0372919330902761
  2 33.0561883574554 ""  1.61926866181769 0 0 -0.0230464856691629 0.0162851137864764 0.00171987307267365 0.049374460910797 -0.0019991423105474 0.000599405566675784 -0.0516160197063879 -0.01441195929206 0.0291087623203755 0.111564483020746 0.00192912059277112 -0.0207806597546273 -0.0483169374071554 0.0110638464271655 0.0106129211262086 0.0527152739350391 -0.041429879197659 0.0407303961253416 0.0552687700465685 0.0187494119042604 -0.0224543142054311 -0.047884665052434 -0.0515832441222885 0.05062040674418 -0.034697405992139 -0.0144002543056999 0.0242583763514628 -0.0948937921583603 -0.000403986185736371 0.0332491363861344 0.167452244936343 -0.0175893748291153 -0.0202913572733421 0.113311953889165 0.0487505569139819 -0.0611791371091751 0.102396532213062 -0.0227317259944081 0.00303123867329488 -0.029013825589275 0.0755402682066531 -0.0370424887354287 -0.0267651277646096 0.00314249030114879 0.00324630799332964 -0.0404624391202714 -0.024311594542953 0.0276831119361116 0.0406125888220005 -0.127020556072818 0.0335801051520495 -0.0869860338233061 0.139528194639842 -0.0372024698973348 0.0398844669656547 0.0854650365095793 -0.0906807585672404 -0.121104023938717 -0.0358435651897183 0.083524112981211 0.0198523348427663 -0.140488512107207 0.0511086189838916 0.125543071538936 -0.115074644294358 -0.0190277125885843 0.0352075068787433 -0.204307125976725 0.0731222592626396 -0.0331426747972616 0.0716370995757174 -0.0355992918158247 -0.00360093114332575 0.0896041982047413 -0.0536163812198608 -0.0724743619360292 0.0864378787184257 -0.0378661766364139
  3 69.9998302057226 ""  7.5133040522177 0 0 0.00596347731833982 0.0200547170432432 0.0158321053638467 -0.0440889552810597 -0.00325702385648911 -0.0555145144397808 0.0337728708789732 0.00747281689990088 0.0701247685653823 -0.0510080966612479 -0.0816170477620365 -0.0633470484520851 0.0185471514573075 0.0859738003690305 0.00734356320489904 -0.0473013957898826 0.0308422886924578 -0.0630604797039599 -0.0658801209371783 0.0153573399136972 -0.0930688063332075 0.0303791144690105 0.0430038347610506 0.0428470539650626 0.0179497790569588 -0.058820207692537 0.0823778437067302 0.0723032800116139 0.0288391004519115 0.125963239778754 -0.0459840883791878 -0.105446179918211 -0.117220743127769 -0.050683169946018 -0.0755921582922511 -0.0558442761005598 -0.0589627476287118 -0.120064656986722 -0.0229371821991332 0.00975493959101929 0.0140910404374149 0.0176751210456799 0.00715882515152078 0.129404533890125 -0.0448797995641595 0.0139014488970203 0.0327478655199283 0.0274601822687036 0.00455910733449603 -0.0836136832949651 -0.01482717707829 0.0105802195726357 0.044372728003569 0.0342029411744662 0.00381608403510367 0.00388652143115779 -0.0218807855747902 0.0287702030201633 0.0498564147592661 0.12612900344496 0.0241297373956549 -0.175595764287598 0.0510550229275045 -0.0192612486642313 -0.114011460923275 -0.12026971474538 0.00491368489520214 -0.0463299109657775 -0.00931025101983249 0.017194217462774 -0.0300853968370546 0.0468192026087763 -0.00917422675580136 -0.0483330736421876 0.0950340162567265 0.0565528542769248 -0.0729790604485886 0.0313089692207328
  4 97.5318690184157 ""  2.28344888592149 0 0 -0.0116703005063891 0.00857246961313791 0.00456131756225303 -0.0673306537468309 0.0403447649938136 0.0432015833077243 0.0559611471164116 0.057056527640418 -0.0119815034777779 0.117974720645785 -0.0238687214626116 -0.0296257555096511 -0.0316415026124446 0.00526163689758835 0.0119565699887498 -0.0816506901408057 0.159153356293117 0.194609218565691 -0.24058931638212 -0.000169164377318497 -0.0125906154208477 0.0482879802348949 0.132872429640943 -0.0491546864830689 0.0287285849616827 0.0329687790267922 -0.00144434523581335 0.137843394381915 0.0416815559469285 -0.000448982247988677 0.0475087431166914 0.0219585305807137 0.0210720301804085 0.126519019260349 -0.17115738493491 -0.187306064488351 0.322798382649006 0.0268922767961799 0.0247862930270458 -0.0209452363476975 -0.046752935001832 -0.0352750407766434 -0.0731597483062055 0.0119357223260326 0.0130674469423857 -0.0131666863002946 0.000766780578876056 0.00703363258554231 0.00871358840853445 0.0236374113814641 0.0257291352286306 -0.020800980906725 -0.0444233628741463 -0.034931913527815 -0.0385002015776642 -0.0546823260990738 -0.0473808528018678 0.0216949136471825 0.0103301836925537 0.0159326586418604 0.0512857761994314 0.0155627880645198 0.0180666256341305 -0.0195199798656614 0.0143133988859245 0.0198829100801889 0.00693379546348738 0.0597124824094171 0.0539294183874312 -0.000632602105643983 -0.0683214359586992 -0.0184981445531447 -0.0400255419859152 -0.0929298425057601 0.0171314067435906 0.0230553787222777 -0.108999950263836 -0.0378608066853013
  5 125.2402191978 ""  2.02036973679495 0 0 0.0108016262632104 0.000598667331590476 -0.022131674679978 -0.0010919321577617 0.012366570923283 -0.00499144628307571 -0.042878507282739 0.00939381645697148 -0.0988249237503957 0.0725440466111518 -0.000615661026219201 -0.032454756432135 0.0726931989121074 -0.0320475355893855 -0.0412485253487222 -0.00501378890643518 0.044318743309039 0.0499655283362302 -0.054316787579238 -0.000843181199284593 -0.0208200279430783 -0.03961189358699 0.00850428251745202 -0.177594018900306 -0.118545355957963 0.0284943790863107 -0.0786692584170824 -0.00314249083374006 -0.000379244353545908 -0.0981689842524157 0.027213522728466 0.0306895629159754 0.00450946434338386 0.0760841083218139 -0.0811570097295375 -0.100332606065895 0.17275004510401 0.0379331500800969 -0.0214719906025229 -0.00243579280618402 -9.37917545844617e-05 0.114296741914067 0.0721980483250087 0.00419615205358699 -0.00503231886919511 -0.0110547974344471 -0.00984445633313867 0.02497862599102 -0.109424395126329 -0.0427887398777402 -0.0349527705380547 0.0156793265520141 -0.0276285053645442 0.110954645685777 -0.0115207101904639 0.00238441463365357 0.141273146366808 -0.00844270365112613 -0.00901003199934008 0.0263876334981443 -0.143360207501575 -0.0827916259525548 0.00760853020110256 -0.150347939904996 -0.0589803539272874 -0.0576795360058762 -0.102286606067593 -0.0104966983693784 -0.10588899726293 0.00455856389047177 0.0254580929769531 0.0671907344186854 0.0220947671667058 0.0364982546713688 0.0498766812640229 0.0355933265849114 0.0631081091981438 0.101516990174137
  6 178.899955502438 ""  3.75849473720832 0 0 0.031333053364788 0.023228371995664 -0.0099180849229016 0.0735956123480663 0.0157934776912339 -0.00697490028212374 0.0675862481929357 0.0196066562824169 0.03898324559416 0.00650724991923462 0.0460825085167131 0.0213524324551051 -0.0248093921786269 0.0301335292148746 0.00771824466268066 0.0799966444651598 -0.0394759687038967 -0.0584436669810318 0.141618150265567 0.0298360141651493 0.0167517021276827 0.065634407461624 0.0123843110972221 0.11713045082554 0.13923233773722 0.0253373046125973 0.0170956579358399 0.0226505500556196 0.0205420329631858 0.0191295642397165 -0.00214432465519417 0.0470362307788901 0.0166423580068612 0.00271975254019604 0.0596744778171846 0.0747984381782237 -0.0410183835010906 0.0487980013644454 -0.00843637869811951 -0.0128887204576035 -0.0992026101533831 0.0350024562800908 -0.0723242697209815 0.0271324020158581 -0.00324881418976748 -0.0170316934771954 -0.026652198856887 0.0189186905680616 -0.0806862255260805 -0.0437632782959889 -0.0169169672034357 -0.0134096601108188 -0.181281835648248 -0.00554626084512114 -0.0376276423004329 -0.0936121887360661 0.108514255482293 0.0577154031357737 -0.000186332655427595 0.0614147988227594 0.0273015663414884 -0.172268626299627 0.0497565799520879 -0.245177872035694 -0.113286357019511 -0.124227175654337 -0.076821928124482 0.144286481171303 -0.0137793467916517 0.0170762425720651 0.0245197688358825 -0.0700617797006746 0.0197944007403099 0.0375366110575557 -0.209483912024184 -0.0196905882295457 0.146086544984948 -0.00187849169441996
  7 218.506140743073 ""  19.3723648730448 0 0 0.0438310943159383 -0.00547992146160198 -0.00430913465057634 0.026643984403789 -0.00309359048779084 -0.00966617646233453 0.105032717504521 0.0168739094995715 0.0206450191343574 0.00605157353006591 0.00925410829235884 -0.000487586873393259 0.023831391171776 0.0161514426076147 0.000979856412619453 0.0281412670438483 -0.0142693013894534 -0.025875950680803 0.0466832713199985 0.000504529677249293 -0.00203519366084705 0.0954698800123929 0.114826308400872 -0.0406181457626756 0.0614508693711903 -0.0576020850100502 0.0410633752149439 0.214005072519604 0.020922289705052 0.0787135302287028 0.123783660008863 -0.0520345585974244 -0.0484690245706065 0.00367660472126323 0.155243069213804 0.0401929560473599 -0.124171835282002 -0.0669891288674395 0.016324402184023 -0.0231522986708861 0.101258886815154 0.0126537768765563 -0.0281886418656643 -0.0456828564961405 0.0132023028177354 -0.0744288941865667 -0.010481661085593 -0.0145812494439897 -0.0918276603078897 -0.00541419452244429 -0.0209660880217759 -0.0715742611224611 0.160486812908499 0.0140191365030373 -0.00145357808232551 0.0849076342115238 -0.0962364527275396 -0.131404537002601 -0.0272071325628436 -0.0466529925525925 -0.254658746475924 0.106334712209697 -0.0555737406682899 0.0419594862191108 0.0560986029104813 0.0873191173140722 -0.0871581043638586 -0.181372020717224 -0.116231109674792 0.0325836581510153 -0.0453520060100505 0.00297625542372859 0.0390929192471814 -0.0512959914072599 0.140355723435893 0.0804345380194096 -0.134969924660515 -0.0391785023327024
  8 256.142582358668 ""  0.43014803288151 0 0 -0.0150042628558133 0.00587988450768474 0.00359826694089487 -0.00814442895812722 0.00468441784384257 0.0033556129669487 -0.0201287882502003 0.0098279624643814 -0.00922307664998539 0.0215443915900248 0.0172612940649695 -0.00566524075537466 0.00345538365709681 0.00775514098699459 -0.002358993618996 -0.00578784281631657 -0.0204769141624212 0.0185247471101736 0.00404594767808258 0.0149313187821401 -0.0025275940115611 -0.0235925320523551 0.0871240840365636 -0.171566927455945 -0.15570344472158 -0.0836398318779023 0.0407992952966967 0.118889675927744 0.0292529632346311 0.0897190464893866 0.277750721355726 -0.110282069496128 -0.0960019442452263 0.0184723137635958 0.305498903264647 0.0150310110814964 -0.200840787934201 -0.141018162735865 0.056055598991708 0.00264420469987518 0.0253840289924807 -0.012225112581144 0.0101673696048274 -0.0416045950239196 0.00302132727066852 -0.00264102920596494 -0.0135478293598315 -0.0142853404630575 0.00952513088214797 0.0155993875118271 -0.000484324385364656 -0.00870748529691399 0.0731815825463303 0.00367557555555533 0.0277126501551978 0.0250390189980934 -0.0518379697813625 -0.0157072966848056 -0.020422941178357 -0.038538192145473 0.354913262362061 -0.210475745719414 0.066431113993159 -0.304307972130983 -0.118767240370043 -0.211228611744898 0.00185285424884787 0.413446311651967 0.173562966240815 -0.00789850380350173 -0.0181533439341587 0.0274513750188358 -0.0248402856206877 -0.0332952537370941 0.0996478181786814 0.0260961321912524 -0.0803324410986582 -0.00286043792354339
  9 267.118040803261 ""  0.376199693436558 0 0 0.00308289253207963 -0.00679253656625787 -0.026290356642816 -0.0150560418303523 -0.00548036953580607 -0.0549052830020258 -0.00495089390051397 -0.0606616160375938 0.068249732163477 0.0138434653946172 0.109217991369424 -0.054114328687508 0.0200535198829334 0.059086815426902 -0.0352666550912797 -0.0146269306707741 -0.00216697922877569 -0.0401558964403452 -0.0132352700194741 -0.0261122462908104 -0.0260001939355701 0.00227145873369256 -0.188833111018792 0.282160170505147 0.175810543878628 -0.00176493224866117 0.00849171067649429 -0.215163858162449 -0.0435664169366957 0.00217915314099253 -0.122867853924324 0.229357954707897 0.117843856687676 0.0176151198982165 -0.0604755457937555 -0.106357930947169 0.178299885705707 0.272872777386251 -0.155885075745734 -0.00485976355891565 0.0383031835749644 -0.00240802223092759 0.0149614837522339 -0.0250163306786688 0.0105059416806686 -0.0148218866628024 -0.0026944149225875 0.000856287004448955 -0.0176429183643816 0.00622057299715549 0.00220319592167728 -0.0121633211215478 0.0878394282866948 0.0161345584866296 0.00734109657708861 0.030208625032152 -0.0634074700064773 -0.0396404601802385 -0.0123431860362923 -0.0183237967028819 0.0964735443878394 -0.0721436331737803 0.0270973390477952 -0.128031661801883 -0.0404642390434803 -0.0694322811420095 -0.0197056332584203 0.143581892617341 0.0538889173796491 0.0163573403989865 -0.0492051950618978 0.0340721209169745 -0.00777650924825389 -0.072829405137201 0.166613451077947 0.0917192639020732 -0.151622118622785 -0.00900884520594234
  10 271.45778039876 ""  0.0343237177698058 0 0 0.00919113375038266 -0.00800522645519684 -0.0120110785439091 0.0138152960098116 -0.00640472453164308 -0.0114588778342422 -0.0156523528446757 -0.0522483443055136 0.0433269206215814 -0.0117981793563261 0.0507369862227366 0.00705659722865058 0.00705197673017211 0.0180768768460995 -0.0128741996194133 0.0138529547581405 -0.00714612711757753 -0.0259617423894855 0.0273237595063047 -0.0229922887594558 0.019613049838539 -0.0227021359013078 0.136276602380124 -0.377969314521372 -0.363141361682741 -0.360330627640637 0.177840703149117 0.327253876815911 0.0438947697247318 0.371614938317759 -0.19833112827898 0.163104121334151 0.119340883966276 -0.0099839174741143 -0.156186183654006 -0.005329457999082 0.149096813380117 0.191541824492369 -0.0704406983666322 0.00119242391418133 -0.004243213805729 -3.2225393043227e-05 -0.00731273905821748 0.00150577221704504 -0.00614645166459645 0.000290371621304954 -7.64703486061162e-05 -0.00788152206404476 0.0112907439686788 -0.00248736614210336 -0.00362773937011938 0.00223585340848392 -0.0243981186409022 -0.00967611650245834 -0.00523082075705688 -0.00297195376277697 0.017724528796885 0.00206063247662918 0.000823241322959471 -0.00519147013607475 0.00343180602895482 0.00794358612720962 -0.00921831746229386 0.0311408387817556 0.00429237381975384 0.00201534108993337 0.0104980804630721 -0.0232940335331247 0.00103186483159873 0.00291297220333349 0.0148917795611881 -0.0163743114242109 0.0183123220403623 0.0260958611817705 -0.0480318865055628 -0.0164621109625501 0.0450834579697851 -0.00246169915085457
  11 275.026124883714 ""  5.88758614668475 0 0 -0.0344083338007983 0.00739199951089659 -0.0183051461115019 -0.017151533177469 0.00778696479941081 -0.0291413698070018 -0.0391071009801173 -0.0164277921950102 0.0225077527939967 0.0449159105805083 0.104590388819559 -0.0420409239137147 -0.0108521971079737 0.0438096217363093 -0.0281631744171567 -0.0122295837198542 -0.0390915825268789 0.000990444363513938 0.00965640032666559 0.0115558795043053 -0.0173347340835837 -0.0382753961386763 -0.014836622418278 -0.0138499990414302 -0.066223816297761 -0.0741322953297273 0.0368235267577466 -0.0243757641231328 0.0120168166001058 0.0799813979312935 0.325815438942848 -0.0012754517148888 -0.0602043625890581 0.0418260806452378 0.407843793142934 -0.0502320250988801 -0.169379740502106 -0.0166264822039842 -0.020136376969753 0.0056212451261884 -0.0975832889802378 0.00677905468426759 -6.38654473476007e-05 0.0392554966609054 -0.00683539726610792 0.0373563449352763 -0.00286798015979644 0.0218194422500364 0.00875809035899648 0.00190001582717018 0.0105899004986982 0.0438483262263817 -0.106561668096383 0.0212901322618164 -0.026038289052293 -0.0996739625304878 0.0420378820820059 0.0970975871073063 0.0148888977583356 0.0482793292641671 -0.183608746974639 0.134268077350408 -0.0325371734149734 0.162641261581767 0.0752166462560179 0.148228206770911 0.0148082286442691 -0.202390094511003 -0.100589418771249 -0.0141460496513983 -0.0500672717025834 0.0245415303133908 -0.0646011803847049 -0.0775832735814396 0.00795551411829408 0.0261972692993574 -0.0518266807206126 0.0358610517261032
  12 346.300248211597 ""  21.8999865580114 0 0 -0.027483495228432 -0.0470190745995072 -0.031672155551824 -0.0641663990999571 -0.0179940985309849 0.0184101757642988 0.0429440074527666 -0.0373014620009933 0.00863028213278227 -0.0117689409757591 0.00871548624259737 0.00159688831600682 -0.0687303283557093 -0.0512471208298986 -0.0171754484884347 -0.0737627732498157 0.0598752725692804 0.0720506603062538 -0.149042420489202 -0.067225158548597 0.0302297709060936 0.0347291938426694 0.0241588271457695 0.0402711006807892 0.0816491611210702 -0.08631202619945 0.00270604329857468 0.0780200189069055 -0.0323198851826545 0.0338959812873659 0.0590828683387501 -0.011262461014485 0.0136721769138 -0.0102948863150555 0.0732010247063732 -0.0399888967819738 -0.0339662086556214 -0.0140467421904901 0.0154521537773177 -0.00986315445543798 0.0164892172180962 -0.0479062963817517 0.122378262904644 0.0224420094613591 0.0461789477358639 0.0306241725250763 0.0258871841865484 0.0820092027983067 -0.0593081703194686 0.00471237320342427 0.0372857376088414 -0.0833758268237219 0.0760296020226134 -0.0554542065219628 0.0325533674829524 0.0234210377010112 -0.0919598466518772 0.00371612495123129 0.0198214660392226 0.0829114347920861 -0.100929724846102 -0.0350894408113154 0.0812518269419523 -0.130161821042286 -0.0169310286677253 0.0257421228481201 -0.0502899613062332 0.0616299344258064 -0.0533425456975989 -0.0194875136231198 0.00466579755411392 -0.101669531939605 0.0227626861303205 0.0347415784053139 -0.191392501774213 -0.104387216906427 0.0743469775446125 -0.08300854884111
  13 392.67679752674 ""  6.72105773547463 0 0 -0.040758527129194 -0.05236285970652 -0.00744507893097469 -0.0158120341697069 -0.0652286596092993 -0.0174438481421563 0.0913748799220764 0.014051228230124 -0.00772406954720832 0.00764495116456741 0.0256713433142566 -0.0193196808724964 -0.0342305605381067 -0.0377931250577939 -0.0111448897124484 -0.0115801206724165 -0.107768996110375 -0.0209726893316216 0.0261268515636362 -0.0541145110395601 -0.00519328878289373 0.0710678213141394 0.170066602487716 0.061790274743893 0.175904109452524 0.01542918923731 -0.0327648722038301 0.195713993752083 -0.0384859533547413 -0.0531094822108926 0.044416688238136 0.047809920370063 0.0643915090446525 0.00803502933009199 0.059801672577542 -0.0467527420749641 0.00216844457941056 0.0673038896985768 -0.0711617228066117 -0.0705585882339184 -0.00579468300032783 0.0630949499924158 0.0452269167162444 0.00929510998822584 -0.0648119382857986 -0.0655865403990031 0.00904480585757511 -0.0318694669290687 0.0524237521500562 0.00962396277699509 0.0374229745959739 0.0101341867440293 -0.0787460547610599 0.0709048489682121 -0.11969099884735 -0.00135352157227395 0.15661832228755 -0.108047920446854 -0.00821653183023387 -0.0395695727779483 0.183376195698294 0.0460634987948955 -0.0341942971372085 0.123399915112807 0.028640564803393 0.0360829603518547 0.0333892482048914 -0.013836788366421 0.238660770714135 -0.0540887870613966 0.023102938735867 0.0349947486675334 0.0194445574317797 0.0716766475692767 -0.0680217056553595 -0.0944629727753338 0.138885721503106 0.0977878439212858
  14 400.226248565886 ""  3.96716810510705 0 0 -0.0757258284482858 0.0215334650041187 0.0320686812275184 0.0812447000687047 -0.0515495818948836 -0.0338352030432734 -0.0159779334600099 0.0971506236637456 -0.00871036928402518 0.0147397559016768 -0.0132379703471247 -0.00394456010810332 -0.105495961722023 0.0305307279272904 0.0409407809664091 0.107269175404255 -0.283740754929552 -0.130264206172846 0.302568927226512 0.0652148082115266 -0.0493366460656969 -0.0275120715592421 0.20011064720471 -0.0457352683327692 -0.0376487815186406 0.140138312777239 -0.00802408919180276 0.0939302618809839 0.038124828092332 -0.0623444946294616 -0.108154926479769 0.0563067464588224 0.0591659178786958 0.0132725434405381 -0.122952761160075 0.0438779420625421 0.0705594653097493 0.0809512246558521 -0.0823836749860504 0.00697480749924809 -0.00923704407790744 -0.039266039529748 0.0406009206445798 0.0133720464185287 0.0103544249364379 0.0313974308447322 -0.011397389126959 0.0375036987145373 -0.0262854353982922 0.00908675517612815 0.0239289504196366 -0.0362707895463145 0.0761304724536531 -0.0198870375040705 0.0471541139695811 -0.0127423865513238 -0.119414722840497 0.0411069293348398 -0.00364429852097387 0.0538887511346742 -0.0566777699577783 0.0142659864482939 0.0293144987968956 -0.0793225367360043 0.00215222626887489 0.0593920978282007 -0.0195989077098122 0.0483525212167598 -0.0418810190071048 -0.0644117936393938 -0.0569600006756379 -0.00143756954148276 -0.132038161948673 -0.100406866736437 0.0857498085515884 -0.0174325440751983 -0.153833915561387 -0.0496370557035282
  15 447.067781546258 ""  9.98802353442869 0 0 -0.0305281723221837 -0.0415427606770714 0.0239562809018729 -0.0322122403743771 -0.0639045149487523 -0.0138074329950553 0.037699876262914 0.00823332451449393 -0.0105344865319943 -0.000222800004927024 0.0177239252106249 -0.0245945302310741 0.0134025930413032 -0.0248345670138647 0.00844944216928446 -0.0310697965619801 -0.0784938983403084 -0.0155662180533381 -0.0106734998226771 -0.0528299380430634 -0.0138446667880273 0.0248959952820849 0.114591128676812 0.00952515795587976 0.072133384856818 0.0369962336733966 -0.0239958349700905 0.124227040681064 -0.0415004163858156 -0.0588204529574696 0.0453345122641449 0.0409258853540062 0.0687595007383447 0.00141525418489902 0.0586345577833957 -0.0666602334504684 0.00524929294066947 0.0639197813817897 -0.0757371330131028 0.0177650382149602 0.00433448104541573 -0.0396197120948857 -0.0582891942956965 -0.033139723268801 0.102671628503541 0.0571865604365683 0.0764000002032161 -0.000330316613194682 0.025495778106524 -0.0179402788005613 -0.0921714410348439 0.0801966147183038 -0.0198612019208651 -0.0205704295222048 0.00111213298872105 0.0152249229548055 0.0321105726213385 0.07658333521149 0.0712756746101844 -0.0492721837488119 -0.0955096605859909 -0.155961532201632 0.0568313017949302 0.0385038462389659 -0.0512507391329192 -0.262220208632185 0.0373762878544254 -0.0635825610017607 -0.22410520593842 -0.0208017947938092 0.0466557137439345 0.0593110991956414 0.0291849656843957 0.0787513483743501 -0.00842581809473651 -0.0934465506668399 0.0844902592936975 0.0605622679747318
  16 477.493314576729 ""  0.824978088547606 0 0 -0.00960429555860902 0.0281315708041063 -0.0304378596067606 0.0312514374481061 0.0369509092432268 0.00760080692038145 -0.0224641648937544 0.00975508309681555 0.00858919434966765 0.00726218302472729 -0.00936534342762574 0.0211759657714015 -0.063632270965935 0.0152251825102336 -0.011337132330743 0.0358890069363745 -0.00335611879115046 0.00395009766407263 0.0547691938864707 0.0457308858581278 0.00984324196644185 -0.0182936102681386 -0.0309840217937076 0.0080755569315808 -0.0284600033141493 -0.0260634861600679 0.014598425320004 -0.0605056338745532 0.039068119463193 0.043481219594734 -0.0234610964882612 -0.0274701645281203 -0.0474530029732935 0.00518056411798035 -0.038293461380035 0.0615235381106025 -0.0062184011274848 -0.044173208915335 0.0543171432142325 -0.0600825563497973 0.00141582973301664 0.0514183729023715 0.0561613347137067 -0.0197041437193096 0.0587575365047354 -0.0381982476890413 0.113536251445013 -0.0153295945167807 0.0373569051387819 -0.013833721056123 -0.041732091291871 0.016366666750408 -0.219336406842253 -0.012047695266772 -0.246032359061514 -0.0213608355300604 0.204683717600288 -0.0826618665483219 0.0839952607381874 -0.0835363035814919 0.0360479062226624 -0.128028812279466 0.0504634707344878 0.163227665529095 -0.023079343271189 -0.241174065588296 0.0280454587224436 -0.125824308242104 0.0384161542424273 -0.00590587850463848 -0.0647338618818831 -0.0726454863514853 -0.0558211105542908 -0.103456684906788 0.0761409565872843 0.0849661080371157 -0.1640040793959 -0.108406061533845
  17 600.407196899641 ""  4.03787217868643 0 0 -0.0630410739439622 0.00993697662959035 -0.138439702000174 0.0326473816260637 0.0649263491226092 0.0119157502750101 0.0405782328969344 -0.0504653404704304 -0.0239889808345469 0.0149789397697948 -0.0144434411331759 0.049649081145859 -0.00461373980699112 -0.0496864358142447 -0.153611593495211 0.0389086939454048 -0.000139119024543539 0.0393542074044652 0.0494189605563811 0.0373902607092298 0.0568008559274857 0.0229291930672022 0.0578887149035055 0.146254957015572 0.228062466138558 -0.270610140940215 -0.0501717271058705 0.0641436967660174 0.0216019026120688 0.115008078423608 -0.0749245439457166 -0.0505432360570592 -0.110542063902737 0.0124015785897029 -0.108239886616717 0.11525530909604 0.0213731992352243 -0.0942964275578072 0.144824556718198 -0.00842881281799558 -0.0151855653617268 -0.0189096645414569 -0.0125256623581611 0.00251990125231341 -0.00184996893998595 0.0367688677849716 -0.0141091258625378 0.0127151056717615 0.00724305029939758 0.00234553315584401 -0.00340202554904935 0.0173770563638275 0.0200761354365829 0.0121941268753537 0.0548377931811192 0.00980119151046299 0.0176139772780157 0.058566845728241 -0.00545085110239996 0.0290473458140795 -0.0260265572319195 0.00600012808105057 0.00377669110059903 -0.031970074728802 -0.0028569011697684 0.0231634734359835 0.0137178743473431 0.0266276275253676 -0.0660954561843765 -0.0693898359167365 0.046300619337616 0.0545831864487758 -0.0928594100291137 0.0180091053481148 0.25435481067998 0.0882758164226312 -0.0965297956436196 0.00896837502310453
  18 675.328931899813 ""  6.62251285683451 0 0 0.00861098646805102 0.00590811318388143 -0.0104626168081324 0.0289031200414177 0.0751557022756462 -0.00152374436657201 0.011802133991211 -0.0171136700245164 -0.00807397132583502 0.00119427755623876 0.00551842510995336 -0.0044634286612572 0.0204919369088859 -0.000655767980360928 -0.0181770750871708 0.0370966600174418 0.0109577770676891 -0.0439572572021049 0.0864509467565299 0.0892486453262352 0.0130322323766105 0.0181765025494087 -0.0674311063674466 -0.00606993991919148 0.0059866998349581 -0.048299684411825 -0.00328704022990196 -0.0375555816352087 0.0135767828624168 0.0224625664187467 -0.0647037752679857 -0.0183127836772685 -0.117487489076706 0.000174398181546063 -0.0614268943631538 0.0111007296665029 0.0248156661725825 -0.0483154628781761 0.0711896927277654 -0.0197073376806058 -0.000248957048417377 -0.00322911049061273 0.00914168478866993 -0.00955068682742219 0.0198690166489976 -0.0138645399951806 0.0193212015560178 0.0024758849701587 0.0118035587172657 0.010826113178995 -0.0247048862294005 -0.019334525254756 0.254751567764627 0.115834331267366 -0.0190929629866596 -0.0513985880019669 -0.284503830616949 -0.0059113861663896 0.0182605132644879 -0.0325461298785572 0.0261947426070248 -0.0171433435330141 -0.00726715601887985 0.0544838296033053 0.0109192432156345 -0.0823047059255961 0.00756518022783786 -0.0196152884320541 0.0127177227824835 -0.0331656310298779 -0.098552861553365 0.0560187453369171 -0.0372468242261058 -0.0617167817678389 -0.463613252959048 -0.124090225150334 0.334360489785 0.314322417515308
  19 768.67841654944 ""  1.60682336100234 0 0 -0.0376349969593264 0.0316778127606748 -0.109103344260572 -0.0573591416902131 -0.0937424666179963 -0.00395137546182224 -0.0491923580994469 0.0858594877366538 0.0146606637284582 0.0129576620246859 -0.0310830537434718 0.0733715941208237 0.0460445373761035 0.0553369788724762 -0.135083254592991 -0.0487476041991391 -0.173106959003244 -0.0177629897322889 0.0166533828331169 -0.0920601186507893 0.0407446176272781 -0.0548815359270193 0.0894377797720159 0.124681957322192 0.0462965589133811 -0.0895647298325875 0.00977152732289165 -0.0946762318326158 0.178101836893855 0.15464542022284 0.085835693095549 -0.0104252875185073 0.188480600583973 0.0172408387018565 0.0224782435289535 -0.019988485130019 0.0495763011075745 0.0167065788713102 0.0379026253235072 0.00205131891184332 -0.00254450296936087 0.0206092795895796 -0.00409515012392738 0.00101869950910377 0.00737239669184853 -0.0167222980984327 -0.00619590361011446 0.0058168722127419 0.00359526993920318 0.00416525236388842 -0.0271253451915425 -0.0280619327108967 0.10808803509093 0.0570632964771199 0.0347819511280699 -0.0153924584764666 -0.0967691308361575 0.0035253680092671 -0.00173651800021229 -0.00494712361432995 0.0462152688219432 0.0240631262716204 -0.0572381850598281 0.0370245888035432 0.0152149131640484 -0.0226722330508296 -0.0012540025050962 -0.00949661968907271 0.0244416848799886 0.099051207440957 -0.0065285497477769 -0.00405749460685391 0.0616159944263493 -0.0196264503180091 -0.133266218613131 0.165947483513027 0.117779268293936 0.0956301993030431
  20 794.212478622669 ""  1.64553995197319 0 0 0.0150495438883266 -0.00056716491238158 -0.0151534336463199 0.0721862899066424 -0.04027548143368 -0.0327783758060229 -0.0136755449867304 0.0221845083298315 0.0167486692300426 0.0267998669099926 -0.0149883314900659 -0.00188432610960713 -0.0284933997283156 0.0349361682712111 -0.00392795631998186 0.0301298652606588 0.284739465076387 0.321697699790465 -0.367236333243858 -0.144590776783534 -0.165772931013647 -0.0156421482475642 0.0456688690654384 0.00104145220068899 -0.0195429954288137 0.0670695468361079 0.0123238417990574 0.00614063388047739 0.000652780125488634 -0.0135952562292746 -0.129336290243354 0.0617344249748637 0.0512342669179407 0.00632348298321393 0.0399609860844633 0.361756175515336 -0.23895411251548 0.0702770378624183 -0.244231206061209 -0.0432442097304639 -0.0182268953712227 0.0286019856717341 0.0039039450190998 0.00666608681850233 0.0138573806036459 0.00115014402682687 -0.0242161836151773 0.0346162460018619 0.029640131978295 0.0104233790847601 -0.0614936898852019 -0.122263379648915 0.127050140224553 0.0594642141906577 0.0407008187609279 -0.0180898371552916 -0.0962840688885237 0.0466013922220681 -0.00448726633864718 0.0536226475689878 0.069036632364198 0.0605214619639972 -0.113951493574714 0.0278061260763543 0.0210487363199448 -0.0148282256786819 0.0288211723238498 0.0327620892618685 -0.0383999761473286 -0.0313246086325907 -4.28889017188846e-05 -0.00509154626289052 -0.0450435664727819 -0.00867113094453181 0.0326557168442035 0.0375444199910971 0.00609341279455945 0.0212069730056387
  21 812.07182630653 ""  7.72405271760503 0 0 0.00780704717297943 -0.00318338719397709 0.0302339701132884 -0.0312329194531453 0.0207311835696799 0.0195302119451633 0.0192015495228923 -0.0227711606479129 -0.00348612863084478 -0.0185813779777492 0.0100230493793325 -0.0107396305428032 -0.0254458422214111 -0.0189478582679127 0.0430416044719034 -0.014097247145582 -0.102662187543261 -0.16057028890277 0.163591484466938 0.0673970925438872 0.0780874938742041 0.0238028658968782 -0.0526109780245159 -0.0360266534153147 -0.0246807269669261 0.0218909986990014 0.00266205754002869 0.00844039610160397 -0.0383979719444803 -0.0346248531782415 0.067079231676229 -0.0249918461761583 -0.0238954573424249 -0.00787452563052477 -0.0107773629050168 -0.194309038180743 0.112995351110984 -0.025550509988197 0.101846797352143 -0.073326663270169 -0.017516777329851 0.0549642571355481 0.00508092105895862 0.020491229482515 0.0291605256741919 -0.00727632291257628 -0.0613702637915875 0.074648007176754 0.0597156982490709 0.0104798863293 -0.130230913332666 -0.238519177565677 0.123317376664191 0.0422852741313813 0.0750409060629064 0.00392033162286184 -0.0541355161244037 0.0447116125011896 -0.0265876107331531 0.145596785517606 0.155198045577544 0.163965122949133 -0.282249891402169 0.0181599556186836 0.0370677749187587 0.0332767386755642 0.0595241916435582 0.101247792036079 -0.0882362343446319 -0.00131460815528935 0.0188791181571992 -0.0336304900739852 0.0241370802423371 0.0238688536024425 0.104339937884883 0.0158090512439415 -0.0723095353924953 -0.0883974166639871
  22 888.251003070086 ""  0.688797507618535 0 0 -0.00397991767952225 -0.0140022313749583 -0.0143751513300583 0.00776529511669161 0.00416114661096905 -0.00255757890109645 -0.0138076135164616 0.0242753116094273 0.00651269973010702 0.00551908099468372 0.00458226280487452 -0.00215466780638157 0.0169696323333437 -0.0104842175718176 -0.0219108033421103 0.00754848796901532 -0.00137161729510492 0.0344533069328739 -0.0112879320650697 -0.00644584721735226 -0.000844762962767814 -0.014594974722203 0.0217645889797731 0.0251774107691787 0.00148441829083481 -0.0110466176231246 0.00706916795899482 -0.0269074330631558 0.0420007872457267 0.0311049263537819 -0.0267318395423373 0.000878692646344557 -0.037456030903577 0.00258123996189371 -0.0132251931920898 0.0430432209769857 -0.0222636354335431 -0.00980174597749031 -0.000955686286054521 -0.0283517571740171 0.0774249619491059 -0.0379949259219103 -0.00469841593624571 0.00510468181864415 0.00249426452859744 0.0153192933090175 -0.0231568135503672 0.0201063805586161 0.0647503098589221 -0.0389360176365764 -0.0147612729444574 0.143958297075702 -0.250228824409649 -0.106458060036033 -0.256215612156559 0.0766817500104071 0.271332708780033 -0.259696068031717 -0.0680891328246307 0.153381146890585 -0.0714491815329728 0.127000680312793 -0.10027607572684 -0.268562044462023 -0.0627802997191941 0.280004074915837 0.0984793084719419 0.244582125686992 -0.334230277776123 0.0127160087147176 -0.0471425616062334 0.0201537579709997 0.0663576420359669 -0.00771762216390348 -0.12104967812126 -0.0439609498104753 0.0932996130145077 0.096486822636866
  23 895.27629265316 ""  23.4399936967263 0 0 0.0997513548302292 0.0836618406157128 -0.0135978850591873 -0.0404656342252962 -0.0445756868165395 -0.0395815189575617 0.0655559861842861 -0.00150320484848741 -0.0202322556945292 0.0075455804938805 -0.038712598339225 0.0735992139466717 0.0504549204250869 0.153814148041166 -0.00753004809010152 -0.0407011098660084 0.00677551539961927 -0.131021727938088 -0.0114814721950067 -0.00825098429755855 -0.0681411312766675 0.104841728690688 -0.297673374416812 -0.135100751592994 -0.0984983522334258 -0.0133692992785436 0.0263955360457768 -0.154593764398261 0.0950628014084116 0.0460476069334238 0.144753192688674 0.00298161246160785 0.2892604055217 0.0149009836608258 0.0836669166042952 -0.048432328633917 0.0543033227531486 0.0638121123618587 -0.0183151275287487 -0.0330874145877407 0.00262313747143393 -0.00432997435664515 0.00024271934967086 -0.00979947635873201 -0.016394567307576 0.0267911482088795 0.00470223104739572 0.00254500364059098 0.0193234171015747 0.00543565641939692 0.0203174394250898 -0.00489924281046871 0.0062098731011004 0.012782586202576 -0.0653414061356443 -0.00524336707992369 -0.0025412777591671 0.00801533010526967 -0.0027196246753376 0.0015367731087048 -0.0758141421780302 -0.037490356834565 0.0840322119735474 -0.0487197371297293 -0.0182063754918886 0.0011528699298657 0.0311632431830256 0.026903704296252 -0.109886391900945 -0.10688476790995 -0.0018518297565819 0.00168331640230362 -0.12879763999867 -0.0130852257374433 0.0435772221246085 -0.0297683845530284 -0.000426099467852003 0.0300925594760945
  24 946.132694458794 ""  46.6607422661627 0 0 0.02051241687829 -0.043078753676454 -0.0121971805916594 0.0166352299315264 -0.00288673043728057 0.0299583680008452 -0.0251449680923777 0.0381657390685085 0.0240690335836801 -0.0182701906277277 0.015613058016672 -0.0346188966743913 -0.0213033535864882 -0.0910342473152078 0.00661308021485165 0.0142565437128818 0.022794853689253 -0.00154683743232748 0.0188863516580063 -0.0572118745431126 0.100247051003476 -0.0293109951578599 0.0636566807815139 0.0373878248770212 -0.0179963341543506 0.0446467334776997 0.0220797609468168 -0.0117414090655952 0.0348168089015987 0.0237196427620415 -0.0115527129116691 -0.0130737653910949 -0.0973451764366592 -0.015433463183531 -0.0238426384498225 -0.0809509893267748 0.0210374004123003 -0.0250111313877045 0.0326949050743524 -0.0896245070334059 -0.000280457639873882 0.0546074673034328 -0.0206078721432596 -0.0415774290830544 -0.0802865628957152 0.0604292667709 0.00657713782281308 0.0219747108558911 0.0592076048021485 0.0458758665224651 0.055362511894462 -0.11806613539427 0.162514181736325 0.125043719797288 -0.0239168088244139 -0.00269891774691682 -0.0644322899607192 0.0970744329011503 -0.0216525796923644 -0.0734719065256751 -0.233676321176933 -0.163442486805049 0.308030222656116 -0.064605337683589 -0.0326738632342121 -0.131715062355848 0.0900471996193172 0.00628312083025581 -0.306468834875021 0.0114063621164616 -0.00327053136109298 -0.0273771200703463 0.132342671720095 0.0574197748234208 0.087089168786262 0.0598102739213692 0.029573875649258 0.0107122088324418
  25 979.833620639849 ""  8.98123019410784 0 0 0.0992026777140762 -0.0397765264843546 -0.0170834830023835 0.0407364950749277 -0.0288359795253418 0.0743678573252555 -0.0246079356212795 0.0934097923626032 -0.0119143019826233 -0.0402983578340545 0.0056041816891868 -0.0752437867852473 0.144977690673148 -0.286395761669277 -0.0142559455390191 0.0331900501870678 0.0666706406332105 0.00307388277001207 0.0134685041164491 -0.0993706939896735 0.144418255216238 -0.0152538051181442 -0.0226594306262042 0.135957664589813 0.050635497246286 -0.17640460328605 0.00422045847400589 -0.145587328110299 0.27541159818362 0.253501982819089 0.0229378753267836 -0.00257839128331151 -0.042567908833526 -0.0351443454955777 0.0181959457621197 -0.161080801524075 0.00927371806608992 0.0138789153008611 -0.0606431385244125 0.0175501946205479 -0.0073944006186302 -0.022593645100162 0.00859522309598957 0.0118086931639025 0.0245243587499621 -0.00549927388594443 -0.00136601110109991 -0.00727248456305113 -0.025260163456513 -0.0116903160762357 -0.0144087123026153 0.0119893675919331 -0.0481445308525245 -0.0468955110574498 0.0181361344841057 -0.00192521492165889 0.0114221126871228 0.0239628095423762 0.0177810327272093 0.0226691337387695 0.0782235180301712 0.0385165524258895 -0.0847075664699507 0.0411614979162278 0.0150187032014748 0.0225419467658569 -0.0375112259622826 -0.021301602675192 0.1267988754532 -0.0709621917086984 -0.00715181639599996 0.00930964138925759 0.0131025012670022 0.0365553994367711 0.0655374618453249 -0.11412479002167 -0.0297730056030486 -0.0156875327054562
  26 1009.39995599286 ""  9.13316389427797 0 0 0.0660132049896425 -0.0642517588227835 -0.0477546066345188 0.0141613808526658 -0.00499109143363133 -0.0904286321557932 -0.0489284351235889 0.0239431437021056 0.0707098165263169 -0.00154832754709231 0.0382141023826831 0.0738318502372114 0.0627939638204042 0.132206199867397 -0.0642079563070105 -0.00594871586606379 0.21445210250385 -0.180054516885913 -0.0729245037923242 -0.224232888916506 0.136216006376644 -0.0660011788303497 0.200431011220128 -0.0159309691871397 -0.0560933494800953 0.26575595120452 0.0428634828200441 0.101258596457098 -0.134387045019052 -0.14597288196595 0.065542052772327 -0.069990457631912 -0.125553848588643 0.0109804167844564 -0.0847734996470384 -0.0880090032137316 0.149974071462056 -0.0973664827095715 0.309931582097826 0.00740875645712627 -0.00162402701844324 -0.0164133137488135 0.0043277992975501 0.00541518930288426 0.0129349269532716 0.00391389374185739 0.000526769458765935 -0.00616407393708858 -0.0165465621960046 -0.00783120110706099 -0.00572544761692961 -0.00478104290218282 -0.0387823651885034 -0.0427381992926042 0.0105381784958437 0.00399128298124401 0.0102098866279442 0.0266390749105085 0.0131850410429881 0.0128712925066845 0.0438411211552856 0.0192892762471366 -0.044886390868707 0.0234506544024551 0.00830491465629656 0.0169211242544105 -0.0235022468373125 -0.0138915591266062 0.0757058712979943 -0.0461357364264136 -0.0106954167135529 0.00512684657974279 0.0523279118840856 0.0426155053744154 0.057782756446068 -0.0371609056555351 0.0165325980355137 0.0296191829429572
  27 1034.88112880082 ""  1.8870160790475 0 0 0.0177482314043732 -0.0044184455035942 0.0404893932928923 0.0312907894235017 0.0568400739092646 -0.0339189838597146 -0.0698939077162128 -0.0295794701398491 -0.0236404531089588 -0.0233308714180826 -0.0578996702342577 0.0368437153900862 0.0823256553327461 -0.206442993869534 0.0341723080028822 0.0134533537066922 0.255129909816465 -0.229630976769885 -0.0352652673258829 0.121794771130601 -0.159180090146165 -0.11251404457894 0.304329861423925 0.208293382837469 0.218945485013133 -0.135951296205934 -0.0888977511998278 0.186197965716938 -0.0618681566302927 0.0381658559797469 0.180376697560848 0.00687962833421695 0.353670236759206 -0.0123640262400131 0.156464418514439 -0.148780888890998 0.0691013419877772 0.116247764470219 -0.112050481849784 -0.00155678803424877 -0.00698578716323002 0.0112627661383569 0.00168159661935742 -0.000586738504617291 -0.00195814264221399 -0.0118832936692971 0.00350704898810337 -0.000907475572003815 0.0163116883736663 0.000631431049483567 0.00362935382792411 0.0322556977772133 0.0331474981651367 0.0497912567199297 -0.0590596074567296 -0.0413902172312424 -0.0679751928641741 -0.0569404721205772 -0.00955864725199921 -0.00380302759089577 -0.0337221602619933 -0.00215454540167356 0.0211850944187703 -0.0356368242283165 -0.0120097812290018 0.00975395870023814 0.0225578881933649 0.0268140770100409 -0.06980403430971 0.00816090138465644 0.00116402442211369 -0.00814271649204619 -0.111209071417694 -0.0635401100885683 -0.051822868586161 0.00333933310817678 -0.043427390872814 -0.0408263679797344
  28 1061.44808085882 ""  4.77412734584463 0 0 0.0026554921014509 0.0477830909459864 -0.0233636866189683 0.0367602144561638 -0.0443548795503156 0.0659156297262695 0.00649822343577987 -0.0294525942409521 0.0160178361216262 -0.0431466874476121 0.00413229545358334 -0.043760503314461 -0.0926975452924884 0.072114325660968 0.0075434974206655 0.0274646971689538 0.0420941841971592 0.0617210237839447 -0.019946289829181 -0.157611821245556 0.174975040823534 0.00292406103861119 0.0331077479541882 -0.0675110184851745 -0.0215870372281877 0.101235419221209 0.00684051287180932 0.062208189224921 -0.108051655251896 -0.10051101787878 0.0375883653740857 -0.024315640735995 -0.0429731303833053 -0.0359503859300335 0.00465658137255982 -0.174684864120491 0.043477778404164 -0.000450152293810457 0.00585283251639505 0.0127948339720663 -0.0353000678694011 0.0114128951703103 0.00695903168582637 0.0070773926213426 0.030244329321923 -0.0184918514370016 0.0390702020235436 -0.0535261177158703 0.0166671359008986 -0.0457917069152121 0.0131902895860321 0.238094143500552 0.157372331607734 0.223953257650878 -0.204296435880549 -0.158483835086959 -0.257827951889969 -0.134250677161566 0.0182065738006594 -0.0148119306162922 -0.0219496106382384 0.0642284875256393 -0.0571765865052617 -0.126840179407476 -0.0432124974508698 0.186634006241976 0.0251783555591628 0.10062456112707 -0.0781109140067466 -0.00660057311977984 0.0449899746364638 -0.0177877542695073 -0.233327552768497 -0.0831790500712443 0.0229558201379396 0.271607512060977 0.00524361863023495 0.0383301531006846
  29 1099.48790564267 ""  10.1324016477282 0 0 0.0226058792802237 0.0655535761585102 0.000583428812211676 0.0214922304184536 -0.0502181799811323 0.0316816056265048 -0.0137887993542322 -0.0309640232084497 -0.0118549236357819 -0.0214840340482013 0.0187696341888494 -0.0230896673079125 0.0986233762963817 0.117155817611672 -0.0278849405060492 0.0153198151101651 0.00745231527223192 0.076672786230862 -0.0311892494793644 -0.163607517762065 0.143008283787822 -0.0269753542001213 0.0920668080951746 0.0365940955109308 0.077479509573075 -0.0147752371765083 -0.0391762683274681 0.0905001852093841 -0.0682611647810897 -0.0320263249022315 0.00969435277708198 -0.0182689197611045 -0.0819914346379081 -0.0173868422534148 -0.0367162692748721 -0.0865942669953164 0.0218645823507976 -0.0285429395885633 0.0528159984281792 0.0348727389687349 0.0184175091632987 -0.0115789256694768 0.00714345996658019 0.0131714357404725 -0.0183573180129024 -0.0586915447552109 -0.0619543274790294 0.060843543979223 0.0236306133335106 0.0727656929498259 -0.0106725754603122 -0.133050992715101 -0.165842818262756 -0.193555491878963 0.111346485578255 0.066580969565012 0.110630093617778 -0.153994539320688 -0.0902003434348974 -0.00131197768397284 -0.0616839423098869 -0.0922565397458532 0.134657575834863 0.0766965963798357 0.0271914564068329 -0.264150149004448 0.0300463584096682 -0.0691027735157695 -0.113708813903368 0.000622942897519737 0.006344992207999 0.0281437301858438 -0.355642571629862 -0.177811726110069 -0.223439463834017 0.0234846721759569 -0.0676835422900162 -0.0178384108615553
  30 1101.84681837032 ""  25.5065278464934 0 0 -0.0329673848983251 0.0154956833278822 -0.0540738380474148 0.0543474870955886 0.0221695274486497 0.0587020934345757 0.0116500358121451 -0.0179956485561279 0.0348623288590398 -0.0502052646885705 -0.0476903689549924 -0.0270615207803573 -0.217584540210777 -0.0019410885027174 0.00797371714855337 0.0457853430454659 0.108355593813563 -0.00403550863916699 -0.0041669067549319 0.00569668468617731 0.0435793187121198 0.0142777644002927 -0.0109989215744285 -0.102728386080042 -0.0779368197483561 0.141041657093055 0.037651308040199 0.0138241495951436 -0.0964768067858667 -0.10512155928788 0.124966362250637 -0.00836683368206051 0.208189405551646 -0.0409681801534862 0.120847306570234 -0.202161390565371 0.0456592400829637 0.093491549269941 -0.138161013915151 -0.0258983063583612 0.0458851600661314 -0.0357269602100332 -0.0120431975892091 -0.0147051744201214 -0.0165447724963699 0.0582193390434274 -0.0102517432248364 0.0294495830987543 -0.0422765183746842 0.00380231095956176 -0.0107918246894851 -0.0496466304040736 -0.0875372007834072 -0.114652428386905 0.0651538312937111 0.136378680551285 0.232169443302635 0.163870016768653 0.0204637756415571 0.0450537674847233 0.0922866283722839 -0.00703031467406448 -0.0443119150874476 0.100949002366463 0.0385816400359566 -0.0286584162410978 -0.0550713205040069 -0.0671682456289296 0.154822660057328 -0.00297088584782055 -0.0338854180064019 0.003713971178521 0.0553284173597733 0.000345252645675504 0.0380515424981547 0.278726009718326 0.182599417932039 0.238563117010143
  31 1140.18337161977 ""  1.58467965891454 0 0 0.0420394512321289 0.0599148767455055 0.0395688413664483 -0.0236258123767856 -0.038507388027054 0.0050635277026231 -0.0325558826313763 -0.0307348032256598 -0.030444809176681 0.0137556960497896 0.0245430828383282 -0.00804419978133387 0.151478240520609 0.100687608130537 0.00146892090872225 -0.0186120160886439 -0.0820898462046305 0.0552137441016108 0.00958339691812941 -0.0586094128449233 0.0506615860143496 -0.0535419008800722 0.141381473844662 0.110160407702599 0.143260092696325 -0.0896743187204358 -0.0708078348091045 0.115968568657513 -0.0417561676920953 0.0167087073433161 -0.0587933504789648 0.00525901193483125 -0.109899013436309 0.0101622277500798 -0.0597933484459897 0.055355463882802 -0.0290804852532576 -0.045327281882228 0.0492173188088722 -0.0673874463833662 0.0493974563908366 0.0160375036514204 -0.0216059509221976 -0.0437074899793064 -0.0297072270272371 0.109973351003167 0.0503994105045148 -0.000331280380759781 -0.0397264733071979 -0.0487952758341084 -0.0012684011110711 -0.125142713414935 0.00299724693043222 -0.0328410033123554 -0.139212158238404 0.0424495777633333 0.0471092889443577 0.312456593546841 0.101325634510716 0.0471208997793648 0.0903498982231619 0.0488416905130437 -0.106861393595405 0.0130542797780595 0.00931039451438152 0.182958674575861 -0.0512686871707572 0.0154993561535204 0.18143861986679 0.0117513333180315 -0.00278673404264985 -0.00409680214913201 -0.193480644683096 -0.106604186811154 -0.151148088858427 -0.0270005640930284 -0.0399467431541941 -0.0425152542631343
  32 1176.82143273868 ""  32.950960414982 0 0 -0.0968213384721836 -0.0151021068651187 0.0484427697129438 0.0838427193755003 -0.0348294672989797 -0.0614845966062444 0.048412950666967 0.0317323638914758 -0.0425462818318401 -0.0479514227985656 0.0373792539124497 0.0368816292925448 -0.185110809253131 -0.0639626085996056 0.0805094219592764 0.047743984093335 0.257718108473058 -0.0140334462806321 -0.182255289373259 -0.14350139271433 -0.0828093896428182 0.0726263545127272 -0.215757066916539 -0.0156297623414635 -0.0577085559411484 -0.165890379241827 0.0102710293947471 -0.150793475995762 0.153773917722498 0.0908176065532672 0.104576880045745 -0.058672735453253 -0.0657371282725844 -0.0326263713879867 -0.0402647529410046 -0.203123684115772 0.154872030056746 -0.0326992853653558 0.223808851240436 -0.0114368568558752 0.013138538195341 0.00764373130609841 -0.00973863695498557 -0.0153771271109783 -0.016623069424066 0.0185969461635163 0.0111461689360605 0.0172718459070053 -0.00698871912217119 -0.00451304898531015 -0.00444320322860492 0.0545050405658808 0.0433470789162493 0.0611419722243737 -0.0184126031544349 0.0224996945185775 0.0497885266795028 0.0459472004988467 0.0148689421406691 0.0262010845196082 0.0164927603904975 0.00756643061043682 -0.0187633588147825 0.011476362693636 0.00632622446546686 0.0185828700143805 -0.00953881514329124 0.000574660434349175 0.0369232498117579 0.0442190715294584 0.0121627112275992 0.0192782030777805 -0.116411573197053 -0.0716881836821498 -0.124633187241079 -0.0682207667263057 -0.102976696314531 -0.0983787908395089
  33 1182.65700925312 ""  29.4068939502655 0 0 -0.0172604638207736 -0.00212436105420932 -0.0281481589055773 0.0223487433690158 0.0112188545559157 0.0108036363308308 0.00973162177023486 0.000436674291776752 0.0117135563789388 -0.0156696067330777 -0.0138650174897405 -0.00483108828574525 0.0155127090212353 0.0254004377715196 -0.0411009765657123 0.0204980266661922 0.025028628509366 0.0242378063203401 -0.0086378859436348 -0.0201764019125331 0.0316605773572723 0.0127323595279309 -0.023951711759025 -0.0210885699949919 -0.0419069371823711 0.0483448669665958 0.0187064649966962 -0.0156662281543127 -0.0093340054768948 -0.0164555727262994 0.0417675639335678 -0.00373021832256576 0.0655356460990255 -0.0120889894582258 0.0289442965203599 -0.0619296345232665 0.0142360000564768 0.0236857251697744 -0.0313423299012863 -0.0143458707363524 -0.0280967103998561 0.0363568192832544 0.0136313907630709 0.0125488563296035 0.0327683751448688 -0.0289604835034556 0.0547501858782613 -0.10735709339535 0.0386554494784066 -0.0514672078758979 0.0300406117191699 -0.477910954047867 -0.0416813038508273 -0.224082433446101 0.394417165733823 0.101335982811217 0.0431240540886182 0.101902186366824 0.097165256824074 -0.111845603449833 -0.111071414952532 0.0461959010076396 0.00744024578159186 -0.16543148912687 -0.0675926911639902 0.191012450288727 0.0492705034426108 0.110794521052008 -0.10092573118116 0.015138006269174 -0.00633122531075677 0.0338904161924014 -0.0610476945939397 -0.0433611397633856 -0.106463252826064 -0.117752923263573 -0.0612040721977277 -0.045156773274657
  34 1197.83074449765 ""  6.91474327195275 0 0 0.0133881148024437 0.0500135731982619 0.0761581647158193 -0.0063069274444214 -0.0472804415670378 -0.0198312738560452 -0.0230868816486809 -0.0162633597427636 -0.0509902482112592 0.00302482903654809 0.0380463118457098 0.00834581907866473 -0.0633190370445547 0.0253759572159321 0.105263429435859 -0.0144061745345266 0.0331112389337397 -0.00391611207891079 -0.0384025911207459 -0.0302960249913953 -0.0572474518053803 -0.0311106700732027 0.0358990095267961 0.0975311641049442 0.133377950123447 -0.166292387060845 -0.074813802306132 0.0671052344775313 0.0246021903105136 0.0664018992166697 -0.0189518728643251 -0.00916438371521032 -0.118267474654449 0.00404928034980006 -0.0736721688307911 0.0125283537387946 0.0214501533439848 -0.0547073831540078 0.124246211318236 -0.00896722951283713 -0.0270169103271821 -0.026656362480652 0.00530633750883074 0.0108259912780101 0.0179343754628887 -0.0357934892175658 0.0124717145419029 -0.0295933937533712 0.0120204581302835 -0.00682048099430561 0.0103344842858205 0.0785549701767396 0.110450029016505 0.0852934333300599 0.379470849246667 0.155035755170473 0.243562717721038 -0.0232266259451116 0.027062757761349 0.00530231831088356 -0.0242828791793633 0.0124049498761711 0.002767909149839 -0.0347083120351545 -0.0167573078345464 0.0133539311055449 0.0176836610713289 0.0242870699820157 -0.06475435780674 -0.0314083582238667 -0.0426808845676432 -0.0555244206374957 0.140731928142197 0.0463200627825936 0.188423237544292 0.302561052230122 0.240036101263283 0.244959338532714
  35 1218.42514170263 ""  14.0495844816028 0 0 0.0110477440228532 -0.0124491033791927 -0.0355445561875999 -0.00309366842933389 0.0210737550633946 0.0160187299789016 -0.00282304999734417 0.00486734182031966 0.0257553716299639 0.0034925270045021 -0.022634879426615 -0.00705563621893297 0.0997030066340366 0.0481915305979008 -0.0702715094146082 0.00333045462497865 -0.0315903354327747 -0.00380653941437748 0.0317515250206407 -0.00917820782708145 0.0730264289792973 0.000297655564260618 -0.00225398158666718 -0.0512711803969318 -0.0284029225753137 0.080705133860542 0.0231945860318764 0.00109662243592449 -0.0327449175904108 -0.0398513796194099 -0.0185191133327152 0.00634686027736264 0.040765934561456 0.00130881511967645 0.0470044770282595 0.0102302649590554 -0.015914416133053 0.0296785164761357 -0.078112606484502 0.00133920720433873 -0.0293902790005639 -0.0167122930007691 -0.0149643861760678 -0.0479960714775623 -0.0430363589443839 -0.0358961533628924 0.0746264381790793 0.0516531709985568 0.00588616346982547 -0.00645245420587005 -0.0101930254858761 0.322543873903084 0.236517286011016 0.29250208531293 0.361676486331414 0.157302583078236 0.308698731006968 -0.0382117141168303 0.0953542423914685 0.256081999577659 -0.00230620360221955 0.0454504060928726 -0.0455979521770821 -0.0066071019322261 0.00164520911124678 0.0188371033965299 0.0048188275466735 0.0416767505053753 0.0055263292737878 0.00424179726616983 -0.00686222181155669 -0.00269894124188272 -0.0985132488548135 -0.0624321540317606 -0.138284367035701 -0.200794961309845 -0.147522955579653 -0.165981964833568
  36 1237.59889886293 ""  91.9862325936924 0 0 -0.00189253581006824 0.00208450837481088 0.00887484535277554 -0.0013242284499578 -0.00694810593056526 -0.00514134022515544 0.00253159073405158 -0.00138882184217771 -0.00733634416506914 0.000332456430983857 0.00877906803490422 0.00187590974522995 -0.058946586245515 -0.0421221745080348 0.0306950000445097 -0.00344331814968114 0.0125817983398365 -0.00401136676673932 -0.00665498459334204 0.0139895404262789 -0.0334479444441027 0.00194357570743498 -0.00378601055377887 0.0138265755427976 0.00238409745730776 -0.018151523766465 -0.00492548209436607 -0.00390032427643325 0.0139149254907477 0.0167576178000421 0.0102478425181947 -4.92192965600187e-05 -0.00904978508643216 0.00124498253623909 -0.0245200082552778 0.00184811595362382 -0.00378538440737709 -0.0130145323771342 0.0253800962234616 0.090764115048466 -0.0205300150098728 0.0212317703268324 -0.0117926165592143 -0.0751735541604125 -0.0720575918576111 -0.0411744268570708 0.119599882856564 0.0787581532447734 0.00903160025827924 -0.00891839269944261 -0.0161514004242389 -0.222314280300152 -0.173275772177308 -0.230490747090237 -0.00822383043514074 -0.114581745994196 -0.259139853781924 -0.13458017190135 0.112863132400108 0.330800805740802 -0.0174124616026823 0.0471956510323147 -0.0428295704937232 -0.0127287740394611 0.00702072348879374 0.0516074094895381 0.0066006016242806 0.0634195402504711 0.0124253851220618 -0.0176650708850157 0.00451154085259471 0.002733435101682 0.0700741829074236 0.049935620781447 0.117239533409825 0.11830300132765 0.0954514400506272 0.111252498582968
  37 1247.35671736106 ""  9.92728090905188 0 0 -0.0151998038321638 0.0629051155911189 -0.00213549786788704 0.0553580939233614 -0.00392569544317346 0.0118414874944935 -0.0198714233486259 -0.0246962463258261 -0.0282600744150235 -0.0573174018587928 -0.0129694442880229 -0.00275284244127152 0.0778612199149621 0.442310860385629 -0.0589226607253837 0.058178835948847 -0.0559841705537049 0.311842215323801 -0.0209250377466667 -0.0433747719020874 0.0267750078247198 -0.0285445869269286 0.0496131780546079 0.034627256808891 0.10935781271121 -0.0759982803868991 -0.0602033252275627 0.0702970985069351 -0.0332993932355276 -0.00400092893473639 0.102073587690967 -0.0365125066980962 0.0730556355632907 -0.0469253429522096 0.0395781812161676 -0.180847004376942 0.0919234132660185 0.0393190443292627 0.0179626764706319 0.00648467161271942 -0.0087022945522301 0.00676340956222868 0.00133637605420173 0.000626194378683122 -0.000508824111176008 -0.00611613888817191 -0.00387208074095613 0.0052816265247465 0.00254994571641 0.00380008619830208 -0.00278744192559784 0.0379822303763614 -0.00875810929912546 0.0256463908270961 -0.0594990034514871 -0.0538838284535135 -0.0838211309498222 -0.000592607403129632 -0.00706792009302072 0.014956084092392 -0.00925173826065749 0.00389927967382085 0.00158387295906954 -0.00325545246376003 -0.00197607676885121 -0.01729179936507 0.000657389404481926 -0.00419838049218053 0.0102131568011591 -0.00367567911118133 -0.0420866218898166 0.00109132237668282 0.431480340467743 0.195377301308602 0.120333762316508 -0.374789828893499 -0.0235212692065311 -0.0955276722687555
  38 1301.22153751486 ""  18.9773790073791 0 0 -0.000747545963680114 -0.000425415633764711 -7.65574772604181e-05 -0.000439309763415689 -0.00208096614621695 -0.000830796734978957 0.00126357257543636 -0.00076767462730779 0.00178396613357083 -0.00179661200718631 0.00290873071996484 0.00137574401336743 0.000544419242092378 -0.0287889807662822 0.00201488694300171 -6.67665376894543e-05 -0.00936724812760501 0.0128643548208569 -0.00409107254061936 0.0178410588740955 -0.0288920631701763 0.00053773107928894 0.0078364852436301 -0.00388327636583391 -0.00593334296367622 0.00317890810546427 0.00370343269257479 -0.00679774353900197 -0.00223128569802041 -0.00567705729399548 0.00391173154044309 -0.00211280659561125 -0.00559744890936882 -0.00130494942349104 -0.00641419754450692 -0.00232590717123986 0.00395857093869146 -0.00240648587393921 0.0105309147968142 -0.0090763950584622 0.0315494209083737 -0.0158303678542362 0.0270469288666409 -0.0114211291013163 0.0193922460583973 -0.0956712717417399 -0.0533208104098139 -0.0658819143571904 0.0254379135417388 0.0241302595337699 0.0205189785513831 0.115094921797287 -0.071105851575494 -0.00831276016196746 -0.13297639092404 -0.0207932074202333 -0.0546749702700292 0.566486727091622 0.237388914091339 0.533756669702803 -0.0751920904493986 0.00444248281898327 0.0551626517424315 -0.0528188396469105 -0.030149357732717 -0.114431491910415 0.0284644179490146 -0.0427043640572138 -0.0858679868797467 0.00536866387857797 0.00671091917548286 0.00593524363581339 -0.00507788815137558 0.00329311921502338 -0.00746179019558322 0.0262182215200191 0.00637377138484226 0.0106562370667721
  39 1320.34532795581 ""  0.625114969668234 0 0 -0.0206583049807255 0.000706842798893385 0.0178226184279992 -0.0151908857068081 0.0118727356170273 0.0192121437338365 -0.00241823771050004 0.00217668832767184 -0.0418197685527416 0.0580505530556632 -0.0320085856814711 -0.0258430792802916 -0.291975769751389 0.30776148277707 0.0842320100614073 -0.0372598931124154 0.277864925685458 -0.450099547715733 0.0666670385930507 -0.279903147116745 0.449472310694677 -0.00543287769582026 -0.0180992774732765 0.0617631397171247 0.032915484855094 -0.124384509911753 -0.0369599765843562 -0.00767170536468547 0.0531791751586659 0.048458527091142 -0.0998026158256206 0.0511001452670073 0.0391216150491859 0.0480308879025896 0.0469479851113579 0.158850102133106 -0.123929339624329 -0.000429834212975017 -0.162586162329959 0.00402816790670526 0.000148853641523011 0.00116607773608832 0.00132774167880477 -4.13762918064282e-05 0.000705414710878328 -0.00613694819420241 -0.00320708060166485 -0.00220312379248955 0.00278009717701319 0.00170040918988295 -0.000413501127044618 -0.0104752939857519 -0.00913021269364724 -0.0113043509711646 -0.0273525483595497 -0.0148789276780497 -0.0161811296795256 0.026215521792369 0.00764571483058596 0.0198355434509695 -0.011574077268724 0.00082104861302968 0.00509846329345951 -0.00866737292369033 -0.00308812888883767 -0.0053769380609183 0.00167267724954804 -0.0035086001860894 0.00346092305887667 0.0130618019082266 -0.00621213147186831 0.0142694403696598 0.0879778659191208 0.0369789945481866 0.00994287832875151 -0.0854429885690108 -0.0203189218829959 -0.0252326677201051
  40 1370.20624664926 ""  11.4901192599612 0 0 -0.0132972661063554 -0.00137697625604448 0.00561708096828994 0.00207747925124565 0.00332866194427106 -0.0011852376690376 0.0038002157419441 0.00360113058933557 0.00363215167509969 0.00147157227739331 -0.0029913240949406 -0.000838125480705707 0.0949572267208087 -0.00038716534650119 -0.0293991667268552 0.000795397850922356 0.0165232548278432 -0.012303319493033 0.00299517354174227 -0.0203449076651303 0.0315003850483875 0.00700564553032886 -0.0181099863202959 -0.0146053947490613 -0.0047716631524982 -0.0134881141928464 0.00751046435824183 -0.00718202028323098 -0.00734757768673035 -0.0185364317572799 0.000100435794300001 0.00126500650808607 0.00756681676773453 0.00143833609799586 0.00327142927650646 0.00239492457343257 -0.00619320213526479 0.00253884374481591 -0.0116872110321178 0.0153652334823634 0.0190671175844511 -0.00422940552608978 0.000109178651287673 -0.004479909831824 -0.0215175512323165 -0.0600792793974335 0.0207418939784026 0.0740190369815707 -0.0143713836198302 -0.0594308508500237 0.0747283326883335 0.106635677939744 -0.0932365327230311 -0.0150851336679842 0.00765951103087795 0.000112296184871269 -0.05610282207756 0.336627469739331 0.0237360898700159 -0.429255579444475 0.161002892515839 0.281035961468654 -0.274875190105125 0.134180366838772 -0.0690303902797317 -0.23981556101666 0.039080619610163 0.17712093754014 -0.344033251548278 -0.00942985021524863 -0.00165885546855223 -0.00611262077863961 0.00542636636520274 0.00628792361683048 0.0062638871382231 0.0238725538263693 0.0073357004127823 0.0101047998762104
  41 1379.97418959483 ""  1.32011593967435 0 0 -0.030244661359999 -0.0816708273812063 0.0639126583113199 0.00341562938933043 0.0867352835447341 -0.0779499403034242 0.00969896198614309 0.0349431472309397 -0.0158200100491659 -0.014265275307942 -0.043589814523064 -0.0011792825709536 0.31460493058225 0.183210698432297 -0.0629527221383077 0.0296887687947596 -0.188537040034602 0.281403473901885 0.0456826922517413 -0.208579875754286 0.334108235625252 0.0241516637481365 -0.12338610968782 0.0817740365305754 -0.0591687776388039 -0.114102567056562 0.021987405457895 0.0132372589738064 0.0302147791047966 -0.00342867116060514 0.0143647492478046 -0.00356484553421263 0.110019085278348 -0.014173411373331 0.138054973634705 0.0201417419941379 0.091477774473518 0.0548482950542197 -0.0517061860805503 7.01680993619314e-05 -0.000532394740385419 0.00130189923989589 -0.000554359877075331 -0.00112948855314781 0.00320689511182059 0.0155077580698016 -0.00200615663323695 -0.0205027361132703 -0.0106916816554548 0.00479181275691476 0.00899053727730232 -0.0558806442873049 0.0249094218693248 -0.0159624286240113 -0.0226360523166741 -0.000394056772269982 0.0186632500909916 -0.066335519002941 0.00354892294863411 0.102472468219217 0.0467167628643551 -0.00851743677138751 -0.00145100896549549 0.0372779131930053 0.0104956231527736 -0.023493853870385 -0.00467585609244439 -0.00940210514477803 -0.0414453364108874 -0.0118544956730555 0.016500766542509 -0.0319239918960894 -0.144427394783821 -0.0578119276541269 0.0275579624834522 0.239243071609587 0.0734952000958338 0.086099385422116
  42 1380.49901362534 ""  61.5946337974141 0 0 -0.037920515164031 0.0101977155260804 0.0152664092740498 0.00537970605157628 0.00140459375669525 -0.00114894766158981 0.0100708371428669 0.00642381689563516 0.0118839119951295 0.00446753535526676 -0.00535176248655569 -0.00235463659268116 0.264444788324771 -0.050097839008093 -0.0779569253229663 0.000205952622802085 0.0501362993026463 -0.046421002737773 -0.000863571587054723 -0.0514398548263027 0.066410697592659 0.0177363842080594 -0.0422586564735858 -0.0387381889366459 -0.0112614296001259 -0.0320865532789962 0.0203861320490695 -0.0124662447750875 -0.0308979651545473 -0.057819252675608 -0.0136804080191676 0.00558600992559592 0.00714104071616358 0.00380240559261699 0.0160717050096879 0.00819528853274512 -0.00560782783822837 0.00150401685994495 -0.0159405280721256 0.0276274297395439 0.0145378003110901 -0.0125338874495874 0.00120278575754477 0.000660177546712624 -0.0123482334037035 -0.0682021034932597 0.00136277606499354 0.0733077887792992 0.0591386757238993 0.0018427702169753 -0.0810957864990609 0.0747715647038391 -0.00903059905349092 0.00156757798295981 -0.0600609418162829 -0.00382904277012368 0.027867399951081 0.303241701056919 0.0101016440035519 -0.347315772484326 -0.258575249405616 -0.156002834927319 0.163836721909563 -0.240723749025716 0.0023936977445453 0.318763788826495 0.0113347879882247 -0.0424953092727799 0.30458658139911 -0.0111450341995767 -0.00687534462123512 -0.0189343836883049 0.0139123302881125 0.00552087517167149 0.0472212253007815 0.0428669709126346 0.0496968910530177 0.0376831587976657
  43 1390.92282140573 ""  5.59834115701468 0 0 0.0933129791594601 -0.0810672173302903 -0.0158252701988328 -0.0133891272105786 0.0332005767839348 -0.0218593918166145 -0.0205380215029064 -0.000812769390816218 -0.0382634800526872 -0.0184065303870142 -0.00455556887688894 0.0100797445781773 -0.549748333239172 0.264961330306748 0.168974987464779 0.0127431800146899 -0.215499074899936 0.236868474980677 0.0218715857549416 0.0868178608902215 -0.0762186044899821 -0.0377480060508184 0.0807321532932122 0.142458320711511 -0.0162548623624602 0.036847429455475 -0.0371318167224198 0.0144550896519452 0.102474895413915 0.148646974315899 0.0347311605697684 -0.0249605620372654 0.00182304362396648 -0.015762292192134 0.0209868902806224 -0.030924674772032 0.0526998222486686 0.0347958527349165 0.00406975373450514 0.00893131727335102 0.00339946127921597 -0.012795363159662 0.0020469889459098 0.000245179764157173 -0.00561106220301353 -0.0348329387220069 0.00511453075022594 0.036407543956575 0.0201966503489146 -0.00655437782070508 -0.0210016039034248 0.0516854886591196 -0.0081780395964624 0.00216875089818312 0.00709089658859976 0.0100446074702703 0.023046505284615 0.140231284491567 0.0107453412458472 -0.178305315015065 -0.0748809683880208 -0.023671942668652 0.0262767896677301 -0.0735475567587963 -0.00747171189722472 0.0898111163819865 0.00888282520893793 0.0055965728060342 0.0693614907292078 0.00232296595939357 0.0232696642918249 0.0231932863831169 -0.127608459343144 -0.0480915065954686 -0.0661653673757994 0.0663904505212239 -0.0428111612155101 -0.00476441249841393
  44 1400.29222517752 ""  3.7076050586057 0 0 -0.0253186826750372 -0.0871041255047464 0.00645504344176568 0.0172612385998813 -0.0266494122539662 0.0819497094748617 0.017245049747521 -0.00397429528157763 -0.0267467275514108 0.0109070019884334 0.00876218228935184 0.0332360043267091 0.272294248472183 0.495184795127398 -0.131234899881337 0.00317711243105675 0.155036512315469 -0.203067487482102 -0.0210208194713579 0.245288409683727 -0.291583337039742 -0.00440829396200179 0.070112006003418 0.12604505469541 -0.128770327738575 0.0470043032690897 0.0136756483389299 -0.083734340916619 0.0921472265176082 0.0930002622547342 -0.0861789673561659 -0.0436647415781479 -0.198530454969322 0.0133967315186508 0.00308533344888212 -0.19373177115464 -0.0928076906237872 0.0812617520499733 -0.12276442891056 0.00828111155011421 -0.000704257417099282 -0.000558095740987831 -0.000894082422072003 -0.000974583451133628 6.51847090067258e-05 0.00333737762707134 -4.41099911864541e-05 -0.00597861603991148 -0.00336819220307775 0.00162619258089611 0.00300031983287556 -0.0484371957900203 0.0416623972097417 -0.00874195443707272 -0.0393143628350794 -0.00420440552419887 0.0404499888189767 -0.0155578559960908 0.00177482937068373 0.0289578765116047 0.0197350326826995 -0.00537555279766988 -0.000293101935365385 0.00946612468712162 0.00346217482017085 -0.00296546078399915 -0.000981019667184803 -0.00655124928103054 -0.0179721708412451 -0.0131363689961166 0.0102617005773275 -0.0172699178504901 -0.0765216839450091 -0.0256961913592277 -0.00953784331168485 0.138876433905944 0.00934330719646302 0.0294340975929042
  45 1434.87779092802 ""  16.5975268050619 0 0 0.0152425212908998 -0.0476592266857659 -0.0118019793869654 0.00586198472413266 -0.00645622105155129 0.0402131201139061 -0.0577371702011736 0.092358032530249 0.0364418418062583 -0.00684453486439942 0.0135834498320939 -0.0319848758097138 -0.0357281496533743 0.20314921890158 -0.0150797798777964 0.00605173840291261 -0.00242187292183402 -0.0965455328752385 -0.0546960787408265 0.119185324606116 -0.163893892438652 0.0228498176336037 -0.424698195757082 -0.160976321890767 0.274811760948088 -0.343510621077695 -0.0162748190540691 0.302208986719049 -0.183825985869291 -0.252148961041713 0.0404678829680796 0.0541415748717179 0.117414034807064 -0.0110074342488836 -0.045961851773867 0.092867097221035 0.0168107165610966 -0.0938586761257563 0.113286392019302 -0.0126910264019732 0.00613914644718159 0.00670236421045759 0.000359861120609443 5.2092340845719e-05 0.000520897270916565 0.00286424847418191 3.59186400136214e-05 -0.00116605284047311 -0.00117960274303732 0.000707224250478309 -0.00294599632550101 0.0393681612402774 -0.0789808543659893 -0.0105895412547217 0.0580497960259013 0.00805357097848956 -0.0758254143802281 -0.00406016520714688 0.000579813060985945 0.004963975279105 0.0059696199954023 -0.0215995135158398 0.0134432912218108 0.0112424942639059 0.0102282925806112 0.023183620592994 -0.000719880108249581 0.00483825528816958 -0.00120861069440934 -0.00296175302398225 0.00985293569089261 0.00372537761832514 -0.044107587949336 -0.0126494743792404 -0.0483522677175183 0.0566553478084089 -0.0294258432047516 -0.00648934254340255
  46 1438.46499534014 ""  8.65708206846688 0 0 -0.00913052145171202 -0.0201272756161514 -0.000907307853717554 0.00620021020845009 -0.0105517887589012 0.0278808596890819 0.0255188193758349 -0.0226185259075123 -0.016728479671759 -0.0318589922070488 0.0186078806884064 -0.105832335830898 0.0787010566931587 0.136925267243881 -0.0393974153257338 0.00211943593759714 0.0708126252679966 -0.0575109910712496 0.0107488586061185 0.0749814311910821 -0.0737431888080185 -0.0109623917591818 0.177506814617546 0.105737020958658 -0.158653948573313 0.0616251441856434 0.0281934638788972 -0.146635399500257 0.0585942130128609 0.0390689205462585 0.197406713893062 0.125876917240603 0.390649770694759 -0.0441058460087544 -0.0808996390634899 0.444078705974956 0.199811243822993 -0.244320032815111 0.353630901689006 0.0135480544910985 -0.00521538766675626 -0.00601597157279562 -0.000832397829608593 -0.000821466429194749 -0.0010714789182644 -0.002396034398891 0.000629856430632742 0.000539111073975629 7.49561630507673e-05 -0.000294456138907845 0.00246230729140834 -0.0451352998458251 0.0890654098681788 0.0111407431427153 -0.0642563371655882 -0.00756224735068769 0.0801089742050055 0.00329185817336918 0.00228966194303503 -0.000760948273503076 0.00410453519906661 0.0102745356092072 -0.00842640412000909 -0.00636865441695103 -0.00535839904888514 -0.0110185781044444 0.000667424468743214 -0.00594572843652015 -0.00636251225446256 -0.00107278822755417 0.0012497127003917 -0.00550718036545166 -0.0237134788179038 -0.0114877995809994 0.0054036721667106 0.0078010650881792 0.0144447513885768 0.00676664719522613
  47 1448.73213339345 ""  1.94626789608802 0 0 0.0106885752837268 0.0113552005882605 -0.00922612935154503 4.83883961011573e-05 -0.00425447794906674 -0.000402086629082262 -0.0113529541650747 0.018881401463403 0.00934904197321428 0.00371579354558829 -0.00393134546859321 0.00917855122192719 -0.0657519734399971 -0.049212352380821 0.0190875391623446 0.00106148867699907 -0.0270477025614446 0.00485612982543574 -0.0212493979196746 -0.000515263115326508 -0.0215528377495565 0.00367819630655808 -0.081007095206735 0.00406327260178347 0.0248639634390827 -0.0991200121238894 0.0107011280550719 0.0821631058079366 -0.0719286620137579 -0.0972806635471667 -0.0794381606671831 0.0062191938941559 -0.0435565379674366 0.00323694885962428 0.0687267148535256 -0.0524628950655693 0.0126989809680679 0.00818532193158867 0.00197000169903309 0.08450655412187 -0.0337407371199957 -0.0343246553410362 -0.00160162318834248 -0.0024938117742997 -0.00359166017165682 -0.0161305891827414 0.00227058070603933 -0.000320928083373428 0.00991920046815384 -0.00249314532421074 0.0187119219784624 -0.365488080107681 0.485619717908588 -0.000262024708053547 -0.415931984855954 -0.0698830430345962 0.435426848519188 0.0293929845799868 0.0128930165497946 -0.0115764217431771 -0.0298403844879951 0.124269767361327 -0.076625754285703 -0.0960655936388633 -0.0669782455630952 -0.126399029049156 0.00621831412303424 -0.0544525983056873 0.00103974919351819 -0.00202326708741941 -0.00120302624797639 0.00554342395482811 0.0222221126737354 0.0120319485596046 0.0165138368256723 -0.0273955617686387 0.000333535702849459 -0.000206345284710785
  48 1471.93305699457 ""  0.868996322700102 0 0 -0.00210479642477417 -0.0071218294103754 0.00382162478523825 5.13267535372162e-05 0.00244525578089324 0.000898050176485631 -7.84431511584636e-05 1.98588567530054e-05 -0.00126189697493987 -0.00124472861325671 0.000525609818464637 -0.00113113404751604 0.0237937144462634 0.0216643769271694 -0.00641068806467313 0.000928166502505119 -0.00469252751024307 -0.00409341548514956 -0.00344860595464322 0.00168637024493718 -0.000364252770775726 0.000791188844760826 -0.00635567602400396 -0.00312278104079574 0.00494033830245014 0.0127016431384468 -0.00381545836369178 0.00109270082644078 0.0106820226922095 0.0173016438563339 0.0176427420124737 -0.00479077286659998 0.00234625289616105 -0.00120453460738024 -0.0112597026089235 0.0115083616502735 0.00231578124566554 0.00452111624870357 -0.00459473517298224 -0.0236293016694656 0.00673589225215799 0.00651392043612388 -0.0039035578869965 0.00271150875256897 0.00169419061183064 0.0410378913382712 -0.00855972376608218 -0.00367340525519837 0.0412725105972059 -0.0175140368160808 0.0147012714597798 0.0574315105256166 -0.0832355074060444 0.00405817196481689 0.0642222525330798 0.0139809173708089 -0.076674723794093 -0.0911255120631028 -0.0352755453458021 0.0340445618839677 -0.484845423443664 0.427680398086543 -0.165025849786822 -0.209260167362083 -0.184159725725434 -0.447691412949322 -0.0105902969390707 0.048744673199589 0.416796802180929 0.00221981203148897 0.00166183073698387 -0.00432414004474597 -0.0259080857900922 -0.0142774393165452 0.0080924103402572 0.0258329646618799 0.0157027532381173 0.0142681954460492
  49 1496.62015828913 ""  0.553588885997272 0 0 0.00739338832026239 -0.0207027226742141 0.00624974259628809 -0.0275133616154167 -0.0295699688759926 -0.034297114284087 0.00962072524648659 0.00905050036442329 0.0221959330276475 0.0128590991799218 0.00724008249388461 0.00412265399165454 -0.0305537147111175 0.0473189758495057 0.013417885434069 -0.0590174577303436 0.382249835144689 0.324052298871094 0.482920693545572 0.156334695254966 0.0725571337639516 -0.0112914453651335 0.191731935619122 -0.193980510358398 0.0995885951751333 -0.218745719119849 0.012817429557957 -0.273700645528985 -0.0209128705473068 -0.164348909994029 -0.0257058636653811 0.0622444561009092 0.125538593159353 0.0145387462374311 -0.12628999185942 -0.164942709310594 -0.217566574246894 -0.109290562229061 0.0103655087353065 -0.00154034936648126 -0.00034913337261627 -7.52346734780564e-06 -0.000829691784037618 -0.000842222267995103 -0.000427766081804783 0.00366352637415984 0.00577228461661721 0.00137626257966543 0.00395493092986869 0.0106897847372979 0.00539011657167272 -0.00180776047506426 0.000223675456071293 0.000597996308716338 0.0160664878790399 0.0059918322336138 0.00144966824087467 -0.00857144425464554 0.000689673243192124 -0.00902805929749102 0.0739548721722324 0.0267766086406077 -0.0391889503360697 -0.138944627323763 -0.038174241746807 -0.0114564410483995 -0.00021516039854892 -0.160303962554108 -0.0173852284067798 -0.00263417274783752 0.00424485239213598 0.00222797120453336 -0.0189834566217601 -0.00457699460784461 -0.0392093442666289 0.0485873517699535 -0.0281149540760371 -0.00531580906965557
  50 1498.96003578558 ""  5.61814081106058 0 0 0.00462618794604199 -0.00358771923026101 -4.93762449748032e-05 -0.00677686582600506 -0.00901553719561455 -0.00737235298873042 0.00373605086574341 0.0042551766001776 0.00647591991435395 0.00356790691088746 -0.000661068807883048 0.0014425701139093 -0.0195590136247058 0.00920629466929388 0.00689637826624214 -0.0142306868166355 0.089388208904118 0.0780969951018982 0.114096595639153 0.0408507064155742 0.00959751765589404 -0.004172623511715 0.0627190077167553 -0.0373092706616645 0.00834841709121563 -0.086334051394644 0.0124708710177988 -0.0805989547870565 -0.0188842479699159 -0.072262255182528 -0.0361089011582989 0.0196522101631469 0.0188484615128387 0.00340206506160864 0.00804604815932676 -0.042441698048978 -0.0320392571945643 -0.0252481894989604 0.0114503268659986 0.00777754791847508 -0.00356575885089604 -0.00616654744414965 0.00255302886607711 0.00426175573071718 0.0035991845155339 -0.00995843476233 -0.0217255134940112 -0.0105767180798344 -0.0134348616601658 -0.0437420405360094 -0.02020592230929 -0.0370715743436737 0.0609053501304061 0.00473867256059708 -0.0593845377708351 -0.010615811660279 0.0590514264718549 0.0102262980668443 -0.00669920041230347 0.0454733286335545 -0.32904216337873 -0.0809949082714213 0.145913917142223 0.541084055405501 0.140179841680106 0.0184962581468531 -0.000507546274588953 0.643528286834079 0.0992141929450719 0.00304256495534974 0.000904305864608626 -0.000367208888952076 -0.0135707304982544 -0.00922874092953351 0.0194741036737497 -0.00908950458874166 0.0125655162609176 0.00430403657085194
  51 1508.95219180786 ""  8.3798677574484 0 0 -0.0142322826372617 0.013280303417748 -0.0170552528735952 -0.0184659381766685 -0.0185219668317977 -0.0143543397413707 -0.0116271326658147 0.00821365120840773 -0.0322373219565991 -0.00222444539684021 0.0180958132886703 0.00149531210800076 0.0259994632089614 -0.0723054846426968 -0.028858632179137 -0.0421460675542491 0.248558480147414 0.148541647582001 0.281021660224152 0.0789886913082987 0.0664610067720183 0.0198880020058996 -0.342380491481331 0.391899133240555 -0.258264157815544 0.218315437437447 0.0292812215258866 0.453607390375183 -0.0315311662265918 0.135036837658363 0.200739765016863 -0.0410328149288538 0.0572555690682508 0.0020379545843478 -0.282738039388467 -0.00508388163215933 -0.157850926762799 -0.00176772287021794 -0.0741636238868789 0.00262965164350241 -7.23374992595919e-05 -0.00251083607976953 -0.000128486037249577 9.47777347964438e-05 0.000129494613069588 -0.00125681150032671 -0.00189268746515277 0.000884835215142178 -0.000666762840765668 -0.00152270538365542 -0.00127955778207908 0.0108370535719112 0.0224281078834389 0.0130372215325754 -0.0192154763229788 -0.00143403099478251 0.0169216727132247 0.00629885224017264 -0.000672008360382654 0.000414401430636403 -0.0130192227425905 -0.00434519536924496 0.00571901172276292 0.0208582259796786 0.00580637099385312 0.00151867645186465 -0.000414325353093753 0.0242666573932874 0.00603935851173403 -0.000898723482194526 -0.00181106514599756 0.00354912220676714 0.028607929227434 0.0156963505808938 -0.0293202790978062 0.0013935646701008 -0.0215166499157206 -0.011442789944308
  52 1512.94886468195 ""  5.13369567638862 0 0 -0.0197067654731891 -0.025409574107768 0.0127609735089429 -0.00943775121681358 0.00593651419147908 -0.00216534469783847 -0.0250269165276754 -0.0200347087664637 0.0156177331124646 -0.0255617811300688 0.012462819305487 0.00109243039815183 0.0471870896115695 0.0563256118118196 -0.0144666859591508 -0.0158361889356451 0.068570911184933 -0.00186753174551631 0.0727675229864279 0.00841520896035016 0.0532333647920951 0.00684470510168061 -0.0635950856226764 -0.412075880470514 0.439643228698843 0.252826762788085 -0.149802852624539 -0.0323938587394717 0.159737175136077 0.295684613542379 0.357954463913906 -0.165652366873385 -0.0969531106741544 -0.0199090703200398 -0.251601339057977 0.208790551677096 0.0723366749815835 0.183566054910889 -0.163172687783891 0.0126249855816217 -0.0030011491466155 -0.00344298347232769 -0.000210231169623742 -0.000478156954263998 -0.000482389001347821 -0.00325888112234865 -0.00149107006903857 -0.00174071183799124 -0.000860401825326407 -0.00200233828781051 0.000533521760466928 -0.063829247351496 0.0757804714856038 -0.00223141898799179 -0.0696048420178417 -0.00957607936561737 0.063465256039917 0.0104956058791859 0.0043148279362074 0.00207536146700575 -0.00582701134978781 -0.00603430319439556 0.0068000335897418 0.0255182202455295 0.00646132618429547 0.00304746895809493 0.00117426161571881 0.0273299493803816 -0.00862913797940641 0.00373351884678658 0.00399157913023562 -0.00553590968431105 -0.042586320241663 -0.0220481222470465 0.0164919828509904 0.0156202481512797 0.026656458466561 0.0144278335777107
  53 1518.26813494091 ""  10.1624648320718 0 0 -0.00244980841102999 -0.00912375132950088 0.00876244749230016 0.0269681410958102 0.0493951361148085 -0.00170778684816721 0.00175755967205305 -0.00820590225226677 -0.000901718705341837 0.0250643041996821 0.0334403356983278 0.00314951578219894 0.019533620809141 0.0259791451266533 0.00175362265669478 0.0558192994368349 -0.269020253827182 -0.0948456663971622 -0.271589118925942 -0.120488594038525 0.0179888457773609 -0.00189803743279221 0.0423790795216611 -0.0549494588284203 0.0449546840141094 0.0412793772327595 -0.0188470359381252 -0.0533931998072035 0.0387924932237898 0.0492046288825566 0.0923703778771878 0.117305469572432 0.309118724440312 0.0306501022068571 -0.435384270189883 -0.308186419070323 -0.522765858602321 -0.239931584834958 0.00706846318731362 0.00530458413414294 -0.00238839416321897 -0.00411915212212397 -0.000232415285950212 0.000301304831807543 0.000460356764080281 -0.00126488667643682 -0.00143929936587359 -0.000684389968187929 -0.000634265452233625 -0.00116706456725935 -0.000321069528637743 -0.012635238772109 0.044184185800184 0.0121562708909419 -0.0287565973056903 -0.00239014103229766 0.0358336691587366 0.00311807808541618 -0.000959595596434838 0.00270320650272723 -0.00984466255051384 -0.00188367141415238 0.00377951466015584 0.0166118671349976 0.00386067808129159 -0.00144795637222979 -0.000219747986546397 0.018951905420579 0.00295586571769734 -0.000812285665931241 0.000265471253674072 -0.00346558852061089 -0.00691446578044189 -0.00332061275784656 0.0186851746690025 0.00808685789461039 0.0116810862468765 0.00812955713060739
  54 1521.51824397303 ""  5.43694851102485 0 0 0.0178310691172702 0.00894022037605883 -0.00211763660974891 -0.00771318972892442 0.014578072240519 0.00921656275034125 0.0238835435744002 0.0209397439595095 0.00551106773763426 -0.0262930380385698 0.0195942485611934 0.015795945946153 -0.0345712397650955 -0.00381385154877908 0.017353513986431 0.000952460457498069 -0.0939530276747023 -0.0667708523953715 -0.0770961925646021 -0.0264872775834917 0.0160955980609621 -0.0104811371665465 0.171491527734748 0.147408818958182 -0.22779905988627 -0.360377697340901 0.114102141654463 -0.164424621644112 -0.136241525380391 -0.335004477809886 0.424786425601759 -0.214451144257649 -0.16259121046419 -0.0175914496936631 -0.338031238993658 0.175668656448858 0.0223217866657714 0.251387614298913 -0.254762205397262 -0.0010408120740258 -0.00146468206298783 -0.000562269852676364 -0.000244585134082586 -1.06393464345078e-05 0.000133342477954596 0.0010947615532146 0.00108578891762729 -0.000497507500458733 -0.000219656741693349 0.000565819687704649 0.000431997089942167 0.00317988832298246 0.00862482684859456 0.00639135104105246 0.0105935078662424 0.00199267578278615 0.0015915117691711 -0.00614385596340048 -0.000810496088500805 0.00159703493432028 0.00571464856003796 0.000832715775266985 -0.00205388684267268 -0.00587830979396124 -0.00136990715039139 -0.000416702953752971 -0.000227648198913558 -0.00840745337224178 -0.0016329234390773 0.00229913876618419 -0.00195369289291072 -0.000550196221694337 -0.00503163125588894 -0.00592661309422327 0.0156642108264889 -0.0361762380477441 0.0179697312682984 0.00213801168715772
  55 1651.2186101855 ""  39.0937205480071 0 0 -0.00254080341273276 0.0127801484175058 0.0158974466438046 0.000625107849958499 0.00383008288784793 -0.00332558679202033 0.000687562572705982 -0.0064452317246979 -0.00161526536089305 -0.00155465841730531 0.000713747971754217 -0.000909339679475343 0.0379266982493022 -0.0224582771276361 0.0116009562364651 0.00224121489282023 -0.034140477715146 -0.0167190142958662 -0.0377811885207108 -0.0246342274252782 0.0143960707342373 -0.00321473057361825 0.0364134968070944 -0.0112964856509501 0.011712933787879 0.00114311683999559 -0.00604072136482121 -0.0260620216335538 0.00440256391929132 0.00885462996732921 0.0260464904849347 -0.0122022113065315 -0.00747926213874608 -0.00335383978820334 -0.0123792601787332 0.035267477393774 0.0166802833569596 0.0150915756513453 -0.00681776573400113 0.0023228562785082 -0.00157772377175588 -0.000297937240943858 -0.000324882502211525 9.54080191666104e-05 0.000685030727746114 0.000805845661449377 0.000785520421046019 -0.00128169338023216 0.00122530532044126 -0.00211070526850647 -0.00177867785981457 -0.0106353529270222 0.0157499480007198 0.000907904469286276 -0.00234589417965713 -0.00152674840742105 0.014361088477112 -0.00886841892851632 0.00126529853467939 0.00125438472753442 -0.030362601179247 -0.00333668984562823 0.00233145920288472 0.0137696260190259 0.00180326822854501 0.00315322480037266 -0.000541266836377372 0.0278570433832968 0.0205087553211859 -0.0614582348533133 0.00646473412304449 0.0344774661641036 0.378800953387015 0.260983166644001 -0.502899635428341 0.476357279471719 -0.440336008600812 -0.130941130809751
  56 2662.82860364669 ""  239.897170145748 0 0 -0.000224237363640487 0.000317638272846398 0.000550961003922898 -2.12157161135437e-05 -4.87226122518217e-05 0.000132228877874956 7.55088611009333e-05 6.26789759215206e-05 -0.000100479241631697 0.000255381396267445 0.000238996760169919 0.000149692337775114 0.0029140044868728 0.000628912685916882 -0.000707802009493581 0.000296716769768437 0.000691257793102133 -0.000923245459614197 0.00059564668573684 -0.000608273061472752 -0.000376519315898734 -0.000839613338124598 9.7957068530109e-05 0.000446577059314727 -0.000619719549225042 -0.000544302871607669 0.000301120131990917 -0.000429824531267281 -0.000406147530468396 -2.57586027515298e-05 -0.000405781486564401 0.000100790246860221 6.46689090641538e-05 -0.000660259712667389 -0.000626995035353261 -0.000973672696225364 -0.000770371207290599 -0.00157258529174625 -0.00101592465620783 -0.00225550855934094 -0.000860913362156507 -0.00241468030220865 -0.000568244402111762 -0.00353739671427843 -0.00608959353616558 0.0200724384163447 -0.0688554633145737 0.0198537822053018 -0.000376236927259346 0.00207424181024105 0.00268819005254605 -0.00206143342849538 -0.00589612749306429 0.0107780524841042 -0.00112982490008576 -0.0184195504742249 0.000495736582171411 -0.236053903723161 0.915864973536829 -0.167101451222063 -0.0134221065100291 -0.0248599688484014 -0.020262841868573 0.00651966456215908 -0.0211543028601227 0.00585017978008181 0.0168196371284122 0.000982751979658385 0.00401212110347653 0.00212092986603143 0.000126904874201446 0.000785679706661073 0.00280865995371013 0.0088306758917199 0.00707563209597424 -0.0026926113181774 -0.000121895913977658 -0.000279926795379891
  57 2956.49615186867 ""  69.8024613488096 0 0 4.62241269928191e-05 3.58069910582797e-05 0.000295130361227416 -9.29417349261989e-05 0.000144914186699533 8.2870431249331e-05 3.69555755147776e-05 3.97628246880637e-05 2.25273750074589e-05 4.44329705571583e-05 0.000120027415139599 5.11217720743703e-05 0.000731096298249146 0.00010640120192466 -0.000683139957562916 -0.000223047533844269 -0.000169323773064961 0.000148806928823662 0.000864296106707783 -0.00161633891488375 -0.00123306251707262 -0.000326923099135754 0.00021989067941994 0.000230233549280177 -0.000534865199063674 -0.000193188188794558 -0.000902001369502961 -0.000190314619265512 -0.000584850329453937 0.000260133977336036 6.25480978576798e-05 -0.000186369607625995 0.000221781756694632 -0.00100812741540777 -0.000281115688885026 -7.24603239569722e-05 0.000327755734590994 -0.00102787238471414 -0.000767027947337665 -0.000644189308035148 -0.000546224524736717 -0.00131510658951151 0.000653038085333459 0.000320427345140846 -0.000521375588443074 -0.00134299657359506 -0.00331401549810779 0.00167830983961117 -0.00898535486317201 -0.0225425380648289 -0.0574939961278245 0.00119137321547508 -0.00135544723771684 0.00170338081521246 0.000412940477049347 0.00136365772295669 7.77662992777013e-05 -0.00296909642144848 0.0274230431293377 -0.00784036297901552 0.235465516792131 0.552099373616817 0.681947347334418 0.0727413054765578 -0.270997679339494 0.0426623501309607 -0.193407698493569 -0.00435178478720419 -0.0382145721549181 -3.59426542167756e-06 0.000398980304802553 0.000484820757520026 0.00237359292725478 0.00173860561761383 -0.00245225170033248 0.0044107412855673 -0.00249704394756634 0.00132026262860452
  58 3011.4075446368 ""  7.13176835419836 0 0 0.0173271325685267 0.00355966711961854 0.0536977819816227 -0.00293334329896335 -0.0398964537276864 -0.0290439316434107 -0.00259922983523447 0.00198494827557886 -0.00475034182807031 -0.000593407523325124 0.0055138836774148 0.00127367254144284 -0.209293217913343 -0.0481000635607272 -0.63713352559626 0.268236001868466 0.0140402910011721 -0.00411163451238161 -0.235519197449517 0.457541101686636 0.356560785291883 0.0240035900019024 0.00645040010785403 0.000141224566839538 0.0138348105678923 0.00452029833433854 0.0446171887053633 -0.0100955278185889 -0.0294439648751759 0.0167024826594104 -0.0126865173764408 -0.029553470080036 0.0103120938746138 0.000235109614341771 0.00273198388524541 -0.000746981516372829 0.0188124381863257 -0.0370396988965307 -0.0321531791347526 -0.00023062433209095 -0.000179467659836065 -0.000169914834468576 2.47476342931274e-05 1.88724969798905e-05 3.58810278611089e-05 -7.03463157505004e-05 -2.95337869305087e-05 -2.82273330659581e-05 0.000139170900154397 0.000186286698306685 -2.36255717408765e-05 2.44377158664072e-06 0.000369975516378751 -0.000534191004977262 -1.57986867026268e-05 0.000707228283981159 7.05257354356942e-05 7.22443831420369e-05 0.000225261082761466 -0.000106601317174798 -0.000125114127103765 -8.39383468941918e-05 -9.91974380424748e-06 0.000712221862207771 -0.00231667011627898 0.000566232859021836 -0.00201923454117079 0.000211516206417472 -0.000178965534342196 0.000954683103332155 0.000537932457444947 -0.000756783752634283 -0.00254604519934844 0.00261202994808204 -0.000496269789166689 0.00129065351026983 -0.0070069760762841 0.00693377872046668
  59 3027.13370704542 ""  48.6024690259633 0 0 0.0161471756900093 0.00373934426867752 0.0538386196098447 -0.00194446152694194 0.0404059962732825 0.0302448969841627 -0.00546015808961355 0.00559152985986483 -0.0051607931384913 0.00138928690723899 -0.00664509352351894 -0.0010230131844452 -0.203195925565191 -0.0414298374231024 -0.632499318054616 -0.213405451843812 -0.0135718725390609 0.00624349167327364 0.237103408210083 -0.470636821830331 -0.362701771110141 0.0883794862761361 0.0151928933889767 0.00319803022193874 0.0025130355685405 -2.35943526447913e-05 0.00781970174999821 -0.0271569542128695 -0.0835734985388652 0.050295730613144 0.0206682119475908 0.0496402567011251 -0.0174948059476915 -0.0232363668945999 -0.00289061618467622 -0.000276968076724441 -0.0163828185655396 0.032631822038379 0.0270638466328579 -2.81393761731392e-05 -0.00024099179154078 -0.00020432425418908 3.69190399782408e-05 1.89768727146009e-05 2.16463823733576e-05 -0.000126807529665491 3.53592056628292e-05 -4.49168251164758e-05 0.000274142603791862 0.000126463225468176 0.000172424542183362 -0.00114602123003386 -0.000898307167845839 0.00111367160978003 -0.000690386378410098 0.00214619569534079 -0.000753620923766963 0.000322124409988803 -0.00055129065497759 3.482228004242e-05 -0.000785046269504545 -0.00158089536092432 -0.00186860755270383 5.16446180529394e-05 -9.43629419102362e-05 7.76441097636178e-05 -0.00211212540192221 0.000213032729218209 -0.000186264553467599 0.000614934604337327 0.000555134706033103 -0.00103423252714482 0.00492369017035967 0.00249726191102816 8.84920280283577e-05 0.00296208503446777 -0.00722852725365102 0.007248507071707
  60 3046.22341617341 ""  13.8202650723087 0 0 -0.000246192946525448 -0.000853078551880845 -0.00107015845423141 0.0070548015143094 -0.00228798354875393 -0.00138711208534178 -0.00787732167958091 0.0163787761418665 0.00368884409868903 -0.0168331393345382 0.00718447252041791 -0.0413844910495206 0.00336113373840099 0.00307640598901401 0.00986381009467915 -0.0658400161279323 -0.00733517579417165 -0.00221790222299263 -0.0161331427486086 0.0344247983521838 0.0235141696131199 0.201535217620803 0.0286779266130494 0.00825811927944807 -0.051264063368906 -0.0163268353457226 -0.172815289047236 -0.0585456557691236 -0.204394916424813 0.122627995150574 -0.16688213111029 -0.45424373185507 0.175114470967989 0.546257084769048 0.00662179588089755 0.0110674595314731 -0.179422702714792 0.368661748713279 0.300534966343777 -0.000103515823331364 -0.000667196764209015 0.000425560997603859 -3.70912520991948e-06 4.29320174222068e-07 5.25526528400291e-06 7.24102525703219e-05 -0.000119944278118265 6.44703091969884e-05 0.000119460319615201 0.000929735179231776 1.84474169012441e-05 0.00330705192426066 0.00173590311158938 -0.00390190120945515 -0.0015704771629106 0.00374433500426906 -0.000250800435491323 -0.000297540406087099 0.00103077909425572 -0.000217085231930799 -0.000722384095971369 -0.00158801654710024 -0.00218388168427398 0.00298828636354575 -0.00974926998921726 0.00212045017940298 -0.00394514983941138 0.000361089930941818 -0.000288167989692986 3.04379472107186e-05 6.16118513938807e-05 3.41448869792208e-05 -0.000873905445646815 -0.000830683933562564 1.68718626739555e-05 -0.000213389261583609 0.00040965622092973 0.000238429593878629
  61 3049.82835010031 ""  29.6042598049195 0 0 -0.000414785875539278 -0.000241494757147466 -0.00240346149920653 0.00246802953825103 -0.00190440641471012 -0.00145200220302721 -0.0076849986836106 0.0136689213113589 0.00138165556155542 0.00193479570416534 -0.0010531244294865 0.00532120211620499 0.00781304369065172 0.00215724424300707 0.0266723423763421 -0.0193681124370331 -0.00221261780519781 -0.000361274462734824 -0.0109806457338418 0.0239719195973731 0.0181155686886733 0.176249413911001 0.0251579002833073 0.00690117847603646 -0.0375090867364824 -0.0107544385382442 -0.126467738380516 -0.049650371219281 -0.17396730739154 0.103208751316582 0.0214995585226734 0.0592559000530229 -0.0229941709656215 -0.0666699572826028 -0.000884920499733866 -0.00153923229412948 0.0225987440470646 -0.0473816278670369 -0.037902809290554 -0.00026891710492518 0.000651924565702287 -0.000588171114049813 0.000312031563035446 0.000655292495116811 -5.79525614500073e-06 0.000290259410596397 -0.0035859484583151 -0.000339211917406768 -0.015930102910036 -0.0722447890868327 -0.0067631474503755 -0.000676934756488205 0.000790152318037219 0.00113780590232864 -1.12910546255599e-05 -0.00832577659479536 0.00310787913494056 -0.00624211361087162 0.0205831394680356 -0.00175308629359679 0.0740272407278931 0.16840640491051 0.221980626920038 -0.222406820977262 0.732812093966169 -0.166993649837353 0.338889294474724 -0.0303345254605317 0.0319506928157309 -0.00010830620030491 -2.70719000475421e-06 0.000376709085727293 0.00119112873455051 0.000857952853490687 -0.00034790128531856 0.0012415349784255 -1.58540353440967e-05 -0.00219073921075053
  62 3050.22381041756 ""  13.0692960952774 0 0 -0.00144409809493501 -0.000809924843496723 -0.00754330964770431 0.0101539596700627 -0.00562072643025903 -0.00450469879435289 -0.0213136011822578 0.0373696231770297 0.00410350165811273 0.00546678930108368 -0.00338867057271378 0.0166664128550141 0.0237466922137372 0.00662056056966242 0.0817545509940693 -0.089351869588928 -0.0095427866272301 -0.0013457307243901 -0.0338195567296409 0.0741188792600804 0.0562208155820613 0.487583945412601 0.0691061245855012 0.0191084315964334 -0.103819367017047 -0.0297022011485613 -0.349381899409711 -0.13548847329619 -0.475024271436256 0.281833392561295 0.0676217543440761 0.186597354843543 -0.0722778633652639 -0.202475116989729 -0.00259892722499735 -0.00436860239292229 0.0709667323153512 -0.148338098266636 -0.118744132485081 0.00135432068791793 -0.000808337499760424 -0.000270101535311262 -0.000177333496252576 -0.000272749550261543 -4.75423757101052e-05 -6.79161961259848e-05 0.00120134848631047 9.41720745875809e-05 0.00561406825795617 0.0256934105906255 0.00246186886790907 -0.00483571470627197 -0.00683133911463582 0.0114933581689772 -0.00472751740948876 0.0187763920231777 -0.00509208780455224 0.00248305896986071 -0.00735025910401107 0.000781457798950135 -0.0264546774423504 -0.0602849348138801 -0.0793771290324434 0.0789479782114626 -0.260128505904724 0.0592388589751044 -0.119696884570541 0.0107102788432203 -0.0113661582885488 -3.06847760494995e-05 -6.90250186228193e-05 -2.04205655540981e-05 -0.00188878622098863 -0.00161894616136655 0.00134826102561615 -0.00273574344505737 0.0021351998945553 0.000144208998948961
  63 3058.37431855344 ""  15.6400499205117 0 0 0.00274062594980665 -4.37293897395682e-05 0.00378047639505062 0.0797267922822734 -0.0107252630138985 -0.0134311359469252 -0.000860288911427068 -0.00826894981002346 -0.00166521561299017 -0.0187485008941255 0.00122909760097916 0.0081944192318052 -0.015367703051526 -0.00125120889813273 -0.0482427256248066 -0.858412605418347 -0.0884414576406107 -0.0075737064484895 -0.0956467146405884 0.221519697580177 0.169957586295425 -0.0405975143740537 -0.00475651891812163 -0.00123666736969597 0.022819414222215 0.0072251862226011 0.080643228005793 0.0252361939496242 0.0977878607929626 -0.0586885365749509 0.0223842712913107 0.0784677909863694 -0.0265541892030823 0.159734937519462 0.0027848444748139 0.00453581978427218 0.041824278859926 -0.0970971101099454 -0.0759559573077505 -0.000488748627027489 1.2379071290477e-05 0.000154025857424144 4.43314072060743e-05 2.62517293510666e-05 1.7952241223528e-05 2.36199004717572e-05 -6.09946861447261e-05 3.04325455806699e-05 -0.00024044729022796 -0.00107374368276295 -0.000154059220504298 0.00205375812245231 0.00218725619235461 -0.00417417162748861 0.00140568738168134 -0.00378264561655351 0.00124482794439561 -0.000371756598429508 0.000839998542322341 -0.000180596784060629 0.00123223809464068 0.00286336619911372 0.00370918771911755 -0.0031827617113333 0.0105150847410313 -0.00239116658070996 0.00481380970136315 -0.000420296175527649 0.000507350941967606 -0.000474245695807342 -0.000186549215732947 8.78381913784114e-06 -0.00254433269865361 -0.00113963393927081 0.000455082516508832 0.000458816295463051 0.00028373346875723 0.000342356940898349
  64 3094.62324710093 ""  25.0894065305602 0 0 0.000100028713646201 2.26314895151846e-05 0.000170967349219826 -0.000170849335339651 3.86381353597742e-05 3.10518327987256e-05 -0.000540978390006515 -0.000459955032522184 0.00031593216621282 -0.000574332386211212 -0.000824122710094839 9.67281922023604e-05 -0.000735462128611883 -0.000137114232352735 -0.00201057301864907 0.00168619946912406 0.000129520625258127 9.3123474476718e-05 0.000284876445548746 -0.000586568106578608 -0.000419637533652875 0.00545428298781256 0.000623740731992284 0.000315866140796601 -0.00042528173664219 -0.000251967298584141 -0.00116452138650986 0.00140841797308462 0.00506107649419346 -0.00297908470239554 0.00274234464873258 0.00786405626987083 -0.0031897564750373 0.00513233717171409 -7.65319740881379e-05 0.000208256214114279 -0.00112169945554747 0.00201474184266728 0.00180631060199138 0.000356817327212816 -0.000957128660814841 0.000111516557446579 0.000381032610353833 -8.20011286440241e-05 0.000214084861731158 -0.00188876880386666 0.00222976257533015 -0.000720745907316457 -0.0798395305012739 0.0286844935852556 -0.016699754574737 0.00167249767114152 0.00159793042207354 -0.00202500562379009 -7.91276583983894e-05 0.00540431745798915 -0.0024063061750197 0.00583948326511851 -0.0192391722923124 0.00434765619182568 0.00106575585339745 0.039284169650942 0.0396427982257737 0.0904500342375539 -0.366770529181493 0.0777384681857001 0.862019243788206 -0.0172136654465222 0.0847360830202444 1.8292110658031e-05 0.000140213135137777 2.00714985561266e-05 0.000433161410211614 -0.00102499227694162 -0.000167042649050966 0.000870874098059837 0.000539616072270394 0.000573025273488207
  65 3103.55680903344 ""  22.3522488183067 0 0 0.000192950138805139 -0.000378886618004987 0.000813814564771307 0.00973498760422402 0.00281118645594489 0.000979666724486458 -0.0110997366609064 -0.00681343773767657 0.000826959426779813 0.0507222524013518 0.0694708327229494 -0.00750775115413152 -0.00158745434522273 0.000252320825150032 -0.00501384363772624 -0.123828321206181 -0.0114229447696144 -0.00307530210715096 0.00854042339472146 -0.0146124530563636 -0.012346602081719 0.111143163484905 0.0136092924646267 0.00492393432538817 0.00504944299794612 0.000764435485263255 0.0249925599076949 0.0161996104624685 0.0665791983750008 -0.0402247527885829 -0.232468534798907 -0.664114203453231 0.269546820069891 -0.476403680954781 0.0111326546869613 -0.0177375691106838 0.104289383526987 -0.177731749245059 -0.162804954588257 0.000898960490320799 0.000284898300475877 -0.00125873762376703 4.34432216485558e-05 4.62664986447207e-06 1.3095629234458e-05 -0.000154276744858673 0.000142903940310338 -5.66599480466635e-05 -0.000764435265422686 0.000277698057460193 -0.000101276210562268 -0.00946241643042569 -0.00898640573250489 0.0161226211737492 -0.00102424610224761 0.00644133060613393 -0.00241172425191643 0.000430405131989605 -0.00109123996136479 0.000195145209712817 -0.000249378757559878 -0.00015437251832042 -0.000260107824440026 0.000713576446226067 -0.00319761672040717 0.000729828099686463 0.00905136789212228 -0.000148082754422677 0.000768621839828071 -6.17209580890873e-05 7.99635368202479e-06 8.19600391218406e-06 0.000234643594736772 -0.00088044721113195 0.00121923137079626 -0.000213470083629974 -3.63660266091239e-05 0.000114839248386034
  66 3105.87575341754 ""  23.2726419054095 0 0 0.000711381320095872 0.000639056024466658 -0.00152275426046833 0.00131306562844619 0.00124887054952681 0.00106713839927077 0.0598818084148807 0.0487574600500274 -0.036071744042106 -0.00670727985319422 0.0197107696555467 0.00562262119285886 0.00373986815367344 0.000824819253311858 0.0149394739460938 -0.0237648738328432 -0.00386944501581794 0.000318374766557759 0.00641086440755607 -0.0146806877877597 -0.0125013273893775 -0.63307427982138 -0.0728104264190233 -0.0344063609868238 0.0587330326094109 0.0287504534400915 0.146961986756826 -0.139540736924216 -0.540640633615336 0.315757886100513 -0.0416023686299107 -0.106073699510606 0.0456669204294997 0.0559744935803263 0.00567460637276122 0.00285159271891391 0.0656630696886895 -0.135098768947074 -0.114213059907324 0.000371404557789202 -0.00135518114073491 0.000266489167918575 3.56430911212314e-05 1.42107903915579e-05 2.12225762284647e-05 -0.000129657107506514 1.20050413121941e-05 4.67713044437834e-06 -0.00074872450317955 0.000387707216953005 -0.000114161280423355 -0.000284531447385937 -0.00045716706202869 -0.000167652730191344 -0.0056641220661199 0.0155532630171557 -0.00395889113405223 0.000690891264438912 -0.00102881153077611 0.000138202295336287 -0.000279977430098402 -0.000184979082159093 -0.00038861702299888 0.00104332208776428 -0.00426544497684938 0.000865297914140749 0.00830175311998719 -0.000129357685942452 0.000816535243864599 -0.000440078768009151 8.93673464184669e-05 0.000176874912413782 -0.000135587482069449 -0.000253062933777927 -0.000128678054531437 -0.00187014649645632 0.000880010288432824 0.000761934894979011
  67 3110.89220629697 ""  30.1364154722398 0 0 0.00106488555524521 0.000153439259897994 0.000912112398553451 0.017371616581863 -0.00659457694291287 -0.00600965829926488 0.0203028770192765 0.00842231713762612 0.0044322735237459 0.0622765936639892 -0.046825170544803 -0.0291478824579768 -0.0043186006083866 -0.00117421595123251 -0.0126667211561197 -0.162827428291992 -0.0162944795636411 -0.00500025562797867 -0.0444928946235162 0.0927401668745136 0.0759879133439597 -0.207408151109691 -0.0250961635393906 -0.00796590596503161 -0.0207270764862746 -0.00755197719038248 -0.0860284220555801 -0.0154220821673138 -0.068284674169798 0.0432736600029439 0.0470680033035949 0.0782656725730241 -0.0424905104351361 -0.561563563985408 -0.0170606351787471 -0.0253242420915773 -0.227736313387945 0.496373347268284 0.414707796239687 0.00127276621187616 -0.000532397585730711 -0.00138014647729963 8.54711971259025e-06 2.73877282742348e-05 3.89562184759869e-05 -0.000118523320572127 -0.000102244288640456 4.89287303148368e-06 -0.00019178255438564 -6.404550586325e-05 -6.84525535728541e-05 -0.00905656656049771 -0.0093681707339578 0.0180874226718528 -0.00475117226288997 0.0175043620423988 -0.0044765854829365 0.000156007105521995 0.000672975359680214 -5.52655063091077e-05 0.000186378399027117 0.000533176507525057 0.000709962328857833 -0.000125751661226147 0.000292837174444504 -9.69146230393751e-05 0.00223866383930525 -7.16217073970999e-05 0.00020377066221979 -0.000205810812803222 4.79037655215824e-05 3.55524258109816e-05 -0.00179077904596338 -0.00061382320619289 0.00155193201327857 -0.000944447046531521 0.000301839002664325 0.000640213423662738
  68 3130.28258489176 ""  14.7129881848071 0 0 0.00280297453797014 0.000529973370756024 0.00756594300846738 -9.44121550454212e-05 0.00135473580275256 0.000944058126011059 0.0431188843185097 -0.00333112626959203 0.0736314779659283 -0.007515372545898 0.0111404734330237 0.00572119561015783 -0.0254139140199576 -0.00901835124997245 -0.0844354648874394 -0.00774474250408922 -0.00152686844916876 0.000927396502701088 0.00614280252670448 -0.012811479662953 -0.0108717086665035 -0.355754607012411 -0.0485982880644272 -0.000669919041087776 -0.224685469148706 -0.0880565709638258 -0.790474307254409 0.0596462934804564 0.179207831497378 -0.089976176475182 -0.0147909020004811 -0.0340531571526026 0.0151883004039872 0.0563366641020347 0.00316352586281768 0.0026996029477665 0.0489106595165129 -0.104535444477692 -0.0869827594648043 0.0049237867314709 -0.0039674607891081 -0.00327301972310648 -5.65272630140606e-05 2.7370698916629e-05 7.36107073018645e-07 -0.000239327627553346 -0.000193304374059429 -0.000137273041417484 2.83269528717563e-05 -0.000140295776173471 0.000110926968680864 -0.0289245365514455 -0.0303493331906084 0.0571273106424929 -0.0230479860296944 0.0765749494009177 -0.0178075443824439 0.000539825725193712 0.000354323631822777 0.000104750842712917 -0.000207322139009514 -0.000395589104168966 -0.000335983250191838 -0.000580981298974428 0.0022758800326175 -0.000636246429125032 0.000881404661627951 0.000103684059101316 -0.00018678711934918 -0.000327224848692204 0.000346107279352922 -0.000104099126810022 0.000541629895176534 -0.000191430361175872 -0.000253633202579674 0.00130524642293718 -0.00160048272819635 0.00113704376651356
  69 3152.42262957421 ""  9.82311349099277 0 0 0.000372376230767337 0.000222885041722155 0.00126071604713557 0.000444722186627757 0.000122063166103159 4.38559425180836e-06 0.00530385567847093 0.00141258649467613 0.00790693721932414 0.00180114866169033 0.00105723080979858 8.99444164606847e-05 -0.00134558295819317 -0.000933005761416053 -0.00966458698397045 -0.00517443021205986 -0.000458444198990882 2.06590679621827e-05 0.000170397550605628 -0.00043863409761597 -9.76324880389194e-05 -0.0413216911664008 -0.00631398549906346 -0.0011883232260989 -0.0265266563778942 -0.00955686064683265 -0.096799938790342 0.000905515282194216 -0.00061914166629886 0.00254943288121721 -0.0039553528198476 -0.0112770013829772 0.00443211490566551 -0.0229853726804848 -0.00119554470459433 -0.00128269462369638 0.00234700050935951 -0.00529876557047031 -0.00438186624419324 -0.0400739921443202 0.0446994895829806 0.0208865331776598 0.000547224988970438 -0.000444273656634931 -0.000246347927431585 0.00186433561428896 0.00181519812625259 0.000648609060995803 -6.91001768251615e-05 0.00105198276396935 -0.000329189949267061 0.22145771661512 0.229694345532029 -0.425598937880212 0.223413650566463 -0.751892262099743 0.177498128488384 -0.0010341229288438 -0.00772156830663069 0.000422809881165724 -0.000502380459296609 -0.0012116041438871 -0.00215338520186 0.0027142328154462 -0.0133622218698525 0.00443716855302276 -0.00249469405402111 -0.000485101568385211 0.00112945060029854 0.000847098146501452 -0.00104537430888818 -0.000294911139541234 -0.00531644271053592 0.000220017499644942 -0.0027127854333675 0.000644954989681531 0.00254239346960159 -0.00137878361746093
  70 3254.52534842115 ""  5.34625139840299 0 0 -2.12579162589843e-05 0.000102420916446208 0.000255673151172484 0.000158659857666672 9.57279656559932e-05 5.94159515349797e-05 9.72741308699764e-05 -0.000477063513581031 0.00149140077664276 0.0012420368041672 9.36982857834181e-05 5.53847179170432e-05 0.000286559330027613 -0.000148042954257589 -0.000659886706015648 -0.00123109181324345 -8.32806513644334e-05 -0.000275859057156871 0.00013564127530854 -0.000454346677707124 -0.000146914257195799 0.000659607859323691 0.000682010570680326 -0.000177898365372831 -0.00373296736871606 -0.00198074872662128 -0.0136416151685161 0.00200911732051758 0.00786465878516398 -0.0051291015450994 -0.00242401783587237 -0.0049820606667748 0.00164654554509295 -0.0167593775359394 -0.000812560538775141 -0.00124716419789685 0.000319309241898355 -0.00155950105092514 -0.00113943398161891 -0.016761364787526 -0.0672871465308616 0.062984980475992 6.26062798794798e-05 0.000426370370821183 -0.000516757475846591 0.000850723684792336 -0.00239630015137624 0.0013508363340618 0.000434300683371793 -0.000244262773579435 -0.00027568874304364 0.342957631446219 0.316154968609005 -0.63901285563235 -0.15148220649977 0.477408809770547 -0.0974356147003749 -0.00541273305745048 0.0158266188173611 -0.00434542883927487 0.000209460387255639 0.000787540214158663 0.00126990204284168 0.000133078744625124 0.00630148444435029 -0.0028043612502944 -0.00300954671551205 0.000548095145498579 0.00024961071696963 0.000306166099328321 0.00193961825400782 -0.00152452853664062 0.00556383750571241 -0.0025122957805087 0.00372246011047994 -0.00677872160260013 -0.0119352958265343 0.00358927265056182
  71 3472.08644138643 ""  6.81545853034699 0 0 -0.000801763436312508 -0.000665319762483797 -0.00131988056857392 -0.000242480739182351 0.000167468543917301 0.000300187898883342 -0.000148415442706293 0.000159644502445802 0.000178528614179323 -5.56678665363687e-05 6.50897585545075e-06 -3.95341537717287e-07 0.00183244209817362 -0.00124033384577041 0.00975220127476276 -0.00144473132358828 -0.000565065120628914 0.000663950294807334 0.00104484060941324 0.000180796161932859 -0.00193758388841739 -2.57218485208566e-05 2.72904980021719e-05 -0.000156584693356255 -0.000201978412913521 0.000241587483661922 -0.00022984833181416 4.8774133711281e-05 7.18254709089048e-05 -0.000180309504712213 -6.52268041294556e-05 -0.000396658442925344 0.000189338987277794 6.27587923579166e-05 0.000221801871549841 0.000356931550667625 0.000200763532485658 -0.000202632901901758 -0.000193346519264019 -0.00080394835467392 -0.000485355138633988 -0.000898380858923156 0.000283843673049932 -2.53969481332096e-05 1.61161446717525e-05 -0.000498083934984901 0.000711091697360652 2.91236983337224e-05 2.61481298000097e-06 -8.7341801502328e-05 3.23493211210709e-05 0.00059188016649677 -0.000374768195108819 0.00464369297437809 0.00128552901457359 -0.000345695963738187 0.00146521689429122 0.000376754621500385 -0.0057377445290771 7.50050775679627e-05 8.57414589418584e-05 -0.000397578689340757 0.000124098289969446 -0.000152288074420028 0.000938314136792583 0.000336159616295118 0.00140961302581522 0.000449884126342029 -0.000142570617169882 0.0375682840420595 -0.0216985803222483 -0.035857426434914 -0.360369042839302 0.663329297567799 0.0194575380919526 -0.140836247940992 -0.352007950779477 0.483721200079672
  72 3541.44350595097 ""  18.8795943291462 0 0 -0.000608981322040573 0.000206229389868283 -0.000471434569631573 -3.42126424860013e-05 -0.00042301111033109 -8.29350515594701e-05 0.000155780912908803 -0.000224418531569681 -0.000183381181089234 -2.71894335528091e-05 -6.32279588273188e-05 8.78995543096908e-05 0.0027206659807184 -7.02045449724811e-05 0.00887900404636905 -6.93407241476474e-05 9.99739600443132e-05 -0.000285084252662689 -0.00101595941764198 0.000397430221233761 0.00165481093654072 0.000443776607269941 -0.000202654930546619 0.000145826180482032 3.12268760952872e-05 0.000297067787565386 0.000476472178961172 0.000723695451699738 0.000113427479185337 -0.000368587111738072 0.000309009001295945 0.000470074060139196 -0.000165589506343693 0.000376974230754505 -0.00031722340939981 0.000240240604912261 3.12019764532985e-05 4.93726455817956e-05 -1.4609746861465e-05 -6.87892874642666e-05 0.000952554614098856 -0.000559388532979311 -3.58404281238944e-05 3.92507013519398e-05 1.12946184609436e-05 9.78003191109699e-05 -0.000510812006385342 -1.43928459071546e-05 1.11001568545829e-06 -5.3475021610568e-05 7.80647768907177e-05 -0.00217310937477363 -0.00235416860784683 0.00832139700061111 0.00185139280161658 -0.0108768883078958 0.00126899615313546 0.000467524510213206 0.00394214280109693 -0.000206110043310315 0.000405438168294096 -0.000773327875250506 -0.000229602129562119 -0.000333502568156451 0.0018071634668945 -9.94398546662512e-05 0.000287167823585828 0.000218446153879507 -0.000282644827692241 -0.0077316482416557 0.066652805511774 -0.0403663344002612 0.29120798501408 -0.520520209523956 -0.043364351777691 -0.181500466442676 -0.397617680057912 0.598354087748122
  :::
 } 
 m_exists[72] { 
  s_m_exists
  :::
  1 11111111111111111111111111111111111111111111111111111111111111111111111111111111111 
  2 11111111111111111111111111111111111111111111111111111111111111111111111111111111111 
  3 11111111111111111111111111111111111111111111111111111111111111111111111111111111111 
  4 11111111111111111111111111111111111111111111111111111111111111111111111111111111111 
  5 11111111111111111111111111111111111111111111111111111111111111111111111111111111111 
  6 11111111111111111111111111111111111111111111111111111111111111111111111111111111111 
  7 11111111111111111111111111111111111111111111111111111111111111111111111111111111111 
  8 11111111111111111111111111111111111111111111111111111111111111111111111111111111111 
  9 11111111111111111111111111111111111111111111111111111111111111111111111111111111111 
  10 11111111111111111111111111111111111111111111111111111111111111111111111111111111111 
  11 11111111111111111111111111111111111111111111111111111111111111111111111111111111111 
  12 11111111111111111111111111111111111111111111111111111111111111111111111111111111111 
  13 11111111111111111111111111111111111111111111111111111111111111111111111111111111111 
  14 11111111111111111111111111111111111111111111111111111111111111111111111111111111111 
  15 11111111111111111111111111111111111111111111111111111111111111111111111111111111111 
  16 11111111111111111111111111111111111111111111111111111111111111111111111111111111111 
  17 11111111111111111111111111111111111111111111111111111111111111111111111111111111111 
  18 11111111111111111111111111111111111111111111111111111111111111111111111111111111111 
  19 11111111111111111111111111111111111111111111111111111111111111111111111111111111111 
  20 11111111111111111111111111111111111111111111111111111111111111111111111111111111111 
  21 11111111111111111111111111111111111111111111111111111111111111111111111111111111111 
  22 11111111111111111111111111111111111111111111111111111111111111111111111111111111111 
  23 11111111111111111111111111111111111111111111111111111111111111111111111111111111111 
  24 11111111111111111111111111111111111111111111111111111111111111111111111111111111111 
  25 11111111111111111111111111111111111111111111111111111111111111111111111111111111111 
  26 11111111111111111111111111111111111111111111111111111111111111111111111111111111111 
  27 11111111111111111111111111111111111111111111111111111111111111111111111111111111111 
  28 11111111111111111111111111111111111111111111111111111111111111111111111111111111111 
  29 11111111111111111111111111111111111111111111111111111111111111111111111111111111111 
  30 11111111111111111111111111111111111111111111111111111111111111111111111111111111111 
  31 11111111111111111111111111111111111111111111111111111111111111111111111111111111111 
  32 11111111111111111111111111111111111111111111111111111111111111111111111111111111111 
  33 11111111111111111111111111111111111111111111111111111111111111111111111111111111111 
  34 11111111111111111111111111111111111111111111111111111111111111111111111111111111111 
  35 11111111111111111111111111111111111111111111111111111111111111111111111111111111111 
  36 11111111111111111111111111111111111111111111111111111111111111111111111111111111111 
  37 11111111111111111111111111111111111111111111111111111111111111111111111111111111111 
  38 11111111111111111111111111111111111111111111111111111111111111111111111111111111111 
  39 11111111111111111111111111111111111111111111111111111111111111111111111111111111111 
  40 11111111111111111111111111111111111111111111111111111111111111111111111111111111111 
  41 11111111111111111111111111111111111111111111111111111111111111111111111111111111111 
  42 11111111111111111111111111111111111111111111111111111111111111111111111111111111111 
  43 11111111111111111111111111111111111111111111111111111111111111111111111111111111111 
  44 11111111111111111111111111111111111111111111111111111111111111111111111111111111111 
  45 11111111111111111111111111111111111111111111111111111111111111111111111111111111111 
  46 11111111111111111111111111111111111111111111111111111111111111111111111111111111111 
  47 11111111111111111111111111111111111111111111111111111111111111111111111111111111111 
  48 11111111111111111111111111111111111111111111111111111111111111111111111111111111111 
  49 11111111111111111111111111111111111111111111111111111111111111111111111111111111111 
  50 11111111111111111111111111111111111111111111111111111111111111111111111111111111111 
  51 11111111111111111111111111111111111111111111111111111111111111111111111111111111111 
  52 11111111111111111111111111111111111111111111111111111111111111111111111111111111111 
  53 11111111111111111111111111111111111111111111111111111111111111111111111111111111111 
  54 11111111111111111111111111111111111111111111111111111111111111111111111111111111111 
  55 11111111111111111111111111111111111111111111111111111111111111111111111111111111111 
  56 11111111111111111111111111111111111111111111111111111111111111111111111111111111111 
  57 11111111111111111111111111111111111111111111111111111111111111111111111111111111111 
  58 11111111111111111111111111111111111111111111111111111111111111111111111111111111111 
  59 11111111111111111111111111111111111111111111111111111111111111111111111111111111111 
  60 11111111111111111111111111111111111111111111111111111111111111111111111111111111111 
  61 11111111111111111111111111111111111111111111111111111111111111111111111111111111111 
  62 11111111111111111111111111111111111111111111111111111111111111111111111111111111111 
  63 11111111111111111111111111111111111111111111111111111111111111111111111111111111111 
  64 11111111111111111111111111111111111111111111111111111111111111111111111111111111111 
  65 11111111111111111111111111111111111111111111111111111111111111111111111111111111111 
  66 11111111111111111111111111111111111111111111111111111111111111111111111111111111111 
  67 11111111111111111111111111111111111111111111111111111111111111111111111111111111111 
  68 11111111111111111111111111111111111111111111111111111111111111111111111111111111111 
  69 11111111111111111111111111111111111111111111111111111111111111111111111111111111111 
  70 11111111111111111111111111111111111111111111111111111111111111111111111111111111111 
  71 11111111111111111111111111111111111111111111111111111111111111111111111111111111111 
  72 11111111111111111111111111111111111111111111111111111111111111111111111111111111111 
  :::
 } 
} 
