# Supplementary material for: Cut-off Scale and Complex Formation in Density Functional Theory Computations of Epoxy-Amine Reactivity
Source: ACS Omega. 2021 Oct 25;6(44):29424–31. doi: 10.1021/acsomega.1c03229 (PMC8587129; doi:10.1021/acsomega.1c03229)
Supplement: Supplementary file 1 — ao1c03229_si_001.zip [file ao1c03229_si_001.zip › Final_structures/Primary/A2E1_A1E2_B3LYP-D3_CC-PVTZ-F_canonical/Amine_frag2_transition_state_1-2_isomer7.vib]

{ 
 s_m_m2io_version
 :::
 2.0.0 
} 

f_m_table { 
 i_j_atom_total
 :::
 26
 m_column[83] { 
  s_m_data_name
  s_m_column_name
  i_m_width
  b_m_visible
  s_m_units
  :::
  1 r_j_Frequency  "Frequency"  10 1 "" 
  2 s_j_Symmetry  "Symmetry"  10 0 "" 
  3 r_j_Intensity  "Intensity"  10 1 "" 
  4 r_j_Raman_Act  "Raman Act"  10 0 "" 
  5 r_j_Raman_Int  "Raman Int"  10 0 "" 
  6 r_j_x1  "x1"  10 0 "" 
  7 r_j_y1  "y1"  10 0 "" 
  8 r_j_z1  "z1"  10 0 "" 
  9 r_j_x2  "x2"  10 0 "" 
  10 r_j_y2  "y2"  10 0 "" 
  11 r_j_z2  "z2"  10 0 "" 
  12 r_j_x3  "x3"  10 0 "" 
  13 r_j_y3  "y3"  10 0 "" 
  14 r_j_z3  "z3"  10 0 "" 
  15 r_j_x4  "x4"  10 0 "" 
  16 r_j_y4  "y4"  10 0 "" 
  17 r_j_z4  "z4"  10 0 "" 
  18 r_j_x5  "x5"  10 0 "" 
  19 r_j_y5  "y5"  10 0 "" 
  20 r_j_z5  "z5"  10 0 "" 
  21 r_j_x6  "x6"  10 0 "" 
  22 r_j_y6  "y6"  10 0 "" 
  23 r_j_z6  "z6"  10 0 "" 
  24 r_j_x7  "x7"  10 0 "" 
  25 r_j_y7  "y7"  10 0 "" 
  26 r_j_z7  "z7"  10 0 "" 
  27 r_j_x8  "x8"  10 0 "" 
  28 r_j_y8  "y8"  10 0 "" 
  29 r_j_z8  "z8"  10 0 "" 
  30 r_j_x9  "x9"  10 0 "" 
  31 r_j_y9  "y9"  10 0 "" 
  32 r_j_z9  "z9"  10 0 "" 
  33 r_j_x10  "x10"  10 0 "" 
  34 r_j_y10  "y10"  10 0 "" 
  35 r_j_z10  "z10"  10 0 "" 
  36 r_j_x11  "x11"  10 0 "" 
  37 r_j_y11  "y11"  10 0 "" 
  38 r_j_z11  "z11"  10 0 "" 
  39 r_j_x12  "x12"  10 0 "" 
  40 r_j_y12  "y12"  10 0 "" 
  41 r_j_z12  "z12"  10 0 "" 
  42 r_j_x13  "x13"  10 0 "" 
  43 r_j_y13  "y13"  10 0 "" 
  44 r_j_z13  "z13"  10 0 "" 
  45 r_j_x14  "x14"  10 0 "" 
  46 r_j_y14  "y14"  10 0 "" 
  47 r_j_z14  "z14"  10 0 "" 
  48 r_j_x15  "x15"  10 0 "" 
  49 r_j_y15  "y15"  10 0 "" 
  50 r_j_z15  "z15"  10 0 "" 
  51 r_j_x16  "x16"  10 0 "" 
  52 r_j_y16  "y16"  10 0 "" 
  53 r_j_z16  "z16"  10 0 "" 
  54 r_j_x17  "x17"  10 0 "" 
  55 r_j_y17  "y17"  10 0 "" 
  56 r_j_z17  "z17"  10 0 "" 
  57 r_j_x18  "x18"  10 0 "" 
  58 r_j_y18  "y18"  10 0 "" 
  59 r_j_z18  "z18"  10 0 "" 
  60 r_j_x19  "x19"  10 0 "" 
  61 r_j_y19  "y19"  10 0 "" 
  62 r_j_z19  "z19"  10 0 "" 
  63 r_j_x20  "x20"  10 0 "" 
  64 r_j_y20  "y20"  10 0 "" 
  65 r_j_z20  "z20"  10 0 "" 
  66 r_j_x21  "x21"  10 0 "" 
  67 r_j_y21  "y21"  10 0 "" 
  68 r_j_z21  "z21"  10 0 "" 
  69 r_j_x22  "x22"  10 0 "" 
  70 r_j_y22  "y22"  10 0 "" 
  71 r_j_z22  "z22"  10 0 "" 
  72 r_j_x23  "x23"  10 0 "" 
  73 r_j_y23  "y23"  10 0 "" 
  74 r_j_z23  "z23"  10 0 "" 
  75 r_j_x24  "x24"  10 0 "" 
  76 r_j_y24  "y24"  10 0 "" 
  77 r_j_z24  "z24"  10 0 "" 
  78 r_j_x25  "x25"  10 0 "" 
  79 r_j_y25  "y25"  10 0 "" 
  80 r_j_z25  "z25"  10 0 "" 
  81 r_j_x26  "x26"  10 0 "" 
  82 r_j_y26  "y26"  10 0 "" 
  83 r_j_z26  "z26"  10 0 "" 
  :::
 } 
 m_row[72] { 
  r_j_Frequency
  s_j_Symmetry
  r_j_Intensity
  r_j_Raman_Act
  r_j_Raman_Int
  r_j_x1
  r_j_y1
  r_j_z1
  r_j_x2
  r_j_y2
  r_j_z2
  r_j_x3
  r_j_y3
  r_j_z3
  r_j_x4
  r_j_y4
  r_j_z4
  r_j_x5
  r_j_y5
  r_j_z5
  r_j_x6
  r_j_y6
  r_j_z6
  r_j_x7
  r_j_y7
  r_j_z7
  r_j_x8
  r_j_y8
  r_j_z8
  r_j_x9
  r_j_y9
  r_j_z9
  r_j_x10
  r_j_y10
  r_j_z10
  r_j_x11
  r_j_y11
  r_j_z11
  r_j_x12
  r_j_y12
  r_j_z12
  r_j_x13
  r_j_y13
  r_j_z13
  r_j_x14
  r_j_y14
  r_j_z14
  r_j_x15
  r_j_y15
  r_j_z15
  r_j_x16
  r_j_y16
  r_j_z16
  r_j_x17
  r_j_y17
  r_j_z17
  r_j_x18
  r_j_y18
  r_j_z18
  r_j_x19
  r_j_y19
  r_j_z19
  r_j_x20
  r_j_y20
  r_j_z20
  r_j_x21
  r_j_y21
  r_j_z21
  r_j_x22
  r_j_y22
  r_j_z22
  r_j_x23
  r_j_y23
  r_j_z23
  r_j_x24
  r_j_y24
  r_j_z24
  r_j_x25
  r_j_y25
  r_j_z25
  r_j_x26
  r_j_y26
  r_j_z26
  :::
  1 -352.506423431502 ""  628.132309913534 0 0 0.00870049494391937 0.0309524329531356 -0.00581480518732266 0.0354806959919072 0.0164930296074302 0.00777639434280148 0.00452057060210182 0.0102068102208155 0.00456176212843844 0.0268184801644143 0.00795930991943733 0.0100723816872953 0.00175236948284389 0.0252708001874151 -0.00530927733173567 0.0326727835944394 0.0176150553321282 0.00324955612699988 0.0353486747661957 0.0178469724183295 0.00771877328659021 0.00550228798406406 -0.00771159554622066 0.000948579169245641 0.00898954324917648 0.00212657261576479 0.00112421185676439 -0.0165140565304525 0.0173909017199972 0.00795771481479784 0.0389081263856033 0.00469214885998665 0.0156193331790729 0.0254918627474292 0.000919082725096373 0.0131069006618974 0.0198138496328041 0.00422385679969891 0.00886622539783625 -0.137682606690835 -0.1885477863353 0.00613395802047065 0.0531236448793738 -0.0119256253180611 0.00428793869927876 -0.0473914108097074 0.0398240447659645 -0.00523788441975667 -0.0273131080275611 -0.000189095989294016 0.00793492303988535 -0.0756109125067204 -0.0704009646924447 -0.0297836381246298 -0.0580940926357234 -0.0487915407295506 0.0141177600428577 -0.0717580908200823 -0.0195077112592989 0.00161702429482987 -0.0300817345647784 -0.00672243918778047 0.00572789953698402 0.00051815850798954 -0.000601754089410964 -0.00521007392861256 -0.0271735039530371 -0.00163116852859059 0.0368715669205322 0.0568095328052553 0.0806889894859304 -0.0277939343137059 0.0709260515749405 0.0682869173387217 -0.0291221610278285 0.0365168786370678 0.0569958820755334 -0.032126148501552
  2 24.3560379763951 ""  0.370818160565292 0 0 0.0250490112687198 -0.00703997019023991 0.0028850290105553 0.00664723796499156 -0.00292447706179442 0.0480266186227279 -0.00812393163170592 0.0529676935598697 -0.0891294219967069 0.0477050153498827 -0.0161509664039867 -0.031955674010178 0.0880270419833616 -0.0583473353377413 -0.0168607042372367 0.0319571792418348 -0.0450938116909595 0.126415067044583 -0.0647979061958085 0.0519733212513155 0.0679014509403934 0.0125175962218974 0.0500816150849857 -0.146140551347289 -0.0686995368113178 0.106710911262821 -0.0705374310466554 0.00777431902292131 0.0478861383295854 -0.120988057579806 0.0342519964997778 -0.0172421142014629 0.011862696203335 0.0203362957196548 0.0330556235955458 -0.111101218439668 0.120535252302334 -0.0748158621318769 -0.0571527892123047 0.00494746580285689 -0.00971341978866095 0.0906055801542392 0.00858310159037519 -0.017690697629301 0.0316644589253361 0.00535227542524101 -0.0233787461164352 -0.0207449450921267 -0.0855804522632706 0.0258459793885581 -0.107484903840357 0.0690556416536362 -0.044276675163377 0.142701332943364 -0.0558876886565505 0.0410274152007279 0.1335944949978 0.0716580307585742 -0.0760623927789694 -0.0678509046256228 -0.0876807488132051 0.0200876196913471 -0.149148792678171 -0.150349396989837 0.0806917316291384 -0.0631377195447648 -0.0857809519573308 0.0129107239241916 -0.177305832602055 -0.000218072599696578 -0.00525284367456091 0.0776538207605589 -0.0536339539275893 0.00584662828061128 0.0847171107339484 0.0251942931534346 -0.0141308729038706 0.115073472173867
  3 47.4679471810166 ""  7.98023877854737 0 0 0.00316362988969202 0.0179463503163709 0.0572862342592769 0.0284351767818336 0.0147900341816121 -0.0314293034005303 -0.0303322540082482 -0.0406189184086091 0.0839820898080849 0.0656882743141332 0.0316048150152978 -0.109544833976511 0.0171903805538781 0.0684499449676342 0.0787377194438815 0.0635646476966043 0.0503018929792693 -0.0234627816649801 -0.0171129826989472 -0.0333618080937207 -0.0536635768581602 -0.0199217003503434 -0.0255890190836943 0.0573765011310466 -0.0571789376808707 -0.100445066159185 0.0602025473278702 -0.0374065147170895 -0.039538895630336 0.153874256325742 0.0778746497328964 0.0342638930040143 -0.164787551204322 0.0316343578002224 0.0049886741960788 -0.133405556059981 0.117041131003131 0.0701563250021326 -0.0914600318096563 -0.00554642649343744 0.0140070991535546 0.0181222300201731 -0.0034991252060577 -0.00283379823716059 -0.104068492215235 -0.0056458647782378 0.00806150644685203 -0.0188316085851979 -0.041941632521624 -0.0639569811625197 0.0192745762313703 0.015118162319195 0.0509530264513064 0.00505753249674028 -0.024351517154278 -0.0224164677941617 0.0129334397351356 0.0203629635128587 0.0661454656943686 -0.00338267759421513 -0.0364181853917464 -0.0545790858973423 0.0944701971232179 -0.0720557599232741 -0.126317899486714 0.0111758424727646 -0.0427235849013758 -0.0659650473170306 -0.0228451710519993 -0.00833552410517293 0.0232983936792969 0.0881960391078068 -0.0290719940453451 0.0574455968180607 0.100006380424266 0.000242105646568971 0.00306743689378185 0.120833303860041
  4 90.249543090494 ""  4.34231686740662 0 0 0.0152010281464582 -0.0302802312896851 0.0273475488538918 -0.0668070140474065 -0.00336974863966256 0.0665226896837771 0.0726420567833784 0.0281238274136803 0.024944019511827 -0.00351854529387435 0.0580906197017161 -0.0748418209413956 0.0151535572095121 -0.0546067041348753 0.01725960734446 -0.0533675470138483 -0.0885128056517159 0.175345160083574 -0.200705068895725 0.0588780271375773 0.0863921232743595 0.0492425233126522 0.00305294271908857 0.0856983734081127 0.135789354517427 0.0893116151606307 0.0504116756280466 0.0708297950565358 0.0305216597692053 -0.0600119015264996 -0.0945650899814468 0.0738174808996402 0.00326742595290547 -0.0229562176657635 0.195914872037006 -0.218088755886767 0.156645585390378 -0.0475725777873722 -0.119686160470088 -0.0135623964125922 -0.0695232830128998 -0.011401077879481 -0.0810086081966185 0.026656082524008 -0.0240902192210963 -0.005096834061488 0.0198756258140149 -0.00568512289886395 0.0529507834235396 0.0366045475330383 0.0118655034260777 -0.0339563267148312 -0.0722311815324124 -0.0194628745696967 -0.0201232484534368 -0.0858884316719565 -0.0149482853571789 0.014260908963181 0.0548775633689622 0.00266175247617417 0.110116143281781 0.0280094348801745 0.0276377777729257 0.0419769693068881 0.000313230776853309 0.00442495714367215 0.0461456286902705 0.0978772979596343 0.0171536990207214 0.0286939269696127 -0.0733741976020429 -0.00540511340246208 0.0495335685366807 -0.0860337481435809 -0.0106517909752757 0.00607956894547184 -0.071867280524728 -0.0313833099949055
  5 106.530643223854 ""  5.22775716460306 0 0 0.0535130322319715 -0.0180359585679049 -0.0215041061441764 0.0224104911973031 -0.00222103684929111 -0.0670419728900717 0.0237208636542649 -6.09083597664696e-05 -0.068763025699398 -0.0497932772614949 0.0708222148301056 0.0625532009566697 0.122255120059292 -0.010401459515845 -0.0163109439259016 -0.038460069338369 0.0239160044037496 -0.174694221218076 0.108774951400407 -0.0679154906015259 -0.0905256282162143 0.0644041020466652 0.079831444753109 -0.168090292926304 -0.101653536507196 -0.0357464136224333 -0.0864332371514342 0.0831936018058368 -0.0259064450898962 0.00602366534213798 -0.0395149239551435 0.0817551431342484 -0.0651097351262473 0.00557944145851136 -0.0332769569129462 0.225727144681455 -0.172541805492655 0.221670583676511 0.128120161349674 -0.00514474880823807 -0.05306189959314 0.0575923344933502 -0.0679288404154458 0.0240288293564217 -0.0545756583370925 0.00271810257493558 0.0230182209842423 0.00519288454011877 0.00309998569839256 0.00133344324487961 0.0228703023592029 0.00464304872360575 -0.058895717514811 0.0663569706002993 -0.0361680728688859 -0.0567735806134935 0.0690651334042079 0.0593641155875691 0.0816248311830012 0.00942493106772186 0.0727581270003794 -0.00284189689592585 0.0885822184901604 -0.0595332490443852 -0.0723052409248874 0.024178404273054 -0.00537762402258375 0.0642163825939115 -0.0336201253513307 0.0282919705740892 -0.0519292116471072 0.0598061393979538 -0.0329245921086896 -0.0446417557406154 0.0662012511056295 0.0485968466200932 -0.0636400612980478 0.0946488511349018
  6 164.214060543711 ""  7.75675112629042 0 0 0.0167054200167716 0.00319180636080694 -0.037900656257247 0.00779417305040885 0.00346954253958739 -0.00886669329889568 0.0694852280828025 0.012100532687602 0.00233292610069909 0.00333241767444039 -0.0162739084660474 0.005580455984872 -0.021415443006091 0.00295897142334932 -0.0392467942963652 0.00314059412493343 -0.0109728255744562 0.000614356645072563 0.0158863956712098 0.0265828542603051 0.00139961118283531 0.021281276452945 -0.0676904551104825 0.123860138093321 0.214535324866305 0.0746727314558982 0.031242650274191 0.0184544043071285 0.0347848935800336 -0.10604647019988 -0.0192332442647697 -0.0188134075516977 0.0842024571545112 0.0146793577497531 0.0422582589649178 -0.0282721546578175 0.0094338943773973 -0.0901960910503318 -0.0273552139916422 -0.00214395281789792 0.0564378862178668 0.0868513141984897 -0.00430492168699681 0.0112677861305239 -0.0300700160601851 -0.0169705356245503 0.0164056195271359 0.0289303839915587 -0.10374355214175 -0.0662126654428739 0.0492413001102769 0.000229140797339108 -0.0381650879905565 0.147918899955331 -0.0251375429200195 0.129298621876603 0.124075948789261 0.0208197420748649 0.0596566796007281 0.0312132412024935 -0.0274225468124574 -0.0599237574770541 0.194950467931672 -0.232201254926537 -0.197629510234969 0.0576693668201542 -0.113147497080362 -0.0151415061115464 -0.0939512086136539 0.0277273645456706 -0.00788731394686767 -0.0864023938869847 0.0725819820963054 -0.143513158433605 -0.131149141360094 0.0346938836554408 0.0940177990273891 -0.195661089267157
  7 216.253276482444 ""  14.371150502258 0 0 0.0463893843295198 -0.0394526931690982 0.01374661272869 0.0186033118033329 -0.0264212940579715 0.0206852891251326 0.0618635863311498 0.00274972541277814 -0.0161191624112481 0.0220595502741291 0.0577385414421776 -0.00327983426090319 0.0460268732811173 -0.0683785069525806 0.000778883943622047 0.00668665189370265 -0.0380792150635123 0.0178914231184353 -0.00671553831729731 -0.0398111467918846 0.0135276540744132 0.0195723939560409 -0.122123821558245 0.0844538043735104 0.196982879666943 0.127344326633261 0.0365448643316653 -0.0126719567364959 0.03625086840165 -0.179177760000521 0.0655156292987824 0.072659214069242 -0.248998067527507 0.00292055664171097 -0.108788190367635 0.111314218155826 -0.0015400434849366 0.291190698134438 0.100375884990923 -0.0279180357185741 0.0577326254704609 -0.0705827982173815 -0.0141001043741719 -0.00914249097043816 0.0322336364983559 -0.0629264169198455 -0.0147072012820673 0.00369717396017884 -0.069656855960537 -0.0200777192469344 0.00580731964634248 -0.0713974039406349 0.0806286000093915 -0.107316810221665 -0.0139317395792094 -0.0250135765534646 -0.105708551566278 -0.117839495738999 -0.046021598429282 0.00961946916273376 -0.284132451963653 0.00290904655657105 -0.118919796162269 0.102151798742757 0.139906027246785 -0.0109904077569896 -0.0426481415667532 -0.228330098649247 0.147314331852914 0.0275628250125298 -0.0124905724542462 0.0146332378359446 0.0364627279857909 0.0525383325346201 0.0331450477671084 0.0533148796846185 -0.0173421458260665 0.0495099593918771
  8 227.92771268403 ""  3.0216921712527 0 0 -0.0376199371170796 0.0214993415261706 0.0140518988594567 -0.0150712781311846 0.012034292371482 0.0117830204124921 -0.0266495404656383 0.0438316854005695 0.00166495881297543 0.0057678992025277 -0.0395364711829577 -0.0229004731343334 -0.0421600898712003 0.00866125579733831 0.00861001231534199 0.0168313967617788 0.0427124420595108 0.0205619527517009 -0.0182752208067416 -0.00176887940948901 0.00577378430043881 -0.101918424136479 -0.201704185168118 0.172278992771973 0.218102264361003 0.228991192739577 0.0808148046138506 -0.184982439902313 0.113912851012024 -0.25448860643844 0.203275241529383 -0.0586495579079458 -0.333674998006309 -0.0840059508827078 -0.355356753001217 0.12253056294337 -0.081356653298912 0.255995901235136 0.10789425617374 0.0148665359793886 -0.0397279211087834 0.0307195213415621 -0.00404286882756903 -0.007721808891944 -0.0106825031937956 0.0319796630966608 -0.00813860118960748 -0.00477715084650969 0.0506909402811936 0.0115319912286867 -0.0117636605337717 0.034356737456624 -0.0477334209918964 0.0457663453492828 0.0100920525719511 -0.00360804987392301 0.0455521337515317 0.0609247277064495 0.00434509214204736 -0.00989883098138317 0.213231610778082 -0.00826420196341842 0.0639815328572966 -0.0682658609445097 -0.0962389652535653 0.000908522678796137 0.030258697768517 0.172189642520263 -0.103920308685521 -0.0256612844894461 0.00521674209559385 7.66235019377215e-05 -0.0231256033372497 -0.0224290905385474 -0.00834083591542759 -0.0476109589393717 0.00121961831938605 -0.0194626737042355
  9 254.469571874476 ""  8.21778570295762 0 0 -0.00178467132164064 0.0649041309210281 -0.0121087511046096 0.0387512000875835 0.0561511923377969 -0.0698092317073287 0.0354736109358546 0.0640036864847459 0.0283350275458501 0.0164587228949509 -0.0608135540241657 0.0114403852717329 0.0207833641981988 0.109514482454035 0.00684451051905011 0.0525831639209481 0.127934610282901 -0.130129798670649 0.130025594232247 0.0104445545385758 -0.0839504565191756 -0.0122354964356751 -0.0211684607891138 0.146910542963746 0.180025900633529 0.126492290154648 0.057485363349971 -0.0179276597254483 0.0882993850596793 -0.0790899881380847 0.0326167777555494 -0.0855878125954892 0.19960091629545 0.0337290186743203 0.0169846847579237 -0.0296969276171343 -0.0397744464442226 -0.225397680624017 -0.0626549518259073 0.00773431599297061 -0.0334067649636497 0.0249449875866374 -0.091134540908948 -0.0186312000888013 -0.0166230549368459 -0.00669775266624345 -0.0361573259820633 -0.00297209808584068 0.0227797179259703 -0.0120938188234261 -0.00366550095325229 0.0270027844144346 -0.043942980306103 0.0390030741671942 -0.015164042025883 -0.037003474598858 0.0344779345965987 0.0253015661524687 -0.00778918131069451 -0.00545365495796857 -0.18711948497081 0.00609211065531415 -0.157587400433712 0.217802032567995 0.169851980633104 -0.0221287559157976 0.0498434604082005 -0.207811434705675 0.171517035878952 -0.0207837732856772 -0.0130365803221236 0.0279983507629875 -0.0728301954576754 -0.0207140042982022 0.0289158252015211 -0.0315939206583043 -0.0364562039161298 0.0445392057479329
  10 258.676678524553 ""  18.7173948169488 0 0 -0.0217977419806546 -0.0312067776757205 -0.00390896933507331 -0.0480162196271547 -0.030531616048545 0.0130763847627506 -0.0364216709733629 -0.0375271775930407 -0.015161018798804 -0.0455151268532329 -0.000865181789531926 -0.0138654710802331 -0.0230932367510382 -0.0434994145477294 -0.00824652773804416 -0.055892172855031 -0.06145132497602 0.0368078475240484 -0.0833606890240265 -0.0124600788427844 0.0188241936952556 -0.0476011837025383 -0.100238321449274 0.00746709075583053 0.0055663910989997 -0.00354065552667699 -0.000860730008708318 -0.0826181267471225 -0.0179806752528574 -0.06008479538651 -0.0437737350949177 0.00365667771197434 -0.0603766567880963 -0.0541962702015714 -0.024799850642297 -0.00619273105527559 -0.0305921938440401 0.0388395929779256 0.00421146348801491 0.0127141558298639 -0.0204207471568181 0.0875002980266044 0.0697128900005067 0.044719386307917 -0.0662112493548114 0.0567401543012091 0.0665610507075214 -0.000954333748403173 0.0134279986592937 0.0162864490518728 0.0180104415866372 0.0506570295565083 -0.0592981754968842 0.133548406620948 -0.0228857357807373 0.064030052691263 0.131093496235903 0.0960929757020433 0.103847176963927 0.00268471983385327 -0.307865212790248 0.0549653969815053 -0.127387219358997 0.249849814103752 0.232245200659093 -0.0063880359988782 0.0538601045632206 -0.296175103286864 0.203365231368409 -0.000342890311001006 -0.00678987108033212 -0.00986444555696714 0.0116463391035294 -0.0798308405269297 -0.0322689714689815 0.00258083038383429 0.0352371514397926 -0.0567927592982562
  11 277.625143894075 ""  8.98720512179489 0 0 0.0120957981123038 -0.0296803676789901 -0.0105529260908852 0.00257877858275044 -0.0270383209785847 -0.0527996845064878 -0.0154345420273883 -0.0530307528618275 -0.0166983556164517 -0.0421959863719758 0.0393950543376551 0.0140759489035651 0.0417361723623145 -0.0177539241585034 -0.0044651301045939 -0.037778531876877 -0.0171477333555823 -0.116008937620509 0.0387690718703243 -0.0702578844567586 -0.0692347858932678 -0.10134599519213 -0.33618282399688 0.188117772065473 0.275629614485647 0.124416850967023 0.0618992411547473 -0.223271912911456 0.0359793212552878 -0.273944657864618 -0.202169152387333 0.0578637296826051 0.238060173655969 0.0465285680618409 0.264962454072741 -0.0578951844326901 -0.0116191600990952 -0.162854084697797 -0.0756621429543392 -0.00844012956245666 0.00180225169116599 -0.0176661936445909 0.0557907509993026 0.00517855991320364 0.00590374171281192 0.00629811147958934 0.017592596240817 0.00151616400549779 -0.000227340799226251 0.0207189702904538 -0.00574857307258424 -0.0192220573707543 0.0557945664001367 -0.0552217798142275 0.00760445112014405 -0.0382919341990541 -0.0400938075206922 -0.0113893272794018 -0.00192924128519835 0.00200907361846706 0.0973192214990142 0.00866121530937133 0.042192181436815 -0.0840533589607614 -0.0448436279893357 0.00651356543126518 -0.0131043356057916 0.116310105151726 -0.0756649102526101 -0.00794255594892243 0.0160458200767846 0.0658478970184994 -0.0710789903975294 0.114932195150253 0.10051380731554 0.0320433803904659 -0.0347236582666863 0.166571250340174
  12 334.22223398845 ""  10.482576729014 0 0 0.00570186099286365 0.00766800838490033 -0.00519015740217634 0.057536298523197 0.00590081802860924 0.04743729121353 -0.0896404704849514 -0.058628760915072 -0.0290216792208633 0.0663616044157493 0.0984238917626387 0.0413861094200833 -0.0322950201253781 -0.0101544008183973 -0.0143028624702008 0.0463495557650559 -0.0205813688179156 0.0621978105897334 0.0413742745214693 0.0384617341447 0.0602586109321098 -0.0944834712757418 -0.198913405483747 -0.0302675326762101 -0.0418099043080723 -0.030493469364008 -0.0168816479832441 -0.219380164110923 -0.00670258588170471 -0.0617282755686771 -0.0438872601598277 0.127923382974375 0.0462995344397001 0.104274166142537 0.183392699671155 0.0184769904050013 0.129323505168486 0.0896104341633845 0.0378304932206426 0.00932870070980406 0.013082553089173 0.0384672362301855 -0.0812082942266106 -0.0355240319347244 -0.00708296286113 -0.0116252712110666 -0.0541837479926295 -0.0152224695514551 0.0493613026439128 -0.0238464731571792 -0.0121760116935814 0.0561373639224521 -0.0528765624797473 0.100910758277564 -0.019607764520272 0.0885088765246921 0.0796245674893225 0.0144281121836565 -0.041378203314386 -0.0203928355687797 0.0569015429309529 -0.0312232311445246 -0.0569758964489662 0.112466845485679 0.000834062600140315 -0.0292238509943187 0.0500946025200632 -0.00852590206813193 0.0665205679884714 0.00347246525684402 0.0383034226919934 -0.0502757088298915 0.0539761909492989 -0.054650493180636 -0.0822098076702395 -0.00945582672896678 0.0962846871762743 -0.131220861047367
  13 394.616149995206 ""  5.81012321571595 0 0 -0.00180869451423795 -0.0329984953559506 -0.00458169002251317 -0.00940710221257775 -0.0408116753840119 -0.0121731233537996 0.0628624392545167 0.0133389847358109 0.00474882205187929 -0.0193335209303591 -0.0120187312381488 -0.013012631909179 -0.00363140263578281 -0.0455191288986645 -0.0101060827019653 -0.0137486604992113 -0.0338080735257468 -0.0251613952000157 -0.011717559329922 -0.058016117821994 -0.0199134507211792 0.0592542341094361 0.114948726291859 0.0294311887640382 0.0529339884572575 0.00775750461698672 0.00269065958668798 0.159707918669898 -0.024565180653479 0.00864659612782236 -0.0379977329639924 -0.00519373768894411 -0.0313100966736036 -0.0054690087919019 -0.00655709669923026 0.00220535763614403 -0.0180981433099897 0.00705826805025659 -0.00439083410874319 -0.0746467097098709 0.0770873717010331 0.0602371570066545 0.0363813413848427 -0.0608549454604301 -0.0464696204252027 -0.0874466209480433 -0.0406172905722637 -0.0319257371201139 0.0688380860370112 0.0291811826497404 0.00466797272884373 0.0445890161271164 0.00467042279468607 0.163309585017313 -0.167486735989732 0.189427289407566 0.138220140185514 -0.135466176539507 -0.0674087729893358 -0.0171133097394472 0.217485531956322 -0.0125416066051105 -0.0879731084421748 0.176489623714559 0.0358685536483529 -0.0359594962356246 0.052419111900491 0.213671753699826 0.182390734553019 -0.0179488708872257 0.0426791426168131 0.0212490332487499 -0.0232326470006904 0.0370723232206566 0.0200530656885307 0.0515856704933168 0.097374737675113 0.0324580166755704
  14 431.218216565697 ""  0.749108493616799 0 0 -0.0549306083232674 -0.0407303422508259 0.103900469457154 0.0498779836911689 -0.0728435511386502 -0.0294421411585623 -0.0486295732238962 0.0961594272376192 0.00855181059854682 0.0411432689966472 0.0220449057365134 0.000880906867695055 -0.0869308247785708 -0.0456437916316457 0.0986377577688392 0.0601216569166049 0.092508675666056 -0.195140481038037 0.144336684645546 -0.265312508148333 -0.106630553854514 -0.0178519360820058 0.144009521946654 -0.0719391310705589 -0.145796114000598 0.264075196767231 0.0675320879033164 0.0414774718888531 0.0665825290398365 -0.13316860117053 -0.0885292539653599 0.0540577069012785 0.0261839369481771 0.109070404692336 0.132073551772204 0.000892417086647845 0.0813963571260292 0.00422732801367927 -0.0068580066603697 -0.00772913802150229 -0.00130081760651002 -0.0109452518282757 0.0347482836198398 0.000221749492113409 -0.012374453479471 -0.00221757443642882 0.00947938440937399 0.00933814319994866 -0.00973334644905885 0.0186681322326357 0.00870779584549532 -0.0370854894969418 -0.00742742831603932 -0.0209163160126357 -0.00693155546547671 -0.027319589065549 -0.0213539240693353 -0.0175851673939544 0.0138574394149239 0.0158557464518617 -0.00487887000008031 0.0159262046468605 -0.00553585588230128 -0.0196906403103651 0.0350839117869726 0.0180101536326297 -0.0111978867498072 0.027684065922472 -0.00072058833117578 -0.0153373880491281 -0.0529188986796938 -0.0221818431037875 0.123046562844966 -0.170444004114959 -0.0676563944038252 -0.0777228677519683 0.0230226811418334 -0.176021369232833
  15 448.01527058372 ""  8.81529084262655 0 0 -0.0292726917227977 -0.0346310480082201 0.00676113356894246 0.00268387563762729 -0.060019340876093 -0.00797035707269632 0.0236972827828776 0.0183599233157368 0.00622491228999998 -0.0081078400912836 0.000929390520976331 -0.00975196961893979 -0.0528434023192713 -0.0560437452207508 -0.00296552324243528 -0.000524922990422296 -0.0250109601056014 -0.0499142291110908 0.0145956601141733 -0.106046166808814 -0.0277348390733377 0.0174437770846019 0.0976552940588503 0.0356573698041394 0.0264517181761252 0.0477069039406028 0.0177186377521449 0.111369927746494 -0.0139254328645493 -0.0289771585655452 -0.0686241778984187 0.0192971999534676 -0.0298782852031008 0.0231403603764744 0.0377506711026305 0.00215387902159798 0.0144564415397766 0.0217231882079735 -0.000107647411544659 -0.00443378142414547 -0.0115261211979587 0.00275310969035774 -0.0396183465169235 0.0684748356135683 0.087993509179486 0.0300382791077319 0.0440649531601356 -0.0942433449314467 0.0426481708777339 -0.093539024678813 -0.0354225062717482 0.105259986538733 -0.0703594508660312 0.0910042849669813 -0.0787350764225381 0.119576428232049 0.0784334452110026 0.042071796423253 -0.0148263310867081 -0.11755280602416 -0.0457962788398721 -0.0444240293509635 0.185133129230755 0.101852926280974 -0.284291400075464 -0.123035280071425 0.057331269262652 -0.208877615315905 -0.00951731130827927 -0.0204252251551993 0.0615716744761935 0.00287293467926266 -0.0336172280195186 0.150190679634888 0.031439405195344 -0.00297081191092541 0.0112912767918515 0.079226877342217
  16 470.501771676859 ""  2.09379899265307 0 0 0.0628618577825887 0.0313154761169242 0.0649050553333933 -0.0303279428475156 0.0669948236045718 -0.0150061865596462 -0.0534030435109137 -5.8744597446605e-05 -0.00780656627898385 -0.039459209657767 -0.0281212084242261 -0.0120043519728405 0.113667140905456 0.0701749751925355 0.0825087898698287 -0.0364194360593174 0.0613723812625571 -0.0172235480278763 -0.0351205179445957 0.0389332797447379 -0.0257951910746896 -0.0182679814686269 -0.157866009951856 -0.130470441948372 -0.126379081736296 0.0435181659546627 0.00514009105918509 -0.196250772749317 0.0556601404852902 -0.0196949351554245 0.0673947206027751 -0.0652489295702777 0.0610566744428529 -0.0884312119089409 -0.0768091121998626 -0.0381130126567581 -0.087759235918266 -0.0981483850761319 -0.0436522124515773 -0.0301964770100036 0.0460641221703423 -0.0140634946997157 0.0241273694238761 0.0208488185441158 0.0364489414258949 -0.0526952147968683 0.0151992579073765 -0.0688230908190863 0.0230332482320804 -0.0352484010982866 -0.0124532721173836 0.00438431451855057 -0.0358408014170672 0.0532625600357926 -0.140782563106691 0.0621088693275438 0.0349198620334516 -0.101398682328953 -0.0489115502346532 -0.0708223476445592 0.0463114652242617 -0.0268171561294541 0.0727946496851395 0.112017025965591 -0.145296411428199 -0.0852869995236597 0.0231337176910549 -0.0126901427732243 0.0890777304110279 0.0914214031055061 -0.0705089354259332 0.0253659479725379 0.190728421103729 -0.169314056320689 -0.0120974024127025 0.0510562398249195 0.00917878740886077 -0.109575504245083
  17 511.748139938896 ""  1.46125485624619 0 0 0.0319064393155987 -0.0222675343030633 0.0662984912805319 -0.0378963119310222 -0.0429708347984642 -0.0170373349233106 -0.00639213636977463 0.0111453046370729 -0.00215033686373731 -0.077995161913389 -0.032829948284997 -0.0361172524910917 0.0139625417624317 -0.0299244265007643 0.0620969013516131 -0.058515603683595 -0.0243154077710177 -0.063524754921539 -0.0532624687888315 -0.123480656836513 -0.0523468621148502 0.0215984008489894 -0.014321078055521 -0.0848272839929258 -0.0825326295852749 0.0833458334820386 0.0218091805050935 -0.0132154937593694 0.0160987661602679 -0.0489863378499805 -0.0617528477875919 -0.0410315198044056 -0.00962467006473217 -0.0829311911969099 -0.0338418005178912 -0.0418791385742371 -0.0864579563277635 -0.058357786745525 -0.0471194653742463 0.0412051453013374 -0.00207379300424945 0.00612586543633101 -0.0695365503843188 -0.0288335679834548 -0.0136157109139973 0.0282486945796528 -0.0374739381523494 0.047966557380779 -0.0054601501613127 -0.000233318652772865 -0.00386057736249322 0.032532849629132 0.0889958524399794 -0.0559467527261172 0.142242752083641 -0.020540551780894 -0.0399416246031703 0.0731955745996262 -0.00192143001640885 0.0439522676052146 -0.00571769013797382 -0.0134410003588794 -0.0841953306527561 -0.0562391569880655 0.0858204750691027 0.0451992863904314 -0.00619126138310311 -0.00705758389680198 -0.0600538196696004 0.0952268861633068 0.12726177932295 -0.00175786590479571 0.212111574340219 0.108616521643976 -0.014427398174021 0.105796001719907 0.18338927017872 -0.058669076859984
  18 691.264925094881 ""  7.81579814280919 0 0 -0.00771255081899403 -6.41931721892401e-05 -0.0184831380916566 0.00492511863311211 -0.00014242667411378 -0.00907916340720227 0.0223372537948654 -0.0176583108470406 -0.0204635669779313 0.00223774291400463 0.000428234169435708 0.00147118497696411 0.0665527820146884 0.00106386609935578 -0.0153480314124994 0.0204811443543331 -0.0410617977153316 0.0573909486022567 -0.0426259299796198 0.0604215814081218 0.0153736066656376 -0.000428185783021563 0.037547854944906 0.0525574159733349 0.0835205164865072 -0.0478858643826695 -0.0297429809645663 0.0758098474691464 -0.0399731231606932 -0.00264698757517172 -0.00888743450058817 0.00292753390141563 0.00713110856279946 0.0252632831240481 0.00246594320664951 0.0313673445893266 -0.0292314556019957 0.00827694436920292 0.00477172170153404 -0.0343455759999771 0.0024990241971086 0.0187176819745163 0.000374168010342485 0.0103698884734889 0.0161748640150629 0.0131078048498192 0.0171217375482954 0.00734600048744319 0.0250160428586597 -0.0298088951605741 -0.0398034960809779 -0.0726959426050955 0.276072491235022 -0.174637413623392 0.0306865657866179 -0.273717720175585 -0.110852673250914 0.0542045297646882 0.00402661935300138 -0.0163165196598805 0.0323855783729896 -0.0305992182635799 -0.0253125460458674 0.0437172281334834 -0.0510312234949085 -0.0553645385380165 0.0263703383318362 -0.0376015005858 -0.0292656792684669 -0.0487719841499957 0.0278434193501402 0.0806814174655526 0.0390473172926503 -0.50453387700647 -0.0854239900116954 0.0231384984214714 0.411081731285593 -0.283487242224355
  19 787.229522586646 ""  2.94783678741056 0 0 0.00917262230985997 0.0279105387103917 -0.0520627615967368 0.039695600779808 -0.0841490298732151 -0.057961858185488 -0.064421777416045 0.0673349320638221 0.0522925888869593 -0.00249702838195387 -0.0230251230751077 -0.0245934533632879 0.0501976814921285 0.0874832867288935 -0.0234025266756362 0.147454785826596 -0.28790094479767 0.30930065409867 -0.268632609792005 0.203213421132025 0.0513294075373416 -0.0852644055358416 0.0894219774821917 0.10978038153042 -0.0118947960129229 0.0348369337646503 0.0414038425932912 -0.0616084996218383 0.0672083921714156 0.0804925165776806 -0.229708946068625 0.0333218707497236 0.0142424962310547 0.239448760798114 0.0649374207569053 0.236392470639948 -0.225572925002894 0.0725040611302225 0.0173146176386222 0.0189840116034648 0.00214038499287132 -0.00344680045545705 0.000209452652202257 0.000778411287202694 0.000593821783731877 -0.013650152205631 -0.00607858376139946 -0.0105227819285523 -0.0108873753088682 0.00671515613240384 0.00711486462184394 0.0210373578055635 -0.008742208284354 0.00340401714386448 -0.00210767836720779 -0.0141553099068158 -0.000113267593228412 -0.016159698008482 -0.0188181348830742 -0.0137183377887947 0.00382374850779148 0.00510779657643055 0.0160155020381207 0.0144767309490802 -0.00884640342655648 -0.00812986164918888 -0.011919274682404 0.0220364661680154 0.0412608893424885 0.0485327810226654 -0.0133304128941371 0.0101888387563877 -0.00536297549087653 -0.0287092574404854 0.00918853559097282 0.0451870770470826 -0.0310678744594671 0.0261003730997101
  20 812.983321769293 ""  16.1904163909513 0 0 0.00384856034682978 0.00653656979363737 -0.0211148869061872 -0.00248766792693089 -0.0149687512246187 0.00767371954962999 -0.0169012127106985 0.0281795233664907 0.0214107655026279 -0.00178634803909436 -0.00500715133358154 0.00306659346594135 -0.0236644985702548 0.000298967833511524 -0.0232646183035583 -0.0166654101425561 0.00351147245407131 -0.0315599452709412 0.0485855321143862 -0.0247459601133478 0.00478402494791229 -0.0134077368229857 -0.000728738063752125 0.00507031534866754 -0.0329700827888664 -0.000326926255823428 0.0100121372685725 -0.0647517634604204 0.0451823283920003 0.0515218828042654 -0.0279188810744218 0.00618210002624942 -0.0357417594353669 -0.0110016089157234 0.0136999687073567 -0.0257165840061184 0.0545753475912908 0.014408736583531 0.0119283601569939 -0.0625984362056653 0.0410896845521781 0.0570571572991613 0.00547152132086138 0.0430501616368041 -0.00233710827078339 -0.0141017147879335 0.0317865799637054 0.0935566056593754 0.0513353482876097 -0.11349030229826 -0.0864594241250309 -0.267779129100608 0.105045044349891 -0.0722947865057195 0.0861549715566089 -0.0712021772869129 -0.0425789174621145 0.0469561531974173 0.112591389147083 0.0902198706078425 0.164030419426207 -0.169758711394237 -0.335476034725144 0.0387003014139333 0.0440108996517583 -0.0315340978043605 0.0391637805597043 0.00691217337627875 -0.102531680775391 0.0284838121296502 -0.0341974000009697 -0.0338711496807429 -0.0522893867363826 0.150283362128454 0.0261093442215684 0.0580009469601208 -0.135375115888969 0.113480946178445
  21 833.570166629261 ""  3.19819515974332 0 0 -0.00359717798473419 -0.0554902215279618 0.0778595002459739 0.00978985834979404 0.0665178163444459 -0.0547879378735944 0.0355515745849267 -0.0583660021136111 -0.0111441651367814 0.036422569688161 0.0285599820427317 -0.0146769383758197 -0.0591407910118203 0.0377534548010533 0.111267860450316 0.100410718075723 -0.0515512735258108 0.194407210010149 -0.294204399895807 0.146855873067583 -0.029969134160359 0.0853212200178274 -0.0103051612396109 -0.139204197901919 -0.0858514783303552 0.150119827966063 0.0625561411481665 0.117318816419655 -0.0844440182322339 -0.19920461849715 0.137907202322942 -0.0227370168419313 0.211511655918633 0.12887020020085 -0.062458118982853 0.192110176520525 -0.314816050259456 -0.0629717072528781 -0.0565945737908272 -0.0361647627740046 0.00248156426818675 -0.010459781919248 -0.000853119995783961 0.00283734823861404 -0.00307319324148945 0.0201198650847194 0.0111016509938858 0.030502583051889 0.0285068546516409 -0.0235291443002335 -0.0120768088372111 -0.0300978859021545 -0.0599519838206623 0.0338905317632506 -0.0257624364463703 0.107448451637944 0.0216856753502031 -0.0163364417327708 0.0536016719964238 0.0586801557657903 -0.00446484657220419 -0.0267386494926287 -0.0816786057699737 -0.0634849114546671 0.054035221724561 0.0500011160711423 0.0289162106315625 -0.0514444245625395 -0.128998166671335 -0.0547574669137023 0.00526134113116674 -0.0219396401329414 0.0513499371215026 0.11308128707096 0.00284253089138181 -0.0606773809881206 -0.00641116081193584 -0.0118042956352335
  22 882.39225937371 ""  1.73132819620379 0 0 0.0298673535965145 0.031158016979458 -0.00913466305204 0.00732041131885975 -0.0285151331532449 0.0109736207422879 0.000663994203014556 0.0220540747588684 -0.00408671824374815 -0.0197525727713844 -0.017284167287643 -0.00147890504993032 0.105347142115002 0.000581557262076091 -0.0192849039903104 -0.000135555059932332 -0.0139123277958044 -0.0150031818183504 0.0651753401571548 -0.0174367002463543 0.017787981881799 -0.0164907549541132 -0.0348234490016995 0.0369025806768373 0.0474559873267608 -0.0823411339564204 -0.0409844842925107 -0.0641081088216324 0.0440763919734989 0.0982897652624544 -0.096838458201534 0.0107991647828652 -0.0733617564353544 -0.0114918843887588 0.0327358489312973 -0.0326411686053561 0.0657254051072565 0.030830035821901 0.0201126786704563 -0.0417260119734875 0.00282019067201052 -0.0819582709729356 -0.00555137343698436 -0.000795673531924851 -0.00302196932717426 0.0263921360174739 0.00767876973159437 0.029789263325837 0.067726966803072 -0.0237740566001522 0.0176248542411634 0.136430706187982 -0.20778087881878 0.13199050239401 -0.232805214260609 0.266951318609957 0.0856010214353742 -0.218793506388145 0.079322598280983 0.151250487230332 -0.0926309278839504 -0.0135942045239898 -0.126235421447393 -0.250951246523761 0.177504792703961 0.209939288088073 0.0719042384250338 -0.163906689225471 -0.382923710197571 -0.0196431383082418 -9.71736924109212e-05 0.0374224929295797 0.0339214322195045 -0.124435208462887 -0.00354699250144401 -0.0200210941436832 0.0992084254748547 -0.0742089792903258
  23 910.568863862138 ""  13.2989920496374 0 0 -0.100478373389316 -0.0714773172848057 -0.0533283600508501 -0.0296377117613873 0.0489131845701678 -0.0175886808844895 -0.0760669306029948 -0.00732500338790356 -0.0104442558020451 0.0442924676843015 0.0341323309070976 0.0226796136366046 -0.00772214681403061 -0.107507421915757 -0.0632299136093059 -0.0687749593758066 0.0331034655079327 -0.0509565313720476 -0.0282981053158726 0.0305079225014668 -0.0264931355741957 -0.163805945900757 0.271632934817951 0.270430827636043 0.142989521894553 0.00536124964981351 0.00255343514600899 0.214756443522753 -0.117834963650257 -0.0609204490924516 0.223673303310993 -0.0201745514504849 0.0905879586274205 -0.036323378615913 -0.0585293183171019 -0.0119500063209489 0.00532616865831197 -0.0519949413657561 -0.0157816006546339 0.0215111123067478 0.00157005299495268 -0.0209133682407309 -0.00310053339623772 0.0161243816226673 0.000551460797430677 -0.0154085893191004 -0.00571566133883348 0.00442033977039524 0.00215577822340825 -0.0197419754491271 0.00846544481413795 0.0960500839029614 -0.0353124478291289 0.0356868568186503 -0.0447866194971105 0.0485060578114865 0.0234829959820429 -0.0825911889199588 0.0135264676205032 0.0364075336595245 0.0255937226170082 -0.0383951124132906 -0.094085913105359 -0.04082951621814 0.0636771135584396 0.0520762649646024 -0.00349117122773203 0.0160945846681007 -0.0416519130635062 0.101916715012605 -0.00383103479937053 0.0422119009778229 0.124612990859987 -0.0369470325155777 0.0331430796096427 0.106034819186392 0.015512469432475 0.019737300523485
  24 946.69919292342 ""  39.6020107878596 0 0 -0.0151891371835031 0.0342761160085348 0.027692983910497 0.0163466713529975 -0.00627334689963883 0.0125373534282618 0.0285825095594263 -0.031393192102467 -0.0277341402580037 -0.0206300028317413 -0.0150940532146519 -0.0133939617587555 -0.0102812268932836 0.0462896283869219 0.0326146307877164 0.0564279496809708 0.0284554372929257 0.0287523883323173 0.0138250144049734 -0.00309519214051888 0.0141983148941883 0.0342105486931592 -0.0325262530508066 -0.0404274800676343 0.027020465104397 -0.0185691130269062 -0.023387510325103 0.0395409122585418 -0.034960880486461 -0.0451441949316956 -0.103347796970979 0.00969010275351691 -0.0361424151303021 0.0261521965131344 0.0301223681300077 0.0139938819145921 -0.015777268325182 0.0273850741212737 0.00569167872421498 0.0904040157254247 -0.0490468901886605 -0.0343304788901384 0.0175424437433143 0.0941751526452678 0.00461416718482116 -0.0568070302636972 -0.025788371885676 -0.00379684581403812 -0.0596865503822475 -0.073466523286882 0.0185729826959363 0.138807408366912 -0.172388831488419 0.0577145853280736 0.028374789192121 0.0393496370991211 0.0249649285230255 -0.0871228876873812 0.0660433989345038 0.0223385158996942 0.218838130569831 -0.167223857717782 -0.319038614882206 0.0699818790992038 0.133325315860171 0.0317578252200457 -0.0924305688269166 0.266675674743626 0.18847879120409 -0.0196083306460088 0.0280262580355242 0.021308543777388 -0.00225098914444014 -0.102280512410985 -0.0167200332418431 -0.145762570654152 -0.0144312134869762 -0.065424114332957
  25 989.236910829939 ""  4.92398033740524 0 0 -0.0461924392363642 0.0159748898353297 -0.0200999831748469 0.0586711518015371 0.0291131882597853 0.00218091161836068 -0.00215301920337044 -0.0749522399654624 0.0202483505742965 -0.0642659569647471 -0.041118388745097 0.00340713245748741 -0.131870256989334 0.286890006929049 0.0916815207175415 0.0512884497983834 -0.0343063337503654 0.0650565495068939 0.217385390308995 0.276264808712303 0.112465224047002 0.0548454397421452 0.110094015506293 -0.114981651116237 -0.120028284115308 0.270647169629027 0.141150513737542 0.197985785927268 -0.139129745805133 -0.313705212903645 -0.217707006454745 0.0242343070886722 -0.203963002732025 -0.07030129852898 0.0876874620294607 -0.11512440534591 0.182439843892147 0.0852623823193199 0.0584834953278764 -0.00839946478092157 0.0113200461154685 0.0053140592153977 -0.00250868311449688 -0.0110098817200461 -0.000636083029087881 -0.0032842077599118 0.0031762299511957 -7.44908108811253e-05 0.0177526296729778 0.008118208271044 -0.00132815430155531 0.0187060804313804 0.0512201361922588 -0.00568694835510754 -0.0321069518096592 -0.0299127265347456 -7.2238686704233e-05 -0.039703241215328 -0.0136566040026173 0.0110175377296765 -0.0437754308345588 0.0234852841183616 0.0327603351890071 -0.0364782387586831 -0.00647195337773531 0.0155512438446038 0.0226983078931733 -0.057796244023967 -0.0680455831560287 0.0399964097617087 -0.00856677840920786 0.00986561802224687 -0.0404117648079135 -0.0282056487949998 0.0103126743804317 0.0411191153631224 -0.0366314047552435 0.0412436883181195
  26 1004.21942803555 ""  7.63525709376043 0 0 -0.0824295620457975 0.0366320442517497 0.0498782526497574 0.0314831948594786 0.0354249497359265 0.0515762748743583 0.0190659507021865 -0.0222688502404006 -0.0826525125220056 -0.0296641908363776 -0.0392058410093526 -0.0552299293923026 0.0165554647016048 -0.112250616984938 -0.0094816000464451 0.245176862544748 0.28824095727384 0.0646149910364223 0.0313873416443817 -0.0772624577028166 0.00350096787536252 -0.0508782022628855 0.00885458847050466 0.12179166178201 0.206184019421832 -0.222852183572707 -0.149836389941081 0.0514061416106926 -0.042893892613976 0.0733056304550575 -0.28273741055901 0.026872371511382 -0.0255224764478073 0.174956482711872 0.0870526624471496 0.127253500256065 -0.16405584237029 0.081292183193248 -0.00173686216880603 -0.0169229687420503 0.0204628983060194 0.0136953970240307 -0.00427192324037695 -0.0236515516284001 -0.00411718214315876 0.00381841481061945 0.0105297582259523 0.0157899964485136 0.0128313111814262 0.0143096607133118 -0.0177238446945386 -0.0918473062776437 0.00859768602279129 -0.010032206533031 0.0383708554456074 0.0188381930833921 -0.00889465368914403 0.0361276527788048 -0.0176226754978388 -0.00152315490609843 -0.0423504585575117 0.0372077635170079 0.0780385513342109 0.0122785243974792 -0.0586144524774313 -0.0406168153698573 0.0206068475905815 -0.0540622186687259 -0.0184514185837448 0.0374834841357984 -0.0165240636582916 0.0113888268436546 0.205349888647864 0.0928746471603667 0.0340267581744419 -0.123486447039538 -0.124722735122648 -0.0356359745461412
  27 1037.02703561326 ""  13.5221804794849 0 0 -0.0727585176595699 0.0563295632036305 -0.00313516536719293 -0.142360648745707 -0.0252299876056065 -0.047693391942814 0.0601442579719906 -0.0216096109714316 -0.0132662178369882 0.108041405604807 -0.03660029401068 0.0478791773948017 -0.124598132810567 0.158096888699739 0.037951140521481 -0.0701192055880033 0.0652249536106187 -0.0462548135298819 -0.150123356658405 -0.0722043301371378 -0.0690096957055423 0.106160858551475 -0.150479288695286 -0.167209768821455 -0.0709603754839327 -0.0183120343903811 -0.0198852817053575 -0.0877217591116456 0.0348680323568114 -0.0333266021260004 -0.103755674893943 0.0302028274361795 -0.0262764079354005 0.230768838597979 0.0886129862581387 0.111374475712376 0.155336233302216 0.0943490329269937 0.107311490606478 0.00685635974690953 0.00542040814156177 0.0107808980367231 -0.000826317498716697 0.00156533426565213 0.000380669901243759 -0.0147043511832047 -0.00413220001442609 -0.00970766432329447 0.0158061822332849 0.00191637741816609 0.0063521399256444 0.0669907176087555 0.0838125401922364 -0.00898585139774182 -0.0427965560506082 -0.0684028306873335 0.0056264286307835 -0.0700172697525741 -0.0175327008143424 0.0087218653486278 -0.0333896197589612 0.0101221741800258 0.000526507914396639 -0.0464607161236142 0.01755245007416 0.0356946497253483 0.0172146177792403 -0.0379181375780917 -0.0671067277318193 0.0505960063896732 0.00773274263664772 0.0134516331904794 -0.0313668762518034 -0.0324298137611327 0.00823120223854718 0.0290262632635455 -0.0332055786807933 0.0343378700436034
  28 1051.98756677278 ""  32.7574464935324 0 0 0.026777552468202 0.0180683681493107 0.0249751396623042 -0.0487196988109152 -0.0125548015463194 -0.0621718411631167 -0.0196013863423024 -0.010020514811431 -0.0246403332381261 0.0298817470582666 -0.0264770312726786 0.0525851072919973 0.250439249587098 0.156894833674558 0.0859679088374357 -0.116827751551795 -0.149966699587696 -0.00403834045463015 0.00223973677520731 0.152412600649745 0.0101998931264718 -0.0596896425388488 0.104675692955909 0.108776182335428 0.10901267940201 -0.0197030137161526 -0.0228839827978581 0.0978967715019475 -0.055086134212842 -0.0155535392894064 -0.0353474382382118 0.0090479288876101 -0.106804035118455 -0.000924017987428789 0.0522687122281422 -0.0605610476991069 0.237219982574766 0.0485657904864817 0.085688666873838 -0.0214564516854314 -0.00019596868428717 -0.0301557318334169 -0.00552143438549733 -0.0225022438298131 -0.00436837369874612 0.0326148582325883 0.0214253570613724 0.0413381316281294 -0.0295766977989838 0.00320953357176319 -0.0300201551649908 -0.180975211946616 -0.203134026218014 0.0220887185219367 0.165855661530887 0.269726637976964 -0.0149072598488029 0.161887068928708 0.0269596550993983 -0.00598690510886772 0.0533241475984786 -0.00228987115961765 0.043936657358552 0.118451660866467 -0.0826926870297328 -0.115439262682721 -0.0275971427085617 0.0521371542265304 0.143095057631331 -0.0371230170787091 -0.00707666003753877 0.0237159597069415 0.325413316977549 0.142172619895887 0.0411260405935802 -0.138791375684562 0.031394217044319 -0.120434301652357
  29 1097.1046160697 ""  39.2786378547368 0 0 -0.0175642495552467 -0.0678288119446905 -0.0361987267601609 -0.0161320655549166 0.0615933366384068 0.00681871627984613 0.0102046315202645 0.0236651858073819 0.0360546011433795 0.00664649083709268 -0.0355445028442977 -0.0108080816204094 -0.0303186331369589 -0.105991933408284 -0.0518494603959919 0.107015189149181 0.206857750368331 0.0165120939082508 0.0828774542614618 0.0654327154820279 0.0110157901070625 0.0410455973134319 -0.0908363652166046 -0.0738788035954203 -0.113108421173123 0.0212955871911798 0.0304688401888836 -0.111862513466799 0.069017065509088 0.0322922964870543 -0.172427774848888 0.019662699868235 -0.0506273289386225 0.121064409398356 0.0810496605643596 0.0510155066549357 0.00381945612757526 0.0816616911619563 0.0403328706782417 -0.0414380844427561 -0.00221218589896507 -0.0394368094173946 -0.0131820714394902 -0.0184818680835983 0.0163234691251998 0.0841352609015167 0.0126818481759911 -0.0308671350513358 -0.0490759485212555 -0.0220162786331579 0.034465664712776 0.0275149771499699 -0.0147656731360221 0.000675348245082898 -0.0378733169902623 0.150282875437022 0.00708272714273173 0.223117612784579 0.0764570187484865 -0.0570192184910843 0.120511480829474 -0.0702971908143654 -0.107877399508735 0.0467228884257078 0.109049633094799 0.0386618115376975 -0.0623680635782629 0.148968573098303 0.133459364354441 -0.0118157905588413 -0.0348517606734678 0.00808690568656143 0.026144634165153 0.0833606151763096 0.0355739178746965 0.37803056654123 0.299531817619602 0.0486710689213031
  30 1103.86838502872 ""  11.2476399449017 0 0 0.0321671269285569 -0.00230681355675763 0.0352538335069016 -0.00540959402251138 0.007477899690466 -0.0282208303257477 -0.022707323618019 0.00417896588563601 -0.0231659587360301 0.000203171545980454 -0.0161492748068651 0.0175907029795956 0.143363263631678 0.0260989839998828 0.0461335254463502 -0.0277715791035587 -0.0616203769950582 0.0157277478286305 0.0170456152780979 0.0942571112669361 0.00953462721997278 -0.0619831403758249 0.0606488020456496 0.100985763949708 0.1011511612404 -0.0498712503996909 -0.0373603116770352 0.0556349114978026 -0.0274571465160172 0.0329876028710093 -0.0388948985519206 0.00299918798506721 -0.0577512922298101 -0.00639057853128996 0.0301125587119009 -0.0321462417757091 0.0906492646605985 0.0247837035010483 0.0352100255329131 -0.0230477439418596 0.00195154048593606 0.0590394477287106 0.00395657087521152 0.0231949382337647 0.0183905446326778 0.0117594333192304 -0.0343977523925962 -0.103846672681129 0.0141535789084019 -0.021750555976312 0.0731068351424962 0.122215415843006 0.32164056267045 -0.0638465854816118 -0.135059495197736 -0.280867594035872 0.00765730757151281 0.0428337797404618 0.0293339509690213 -0.0885382194455535 -0.0149252957696795 -0.0357938933502749 -0.128744249638849 -0.135316721317873 0.209048464663295 0.204517233135931 -0.00212299656910625 0.0594479651003924 -0.100174297387284 -0.0342591436664561 -0.0203241199660209 -0.0402291798799219 0.256234262881717 0.280379444057857 0.0241503996681597 -0.0782086138719278 -0.0426017225940618 -0.0555717675795109
  31 1141.52700907378 ""  12.5750176835471 0 0 -0.032625728249527 0.0725010207732387 0.00128672428142782 0.0219442118484266 -0.0595371558589342 0.0177134704720949 0.0126575460827687 -0.0201488296297728 -0.0200207026773075 -0.0071646651167582 0.0397869910153339 -0.00502858441315719 -0.104892313004129 0.124828133217782 0.0232785543987638 -0.0391114357291636 -0.107037854860923 -0.0124027683670875 -0.0602265997610767 -0.10666268694151 -0.00489843244845977 0.0142783574686295 0.0143325686289963 -0.0193275012935066 0.0319110762508333 -0.00664678505053235 -0.0161851231170148 0.0381463160469757 -0.0288523098821313 -0.0401860105628948 0.14360235877503 -0.0120481983857345 0.0725489089757653 -0.0891491716102246 -0.0825328940952018 -0.0149972651050883 -0.0661535985898924 -0.0794502152451037 -0.0570024917322957 -0.0636817985642948 0.0416565513184154 -0.0241351959733592 -0.0200045683268253 -0.0576227557550266 0.02466388291801 0.095413029784096 0.0400565669951888 -0.0549240628780812 -0.0299127984130971 -0.0288630033005611 0.042898351043911 -0.117834426350832 -0.00150192757567884 -0.0181648278125536 -0.108581646356544 0.0725026959571716 -0.00351406694526845 0.274872823309204 0.105332217202875 -0.0840414590218322 0.0703469999050728 -0.0560755318444868 -0.103384258646014 0.00739790954478998 0.161010892189972 0.087229134783609 -0.04664672977078 0.157005142094506 0.0711194263259983 0.0509198279815691 0.0084529228125951 0.0172059943672337 -0.122417136983813 -0.172486490478826 -0.0196192771145412 -0.175425267080654 -0.202113682790195 0.011634865568008
  32 1168.55706753622 ""  4.24484228629265 0 0 0.126939856169054 -0.000255272218372486 0.00663811518091487 -0.0639215494112435 0.0505124558810643 0.0336326714144777 -0.0666553816686854 -0.03840257750369 0.0130705791081182 0.0324090174772743 -0.054585849566399 -0.0209050921228702 0.109044025601798 -0.107889395335833 -0.0386143666149582 -0.070981810781169 0.145556928575425 -0.0872702075045791 -0.0292491913327863 -0.158786574460263 -0.0523016120739967 -0.0860021288224185 0.228555657541005 0.112886721047186 0.0468595451186464 0.15790023520729 0.0932712170357854 0.170145917834897 -0.121632894831246 -0.0970097031368689 -0.191771955370856 0.00683118266644826 -0.0179834807572302 0.207217903003602 0.0831732316067353 0.10813770087056 -0.0348331175920408 0.101004300162315 0.0489307350330487 -0.00678130229042645 0.00969754249549298 -0.00338425857155787 -0.00037405132700157 -0.0107528104514327 0.00391863154932399 0.015013179753026 0.00954523863697106 -0.00981390973378907 -0.00245045219700551 -0.00471516660314829 0.0055616342714779 -0.0902591454691197 -0.0798453807929502 0.00997060075961262 -0.0700972320019586 -0.0709977359489363 -0.00631921497182567 0.022964668980482 0.0154561697022179 -0.00984727750204753 0.00456950831238681 -0.00551080252564713 -0.0115188485173069 -0.00133249876670218 0.0257178736894472 0.0146471320491923 -0.00535616647041258 0.0242725216218682 0.00487149204334831 -5.44140962765732e-05 0.0405532231320217 -0.0290488670438477 -0.293455323060429 -0.181814901133472 -0.0707778048986356 -0.0921915159163816 -0.118980420141108 0.0450642741920112
  33 1187.95254982555 ""  30.61638779915 0 0 -0.0157241002446978 -0.0184048212718908 -0.019563440979175 0.000150046362470889 0.00617026805229894 0.00284614384600168 0.0124756392606455 0.00228683205318253 0.0142880010584623 5.9424517495088e-05 0.000270449600726479 -0.00318387778821933 0.0232723533239251 -0.0275627241578679 -0.0205716824285531 0.00952153242268434 0.0228360075606162 -0.00265790556975792 0.0185011600479823 0.0118107881789637 0.00570529138909424 0.0258858030305494 -0.00814829888109551 -0.0292007542312152 -0.0507058683714281 0.0138910740889198 0.0157705998164629 -0.0447357761560778 0.0237060852048048 -0.00714883194732367 -0.00125730048028365 0.000267406026816219 0.00485761049347272 0.0082013769516485 0.00215190327633716 0.00631160758554744 -0.00852343958286022 0.00348166896281479 -0.00159153309640186 -0.0129799574115341 0.00971774681042325 0.0347078366582741 0.0147367314095785 0.0502832020311563 -0.000137134969209046 -0.0341600480125673 -0.0832109590297986 -0.0862393003456042 0.0406183443324034 0.00562771201434003 0.0504098211922366 -0.491193858645863 -0.253852276276947 -0.0396528774764667 0.423396850049907 0.160398143975415 -0.0974336672627527 0.0982915459390396 -0.0699246807106924 -0.148001680263408 -0.111606864193737 0.0290566084918281 -0.0074359773304969 -0.142384514196809 0.0965534433242664 0.150677447710527 0.0359273186379172 -0.0358517660342412 -0.134850723351883 0.00824708590282231 0.0164851585559353 0.0278246042981003 -0.0121857385301743 -0.0912366025192682 0.000852719305868418 -0.01503806628683 0.0186302454293007 0.000132294503593212
  34 1207.17138324752 ""  7.91489977377382 0 0 0.0242673721364521 0.0873028210765021 -0.0403199330978787 -0.0237987510458253 -0.0513409997832986 0.0760116851674909 -0.0241634133262691 -0.0399047899668553 0.00538083739656081 0.0181409193027037 0.0229444323560767 -0.0420313244098457 0.0611840252088202 0.217350112303779 0.016483906754934 -0.0506811828516712 0.0586659358450073 -0.0783120046208653 0.0455876791826047 -0.217399661728953 0.00703894699163109 -0.0096547787332815 0.108319854126011 -0.0106602247850556 0.0230210479188212 0.101154255571514 0.0558308136831305 0.112609210315713 -0.0846930907481933 -0.122663003062769 0.0338568252824357 -0.00199694961509199 0.120099986577263 0.0551319648554236 -0.0705774671815217 0.0935825788581539 -0.181585532192184 -0.0345910543048005 -0.0654709669301543 -0.0104784565551616 -0.0326630066532918 0.00772231875763868 -0.000559586846191777 0.00594273144800626 0.00179989924422967 -0.0275387146778078 -0.00281430308725104 -0.0105728087455831 0.00568467446236103 0.00405123827311733 0.00332386261964017 0.188880674673445 0.243532258733193 -0.0631187754162968 0.290229133340434 0.296721579392691 -0.0087510584401998 -0.0142110214561543 0.0541333307533369 0.00388612133983299 -0.00371170229112431 -0.00111054755807457 -0.0152969662926143 -0.0136711361081494 -0.0119795291337898 0.00447977918581859 0.0076358696027147 -0.0293883602999425 -0.0285436720684584 -0.0267668380313919 -0.0636582137138506 0.00315829059919202 0.0980504526505536 0.140385589969376 0.0476872243421513 0.189223856689238 0.16958547848142 -0.0229416632229471
  35 1219.9658194124 ""  34.5495354442779 0 0 -0.00281193323799558 -0.0544245245609549 0.0160322229227765 0.0109605724970765 0.0360967095439171 -0.030948700203831 0.00714779486500947 0.0210156251151377 0.00877047828905502 -0.00799867422881689 -0.017560784061783 0.0155897382705008 0.0719422357715239 -0.149962840979259 -0.0193132378321091 0.00916662267792964 -0.0181733157567452 0.0225172816184112 -0.0233551400050718 0.0905051145969029 -0.00799434340496804 0.00625020222169315 -0.0694258638471335 -0.00275844142874011 -0.0314371734365073 -0.0295716982881635 -0.00920709333854536 -0.0506796457840872 0.0398934494495848 0.0525354334506961 -0.0361888408369673 2.16043409342971e-05 -0.0568440600778013 -0.00196612305867321 0.0454597489403672 -0.032189639133971 0.0806402084021207 0.0304677715201346 0.0364514006564746 0.0139758921569384 -0.0271828368343172 0.0182516561473491 -0.00996710588434457 -0.0612350748593674 0.020122082757062 -0.0498193919994966 0.0796401574516383 -0.0406635614250817 0.010472389804045 -0.0123804208999499 0.00177337809608637 0.226401612711983 0.313997568637285 -0.0847016019976817 0.38711273132368 0.340007358656072 -0.0174757229269331 -0.0582474482852864 0.262239117824919 0.0463686020767432 -0.0239136740532866 -0.0102839792036672 -0.0581813065996988 -0.0154934879297885 0.0244073483600738 0.0180226857358675 0.00350861582949757 0.0280529785808701 -0.0456570060781397 0.0101861290950069 0.010964491678596 7.1411949796376e-05 -0.120071966059939 -0.179171290814247 -0.0392789459931309 -0.191816887744194 -0.199061310621199 0.010656138690752
  36 1236.74760340461 ""  102.719578489551 0 0 -0.000267837378143804 0.0129342480993204 -0.0161701017032226 -0.00790850302571249 -0.013741939170464 0.0131425526887356 0.00147751432936932 -0.00650590669496796 0.00364210511162041 0.00478361485972845 0.00811485800242869 -0.00891087709666747 -0.0229028331643964 0.0468385577511288 -0.00446614069936855 0.00179323548594507 0.0203350628593748 -0.008956047033959 0.0404416612475086 -0.0149972458640377 0.013400863008766 0.00796860216547781 0.0224106336380963 -0.0116568047649123 -0.00953532324481943 0.0153459733777307 0.0100789908054365 5.9106049806217e-05 -0.00409083687021091 -0.0248792631068075 0.0138775672058494 0.000881976559839537 0.0280077522893015 0.00592846887881402 -0.0200985190585027 0.0178907002358623 -0.0420640299577954 -0.0117965413638465 -0.0177744016098956 0.0919678106305818 0.010741267303115 0.0229955410764499 -0.00257171551442614 -0.0937153915213302 0.0261878373728222 -0.0575991144502125 0.119713930536265 -0.0578906331517161 0.0126735033506531 -0.015903140917943 0.00124131694412951 -0.222370578306557 -0.311791738825661 0.0602372192904425 0.00222761254685649 -0.292060763442718 -0.038241300354705 -0.13813960738143 0.313716497721859 0.0722658502829218 -0.0274979685438936 -0.0112465974977837 -0.0629968394575614 -0.0233258769310809 0.0434520990630306 0.0283379309012638 0.00408310051304343 0.0306296198393472 -0.0582878048008174 -0.0235436186373212 -0.000681680986937757 0.00527835048151781 0.127793522834074 0.135361397343424 0.0293170205759719 0.112282297102239 0.160421024942453 -0.0217443513145768
  37 1256.01857146785 ""  19.2413585477339 0 0 0.0245636348393214 0.0251990254194571 0.0920491656259485 0.0219704432830105 -0.00056269256498324 -0.0406066273483904 -0.0260615309502882 0.00490384970410822 -0.0699587241302485 -0.0221744380221916 -0.00506743102865673 0.0480948979030489 -0.245994384004346 0.139401250827024 0.137140712038447 0.149153621281958 0.0198619321503498 0.112106133016687 -0.254677474832455 -0.0906432965349244 -0.0855457068082221 -0.0940829372536989 0.0477381588877646 0.138595555289766 0.183464018965678 -0.113087693121908 -0.101427042915207 0.10405574970927 -0.0506680789260107 0.0849863549769205 0.0157367921592144 -0.000783434560073669 -0.091846926404285 -0.112327408055328 0.025582769859792 -0.102882352868425 0.15120244582006 -0.0159893344210471 0.0427250520790165 0.00220737259680622 -0.00955203230399651 -0.00168642048527572 0.00183995568503429 0.0002571171361619 0.00231105074122423 -0.0108110523794324 -0.000455577999677108 -0.0136090764357492 0.00166575100294859 0.00485282834849846 0.00725015884615736 -0.0260172781924866 -0.0416910923513507 -0.000569404744697667 0.114225173796566 0.0599213001347707 -0.0259821572288771 -0.00885870190780384 0.0303852904822418 -0.00619660567062469 0.0103558573520108 -0.00567109436739928 -0.0201460664622898 -0.0126812925772778 -0.00545088342646385 0.0091483724098386 0.00446013188993848 -0.0304993962576007 -0.0215286785238263 0.00244194831555938 -0.0254404379513554 -0.0345754927092559 -0.328238931342768 -0.0403684584282791 -0.0170522031083779 0.389966752201621 0.191344026162762 0.135806724082297
  38 1300.54923879554 ""  14.3640564470894 0 0 0.000802135304700361 0.00204119966335381 -0.00192897908116033 -0.000607248269941025 0.00050644710950377 -0.000352817358458955 -0.000388914772192252 -0.0009520545271656 0.000204967257876523 0.0007424195300741 -0.000637887405979902 9.40683980216953e-05 -0.0315680551344985 -0.0115240755971055 -0.00983941423821259 -0.00519178888920184 -0.0031275026224078 -0.00235040038091833 -0.000786771440893933 0.000403137085181766 -0.000698160493384801 0.000862103793520766 -0.000679417608389478 -0.00324598442621802 -4.67231468335039e-05 0.00546620807680329 0.00243591572336584 0.000113796742913536 -0.000535237715501271 0.000412187948230584 -0.00231483987941851 0.000391929222884502 -0.001558662962398 0.00195022984899692 0.00102353353090013 0.000388864401696609 -0.000457157048185632 0.000648684403767108 0.000445956208525418 -0.0128228881281964 0.00347229106824766 -0.0355959500383723 0.027952569400595 0.0103777728240409 0.017457535424065 -0.089934442285922 -0.0841808214975067 0.0218144923694286 0.0231379523767909 0.0289892915855498 -0.0136454467520893 0.128775252585011 -0.0411990376447667 0.050551534247326 -0.141526384058241 -0.0612346456239147 0.00162438721978887 0.55793867819571 0.599211915696286 0.0213317195358712 -0.0769401153879953 0.0441013996248286 0.0313524322823728 -0.0506103351932552 -0.112330013315346 -0.0278437337962301 0.0307388533774095 -0.0835804396219913 -0.00447986085386609 0.00618623993800199 0.00789313662920185 0.00135600335831441 0.00403191304995233 -0.00734381277657901 -0.00273190418281907 -0.00306531599881898 0.000343473265001671 -0.00152357246074772
  39 1311.5319118641 ""  1.60743294615122 0 0 0.00460283850347849 -0.0638870032180517 0.0497539222676095 -0.0272905492349806 0.00237738636569163 0.0251091931486502 0.000549481170973821 0.036700518971638 -0.0506301388145639 0.029149856541435 -0.00190914878903024 -0.0638424375328085 -0.181188549425163 0.314897276800949 0.210078669102861 -0.309652157438017 -0.193787275439171 -0.132837120999197 0.423838288274623 0.26857659889586 0.160807476200833 -0.0618911254955924 -0.0659403925643599 0.108959546158579 0.0687323735334573 -0.112911023652203 -0.0965665052249684 -0.00536127685264579 0.0305120883319948 0.144267437659477 -0.0394738114635511 -0.00238869493252196 0.12359487575549 0.148782482649604 -0.0368861718775595 0.130450885130893 -0.155079594632516 0.0467001880540187 -0.0400902231714973 -0.00168554236856153 -0.0016977535483633 -0.00110763699461211 0.000414092787449489 0.00053628860419184 0.000439838760135422 0.000443484607299822 -0.00128514599673842 -0.00219267862741087 -0.000662146935661297 0.00136897597022123 0.000618037795036188 0.000911708842431027 -0.0092417486886161 0.00303896899459524 0.0247172823513212 0.0101288011665295 -0.00814985621334141 -0.00996036720458986 0.0115860020423017 0.00513395815276449 0.00268146948924114 -0.000613963148418029 -0.00474651362639051 -0.000200502690165803 -0.00538549167905281 -0.00161562984415807 -1.57625948099262e-05 -0.00468023120395628 -0.000576549953702812 0.007026837314481 0.0107505410873548 -0.00989689976890857 -0.129699490045812 -0.0713031047362042 -0.0206491303701594 0.0578405385749032 0.000200367213990773 0.0529906320748378
  40 1362.78315364124 ""  4.24964921118575 0 0 -0.00205844295181344 -0.0410544299216939 -0.00147124878446006 -0.0750818792258279 -0.0736093146351407 -0.0152746080396587 0.00291762392862299 -0.00311977848764441 -0.00638556793362759 -0.0212038882958027 0.0446442552981897 0.000133154696675881 0.384033504009616 0.241150334418982 0.126569135824004 0.458560744865097 0.380864655952384 0.195206543640869 0.220171837574155 0.118700322817448 0.0809305651298917 -0.0217103416708703 0.0268949955071243 0.057832394247386 -0.0350430446925288 0.0450309251712256 0.0150534976003537 -0.0357787472228055 0.0118919694471573 0.0408444389434084 0.165785673921638 -0.0126641161201656 0.0828599199032363 -0.0341055105240672 -0.062923813177226 0.0645422523689722 0.093975947672416 -0.0638570784594931 -0.0378595198323683 -0.000714091885127896 0.00179885545383654 0.000862358946045396 0.000247950002285846 0.00114974986232019 0.00131697607450406 0.0062217616608237 -0.00764102704765212 -0.00154433952977598 -0.000674086626396415 -0.00103871136746911 -0.00686404918117088 -0.00106669149361714 0.00772786561430655 -0.00350053019903801 -0.0289979287412368 -0.021675286309474 0.00346083162399949 -0.0259396112431884 0.0461203840757209 0.0293746869043671 -0.00746519541425384 0.00614466114141007 0.0262060338751671 -0.00591350907816409 0.0101498794430499 0.000494535125951673 -0.00206936311447202 0.012994235747803 0.0246806732356668 0.0051101294299136 0.0231762295473079 -0.0267342411942039 -0.119984385815648 -0.0746910652213429 -0.0437413229625985 -0.000715082276841884 -0.0593386601930768 0.0512851552164805
  41 1371.06846623443 ""  4.83615455641111 0 0 -0.00211572105017244 0.00360358454125777 0.0063590670455057 -0.009143795510658 -0.00871167865512181 -0.00520310981225066 -5.3935103231151e-05 -0.001991799890803 0.00205350453654475 -0.00016112332339311 0.00437096967715042 -0.00164388988474118 0.0510900836034697 -0.0368015371437588 -0.00913289417116513 0.0267419979702456 0.0189596874415825 0.0123286993561605 0.0464356641741915 0.041893791042355 0.018809293108986 0.00311820044365314 -0.00443612689435052 -0.00600628543991185 -0.00147452809677707 0.00495597581428782 0.00488439043256346 0.00578366958888134 -0.00389090913256272 -0.00490339678534928 0.0130671116887536 -0.000227215129227539 0.00935945049922833 0.00102026254959309 -0.00841504523412566 0.00978686037047563 0.00359369910497003 -0.00684799355505693 -0.0060093095157352 0.00561147953074673 0.00751833020859415 -0.0152125475221568 0.000392186429812804 -0.0165720337778124 -0.00652227873921317 -0.048266261500228 0.0578923721746469 0.0185969790649503 -0.0159968576143534 0.0437004379778039 0.0970987360428362 0.109922831391299 -0.0572973913588871 0.0689313537530645 0.0303748984811691 -0.0531793036240038 -0.0404592404658336 0.272396148859967 -0.296243090720277 -0.23501008118816 0.158415476826059 -0.085716100799633 -0.429186592646472 0.169782244294465 -0.282350970455568 -0.106154618268276 0.015642660120816 -0.234303787915854 -0.353290410265578 -0.00393762882722139 0.00158772940019495 -0.00314569104246567 -0.0152136223276637 -0.0111333854306441 -0.00567603106395638 -0.00722946456691739 -0.0106916845742287 0.00387258383983512
  42 1384.63011021972 ""  51.8542376671305 0 0 0.0077412556099003 -0.000827898304074338 0.00368229031905064 -0.00745257926231011 -0.00427600948774965 -0.00349241724745523 -0.00298007761435499 0.000204510175230451 -0.00236662940297031 -0.000758258597407416 0.00183962356201124 -0.000653607421138464 -0.0282806583132172 -0.00630340275157747 0.00053344348029303 0.0238690321540394 0.0200798089636932 0.0115371294349719 0.0264369706115422 0.0222200239876807 0.00932839704001178 -0.00454248726629369 -0.00388874103089537 0.00322981714892038 0.00859504770684562 0.00710015051407114 0.00131326863404376 0.00977955098225579 -0.00460730159738863 0.0120514186780911 0.00759601478031484 -0.000566662957344513 0.00406811385391795 0.00278891845159381 -0.00282760528694045 0.0073590611061845 0.00660448069974506 -0.00315034280482571 -0.00239352111554066 0.0272005184803216 -0.00486631373406293 -0.0242522091444339 0.00136152147779722 -0.0126469584344237 -0.0095412659881124 -0.0826521712018119 0.0794811333183525 0.0498060043928354 0.0607538280674922 -0.0637920828950108 -0.0329756252542411 0.112489899867143 -0.00925606559697177 0.0178958871062297 -0.0347901633969109 0.0192966759974327 0.0116615798361672 0.367041781458108 -0.381976049028174 -0.288094227941978 -0.23815501213509 0.0325955108165339 0.168291011866566 -0.229967119904909 0.226790136112632 0.182218894493185 0.0219183098746171 0.222091901939818 0.142201645231144 -0.00777112145090519 -0.00436058120389114 -0.00049542005850533 -0.0110723297326416 0.00274650066625858 0.00149183223890398 0.0239965292219178 0.0285270465763688 -0.00231228135530283
  43 1394.04349050341 ""  3.34225653030635 0 0 0.00984089198022125 0.0964317274643421 0.067633449285893 -0.0522505438826182 -0.0535158702256299 -0.0551867303726957 -0.0113635597046308 -0.0287303885721534 0.00374140059063514 0.0183483315098255 0.0243250954793614 -0.00261674009011989 -0.146869312354233 -0.560546549491533 -0.208224272552669 0.0492884529506176 -0.0191264858827532 0.0410438948890948 0.321559885635124 0.348634717263742 0.132305279989245 0.0247033370005146 0.0442759148555549 -0.0699281509575567 0.0791997158592524 0.051085231779927 0.0374771049298618 0.0606028759713188 -0.0538172883448414 -0.0273160861501407 0.010517055423759 0.0238788576792445 -0.00728200719721442 -0.0153873935791941 -0.0656511739251193 0.0239522692826888 -0.0488844997713328 -0.0808365650337324 -0.053899311157465 -0.00389737024104693 -0.00419595646472924 0.00192290287687557 -0.000357709866989504 0.00289882251037953 0.000747083345551774 0.00721629850218113 -0.00882107457294543 -0.0058298762806017 -0.00177899011823401 0.000277607658887725 -0.00549839015565798 -0.0227963903776569 0.0112473602212118 -0.0156438353596045 0.0277754360293736 0.0401991826535055 0.00347920884688856 -0.0379058359941857 0.0326511175547087 0.0261534387073334 0.0111395978030005 0.00205421123036577 0.0287443018791459 -0.00863009384992504 0.019103897150362 0.00547450591926847 -0.000823839334678462 -0.00493555147576523 0.0228972125315345 0.00614183752216699 -0.0150710213056152 -0.00169384959118626 -0.0694581680381948 0.012261801138349 0.0106840291019619 0.0897716488039512 0.0560643965737695 0.0121565649053843
  44 1415.05017012178 ""  1.75224968600623 0 0 0.0774469254940751 -0.0186184922681964 -0.0384976062898643 -0.0245182484101877 -0.00700933465840609 -0.00924364172424767 0.0244872603533294 -0.0313364607442632 -0.0452149747575296 -0.0297857362489443 0.00117440535114834 -0.0018604879887778 -0.579350441293047 0.0422172180895656 -0.0334436964659771 0.145083287754031 0.121354310492734 0.0654493479589134 0.0201178840488018 0.000309481497870397 -0.00607779683025768 -0.0659039810596593 0.20966308743118 0.213802023306774 -0.113886157549139 0.233503520265624 0.0598338337177652 -0.231636284990626 0.0722873053073363 0.221714441125416 0.136049857125558 -0.039242461469997 0.00697650628326822 0.070245278191596 0.0602796109072843 0.0733604743210592 0.11924249423876 0.0032584131318409 0.00303912679989183 0.00931842648694555 -0.013118341363047 0.00298711147926153 -0.000285368179337026 -3.28478234444577e-05 -0.000529580448574222 -0.00149362956782052 0.000987396849952144 -0.000151858222180757 -0.00199885343964154 0.00404162755641372 0.00641699678534799 -0.0484192755221134 0.0727760713675494 -0.0718584415321678 -0.0420402009177525 0.0908476148569214 0.0587656581412363 -0.00255642062274603 -0.00764858571189488 -0.00134942527011099 0.00530190878631744 -0.00351151511655892 -0.0353497393381332 0.0175064598059764 -0.0317098921405177 -0.014239032686171 -0.000459588512105314 -0.010001720443542 -0.0237548813825264 -0.00556308478132871 -0.00433142435134515 0.0407042298101038 0.18745577954606 0.0434017156223507 0.0404782483581838 -0.171419307099576 -0.0364818459002488 -0.0956992716591653
  45 1429.28344606035 ""  2.95105641242068 0 0 -0.0232569940373683 0.0271051621208411 0.0178187023875173 0.0217760016046342 0.00661336549889637 0.00225082928938001 -0.000161302171514102 -0.00477885957288692 0.00992336281689409 -0.102206437141178 -0.0184009350406652 -0.0561717452801885 0.0981714110297781 -0.0969005812957308 -0.0319781164167056 -0.0991862650673676 -0.101963312861795 -0.0407028491851326 -0.0310713650140117 -0.00723514341496314 -0.00318834296332841 0.0258714048524691 0.0126385327348415 -0.0580478702216333 0.0357348703383136 -0.047641341111577 -0.0089147741265915 -0.0041653775884395 -0.00207016166314176 -0.0678211551561983 0.395103857090795 -0.16440809167746 0.233538390827666 0.316938761991858 0.160158352781969 0.337639580118217 0.467562976764085 0.180369377327198 0.0567319009157702 -0.00202541658686486 0.00335221826506339 -0.000869456332530672 -0.000156194741869357 4.65830014772931e-05 0.000264752554522271 0.00102990924267195 -0.00114082148409729 -0.000667841948225212 -0.000440883023110724 -0.000597980415175404 -0.00208973890938836 0.00980847205001091 -0.0192590670556925 0.0172917704640142 0.012681442317883 -0.018978402718606 -0.0143955611445135 -0.00262655639451084 0.00540915640671347 0.00301066235028549 0.00723332888844231 -2.09689044126517e-06 0.0143361491282575 -0.00315814641792655 0.0134032466992617 0.00407293941194123 0.000204822781220904 -0.00422637060797964 0.00646255931423388 0.000125108202791809 -0.00731503948457931 -0.00815717851431956 -0.0422271194974258 0.0110270800565094 -0.00103707920967907 0.0674760206109655 0.0358836773660831 0.0170322781417957
  46 1438.84797137399 ""  18.5050789944255 0 0 -0.0621770753220131 0.0290362424648384 0.0378619901807879 0.0319868974142549 0.00305906346632794 0.00795389918598085 0.0620783805521219 -0.058174652555942 -0.0500916880376417 0.00980697128271293 -0.00786277377768723 -0.000379550789874147 0.358634650042184 -0.0798376690680433 0.00776253169604711 -0.157836401189371 -0.10200162555525 -0.114214060887168 -0.0761760096384217 0.0448147332631924 0.0173997747243609 -0.0593532200201503 0.186839497947234 0.290236324921396 -0.262731151594672 0.267897138312346 0.074347099362189 -0.264231418667625 0.0675016930486189 0.183161799754621 -0.0311439019314616 0.00370634740212775 -0.0201388724676216 -0.00911194782991804 0.0153985638936918 -0.043109649753838 -0.0697423272782788 0.0143510010208607 0.0060921956074391 0.0414858514852766 -0.0170419551062108 -0.000523842981791994 -0.000667617164969144 -0.00302258746622581 0.000638689168015551 -0.011146234978675 0.00213990893571479 0.000644099189490905 0.00328718219725311 0.00546702340449976 0.00179377220077886 -0.160973073134369 0.0917675815263108 -0.157696682635989 -0.185935833876291 0.11710456935984 0.132312099217754 0.0246976983833076 -0.00139246074091398 -0.0156944358999506 0.00874131103565519 -0.00497884655707612 -0.0333222198967704 -0.0418041036358316 -0.0311921096719008 0.00986995846218616 0.00676188028574786 -0.0325140832062217 0.0242432199128202 0.00284695996851254 -0.00487043201436867 -0.0258852619771446 -0.139720704617195 0.00800521416966886 -0.0145929245520561 0.134117639252136 0.0666568122953512 0.0355067187180448
  47 1442.96261983428 ""  2.35103950497094 0 0 -0.0113763088532831 0.0136362309191264 0.00679984847651488 0.00808478877887293 -0.00180572465120187 0.00183936913822004 0.0326481844063132 -0.0293856078647909 -0.0295864088126962 0.00312253542021404 -0.00164906768747892 0.00220364044499867 0.0520909825761787 -0.0386501990902706 -0.0127243271032687 -0.0357834809788037 -0.0176583777282773 -0.035539770765595 -0.0269486741141811 0.0187342581334546 0.00710736661852482 -0.0468391267945187 0.0919044194411971 0.188656105747537 -0.170702759517442 0.158880332789817 0.0431287255901201 -0.140041042770967 0.0378787346598874 0.112789076372666 -0.00257386925353012 0.00163739948962517 -0.0206550084356376 -0.00413834645348719 0.0119938650561105 -0.0193000184582311 -0.0309544291109961 -0.00509314756334571 -0.00132198796144176 -0.0821235184876223 0.0409936432689227 -0.00381011776601526 0.00133518946881871 0.00497461502710529 -0.000584787468618128 0.016041856404457 -0.00121718334580209 0.00051303519163708 -0.00826320516712717 -0.0146389237013814 -0.0114127141818598 0.384950839479731 -0.221451565418358 0.360497519456986 0.383373235607329 -0.298450287083205 -0.297763041618978 -0.0321109992730823 0.00243653411260939 0.0212737879649142 0.0305827313214133 0.00449746790992819 0.13094226653918 0.0731940579003955 0.133641352531693 0.00220457510621456 -0.010726185647413 0.0319508984204867 -0.0327824620361224 0.00453299238392074 -0.00454307324456007 -0.00295902499635926 -0.0163529450691655 0.00659244481913119 0.00136681151578587 0.00729393301334939 -0.0053194136533316 0.000838390437809966
  48 1469.08817631518 ""  0.669308829084515 0 0 0.00171463688601166 -0.00534324037670039 -0.00181163550975993 -0.00115287462967038 0.000857645141765499 0.000123339495816135 -0.00242024893819022 0.00337442996322851 0.00268637548802085 0.000740689827368451 -3.54921915654567e-05 0.000191118228358811 -0.00460389016138521 0.0134757967578072 0.00589535377152145 0.00541670856127842 0.00497615710924481 0.00422825674053882 0.00204757197061905 -0.00317088236296522 -0.00124253674938533 0.0037793542454092 -0.00821673501624576 -0.0149176706511717 0.0128414336923592 -0.0160546883837212 -0.00477801136736425 0.0099132421904561 -0.00137491568074506 -0.0098582770745071 -0.00464095644846999 0.00124407751831614 0.00153795640054128 -0.00305934909480415 -0.00258583312877975 -0.00235909821500713 -0.00149693957996771 0.00126627166755812 0.000873867487218153 0.022680031125519 -0.00732944261746395 -0.000310589525556403 0.00441463583816295 -0.00262360054803769 0.000777681403530173 -0.0439222905196992 0.00601321190728821 0.000365549915505152 -0.0429906891982782 -0.00885232355891827 -0.0161679788950263 -0.0553704662366148 0.031188407321518 -0.0600763023204072 -0.0551692234946168 0.0497097764895704 0.049961624150897 0.0968483706240711 -0.0114922881486887 -0.0605638790641187 0.503858923859128 -0.0501922071638937 0.414339147422672 0.229816513236236 0.49868988124661 0.0450734670809415 0.00863434658278129 -0.354359009685916 -0.215852077252705 -0.000829308306930443 0.00146687596385942 0.00167628581437845 -0.00962235763966496 0.007415866859142 0.00382468248539222 -0.0196139261557 -0.00453423160959048 -0.01402439571251
  49 1493.12087718127 ""  0.211909267707305 0 0 -0.00431781553907284 -0.0163554404077478 -0.00777259623769246 0.0361704226985625 -0.0343678935191835 0.0228471737031392 -0.0270636479483449 -0.00560730732008333 -0.0105260942829582 -0.00338622505716114 0.0142834404284021 -0.00292437100481095 0.00735273046910431 0.0322056896192782 0.0120986708867534 -0.0748770750762977 0.270831097347277 -0.418068190656403 -0.363199993466362 0.321727948709747 0.134793356049201 0.0606710314058192 -0.0549337756346078 -0.228227122041401 0.282054732495766 0.23270956645964 0.0959576406065239 0.0463462933910669 -0.0374153965480574 0.311505465722857 -0.119668398109088 0.0396473574763394 -0.0408190090874825 0.00905444829166611 -0.167702008041823 0.162254837079605 0.147314517627916 -0.152078434236234 -0.0702454575903241 -0.000360468150813744 0.00122499899251354 0.000512931771728556 5.86429286104482e-05 0.000224673949123732 -0.000125709318724663 0.000183444884384359 -0.000930163635136515 0.000104255304576049 -0.00071390479603486 -0.0018475860820745 0.00134085271908604 -0.00035873343442713 -0.00619744536956145 0.00498044586674567 0.00504097362451071 -0.00750731919319184 -0.00361347869672954 -0.00306500461769914 0.00235403209372855 0.00304582438656933 -0.0134363928238605 0.00305458970153799 0.00829599938439847 0.0259269936130373 0.00577552542868185 -0.00804044255861078 -0.00316636731024947 0.0187206898354248 -0.0240501422963826 -0.00407618009860296 0.00416336367179754 -0.000178841318435521 0.0412737413298966 -0.0232850494085049 -0.00948052008199273 0.00234768335604721 -0.0201828863305011 0.0314400351960317
  50 1498.59548986423 ""  5.01081740752109 0 0 -0.00303530163600228 0.0030183477560675 0.00386859924304544 -0.000821430478627408 0.00132583651970823 -0.00175905343917213 0.000576729957276954 -0.000247183460927448 -0.000805144143679353 0.000691614090399243 -0.00116258267422117 -0.00101067726421862 0.0139448236710539 -0.00794109208240954 0.000160747207001771 -0.000936401513710364 -0.0179093664184286 0.017950785737502 0.0170511927794966 -0.0116176422978431 -0.00542967049932581 -0.00325663708932931 -0.00332271801354471 0.00933016300340938 -0.0090347572216199 -0.00424213600176862 -0.00249213870086807 0.00550512530190303 -0.00246282787417365 -0.00639114140814197 0.00135104951485557 -0.00259460809993599 0.0162618814500061 -0.00531808810426121 0.00277486346250882 -0.0112866565012936 -0.00431821839681273 0.0190820730516818 0.00810435994823789 0.00794422876759356 -0.00662159071918208 -0.00134428831237971 0.00182929999127612 0.00513359827260054 -0.00194521660978386 -0.00559359068963643 -0.0205625138194081 0.0144998813051925 -0.00694227708431497 -0.0416523234600312 0.0302553528585857 -0.0404927652152512 0.0313663230028835 -0.0445709978579982 -0.0616353445450363 0.0400628856580502 0.0438829620662289 0.00862430631717392 0.0372551820708539 0.0313434292457008 -0.359248280138131 0.0710076725429236 0.151845637180654 0.527506364149189 0.0868187233392108 -0.166923285071148 -0.0682667464802508 0.452187646278339 -0.500035894307672 0.00263983321273684 -0.00238052735656346 -0.00209974534089144 -0.0283763496919321 0.0167123044007005 0.00475456140174107 0.0266809933056491 0.0291086092794883 -0.00684216778698732
  51 1506.76204471553 ""  3.3537443181058 0 0 0.0278631722139518 0.0178227900229266 -0.00359001659491141 0.00881871838087467 -0.0231314720980822 0.00231837614255356 0.0204543666422287 0.0338251135975573 -0.00144935701611689 0.00118624615226401 0.0114324813460234 -0.0140799056232593 -0.0753007392818596 -0.0469393534260331 -0.0365877625896488 0.0057197190024549 0.155561674230323 -0.181687326078316 -0.173221803412302 0.161316213153075 0.062082509897928 -0.146487246422595 -0.286004616087052 0.396360523776216 -0.494498110956808 -0.170688086021916 -0.0876653723954978 0.264559813771504 -0.0703179773814844 -0.24209339322489 -0.151341575803575 0.0285266015620111 0.144641482586494 -0.0626393504791326 -0.223144520186757 0.103706327432632 0.180239746690461 0.00256377825767714 -0.00537914045854325 0.0017667928470186 -0.00187377397416695 0.000692646357441301 9.14905762793209e-05 5.50698435353282e-05 4.17064234044019e-05 -3.69342912114399e-05 -0.000927229481817444 -0.000484397340164279 0.000380537946044634 0.000839282779087505 0.000461303431703809 -0.024412758978791 0.00867501770943108 -0.0165711663766962 -0.0148775424365101 0.0146936933141036 0.0120080182151967 0.00124716008758958 0.00119410947302889 -0.000774114390203423 0.00021543972619186 0.000176827523753999 -0.00428984163469729 -0.00344570147714454 -0.00476014362786295 0.000249065923745484 0.000676632915211453 -0.00315855322006533 0.0013909146076897 0.000182774317077413 -0.00416587666249321 0.00532849572930553 0.00075527419799856 0.0272224258777083 0.0123617561395999 -0.030744695276619 0.00978407036740988 -0.040377150155547
  52 1507.7329226397 ""  6.488325853294 0 0 -0.00503276173145795 0.00695509202668248 -0.00783528548781687 0.00121046171734414 -0.0134209761062103 -0.0152041316819311 -0.0125439904468465 -0.000627503824504343 -0.0152180753926004 0.0193464136470797 -0.0265643757801288 -0.0273450708513012 -0.0097875625744236 -0.0289291998997568 -0.0271138370813221 0.0675902805783808 0.00815590027517113 0.0410607456643769 -0.0036189180252978 -0.0022166325563244 -0.0125204310164328 0.00457298877319277 -0.154218854015856 -0.0600304143262604 0.0672577270014472 0.209571878337854 0.0746292961770533 0.133032385376537 -0.0636057349706973 0.242687804837063 -0.057539327951492 -0.055021749394706 0.537375857726215 -0.223397159610333 -0.0522763450249568 -0.297825645991956 -0.0247165280315818 0.543283594901873 0.235234240451531 -0.000951435233428358 0.000974830441816723 0.000650300195298055 -8.05944915622966e-05 -0.000127048034385312 4.99966535637943e-05 0.000995876001885879 -6.96541294012459e-05 -0.00107285485136011 8.52802133105299e-05 0.00121949613602875 -0.000593653302839061 -0.00574347548071699 -0.00498889946079338 0.00246101001720107 0.00489822896189763 -0.00325257629607176 -0.00282908359185853 -0.00299333093838115 0.00059401346022694 0.000981020150925207 0.00883408731368268 -0.00148236307831007 -0.00424009549936282 -0.0121947202144665 -0.0028980013887872 0.00357701557369775 0.00164510952412116 -0.0113208510149934 0.0116150696503816 0.000822741000323892 -0.000469860306113011 0.00362437250110096 0.0180260136305681 0.00633121816985413 0.00403729782324097 -0.0130465386479774 -0.00372153463304282 -0.0070333368694228
  53 1516.21476763089 ""  9.89891677958059 0 0 -0.0182910776308626 0.00145565840792174 -0.00852861112051415 -0.0082669296760111 0.0573963464474231 -0.0147842213478377 -0.00440688884346152 -0.00216892526646098 -0.0205800036613161 -0.00146638070234036 0.031293827412903 -0.0135451348050771 0.0445215844694564 -0.0231785048885888 -0.0200091642638781 -0.00170962925774427 -0.241266616319892 0.292260224704791 0.190391444062343 -0.290388079903689 -0.142664206478907 -0.0102007654612589 -0.176226615345151 -0.00830547034665823 0.00694720173175085 0.229358155822525 0.0765496359743538 0.131207989336365 -0.063488455013542 0.258158210861072 -0.280511096893731 0.0881700392005966 0.0311653665322183 -0.0352378961812818 -0.376813644368661 0.283045859397958 0.308285191980952 -0.207269933600366 -0.102663695287833 0.000858858007024262 0.000759735748345513 0.000558835655085536 1.45718768765731e-05 -0.000154394121248091 3.37449137961669e-05 3.04053629344917e-05 -8.50473572198368e-05 -0.00070468364564512 5.06503627266293e-05 0.000538527721590705 -0.000117836761795084 -0.00970844821104967 -0.00600125005627603 -0.000121649595862699 -0.000899422820848365 -0.00441873414841995 -0.000235420009117459 -0.00167156118686448 0.000749862911639675 0.000239921343627869 0.00382673970773796 -0.000440750612507933 -0.00125787162722955 -0.00403811967242111 -0.000644780337187825 0.00133761461675253 0.000736979828947008 -0.00523400606336926 0.00312916613702637 0.00286846740725634 -0.000638598609367157 0.00178212437596138 -0.00338170190890452 0.0171786874786901 0.00618829298712472 -0.00368298096531181 0.00926636847409131 -0.0150701024392945
  54 1523.09282152311 ""  6.52882155365307 0 0 -0.00732735342038724 0.0134846811304249 -0.0140584944154864 -0.008506598647972 -0.00621209653977563 0.00980161961718145 -0.0136410160760071 0.0220615675739415 -0.0253487341355174 -0.016909225004649 -0.0127323126685207 0.0223729111942565 0.0355615724017054 -0.0121758344499133 -0.0266996968251846 -0.000439337957850648 -0.00704711518513141 0.0206261980501853 0.043792960136877 -0.0283163127194949 0.00438385576833965 -0.0628431331560168 -0.467701476720594 0.0769113783857713 -0.12540125717156 0.242708084274012 0.0714853391117928 0.392477767185402 -0.154211733190611 0.281957800300324 0.294129417636319 -0.054607483159625 -0.279018743750766 0.171355373160522 0.367183472289288 -0.0602649284522166 -0.203615743106651 -0.0821744848134397 -0.0252093332201612 0.00207039131775751 0.000601772921967413 0.00113142168901738 1.63157389020753e-05 -0.000182935933844961 7.09582327635604e-05 0.000308493409019842 -0.00123932359637425 -0.00134140146681134 7.24694740858052e-05 0.000802976864797972 0.000390543273650472 -0.031156056606999 -0.00482279070545526 -0.00975884396773004 -0.0105364305060148 0.00163793168777151 0.00641124202020102 -0.00167770832245937 0.00286986127218826 0.000728352657914139 0.00280895940229518 0.00021143205581163 -0.00127596634267887 -0.00108114015885119 -0.00130217171907765 0.000313742043642468 0.000675854967794269 -0.00503950451673087 -0.000935455707184739 0.00208522519927711 -0.00142807283750677 0.00255680988347634 0.0024996340683544 0.0199275549377029 0.00727357225371404 -0.0126817369184514 0.00596108086549934 -0.0196113287667669
  55 1655.40663218556 ""  23.7227628865499 0 0 0.00305703699441625 0.0229117206131028 -0.000520433758447102 -6.42406606663274e-05 2.44290583675334e-05 -0.000469865133750328 0.00348475065861825 -0.00314424533933369 -0.00422783307581356 -0.000504661299112072 3.63257300492813e-05 -0.00070575397791916 -0.0353934498500261 -0.0172817814135856 -0.0178476022342534 -0.00665157819200179 -0.0266507436631852 0.0193526940248061 0.0138415629577101 -0.0239925348258301 -0.00913377592115836 -0.0169607901285569 -0.0109441917417687 0.0483769090713394 -0.0489099062563293 0.00954455284227405 -0.00552895158562482 0.015333021755561 -0.00854187432702192 -0.00995085356076591 0.00280153493983837 -0.00125943793968938 0.00324002149836234 0.00108715610100546 0.0009935706052059 0.00083513185673577 0.000726385260551285 0.00276844332125495 0.000414056420394478 0.00152177063043293 -0.000688661142716963 -3.47229817372928e-05 -2.77797682675755e-05 0.00083586150184723 -0.000310375719228955 -0.000830310495567759 0.000178358641613218 0.000802071587789254 -0.00153916462369035 -0.00175601421294208 -0.000468148572232009 -0.000921388326145521 0.00884891985563956 -0.00836910036227263 -0.00725676827286176 0.00706354663549127 0.00791418746032834 0.0028308991996094 -0.00369046602422957 0.0032729746051402 0.0023736443788146 -0.00179638658830632 0.0136583933778065 0.0176487753840101 0.0146415671743247 -0.00124869057014882 -0.00202868928473936 0.00603046883842939 -0.0141682610312787 -0.0558173061506546 0.0326893364024986 -0.026728826105833 0.508649877228335 -0.396342684874657 -0.166642183589229 0.267791146367031 -0.235960480144681 0.579102782206528
  56 2701.05974240574 ""  243.276645125221 0 0 -0.00011599216578911 0.000455051339249144 -0.000146806474446576 0.000190587390019366 -5.35930242849199e-05 3.29717507623699e-05 7.03395956374062e-05 1.60383361880921e-05 -4.06805410754558e-05 5.04739435313615e-05 0.000121702610209658 2.5435741405308e-06 -0.00116775196385765 0.000532896136285025 -0.00230571565274236 -1.01388853404266e-05 -0.000325251006545778 -3.98291641329407e-05 -2.74406392508354e-05 -0.000550271663423313 0.000815015468775043 -0.000380627656811355 0.000117283883443651 -0.000385000530815263 0.000117257810022819 -0.000167374262941285 0.00101259598631029 -0.000455993834910948 2.88327472977954e-05 0.000119856757110163 0.000215882253590601 -0.000630942282609772 0.000162610213406347 -0.0002550387648804 0.000110018777229121 0.000197919255689866 -3.93062648202078e-05 7.11479269231041e-05 -0.000252302002465551 -0.00223019521121146 -0.00215709814710463 -0.00100143398978872 -0.000309580776768126 -0.0064850603624462 -0.000159826486725099 0.0273551415013288 -0.0185080302106256 0.0675614138834835 -0.000773208298525295 0.00376976845465703 -0.000718289174220489 -0.00188199230792597 0.0071423854278532 0.0121128600605223 0.000138355101208194 -0.00841292782481089 0.0169397767171469 -0.325576898732996 0.320161439521869 -0.843932440041876 -0.0116366418650451 -0.0356376826122312 0.0125224415153341 0.00963242465180398 -0.00630847006067877 0.0218607476965112 0.017889524676869 0.00509524940363486 -0.000227548734813658 0.00135804423709513 0.0012004499794884 -1.62220250840882e-05 0.00643238899073702 0.00190466874269849 -0.000455949762294814 0.000771455599963611 -0.00213785858537455 0.00246068823388352
  57 2948.2821770718 ""  75.4236833854865 0 0 7.23303742491742e-05 -0.000231672232969405 -0.000142774289623377 0.000282014919696072 -0.000295908476531209 -0.000169769696065647 3.61358595880034e-05 -7.17319512115658e-05 1.91914771329138e-05 1.68322528735658e-05 -5.93565435655924e-05 -1.38702149589288e-05 5.84033001764152e-06 0.00017367221348736 0.000352825147882823 -0.00446992733982852 0.0034561994388649 0.00331455491637734 0.000158339298257505 0.000491382613166708 -0.00141966756571638 -7.36247635280583e-05 -0.000330267233420164 -0.000301759566413055 -4.30988792381186e-05 -0.000152153998890176 0.000353977871826939 0.000809521071307437 0.00130375212389505 1.03537351502294e-05 -9.7121365869249e-05 1.69340871200651e-05 -1.93137574158958e-05 -9.94236643270776e-05 0.00014737973990021 0.000199240350470728 9.84371836598155e-06 0.000120465528122863 -0.000150888397351037 0.000743835115306393 0.00159274951031923 0.000189300171734403 -0.000666604641997009 0.000235323879676072 0.000663454755337546 0.000901674727700622 0.000594832301134508 -0.00430353341543663 0.00756894488854921 0.0631122172331991 0.0072968491118896 -0.00141765821127103 -0.00114508679527635 -0.00207195669473498 -0.000130286252253977 -0.000882643721425557 0.00107503864110091 0.00755142122184238 -0.00896597142698056 0.0316887852997219 -0.180887079210221 -0.892002732908304 0.139015822014943 -0.0872288030444572 0.0903718863718736 -0.216761985043335 0.171715361932165 0.0433074329005209 -0.00215288792554356 -0.000772928312446527 2.61485740817227e-05 0.000514535802474592 -0.000301175780258931 -0.000141201127471535 0.00215617234879486 0.00125196219862568 -0.00953798497763031 -0.00720377404261992
  58 3012.56238852238 ""  20.9354993432113 0 0 -0.00134255127745799 -0.00362034387182776 0.00834840186971651 -0.0305063007669503 0.0499383449517935 -0.0289584463560472 -0.000363366733626997 0.000296958531336902 0.00167819184302966 0.00112062323035714 -0.00705614597749807 0.00289998921663474 0.00394219165032729 0.0447907050388487 -0.105832748093332 0.407673023606983 -0.325532347736559 -0.330026044855202 -0.0439587228022888 -0.270038188653424 0.679537723512661 0.0135784831787566 -0.000699383340452494 0.00571454712600483 -4.3932189025452e-05 0.0119660574171182 -0.0265446444277566 -0.00769540201818607 -0.0158454554569112 0.00163043887402574 0.00797744439613256 0.0463154468812117 0.0029580456673145 -0.0247502730394344 0.0125636573926277 0.0191709394049758 0.00175741812587919 0.0240574671466757 -0.0584130574191178 4.72492430729646e-05 -3.30173268633364e-05 -0.00011178918191165 3.96595807479997e-05 1.90153638589311e-05 -6.9650018898809e-06 -0.00011526190921658 5.72951509541352e-05 -7.44314390021454e-05 5.93538028792752e-05 0.000252735273043363 0.00018827253062379 -1.11763855711614e-05 -0.00021970422897625 -0.000381646222327489 0.000503311300683358 -0.000744441662868261 0.00195290156910647 0.000335786028241989 -0.000388148101953761 0.000860871006173991 -0.000873829658914091 -0.00428549573124545 0.000718524390208177 -0.00123908374795496 0.00106715210277725 -0.00292974961138696 0.00150041935897013 0.000181097600196274 -4.51860032809202e-05 0.00046193095173211 -3.76765201256577e-05 -4.6812153208253e-06 0.00140509942760329 0.000814248458081765 0.00201111714216192 0.00315698731347642 0.00190067162708585 0.000657769597145116
  59 3030.84982290942 ""  10.0290642777163 0 0 -0.00153087718841941 -0.0161361095955023 0.0397656676681131 0.0171665358457105 -0.00689135977185385 -0.0274548538288227 0.0106833786193779 0.00130200355636119 -0.0437152453497938 -0.004606350037103 0.00154437483803924 0.00397496463314549 0.0125213895145586 0.20090579368683 -0.482867636400779 -0.198094168905992 0.159217646215143 0.150365955212503 -0.00587235332639033 -0.0803281704307482 0.183521565698993 -0.194919809547694 0.0122852882898241 -0.0815737783751411 -0.015530430282731 -0.240613080970063 0.609213029840562 0.082579664171656 0.210077366841041 -0.00392951133043753 0.000919289930731103 0.0108928318977279 0.00204983599557944 0.0539654653454767 -0.034840372676514 -0.0418105095217414 -0.00109994519330872 0.00569593686285801 -0.0106505898229961 -0.000592694530545201 -8.75988186486604e-05 8.54137430889369e-05 0.000105029390074673 5.18278729401186e-05 1.38659764484881e-05 -0.000120822350606656 0.000230066034102569 -0.00023438670220511 5.08487459633245e-05 0.000289628211893835 -0.000708499434868932 0.00145679296263607 -0.00187938726539503 -0.00509349988526077 0.00241874355054734 -7.13416626033514e-05 0.00409340833338871 0.000365018376341168 -0.000987960375950294 0.00174819012159254 -0.000150180000632992 -0.000793980326655699 -5.95466548440831e-05 0.00374238219921088 -0.00278751644568281 0.0087371049919134 -0.00413455212409288 -0.000252569208740713 -0.000165756129578557 0.000460748647156674 0.000317702270912452 -0.000802412951198602 0.00166460618615358 -0.00618576377435274 0.0118553627655694 0.00146042013311938 -0.000423626591498637 0.00230305857029916
  60 3036.57047961313 ""  13.2932916040262 0 0 -0.000282733885462165 0.00872026017595167 -0.0184522246196529 -0.0281410346324903 0.0123224283818562 0.0461073174437297 0.00957266029368829 -0.00370637728568915 -0.0259577926849675 -0.0142614873489354 0.000677761513807943 -0.0258733478591605 -0.00496284797512684 -0.095407714407309 0.227939576153963 0.332177477867564 -0.273753617694233 -0.25440646784471 0.0090920133109107 0.128547902372571 -0.299881250324838 -0.172882685588996 0.00701640977840844 -0.0710500482185422 -0.00955275421468719 -0.149774423396133 0.377613178194528 0.0738389375993085 0.180318995011426 -0.00173175560623825 0.0592445746515435 0.243496265773712 0.0180547070436419 0.120492973473092 -0.0750301937418248 -0.0960107680517795 -0.0132806286015615 -0.177594234297007 0.388516634041297 0.000109317598098754 0.000299757271581491 0.000429546007416463 -5.36102212781926e-05 -2.87102388664119e-05 -5.51311408229552e-06 3.92050263948884e-05 -0.000127099548648924 0.000128917725141348 -5.95647864750338e-05 -0.000300474207200013 0.000727041558805378 0.000665096190241031 -0.00202503675061723 -0.00284121417780055 -0.00189820846625464 0.000434596920973179 -0.00263636869381651 -5.73667545444484e-05 0.000411638205573773 -0.000719045966708061 0.0001119418532174 0.000587804559715921 9.1361299396775e-05 -0.00384886935851291 0.00294500625390043 -0.00898714680505202 0.0044176662204015 0.000336582180406875 0.000125658574497949 -0.000308310962985377 -0.000371874766319991 0.000166290915238521 0.00206935036758644 0.00118493887658811 -0.00465607297282094 0.00271474010594181 0.000959101347548552 0.000909783447531168
  61 3039.29739475519 ""  9.12050714753858 0 0 -1.51759056034062e-05 -0.0075940047470642 0.0185931493679915 0.0129342765135301 -0.00441129300832883 -0.0221321589364574 -0.00541988488621527 0.00244480575100206 0.0209659977105171 -0.032690718506388 0.00393573541938514 -0.0260021424072225 0.00401787274219561 0.0912181398838914 -0.223075963668329 -0.146840637224692 0.119323404288483 0.10889145527032 -0.00652732224077247 -0.0659425415378559 0.156574481041632 0.109850197013343 -0.00357778074618736 0.0457517736421149 0.00821585604618449 0.116472592184076 -0.294485799160584 -0.0551520824600875 -0.136944422133131 0.00132728714846035 0.0905369323413361 0.384287519627575 0.0338287302325903 0.313912477845192 -0.202464972396356 -0.246303344001097 -0.0190979006667496 -0.234557154389884 0.518763661649331 4.13533787144413e-05 -7.84027765711841e-05 -0.000402565671478374 -1.33360036438707e-05 -1.79281728713751e-05 7.95645854987116e-06 4.72320438346364e-05 2.71410935121716e-05 -5.15202396981196e-05 -0.000131762011184061 8.68525698786583e-05 -0.000235459782206971 -0.0010270541598083 0.00167501660044026 0.00275126373166307 0.00133654356339462 -0.000220485571549352 0.00176102425946167 -0.000239492539028639 3.7275870880275e-05 -4.3038209220697e-05 -3.19675358513066e-05 -0.000179584375750174 -1.30536411233121e-05 0.00127692698205049 -0.000981507451606508 0.00297450342390471 0.000251319838651185 6.8678611489988e-05 -6.99526374872402e-05 0.000190280523043772 -0.000103096689436469 -0.000239239454721551 -0.00155330186783466 -0.00093005676500289 0.00459995111717938 -0.000895535651648129 0.000982111386560042 0.000278017032339551
  62 3051.23746932375 ""  32.2812729307186 0 0 0.000228589844072841 0.00182892761011105 -0.00421001160571664 0.00253020854456807 -0.000561166135451763 -0.00513012319781309 0.000566450697775421 -0.000701280209648229 -0.000774812677251516 -0.00113110416678738 1.03185851136119e-05 0.0011023522630784 -0.00160170266762458 -0.0211939629902189 0.0499509744476128 -0.028541404838211 0.0237441767619877 0.0218585531221216 -0.00180953190169037 -0.0170941249224769 0.0394038376346398 -0.01231612133421 0.000310225930475819 -0.00471895508178906 -0.000431145088283451 -0.00524164668805277 0.013936074061039 0.00575346177918363 0.0131981906023525 0.000212935192929376 0.00112859244124444 0.00564303567681389 0.00105916487442023 0.0122670348669731 -0.00814793827405084 -0.00942243078755524 0.000209234981058005 0.00242580863545452 -0.00461813481281538 -0.000908036365432871 0.00019328671304375 -0.00096685609385321 0.000274853675070988 0.000395115400642949 -0.000598273324617652 0.000673606013487427 -0.00226411231581399 0.0029168814179801 -0.0126195829677058 -0.0436469388434345 0.0618597476101283 0.00144495896577685 -0.00177251313856907 -0.00576116704136674 0.00354805118768861 -0.00415530758575551 0.0163463673121022 -0.0089303450235646 0.0095572285456449 -0.0192409811159452 0.0519056564179988 0.261555052388028 -0.031942677902252 -0.311772684970687 0.233926198090281 -0.721032886883857 0.40909432475009 0.0354270169373485 0.0111314001818219 0.000126223439088982 -5.8212457026263e-05 -0.000166051390361029 0.00122779623250719 0.000519615989287237 -0.00158363427918041 -0.000366868915270159 0.00332273227138021 0.00376316161207486
  63 3054.07177991017 ""  31.7990774526211 0 0 0.00217169223292982 0.0224667089774433 -0.0545933765774855 0.0211316470046481 -0.00247722403224247 -0.0472138293200232 0.00793521289980645 -0.00926001338704309 -0.00565455667580791 -0.013171931437672 -0.000732109604917966 0.0102729411547896 -0.0171519503082086 -0.269790425706676 0.638902817177127 -0.234949388713783 0.196785675809409 0.178228678821158 -0.0194695844822466 -0.166609372193261 0.385381191975739 -0.152548921275456 0.00258219333760568 -0.0597463323647421 -0.00451408803174712 -0.047424274656126 0.128360531581597 0.0665839857661002 0.153747479099619 0.00310210469067097 0.0181263921487289 0.084737180179681 0.0135507260098835 0.13843177316847 -0.0916906462117034 -0.10574885991706 0.00193588682251832 0.0159895022120227 -0.0280866573500775 0.000223111305715494 0.000465305540991807 0.000662479761316218 -0.000140195258952405 -7.28355153225224e-05 5.1601988312358e-05 6.74598329594948e-05 -2.62910436934583e-05 -6.46469546009342e-05 0.00162985925982418 0.00384162233323818 -0.00543993044828504 0.00105528484702207 -0.00171050536372916 -0.00177404979899783 -0.00340934272823865 -0.000249412358499017 -0.00498718006195301 0.000870706543027863 -0.000213047577885406 0.000767099703454157 -0.00428606221937242 -0.0216843474319337 0.00261049277770991 0.0274475027702088 -0.0207552547767129 0.0634027246998284 -0.0425322105692699 -0.00395914386339447 -0.00074434519571557 -0.000872143685466854 -0.000274044651538047 0.00124793957581091 0.00532575962890537 0.00730438646316932 -0.0137496957266093 -0.00455526635342311 -0.00210204757605222 -0.00276284383165218
  64 3094.88433986092 ""  25.9477412815034 0 0 -2.9586046077727e-05 -9.35845711161221e-05 0.000202852986269998 0.00011641718857048 8.55920917170329e-07 -0.000309315348691801 -0.00022354445117162 0.000365571095027933 -0.000263615785711275 0.00107759168043098 0.00132933719401285 -0.00186968544272866 -0.00010129522382114 0.00101664383738696 -0.0025382402734674 -0.00138304647691294 0.000997929695711934 0.0010374000085818 2.89844127336736e-05 -0.000993647065575388 0.00251799927939606 0.00423027697985968 -0.000101313037395284 0.00147615375287089 -7.02876790466717e-05 -0.000695701858633586 0.00185365731665449 -0.00154950628432042 -0.0034678116726164 -0.000123878608277147 -0.00333359117265594 -0.0140913631546538 -0.00189505406786742 -0.00911319666028242 0.00625395864420258 0.00661002042801704 -0.000310548638707753 -0.00788334311758949 0.0176537285143076 -0.000580649309648145 0.000472711164737514 -0.0010668336365483 -0.000379437720061783 -0.000132229108511136 -0.000178813680882851 0.00220238498543669 -0.000629963049284993 0.00236143557654863 0.0818405822621797 0.000744649125975963 0.0288787141730407 -0.00132505373546634 0.000711482022514305 0.00198571185562171 0.00173118246987727 -0.00167498993836646 0.00900522324501981 -0.00881259224030091 0.00699930836132196 -0.0207817336315839 0.00655367555205936 -0.0366851981704962 0.0106170900319366 -0.143146375990444 0.129097917954702 -0.379104147076846 -0.841227645148295 -0.101920624641835 0.0204979547954118 -7.03178755178368e-05 -5.20682030156045e-05 8.01003762000856e-05 0.000368043363891366 -4.49902008980283e-05 -0.000648738171886562 -0.000514449251807004 -0.00076714870331415 0.000961788364826693
  65 3098.21285790375 ""  31.5662100417617 0 0 5.85764284224995e-05 0.00179099866506767 -0.00537369099263445 0.00551856781579558 0.00143737533456397 -0.0165827336237533 -0.00370757449624204 5.52441297031379e-05 -0.00399221531935352 0.0354338008903116 0.0491164319517342 -0.0599302765340771 -0.00345024397739219 -0.027767633808482 0.0598893859213117 -0.0609440323691669 0.0487545748777254 0.0447233207118969 -0.00408288616221563 -0.0604485528872875 0.148973989551801 0.0403125991469223 -0.00214400538552541 0.0136074836415708 -0.00185986282012422 -0.0129015047238346 0.0352949353957931 0.00418865136990293 0.013438502868368 -0.000348550561483464 -0.125917237653101 -0.522599625212117 -0.0681714793032669 -0.283820625852098 0.196909904743838 0.20550777868168 -0.00869201486989352 -0.257351047416855 0.580798653389946 -5.4840104803564e-05 5.57580863470107e-05 0.000147158211523016 1.4860666663e-05 1.12860958046126e-05 8.32689942312414e-06 -8.09027718409833e-05 1.76025872379641e-05 -8.30776942752012e-05 -0.0023476085092667 1.10444652461456e-05 -0.00092160513405301 0.000772359737319022 -0.000804126689830733 -0.00141241635716716 -0.000225878614848852 -0.000180695837862808 -0.000151506784567274 0.000425647881088391 -0.000332477456247498 0.000922857144161638 -0.000209097740045624 0.00110757830476079 -0.000353803236748849 0.00454826536478331 -0.00412356447322854 0.0120029307496302 0.0236997432697145 0.00289876915803579 -0.000568327024086326 -3.43483371833958e-05 -1.22939625552721e-06 0.000230367594886307 0.00162376750021933 0.000810853380974552 -0.000653571537476398 -0.000723759977085498 -0.000352403214791607 -0.000638697649819649
  66 3106.20520387192 ""  20.2426622558147 0 0 0.000574681818586205 0.00303934169451801 -0.00745821835944907 0.00673586093089594 -0.00425326270881151 -0.00900533972483644 -0.0178584756567874 0.026402516093873 -0.0264662967245291 0.0222821639893108 -0.0639009812351799 -0.0329419769679557 -0.00331632530217185 -0.0329345875358001 0.081842414300544 -0.0810402937350278 0.0642903928108419 0.0598589703549543 -0.00162717593341851 -0.0207398888801649 0.0465442841512689 0.312592041110683 -0.00695634763292442 0.111329528080091 -0.009798855077495 -0.0837690928911339 0.221428804442291 -0.09517560522352 -0.22058451787004 -0.0123135373305516 0.14582615637874 0.542225344570044 0.0479511301832437 -0.415494947010227 0.25273100300995 0.309906803558426 0.00450586303226001 -0.0330341403359668 0.0350082220559503 0.00115280785704904 -0.000888347250865004 -8.17851426728089e-05 -5.17014496464266e-05 -1.07297303586684e-05 1.1242484890696e-05 7.05321442284285e-06 -8.20708624041318e-05 1.93465361399307e-05 -0.000269430021275328 1.9883142676305e-05 -0.00014585809403526 -0.00538169147655526 0.00796752078992265 0.0137119768594285 -0.00547243569356915 0.00381563057857454 -0.0129804810698818 8.58243017053509e-05 0.00016160540984201 -9.68647846353568e-05 3.09822742694648e-05 0.000407243625857566 -8.33327562498877e-05 0.000779158731288127 -0.000721781559540006 0.00193916263726406 0.00233402464565048 0.000241317833268962 -8.54828357178308e-05 4.94629848611875e-05 -3.67951832311087e-05 0.000241668656201454 0.00230144360244874 0.000116231089765095 -0.00181393745389122 -0.00133457034535139 -0.000274792263835027 0.000189140331638573
  67 3111.02732340424 ""  19.8066672235877 0 0 -0.000184258536265566 -0.00373056815454646 0.00938447668330829 0.0029503115747807 -0.00225421914933112 -0.00216133293556897 0.012889133553077 -0.0580818760438513 0.0390154045569437 0.016092738166972 -0.0335418856327548 -0.0214309137958102 0.00478985739092002 0.0398996414122254 -0.101971516670238 -0.0350631908138869 0.0262363931151251 0.0246403776001118 0.00110549275903498 0.00263113073601526 -0.000963602417494159 -0.388574505718584 0.00367834536476782 -0.135379058992314 0.0123102569793148 0.133906974878426 -0.360342183382742 0.226964971311925 0.549660405886727 0.0236915163210282 0.0720635699023239 0.266157551324018 0.0221343510785993 -0.265906690570678 0.164984688726688 0.199210274952343 0.00200932392261836 -0.0264693924806885 0.0357091161791948 -0.00388557598185846 0.00337428333159591 0.000159350353935236 7.61287411406183e-05 6.50043522667388e-06 -9.97553771186927e-06 0.000156564642150233 0.000171333270143789 -2.49123001045924e-05 0.000201290940723832 -0.000138342240028576 6.34741720568251e-05 0.0200049327584728 -0.0273123195528081 -0.047477641857284 0.0190119371769433 -0.0142830685276781 0.0463739054734854 -0.000472605986053072 -0.000147602471745403 -0.000102828614330973 0.000306375269586314 0.00123550688572916 -0.0002341070532349 -0.000304012703714073 0.000309573679137344 -0.000708335875201354 -0.00259929104458913 -0.00017050472324196 0.000237114625245695 -8.47954702070688e-06 0.000141845432226945 -0.000277087165936082 -0.00311273815788073 -0.000406645246455931 0.00234282827277448 0.000362778201437992 -0.000346257000428611 -0.00088870561232123
  68 3131.29333785292 ""  23.7051216773479 0 0 0.000865333295858334 -4.23036470308094e-06 0.00109275287741508 0.00101445379611964 -0.000859324976307168 -0.00132232774973277 0.0658816080759876 0.0358663753557886 0.0218973496782881 0.00556223392336395 -0.00664011786684494 -0.00697318736952751 -0.000952838032392377 0.00253903258097159 -0.00947581675811381 -0.0110083253386833 0.00813235841298687 0.00809256127849188 0.000311789018365726 -0.0022826305766924 0.00577214079267527 -0.620082830441701 0.0328070920738782 -0.231308954624233 0.0137711817337562 0.0191322000945764 -0.0259802130441569 -0.183462379946998 -0.484539160777798 -0.00649484641011308 0.0121079173337549 0.0447305635385893 0.00322065674808817 -0.0801075036933877 0.0507590819679586 0.0593929331676801 0.000421160487394109 -0.0122767836699472 0.0218634811152299 0.019620619629578 -0.0186677379387216 0.00578143570480853 -0.000210786577166226 0.000173066780854494 -4.17627595075261e-05 -0.000825104332669532 -0.000628285335598903 0.00036560423739844 0.00012006937777556 -0.000141140024597195 0.000638600556439993 -0.0989679403975316 0.127257076659796 0.223551930200391 -0.11691187626623 0.0931795366886854 -0.293133203586416 0.000606864807361915 0.0012167079648107 -0.0017860816142976 0.000105065315328202 0.0007675970569043 5.20457772969481e-05 -0.00271645747471238 0.0019704779754231 -0.00761102622257067 0.00182833919302613 -0.000301785377616464 -0.000629634895640205 -0.000892350131304232 0.000596768877128575 -8.67399031645363e-05 3.73026886776584e-05 0.000499161509999111 0.00210933289308848 0.00248797593857668 -0.00090379932784253 -0.00152869904813304
  69 3135.95234869361 ""  5.99264693052385 0 0 0.000519551395969046 0.000972398793450608 -0.000816862623718309 0.000491887927498266 -0.000450173316994223 -0.000332952781021678 0.0307527143424941 0.0234775342196802 0.00707750904287761 0.0018232948425107 -0.0019292114285316 -0.00234915067347198 0.000433734653177657 -0.00442837329359642 0.0116626806261747 -0.0037180753598841 0.00253388356487578 0.00276676026892617 -0.000196724247240816 -0.0012496459652149 0.00131348942589408 -0.262876446563791 0.014707780457524 -0.0990048834268652 0.00543293027241437 -0.00289676993522127 0.0198552699750455 -0.112958702268379 -0.294907208821287 -0.00649679271032468 0.00368100857326623 0.0129873399227106 0.0010471854759742 -0.0260707226019623 0.0166122252431048 0.0191838972769175 0.000139480400234451 -0.00441551459548104 0.00833963094554237 -0.0392048482235365 0.0367652823407958 -0.0165664523845759 0.000507291145343445 -0.000354422446391917 0.00010700211227697 0.00153250160197489 0.00132247971807054 -0.00100428670880724 -0.000308708522707484 0.000317364239236338 -0.00120933509051587 0.187812884515117 -0.239276711809741 -0.4214244820173 0.247537892312724 -0.197827174113908 0.619609533650373 -0.000344784059301238 -0.00310694589174737 0.00540127849702927 -0.000459147956249038 -0.00237069785620112 4.26583405261424e-05 0.00498365482989865 -0.0036565764763631 0.0146977802162561 -0.00159913432150452 0.0007469990723944 0.00106458412974083 0.000515144048141714 -0.000524578410276464 0.000168974641835335 -0.00146930504781511 0.000151940929706676 -0.000939910153286023 -0.00322329206572243 -0.000764429466795478 -0.000162646582812339
  70 3232.85989240996 ""  7.03761697497611 0 0 -2.58154089212723e-05 5.31742461865541e-05 -0.000160983518185325 6.85954660924843e-07 8.6760767266425e-06 0.000134864574722891 -0.000998962575143973 -0.00211539146022181 -6.08357043419246e-05 6.1774511373301e-05 7.96227685554056e-07 -7.17976149664708e-05 0.00125423120833498 -0.000457037327571229 0.0033619913864019 0.000192379624073839 -0.000210486992411058 -0.000228264729870518 -0.00014431733665676 -8.96365894926231e-05 -0.000716903254555917 0.00553619149113441 0.000328738147812371 0.00231316028193989 -0.000493534082954151 4.63975268354529e-05 -0.00148326932189798 0.0100632893036782 0.0254285410367415 0.000133470864661411 -3.6586295308613e-05 -0.000133271333208328 -1.25858417438583e-05 -0.000528921040280439 0.000337666069492779 0.000447053525544365 9.38490506334729e-08 -0.000130117037077009 0.000316102220072846 0.00669752734905031 -0.0161964799055697 -0.0929392807566991 -5.01591526763963e-06 0.000204727631377528 0.00065912161312726 -0.00107428652799129 0.000133611685436531 -0.0029475120723134 -0.000543509444086539 0.000371779151805761 -0.000150471692737471 -0.284096623389493 0.362124077570563 0.593792802998578 0.210998456076277 -0.174694538329137 0.494373345298684 0.0079241808474374 -0.00512572553502879 0.0175723230977742 -0.000110001900615895 -0.00150745500253423 5.20679233722133e-06 0.0011268693779196 -0.00126512561978775 0.00856240271608703 0.003854764568906 -0.000316000971961649 4.25917911192691e-05 -0.000525002612334744 0.000444236719374479 0.00241945897810968 -0.00473452082427131 -0.00365683916899324 -0.0127326666519839 0.00754288348453016 0.00117204827843166 -0.00443481800617834
  71 3454.85927036215 ""  6.38663095672722 0 0 0.000432044006186073 0.00147868268786281 -0.00125040643319082 0.000251260338731522 -0.000218329245649861 4.91280023279218e-05 -4.2511310278666e-05 -0.000201147107056254 2.92799202922062e-05 -6.31766286016316e-05 2.44678230839661e-05 2.52901948038696e-05 -0.000348325301705023 -0.00535605767846512 0.0123911476006717 -0.000550519769870628 -0.00114203114644108 -0.000203009729874237 -0.000739379065494133 -0.00103346338541607 0.000285206186538908 0.00299467357955154 -0.000354591999402556 0.00110276581990328 -0.000672626821691798 0.00124223087385337 -0.00057305312821057 0.000266570526954249 0.000235057441105521 -6.01750859538184e-05 0.000375690043566738 0.00049467043081098 0.000147977398076499 0.000778862183000126 -0.000412358441882974 -0.000439167743470886 0.00022844077360158 0.000111107891653389 0.000101355235365221 0.000830500462382955 0.00103040109873483 -0.000389561165832146 -0.000254148594874478 -6.9211156082114e-05 7.13073944908914e-05 0.000330062336659961 -0.000120571813103836 -5.16926418617447e-05 -1.64275587520737e-06 -0.000894434699123459 0.000168927756227165 -0.00179433288504388 -0.00109699993284714 0.00107612323942466 -0.000112190286935248 -0.00348668824778459 0.00459706963551893 -0.000459616327504665 0.000521173871825538 -7.6691128334589e-05 0.000481537015147752 0.00897928529534129 -0.00138353956791021 -0.000275986652740685 3.91735964466093e-05 -0.000624096523545261 -0.00093431941035293 0.000970602333309531 5.9038915875725e-05 -0.0320600347298383 0.040773531652444 -0.0196592314870143 0.03552567652284 -0.171967140792933 0.665783862480397 0.39404607869361 -0.406253692597332 -0.393268066283504
  72 3526.79831449755 ""  20.8986241379141 0 0 0.000225494365660064 0.000380499454359185 -0.00161824423700202 -0.000181957810986949 9.63966030058975e-05 0.000156124489037014 -0.000224693379944631 6.17408683509218e-06 0.000504233731416086 3.62787127768619e-05 -5.45387058419216e-07 6.670252648553e-05 0.00154768676158491 -0.0054954504696879 0.0142833053276056 0.000970663863577653 0.000572017108307951 -0.000437153243710273 -0.000313596792130445 -0.00111733007627675 -0.000141386803229929 -0.000825478394998485 -0.000258774473835964 -0.000322704640948217 -0.00123852272690581 0.00153034043910518 -0.000690136215316154 -0.000138515667409779 0.000253563337007963 -0.000214992729067285 -0.000105667412455982 -0.00014258409347033 3.18167418483527e-06 -0.000255760327761179 6.31524193943716e-05 0.000157861948907749 0.000202404034591843 0.000298820378881698 -0.000343429444544008 -5.7570563163625e-05 -0.000493412967762877 -0.00094842490622019 6.38771023672465e-05 -3.02114510095197e-05 -2.60312948476566e-05 -0.00015591232024811 4.56705126353025e-05 8.53469746164332e-05 -2.37843773356472e-06 0.000738365877659438 -0.000173593441827034 -0.00241567441137316 0.00771623080576818 0.00897437588867732 0.00158951971063723 -0.00429278759328297 0.00675138769336065 0.000136470624408981 -0.000222763358732385 5.48387302877497e-05 0.000164013550047758 -0.00684198903647234 0.000822760959648113 0.00022755705329216 -0.00022690572736527 0.000593714146501615 -0.000206809127104179 -0.00118189520808516 0.000223842218161489 0.024839305071195 -0.0160216603582045 -0.0727610720508027 0.0449200312431876 -0.192875661553496 0.643557579955844 -0.386102840425041 0.416106312746857 0.361062548721424
  :::
 } 
 m_exists[72] { 
  s_m_exists
  :::
  1 11111111111111111111111111111111111111111111111111111111111111111111111111111111111 
  2 11111111111111111111111111111111111111111111111111111111111111111111111111111111111 
  3 11111111111111111111111111111111111111111111111111111111111111111111111111111111111 
  4 11111111111111111111111111111111111111111111111111111111111111111111111111111111111 
  5 11111111111111111111111111111111111111111111111111111111111111111111111111111111111 
  6 11111111111111111111111111111111111111111111111111111111111111111111111111111111111 
  7 11111111111111111111111111111111111111111111111111111111111111111111111111111111111 
  8 11111111111111111111111111111111111111111111111111111111111111111111111111111111111 
  9 11111111111111111111111111111111111111111111111111111111111111111111111111111111111 
  10 11111111111111111111111111111111111111111111111111111111111111111111111111111111111 
  11 11111111111111111111111111111111111111111111111111111111111111111111111111111111111 
  12 11111111111111111111111111111111111111111111111111111111111111111111111111111111111 
  13 11111111111111111111111111111111111111111111111111111111111111111111111111111111111 
  14 11111111111111111111111111111111111111111111111111111111111111111111111111111111111 
  15 11111111111111111111111111111111111111111111111111111111111111111111111111111111111 
  16 11111111111111111111111111111111111111111111111111111111111111111111111111111111111 
  17 11111111111111111111111111111111111111111111111111111111111111111111111111111111111 
  18 11111111111111111111111111111111111111111111111111111111111111111111111111111111111 
  19 11111111111111111111111111111111111111111111111111111111111111111111111111111111111 
  20 11111111111111111111111111111111111111111111111111111111111111111111111111111111111 
  21 11111111111111111111111111111111111111111111111111111111111111111111111111111111111 
  22 11111111111111111111111111111111111111111111111111111111111111111111111111111111111 
  23 11111111111111111111111111111111111111111111111111111111111111111111111111111111111 
  24 11111111111111111111111111111111111111111111111111111111111111111111111111111111111 
  25 11111111111111111111111111111111111111111111111111111111111111111111111111111111111 
  26 11111111111111111111111111111111111111111111111111111111111111111111111111111111111 
  27 11111111111111111111111111111111111111111111111111111111111111111111111111111111111 
  28 11111111111111111111111111111111111111111111111111111111111111111111111111111111111 
  29 11111111111111111111111111111111111111111111111111111111111111111111111111111111111 
  30 11111111111111111111111111111111111111111111111111111111111111111111111111111111111 
  31 11111111111111111111111111111111111111111111111111111111111111111111111111111111111 
  32 11111111111111111111111111111111111111111111111111111111111111111111111111111111111 
  33 11111111111111111111111111111111111111111111111111111111111111111111111111111111111 
  34 11111111111111111111111111111111111111111111111111111111111111111111111111111111111 
  35 11111111111111111111111111111111111111111111111111111111111111111111111111111111111 
  36 11111111111111111111111111111111111111111111111111111111111111111111111111111111111 
  37 11111111111111111111111111111111111111111111111111111111111111111111111111111111111 
  38 11111111111111111111111111111111111111111111111111111111111111111111111111111111111 
  39 11111111111111111111111111111111111111111111111111111111111111111111111111111111111 
  40 11111111111111111111111111111111111111111111111111111111111111111111111111111111111 
  41 11111111111111111111111111111111111111111111111111111111111111111111111111111111111 
  42 11111111111111111111111111111111111111111111111111111111111111111111111111111111111 
  43 11111111111111111111111111111111111111111111111111111111111111111111111111111111111 
  44 11111111111111111111111111111111111111111111111111111111111111111111111111111111111 
  45 11111111111111111111111111111111111111111111111111111111111111111111111111111111111 
  46 11111111111111111111111111111111111111111111111111111111111111111111111111111111111 
  47 11111111111111111111111111111111111111111111111111111111111111111111111111111111111 
  48 11111111111111111111111111111111111111111111111111111111111111111111111111111111111 
  49 11111111111111111111111111111111111111111111111111111111111111111111111111111111111 
  50 11111111111111111111111111111111111111111111111111111111111111111111111111111111111 
  51 11111111111111111111111111111111111111111111111111111111111111111111111111111111111 
  52 11111111111111111111111111111111111111111111111111111111111111111111111111111111111 
  53 11111111111111111111111111111111111111111111111111111111111111111111111111111111111 
  54 11111111111111111111111111111111111111111111111111111111111111111111111111111111111 
  55 11111111111111111111111111111111111111111111111111111111111111111111111111111111111 
  56 11111111111111111111111111111111111111111111111111111111111111111111111111111111111 
  57 11111111111111111111111111111111111111111111111111111111111111111111111111111111111 
  58 11111111111111111111111111111111111111111111111111111111111111111111111111111111111 
  59 11111111111111111111111111111111111111111111111111111111111111111111111111111111111 
  60 11111111111111111111111111111111111111111111111111111111111111111111111111111111111 
  61 11111111111111111111111111111111111111111111111111111111111111111111111111111111111 
  62 11111111111111111111111111111111111111111111111111111111111111111111111111111111111 
  63 11111111111111111111111111111111111111111111111111111111111111111111111111111111111 
  64 11111111111111111111111111111111111111111111111111111111111111111111111111111111111 
  65 11111111111111111111111111111111111111111111111111111111111111111111111111111111111 
  66 11111111111111111111111111111111111111111111111111111111111111111111111111111111111 
  67 11111111111111111111111111111111111111111111111111111111111111111111111111111111111 
  68 11111111111111111111111111111111111111111111111111111111111111111111111111111111111 
  69 11111111111111111111111111111111111111111111111111111111111111111111111111111111111 
  70 11111111111111111111111111111111111111111111111111111111111111111111111111111111111 
  71 11111111111111111111111111111111111111111111111111111111111111111111111111111111111 
  72 11111111111111111111111111111111111111111111111111111111111111111111111111111111111 
  :::
 } 
} 
