# Supplementary material for: Cut-off Scale and Complex Formation in Density Functional Theory Computations of Epoxy-Amine Reactivity
Source: ACS Omega. 2021 Oct 25;6(44):29424–31. doi: 10.1021/acsomega.1c03229 (PMC8587129; doi:10.1021/acsomega.1c03229)
Supplement: Supplementary file 1 — ao1c03229_si_001.zip [file ao1c03229_si_001.zip › Final_structures/Primary/A2E1_A1E2_B3LYP-D3_CC-PVTZ-F_canonical/Amine_frag2_transition_state_1-3_isomer8.vib]

{ 
 s_m_m2io_version
 :::
 2.0.0 
} 

f_m_table { 
 i_j_atom_total
 :::
 26
 m_column[83] { 
  s_m_data_name
  s_m_column_name
  i_m_width
  b_m_visible
  s_m_units
  :::
  1 r_j_Frequency  "Frequency"  10 1 "" 
  2 s_j_Symmetry  "Symmetry"  10 0 "" 
  3 r_j_Intensity  "Intensity"  10 1 "" 
  4 r_j_Raman_Act  "Raman Act"  10 0 "" 
  5 r_j_Raman_Int  "Raman Int"  10 0 "" 
  6 r_j_x1  "x1"  10 0 "" 
  7 r_j_y1  "y1"  10 0 "" 
  8 r_j_z1  "z1"  10 0 "" 
  9 r_j_x2  "x2"  10 0 "" 
  10 r_j_y2  "y2"  10 0 "" 
  11 r_j_z2  "z2"  10 0 "" 
  12 r_j_x3  "x3"  10 0 "" 
  13 r_j_y3  "y3"  10 0 "" 
  14 r_j_z3  "z3"  10 0 "" 
  15 r_j_x4  "x4"  10 0 "" 
  16 r_j_y4  "y4"  10 0 "" 
  17 r_j_z4  "z4"  10 0 "" 
  18 r_j_x5  "x5"  10 0 "" 
  19 r_j_y5  "y5"  10 0 "" 
  20 r_j_z5  "z5"  10 0 "" 
  21 r_j_x6  "x6"  10 0 "" 
  22 r_j_y6  "y6"  10 0 "" 
  23 r_j_z6  "z6"  10 0 "" 
  24 r_j_x7  "x7"  10 0 "" 
  25 r_j_y7  "y7"  10 0 "" 
  26 r_j_z7  "z7"  10 0 "" 
  27 r_j_x8  "x8"  10 0 "" 
  28 r_j_y8  "y8"  10 0 "" 
  29 r_j_z8  "z8"  10 0 "" 
  30 r_j_x9  "x9"  10 0 "" 
  31 r_j_y9  "y9"  10 0 "" 
  32 r_j_z9  "z9"  10 0 "" 
  33 r_j_x10  "x10"  10 0 "" 
  34 r_j_y10  "y10"  10 0 "" 
  35 r_j_z10  "z10"  10 0 "" 
  36 r_j_x11  "x11"  10 0 "" 
  37 r_j_y11  "y11"  10 0 "" 
  38 r_j_z11  "z11"  10 0 "" 
  39 r_j_x12  "x12"  10 0 "" 
  40 r_j_y12  "y12"  10 0 "" 
  41 r_j_z12  "z12"  10 0 "" 
  42 r_j_x13  "x13"  10 0 "" 
  43 r_j_y13  "y13"  10 0 "" 
  44 r_j_z13  "z13"  10 0 "" 
  45 r_j_x14  "x14"  10 0 "" 
  46 r_j_y14  "y14"  10 0 "" 
  47 r_j_z14  "z14"  10 0 "" 
  48 r_j_x15  "x15"  10 0 "" 
  49 r_j_y15  "y15"  10 0 "" 
  50 r_j_z15  "z15"  10 0 "" 
  51 r_j_x16  "x16"  10 0 "" 
  52 r_j_y16  "y16"  10 0 "" 
  53 r_j_z16  "z16"  10 0 "" 
  54 r_j_x17  "x17"  10 0 "" 
  55 r_j_y17  "y17"  10 0 "" 
  56 r_j_z17  "z17"  10 0 "" 
  57 r_j_x18  "x18"  10 0 "" 
  58 r_j_y18  "y18"  10 0 "" 
  59 r_j_z18  "z18"  10 0 "" 
  60 r_j_x19  "x19"  10 0 "" 
  61 r_j_y19  "y19"  10 0 "" 
  62 r_j_z19  "z19"  10 0 "" 
  63 r_j_x20  "x20"  10 0 "" 
  64 r_j_y20  "y20"  10 0 "" 
  65 r_j_z20  "z20"  10 0 "" 
  66 r_j_x21  "x21"  10 0 "" 
  67 r_j_y21  "y21"  10 0 "" 
  68 r_j_z21  "z21"  10 0 "" 
  69 r_j_x22  "x22"  10 0 "" 
  70 r_j_y22  "y22"  10 0 "" 
  71 r_j_z22  "z22"  10 0 "" 
  72 r_j_x23  "x23"  10 0 "" 
  73 r_j_y23  "y23"  10 0 "" 
  74 r_j_z23  "z23"  10 0 "" 
  75 r_j_x24  "x24"  10 0 "" 
  76 r_j_y24  "y24"  10 0 "" 
  77 r_j_z24  "z24"  10 0 "" 
  78 r_j_x25  "x25"  10 0 "" 
  79 r_j_y25  "y25"  10 0 "" 
  80 r_j_z25  "z25"  10 0 "" 
  81 r_j_x26  "x26"  10 0 "" 
  82 r_j_y26  "y26"  10 0 "" 
  83 r_j_z26  "z26"  10 0 "" 
  :::
 } 
 m_row[72] { 
  r_j_Frequency
  s_j_Symmetry
  r_j_Intensity
  r_j_Raman_Act
  r_j_Raman_Int
  r_j_x1
  r_j_y1
  r_j_z1
  r_j_x2
  r_j_y2
  r_j_z2
  r_j_x3
  r_j_y3
  r_j_z3
  r_j_x4
  r_j_y4
  r_j_z4
  r_j_x5
  r_j_y5
  r_j_z5
  r_j_x6
  r_j_y6
  r_j_z6
  r_j_x7
  r_j_y7
  r_j_z7
  r_j_x8
  r_j_y8
  r_j_z8
  r_j_x9
  r_j_y9
  r_j_z9
  r_j_x10
  r_j_y10
  r_j_z10
  r_j_x11
  r_j_y11
  r_j_z11
  r_j_x12
  r_j_y12
  r_j_z12
  r_j_x13
  r_j_y13
  r_j_z13
  r_j_x14
  r_j_y14
  r_j_z14
  r_j_x15
  r_j_y15
  r_j_z15
  r_j_x16
  r_j_y16
  r_j_z16
  r_j_x17
  r_j_y17
  r_j_z17
  r_j_x18
  r_j_y18
  r_j_z18
  r_j_x19
  r_j_y19
  r_j_z19
  r_j_x20
  r_j_y20
  r_j_z20
  r_j_x21
  r_j_y21
  r_j_z21
  r_j_x22
  r_j_y22
  r_j_z22
  r_j_x23
  r_j_y23
  r_j_z23
  r_j_x24
  r_j_y24
  r_j_z24
  r_j_x25
  r_j_y25
  r_j_z25
  r_j_x26
  r_j_y26
  r_j_z26
  :::
  1 -392.439119377737 ""  581.422388568756 0 0 0.0315716953687579 0.0207143874311489 0.0270018312512097 0.0043425915023203 -5.43603425515688e-05 0.00266620007635829 0.00603353000031401 0.00351741106586476 -0.000430280832262624 0.00353379211698539 -0.000135862164076054 -0.000807780031046211 0.127164058452991 0.0112325828649328 0.000554734228498733 -0.0232945799103565 -0.00769105376771662 0.0159870292912678 0.00527004716740631 -0.000793074145278907 -0.0308242729741918 0.00905949846149085 -0.028327298315229 -0.0207350202280852 -0.0286877587602627 0.0145876744379346 0.00148038074675737 0.0108315914613093 0.00490714840295414 0.00252774613140688 -0.00228785952445413 -0.000555525577920894 -0.00439391723490541 0.00763154564624306 0.00167365004814852 -0.0029909002883229 0.002602897004142 -0.00235870777492971 0.00964708499046383 -0.140027084298063 -0.0991602342570807 -0.148963417033383 0.0538069036746803 -0.00379475602946189 -0.0107431011092988 -0.03961514510855 0.0237613039517114 0.0395096091395706 -0.0214211223714161 -0.00593172058697535 0.00712455550438905 -0.063837871966991 -0.0116155223718944 -0.0593696961980446 -0.0628984590306928 -0.0451860299199472 -0.0297198259844399 -0.0650471680196271 -0.0110948852920688 -0.00854755423480194 -0.0197438874046535 -0.00985105390010539 0.00171663934785059 -0.000498832409281985 0.00377799990576346 -0.00381298609303872 -0.0201550178002217 -0.0251470465479734 0.0203190763439922 0.0719528117910183 0.0556050731050373 0.0749659243374199 0.0611954539345973 0.0456275327349815 0.0645219414306208 0.0614893224183394 0.0305739790746867 0.0524436302136476
  2 14.3043096357254 ""  0.0228390555883985 0 0 0.0172491305809318 -0.0137235296426886 -0.00847873739699915 -0.0159087130958042 0.0347354761415197 0.00588274651954051 0.0530223470771479 -0.00311362482586022 -0.0572896116249093 -0.0577242326202716 0.0237609491676446 0.0497606132457263 0.0134930501131672 -0.0291794437699131 0.00437325353950394 -0.00502902474388983 0.0510266135488955 -0.00961403333689456 -0.0171684864728406 0.065333445141395 -0.00302175779144743 0.0517464306650243 0.0218539284590093 -0.0688414240608496 0.0565610919214028 0.0158357046431434 -0.0728801318537209 0.0760812621158742 -0.0383938651790452 -0.0677632116584712 -0.0761721282823045 0.0612821866515375 0.0608726681755442 -0.0713675230484938 0.00585174914395084 0.0668008208780547 -0.058132589003745 -0.00331343835595513 0.0548523416755628 0.0254635075449873 -0.0917610924754337 0.0289653164066968 0.0180377427945187 -0.048597338954468 0.00967714850525341 0.0179288245183869 0.0139054319368556 -0.0326484631802227 -0.0765253508055787 0.137433716352154 -0.00744470351658979 0.0946715582928278 -0.172261777082295 0.00465154180479414 -0.0350017500989903 -0.10997801630949 0.11885530406918 0.0851990364139662 0.0370234544300255 -0.123734391091385 -0.0695373449358506 0.18156147905758 -0.0414550290142775 -0.145516429954216 0.1170816683364 0.0798108678463526 -0.0836845657974004 0.206825457417997 -0.0425329014973965 0.021173275206327 -0.0529155377445667 0.00882269749155103 -0.00368784803568093 -0.0642959600973097 -0.00323019676538872 0.0416178931675953 -0.0451666392795492 0.0197411800148584
  3 45.3918262344106 ""  6.39508339164917 0 0 -0.0229480639882 0.0040161318969316 -0.022604217442922 0.0208561826537259 0.0260552657405569 0.0044333938342347 -0.0630628276681517 -0.0160748672560144 -0.0459589023655621 0.130716928316603 0.0796410677676613 0.070481448737249 -0.0215819753876156 -0.0272812771009289 -0.0002119118262464 -0.0336601580105576 0.083079478889741 -0.0208280542526798 0.0246750908039368 -0.0583373501478903 -0.00133543145795156 -0.0629973886961112 -0.0411723347793981 0.0129175298453289 -0.0337166326303337 0.0217200801332346 -0.08379990600586 -0.121584390028496 -0.043910997978263 -0.0815362864359141 0.155250692270954 0.0821374800378768 0.0834303622996575 0.19450391223077 0.0252380730725069 0.0938376623878459 0.127465982345498 0.174408307043489 0.0854458167263319 -0.0198486986058508 -0.0109932727135246 -0.0163203299079885 -0.0101020146428119 -0.102048193443282 0.0346936940949211 -0.0196303550180912 -0.0407783670494549 -0.00502824463570626 0.00860172088896827 0.0139753956408177 0.0301570176195462 -0.0361430971293799 -0.0370997876465736 -0.038729802059211 -0.00170864935382203 0.000354293888933592 0.0150024597003455 -0.048429366067082 -0.0530302204969215 -0.0543660192242434 -0.00797879667545588 0.0676120204723643 -0.00309243206790773 0.0409548874511404 0.0340583416339235 0.0797756257783075 0.0123144686717021 -0.0215900048170324 0.0418301161719538 -0.0273140462509201 0.043744937049271 -0.0520297938008263 -0.0054645016307149 0.0541055023201815 -0.0982088298942625 -0.0550498514474592 0.0865863665371688 -0.0383343196376743
  4 119.90711682375 ""  2.53328452770518 0 0 0.00486619367303765 0.021787493960974 -0.0217946906937443 -0.0502576631022334 -0.0199145251616103 -0.063237360741351 0.0339631639290648 0.0373290274834105 0.00567915558396641 0.0817063068908458 0.0402959364775104 -0.00863675522640012 0.0267346730271626 0.0566382752618151 -0.0562750785693544 -0.186199316020866 0.00568651921277361 -0.0380593683659585 -0.0441141725319929 -0.127348178150147 -0.163162184461574 0.0330091290567973 0.0603405396875054 -0.0195754389463265 0.0285630730780682 0.00671308908104805 0.0305328747534923 0.0641270766187944 0.0579010604244703 0.0273431580046973 -0.00509345061397046 -0.0325795076165071 -0.0889615280704696 0.294349352119676 0.0327137795742791 -0.0605149598191099 0.0576616403610636 0.167348499716444 0.1656001511426 0.00604233791145562 -0.0375476645569178 0.0907083458174901 0.0232587913025969 0.0369080615466251 -0.0221233787352421 -0.0105057558803129 -0.0140845741399335 0.0173643179723126 -0.0998698028377572 -0.0656322960154078 -0.0376391882350663 0.0252187136171297 -0.0728436907860002 0.0772214542594849 -0.0112090567959298 -0.0432649838889699 0.121647062902184 0.018999418832061 -0.0010364489257403 0.0451912061954962 -0.0842419669775557 -0.140222207482717 0.0112575029016018 -0.170490733976011 -0.102461949961425 -0.0892008981036902 -0.107579510738875 0.00877222842959298 -0.0837540599587924 0.00444815578488178 -0.00222598680639869 0.0422890811309616 -0.0113353830607021 -0.00912471281229809 0.0205060690348469 0.0461520463321273 0.0276190676626511 0.0727771807417689
  5 121.861242830505 ""  5.28105576329455 0 0 -0.00237863530158121 0.0196200712108069 0.00536117139812156 0.0247964561297741 0.0176183846462236 0.0153947481934533 0.074960883310747 0.0622345155217328 0.0781752503301386 0.041966772392513 0.0246545607493836 0.0150167020992147 -0.0872309682740245 0.0611957473672243 0.00902297350891468 0.0311027897886222 0.0209074670797257 0.0102105279604656 0.0250037353329715 0.00962968365302956 0.0311711677307058 0.0700928599479503 0.124491453266382 0.111747605500318 0.135944733835252 0.0147550222580181 0.0925154463582858 0.0716912571211869 0.0788495672563033 0.085848764568403 0.0404979425348684 0.0166736242100215 0.00997298886737576 0.0590483886234203 0.022131427489349 0.0120499589724221 0.0402097021549861 0.0407809156028755 0.0265092203971411 -0.0186010761732955 -0.0839084847048818 -0.067153538562241 -0.124222537182802 0.0356797523249835 0.00244471640108645 -0.00953935795258303 -0.00345872575072507 0.0015580888562954 0.0217071960146638 -0.00395050067773012 0.0133929427528924 -0.0221785540501668 -0.0974132992646729 -0.0770392755523018 -0.0429021303675204 -0.0960198520956071 -0.0669230695776625 0.0572277955155075 0.0246024031652427 0.0483399346988355 0.114087030770685 -0.0472204525872284 0.0168523479797108 -0.0442402409134852 -0.0390953022847673 -0.0385766205023369 0.0128319231857241 0.0764581419701566 0.0717989734579558 -0.00100886621386447 -0.0715607632517428 -0.0690537587631803 -0.0507234887507708 -0.0941072008882926 -0.0827938841299923 -0.00750667724814393 -0.0792535154606994 -0.0752408558614601
  6 165.30648993269 ""  0.986445870866815 0 0 0.0177782965802947 0.0131537531159825 -0.00018522007553009 0.0889200285540862 0.0466200876770145 0.0393239637957 -0.0222717141021696 -0.00909201220550658 -0.0455543664335318 0.0034663906443273 0.00127956641263778 -0.0429176465544155 0.0100941617266515 -0.0269078810280022 0.0321054616407349 0.222308372655706 0.0225849206010098 0.0135377175144329 0.0841913357157893 0.123636796564998 0.155002096296588 -0.0223421324841078 -0.0361111578004502 0.0288657610694233 0.016855545638646 0.0518439782923079 -0.104105055506982 -0.0936019843786782 -0.0612322831525592 -0.0986716654908196 0.162921995961725 0.0671504238697924 0.0681978996714816 -0.252141122168793 0.000582883483583691 0.0266607671286782 0.0364388212759951 -0.100079539522031 -0.291290292141099 0.00116539363529956 -0.059895807034612 0.0597815303100822 -0.0165830210912231 0.032254144949122 0.00718934265619954 -0.00790106588309684 -0.0129912680978613 0.0343698124680539 -0.07021286079604 -0.0630091085117545 -0.0095737290407978 0.0164292294800746 -0.130451014588345 0.0219043288346346 -0.0155992059018639 -0.0612382224593911 0.132320798386152 0.0315846728417649 0.00374119509503076 0.0706025268224904 0.00322343676991044 -0.165034268019687 0.041884261638727 -0.178802161882871 -0.120389631428807 -0.0968126671277918 -0.0832496902957138 0.058694918491034 -0.016079419029051 0.0123990642206902 0.0471807168425655 -0.0288763732306187 0.0318932123212494 0.0571185796530755 -0.134786877272046 -0.00961076284669086 0.148045358515206 0.0181343448897206
  7 209.971489937875 ""  15.8781510226012 0 0 0.0396278535535621 -0.00506292951422995 -0.00171628402720378 0.0577409122358257 0.0107869458334833 0.0136971066614206 0.0962290199115985 0.0200246434208318 -0.00252301542352922 0.0287332793115135 -0.0058830008134338 -0.00855969895340587 0.00415763398880117 0.00021800744013825 0.00764121303993642 0.107274529580913 0.00213615913305031 0.0036012380675125 0.0560149156233897 0.0405973349228013 0.0572239132494854 0.0959352419746849 0.0665775295503368 -0.0966029890742278 0.052393809726726 -0.017472592336256 0.0395877117094885 0.194521250650715 0.0372637705366456 0.0410829693891217 0.0840183484332573 0.0223295999033178 0.0328212997145688 -0.0590140359804362 -0.0110349454167754 0.0191736074266162 0.0399387377819232 -0.042913635498821 -0.0915413599341225 -0.0438578031601662 0.102492224659969 0.0169160490863359 -0.0287090841315348 -0.0539203131085153 0.00919256600646947 -0.0837764786562113 -0.0195052529582134 -0.0135734933211189 -0.0896305741287305 -0.0125952975749381 -0.0115881394218146 -0.0964261280490521 0.160458768103294 0.0308240006359205 -0.0242985317585802 0.099901258376227 -0.0928873232618772 -0.148647930965562 -0.0439208128420119 -0.0451778504739273 -0.280946469183427 0.0935927678049531 -0.0302153874980096 0.0658433728588223 0.0686512809770927 0.101345967629486 -0.0688358364891206 -0.201897856309706 -0.120273638916591 0.0207165765502305 -0.0274569463350153 0.000333086684832351 0.0370678225375409 -0.0192641980364435 0.104168321747194 0.0484714137875358 -0.0926501105580872 -0.0238072791120723
  8 238.765924599022 ""  0.359952916616871 0 0 -0.0112815623655801 0.00626068922844372 0.0459320157751038 0.0196729232138513 0.0225420407932946 0.0619145357522655 0.0109146107449342 0.00254590921184082 -0.0510135013253363 0.0111773028150424 -0.00191287526530004 -0.064446304431348 -0.0337296585419291 -0.0345978899335399 0.083939600467127 0.0698227797787716 -0.0177654327076523 0.075211075677917 0.019009090038733 0.0417607147131753 0.100683836910913 -0.000370092586655503 0.0459311911884904 0.278260047724475 0.279988250589912 0.16440378117383 -0.262943247715235 -0.232621928307594 -0.207395652921736 -0.248815365052193 -0.186316978145074 -0.200874005506122 -0.265180396695307 0.231050855259992 0.166555856317691 -0.251081403333179 -0.0215174095720206 0.00397198324643033 0.189831095800487 -0.00426765797542812 0.00111888255131091 -0.00378310040713551 -0.00975065305015713 0.00332460539323561 0.000666491696138445 -0.00439495254188623 0.000475583149095575 0.000684299475154352 -0.00237448156308147 0.00229658100616118 0.00304654437523652 -0.000817847869910562 0.0187734555917384 0.00792177026813601 -0.00104215235407784 0.000695616151831643 -0.0182147192161165 -0.00389982967665273 0.000945035015777834 0.0024860311373936 -0.0801156119007363 0.0471520751038999 -0.00604447028955881 0.0639671064957432 0.036725376397162 0.0504310635993065 0.00653756890682807 -0.0777651458149236 -0.0366585361704166 -0.0107944378510258 -0.0247711987366834 0.023134949343864 -0.0290586320457233 -0.0334141688248313 0.0544628516110913 -0.00769623133564198 -0.0605036028638098 0.00495989245160462
  9 255.43605278175 ""  2.15697238726691 0 0 0.00745638791748416 0.00497026407607246 0.0265337068728127 0.0345427873234791 0.0235952206423191 0.044891969115582 -0.00515176478874793 -0.00612626864660039 -0.0232748966863134 0.00569385523056334 0.000916874556707425 -0.0208289307380139 -0.000275265005856966 -0.0231882195829426 0.0496908085448653 0.0909295426078775 0.00147442407606495 0.042590602450231 0.0325149933294929 0.0593610644136687 0.0885065232865698 0.00317804081736259 -0.0404701845486933 -0.263897555019179 -0.204443000074132 -0.0373580701610377 0.0666754945655159 0.176911275155887 0.0516792008303238 0.0715554948503318 -0.136676198475942 -0.111340311142124 -0.148766015745263 0.145007539686922 0.103946165734916 -0.136093342276223 -0.0162094346902715 -0.0102279918565686 0.15179146833282 -0.00696299880294883 0.0491340730779917 -0.00734621167837163 -0.00704145985324582 -0.0537196430502035 0.00215502888343925 -0.0227158504185113 -0.0177352785041189 -0.022800209610348 -0.00637619754528786 0.00775968612308548 -0.00694955104951995 -0.0291074618057567 0.0827786444642494 0.00361820485664787 0.0123394116909644 0.0532461547568371 -0.0557997194493674 -0.0501438210529447 -0.0285832475457688 -0.0485648388956905 0.357209345601155 -0.16963210572238 0.0127708680764068 -0.30566874661347 -0.145746356719731 -0.201507628806189 -0.047052131305358 0.37096811069444 0.195868884228559 -0.000128583448569357 2.6392727951409e-05 0.0136181357821931 0.00101057691469178 0.000401867682445772 0.0749768741481684 0.00678469700651083 -0.0494564274584319 -0.0104543266572124
  10 262.121474773631 ""  1.22246479362384 0 0 -0.0204996378933476 0.0114706524056173 0.0251001654651085 0.020272474720457 0.0335324328508098 0.0466940236887821 -0.0444895164507301 -0.00462658809918552 -0.0336088397515428 0.0214026520066641 0.0216810319451085 -0.0402717859809056 -0.0262927685559222 -0.0190672311774294 0.0495432093006633 0.0877555396368775 0.0148907598981623 0.0381982478142757 0.0185936494674916 0.056034035229014 0.109733032626492 -0.0310415106907439 -0.0689906921904653 -0.409356035456685 -0.362031936370422 -0.0644808710781093 0.117501317521657 0.233426853032764 0.103379004575314 0.121850843881037 -0.0425905790978391 -0.0848271916043327 -0.128008478927045 0.102616263011851 0.110137764507932 -0.129041156265213 0.00991431665223916 0.0272290524643367 0.0476344956689226 0.0167392190013799 -0.0680670645843323 0.0069380200166413 -0.019250183258241 0.0353564318734054 -0.00579229405428717 0.0255193435556392 0.00463016468028971 0.00562672393144669 0.0206585026437674 -0.00792148151725757 0.000538947643354489 0.0600549007436679 -0.112819134680503 -0.00449651894452582 -0.0254093408602312 -0.0810797249919421 0.0602797347210648 0.0663600664293708 0.0212821751086571 0.0312856415050849 -0.22007589354108 0.113059950360633 -0.0147889493467112 0.222495500096957 0.0954109172893606 0.131870954973033 0.0482266736848939 -0.252756793751999 -0.130054264197816 -0.0172411994022026 -0.019165063766086 0.00605014719572114 -0.0486219105239394 -0.0334921100607437 -0.0270745240448033 -0.0198567655625915 -0.00801237729838181 0.0116069268650811
  11 282.684129199656 ""  7.35498842484663 0 0 0.0596430268766225 -0.00658034024611937 -0.0318989309643916 0.0565768194742918 0.00771036919282877 -0.022270240190234 -0.012523487221194 -0.028389706762415 0.0497270362784825 -0.0686459507063387 -0.0278502002355013 0.0723423521872722 0.0493962705073558 -0.000951043814978758 -0.0314964945184696 0.0688817712842481 0.0179456453551056 -0.0338590029465893 0.0529561489322614 0.0809046148883672 -0.0405407495591289 -0.00925794653456146 -0.0854253345000101 0.0758132177396678 -0.0264434642773401 -0.0657874916617604 0.0829081823708191 -0.0642388921195253 0.0484063367587406 0.0723413181756195 -0.372621414740497 -0.0429165019823637 -0.0797980293187528 0.152971656367243 0.0202660381316116 -0.0237441721732362 -0.108499948569878 -0.0850867609872212 0.391173370439552 0.00813419941947405 0.00318021487060548 0.00669444528247539 -0.021585912069151 -0.000347894137070227 0.0128112542674024 -0.00798683201034685 -0.0019881551938248 0.00529361862298458 -0.0337493718355084 -0.0210731272573971 -0.0127482797179104 -0.0156760604841572 -0.0481413526027456 -0.0337614275920211 0.00625975785961419 0.00445614802093125 0.0371065007687989 -0.00327787238698356 0.00127719309515933 0.0120021837827536 -0.120943300117161 -0.00679428438203569 0.00337473427066622 0.013489233513832 0.00286346537325116 0.0127588502872238 -0.0264375275046722 -0.0844434166714473 -0.0861846078662138 0.0457040159269807 0.064432369814409 -0.0823351724349481 0.0966988618440803 0.0871946152448285 -0.169176642120826 -0.00294668872136533 0.159411889783567 -0.0476719043176062
  12 355.946290166396 ""  13.2085775570304 0 0 0.0319839980100838 0.00986143065939026 0.0351750818830479 -0.0122992442398158 -0.0265930117082136 0.00774163482446772 0.0393766236948111 0.00720682027730907 -0.0230360986166605 -0.00221094156391092 -0.0273862190606964 0.0135463809286154 0.0799021180993972 0.00453958366189959 0.0196355826366394 -0.0682550313962273 -0.0406698866267423 0.0365749933740769 -0.0109845498567979 -0.0476944793712353 -0.051413450669781 0.0389700357083874 0.0300295473136998 -0.0401058098122759 0.0402283013539226 0.0451005416660586 -0.051831344729515 0.0656457016877723 -0.0455074437000705 -0.0425508208281482 0.0114408657339565 -0.0164597131323862 0.026202379574869 -0.0129780265089607 -0.03815835919878 0.0248244230534432 8.42133037421845e-05 -0.021044535386682 -0.00517777466578224 -0.00260711748452583 -0.0186562341414621 0.0624595658381706 -0.109835863904646 -0.0253136280213612 -0.0457161876741855 -0.0526957669764025 -0.00820259972599598 -0.083665331945912 0.0743889926402503 0.00366520843912353 -0.0411926088303683 0.10123978733489 -0.132752203762696 0.0281777337739201 -0.0428726980913098 -0.0265953976733073 0.197604160293823 -0.0435726255862497 -0.00710218638825378 -0.0885098802910135 0.13548283369995 0.0463478343568568 -0.0895186142777905 0.163944759767369 0.0401956575304246 -0.0620530089490882 0.0827765808604984 -0.0762252605124791 0.0926489227705845 0.0168781128399107 0.0808489323767562 0.0706456875691958 0.068883371561056 0.105254585017121 -0.0188943186843155 -0.00543460414226494 0.174799215270862 0.113317183101426
  13 383.408856599301 ""  5.97636626135938 0 0 -0.0580961623645465 -0.0192315173772898 0.0343304564997573 -0.0255296058193316 -0.0623625942671147 0.0481311514563898 0.0871768140022371 0.0389175446474257 -0.0578738546176359 0.00489232355872522 -0.0715925899929476 0.0364006442898198 -0.0894149160270743 -0.0231744427138114 0.0492154473511487 -0.0389760825684143 -0.0777311264662546 0.0633527597124233 -0.0256084680037822 -0.0852947281291638 0.0478732430178393 0.0806140081200623 0.215292631735219 -0.179022765558764 0.105281811568197 0.0454872798661562 -0.0694106807731826 0.267608897911936 -0.0625749256685151 -0.0501750175181383 -0.0089168376417154 -0.0904433446879624 0.0202988602112073 0.0385509382732479 -0.0664796822764295 0.023662399191013 0.00171468157549125 -0.0423987575685319 0.0559990288739642 -0.0184380381293635 0.000928084955872137 -0.018169877217194 0.0561496982525894 0.0199735103101485 0.00707268522055478 0.0105325623571411 0.0161648476021786 0.0291593335397571 -0.0066973327531938 -0.00152376446083047 0.0196149603226485 -0.0441590474922726 -0.0206052131316053 -0.0388802398799509 -0.00143525046250093 0.0131069254746365 0.019309747065344 -0.00562411224769378 0.0100333069440244 0.0333281409284294 -0.0117143878861589 -0.020219395000007 0.0347177718683193 -0.0216247882704325 -0.0088877461661384 0.0089530772056159 -0.00845070934829031 0.0144920918637624 0.00679127804083776 -0.0639501227621734 0.0554377465900476 -0.0695767894311289 0.0140830264746531 0.0923686828571366 -0.227970338280887 -0.181180430105437 0.194966729590544 -0.0341470237552983
  14 412.416951611241 ""  8.46334478601865 0 0 -0.0198062132955765 -0.0216683237676641 -0.0533127491610506 0.0446964680694589 0.0207142470611527 -0.0180123782831201 0.00667348021080323 -0.0037625108885753 0.0180305934167187 0.00245552289148547 0.00834037734992847 0.00378646126533453 -0.0515262101747894 -0.0105475763923515 -0.0486214623730192 0.144455111185811 0.0429088246759452 -0.0667157100560416 0.0419380741576773 0.0691627626589486 0.0840317153504497 0.00400255916816072 0.0267103949487301 0.0518790084628295 0.0479124258538905 -0.0596273301714708 0.0460628552598943 -0.00817884612350253 0.0413790379670565 0.0371426132717636 -0.0582661466653561 0.0211268996459512 -0.0183609671039622 0.0272426353203939 0.0129647426606273 -0.00645046011606405 -0.00418703269329655 -0.0236872330243079 0.0591970535299835 -0.0742893183344826 -0.0148551389790735 0.0804940472938147 0.0840193152418688 0.0387700654536854 -0.0880222097082776 -0.0880115688849964 -0.00935486806511417 -0.0113664192027148 0.035561884623324 0.0113710024720793 0.0660121403461687 -0.0185864787945668 -0.0870290032298332 0.0583936618844592 -0.133764297614877 -0.0342330797348435 0.146974313964013 -0.147927741756787 -0.0380344672863742 -0.00792322174608881 0.171311642938732 0.105280872703671 -0.0427761246551055 0.108184381631627 0.0459141079636778 0.0955377978643793 0.038061751520079 -0.0285467122965906 0.295230191455899 -0.0284903996531352 -0.0391570259142742 -0.0221488065646169 -0.022435118728218 -0.0362422989364318 -0.0121241297960994 0.0281694944285 -0.00902359809648418 0.0136405554185336
  15 459.366530749695 ""  1.21902768005035 0 0 -0.028218625476596 0.0793371344762143 -0.0363439926134292 0.0822818001998932 -0.0442953758863158 -0.0421911561483087 -0.0580818833392615 0.109503791242901 -0.0489452518991817 0.0231528957413447 -0.0983303484783736 0.0580482940627388 -0.0256015872168545 0.126118619677486 -0.072158858542044 0.150238949060431 -0.0609683054321944 -0.0507237273976636 0.0810151603070925 -0.030247278061638 0.0627818664901332 -0.0575469178008171 0.0875350208700239 -0.0537164675853958 -0.0682558829765625 0.153926579445714 -0.0792699343215129 -0.0623525587010861 0.0659392714282585 -0.0738384360901534 -0.0933627964795159 0.0455263494195048 0.0808813848746462 0.0249441485602119 -0.178701075096185 0.118781471848159 0.0124505614587844 -0.186089549241186 0.15210204410298 0.00429156677683912 -0.0129057598727951 -0.00134905308457517 -0.00864534165867067 -0.00342772588875125 0.0092731614826323 0.0136921895778302 0.00374074217711024 0.000836587177432392 0.00258280706534256 0.000178273663879671 -0.00888178418379735 0.0264813479211256 -0.00700442546885384 0.010073259766308 0.00324837525809283 -0.0123951925679525 0.00999180442318898 0.02842421656833 0.00959121118946054 -0.000376524777993692 -0.012473642969593 -0.0120563399126784 0.00413673268446036 -0.000334089331282938 -0.00219182816914603 -0.0169128713493452 0.0031537334377936 -0.00228396532414191 -0.0325251826860529 -0.0228721677916617 -0.0107209670263829 0.0381738552214705 -0.134988699625939 -0.0639300570400509 0.206901997568731 0.107251403782809 -0.172680530847529 -0.00512935180049618
  16 462.857324366338 ""  6.73844770696351 0 0 0.0238115622798956 0.024332092567461 0.0243845687381725 -0.00414091657961033 -0.0101179684821548 0.00351171892945867 -0.0116969704941169 0.0108876669304408 -0.011919842409479 -0.00165802589215018 -0.0131639058734144 0.00608100840733614 0.0361534262266495 0.0231216142115068 0.0198782229693234 -0.0563037474343806 -0.0256067911987641 0.0318363766603411 -0.00303663331443909 -0.0291126533885052 -0.0487841841839085 -0.00878615555707018 -0.0287740522936087 -0.0334907054260606 -0.0489302140347639 0.0494796081547584 -0.0280200804873805 -0.0125522102049263 -0.00995214381060609 -0.0236086812597925 0.00246956674524165 -0.00415662182497939 0.0131479621590877 -0.0110573386143251 -0.0187579599168691 0.0128654914517072 -0.000552508531886692 -0.0142166046581926 -0.00311915942577808 0.0465014232463312 -0.00561237069849019 -0.0204100566988804 -0.0316495064153541 0.0415860649618588 -0.0968982246306375 0.0220055852459051 -0.137044748483959 0.00143477350365567 -0.0439355601024475 0.00746800581269906 0.0901438820378496 -0.075373529935109 0.158834225968731 0.036006092306631 0.175834204804228 0.0316228091679827 -0.200115499133472 0.0632140396782514 -0.109006119739677 0.085998607306848 -0.0198478421568661 0.196628984770311 -0.0547565412223987 -0.132624346617975 -0.00162416878287173 0.359467574929242 -0.0570940544523058 0.122107331928727 0.0984587147631494 0.0194361211707376 0.0272996489570382 0.0129039175672805 0.0109292411166519 0.0237994432960404 -0.0434487367739676 0.00203908033871674 0.0638324435779521 0.0262115012280029
  17 538.412200190149 ""  0.219517642284257 0 0 0.0750566506954516 0.0729760129860522 0.0839678788005247 -0.0308263332058558 -0.0186705705853044 0.0365132662713387 -0.0409723684041032 0.0414282461215197 -0.0144563117663048 -0.00472169133748861 -0.0215693241651052 0.00467691168524705 -0.0183947657926527 0.081404398322756 0.112854163550293 -0.259177508924588 -0.0749596864015361 0.150774404838869 -0.0254048723218438 -0.110483112004338 -0.196585365691917 -0.0299941296761117 -0.14246939321587 -0.0593130325289976 -0.187200372711547 0.190671711087205 -0.0792891153343115 -0.0952460946166082 -0.0224667536868635 -0.0677695158745608 0.0428710806682155 -0.0371309585025745 0.0195135427760527 -0.0467925941448448 -0.00785845769963791 0.00564599765425767 0.00258963046825471 -0.0184869355237474 -0.0523957136353044 -0.00426168163846272 0.016591906570241 0.0359447537594393 0.0318504972022286 0.00185082595743831 -0.00155570757888785 -0.0533369686307654 0.019808926374897 -0.00795471056642267 -0.00373569035161098 -0.00525350222642756 0.00648140891252004 -0.0255344378102626 -0.0815054773379157 -0.0308188908751452 -0.102079030511279 -0.0251969496967632 0.0423313305697419 -0.0885434251462326 0.00323938416641543 -0.0261369089839798 0.0375157844575651 -0.00823801816814925 -0.00275741622563679 0.046279334786941 0.011573391540971 -0.0379361394179573 0.000446312064686976 -0.0498511991147288 0.0855432441429647 0.0683557645071098 -0.0585992157019544 -0.0979085342732583 0.00581323518977017 -0.0870435927506037 -0.0820322932541933 0.0353284294532388 -0.0903025853401327 -0.125115001321387
  18 684.78779842584 ""  11.840582748284 0 0 0.000673005255677452 0.00563692005629669 -0.000281184966269887 0.00326223296689345 -0.00311929765502694 -0.0184076075628407 -0.0160110174554574 0.0345523411440418 -0.00573001099600036 0.0010493931709586 -0.00444396799559478 0.00171790037848501 -0.00893245399683674 0.0575420547466675 -0.0335960830041201 0.0908825419672095 -0.0100408135112369 -0.0403546897547191 0.000858745261303776 0.041565659982911 0.0631570975923097 -0.0125520977094482 -0.0321767395669068 -0.00810639799049848 -0.0666057531160084 0.0722806010308394 -0.0177091305399482 -0.0562272143982038 0.0283438520282867 -0.0242075990119752 -0.0144759076749012 0.0224378549177841 0.00885876642956884 0.0275407278862301 -0.037954345537194 0.0192643498918176 -0.00338664053813672 0.0284460296123157 0.0225572744530594 -0.0158229248630734 -0.00622663983956031 0.016591906907329 0.00494630846970297 -0.0105797463335324 0.0177038359691024 -0.0113656463549623 0.00898360598377363 0.00708003084881362 0.0110900135942728 0.0171405611682785 -0.0359465992637706 -0.042918516398474 0.267832193242828 0.170373160169054 -0.0246467414445779 -0.0355651176924782 -0.303389095040687 0.00936012268917917 0.0171954457820601 -0.0296350497659068 0.0356954508871826 0.00194430443505363 -0.0328828221886236 0.0505477409375183 0.0303682346411992 -0.0833824730987469 0.0143539585787571 -0.0153332652973217 0.000168757945524801 0.0185471984108354 -0.0882310509541183 0.0461613912671298 0.0248718735385796 -0.0838341530692895 -0.516503045557516 -0.0375965550441696 0.41538099411418 0.299479772510881
  19 770.365126591153 ""  0.19791967336268 0 0 0.0364633164129529 0.0245662288948765 0.0580370113729051 0.101047358602377 0.0291261675090335 -0.0584232635893134 0.0342409126341747 -0.0540606727907744 0.0202524440379322 0.0129857236623044 0.035479542783294 -0.0164418543500966 -0.0385123868888077 0.0196571059459561 0.0825464950770191 -0.232964146598308 0.0542684071419222 0.0270935532517188 0.111576732914954 -0.188618369501082 -0.318496477836609 0.0401248435376116 -0.101461068412021 -0.0386876979455027 -0.0225761755586612 0.0377553017563016 -0.0313139669779407 0.0572987562923632 -0.141696493482201 -0.0188273241086039 -0.181457272520921 0.183550088909093 -0.0301580281526963 -0.154440740065577 0.0600495231496561 0.00816283423186932 0.00826671730370424 -0.259305030467688 0.0329348112294473 -0.027006490142154 -0.0156123462994455 0.00226211410245224 0.00690413905503335 0.000673500082376146 0.00341506775976977 0.0140444733736109 -0.00235965674172337 0.0120765161480722 0.0119398360223807 0.00928659131159677 -0.0154255431114328 -0.0566527559732702 0.045590413942756 0.030052558652806 -0.000773830097650161 -0.00843009907033486 -0.0519823838259135 0.033012975080724 0.00791321875982347 0.0172246041185284 0.00183366967342624 0.00504429855181684 -0.00902810316431805 0.0025677985048117 0.00522833781456089 -0.0157902469984777 0.0113578910083781 0.018299291822571 -0.0324767728609784 -0.116557328454548 -0.00529007414189458 0.0176550277338262 -0.138794279445192 -0.0132771077880628 -0.0141327241727066 -0.117417732578706 0.02359726458908 0.0355428121168071
  20 806.928514722166 ""  9.79017313363828 0 0 0.013635195961336 0.0134502336480092 0.0480776009979164 0.00302287057627785 -0.0128686350345487 -0.0563309770125119 0.0152852199383207 -0.0168477405048529 0.0158976706189621 -0.0100834945296808 0.0158865665140907 -0.021809411045851 0.00443850985793066 0.0753949384457157 0.00317451131018606 0.154609748579321 -0.0800412890339376 -0.0510639075812227 -0.00205717825890555 0.111377427917059 0.0494886217529538 0.0206385959781002 -0.0838214083086758 -0.034645660866462 -0.0538053419477221 0.0915689594367122 -0.0441932510086264 0.0118837097082763 -0.109449296100443 -0.0353078059598638 -0.0102433391739015 0.130822372681538 0.0393602961754283 0.0838556180697086 -0.128638059367308 0.063203844138339 -0.020091097098654 0.11964308230479 0.0530786333286905 0.058616438392661 0.0360594094760035 -0.0629609458064918 -0.00358245377088114 -0.0158780559084602 -0.0285542042466319 -0.00496696908702278 0.0615158163372523 -0.0630544111643326 -0.039412150782182 -0.0294277544112589 0.127306723914848 0.242909405713144 -0.125829053387635 -0.102012329526744 -0.0827427839807848 -0.0100936513954467 0.100601617267185 -0.0741006555702364 0.022454887960278 -0.113980068562838 -0.107181801483498 -0.188345695648487 0.262494619791675 -0.0337823614676435 -0.0443075025198979 -0.0100936974069498 -0.0343220374280179 -0.0886704149493211 0.0636087074155912 -0.0237021029095202 -0.0203594478905015 0.0312593021284424 -0.0236731055750368 -0.020642901241544 -0.1128156681613 -0.119956535263003 0.056554444959083 0.0412353175045418
  21 830.615127154914 ""  2.06906149045885 0 0 -0.0287187983508849 -0.0324512261588057 -0.0627847262839543 0.0231940589778892 0.028196772644218 0.0566995880044447 -0.0306994411611831 0.0385771291687176 -0.0271574022309231 0.0276617422804928 -0.0122028113523904 0.0319333906272425 0.0163510682179142 -0.112392900395437 -0.0180805082237861 -0.27432442906766 0.179373362111277 0.0341825834015069 0.0347532711568516 -0.260530973119705 -0.131728723161233 -0.0396510982228146 0.147865009391369 0.0540063519353585 0.0735841316715179 -0.127113691406394 0.0652507772182191 -0.0258428419896309 0.179149836395008 0.0499906589460095 -0.0670669881639315 -0.139849461239725 -0.0811569647488316 -0.19481697891215 0.234522531178899 -0.0981716162181222 0.040262526248023 -0.3012242140734 -0.0681153308353622 0.03594259105634 0.0100384348503487 -0.0253884133113366 -0.00607772361119005 -0.0135124465768688 -0.0198774793100931 -0.00132679919029732 0.0401602367886743 -0.039346812697036 -0.026003204448763 -0.0105923235367918 0.074303052045636 0.120757763378825 -0.00301802490190258 -0.00661572601498168 -0.0137614423812556 -0.0104553109624641 -0.0148757051151718 -0.00892681122551994 0.0270868291642467 -0.0965530669526683 -0.0561869299064602 -0.130096212117737 0.16853126357718 0.00692920570046723 -0.0112696652243368 -0.0482339735113762 -0.0191427448391681 -0.0813634463894997 0.0521979692769641 0.0288909317719805 -0.0136108388861715 0.0244402783494677 0.0381129277034868 -0.0101049925766834 -0.0733445709426597 0.063409411705546 0.0880239836377346 0.0902701726219191
  22 884.392215330557 ""  1.49552963314076 0 0 0.009784940432723 -0.0147917527044098 -0.0070723191520538 0.00289060019321234 0.00409331722216755 0.00249058402131627 -0.00142660326690773 0.0278906696518785 -0.00486276340887097 0.00543258031075978 -0.00121538900640874 0.00537022625543602 -0.0107468135630495 0.00420144171966338 -0.0129277717361707 -0.0214635778322336 0.0325483044357665 -0.0112745528159959 0.00477143961048404 -0.0332828099467983 -0.0111457087015042 0.00093388098031303 -0.0336205175334894 0.0146004598240183 -0.0402583206435577 0.0322714479481114 0.00408691667529859 -0.0525760026194914 0.0586634490705458 -0.00665655166635272 -0.0126793525478191 -0.0189265865658725 -0.0127936126632443 -0.0276886603735886 0.0353069878678776 -0.0141363354164771 0.00708567134944946 -0.0442103705090453 -0.0103885300308837 -0.0477112963947185 0.0755698339005747 -0.0293778141727539 -0.00696479416941644 0.00193870772254737 -0.0019094179637768 0.0286244571095572 -0.0224922081987152 0.0182382499276636 0.0696065909282913 -0.0254447965078788 -0.0196831310797196 0.150908322086718 -0.20964585007008 -0.13429640015668 -0.218090746937425 0.0372483815341246 0.304249540640015 -0.217939453754449 -0.112027671483243 0.16270667929725 -0.106264327760502 0.109555003576879 -0.0633816744067155 -0.232678149118685 -0.120268852953833 0.286278434766266 0.036768686536225 0.281009449321262 -0.334285304421833 0.000532382194371807 -0.0481042316182146 0.0213317650420709 0.0784096247583934 -0.0122052353213653 -0.109095414846904 -0.0355069882283787 0.111738852450773 0.0978848739501647
  23 906.113528049283 ""  29.5185873178923 0 0 -0.0991165257274159 -0.0535998739734977 0.0628529299640872 0.0434863079025733 -0.0340185715343055 -0.0445042861041879 -0.0633958136278028 0.0124668846525678 0.0224635234887979 -0.00230116316146634 0.0681177770214179 -0.0364602909253408 -0.0510606343471606 -0.0654611667169516 0.0585748123286327 0.00451875078045715 -0.0360835808004349 -0.0307335605829133 0.0441162773745538 -0.128926130107426 -0.00276274185965923 -0.0794436970025146 0.324596507440584 -0.0844344022344132 0.0809552715170801 0.0502057039420438 -0.0535832091220986 0.173587132190628 -0.183454054415982 0.00130521796998203 -0.161769961245817 0.262645955722117 -0.00864516197492869 -0.0609415982225355 -0.017246357163951 0.0440734738245186 -0.0170006259294184 -0.0677010990731168 0.067807561307909 0.0356551314012109 0.0119234180200048 -0.00849169230865713 0.00285076711469151 0.0136089310667179 0.0270366864084124 -0.0302962425610539 -0.0125657164156811 -0.000781490796818447 -0.0142957223285285 -0.0151970170956691 -0.0275815521983757 0.0420988324457128 -0.0485974619836104 -0.0446989082619024 0.0186951052940541 0.00802643118697572 0.0391202041785633 -0.0561156304017459 -0.0162648903449536 0.0316521319143498 0.0625214685360106 0.0922697535617872 -0.125879942952823 0.0157827291571491 0.00839697636864905 0.053389604990543 -0.0164320619783391 0.0016465526819814 0.0872659325340164 0.100432231395926 -0.00701100844551552 0.0011784812663619 0.117776320003321 -0.00256656695771638 -0.0422857478129971 -0.00694055603459817 -0.0277107029413394 -0.0486253567371019
  24 951.452979663646 ""  39.8575798723406 0 0 0.0139613148610626 0.0255954394125559 -0.0188715595955764 -0.0160662908369805 0.0254050395955504 0.00233789781018789 0.0250354983544215 -0.0157409808525629 -0.0125257370623137 0.0142139706033503 -0.0293415787777806 0.0149805532936132 0.0600319002427142 0.0305429594906076 -0.0420994533999632 -0.00732131548588366 0.0626853738040004 -0.0279710074673195 -0.0146045571410116 0.0105480494408336 0.0139788064618487 0.029338699041602 -0.107728443897079 0.0401431376183049 -0.0091841583192874 -0.0568918499755649 0.0300286095882709 -0.0548945248987743 0.071172711558323 0.00629314339286159 0.0223188309248557 -0.0826000853853192 -0.00955595796955307 -0.0114898539431004 0.0197073112297916 -0.0164811542260115 0.0185884089755058 -0.0559864316341806 -0.016942059204237 0.0821545093715289 0.013999126632223 -0.0687406591880368 0.024205569982441 0.0386933546346262 0.0852618933582711 -0.0568070105154273 -0.00983821109492153 -0.022088486795884 -0.0610439296372287 -0.0517577109648032 -0.0507918032219691 0.134806743487811 -0.130447745400461 -0.14680691075762 0.0218109689380982 -0.00372687014668438 0.0458330345498543 -0.0857799274154507 0.00646799969218817 0.0787378151138528 0.182817079924687 0.214974923145574 -0.308070133296725 0.074107301157072 0.0307128770752028 0.131365892767463 -0.0623341328642925 -0.0466308316727098 0.321987203951813 -0.0350662300688156 -0.00323923389635123 0.0342042804150544 -0.123674184806114 -0.045437709493753 -0.0973453783667781 -0.0887165844153024 0.00981643215424467 0.0223808199350453
  25 990.063198842345 ""  4.44758004241431 0 0 0.0672939435209445 -0.0436534835687217 0.028051909057125 0.0279049415853156 -0.00937369513617221 0.017537605237258 -0.0300711399769837 0.0583202560095338 -0.0744226170917249 -0.0193232380705105 0.0155516658405996 -0.051808645755146 0.109115830828643 -0.315773584673294 0.20855716040584 -0.018517161499519 -0.217220324964804 0.186664282955569 0.0274073332246735 0.0408000849854154 -0.110588482236032 -0.0386887859833573 0.125252534001902 0.149928110714936 0.0914881434105702 -0.238495857211231 0.117192603971742 -0.10618030067784 0.396210846749553 0.0810924945033164 -0.0235684160139443 0.218069954227984 0.0555005405684941 0.0952885067071879 -0.205440756392258 0.0883155197418636 -0.0363044932136909 0.136275993258906 0.087487181304082 -0.000176165262428754 -0.00279213493930271 -0.00433664114877778 0.00300230764060306 0.00242074533900876 0.00409238673603411 0.00105181311067426 -0.00111608225368499 -0.000165529962570431 -0.00555487158646804 -0.000466354931315885 -0.00317821632745199 -0.0238009559900336 -0.0146203497870229 -0.0199869612499394 0.0135631136534173 0.00358815267322259 0.00589381091026499 0.019161547797642 0.00775271695467607 0.00454220291203166 0.0131041475876611 0.0064907262675833 -0.012470451903433 0.0143879886757473 0.00767559803559841 -0.00651722213973582 -0.00414319566579102 -0.0124367304886845 0.0328470920342719 -0.0411083791230335 -0.0134928474480771 0.00948809872739443 0.0353364175250465 0.0222287886330739 0.0023638039885277 -0.13379600590689 -0.00740993367514731 -0.0159652585796053
  26 1019.00896699969 ""  10.9056139765533 0 0 -0.0617104947519435 0.109289810818344 -0.00037423985184468 -0.0318742537129581 0.0724163805804177 0.0176851204113898 0.0082290678430808 -0.100956984704071 -0.0227964557293623 0.0326199414166465 -0.0561599879305362 -0.0361645108516436 -0.0269267487291334 -0.0234425911236416 0.0879424491365157 -0.0655382750404792 -0.0623129887183262 0.130253876476837 -0.0313776175012233 0.0137786381496015 0.00826653354174597 -0.00143339429065385 0.0662064690386052 0.0665900472433888 0.15395107495412 -0.27830950425398 0.0650568057849308 0.0811451944501731 -0.00183731043146414 0.0597752493788247 -0.0501801143134443 0.147165679209968 0.0367918891505424 0.0514400774709743 -0.234963135987436 0.0959914741180577 0.0152203122078262 -0.0784902797278688 0.106711636472721 0.0061889001591988 6.23973817294216e-05 0.0114980362776388 -0.00059361826218754 -0.000939582052376743 -0.00142730431821907 -0.0192820733170885 0.00753702320136092 -0.00682691268421831 0.026648768499978 -0.00319808581890408 0.00731878271723338 0.082129085485551 0.0459260036868592 0.0665808735062582 -0.0847924719424291 -0.0474928233348348 -0.0699073328462587 -0.113252517108906 -0.0306833898512692 -0.00357735799750782 -0.0538548411438672 -0.00595131622579696 0.0313839915350722 -0.0673198025078611 -0.0384682476220455 0.0476595883529252 0.0178794711261411 0.0685879027995678 -0.122195569249319 0.0467679697968912 0.0190551858534397 -0.00947112639181899 -0.265647984740304 -0.126694309098736 -0.117555903638925 0.184680411285077 -0.00805192852680633 0.0176379304422335
  27 1026.42741777204 ""  3.90219916907716 0 0 0.0371021617836012 -0.0336080142330777 0.0368539225015203 0.0241427154613084 0.0911935019968287 -0.0569289346675332 -0.0739500398550228 0.00502336139235505 0.0262682052626186 -0.0122425775124725 -0.0836492426840881 0.0326087604911383 0.0690491747459961 -0.104175284647673 0.0753277412822237 -0.0526393732712583 0.152845951944778 -0.0792302098235307 0.0176195990843048 0.307497974737118 -0.301491024392807 -0.0880793043151979 0.340767240359216 -0.0629849320375634 0.118299875900659 0.026028984102381 -0.0506410572640172 0.175253389913029 -0.152172989284717 0.0280290790579587 0.209534521051139 -0.282868493503941 0.0283568534918584 0.125856665672151 -0.025105611556356 -0.0500233681783802 0.0066247101187366 0.141500826174963 -0.0971839405160992 0.00128132003189228 -0.0035991273559467 0.000807772498033753 0.00235905696404869 0.00117382477328361 0.00304534115321221 -0.0060584925323287 0.00308501489810917 -0.00300347720485227 0.00625844508296351 -0.00271305826779903 0.000270698887796155 0.0209497283441322 0.00846316059636383 0.0150877617518168 -0.0351155031617384 -0.0237346044652541 -0.0345847646619034 -0.0308560612287301 -0.00607537789798474 0.00443795068006676 -0.0107646166099527 0.00523455948176659 -1.70901342743916e-05 -0.0171387542427184 -0.0105334997783502 0.0184706720883683 0.003492670841302 0.0194499162724567 -0.0221150398872872 -0.0127437604895703 -0.00563653629599497 0.00585520601583689 -0.0541865846446407 -0.0248747854636708 -0.027368465471001 -0.0388626033270176 -0.0236116782889257 -0.0128437228218694
  28 1054.33142779224 ""  3.98848467527842 0 0 -0.0404201625522772 -0.0320581990512558 0.0365380922937563 -0.057649960126498 0.117541532930704 -0.0362306672650199 0.0242837292449582 0.0193606416513562 0.00228759146609636 0.0679638030575083 -0.0785341503238885 -0.0270423447196658 -0.0994995704398816 -0.0449347113523558 0.072325541996559 -0.0245908992624604 0.154271338612814 -0.0735809583738921 -0.0569301250443697 0.0746688035196763 0.0379237071330503 0.0312201545456589 -0.154064607277813 0.0155622917663002 -0.093513783958364 0.0485441613736505 0.01875112820813 -0.097236363376087 0.0595067347793895 -0.017075998453636 -0.0829999741496402 0.10394555744041 0.000914833735675455 0.00866499943381101 -0.186767633883759 0.0704519802910795 0.0537368491952653 -0.22675726406831 0.0841798094730884 -0.0135275507112085 0.0196567065650774 -0.00146424616964657 -0.00816848791010079 -0.00573526329339735 -0.0218562041166251 0.0227304280448982 -0.024245183058138 0.0317914514052425 -0.0184057609941267 0.0275070212197466 -0.00597853188981392 -0.157811227533099 -0.088135820090821 -0.119616392807937 0.155499761829566 0.113589445294145 0.166666032679666 0.112437429663925 0.00629600642944561 -0.00239609558392279 0.028467483027161 -0.0413583959039581 0.0283381069975669 0.0747836138762877 0.052669937150225 -0.123974043131493 -0.00530421833775136 -0.0772711174087507 0.0635504957651676 0.0268039525864418 -0.0283822093275571 0.00965140247856405 0.267114472133947 0.0825266507403714 0.0210454241943674 -0.177916531300605 0.0224922957122529 -0.0291173437108583
  29 1091.81687258554 ""  2.57229590631388 0 0 -0.0117556762091102 -0.0531627532812524 0.0151523345127935 -0.0252030984273351 0.0353983163495319 -0.0105560391784857 0.0245501656489227 0.0348400732577335 0.00808365470776081 0.0248085621087199 -0.0206702230284561 -0.01502183175615 -0.0674128170184352 -0.0598758812374076 0.0422797800023555 -0.00456003968857279 0.0692383962100644 -0.0425919819355359 -0.024816527988432 0.0169826846938292 0.00770389831875065 0.0312261940847832 -0.120016938673901 0.000914431195688613 -0.102709357943567 0.100879913280475 -0.00137289288118666 -0.0878646950236581 0.0396962461218809 -0.0287209098415003 -0.0441195078707817 0.0613941372846445 -0.00315383074238003 -0.00404769211856075 -0.0660556334353978 0.027322464100894 0.0180148373216632 -0.0845457072622838 0.0363549202233687 0.00390194937364489 -0.0552816718870774 0.0274581489444015 0.00814885224213794 0.00114550427162493 0.0323742774393598 -0.0166219225676139 0.0635162722483618 -0.0701624095995224 0.0243167292719448 -0.0634339070899584 0.0108711492407883 0.206311783289377 0.208899868296533 0.269490658639759 -0.19535349909609 -0.183055843903184 -0.299168366363475 -0.0462676544677904 0.051076251371557 -0.022270809212692 -0.0398874394406061 0.0869791711254032 -0.0695955715383838 -0.117001001676672 -0.0931801820728974 0.255736667707445 0.00136330550089928 0.120775850477644 -0.0311861109796749 -0.00456774008440768 0.0322635905338071 -0.024467394651352 0.208804334229899 0.133211388313022 0.186129662382704 -0.0832673454353206 -0.0488165157052911 -0.0948009456438767
  30 1095.44019395246 ""  41.5629992861966 0 0 0.0288857296308209 -0.0110535764942476 0.03768441541176 -0.0378544670478711 -0.0180372098344818 -0.0353758421365744 -0.00269659305640608 0.0119248535527175 -0.0196237358504963 0.0294961474227795 0.0131510296573069 0.0201701789672647 0.256935094125994 -0.00126746263130237 -0.0590134661368973 0.102196827093147 0.0902948825221824 -0.158118405674698 -0.0376587045429684 -0.018683639870826 0.168228225254947 -0.0048849151359202 0.0240828527828602 0.0448669450347709 0.0173471577940834 -0.0424429108288414 0.0179457821181691 -0.0229490250300332 0.0948217170711314 0.0177031418128812 -0.0677154329900137 -0.028659018702115 -0.0494068295199499 -0.0967212135069185 0.114652944429356 -0.02650228885811 0.0334872740413749 -0.150031773681342 -0.0208333793189579 0.0436381061139413 -0.0245782718130002 0.0203838266071437 0.0116413072768074 0.0208865210577489 0.00222720595495974 -0.0756499971501966 -0.0392316842566742 0.0158705809469888 0.0457943817677563 0.0463407472080848 0.00105706681757335 -0.0570168407357777 -0.0288523722000035 -0.0195589861634336 0.00672448454797426 -0.0642413160379845 -0.143598377468962 -0.211442857983023 -0.0945355612255574 -0.0265704415740619 -0.102398139060002 -0.0738343992491043 0.125223489184363 -0.0499603100298101 -0.0117367957768208 -0.129517632271919 0.044067335821679 0.0430808465493898 -0.195971567844659 0.0123655570106121 0.0256606594302259 0.0255407476674239 -0.167278624384021 -0.0654042113371581 -0.167034324666492 -0.375713723528236 -0.219458577530823 -0.24631687728171
  31 1137.66130631417 ""  0.210122787515509 0 0 -0.0450815665347405 -0.0249328320747314 -0.0282549400620882 0.0449077936260825 0.0159478055072928 0.0186506414768009 0.0275350297815171 0.0160284295103461 0.0120212168748522 -0.031439681093124 -0.0123213541529623 -0.0120411896731874 -0.209726953519813 -0.0318163540427243 0.0408725924972864 -0.0899964872917638 -0.022325587233883 0.0872903500203309 0.0455690076120666 -0.00420256316436372 -0.155583358173183 0.0351526862750041 -0.13930416889332 -0.0252301629495796 -0.0870325239802168 0.0756115292671495 0.00129451404733634 -0.0673313530423692 -0.0129530542227814 -0.0360590583544889 0.0717422513402676 -0.00423674944121874 0.0409796255160398 0.0884167333521884 -0.0749503851324843 0.00611226422924945 -0.0319212103372642 0.140058587926809 -0.000321853555708221 0.0680127377456914 -0.0308422060799773 -0.0330730877582599 0.0178231789694611 0.0460144449097998 0.0306512752017352 -0.0952098683707142 -0.0783235394766246 0.013201560518297 0.0267751504722291 0.0629832246600318 0.00115973693092433 0.138959367579817 -0.0100880603582208 0.00144175296405336 0.118819621604532 -0.0165801439577246 -0.0390726118847568 -0.296984129085924 -0.150539528653268 -0.029550057354755 -0.0585772347668171 -0.0825847925684486 0.116149130962764 -0.00741132640991328 0.0194820224824445 -0.220301807981851 0.0333535106194341 -0.0176086690259468 -0.179258454990932 -0.0152639266094171 0.00301707170394193 -0.000532983407914853 0.143861350369692 0.0795761335018708 0.140192728935518 0.15590779209119 0.092989925130914 0.109384515756732
  32 1171.22618156336 ""  40.6980190204523 0 0 0.115951197913975 -0.0221031100053342 -0.0424151910494063 -0.0856733289933781 0.0113774312965479 0.0516805832086743 -0.0546658800194708 0.00401807545880746 0.0452569529628495 0.0562720023434917 0.00671051977814299 -0.0382680081862384 0.184198711831072 -0.00045362371418377 -0.0856564640775903 0.0444579001895299 -0.0172612402180803 0.0336349385196072 -0.0844178721387789 0.025937982874815 0.145628093180424 -0.0594941284187935 0.214970442091538 -0.100060045908745 0.0700800480627487 0.127535986927623 -0.0885359351020277 0.135573754346358 -0.171736605227089 0.0110096793991502 -0.132151872986789 0.181969626636669 -0.0289086517838695 -0.0810182298183381 -0.0911054222185415 0.072982260874087 0.0377299933764584 -0.211791068065161 0.115076792671516 0.012684206912658 -0.00241076270612113 -0.0186546808582744 0.00751747859863619 0.0158581992426209 0.0138495856758286 -0.0107832127258353 -0.0288462700187856 5.09586072303299e-05 -0.00293956880561553 0.0165950147302353 0.00159603952683916 0.0445325458003573 -0.0359887544651513 -0.0311938351872014 -0.0513393905095268 -0.0372932242134323 -0.0465391032925499 -0.0607399273547398 -0.0440575168490374 -0.00835968738116568 0.0116446800160777 -0.0217411006249946 0.0191082046217126 0.0158751075369503 0.0152249396645088 -0.0663796858462223 0.00166071496666465 -0.0258829780398763 -0.0282197766983833 -0.0591475361038568 -0.0119971474254761 -0.0300354087233524 0.0451687241252204 0.043566069677131 0.143430965933078 0.213476893028522 0.137661334110723 0.149471723489554
  33 1184.53869605216 ""  18.5993946503159 0 0 -0.00596965022125201 -0.0101661679523753 0.015408682336919 -0.00461918634030748 -0.00195738592431818 -0.00920250029653237 0.0105929969503534 0.00483058550705962 -0.00566267765933895 0.00276206487408499 -0.000360373033989718 0.00381238920237825 -0.00159528737804916 -0.0348725279813943 0.031093304573248 0.020671233469193 0.0217786726011839 -0.0348978442536719 -0.00448830645297866 -0.00636401074013952 -0.0170303813319494 0.00996555528858266 -0.0123525049534158 0.028293879704029 -0.0275383427480248 -2.85975190446033e-05 0.0108998541058743 -0.0253581972018383 0.0324908577343265 -0.00251703510673111 -0.00660897339520069 -0.010204910226919 -0.00627832111587427 -0.0126895620195935 0.0158262783581834 -0.00517850226161627 0.00353783757074476 -0.00820047300585514 -0.00689172973179842 0.00428852152190727 0.0381941637281899 -0.0220105669193086 -0.0199285636915411 -0.025569997074619 -0.0471370388115257 0.0547884322082442 -0.041441506303476 0.112513748647949 -0.0483786076816735 0.0421479500249144 -0.025997080457895 0.481710065014655 0.0727133680070547 0.18448993686895 -0.429474752172404 -0.163437480306693 -0.0468647779090363 -0.0575818004730642 -0.0998884591366933 0.138401909442041 0.116696455811643 -0.0177347202378805 -0.0348970876151468 0.136437799486897 0.102866783248582 -0.17087025890655 -0.0270103129160791 -0.114459420062944 0.115843185001556 0.00237194875657791 0.0217766698739349 -0.0145330424220052 -0.0379582848652432 0.00358396314626779 0.00928948525131702 -0.0157113901220034 -0.0505309321723021 -0.0627873978133407
  34 1203.29448921873 ""  0.889641399492907 0 0 0.0147881525736927 0.0404576369257894 0.0589856334901279 -0.0258237075198034 -0.0241645601329979 -0.0442894743973553 -0.0163717424663807 -0.0157941370893922 -0.0314197117391777 0.0186883390153189 0.0116796510824571 0.0300999299208184 0.0124853320589896 0.0353596929188505 0.0643950922897977 0.100173878504643 -0.0151823570271353 -0.0892881312058419 -0.0286302801787493 0.0530618663921652 0.0431004673591872 -0.019118463929656 0.035128197058341 0.0497567558320588 0.0796073091698372 -0.137935308507158 0.0326817541116442 0.0303668874618283 0.0738723586498036 0.0357514073897247 -0.0297216038213276 -0.0652068260403833 -0.0356276947122489 -0.0723589311249231 0.121276902609174 -0.0313577264574485 0.026974237344487 -0.0815672390848704 -0.0447205233322097 -0.0136725076477248 -0.0339860463670828 -0.0331488492943157 -0.00419135431734691 -0.00497110173237914 1.99189042225242e-05 -0.0374587751868093 0.015695628445192 0.00811599053379481 0.00693485450239401 -0.000161434729315077 0.000551232631666524 0.33406610974722 0.283305181943234 0.300988958916481 0.405788354199803 0.201670605131262 0.334327429586071 -0.0338163921348559 0.0210695022348334 0.0904821255249987 -0.00818826343143663 0.0196815013223424 -0.0128445163599613 -0.0111578460887088 -0.0066899617351285 -0.00870291381592078 0.0038124339640934 0.0198265521599617 -0.0341557414787664 -0.0189986199992866 -0.0364747156920739 -0.0494761639750929 0.118073033313746 0.0309648815415051 0.0874116634149245 0.052191965035918 0.0717465725140152 0.0371529133437152
  35 1219.12359369544 ""  23.3258244008443 0 0 0.00894583381254261 -0.0572920270647734 -0.0749441290457468 0.0147030586834147 0.0258928490693779 0.0716042737113872 0.00671222683051953 0.0297083674200234 0.0478127302068762 -0.0136879206580417 -0.0128737615697758 -0.0460408799356186 0.115682930708235 -0.0522040413188066 -0.12171395308383 -0.104416951631302 0.0595988323262923 0.0819203458693989 0.0196839259570246 -0.0774726560040635 -0.0594817964688907 0.0136111427623861 -0.0501422395771397 -0.109790917845085 -0.0687029794129118 0.197411561972782 -0.0584302976515601 -0.0217276718702753 -0.109298062283215 -0.0417602497082864 0.0140058118457629 0.107635381690492 0.0345318974062236 0.0579991182177859 -0.164092238891862 0.0520443497659261 -0.0295655475591426 0.0765458649666717 0.084947127806972 0.00352147147489407 -0.0156144908574315 -0.0083384901503161 -0.00970995236054299 -0.0331296779253149 -0.0322014925309196 -0.0266333075536248 0.0511355592043553 0.0369744529792646 0.00651959379125571 -0.00751340019507799 -0.00728549930780989 0.148620964075588 0.160067509799734 0.159310401189591 0.276144096590437 0.136912430912899 0.202161716382881 -0.0142491109087368 0.0572492639970933 0.171210721299732 -0.0185636946216595 0.0352541185132101 -0.0269080537755461 -0.0113033693285767 -0.00678480960995503 0.031339179596374 0.000878876495418966 0.0382055391525481 0.00846417982320237 0.0128144750032118 0.0170364259396452 0.0160659851513313 -0.263106719595069 -0.121288868798764 -0.213917731016968 -0.139899569363756 -0.158580266928995 -0.141638633899625
  36 1236.13767503784 ""  90.4998038715137 0 0 0.00289990397230852 0.014787545882614 0.00828064594292115 -0.00219290832619177 -0.0044949043504076 -0.0126765563909381 -0.00487685811919015 -0.00765770466781124 -0.00863697996453126 0.00207772690945354 0.00332301740620925 0.00891365425185398 -0.0564374579600705 0.0274326145657455 0.0215596413109457 0.0143663254087986 -0.0285213881183085 0.00114107442654108 -0.00332776023042173 0.0199311240350167 0.0179106043837292 -0.00599888501746223 0.0127285563677687 0.0138399768504266 0.0250239123636156 -0.0434195210824682 0.0096138761608416 0.0125144127259967 0.0121334374297984 0.00870064312600824 -0.00170136266556214 -0.0178748110604611 -0.0045896834416588 -0.00368222353068865 0.029614617324912 -0.00949837875648472 0.00585406701557645 -0.0179289599909334 -0.0185752129622345 0.0938304666007659 -0.0198636287800243 0.00651961898188969 -0.00891054618983492 -0.0720036306778884 -0.0782504739434493 -0.060673948362955 0.112905428659004 0.0963338317877521 0.0114882755104997 -0.00691012241767625 -0.0180336532472597 -0.160245893966378 -0.139333593270867 -0.171465489705538 0.066821622673275 -0.0595953488023854 -0.215896366907133 -0.130518663383887 0.0764784402391689 0.378372961311409 -0.0323686063958171 0.0563987659955117 -0.0421908610557279 -0.0134648422483624 -0.00210088759567836 0.0517416110528085 0.00111953848481859 0.0713003257844553 0.00715671186887169 -0.0200909000836721 -0.00729171189442829 0.00228832797640893 0.131040832559049 0.0674331988544129 0.114720845944307 0.0649046103719096 0.0828914306564745 0.0866672638068169
  37 1266.97212453265 ""  4.68977317580272 0 0 0.0162432847535734 0.0596086416403175 -0.0280016564236454 0.0340738974062781 0.0254290216574646 0.0463385760958877 -0.0364961730260493 -0.0449419929837213 -0.0165355231744803 -0.0326767145133924 -0.0169899103823093 -0.0203297924663693 0.0379155874721077 0.404730290367291 -0.284547926844902 -0.102930892890154 0.0435052435111539 0.0796679740638294 0.0443095620902895 -0.185118174172859 0.0423204929403183 -0.0428827953168528 0.118180796974186 0.00495570009357633 0.138205979328454 -0.12219266462351 -0.0162266558572096 0.100572648361895 -0.0180216591822096 0.0417428504656285 0.0579532141312738 0.0349690047653071 0.0524886326041808 0.086532545425406 -0.0841308890270644 0.00474938607861377 -0.0383166540389856 0.11273490495218 0.0294383450741362 -0.00322730185198142 -0.00624184887178254 0.00177361929100402 0.00106243898377406 0.00321836904966218 0.00243348504028927 0.000133163001798847 -0.0112629365522439 0.00154151402052932 0.000646405485718057 0.00541365649399787 -0.00443321620682415 0.0706586211526011 0.0288162412630326 0.0555582720071838 -0.0505450665547212 -0.0341208423727915 -0.0231131295712074 0.0171112822162897 -0.00834931335188628 0.00843453199902579 -0.0130253286099276 -0.00606524396966839 0.0106454563263722 0.000272402533747825 0.00305946823172191 -0.0146564685198186 0.00146620597527523 -0.00716350112564157 0.0235032419875084 -0.00479572452623819 -0.0419592132812819 0.0162741885729599 0.408213155559076 0.150274493238778 0.0680567151211239 -0.412082272624568 -0.0303393258174583 -0.113830609801289
  38 1299.29846965116 ""  16.4349358998592 0 0 -0.00394021459138457 -0.000542409064605298 0.00219635588383749 -0.000279041154978129 0.000480451260135947 -0.00244060938729806 0.00309863451684908 -0.00131475228988652 -0.000627757195883645 -0.000385339494684853 -0.000171960170255334 0.000947523787660534 0.0036251937708355 -0.0144814216527883 0.0103169646630941 0.00400213376723594 0.000863798126940901 -0.00413479588371415 -4.13580326322759e-05 -0.00635593858584931 -0.001048532438824 0.00179289467474651 0.0101879101746521 0.0112155329310763 -0.0167241990168036 0.00377812402753693 0.0026527791826531 -0.00460611924301696 0.00197894074065086 -0.00108929635645705 0.000810517736828742 -0.00328432607713548 -0.000296842216797921 0.000331593569672132 0.00203751554999371 -0.00110970460075441 1.99458531398366e-05 0.000373240942276199 -0.00253723251924515 -0.014472998305961 0.0325917715928254 -0.0124754378313725 0.0296233000153607 -0.0104908711980316 0.0143168462343848 -0.0957328208453297 -0.0585795498626236 -0.0578367405995253 0.0246781758332218 0.0250383867507374 0.0195087933047362 0.130499646405388 -0.0572851192094065 -0.0237934979474691 -0.128552300289228 -0.0276220262419757 -0.0371745764196814 0.591228834465305 0.267453546894904 0.498567303770528 -0.0707827936705553 -0.00775932250668803 0.058837849071668 -0.0601178603452342 -0.0289619555231909 -0.10901879856487 0.0258266667672391 -0.0288141758531606 -0.0901429558310709 0.0056290910143485 0.00587030932016256 0.00477573402775873 -0.0123090100886625 -0.00181870447327856 -0.00942158522676 0.0229345961040323 0.00438751247069377 0.00861100962649947
  39 1317.23850524344 ""  3.73758522095501 0 0 0.00145526740481918 -0.00364730275173632 0.0719972002877176 0.0227528736524051 0.00178711115347848 0.00746745973574819 0.00575159989228124 0.00813117079980333 -0.0168393510674283 -0.0531235178764023 -0.0279539404038235 -0.0393991990842365 0.248444401904931 -0.0395367042876499 0.00979221815037293 -0.0451390115739798 0.509610810672088 -0.347020252355908 0.0412423502059131 -0.402211905912148 0.223506733712814 0.00594458553943958 -0.0206292866096636 0.0760911862291983 -0.024614250134278 -0.0121645939138063 0.0147406585392793 0.0140616538895927 0.0603981305537587 0.0186202429271943 0.0858978847316777 0.0488854718221773 0.0662164543543747 0.118702398253887 -0.130851369680016 -0.00475905495154469 -0.0650330518213927 0.178618500599533 0.0443111293916068 0.000856593332447571 0.00361614980544567 0.000982047812093347 -0.000446424342593167 -0.000784002561005425 -0.00126469272016819 -0.000580227289213047 0.0032020996007714 0.00155919205257422 -0.000924824243023568 -0.00366462970152021 0.00408310179607745 -0.0233660945936895 -0.0247221916989662 -0.027239177028723 0.00799358998850447 0.0065113085998013 -0.0136331394064398 0.00701712150459423 0.00525529635681213 -0.0235253791340946 0.0160343525509198 0.00724336654274469 -0.0114260001921697 0.00564136267140799 -0.000114403876922802 0.0016287614533846 -0.00119392659638288 0.00614326862145731 -0.024691255536395 -0.0167792889693496 -0.00147514886560104 -0.0367017207530918 -0.0825215001425414 -0.0267521690711215 0.0761578820134787 0.214638734364832 0.0878810907515872 0.0958229341558815
  40 1348.55939029547 ""  1.83412164926653 0 0 -0.00620014983648954 -0.0598565546565211 0.0532524052604898 0.00240294402480576 -0.0625565098991105 0.0706989162372883 0.00502038254873388 -0.0124191753666796 -0.045424973194576 0.0329039698642322 -0.00322531812225522 -0.0349358294598644 -0.141820888913321 0.41885034093688 -0.244534840328904 -0.0340939550167871 0.256432824756577 -0.152994053084385 -0.0168895980523451 0.421658357039797 -0.315622266459462 -0.0093984386867936 0.0740372763115492 0.091499739014139 -0.0477121942638131 -0.0592633185214266 0.014126631593571 -0.0546005512325985 0.162847850339227 0.0276966123666769 -0.0681388406974195 0.157253021496297 0.00135678031072403 -0.0967139808523898 -0.00605338608224748 0.0119020128432239 0.0118063539207419 0.0098219558412952 0.0978154958057721 0.00227036410347165 0.00288681212379817 0.000882245564058701 -0.000139412633232386 -0.000753275818757601 -0.00127171627165214 -0.0034774902422564 0.00164663932089061 0.00210083823738725 0.000562130114966506 -0.00262344915943531 0.00277624807605515 -0.015228094855127 -0.0138097170870653 -0.0170083275185277 0.00614098392141117 0.00417680672979719 -0.00482091940424224 0.0139563916098394 0.00808406696247379 -0.0163230131607038 0.00548833273521224 0.00876988097999016 -0.00836487903322418 0.00115657066501342 -0.00231239834039109 -0.00270700270130357 5.20862017451111e-05 0.00600782129947226 -0.0165572698569191 0.00333993314887433 0.0165051857167074 -0.00278685092076938 -0.108298516249866 -0.0362914060485117 -0.0150072188722454 0.111434487463057 -0.00649815209706189 0.0208468432853692
  41 1370.97508722 ""  9.91111715885835 0 0 0.0121772719832024 -0.002426700564677 0.00268615369043866 -0.00242377999038317 -0.00447335715063418 0.000705439359514277 -0.00282920365232601 -0.00276295124224428 -0.00297710208207069 -0.00119493817963637 -0.00122567351438785 -0.00345858282024504 -0.086037437844655 0.0114119032004717 0.0301641212894284 0.00155340335961388 0.0490381543880371 -0.0403557978722996 -0.00169101010629946 -0.0192249025960716 0.020985003620878 -0.00384030496472255 0.0129011976854443 0.0042492247674258 0.00592735365624488 0.00263110473703035 -0.00881009248914634 0.0048203335823401 0.020423808084359 0.0111121497959095 0.000929895850942362 0.00635980663538055 0.00168443529540886 -0.00235588214981064 -0.00678892446249461 0.00103535355200955 -0.0029636895760273 0.00918128923612095 0.00815230204743561 -0.00916999324622947 -0.0194125508747234 0.00186340321293919 0.00165195871138931 0.00202441400383831 0.0204634022799446 0.0506029773816401 -0.00765720969245806 -0.0763250200565617 0.0021020829427191 0.06701241558832 -0.073563103508967 -0.122415421434711 0.0849599875437222 0.0302068971545296 -0.0212066007495355 -0.0121957231519894 0.0646426291842848 -0.265196715095302 -0.0923443650395886 0.44016591595561 -0.105310090020848 -0.329485271946969 0.26756253271523 -0.128207271135679 0.0292759508533867 0.272346118855958 0.0188651762438835 -0.208663405497785 0.338732614122932 0.00802845118446497 0.00548357557357912 0.00239616447594457 -0.0284747602199264 -0.0115512634061363 -0.00225846528425876 0.0112521478657279 -0.000189659088881799 0.00107333107552501
  42 1382.59313757404 ""  62.9296915813716 0 0 0.044162424749012 -0.0123683719611184 -0.00444029905235204 -0.00820714489895786 0.004457182971493 -0.00762624656564249 -0.0121324605812562 -0.00868350033644847 -0.0065731488051573 -0.00661505724346096 0.00201896680695716 -0.00203539595756033 -0.306911004929977 0.0598638929866427 0.0764968535840863 0.0142860933092605 0.0364016725944001 -0.0387128889524291 -0.00289971994245318 -0.0998538994345616 0.0795111064483063 -0.0145831384938132 0.0421079171187994 0.00324449944219216 0.0266918362442893 0.0106859811369249 -0.0312789237178587 0.0218232756512658 0.0497790572974683 0.0327430176623822 0.0142223277493027 -0.0154136231000704 -0.000462539651379033 0.0202009530654773 -0.0227827028587137 0.00749534997177918 -0.00574016564951985 -0.00689675587486364 -0.000571361661926381 -0.0250472842991051 -0.0188915606937615 0.0120402095014293 0.000832210288099196 -0.00165479684148048 0.0131340583615117 0.0602581504278502 0.0117622453944656 -0.0813038642745924 -0.0491738317641917 -0.012814890077962 0.0813801401801209 -0.0783955967462062 0.00839110562998921 0.00921717291661517 0.0489076346894413 0.0113465824898646 -0.0251450987331043 -0.259863776514394 -0.0739717967604081 0.385552208411923 0.213017078708008 0.183759138004506 -0.154200307573194 0.197551202228195 0.0542224661994473 -0.319869073154429 -0.0431846779786906 0.0520945977419616 -0.281368838051936 0.0128345419505074 0.0149266978708648 0.0165780204455101 -0.0455469676385784 -0.0146650441226539 -0.0462282576806492 -0.029745991086618 -0.0451796632329527 -0.0333049362993986
  43 1390.91891936399 ""  7.96630485648755 0 0 0.0960954933242204 -0.0205911315972839 -0.0186742549575072 -0.0208749199983896 0.00378451807103532 -0.011345131837321 -0.0218914969450452 -0.0240581525495494 -0.00967188150745757 -0.0139659146698423 0.00907100975530618 -0.00555109672494603 -0.658712240011723 0.0802686730727886 0.19582827423389 0.0552176185045817 0.0869513193577532 -0.0987291917373397 -0.00896294415892819 -0.20860464773738 0.13561948679579 -0.0291281726486243 0.117352044339581 0.00659129872983729 0.0324662758501358 0.0514132578462731 -0.0778216269730156 0.0359173175913999 0.10892876125553 0.0729408876046298 0.0380365466124809 -0.0472671854390271 -0.0080414053857306 0.0388095706024352 -0.0594743650281964 0.0269211468853986 -0.0128147930812205 -0.0299349810282106 0.00782486197513357 0.00610829773194492 0.00572969141404361 -0.0130851667046651 0.00166285383359733 0.00197593075794694 -0.00674639464900707 -0.0379798772605435 -0.00367119039723771 0.0491407031009248 0.0241612630134727 -0.00314233290031976 -0.0286935670724668 0.0777580975845837 -0.0154598855210986 -0.00206534756807966 0.0166022629128263 0.0104017435930283 0.00432219435396197 0.147736320753501 0.0491911684424576 -0.239545711177194 -0.094671346117519 -0.0368075817851661 0.035396128765572 -0.0798108506687399 -0.032507335830017 0.108420343328266 0.0182589216598804 0.00550944214495503 0.0917605885325554 0.0102419980140169 0.0257097400529622 0.0279406151114273 -0.0997043933061142 -0.0292032886421942 -0.062571467119772 -0.0225798021181933 -0.047868917403039 -0.0269615933635963
  44 1418.53545804444 ""  3.75113575308011 0 0 0.000575316151224179 0.110436229651106 -0.0663086526494153 -0.000938903471158109 -0.0954185163331708 0.0504187797394735 -0.00475996348655817 -0.0107069412177789 0.0307554034480928 0.0182740428322131 -0.015367071814937 -0.0192369028837201 -0.0647668533275449 -0.357270228839748 0.298130543875251 -0.0249563525362815 0.330641404795325 -0.255322826420548 -0.0177912474112717 0.221394691948913 -0.113506410691325 0.00668208580158907 -0.0534936778024497 -0.122093964466569 0.110335234448945 0.0273419524638336 -0.0390288852502361 0.0104203527625205 -0.0576284637926126 0.00666176222562112 -0.081482001321137 0.116460113874902 0.00176577575645611 -0.126283094288899 0.0352333899919755 -0.0137292872704536 -0.0013451893277694 0.132859291331315 0.0619405181183205 -0.00359415398215444 0.000139493507529365 0.00306931349165077 0.00016260780261536 0.000695008721122616 0.000333043244650722 0.00230386885311845 -0.00193455153150116 -0.00043805970729533 0.000164662621471376 -0.00198238823966759 0.00278533296671233 0.0179497395578943 -0.0210654093865001 -0.00201850983579745 -0.000788849243210772 -0.00378218393716273 -0.0278174564732773 0.00117515375126968 -0.00443710458106382 0.00301035418195001 -0.0174772629127688 0.0228894225170869 -0.00849567947958182 0.00707712622816092 -0.00206303791595207 -0.0323118611566288 -0.00150480142383925 0.0139472448285961 0.00664552395597058 0.00307296958868517 -0.0189973822941748 0.0201457349174341 0.16671202438516 0.0565796537450942 -0.0153757936997378 -0.172411746111708 -0.0280581960895295 -0.0460965275913602
  45 1428.89595884287 ""  4.44870892517655 0 0 -0.0169225108545454 0.0210656734033352 -0.00156046745566075 0.00709528352725848 -0.0332747179674308 0.0201767500535054 0.00622506797181098 -0.00450594227660484 0.00031880624651951 -0.035996706131714 0.113470032229372 -0.0216342993488152 0.0589635468766931 -0.0338602549767027 0.0127866666219959 -0.00516734614144063 0.0920916049064237 -0.0709156202939786 0.0030314975002468 0.102420142526114 -0.089188438130967 0.00490884541616356 0.00561614875450259 -0.0114106591029067 -0.00737164091718855 -0.00198711346886374 0.00324101752662536 -0.0258955181860675 0.00681521463521573 -0.00422299242368872 0.239903273938102 -0.390655143418848 -0.139277514575401 0.197941644253592 -0.392763445258221 0.275429622355221 -0.0249430404257881 -0.472487409306557 0.0602099752217454 -0.0134837843387435 0.00321286756027915 0.00862821774808752 -0.000228402986080534 0.000286571460845368 0.00094278093267322 0.005895937327367 -0.000464776431176409 -0.00343511606665973 -0.00210765498866689 0.000647887525387279 -0.00165668493791994 0.0601074655641794 -0.0641309483434722 -0.00889464002695954 0.0524775017197701 0.0222570610621804 -0.0723472413109098 -0.0121040211027543 -0.00683504072481257 0.015586538034621 0.000796078016714877 -0.0123910435706724 0.00853058454722028 0.0142086172670746 0.00925049997255834 0.00674711741180923 -0.00235143586793398 0.00751610632231701 0.00722471091917643 0.00351304294684781 -0.00692453480444689 -0.00231082489278258 0.030777186442478 0.00626676380216896 0.0150517973042514 -0.0435295936488396 0.0220595862070612 -0.00137460243218343
  46 1434.19173527234 ""  16.4375762139515 0 0 -0.0185829574317516 0.0259758668940505 -0.00810259286615465 0.00473721910988667 0.000669894961462552 -0.00426678776401036 0.0545165428342462 -0.107149664995451 0.0158079541897229 -0.00284569811872451 -0.000364840020943999 0.00553518577060739 0.105529442715689 -0.0688616955326592 0.0165318263369228 0.00339922735874416 -0.026182052675962 0.0134456070904572 0.00640688450318957 -0.011715344040507 4.85065973725024e-05 0.0064465751612005 0.486267440114757 -0.0347532465939945 -0.302398546523885 0.347203631507514 -0.19393715158437 -0.287424646382841 0.332967853077309 0.113228561919916 0.00271222475522973 -0.0130320382606851 0.000836317004134309 0.00830367061655865 0.00874976937390041 -0.00517587055592045 -0.000182503204553298 0.00399370646457085 -0.0160655264114802 0.0264242658802294 -0.00818484257631621 -0.0133575244282944 -0.00100271205264983 -0.000928838168103178 -0.00138082259290919 -0.00417357895230141 0.00172474874901793 -0.000220615077118262 0.00136930702698528 -0.00167826080117471 0.0064340409743265 -0.129829081705026 0.136688522045677 0.0258703045777179 -0.0933406047670994 -0.0404086135394332 0.147704606713536 -0.00457331856416188 0.000876297825601859 0.000967788388055685 -0.00487862412253973 0.0341289054623865 -0.0193874505655985 -0.0135271281103092 -0.0134558170088278 -0.0363438547984863 0.00150754519745181 -0.00619741971069438 -0.0124941575625301 -0.0011502038451748 -0.0102084756741354 -0.00428724165518049 0.0362603272655156 0.00999044721782179 0.0470995677610577 -0.0341326245115328 0.0353601452704999 0.012121807837551
  47 1444.78791344745 ""  2.13931079901326 0 0 -0.00465623987317866 0.00359724085810338 0.00261825788984799 -0.00265168197518742 0.00819886769062264 -0.00263502178196765 0.0171930554207673 -0.0300590847120511 0.0059270171574961 0.00291022953958723 -0.0167117829576175 0.007104987075464 0.0448273059814471 -0.00390256463166494 -0.0103646977205168 0.034705979924693 -0.0422791450095522 0.0214819002373927 0.000680888765851806 -0.0354150437299389 -0.0178093155017183 0.00227720480285744 0.155340595152731 -0.0379127027227922 -0.0887361768019453 0.0881586895029387 -0.0443659753807464 -0.115986883430166 0.0915133314842575 0.0176470177048517 -0.0342306250546219 0.0667466272966924 0.0300332632814977 -0.00291651035946259 0.0699549152758326 -0.0536166330762095 0.00589730830928014 0.0565322651418465 -0.0298784673493108 -0.0845946531369311 0.0181537598317932 0.0441534367684455 0.00157379236217396 0.00305660214821559 0.00485071597648573 0.0190381437060945 0.000623786701432165 -0.0052746210162074 -0.00992186799977652 0.00291744784257181 -0.0169950419689374 0.401095318020059 -0.42412985745804 -0.0717296787413836 0.37950646754129 0.160014021101614 -0.445519912712011 -0.0407300969795082 -0.0224445750913577 0.0222990712136759 0.0309901878709475 -0.110312917657842 0.0603494277678768 0.0835274066439328 0.0604669915009315 0.1064865229515 -0.0117131248597147 0.0477768142723478 0.0223653979568883 0.00223126723587007 -0.00261705447086041 -0.00340100957166681 0.000740530945711662 -0.00377546665313694 -0.00676430659430198 0.000441496214528479 -0.00827301943834945 -0.00796705813271705
  48 1472.16213384874 ""  0.888711016743777 0 0 -0.000577185229270269 -0.00362766107134277 0.00529763315200452 -0.00175244959995134 0.00354137320026931 -0.000594561733216327 0.00181278939799191 0.00102287299803833 -0.00105295770430806 -0.000565158577352589 -0.00101770421936599 0.000844157352569406 0.0146331518951743 0.0107372821070341 -0.0107451159921356 0.0176982026972524 -0.00954907387338159 0.00220450544412535 -0.000138076618112814 -0.0163976877221965 -0.00869289979506105 0.000455851160039997 0.0114587719817316 0.000656395558857043 -0.0131403445166528 -0.00967179854820843 0.0118572259978908 -0.0129432967693005 -0.00585618381241294 -0.00975889564246133 0.00150814770285319 0.0054986651816169 0.00497965800144746 0.00598966697292808 0.00632310549049323 -0.00618234466242126 0.000297111603835059 -0.00189031963762556 -0.00327527805599977 -0.0209079863016944 0.00227288365317842 0.00793100948427383 -0.00416024134161875 0.00176678276342562 0.00222661480264663 0.0417441544378778 -0.00132588945694038 -0.00840115153511268 0.0450308126281273 -0.0103831475074544 0.0114420214343529 0.0504573447032416 -0.0609457260234751 -0.00599883142601478 0.045898543889533 0.0234922189365872 -0.0648667661323258 -0.0852770819216096 -0.0489822188766869 0.0391318917818637 -0.533984109410834 0.379019922111972 -0.0964856298030007 -0.255416622039475 -0.189292478783303 -0.446064825880202 0.0266600883634371 -0.0224985278913124 0.411153565240711 0.00125305853421395 0.000837900156962716 -0.00371991078302996 -0.013735634869176 -0.00576719116365039 0.00274711310019016 0.0282690525318046 0.00795956972046533 0.0115351790909695
  49 1498.28509228498 ""  3.07718813254863 0 0 0.00264217782186479 -0.00216813618137313 0.00242173500945113 0.0118215103163805 -0.0134531208696375 -0.0106747226529522 -0.00100663427455886 -0.00152961086831868 0.0071182074807003 -0.00891779502955814 -0.000451377274010019 0.0064137142750713 -0.005167082255479 0.00805255610658385 -0.00175702457219269 -0.197164365711207 0.0309852827338307 0.0313334599101053 -0.00227915292287804 0.124472652721836 0.156872171276852 0.0026196785202028 -0.00858593846465413 -0.101480306060662 0.0750752778271884 -0.00449832558287797 -0.0183832498726092 -0.065211671705797 0.0378792561264414 0.00148425523528835 -0.0182855178363214 0.0823445127283118 0.0393582808252826 0.153568610191811 0.0182239699156265 -0.0531377025907404 0.0105496304278809 -0.0817961373593989 -0.112813638965577 -0.00697871656291805 0.00204834704475691 0.00525313368704638 -0.0020030467409871 -0.00381912527370785 -0.00326970383332964 0.0057659353775231 0.0200420165095911 0.0116479941189528 0.00750119141096965 0.0417197395297974 0.0204973518819561 0.0495007497020834 -0.0455885525145743 -0.00672172630293624 0.0482404632969535 0.0212993777202105 -0.0533922407691481 -0.00950420696808031 0.0101728928346652 -0.0441023663284266 0.3024251124786 0.11271119920804 -0.150560765404615 -0.481063678698394 -0.192241005893883 0.0315073627016803 0.0691419990474918 -0.593174305399811 -0.159185099178897 -0.00326942989237875 0.00054641349189173 0.00143736791421579 0.00462180589047894 0.00347203837427701 -0.0280587531579432 0.01122555763694 -0.0208982919095293 -0.00719403221754129
  50 1498.96441737744 ""  2.67517210571175 0 0 0.00308050926969836 -0.0117278884410516 0.00568759138684678 0.0283216557160177 -0.0295668737502605 -0.0289089496451657 -0.00799476803965398 -0.00308560815674734 0.0108960986885937 -0.0192551364440095 -0.00175613110054727 0.0114557188091118 -0.0122239490527286 0.0166067439161223 -0.00934947191272919 -0.472339761028834 0.0609533710892074 0.0825548136649222 -0.00562114060068689 0.296782535741925 0.378936803145487 0.00364077375632139 -0.0709160176059155 -0.155315976760557 0.171985201263857 0.0358962149386181 -0.0811822139617166 -0.0553380256041577 0.113149954410639 0.0484585808131969 -0.0101633703511366 0.178636819320139 0.0979032599589551 0.315455900716954 0.05543667675084 -0.123922442777363 0.0191676724580695 -0.182411892505713 -0.208227277757835 0.000997451658286811 0.00114011226478062 -0.00447735984595284 0.000742273425469226 0.00177375304331004 0.00165096094596058 -0.00236134383852721 -0.0107101925529154 -0.00301511448539618 -0.00264934519974227 -0.0182019611706385 -0.0100234827467918 0.0169376701254248 0.0222307886940848 0.0153842874874992 -0.0256791786875139 -0.00787215947149684 0.0229919858160843 0.0113439646518037 -0.00420484231962643 0.0158154992807252 -0.144273284917624 -0.0460268279802819 0.0657391994079262 0.206534758622799 0.0819133451036798 -0.0188349770123171 -0.0299874648055933 0.259437106222818 0.0826252119995319 0.000571376219485751 0.0031516207925277 -0.00274151016823288 -0.03749690887088 -0.0133653910998973 0.00570675465289713 0.0266824985776725 0.0118294623233564 0.0115184912548716
  51 1506.18978415445 ""  4.48868100862432 0 0 0.020464840215869 0.00166484258751592 0.0164159332580971 -0.0145927277981713 0.00328616116716215 0.0067661187086183 0.0260580843500085 0.0192799158021377 0.0279760446070717 -0.0138768879563352 -0.00426437437221887 -0.00463578480980376 -0.0555843705003824 0.0580790076859298 0.00799853861079528 0.13290509895568 0.0159360407692242 -0.0524339029115987 -0.00409992353936646 -0.0926453620281074 -0.0771908284719327 0.0151126755207861 0.213967266131939 -0.472275228560097 0.0740886590005603 -0.330769911241015 0.254164696059073 -0.534173603033715 -0.175473710934482 -0.279485421662506 0.109751397759977 0.0775428320889943 0.0973217536012089 0.0802374725550324 0.0743723070669769 -0.0841083039348861 -0.0135325301861722 -0.088910446697318 0.0517899692176564 0.00532017970251584 -0.0011526907412396 -0.00332323236880405 0.000280958533008736 7.55952059112552e-05 -0.000166836974658482 -0.0024449475226402 -0.00157402817988713 -0.000560873770888792 -0.000957833949515383 -0.0025039416015073 -0.000402330759187282 -0.0344043630058662 0.0293983577862415 0.00286386443095556 -0.0335868141460426 -0.0140567780678588 0.0318194246567568 0.00743906135146648 0.00290800649475362 6.30563186148971e-05 -0.00610311121542328 -0.00994052987858466 0.00850144452903853 0.031291587879212 0.0128444302966637 0.00340545616547913 -0.00416441845916147 0.0344298764136075 -0.00351691758544738 0.00453061535173121 -0.000290548203941212 -0.00290859106797031 -0.0404639690747866 -0.018984591332605 0.0412686668913913 -0.0299096097563798 0.0386827790002992 0.00997921323388585
  52 1509.81897830508 ""  7.38275453175144 0 0 0.00676472365189352 -0.0130174722333843 0.0146053571964299 0.0367323929363993 0.00302425838547317 -0.0396031761996345 0.00542259661460745 0.00201364181065073 0.00924062207421524 0.0365569356656729 0.00649885629490129 -0.0128501301877167 -0.0146703568165156 0.0499059918637653 -0.0197509338501242 -0.323423656572685 0.00790603744571616 0.084118916971999 0.0233461017729625 0.0971380854829816 0.304557543051596 0.00506763569014402 0.0478020608883975 -0.178729125889148 0.0713171295403194 -0.0698521928130068 0.0350604301575139 -0.173975266492919 0.0112217162151071 -0.0537084701212541 -0.117766084989371 -0.317839459800233 -0.246241967174684 -0.462455831521084 -0.177089233179432 0.256074082998584 -0.00850652257877946 0.341035765277063 0.173962717442492 -0.00318384033147967 0.00136948350090949 0.000533122177215893 0.000106268287091903 0.000168231193458341 9.18909021135947e-05 0.000364904348241574 -0.000568685008862511 0.00107473331362853 0.000386435376804454 1.07343815004208e-05 -0.00061617634377956 0.0275034368042275 -0.0182775783021428 -0.000948355524686393 0.0100656528248164 0.00451790349815357 -0.0180258727415498 0.00120984591732499 -0.000578706984076573 -0.0016161655587596 -0.00662016184190737 0.00185593526706379 0.000180112923545197 -0.00176834758710759 -0.00100521249815958 -0.00256943910104637 0.000126671371944915 0.000479522086133279 0.00683383912067033 -0.00169104932543874 0.00181300021076831 -0.0027792343894739 -0.0172042092086581 -0.00530585865037074 0.0169979336205824 0.0207709938948558 0.00819265889032304 0.00977682384893955
  53 1512.84178708541 ""  5.47296618606825 0 0 0.0276089811501881 0.015161970801538 -0.0277426253401897 0.00977658722261495 -0.0190833507699088 -0.00528980141852334 0.0284527434339463 0.0158612600482486 -0.029051466340453 -0.00135647600825525 -0.000833692840310186 0.000171443714647891 -0.0626613037402222 -0.0450015270918158 0.0492869043382409 -0.21273450799107 0.0596481285441817 0.0176748595236331 -0.00498043590731892 0.120905900215172 0.184224226465451 -0.0115132456943484 0.289919204338161 0.393671036842357 -0.535200107930115 -0.15765273519276 0.293772457088594 0.0596515737762915 -0.370436004813081 -0.200206586499602 -0.0350610993000045 0.0418381059463133 0.00346400108077951 0.0603654360171184 -0.00903671635526582 -0.0119595746601147 0.00694035865235711 -0.0182523083574829 -0.061463052762676 -0.00152093588736555 -0.00287254776279177 -0.00175914330619362 -1.46459466111368e-05 0.000471625014574189 0.000407539329214892 -0.00047667832039622 0.00111296499230761 0.000714907353620296 -0.000674489423517785 -0.00063872243119132 -0.000659580449309967 0.0163752865486015 0.00601755409066262 0.0109956111557044 0.028838642387216 0.0117142083297478 0.00953613292914228 -0.0078336166541077 -0.00281790312643795 -0.00231244148853019 0.000708147225227178 -0.00388546982685583 0.001359023295558 0.0087002961164244 0.00407007414773818 0.00366811966604118 -0.00128224187529675 0.00813434364205599 0.00041999560724209 -0.00411574218854292 -0.00214859677292858 0.00775133999220799 0.0392714560895728 0.016335576524587 -0.0291032389430381 -0.0281245242839944 -0.0328153657269166 -0.0197272731808583
  54 1521.2790510433 ""  9.19527468976304 0 0 0.00373099183000705 0.000702436374843317 0.00294586221502473 -0.0041052096746542 0.00580564969809853 0.0313061161748147 0.00123228208629687 0.00202471235638226 0.00346061064513326 0.0146309775208949 0.00821871214544483 0.0426499270430553 0.00595431402422064 0.0308779647445003 -0.0156139264473564 0.114164972051927 0.0588282968125364 -0.0457623846666547 0.00707047061598663 -0.0852507091749407 -0.116180407030094 0.000504221630504163 0.0225445150528663 -0.0684945092100476 0.0253590741471267 -0.0466189099854901 0.0296396856921761 -0.0672289857189327 -0.0189938974054518 -0.0330745644210674 -0.535612927379754 -0.0265704271190275 -0.253475154729706 0.208754741271909 -0.255077338661051 0.161873936378855 0.081116709041193 0.14366572968171 -0.614385582139558 0.00190633102775904 -0.00075969259401002 -0.00140854070267143 0.000262105910254878 0.00032850364673391 0.000426483285316608 -0.000759507336841172 -0.000826648369920004 -0.000926123238087829 -0.000171656649603015 -0.00160754045119286 -0.000848377820119946 -0.0176755705207419 0.0103062677738746 -0.000700975147519191 -0.0104140539883723 -0.00464555686507383 0.0129978312054667 0.00163457680333209 -0.000150362720882896 0.00130368386738516 -0.011749119214762 -0.00566279269208147 0.00622544246766659 0.0190252705292126 0.00741988205658081 0.000310654927714202 -0.00270841127425927 0.0237546335783714 0.00559553516253326 -0.00584199821774553 0.000580690654538214 0.002700043711493 0.0207933729971185 0.0129415576538843 -0.0272096505755296 0.041985789839525 -0.0420791311189942 -0.00629634629153139
  55 1655.41130925241 ""  44.9428885209849 0 0 -0.000145645820825515 0.00757550287011453 0.0170480862781234 -0.00264470326384623 0.00343653376848681 -0.0052292144318253 0.00218215833897808 -0.00521719486737684 0.00179514808255683 -0.0025779748783384 0.00168501690237995 -0.00394532479531458 0.0427069995771925 0.0155433652195305 0.00387106756389398 0.00955034039220446 -0.00190877939532826 -0.00551097292404541 -0.00106983915299374 -0.0204286592396789 0.0120658437780019 0.000476730972228096 0.0269578762376501 -0.0460589830549515 0.0161236722418496 -0.00920730039248966 -0.00079854821630203 -0.0520177506607771 0.0188344792433011 -0.000280679067338272 0.0554392062886182 -0.010719766458921 0.0203912143232405 -0.00663062843111682 0.00769183309766507 -0.00609364259119887 -0.0127957702043329 -0.0343090646551416 0.05651094140536 0.00220269224258413 -0.000549832959902202 -0.000931462603557408 -0.000191243295554877 0.000389756151061044 0.000840350194637143 0.000129890367091445 2.01438968559727e-05 -0.000743198431108771 7.47837757392268e-05 -0.00137155992638377 -0.00209448849273582 -0.00903514381745552 0.0146273278618128 0.00312792300302424 -0.00536168860148506 -0.00379536459104606 0.0149342953145734 -0.00201077859672461 -0.00266273281051771 0.00121479751888862 -0.0185539230626726 -0.011065528803941 0.00517635423301915 0.017706194026933 0.00596803008388536 0.0060393037856448 -0.00276846992052538 0.0246107703330938 0.0150834876686851 -0.0612306764833664 0.0147189808599337 0.0325013188285511 0.377058469783146 0.188389888001643 -0.51765336464514 0.4542510444624 -0.485646312174904 -0.0971855923884473
  56 2689.48555942204 ""  233.716291836309 0 0 0.000117059090891668 -0.000592787813322841 -0.000529667443450009 -4.04460843107083e-05 7.87055676001834e-05 -5.77448223347842e-05 1.66988803952318e-05 2.14177586186617e-05 8.17650215658718e-05 -9.50649198903348e-05 -1.236315166854e-06 -2.12680430009596e-05 -0.00312107113058459 0.00068525284461081 0.00116946155332682 0.000614354962710516 0.000212429450061164 0.000509387399608383 0.000228094256944873 -0.000731923328636178 8.85918077477666e-05 0.000489716795943387 -0.00029147632069945 5.99329100403915e-05 0.000326446433971455 -8.92929779287463e-06 -0.000244978368542376 0.00025745135328828 0.000131619075112102 -0.000226666039735858 0.000512780121191685 -0.000142685859672719 -2.21824528157133e-05 0.000203120752924674 5.08257520731496e-05 9.44735645037243e-05 -0.000677216695472261 0.000124135942222679 0.000256493115698646 0.00245327700551536 0.000510289310055192 0.00231564990166629 0.000641956283493588 0.00285716026832727 0.0059786340454629 -0.0301981063471457 0.0676731090208186 -0.0114398944006725 0.000499846022960036 -0.00210288525631407 -0.00292373925835534 0.000828344249444882 0.00796276360675969 -0.0119966795955403 -0.00073217591923578 0.0178458394926524 0.000350036745535624 0.358578752115921 -0.888182436092503 0.0622492878334808 0.0125119335666384 0.0260996767725017 0.0231245928994239 -0.0102975142330656 0.0215176271514931 -0.00334506933118895 -0.017535857063531 -0.00302777389813061 -0.00284325079946323 -0.00168225748937131 -0.000202935983186827 -0.000891280231953406 -0.00536257153194564 -0.00710400359571057 -0.00291309843856332 0.000783196638941454 0.00140495875528477 0.000915334666164031
  57 2956.3052218088 ""  68.2754382107864 0 0 9.79688327171388e-05 0.000167789397074653 0.000487787157330301 -2.05363633180237e-05 8.82775862884092e-05 7.75579772982554e-05 -4.2286189225355e-05 -3.93227735487351e-05 0.000137772361406382 1.14517783596519e-05 6.93650236306736e-05 9.02433308835129e-05 7.10277833178502e-05 -0.00170215953429051 -0.00262469726242846 -0.000722444028885314 -0.00105854597888224 -0.00144122193328208 -5.28099743954454e-05 -5.92661830292884e-05 0.000436646410068728 1.13437994033394e-05 0.000108947853113967 0.000190976925965176 -0.000369261276082684 -0.000382854164314362 -0.000443053025775283 0.000649616760881672 0.000774409571111117 -0.00149055083817196 -3.33655774297302e-05 -3.46357419789527e-05 0.000100072062110434 -0.00015461490457464 -0.000759943564899691 -0.00105973223874066 8.2655947547472e-05 -0.000177821782565492 -0.000105298539101166 -0.000737479163892537 -0.000487642150576484 -0.00135192389024289 0.000560917348689055 0.000455262673089542 -0.000532455268522293 -0.000699516446472419 -0.0037812436510052 0.00148800727937684 -0.0113032442863001 -0.0197347706165016 -0.0585303654523352 0.00138651342876204 -0.00157965670996367 0.00200574431267059 0.000254891583514676 0.00121645071686773 0.000188976074565892 -0.00783734064275604 0.0293090949428786 -0.00527327216989564 0.224832539347042 0.525938167548588 0.709194061663597 0.107332683418951 -0.253950154495947 0.0116098522392443 -0.190953320125181 -0.027767892489928 -0.0223776120180772 0.000172106709416362 0.000508185039582113 0.000178641624525508 0.00111836987715831 0.00132481883680433 -0.00189486379678499 0.00423105705434917 -0.00308443762014038 0.00479661556799738
  58 2996.97354558216 ""  32.0230871706309 0 0 -0.0218434960771685 -0.0445901089110616 -0.0613463172060267 0.00610947898069472 0.00505030586911826 0.00706400021078423 0.00333336644795723 0.000923616715348372 0.00761252373120891 -0.000786004684802055 0.00132473109089862 0.000434999357146055 0.278121560448355 0.530563784045689 0.729209481451927 -0.0296208296315967 -0.0695433842815431 -0.0896057728244181 -0.0419908685250306 0.00175314029117848 -0.00178140471376247 -0.0429584615673476 -0.00657944746599386 0.00219034520329276 -0.0159355550154099 -0.0310563798515034 -0.0440732961132151 0.021633477610863 0.0248268437848672 -0.0499335593980172 -0.00445639350285916 -0.00240480387847297 0.00941244987167485 -0.00519083122254893 -0.00827452141662582 -0.0165482651667777 0.0201510058610171 0.000972938345151593 0.0028381947134886 0.000499408951499897 0.000269888561971401 0.0001695907703327 -7.30568940207752e-05 -5.82458832464807e-05 -6.84715291495336e-05 0.000203804236636108 -3.74088883292039e-05 7.53757365636331e-06 -0.000245263453045225 -0.000140567866089759 -0.000189028779732076 -0.000562846359776833 -0.00166347426279706 0.00234920858820231 -0.000409842564834906 0.00158094989177725 -0.00026841043613294 -0.000621095810197901 0.000889144084932627 0.000138280428673511 0.000934956612071371 0.00190398117629715 0.00242744581525186 7.63004561274308e-05 -0.000209708595174779 -6.45418182716228e-05 0.00156010357466529 -1.43708079284277e-05 -0.000115393632723949 -0.00159764431559992 0.000302640246248855 0.000622611531418283 -0.00249642809721144 -0.00821102769648895 0.00275177473937933 -0.00331803968092717 0.00511434222638223 -0.00583915978823553
  59 3028.70217151404 ""  15.5483949079402 0 0 -1.2638655841846e-05 0.000515034459313101 0.00138389787110529 0.00532619369188811 -0.00577634634269541 -0.007159003587683 -0.000146382997603994 0.00259980128246118 -0.00163137388991975 -0.0225764307732161 0.0436651354208012 0.013315051269788 -0.00400340990427769 -0.00726855767351462 -0.0138891202828012 0.0318583688188876 0.0710217415253675 0.0928620513452365 -0.0933203785041691 -0.00473966864658838 -0.0033194064632091 0.0224151167259835 0.0019852153372151 0.000241995940698753 -0.00650271001201495 -0.0142127803131694 -0.0195490793694876 -0.0136622156524112 -0.0175446139723476 0.0363264364474276 -0.149650978729235 -0.146882668874736 0.300486196131437 -0.153272968240648 -0.391454932406847 -0.538332381969872 0.571289496444374 0.0222876908213164 0.0745426527127249 -4.60004481157289e-05 -0.000198748751716739 0.000190829542810266 1.20588628816584e-05 1.25210996884278e-06 8.37563084713707e-06 -2.72325532534127e-05 3.03920049278482e-05 -5.05106081688948e-06 7.48534979254128e-05 -9.48490263786295e-05 3.53537043391568e-05 0.000326197159511858 0.00139705370665592 -0.00218245170751385 -0.000263680998702334 0.000358528795930934 -5.43800648599962e-05 0.000212156882649345 -0.000339626203541056 -4.01074954068759e-05 -9.16497113933756e-05 -0.000193007719956527 -0.000302854191397506 -0.000651437657763443 0.00140009793176266 -0.00016893874182913 -7.47259444124743e-05 -2.40190175661659e-05 1.08767166260423e-05 -6.53575728531188e-06 -4.29807615158334e-05 5.78978181357443e-06 0.00179216142681188 0.00101739698310697 -0.000643063509981085 0.000769851397576734 -0.00131972253654952 0.000812868281751416
  60 3040.23897457427 ""  7.80301176301359 0 0 0.000130450638138154 0.00308726268151759 0.00331796893864716 -0.0192060348951152 0.0085934126801412 0.0126295333657242 0.00992156701519792 -0.0422512154719494 0.0173043638912391 0.000608960783967068 0.00603360102302363 -0.000876362666552534 -0.0121358002210962 -0.0287990642244604 -0.036566642458317 -0.05941205020469 -0.119608335463438 -0.16052344789457 0.288690019416809 0.0179735924353064 0.00774285089121873 -0.43229536703254 -0.0378030407301737 -0.00638682277645732 0.118945648165335 0.251745616731447 0.354635520062235 0.201143738766126 0.280581593605472 -0.551657974186837 -0.0315216835816628 -0.0315467833909278 0.0649403457228666 -0.0154431179217019 -0.0416524028171069 -0.0587430946544244 0.0393550244257792 0.00177162649652039 0.00433109137862262 -0.000387364702606574 0.0011312090642318 -0.000483858395605241 2.14290390711731e-05 6.10186013310585e-06 6.56394505904233e-06 -7.87876407261646e-05 0.000120232876911496 1.42737652785231e-05 4.61284457981388e-05 0.00105922445858169 0.000239640287160549 -0.000927412075713999 -0.00143485726717801 0.00309206673515556 0.00420169639577372 -0.0117749785912535 0.00165586786341445 0.000339281265240534 -0.000794961372784116 -7.47055792593437e-05 -0.00133553919567789 -0.00301901119937084 -0.00423749263857904 0.00463852321624101 -0.00983398199087561 0.00127878180304282 -0.00376682658819791 2.43295731030162e-05 -2.88625967116677e-05 7.74741997778103e-05 -7.57681553930946e-05 -2.18649389087421e-06 0.00201332301005532 0.000802663671106629 -0.00142937782765007 0.00283967002466571 -0.00103167593732249 -0.000853564697888046
  61 3044.92561346547 ""  22.1916532979937 0 0 -0.000281924956596116 -0.0012362444392533 -0.00146130419269677 0.0448172337826975 -0.0224979837878112 -0.0344315749726018 0.00174058533134023 -0.0179979028391241 0.00976081518297592 -0.00495730957836601 -0.00830287180384242 0.00519235827143274 0.00826940546085445 0.0132776238682874 0.0187357123755992 0.153504374357878 0.314118277297321 0.423511052704683 -0.68329520896922 -0.042207720661782 -0.018569178145728 -0.154199493985541 -0.0130637610424942 -0.00183096208495282 0.0448346632514169 0.0983738186822138 0.136836895245322 0.0897690318144574 0.129519241845864 -0.250724209303144 0.0592276707871729 0.0568542698663208 -0.120093938247371 0.0144230585579137 0.0424360959762453 0.0611564300565637 -0.015830608208502 -0.00159303208419301 0.000154924368212422 -0.00128461463848987 -9.4927491480873e-05 0.0010949202054284 5.15255075712594e-05 2.22696247069815e-05 3.33001781730167e-05 -2.58144209516366e-05 8.6618710044749e-05 9.59416427343106e-05 0.000142877291198505 0.00189415345158865 0.000216090127389581 0.00488666701023314 0.0107497310315593 -0.0166941647740919 0.00519066878459628 -0.0118496593675125 0.00188250748122308 -3.06657167890669e-05 -0.0002177181811593 -0.000153650117377645 -0.00163718247393103 -0.00357556601637866 -0.00524387092392318 0.00885442432866826 -0.0189186922352341 0.00224452118169013 -0.00895172244142999 -0.000335428556518554 6.5918556123744e-05 -0.000371949547289175 4.00222562087759e-05 6.29728400063286e-05 -0.000101084947646683 -0.000383920505906267 1.55781651520829e-05 0.00136478330068911 -0.000789300277771519 -0.000123878763879679
  62 3051.39146562408 ""  38.8605148937967 0 0 0.000102674750154345 6.67013270714069e-05 0.000173915115163376 0.000741286128605913 -0.000451880424470463 -0.000715411170640852 0.000303778334132923 -0.000978458240839048 0.000294455896222353 -0.000198841891276287 -0.000234573980514805 0.000182729555431851 -0.000197997919087203 -0.000717865179871358 -0.00101401092651761 0.00308800960266019 0.00634584462157164 0.00852496835096547 -0.0123770663738315 -0.000860443964459224 -0.000211801376966692 -0.0109500794823193 -0.000734762502328083 -0.00025844653432217 0.00286131295124388 0.00618798884933805 0.00883319380589773 0.00422263795805857 0.00601358217906731 -0.0120541507679763 0.001714589494588 0.00177252622291065 -0.00362712623357941 0.00036546181111386 0.00103058813789184 0.00146849486973473 0.000320664218841325 -3.55857224107467e-05 2.01314660055926e-05 -0.000814669119483896 0.00072475244776014 -0.000321507329741563 0.000269940180243486 0.000731931590873337 5.77883370592148e-05 0.000720372006406211 -0.00368106050219529 -0.000727389049190396 -0.00951541497985911 -0.0767888151340041 -0.0121698734305426 0.000403361248386433 0.00341135514741431 -0.0027162856364351 0.00317676251632082 -0.0130448199006773 0.00317757664007517 -0.00970548921202808 0.021723007954327 0.000513438458001841 0.0741012098384332 0.16509939077713 0.237979922676883 -0.346919284931526 0.742237398020807 -0.0866929630218357 0.385943494607257 0.0172789066994142 0.00136505332907951 -8.13440292585336e-05 0.00015687768603293 0.000184179155278739 0.00134132237660628 0.000781801805941295 -0.000819815190385597 0.00258000492846746 -0.00174376355953968 0.000194990434199586
  63 3067.15963930657 ""  0.202930030951678 0 0 -0.00283922997243852 -0.00462633279275319 -0.0063707260299512 -0.0471466459387355 -0.0289919350712233 -0.0370240045407358 0.00317149802602989 0.00238755318661862 0.00322843441285904 0.0439505986603405 0.0172642531709968 0.0311044197694171 0.0260430605720466 0.0493669211239832 0.0697635684273484 0.141863886975957 0.328811258246844 0.448402407055676 0.428699164953112 0.0194776111830419 -0.00169784047292874 -0.0259625396679092 -0.00249516806354096 0.000469096031623043 -0.0126663333636263 -0.0261672535805715 -0.0377510854751627 0.0026261572456226 0.00180226731123524 -0.000394705589275662 0.027329787138353 0.0196688728648119 -0.019719368121284 -0.0750416849668477 -0.216466646606562 -0.299464723461834 -0.478141624389558 -0.0111715337450684 -0.0513716249165178 -0.00106575756515545 -0.000470687562922188 0.00158177442966159 6.88326079775576e-06 1.46400248727674e-05 7.8420774306003e-06 7.49929562401436e-05 -8.92413739893472e-05 6.88763172990018e-05 -8.96228687300682e-05 1.15674290497005e-05 -7.83784745577836e-05 0.0068250589908871 0.0125747661985074 -0.0197432661259433 0.00359592161648752 -0.00773721784379482 0.00111744211301925 -0.00050530922037413 0.000841005487134517 -6.62377218991148e-05 0.000228311268857833 0.00052786452657313 0.000661621700704714 0.000295523322749172 -0.000618529984816707 3.74487528614277e-05 0.000287159341081067 -4.7656878543327e-05 0.000123569683035726 0.000188917379200808 0.000370964971690522 -0.000194213019274778 -0.00058900563555227 -0.00269918578738211 0.001972544046959 -0.000659143534578436 0.0017714714915247 -0.000587408545160269
  64 3091.49380412383 ""  43.1783921038339 0 0 0.00235430675790095 0.00322667143360066 0.00456738166081863 0.0424090866318585 0.023423377323164 0.0296175101270027 -0.00751225789752238 -0.00368268061299346 -0.00253895135967809 0.0517806710382717 0.0232374158779068 0.0361318454312312 -0.0193174696638119 -0.0345325655156939 -0.0542931034975074 -0.110588759676728 -0.261761852884514 -0.349960926530329 -0.397700223648548 -0.015281762370915 -0.00155825366388174 0.0709570351280643 0.00551741182302 0.0011049347470234 0.0137586833224918 0.0298797356770114 0.0437437411683626 0.00267247087786275 0.00633596426903178 -0.0154962321021057 0.0140926403809284 0.00689526917223818 0.00679450565742628 -0.0938215053301236 -0.279565817447714 -0.378054954174398 -0.537808684234543 -0.00768071338020969 -0.0597144609701272 0.000962740168314035 0.000618257282571021 -0.00173028891290316 2.22871464734178e-05 1.01236042354984e-05 -1.88962565919672e-05 -7.14910541871337e-05 1.51557393049812e-05 -4.14792521673233e-05 0.00130033372034263 -0.00036766821204384 0.00021213012447106 -0.00782637699332995 -0.0145952736989559 0.0212458434227862 -0.00289184817609407 0.0068130380399595 -0.00141414783168531 6.22334490939065e-05 -0.000108448928948463 5.69231651310206e-05 -0.000335295698738486 -0.00127569334397316 -0.00153583177883602 -0.00295357122429196 0.00700439890645082 -0.000708384917037187 -0.0118386846081476 -0.00123536361077469 -0.000286042677490016 -0.000177591014106961 3.37383977973763e-05 -4.85111453611476e-05 0.000180452470782189 -0.00113432589291486 0.00251683771687436 -0.000708566998663361 0.000779931448524733 8.53385315618677e-05
  65 3094.68975167716 ""  25.9346717659601 0 0 -0.000102926768106614 -0.000151782501688453 -0.000241095429079703 -0.000527179585963819 -0.000378284267555213 -0.000464318289076679 0.00157078238485037 0.000236257935774588 -0.00132278010253281 -0.000549290774847597 -0.000306984167349861 -0.00070542424237396 0.00103241573760114 0.00182221823532929 0.00261813927940338 0.00176980546544067 0.00420265722081376 0.00571073135483241 0.0046292518408923 0.000197985350929389 -1.69702028091574e-05 -0.0168558609127003 -0.00111441758226054 -0.000762943981087311 0.00212337929379745 0.00425388827885574 0.00535903790040927 -0.00399435208619417 -0.00596145246399992 0.0112742863011419 -0.00100835873128303 -0.000981705694270852 0.00161649202863614 0.0016044207406266 0.00462178360996403 0.00618889918060942 0.00599320375109858 4.67197805869719e-05 0.000613012289588818 -0.000475754240773427 0.00091975712641668 -1.964131707813e-05 -0.000400736848243905 6.45447609380435e-05 -0.000173628749639067 0.00225991272361943 -0.00218055798414962 0.000332644243106698 0.0838208423440946 -0.0207261718180006 0.00714428789236022 -0.00142111874780123 -0.00203588431952429 0.00226699100005758 0.000850953764866227 -0.00550238476102227 0.00198925973691722 -0.00907685552247369 0.0201919684950994 -0.00221051135547578 0.00227083856246229 -0.0319620315507095 -0.0370320956424975 -0.152806607839838 0.375088962989703 -0.0394418347779013 -0.851224174394146 -0.0932942963816406 -0.0109912137773107 -5.00765096828074e-05 -0.000127314261652093 6.466662344786e-06 -9.62876703641334e-05 0.000968887698380074 -0.000146687727877185 -0.000679124672613007 -0.000849665878922303 -0.000612789681088387
  66 3101.07166769977 ""  3.80396511437661 0 0 6.28228648127127e-05 -0.00122058760423871 -0.00331129261221712 0.000357283970669823 0.00132391521097143 0.00222069813089853 0.0466663255279353 0.00441774750177741 -0.0640378657637667 -0.0157718312368245 -0.00719258304428824 0.0304570818505132 0.00924111756180076 0.0206348608062006 0.0263981852359376 -0.00650063347406701 -0.0173617424917346 -0.0194555969856914 0.000462470675291515 -0.00143649726137304 0.000721213280453477 -0.50085015217218 -0.0350675060136568 -0.0274228874822153 0.118511387724377 0.237869778541139 0.303931996145979 -0.171672243048359 -0.25856407669655 0.489591759728962 0.140353401095223 0.152668614434479 -0.290086119234577 -0.0297206411767995 -0.0702374352104956 -0.0886165295106265 0.0767021317135965 0.00144632233107433 0.0167481026428718 -0.00162008245951323 0.00153999437973546 0.000684013502483297 3.43465228086425e-05 -6.72374285951051e-06 1.6857675892463e-05 9.99381746294101e-06 0.000178287451859896 5.47284589389721e-06 -0.00165182401249492 0.000635527480307923 -0.000196537276149236 0.00475636566898798 0.00853215135542894 -0.0122870088909639 0.0112426991730997 -0.0270905072085793 0.00294642956475306 0.000273020281082161 -0.00117361001740679 6.19785362613914e-05 6.65281396895429e-06 0.000947049622515165 0.000975683788001928 0.00425200475143401 -0.0103820724438247 0.00108816362627666 0.0153736449420068 0.00164391606802524 0.000328935204106916 -0.000291757181737256 4.76195897428763e-05 8.39000579479941e-05 0.000541568647699209 -0.00103963180914997 0.00049742439099569 -0.00348267871923629 0.00183823650062253 0.00010169226422451
  67 3102.44895677455 ""  35.2538370035882 0 0 3.08543874911725e-05 0.00134797066398481 0.00155204898453811 -0.00623397047683399 0.00343149002967562 0.00533382198103015 -0.020323731975919 -0.00165650738373373 0.0281428761493377 -0.0402480444162634 -0.0168609570064279 0.0655530847199507 -0.00651828834465568 -0.0127648001714147 -0.0191823692767397 -0.0206933828711505 -0.0456367690110566 -0.060523559666381 0.0922224755992045 0.00419653712445687 0.00178469326570795 0.219289805609319 0.0152841433189578 0.012103398329526 -0.0528955518336565 -0.107188491432186 -0.136302307558423 0.0747579627637065 0.112112464609765 -0.212715120243717 0.311066049524506 0.33966810269398 -0.646139585333507 -0.0621301521481877 -0.145230300470551 -0.179777600465192 0.231448067938876 0.00300653335206059 0.0446134830836784 0.00106045330765805 -0.000629826938130716 -0.000368755239621873 -7.09858688717365e-05 -2.36177667343909e-05 -4.10136443733172e-05 3.48857634181655e-05 -7.46841666316424e-05 -4.39550347626569e-05 0.00101818362008011 -0.000203686553179066 0.000174897067152505 -0.00310996697522894 -0.0055668160142212 0.0084605715255831 -0.00623666752469547 0.0142931063944718 -0.00172195332490015 -5.81840612730482e-05 0.000445800523532838 2.9983441757022e-05 -0.000228161564850574 -0.00110580343498703 -0.00135012302724446 -0.00183488365333804 0.0046839009389999 -0.000479815184129049 -0.0100668282187168 -0.00104295451842926 -0.000227035099087465 0.000141460418528203 -3.28542516140374e-05 -7.11540998790177e-05 0.0020567570721092 0.00149323946821074 -0.00158459080534535 0.00200389793679447 -0.00142676338826283 -0.000127552691457296
  68 3117.84997021005 ""  21.7514437308308 0 0 0.00299913312345813 0.00456482868264755 0.0059367389092425 0.00618028938751159 0.00304935610507645 0.0036860306898701 0.0641151878871012 0.0335114039178976 0.048688798033791 0.00241138496889851 0.000968089221349426 0.00129954982968322 -0.0239885847365886 -0.0498938874451853 -0.0640352917641564 -0.0136520155012026 -0.0321984737631111 -0.046934347281604 -0.0618849133321089 -0.00328972790899937 0.000700754825446975 -0.629375583651433 -0.038912089018758 -0.0059557243368519 -0.171141422018922 -0.397970351537743 -0.535715730471197 0.0315166370509242 0.0331608610119165 -0.0408244842968622 -0.00045115489435749 -0.000938822659412296 0.00229600684052972 -0.00345732114757856 -0.0123096127020766 -0.0152257901636346 -0.0258763971224307 0.000128507640039156 -0.00306897299661714 0.0040055250403454 -0.00383320130746568 -0.00231783295194422 -2.58951578844264e-05 1.26120312829622e-05 8.64334256000401e-06 -0.000167526039278817 -0.00020473638675715 -4.73859529652107e-05 -0.000289498811058625 4.52013806401567e-05 5.796240104728e-05 -0.0128896821864593 -0.0249048479616118 0.0363533305233941 -0.0306610485668222 0.0700320421355392 -0.00927090212435255 0.000501243625925966 0.000426053177617947 6.39490491325386e-05 -0.000254398225230809 -0.00038221025895674 -0.000455338343504705 0.000107212481023541 -0.000320855495121843 -0.000123350620565388 0.0038196699703181 0.000481216058817223 -8.85967585198056e-05 -0.00049282133797297 0.000230165119292262 -5.97268097637246e-05 0.000777450308983027 -0.000511331280671184 -4.74061030702393e-05 0.000499014108037047 0.000343988621907519 0.000717327721613593
  69 3153.83740139641 ""  11.0680515012451 0 0 0.000328061323592846 0.000794601396017091 0.00117215904159998 0.00148829590436846 0.00197048527192767 0.002768383730204 0.00330645776044066 0.00348210993373539 0.00655239483726488 0.000309288787267753 0.000272379576838379 0.000368383832525152 -0.00118320011759287 -0.00578972321352116 -0.00796230746897673 -0.0118754259065888 -0.0243472071154644 -0.0337388087516494 -0.00922834644794625 -0.000460834685084946 -5.42893586338831e-05 -0.0271019831318581 -0.001956842366767 0.000238848784402801 -0.0228281470245803 -0.0491967500849084 -0.0653189359200088 0.0065173688059919 0.0088405825387257 -0.0146810519771351 -0.000185743869993317 7.63517009694447e-05 3.45334952399487e-05 -0.000969624333273973 -0.00370069206605966 -0.00441661084454109 -0.00304582421383598 0.000297403678996027 -0.000469286798414944 -0.0425705792653135 0.0245986307871449 0.0373703489904335 0.000578409595326444 -0.000232047942572524 -0.000404462520657419 0.0020244063685295 0.00134906046581709 0.000838512015368713 -4.73197506585273e-05 0.000868423761593656 -0.000302296838612392 0.188018776480183 0.349404926297611 -0.524601290670945 0.284659159741639 -0.643479209746544 0.0861905949207569 -0.00178412772035727 -0.00369306289393078 -0.000736512921225153 -0.000370063472511373 -0.000666579657577554 -0.00142838846243637 0.00394150444045172 -0.0101574199728559 0.00230591010897372 -0.00388672585398834 -0.00103121627580093 0.00143632607226412 0.000983521471593603 -0.000441191779789906 -0.000690013525396099 -0.00286798159105146 -0.000555420346014135 -0.00124844295049288 -0.00199415402381181 -0.0006938275410174 -0.000214743179442449
  70 3250.50932941442 ""  6.98650642341965 0 0 -8.5992840823403e-06 -2.83015664077242e-05 3.71281655172308e-05 0.000427952684889211 0.000834073124797038 0.00126788689085983 -0.000585700103283037 -0.00110689995430355 -0.00153946691858641 0.000258850554309848 0.000143619905114308 0.000122321728473318 0.000226176745520948 0.0003826216753762 -2.87717745912198e-06 -0.00572132815222957 -0.0114516446067858 -0.0150034738070725 -0.00290280381634748 -0.000352551621419473 -0.000476518015462484 0.00446697980176688 0.000891274180076847 0.000303106850635023 0.00675750520230015 0.0133910372079985 0.0186754582695764 -0.000798190897518202 -0.000819531198545531 0.000454554055226425 -0.000519029664788374 -0.000184331746657169 0.00037642390564088 -0.000487021902166486 -0.00137610274552761 -0.00167376373569534 -0.00245205051495297 0.000528329761675811 -0.000374102682508985 0.00442368442302259 -0.0788781833193773 0.05274398529216 -0.000134561096981029 0.000559069900661164 -0.000446499613025622 0.001070084923347 -0.00281518857009612 0.00101161733851924 0.000451232736289368 -0.00026396095362361 -0.000303248843347806 0.209234479792349 0.349525831212268 -0.55834209910821 -0.264884958459481 0.575774619810505 -0.0586420082220912 -0.00811156847663941 0.0175743474775921 -0.0024966048802984 0.000271509899314056 0.000904771127882446 0.00173799004054225 -0.00138304853518406 0.0077307989980136 -0.00264689879398832 -0.00310056486043659 0.000214168067777648 0.00044596802403844 -4.31881309663665e-05 0.00202455305063171 -0.00134945464024597 0.00683887152276143 -0.00283076525928248 0.00575406071608511 -0.00658685325079767 -0.00917821837847938 0.00263394784491539
  71 3473.58909873912 ""  6.8178926740385 0 0 -0.000695159779021416 -0.000772268191502532 -0.00128411802381064 -0.000118080579341712 -6.79386416897885e-05 0.000286545838798556 -2.51581783544307e-05 6.76004653903073e-05 0.000233931603896563 5.01382618971091e-05 1.11547362896369e-05 7.97343372449675e-05 0.00245238514529484 0.0053152762913749 0.00682373057702783 -0.000197107404793525 -0.000410909910238239 0.000266632983910428 -6.44380159265056e-05 -0.000232935866334967 0.000132034685168308 -0.00180443391173945 -7.97180621971368e-05 0.000256788751197077 -0.000238743206941512 0.00046038218051717 -0.00015150212169452 0.000529656287712535 -0.000551460122379627 -0.00065582368647024 0.000272319983819998 1.79316674430193e-05 -4.71076573283335e-05 -0.000314133275966938 -0.000434116827469201 -0.000625481496486607 -0.002253558355457 -0.000714819792732512 0.00146859895537747 -0.000876027949774342 -0.000412187922078664 -0.000878168124307014 0.00026574451317933 5.28482622876118e-05 4.55583135944657e-06 -0.000459554881839125 0.000280233177466024 0.000126158833149153 1.63514323215803e-05 0.000123026625555007 0.000265981688606162 0.000959312332156769 -0.000495856661107308 0.00437372911852181 0.00148855799383015 0.000124041399997518 0.00108943552906053 0.000827353622811426 -0.00285404797633223 -0.000405115094780591 0.00011047306569477 -0.00223589157318205 -0.00246326284549846 -9.5870427176035e-05 0.000713554376220935 0.000457930420708504 0.00120457618849251 0.000366567831571245 -0.000598349950436929 0.0344472711921833 -0.0144427960833005 -0.041835794080773 -0.259046930857622 0.574659209864805 -0.0284502961057243 -0.201575886891007 -0.364639899728967 0.613667132231096
  72 3542.20659443686 ""  19.4464150143316 0 0 -8.27356549301311e-06 0.000470002970678934 -9.47814681498371e-05 -0.000282720836873491 -6.93112260760978e-05 0.000254938775008763 2.96846812341858e-05 -0.000421104954807467 0.000107926139958304 6.89826530106421e-06 -0.000130423475745941 -2.56378539276311e-05 -3.48477620768805e-05 -0.000993399680535799 -0.000371910098817435 -0.000287158098066808 1.41974348986455e-05 -0.000199496156321833 1.31973772216873e-05 0.000228740942363005 0.000131713716429616 0.0010944631231979 0.000296181635804402 0.000303405968883982 0.000334897671607545 0.000109974033624811 3.89257545370706e-05 0.00101634664059784 -0.00033967302832427 -0.000751908428906571 -0.000343067153466785 0.000222361446784413 -4.31814647308745e-05 0.000624844198966411 0.00083121874514225 0.000869682899395569 0.00120712956496537 0.000186969298401959 -0.00153897443057965 -6.4589052697992e-05 0.000709519204302179 -0.000429199288322733 -3.20222521348265e-05 1.91043341866334e-05 -1.35546715717096e-05 0.000120816850627564 -0.000381131201710778 -2.68992260012086e-05 2.16245725771287e-05 0.000151487187277977 0.00023642653737374 -0.00084992922515722 -0.00290882174018714 0.00805938669587385 0.00172734588385218 -0.00815374412984942 -0.000852606101539691 -0.00022852377477024 0.0030567937522435 -6.14088301296049e-05 0.000443165853257652 -0.00160259016438753 -0.00200820574347789 -0.000176176320520716 0.000835089222538661 1.90003942545939e-05 -0.000145237116748768 -0.000134701470419107 -0.000481102275148801 -0.00951501538411254 0.0678591452108423 -0.0376519156209611 0.305219850978398 -0.660842946686776 0.000884531940560669 -0.174800870113385 -0.277885386905165 0.519095011046587
  :::
 } 
 m_exists[72] { 
  s_m_exists
  :::
  1 11111111111111111111111111111111111111111111111111111111111111111111111111111111111 
  2 11111111111111111111111111111111111111111111111111111111111111111111111111111111111 
  3 11111111111111111111111111111111111111111111111111111111111111111111111111111111111 
  4 11111111111111111111111111111111111111111111111111111111111111111111111111111111111 
  5 11111111111111111111111111111111111111111111111111111111111111111111111111111111111 
  6 11111111111111111111111111111111111111111111111111111111111111111111111111111111111 
  7 11111111111111111111111111111111111111111111111111111111111111111111111111111111111 
  8 11111111111111111111111111111111111111111111111111111111111111111111111111111111111 
  9 11111111111111111111111111111111111111111111111111111111111111111111111111111111111 
  10 11111111111111111111111111111111111111111111111111111111111111111111111111111111111 
  11 11111111111111111111111111111111111111111111111111111111111111111111111111111111111 
  12 11111111111111111111111111111111111111111111111111111111111111111111111111111111111 
  13 11111111111111111111111111111111111111111111111111111111111111111111111111111111111 
  14 11111111111111111111111111111111111111111111111111111111111111111111111111111111111 
  15 11111111111111111111111111111111111111111111111111111111111111111111111111111111111 
  16 11111111111111111111111111111111111111111111111111111111111111111111111111111111111 
  17 11111111111111111111111111111111111111111111111111111111111111111111111111111111111 
  18 11111111111111111111111111111111111111111111111111111111111111111111111111111111111 
  19 11111111111111111111111111111111111111111111111111111111111111111111111111111111111 
  20 11111111111111111111111111111111111111111111111111111111111111111111111111111111111 
  21 11111111111111111111111111111111111111111111111111111111111111111111111111111111111 
  22 11111111111111111111111111111111111111111111111111111111111111111111111111111111111 
  23 11111111111111111111111111111111111111111111111111111111111111111111111111111111111 
  24 11111111111111111111111111111111111111111111111111111111111111111111111111111111111 
  25 11111111111111111111111111111111111111111111111111111111111111111111111111111111111 
  26 11111111111111111111111111111111111111111111111111111111111111111111111111111111111 
  27 11111111111111111111111111111111111111111111111111111111111111111111111111111111111 
  28 11111111111111111111111111111111111111111111111111111111111111111111111111111111111 
  29 11111111111111111111111111111111111111111111111111111111111111111111111111111111111 
  30 11111111111111111111111111111111111111111111111111111111111111111111111111111111111 
  31 11111111111111111111111111111111111111111111111111111111111111111111111111111111111 
  32 11111111111111111111111111111111111111111111111111111111111111111111111111111111111 
  33 11111111111111111111111111111111111111111111111111111111111111111111111111111111111 
  34 11111111111111111111111111111111111111111111111111111111111111111111111111111111111 
  35 11111111111111111111111111111111111111111111111111111111111111111111111111111111111 
  36 11111111111111111111111111111111111111111111111111111111111111111111111111111111111 
  37 11111111111111111111111111111111111111111111111111111111111111111111111111111111111 
  38 11111111111111111111111111111111111111111111111111111111111111111111111111111111111 
  39 11111111111111111111111111111111111111111111111111111111111111111111111111111111111 
  40 11111111111111111111111111111111111111111111111111111111111111111111111111111111111 
  41 11111111111111111111111111111111111111111111111111111111111111111111111111111111111 
  42 11111111111111111111111111111111111111111111111111111111111111111111111111111111111 
  43 11111111111111111111111111111111111111111111111111111111111111111111111111111111111 
  44 11111111111111111111111111111111111111111111111111111111111111111111111111111111111 
  45 11111111111111111111111111111111111111111111111111111111111111111111111111111111111 
  46 11111111111111111111111111111111111111111111111111111111111111111111111111111111111 
  47 11111111111111111111111111111111111111111111111111111111111111111111111111111111111 
  48 11111111111111111111111111111111111111111111111111111111111111111111111111111111111 
  49 11111111111111111111111111111111111111111111111111111111111111111111111111111111111 
  50 11111111111111111111111111111111111111111111111111111111111111111111111111111111111 
  51 11111111111111111111111111111111111111111111111111111111111111111111111111111111111 
  52 11111111111111111111111111111111111111111111111111111111111111111111111111111111111 
  53 11111111111111111111111111111111111111111111111111111111111111111111111111111111111 
  54 11111111111111111111111111111111111111111111111111111111111111111111111111111111111 
  55 11111111111111111111111111111111111111111111111111111111111111111111111111111111111 
  56 11111111111111111111111111111111111111111111111111111111111111111111111111111111111 
  57 11111111111111111111111111111111111111111111111111111111111111111111111111111111111 
  58 11111111111111111111111111111111111111111111111111111111111111111111111111111111111 
  59 11111111111111111111111111111111111111111111111111111111111111111111111111111111111 
  60 11111111111111111111111111111111111111111111111111111111111111111111111111111111111 
  61 11111111111111111111111111111111111111111111111111111111111111111111111111111111111 
  62 11111111111111111111111111111111111111111111111111111111111111111111111111111111111 
  63 11111111111111111111111111111111111111111111111111111111111111111111111111111111111 
  64 11111111111111111111111111111111111111111111111111111111111111111111111111111111111 
  65 11111111111111111111111111111111111111111111111111111111111111111111111111111111111 
  66 11111111111111111111111111111111111111111111111111111111111111111111111111111111111 
  67 11111111111111111111111111111111111111111111111111111111111111111111111111111111111 
  68 11111111111111111111111111111111111111111111111111111111111111111111111111111111111 
  69 11111111111111111111111111111111111111111111111111111111111111111111111111111111111 
  70 11111111111111111111111111111111111111111111111111111111111111111111111111111111111 
  71 11111111111111111111111111111111111111111111111111111111111111111111111111111111111 
  72 11111111111111111111111111111111111111111111111111111111111111111111111111111111111 
  :::
 } 
} 
