# Supplementary material for: Cut-off Scale and Complex Formation in Density Functional Theory Computations of Epoxy-Amine Reactivity
Source: ACS Omega. 2021 Oct 25;6(44):29424–31. doi: 10.1021/acsomega.1c03229 (PMC8587129; doi:10.1021/acsomega.1c03229)
Supplement: Supplementary file 1 — ao1c03229_si_001.zip [file ao1c03229_si_001.zip › Final_structures/Primary/A2E1_A1E2_B3LYP-D3_CC-PVTZ-F_canonical/Amine_frag2_transition_state_1-4_isomer9.vib]

{ 
 s_m_m2io_version
 :::
 2.0.0 
} 

f_m_table { 
 i_j_atom_total
 :::
 26
 m_column[83] { 
  s_m_data_name
  s_m_column_name
  i_m_width
  b_m_visible
  s_m_units
  :::
  1 r_j_Frequency  "Frequency"  10 1 "" 
  2 s_j_Symmetry  "Symmetry"  10 0 "" 
  3 r_j_Intensity  "Intensity"  10 1 "" 
  4 r_j_Raman_Act  "Raman Act"  10 0 "" 
  5 r_j_Raman_Int  "Raman Int"  10 0 "" 
  6 r_j_x1  "x1"  10 0 "" 
  7 r_j_y1  "y1"  10 0 "" 
  8 r_j_z1  "z1"  10 0 "" 
  9 r_j_x2  "x2"  10 0 "" 
  10 r_j_y2  "y2"  10 0 "" 
  11 r_j_z2  "z2"  10 0 "" 
  12 r_j_x3  "x3"  10 0 "" 
  13 r_j_y3  "y3"  10 0 "" 
  14 r_j_z3  "z3"  10 0 "" 
  15 r_j_x4  "x4"  10 0 "" 
  16 r_j_y4  "y4"  10 0 "" 
  17 r_j_z4  "z4"  10 0 "" 
  18 r_j_x5  "x5"  10 0 "" 
  19 r_j_y5  "y5"  10 0 "" 
  20 r_j_z5  "z5"  10 0 "" 
  21 r_j_x6  "x6"  10 0 "" 
  22 r_j_y6  "y6"  10 0 "" 
  23 r_j_z6  "z6"  10 0 "" 
  24 r_j_x7  "x7"  10 0 "" 
  25 r_j_y7  "y7"  10 0 "" 
  26 r_j_z7  "z7"  10 0 "" 
  27 r_j_x8  "x8"  10 0 "" 
  28 r_j_y8  "y8"  10 0 "" 
  29 r_j_z8  "z8"  10 0 "" 
  30 r_j_x9  "x9"  10 0 "" 
  31 r_j_y9  "y9"  10 0 "" 
  32 r_j_z9  "z9"  10 0 "" 
  33 r_j_x10  "x10"  10 0 "" 
  34 r_j_y10  "y10"  10 0 "" 
  35 r_j_z10  "z10"  10 0 "" 
  36 r_j_x11  "x11"  10 0 "" 
  37 r_j_y11  "y11"  10 0 "" 
  38 r_j_z11  "z11"  10 0 "" 
  39 r_j_x12  "x12"  10 0 "" 
  40 r_j_y12  "y12"  10 0 "" 
  41 r_j_z12  "z12"  10 0 "" 
  42 r_j_x13  "x13"  10 0 "" 
  43 r_j_y13  "y13"  10 0 "" 
  44 r_j_z13  "z13"  10 0 "" 
  45 r_j_x14  "x14"  10 0 "" 
  46 r_j_y14  "y14"  10 0 "" 
  47 r_j_z14  "z14"  10 0 "" 
  48 r_j_x15  "x15"  10 0 "" 
  49 r_j_y15  "y15"  10 0 "" 
  50 r_j_z15  "z15"  10 0 "" 
  51 r_j_x16  "x16"  10 0 "" 
  52 r_j_y16  "y16"  10 0 "" 
  53 r_j_z16  "z16"  10 0 "" 
  54 r_j_x17  "x17"  10 0 "" 
  55 r_j_y17  "y17"  10 0 "" 
  56 r_j_z17  "z17"  10 0 "" 
  57 r_j_x18  "x18"  10 0 "" 
  58 r_j_y18  "y18"  10 0 "" 
  59 r_j_z18  "z18"  10 0 "" 
  60 r_j_x19  "x19"  10 0 "" 
  61 r_j_y19  "y19"  10 0 "" 
  62 r_j_z19  "z19"  10 0 "" 
  63 r_j_x20  "x20"  10 0 "" 
  64 r_j_y20  "y20"  10 0 "" 
  65 r_j_z20  "z20"  10 0 "" 
  66 r_j_x21  "x21"  10 0 "" 
  67 r_j_y21  "y21"  10 0 "" 
  68 r_j_z21  "z21"  10 0 "" 
  69 r_j_x22  "x22"  10 0 "" 
  70 r_j_y22  "y22"  10 0 "" 
  71 r_j_z22  "z22"  10 0 "" 
  72 r_j_x23  "x23"  10 0 "" 
  73 r_j_y23  "y23"  10 0 "" 
  74 r_j_z23  "z23"  10 0 "" 
  75 r_j_x24  "x24"  10 0 "" 
  76 r_j_y24  "y24"  10 0 "" 
  77 r_j_z24  "z24"  10 0 "" 
  78 r_j_x25  "x25"  10 0 "" 
  79 r_j_y25  "y25"  10 0 "" 
  80 r_j_z25  "z25"  10 0 "" 
  81 r_j_x26  "x26"  10 0 "" 
  82 r_j_y26  "y26"  10 0 "" 
  83 r_j_z26  "z26"  10 0 "" 
  :::
 } 
 m_row[72] { 
  r_j_Frequency
  s_j_Symmetry
  r_j_Intensity
  r_j_Raman_Act
  r_j_Raman_Int
  r_j_x1
  r_j_y1
  r_j_z1
  r_j_x2
  r_j_y2
  r_j_z2
  r_j_x3
  r_j_y3
  r_j_z3
  r_j_x4
  r_j_y4
  r_j_z4
  r_j_x5
  r_j_y5
  r_j_z5
  r_j_x6
  r_j_y6
  r_j_z6
  r_j_x7
  r_j_y7
  r_j_z7
  r_j_x8
  r_j_y8
  r_j_z8
  r_j_x9
  r_j_y9
  r_j_z9
  r_j_x10
  r_j_y10
  r_j_z10
  r_j_x11
  r_j_y11
  r_j_z11
  r_j_x12
  r_j_y12
  r_j_z12
  r_j_x13
  r_j_y13
  r_j_z13
  r_j_x14
  r_j_y14
  r_j_z14
  r_j_x15
  r_j_y15
  r_j_z15
  r_j_x16
  r_j_y16
  r_j_z16
  r_j_x17
  r_j_y17
  r_j_z17
  r_j_x18
  r_j_y18
  r_j_z18
  r_j_x19
  r_j_y19
  r_j_z19
  r_j_x20
  r_j_y20
  r_j_z20
  r_j_x21
  r_j_y21
  r_j_z21
  r_j_x22
  r_j_y22
  r_j_z22
  r_j_x23
  r_j_y23
  r_j_z23
  r_j_x24
  r_j_y24
  r_j_z24
  r_j_x25
  r_j_y25
  r_j_z25
  r_j_x26
  r_j_y26
  r_j_z26
  :::
  1 -360.632256290268 ""  648.030764580785 0 0 -0.0147259438198775 -0.0287460355476381 -0.000627817157287529 -0.0416911974567163 -0.0117890015939906 -0.00962868492034086 -0.0059400972519442 -0.00755744808604055 -0.00558662592754912 -0.0147326145216752 -0.00976633280879247 -0.00459138936662288 -0.0099176432962978 -0.0226909809459615 2.25933360174321e-05 -0.049727294234385 -0.0196816113894987 0.00251962582948439 -0.0448222136093983 -0.0106427574759503 -0.0134932012033119 -0.00716063613205657 0.0135258673779674 0.00114043494534394 -0.00951915055619986 -0.00152014142102031 -0.00242862143191644 0.0168799863134145 -0.01520617016323 -0.00880797290037389 -0.0157543166660957 -0.0142754067489674 0.00917103422738616 -0.00449235018897853 0.000816514083550095 -0.0209512756678374 -0.00407432281691162 -0.0093861161964535 0.00582856701308496 0.150175157734201 0.180147684149942 0.0128859775947125 -0.0510478429223615 0.0147737254594077 -0.0155208020446284 0.041557604191576 -0.0430543955558289 0.0173930315792454 0.0270010575832177 -0.00270118277406453 -0.00179932828424982 0.0690563919412491 0.0679945041870922 0.0352780812251585 0.0684360463021331 0.0422363125959356 -0.00765082157460768 0.071105286201322 0.0147641078978849 0.0128772498121346 0.0274311503179627 0.00379337336350143 -0.00160506284625341 -5.31538047537966e-05 0.00205668331896302 0.00533031771709804 0.0325895537164423 -0.00634513283370124 -0.0274487202263411 -0.0649914481057189 -0.0774354341123894 0.0102367615606252 -0.0700577394322995 -0.066073443094029 0.0100870488470244 -0.0432697805074047 -0.049189048150014 0.00843158007382983
  2 19.5467625216839 ""  0.489745281856942 0 0 0.0307484647289549 -0.0275450538706892 -0.0263185079191979 0.0261216046551764 -0.0351395553390087 0.0156471835277594 0.00276045704608849 0.0297465449143782 -0.0990772675460474 -0.046004485654988 0.0297389743553478 0.054741184582764 0.0752448883041559 -0.0735417434275191 -0.0491032082542454 0.0513890169715519 -0.0456323734722985 -0.0387770326341489 0.0543386042983378 -0.0831379486585765 0.0710112849325296 0.0145909056512223 0.0136602765022699 -0.136064073556046 -0.0309393485022583 0.0849801870002411 -0.0745629393176833 0.00434714980582635 0.0333534337745296 -0.142542696988622 -0.0462738724933494 0.0200644310995478 0.0839468789363396 -0.0734887028951109 0.0390454870032656 0.111060285544988 -0.0742208484491477 0.0788986376978028 0.000554637274259297 -0.00409308650562706 -0.0130980123465198 0.0854025583801892 -0.00579905131587427 -0.0054636701419863 0.0697280664652896 0.017282180812835 -0.021267490515864 -0.00940733100401964 -0.024682359947794 0.0559364692708147 -0.124555940538736 0.0314971092727555 -0.0694182669619893 0.157409146857188 -0.0619254453805941 0.0602647740764009 0.11681764116855 0.0810026896130604 -0.0978870409317543 -0.044924326866117 -0.0034102895643706 0.0404432699813479 -0.185236425927325 -0.0863161717735008 0.132108761639237 -0.0943160817066705 -0.014329780950007 0.0527843542958925 -0.180138638655092 0.00977611464832959 -0.0199610272778085 0.0326878067144731 -0.0286353613308857 -0.0313239492956561 0.0294735177095611 0.0379372607491403 -0.00935516124428659 0.0477490481595124
  3 57.2160005477786 ""  10.2982112353821 0 0 0.0236622437517386 0.0134146590546108 0.0390427648609955 0.065202132514883 0.0129299195263868 -0.0355117236447712 -0.0518945066845507 -0.0131632497397009 -0.0040711333942998 -0.00443998811177283 -0.0207046162565327 -0.0727682619634945 0.0825834924007027 0.0327443117373402 0.055504232450082 0.0967301193613193 0.0106290007973208 -0.0995735183926053 0.125195556283727 0.041930170573718 -0.00441500299588982 -0.0190533401074152 0.0151157974262653 -0.0918942110611921 -0.145591359300028 -0.0497339012567344 -0.0231078524118834 -0.0452003965401453 -0.022198398712338 0.0670044709425824 0.0386340560621845 -0.0213607160904715 -0.12693536564095 -0.0363105390218537 -0.0122980425233181 -0.00860690420087396 -0.0673836852231327 -0.0529440330099629 -0.112263957329369 -0.0013122819478415 0.0129076924503913 0.0632360699914391 0.0223101479924586 0.00123384990993399 -0.096298125834571 0.0171500896466892 0.0136108707083234 -0.0145220396370206 -0.0526637216266271 -0.0415385555724408 -0.0118278426364162 0.0379549452594372 0.03706790679859 0.0729831537652988 -0.0476511391194434 -0.0111788922572042 0.0631295619676903 0.0778463151836032 0.0637794085319044 -0.00285172411569169 -0.0468299759663164 -0.0322082465515906 0.0662010368448433 -0.121007161007227 -0.0975515840793727 -0.0165278571399631 -0.0390572614949374 -0.0374289656473855 -0.0871475320494064 -0.0101004254958713 0.0231626015684162 0.133559282607537 -0.0714228880235297 0.0749479013003414 0.154250201703499 0.0179759946637482 -0.0123041389288101 0.200525448455124
  4 77.7815420326718 ""  3.95531470128356 0 0 -0.0349814328986152 0.0218527006419445 -0.021985735878594 -0.0011046012152953 -0.00269277620308858 0.0161192514460762 -0.0567897431482787 0.0348847963627693 -0.0521348354501966 0.164078231787043 -0.026952768111396 0.0236712162730491 -0.0398268162813056 -0.00204420980463854 -0.0364850414628233 -0.0543687713862752 -0.046133049582249 0.108021907000572 -0.0450673637209578 0.0353646199572873 -0.0456456670724755 -0.0461967467265167 0.0396524279253737 -0.0811621159673724 -0.08673235683009 0.0455756603297928 -0.047933242323255 -0.0508541149035526 0.0330359076031032 -0.0513661586428378 0.133650156570788 -0.0256133137630987 0.0593973363044594 0.231286969993974 -0.0275898425122018 -0.104998489203318 0.254895442956772 -0.0502924764926904 0.121251106453768 -0.00167399736817139 0.0476050582046252 0.0119190097537798 0.042698462362141 -0.042614533127101 0.0383015687918127 -0.0155588588125787 -0.034731377604377 0.00760591054434265 -0.0628180437698205 -0.0459021352808105 -0.0179081770466706 0.0145229862513374 0.0445477018177037 0.0261702707441143 0.00393252410393274 0.0658317834498388 0.0171445758387004 -0.032148630648008 -0.0641169404872723 -0.00204414170166771 -0.10511012804586 -0.0362573511524498 -0.0389218209805111 -0.0559931413938926 -0.0169718335995482 -0.0110785266850867 -0.0595800704172012 -0.0964992290050712 -0.0220601862767581 -0.0401918016479523 0.0530742501931116 -0.00785053648972979 -0.0479498949265415 0.0598247454783689 -0.0053402420418054 -0.028319734076749 0.0512616550284147 0.00576722566403682
  5 123.395177487669 ""  3.95525143735441 0 0 0.020230106627105 0.00542785163281648 0.00567820670635525 -0.0601382183630124 0.042793165508183 0.00288703697556311 0.0404812931429008 0.0781866757102034 -0.037562079474341 0.0513175548009956 -0.0181643270697388 -0.0274102238840517 0.0834206772546845 -0.0120933543006651 0.00123692939464739 -0.108154555675551 0.103630397096629 0.121202634602525 -0.161651234834519 0.0590585203594575 -0.0926392515409024 0.0661633205974246 0.161801076398746 -0.0934386184486752 -0.0503231106973079 0.0852283279244077 -0.0364281101525544 0.115973664834497 0.0464968879467978 -0.0219683355183779 -0.127811084187062 0.0564331365830968 -0.0166604760218271 0.121024600547561 -0.171937569236261 -0.227042659024586 0.244513512004203 0.0108948543029222 0.13484334112643 -0.016765845823878 -0.0847871579459168 0.0329988922173738 -0.0770905018277897 0.0161804684503221 -0.0375557066286067 0.00525436981245644 0.00293319938032359 0.00277215136403773 0.0406353101792162 0.0231366078750969 0.0107497813801994 -0.0141223049929548 -0.0857254394133736 0.0352168108868109 -0.0407546410628664 -0.0917377730526301 0.0343857950670989 0.0531882970077407 0.0364997907473602 0.00965655630349027 0.102190810655251 0.00969797091149419 0.0448581793996373 -0.000101435937851472 -0.0123690635945241 0.00740300888215922 0.0422672119381975 0.0908744530400587 -0.015849772876858 -0.000579557972148059 -0.0701450387486326 0.0505766099834411 -0.0479806396370866 -0.0608654856383741 0.0551390087384529 -0.010934909285155 -0.0977605453879184 0.0711058455457425
  6 160.147761294789 ""  4.77869285021574 0 0 0.0344178734410036 -0.0104256556402261 -0.0304307488426742 0.00513347794186859 -0.00154591538195526 -0.0115441373343956 0.08094031957729 -0.00359554252058943 0.00375014533441244 0.00395277206235725 0.0197776334127739 0.00439448418118781 0.0118202212218499 -0.00833111623588263 -0.0313809131085935 0.000525588889975799 0.0129834294306166 0.00278712600332274 -0.0161636327238884 -0.0230864339388971 -0.0149802596365815 0.0398395124280638 -0.0821543112721439 0.105614466864902 0.207751952716093 0.0498129966911264 0.0316858182408109 0.033352873396861 0.023479793802213 -0.0896586511763792 -0.0522297861363754 0.0355662092031899 0.0305183600907018 0.0110503776728729 -0.0201824987080679 -0.0262925582805154 0.0497750960768662 0.0610407646893872 0.0231171458391515 -0.0224133422973009 0.0412323773229667 0.0952455847748407 -0.0128365402438344 0.0148287100959714 -0.0447797439790393 -0.0194241761349328 0.0227008184552495 0.0251992575419007 -0.109721564191615 -0.0544334937352598 0.0356847754768022 -0.0326911894491825 -0.048206924975815 0.16152511823024 -0.0535344934156695 0.120645300560791 0.125956336879285 0.0332410538706159 0.0754265928238976 0.0368722012204625 -0.058561476101603 -0.0449598347950151 0.201974492218893 -0.25188174751194 -0.18502093870175 0.0210709240435124 -0.0852349693153995 -0.00187542074010227 -0.11244825641425 0.0400156816805076 -0.021530788254717 -0.067170160972667 0.0690101857352538 -0.150008965809859 -0.1157066049787 0.0645131126412243 0.0854400178167996 -0.162879510083054
  7 223.749643116539 ""  0.208334694193694 0 0 0.0315740985991597 -0.0316876188088628 0.0190977885569785 0.00297008252114631 -0.0219944441391557 0.0137034947138702 0.0295802350344451 -0.000693187498927771 -0.00901940947773203 -0.0594393561444458 -0.0561657027267441 -0.0228327310549227 0.035197808573579 -0.0528261646175526 0.0066932080134875 0.0144122508091949 0.0353244363921098 0.00976399747385616 -0.0172925558391005 -0.0331136325689544 0.00400561852820455 0.00720578954513599 -0.0857738841829089 0.0387723323671291 0.104467411896629 0.0807401078849442 0.030665188717667 -0.0200728945371015 0.0286936242043721 -0.110130321410103 -0.403882894124109 0.0953766657451039 -0.0278177839740706 -0.0325613986279114 -0.373207168870598 -0.211387521856537 0.194893412663777 0.0860362468769248 0.131145867429987 -0.00184525732139879 0.0536623271913456 -0.0443353668555933 0.0492925549138398 0.0139036486675987 0.0187157971765206 -0.0211510916184604 0.0274044897377786 -0.00430182734066017 -0.0519858470582275 0.00424619631970411 -0.00439689885121315 -0.0161401858448705 0.0861663823206238 -0.0811641850082252 0.00920576058550332 -0.0015300701976927 -0.0640365047394568 -0.0659312563584909 0.00447689224701431 -0.00651025632785498 -0.234048175545513 0.0362094417688264 -0.151552479052924 0.113419201963131 0.139913340095739 0.00766645576788295 -0.0666356803447467 -0.196281179392862 0.12861940866177 0.0257288904709537 0.0120218030193863 0.0350965184190182 0.0272544639571924 0.0663656024370686 0.0559953345203236 0.0477300628151648 -0.00388201744899585 0.0747616181319534
  8 228.449150339706 ""  33.8978953308016 0 0 0.0566863910326979 0.00407058547685179 0.0107794419849199 0.0385858115139836 0.02270428278158 -0.00712358936072757 0.0912849954315374 0.0317148496552193 0.0156949091764227 0.0357958661267307 0.0295761937453402 -0.00454685728334966 0.0809134689392337 0.0112950354655859 0.0161965552437949 0.0441726577958533 0.0195955005143747 -0.0190723010599623 0.0516737983164732 0.0253893045246711 0.00166015353790793 0.117838332035528 0.169355599174048 -0.0318385719267998 -0.00794141316910812 -0.0291947912415226 -0.0144525700648567 0.195059069074648 -0.0177484201672718 0.0991110711911735 0.207928312916876 -0.0402633379684455 -0.0199008148884566 0.0102633591386417 0.179222659509791 0.108760595935882 -0.104641147510663 -0.0423677077256077 -0.0928462575509931 -0.00738095124031472 0.0302408115578014 -0.0626439290273965 -0.0859547615231188 -0.0145122775412033 0.0255533167901408 -0.0746600803538855 -0.0356272552688824 -0.00353691486655269 -0.0747918000540344 -0.0254837965158977 -0.011311788421582 -0.0421368982343639 0.0448855458075747 -0.104161858447123 0.000670572649678947 -0.0619274112915541 -0.09092170051739 -0.10652257768353 -0.0524192978489876 -0.00910136223339849 -0.210769215318176 -0.00402069514309838 -0.144982706476821 0.0591106239184063 0.093317135172038 0.00112638490220325 -0.0877030570563655 -0.180377241678866 0.100529345205835 0.0240660394833196 -0.0380109100891153 0.0297239220131117 0.0126764893857959 0.0328230971782464 0.0547928400744332 0.0290519008958781 -0.0701267607464701 0.0729808744503236
  9 246.035174745157 ""  5.78189762179711 0 0 -0.00345687735592204 -0.0227609252373552 0.00230328877935572 -0.0417812540403773 -0.0241288927630256 0.035925228377019 0.0190973553185148 0.0125875426451531 -0.0164034928319832 -0.0425080592588981 -0.068666453318274 0.00723014303653267 -0.0213381708995438 -0.048270971679522 -0.0143316953072649 -0.0520362885312841 0.0073251519586836 0.066522643334712 -0.0801118852604558 -0.0276001322892303 0.00638706530365232 0.13164176223593 0.405079931914303 -0.259466495060611 -0.362272370264011 -0.196720723200269 -0.123078258784636 0.296017620416439 -0.126988105320842 0.295047188265799 0.000442333785348055 -0.0694331739465711 -0.0480351618650292 -0.0496295236225262 -0.057545151813466 0.0262681181943897 -0.0809807213218365 -0.127190875893095 0.0045807197780072 -0.00404976334789691 0.024033638069803 0.00277737968256993 0.0630161823112287 0.0230845987993961 0.00837091765072924 0.0108424852347662 0.0411763187042062 0.00429164606848482 -0.0274758316142529 0.00814383080502196 0.00816844159289975 -0.00418926168393492 0.0154567223939817 0.0104739308529499 0.00323033807978473 0.0551887511693721 0.010325926925603 -0.00240983413613159 0.0363477230941206 0.00581005463217725 -0.0165197274829714 0.0132705856372348 0.0678534276363641 -0.0770048664935991 -0.0375411379894366 0.00274595226252861 -0.0185549479043334 0.0211380244540829 -0.0452719274261132 0.0223552218999728 0.0078749531396023 -0.038610351341085 0.0627351938288372 -0.0286787839526954 -0.0521865128637035 0.0239166885382656 0.0429955031914286 -0.0774165815055307
  10 261.070967941212 ""  3.76325989660329 0 0 0.0196042751194259 -0.00128440810388672 0.0136603007363182 0.0256416186132713 0.000242009661037244 0.00334421366233328 0.0154203334174142 0.00438321572315459 0.00634280016167216 -0.0101461198760637 -0.0040973576613143 -0.00675653149837009 0.020735324239147 -0.00348156293380905 0.0119780496163002 0.0384731726090273 0.00640386105352065 -0.0206421446640984 0.0410805587354721 -0.000579339907002002 0.0164950430322369 0.0146387289470769 -0.000796799697821842 0.00799946010825916 0.0184430335501794 0.014476873369104 0.0111296958460577 0.0129625670491372 0.00636368463273308 -0.00325973097505782 -0.110900883070235 0.0403617386626544 -0.00853117544197339 -0.00892045312238201 -0.096122531431335 -0.0491388858407157 0.0564883254969375 0.0435188674335617 0.0276400281228548 0.00786707826659661 0.0297163828724808 -0.0899162841454332 -0.00838239418853178 -0.0210560860225721 0.0650956688253665 -0.0397792748382071 -0.0270783895997732 -0.00263438767665841 -0.0191994454079303 0.000769972642941846 -0.0196968627758094 -0.0214674919303016 0.0869383104780406 -0.160245813306518 0.0573529643202024 -0.0612610898491283 -0.125743140112516 -0.0929704932450456 -0.0728938726325007 -0.0135894284297359 0.319305257932654 -0.0565748014037441 0.269655869138329 -0.360151215095072 -0.261988512092121 -0.0404528556618892 0.0145309815085084 0.366751389575284 -0.306016217325366 0.00888699567288861 0.015668384138416 0.0245758840464362 0.00622838363389268 0.11185172636278 0.0600836820018528 0.0107701888723874 -0.0380646633298784 0.0870246725732102
  11 284.029251959776 ""  1.9738088287518 0 0 0.0163404577754527 0.00881589707265839 -0.0233365077856821 0.0398806487934233 0.0120333044785936 -0.0366464733098312 -0.039926516709786 -0.0995101034570444 0.0191324630826648 0.0177437915973617 0.118353684330578 0.0399879631441287 0.0133509632884496 0.0644281190481486 0.0093529840020313 0.0505721060601588 -0.00951229781641782 -0.0650514550127211 0.0594124082561781 -0.0336952580381356 0.0108009962123219 0.0186152700829267 0.0593869345913848 -0.117127719367628 -0.221216784469343 -0.282053764408339 -0.0724007502488086 0.031278530371573 -0.152568827008269 0.271779947241512 -0.256340151907979 0.194551989010938 0.171996426354332 0.0505022704001803 -0.0664327525437851 -0.102979198834278 0.232814576605433 0.310777390716591 0.125098052211434 0.00439372148114341 -0.00286747596916087 0.00556201530993695 -0.0327350820945676 -0.00575412623708617 -0.00603343691721403 -0.00529474446697108 -0.0155085750746174 -0.000357397658656423 0.00232944850087076 -0.00926364907043586 -0.00101027489863118 0.00253050829238286 -0.0150880019247959 0.0135310288198391 0.000144940687878872 0.000904525366977141 0.00820958986995946 0.0050460041459153 -0.00926478822632767 -0.000478793748332564 -0.0179069352296737 -0.00690529424733097 -0.0272598446748551 0.0298239789221998 0.0127297008440356 0.000950376386358898 -0.000975072367121553 -0.0326193495177419 0.0240023361656757 0.00666205841831499 -0.00495641307134693 -0.0113444313981403 -0.00180487522897122 -0.0219682106681441 -0.0177983761128821 0.00881960253301954 0.00400419699186355 -0.0189181011019425
  12 337.55997199217 ""  8.53603188689047 0 0 0.0191866711777528 -0.0330918847073661 -0.0285279365550718 -0.093853156731906 0.0221140261863937 -0.0352522456982645 0.00106517166681767 -0.0737781491451066 -0.0165615878979243 0.0195309275761237 0.059614079372094 0.00600835078823384 0.0712706750692555 -0.0109053005115687 -0.00918815333489038 -0.14503710143551 0.104487752088145 0.0974826038051835 -0.222359600419396 -0.0108517164214035 -0.119221698913647 -0.0152257958031539 -0.145564463929808 0.0166458129951685 0.0588718097981368 -0.0799277602187836 -0.0179477142213182 -0.0677216401615311 -0.0472822862181816 -0.0191430077732617 0.147162204402448 -0.0184642865861117 0.0754470925876109 0.0537653053721441 0.2175350287683 0.00955303524973601 -0.0253767177692804 0.0149999828570324 -0.0109833918687382 0.00651744620653302 -0.0244797825021382 -0.0316610734022425 0.0878621194071044 0.0358496340845553 0.0218130744418609 0.0241330969257317 0.0599073466261216 0.023738850971884 -0.0582797537593148 0.027377366941683 -0.0025007110981444 -0.0483823711456912 0.0310885622339784 -0.114727822950351 0.0429121263685183 -0.112903917090324 -0.0663910866655401 0.00871884946625875 0.0543467048939293 0.0233628434518135 -0.0988705511559329 0.0436231792246238 0.0299719969299894 -0.128241134882514 0.0238376066416394 0.00682886368737661 -0.040644177459404 -0.024449939399832 -0.0882046864721013 0.00204267626180672 -0.0685805171865614 0.0456379647515708 -0.0573799820540722 0.0295943604994978 0.0826130577777745 0.0165039514098945 -0.133688409610098 0.132782440846015
  13 398.493717305708 ""  6.95375070959 0 0 -0.00090262869377515 0.0315653616645541 0.0475406794707386 0.0391564859839925 0.0240738055615893 0.0320406743915543 -0.0789179401805809 0.031519890542783 -0.00379954992071814 -0.00121196014496807 -0.0136696044520926 -0.00116366060152155 -0.0143687336107255 0.0331798526321753 0.0467449440210711 0.0578644873656876 -0.00576902164990354 -0.015636768389442 0.0868060962522296 0.0462479348870544 0.0561956056107961 -0.0550504660217876 -0.0505204396949541 -0.0928785550633418 -0.13204478593311 0.0757124625792097 0.0141105910356099 -0.152040095298927 0.0629328646790845 -0.0265076914455048 -0.0218170846953783 0.0133390398767184 -0.0560392787359396 -0.0192398450108406 -0.0645442006897009 0.0108517287317869 -0.00713571697249478 -0.0278513270684568 0.00189426999490459 0.0732219123747025 -0.0700649468147979 -0.0388349832780311 -0.0489937643519083 0.062147382146122 0.0368459803639768 0.0731030808448315 0.0300527213773665 0.030976933706109 -0.0521164222816437 -0.0355563615444394 -0.0168095107688311 -0.00442671466464596 -0.0296904217092749 -0.130001173419554 0.151203130967841 -0.148893480842654 -0.0750651197374989 0.115932340445837 0.0444096017798934 0.0249167114001896 -0.202113007669618 0.0196687969219176 0.0498655624531976 -0.141023187309786 -0.0517437394864399 -0.00856124953444297 -0.0190994509731346 -0.213111394219516 -0.149983043192078 0.0338219311847692 -0.0374981624055436 -0.0440202007476114 0.100819588577422 -0.114394465447803 -0.0741831013383164 -0.0597481641489836 -0.0295276253816603 -0.143616825709657
  14 412.150765301979 ""  5.43471280586578 0 0 -0.0859836027620322 -0.00501524879595785 -0.0405416540879528 0.0397731326673153 -0.0679048652340163 -0.0519470017705123 0.0602788424080584 0.0499966557501416 0.0471980725484424 0.0160072167834893 0.00588247608499964 -0.000792088321595695 -0.096275950634067 0.00515659196853557 -0.0351134214254719 0.0801996475315398 -0.204726789429243 -0.180276593699322 0.190428294838299 -0.0400672593317383 0.0542975456934459 0.0285032989853848 0.21753630846776 0.174456639012462 0.119744228557309 0.0332223601530162 0.0416341190756815 0.229245259444744 -0.0138186298960004 0.0267569550002405 -0.060062579414817 0.0118626308100087 0.08159883112678 0.0144360474834591 -0.0219301557652129 -0.0110728868157641 0.0655340356313577 0.107347361169463 -0.012770546371518 0.00841928362337436 -0.0543426128274585 -0.00182794209419578 0.0304205458295762 0.0205807036880441 -0.000382470777442654 0.0425159580960005 0.0302828057150116 0.0362446970259678 -0.0266322670824435 0.0219693689148708 0.000890229499497238 -0.010151525879228 0.00789154082119433 -0.066299763202976 0.0588298021183041 -0.104716978028045 -0.0255945400634696 0.0642202652145917 0.0533940762576411 0.0385815993854312 -0.0771648895046609 0.0374148103680252 0.00407933844567429 -0.0922783978595982 0.0484488600041278 0.0181631681415398 -0.00907254770049936 -0.0400684942154632 -0.0794609707763072 -0.0978786636996944 -0.0115860718297307 9.94117813862871e-05 -0.17730337592227 0.0482720096794635 0.0241439804880132 -0.0991435560908693 -0.0830734603298882 0.07986963411821
  15 446.121336335373 ""  7.08194898376032 0 0 0.000485957628787049 0.00219743930789941 0.0519597400501413 0.033989801239017 0.0121615888946793 0.000620453273394294 -0.0404156850067456 0.0364069166732183 0.00708636180362322 0.013329692282445 0.0149271891651363 -0.00712703381946553 0.0119094199979981 0.0203902137693621 0.062718326001638 0.055333958553847 -0.0243979437414964 -0.0538150230047702 0.0965296785020132 0.0367028265539234 0.0358619256600383 -0.0165419181826473 0.00950006256627447 -0.0700511492017716 -0.103736369646792 0.093384824641065 0.0304226669605562 -0.0595956505148418 0.047509459359353 -0.0291616648331614 -0.000481799909232264 0.0202436248107587 -0.00438497418627033 0.00483153478491553 6.4951573633726e-05 0.00211211038230994 0.0155031899125328 0.0316620088441345 -0.0142559791400115 -0.00812759592810171 0.0179076645375848 -0.0038367058849311 0.0689635475019216 -0.0679860773131384 -0.0656784134085322 -0.0561996012292983 -0.0260340562144296 0.0675409208997831 -0.0356070482506067 0.0927955799697805 0.02369051910475 -0.08605314674035 0.0431683383683229 -0.0804342759265567 0.0386429866486296 -0.086246623986818 -0.0423953224791827 -0.0834451099234733 0.02227673660998 0.0840524242974632 0.0891970178853779 0.030464464885847 -0.142880031384635 -0.0761393356053581 0.258262391195325 0.0758412847469424 -0.0401746528521075 0.212716548949113 0.011847966790284 0.00728489115034054 -0.0873439301354348 -0.0181071436052954 0.0882641368197258 -0.227251160257199 -0.072998123689997 -0.0278530534594595 0.0137864059200554 -0.164702289154432
  16 472.092060189533 ""  3.01513586494217 0 0 0.0200978077765445 0.0229593483462956 -0.0554194426991589 -0.019329014530723 0.0095269981407083 0.0297610988383624 0.0287566390285204 -0.0414375500148001 -0.0189299172990612 -0.019483369963485 -0.0302317586398231 0.0146980473054191 -0.00805484040009007 -0.0051732983748482 -0.0743468793545641 -0.0436377389029259 0.0518499464209899 0.0915240223349974 -0.0968472368285429 -0.0230139608422971 -0.0127476960773716 0.0108445089062691 -0.0512045155710104 0.0328432188463499 0.0826172664301436 -0.120613266452198 -0.0528063607007714 0.00269030868068712 -0.0380879093060224 0.0476072286945946 -0.00621367412544191 -0.0155009271800105 -0.0489361735192141 -0.0239341747867676 -0.0512100634878545 0.014652342298807 -0.0372169422754857 -0.08183396514908 0.027387215485458 0.0509306897907115 -0.0379038061586989 0.0179815585429955 -0.0540261253007999 -0.0436741650349362 -0.0577632728256233 0.0232314785306167 -0.0440874528149299 0.107675938965525 -0.0308590753548477 0.0428010180902883 0.00308013069585184 0.0179961167176149 0.0931806943208245 -0.113957290758499 0.215509111051016 -0.126579085504094 -0.031970482239836 0.0881990809641419 0.03100906042142 0.119558817135276 -0.00639807058263772 0.0118572198171336 -0.14536188992834 -0.142984086280403 0.224828832655814 0.0706858998122942 -0.0101309097168398 0.0305898142229542 -0.109147741050202 0.0133660304823244 0.106513413927929 -0.011187502562266 -0.0514537114281348 0.156335298000419 0.00997776811955074 0.045564872813591 0.0599484394950439 0.0702669092904652
  17 587.928923493614 ""  0.656940899231165 0 0 -0.0249198045678358 -0.0937615711036777 0.0835698148598164 -0.0547068621416585 -0.081260380135795 -0.0886421251639436 -0.0188061924565957 0.0266141183129442 0.0242182404766478 0.0032554371461835 0.0315972063244633 -0.0347076968673224 -0.039385299277599 -0.0567863191413436 0.104102002440992 -0.0615053802821657 0.0102773854389838 -0.0432793740096336 -0.0838593013776303 -0.0485160004306321 -0.13245656917309 0.00884745266123389 0.098678869995904 -0.0423008959137951 -0.108015430610365 0.197573261937325 0.0987378367351746 0.0870751252289438 0.00162413441973091 -0.128416095331254 0.0158021466984656 -0.0523878279895914 0.205717266540247 0.0507699795945706 0.187737724272933 -0.0556112306279846 0.0572523754118696 0.172701817533109 -0.0649954433031036 0.00948902800811511 -0.00418468352587867 0.00220696896311322 -0.0303602193440317 -0.00610801789523764 -0.00532795340749346 0.0157391538748713 -0.00921160232101558 0.0219771949865883 0.00583800897020925 -0.00912213756691637 -0.0061153337764796 0.0362847581819348 0.0717380811022168 -0.0412355464194282 0.0713115292625514 -0.0218162515134951 -0.0129096811567945 0.0366829028397794 -0.00117593313891025 0.0229295710388833 0.00185095899668196 -0.0125263986338845 -0.029435371590801 -0.0201609118121147 0.0224138953436599 0.00626479670133548 0.0123836638241964 -0.0265078379265124 -0.0374268791915952 0.0626694249907795 0.0734385008985219 0.0199671778791281 0.217468995679124 0.0167133912856635 -0.00366470855174856 0.0916456521903166 0.175783558507183 -0.0687433298764155
  18 691.951672474373 ""  8.37123658139565 0 0 -0.00211613627941118 -0.00910822611188694 0.0160459574688761 -0.00402436353926414 -0.0105366887165439 -0.00597968051664736 -0.0264060998611308 0.0224499176281884 0.0290089449702423 -0.0023374613825017 -0.0012172037953686 -0.00753988973127753 -0.0728228209018052 0.00593418340319422 0.0183859615825045 0.00613926711472836 -0.00946459165005605 -0.0260102477076198 0.0130721422884618 0.00490416541737616 -0.00290493364633952 -0.00572067273872356 -0.00134277452400885 -0.03864305834544 -0.0874223729587598 0.0657056820237151 0.0472093188697422 -0.0535628163659932 0.0373314835354544 -0.00351789214010241 -0.0109621161261767 -0.00930596612835679 0.0285471079126527 0.0083692741951992 0.0269026191178346 -0.0162711176613803 0.0136515247012881 0.0257669368226081 -0.00768129676846745 0.0318924718991592 -0.005253108240089 -0.0103275800153216 -0.00156314165966041 -0.0126674252919245 -0.0170964416015008 -0.00186425299440414 -0.0150737632813583 0.000700478549822307 -0.0252072743188904 0.029724931381474 0.0295334225624851 0.00706286062852313 -0.270771503226672 0.193395590021809 -0.016392482551849 0.29120540196864 0.093073820285958 -0.0382758426443389 0.00863212061634374 0.0159205967136042 -0.0345303358949283 0.029833227953558 0.00761049653233872 -0.0610666039203558 0.0641427725318824 0.0456192496140935 -0.0197047440410171 0.023397747096299 0.000451480960922434 0.0559119218283017 -0.0221052598852429 -0.0777446641008997 0.0115275839786241 0.508440565028173 0.118155563541015 -0.0534571007912078 -0.423939353841026 0.265696936745936
  19 782.536855081179 ""  2.97407774107595 0 0 -0.018805193879368 -0.0889971054630281 0.0682479490665868 0.0765494454842721 0.0460964424529957 0.0650259745338748 0.0358887013907446 -0.0661645896239775 -0.033409335854027 0.0294662354893851 0.054021127436897 -0.0429682052912585 -0.12325678177727 -0.0895131191052414 0.0547788977037608 -0.00834129049773266 0.159412525026333 0.270067328254777 -0.0976754758117134 0.112661241330875 -0.122886214582513 0.0655964325485717 0.0208880331404093 -0.0968479139151328 -0.0393349373560471 0.112905581575301 0.045766636476508 0.155582173878208 -0.0963926595990938 -0.206162186136604 -0.0514426388227028 0.128259805236053 -0.155758349013733 -0.0846151179617985 -0.073464950144077 0.114862366628678 -0.0635283697773797 0.102650006763055 -0.155102499170534 -0.0146673035636915 -0.0105869059426933 -0.0115347727679767 0.000851946902373554 -0.00637734711563733 -0.00105076152886996 0.0216462725820625 0.00206918253959465 0.0057683935852667 0.00624898280488803 0.00908270718370168 0.00742952136627906 0.0101507994361521 -0.0370871409878666 0.0286946419259535 -0.0203459836955956 0.057058132957052 0.00979300269314268 0.00656808720152745 0.0149317432712786 0.0120223490004037 -0.0381122372112361 0.0242636986387869 0.0177693347265504 -0.040040107092925 0.0171048694456229 0.0169034380205836 0.0179630944486106 -0.0355074755519452 -0.0452370371898396 -0.0874269900299725 0.0184783789125065 -0.0309779690849359 -0.0125194286454494 0.069845678620612 -0.0140937790740966 -0.0986519166651564 0.0051258907603599 -0.0247331429784298
  20 799.488474758979 ""  3.75332626575337 0 0 -0.0269956899093283 -0.0437860337954077 0.0442949134518242 -0.0627539675907495 0.0565794640477857 0.0511323535561672 0.0408629701087288 -0.0476311759902723 -0.0391844747942099 -0.020939079831611 0.044844822306514 -0.0227790864280082 -0.0350180398861936 -0.076356563153532 0.0235686006983117 0.134157078794219 -0.0352986099010606 -0.368289401031838 0.260110225530231 -0.0152431709073583 0.362171723993014 0.0539619600921434 -0.0481336242714609 -0.0758040671992046 0.00291541845424818 0.00108794765358183 -0.0178482256167086 0.0586520899856132 -0.0505640740640643 -0.0939179833092753 0.151480605703171 -0.00278277078148738 -0.103373807038976 0.160288703588236 0.136266796683861 -0.321141636847192 0.0935409661619578 -0.227919035433771 0.235023092584432 -0.0177864784258302 0.00111078719136395 -0.00191892255291014 -0.00221048493628991 -0.00102053744587782 -0.00152153471410455 0.0102470435731502 0.00567947727865243 0.0158891638545301 0.0125983172616815 -0.0105898787646955 -0.0044703531926638 -0.0171560064476713 0.00202531605710118 -0.00081543640131657 0.00434307839171776 0.0304813416161792 0.00361153316003683 0.00871135105717179 0.0206758669405594 0.0210351880376038 0.00390742925314959 -0.011629686766359 -0.0271937025955248 -0.0207683837789173 0.0176001703553029 0.00820074093073597 0.0207657614902912 -0.0278583289324096 -0.0439933401011882 -0.0113439945206556 0.00935712090399437 -0.00694725133771237 0.0809139271396918 0.0769829111067082 0.0151315930601999 0.00306146976274691 0.0229398784378409 -0.00724962093383884
  21 813.581732696024 ""  13.3840401402974 0 0 0.00461921624103451 -0.00593778898428718 -0.00454860760512862 0.011505067054444 0.000189641458118034 0.00324466598375891 -0.00743351966853308 0.0131326626215862 0.0179060516214713 0.00465787318886587 0.000613578197155895 -0.00205624691313255 -0.0319662279384341 0.00469188465469721 -0.00140289747318987 -0.00712208003509276 0.00292921634172176 0.0409401008180469 -0.0167379185208192 0.0129478346662229 -0.0285755184187997 0.00510875034253491 0.00135184254818556 -0.0223431636622934 -0.0452056412005395 0.0276852598709809 0.023402666105434 -0.0331569538497673 0.0232758260588142 0.0110516905309074 -0.0189469871939003 0.0141575282941848 -0.0117895121116402 -0.0196468795213596 -0.0199236837887401 0.0338536872494176 -0.0126353985978045 0.0238308505885768 -0.0307069706981727 -0.0800086017748897 0.0474871971771951 0.0394515725795265 0.00872544650775209 0.0408230564319037 -0.00345016358436661 -0.0235242226253411 0.0392018372773064 0.092915422282613 0.0663890481126257 -0.122441013130413 -0.0697307747650123 -0.245585969418162 0.119640724777925 -0.131340037413038 0.0860721938158637 -0.064670886938849 -0.0197963769107994 0.0419583497604945 0.121447734049699 0.101393284650254 0.208671639774088 -0.196735233894569 -0.285903527788358 0.0358396920134465 0.0452280551140418 -0.0209223031241909 0.0717754592924696 -0.0219110094082714 -0.115610782442553 0.0092637771077808 -0.0311092202601065 -0.0378927470063716 -0.0303666880384238 0.151321916293276 0.0288074282843849 0.0280759765668365 -0.130456228013323 0.0912000898157828
  22 883.41400963928 ""  2.27422375076377 0 0 -0.0346941825502076 -0.0304557653480536 -0.0157526424853008 0.00515808280909497 0.00721172247132712 0.0307559236970062 -0.0178984099513825 -0.00438902183666203 0.00914402843467052 0.00749783783447109 0.0286380464389523 -0.0190702257559334 -0.0925335178913575 -0.0357532871448186 -0.0227287459679638 0.0027677356551357 -0.0165440136507952 0.0250374533807945 0.00509054853999163 -0.00188917553407853 0.0361205084445404 -0.019603861162121 0.0567936836991954 0.0243037095858435 -0.0201550904600943 0.048626966950994 0.0328837564529361 0.0457227914475118 -0.0233473801450509 -0.051123758372531 0.00802275439951886 0.0556438049311531 -0.100803120754481 -0.00319729852862545 -0.0158480564256243 -0.0197288795171338 -0.0130363433785935 -0.0189661806087469 -0.0113317961740651 0.0265800905545367 -0.00191371772452405 0.0878786588639979 0.00375694563453496 -0.000133647539567201 0.00392348351541971 -0.0198124754820425 -0.00853473272273038 -0.03524407468663 -0.0619905720098412 0.0286094872872786 -0.0315394683065713 -0.0872679184623052 0.206921039603036 -0.164074996553607 0.227284682280612 -0.280734158018711 -0.0239405953778346 0.239688952246956 -0.104299159335212 -0.0989152147566306 0.0633447852152612 0.0166406739345449 0.145705259084543 0.273963787561707 -0.206867198239076 -0.144317018424098 -0.138391218176211 0.189984071179908 0.353451530689821 0.0408906486955475 -0.00671887136191838 -0.0323297045166945 -0.0331332024797957 0.10603339587512 0.0111039608506616 0.0467073616363993 -0.109126091139335 0.0836617566146784
  23 901.615658994206 ""  16.5824782685097 0 0 -0.0892408998070112 -0.0461803410351535 -0.0691643981219961 0.0110884759959528 0.0054385609348163 0.0546592810949221 -0.0741212330226315 0.0126973243721614 -0.00641335852276659 0.0224686574028115 0.0609256908311538 -0.0312827627300692 0.00813104245364585 -0.128031025860874 -0.103189688868238 -0.0243713191181476 -0.0799360442340784 0.0887909772149289 -0.0192748735222813 -0.034266972316017 0.0554897723279254 -0.163877277484016 0.214435388371227 0.294378385837973 0.153254007696645 -0.0512052029519655 -0.028315067705569 0.149553211025518 -0.0760236350055486 0.00785380724215054 0.00603736823027137 0.138778023668621 -0.245847783775103 -0.0269957390829273 -0.0801529420596839 -0.00350134705719482 -0.0493612941602055 -0.0485593787735884 -0.036610204429002 0.022788453771379 0.00145736985893296 -0.025762393004027 -0.00207731151214344 0.0156406661883333 -0.00145112450552795 -0.0152381878681901 -0.00356003895798583 0.0055729095380933 0.0059661249001224 -0.0218119264324605 0.0115095654039584 0.0760381920953231 -0.0692757209039193 0.0682583911196463 -0.0630418702335941 0.0813824923355875 0.0119387391312596 -0.111860060130305 0.0300482045931277 0.0272475567634886 0.0329462115863575 -0.045415819302269 -0.096342511835377 -0.0710903862032568 0.0868733052419605 0.0515492006190121 0.0211474101907158 -0.00846931392262419 -0.0778744916898012 0.0934650570739786 -0.0157131768978321 0.0501369041859101 0.0939841958348919 -0.0929713308203601 0.0247616818447591 0.107741921937743 0.0261213917367257 0.0127247727122243
  24 945.623728299012 ""  45.1238767296845 0 0 -0.0286844123641973 0.0277355907689338 0.0300536398586244 -0.00407496387248341 0.0142446600349472 -0.0195863277195969 0.0272805172536029 -0.0407168708541402 -0.0328729862831875 -0.00464617773268018 -0.0247867723974385 0.0164054001430952 -0.0359014075845707 0.0719248972711454 0.0543040468096143 -0.00051442315949522 0.0114573302288367 -0.0270940005410058 0.022213956128775 0.0683192873914864 -0.0322892256514319 0.0354046183070624 -0.00976313970767709 -0.0476566202510872 0.0199635526039789 0.016249868552023 -0.00836518936988352 0.0730939308500211 -0.0519428620804589 -0.0976084271152109 -0.0127735526190913 -0.043480515662679 0.0848546778278406 -0.00310347585767533 0.00994004581306898 0.0294170885146236 0.0106710848769138 0.0244702728476133 0.00348517957904736 0.0901367444683293 -0.052760982694531 -0.0101319983537474 0.0222760708577912 0.0920563752180313 0.00365971847343759 -0.0575478193899477 -0.022614089591122 -0.012509666424625 -0.0667812159894761 -0.0682211528202447 0.00613393167953257 0.10046410321165 -0.173384197745077 0.0874888755738361 0.037581932973633 0.0390518098564898 0.0288393944983885 -0.0793241693503628 0.0690552883833197 0.00110429709460013 0.267227320228897 -0.199822933876751 -0.255398393881766 0.0776883327687392 0.122134888905493 0.0344030881463505 -0.109976809528481 0.283122603623087 0.15810292414105 -0.00605513547808233 0.0282664079996926 0.0191947237154352 -0.0092064303438253 -0.0807511186523762 -0.0179708097969704 -0.135234972373416 -0.0204617214228063 -0.0523985236169288
  25 987.526531617904 ""  8.85990718628213 0 0 -0.0935603693068614 0.0393957592901278 0.00220320506208267 -0.00172424942446647 0.0863088127717161 -0.0725373072119203 0.00778740724968275 -0.072143824240793 -0.0427599241865495 0.0046275503944077 -0.062700775119146 0.0831145284503198 -0.0679024293457847 0.229165870552121 0.113647257109812 -0.020558769856099 -0.0384869413838594 -0.0814235550498706 0.0782362726426059 0.206969551716586 -0.0823465196274651 0.00783104193447877 0.102939803896544 -0.00607599985200287 0.0366434151130195 0.0942049826339442 0.0294861127915917 0.201337456552216 -0.127370265682786 -0.242555506791533 -0.0549489926114993 -0.0322013235101369 0.0678074672060513 -0.0498115505776896 -0.10699421646105 0.162863079528895 -0.0298226868703449 -0.0224945985323692 0.0321068565084047 -0.0230824615703842 0.0273411503229371 0.00925766166623675 -0.00887419163706229 -0.0304649325923048 -0.00332891446594872 0.00387766916427003 0.0110759064512595 0.00947671997621027 0.0273865590508146 0.0179727313215203 -0.00796831986678809 -0.0327992839246776 0.0701906905559138 -0.0281855021815145 0.00967784713301311 -0.00610944614787418 -0.00631519245111984 0.00201930669441587 -0.0281544575623023 0.00483877868696365 -0.0852643887325781 0.0614479430082594 0.0751356279661992 -0.0225249902750242 -0.0495927704139351 -0.0184207216519682 0.0414342257912126 -0.0993513507551036 -0.0573679470473628 0.0666860345193058 -0.0195410187350759 0.0192833336765676 0.0955297469775242 0.0191363218252128 0.0341173325611357 -0.00549951725258849 -0.0808842538086169 0.0163624203552354
  26 1002.86959743312 ""  2.09925575775109 0 0 -0.0574457327993531 0.0328851253410254 0.0627899601208554 -0.0301688997001561 -0.0128839267559032 0.0508352231286587 0.0372747897746286 0.0169896729622964 -0.0811130945026244 0.0197457129020308 -0.0202953576401855 -0.0597472524606755 0.058906824460807 -0.184293688417166 -0.0519615744890681 -0.0330651090669082 -0.127141522887991 0.0149247669289675 0.111236122277537 0.251126610405508 -0.00337540306733502 -0.0285863995858989 -0.111470731936898 0.0868954396441133 0.198049288739384 -0.3004656288737 -0.218509469472981 -0.082805826412668 0.029849038444785 0.218214459314076 -0.105132692948274 -0.0481063234708961 0.19689112787178 -0.0308107668223751 0.0897981337572287 0.0785165060477063 0.0344243401383262 0.255978555146552 -0.19913412231456 -0.010396965699885 0.0101056048063824 0.00462576946114715 -0.00350322091010948 -0.013943340616776 -0.00269220074840375 0.0056869642381359 0.00765871487021142 0.0134306171118384 0.00139803489153368 0.00596253865613066 -0.0135567698077994 -0.0845007823538208 -0.0178868765433395 -0.0235282725993568 0.0663225882407494 0.0419985850943748 0.00313958692868137 0.0619869472616826 -0.00942984065233529 0.00416024412241246 -0.013071327230503 0.0179562977031448 0.0395762821958 0.0390061561547744 -0.0488363440900204 -0.0333489312198639 -0.00579289188393241 -0.00235153923688528 0.0316904294811634 0.0118955299712781 -0.00859385625879812 0.0144923821222344 0.244365151995858 0.0788906051084182 0.0413573251954788 -0.136499543833481 -0.0562206077380064 -0.0734351858785363
  27 1020.1641129805 ""  13.8124392496829 0 0 -0.0479766094533882 0.0450621718597782 -0.00649620251781367 -0.0657506041249244 -0.051992919092074 0.0265191709771308 0.0771985496945374 -0.014216321360381 0.0203958171925935 0.0463848241824932 0.0448183770364126 -0.0316267419962581 -0.160858688729856 0.13584463316691 0.0397788681438125 -0.134296597643293 -0.401552985642567 0.0397961822991982 0.0448313494016485 0.00636863514789871 0.0817506663539443 0.16981348298535 -0.216184085534375 -0.302799395271833 -0.189646442236759 0.0579820325145443 0.042224756064392 -0.156714311750107 0.082037558764408 -0.0406052901521255 -0.062821280144719 0.144459355408495 -0.195599703903136 -0.0690040412497036 -0.132995468098766 0.0990563722018398 -0.0778782650720703 0.0402529417690917 -0.141778962879755 0.00793421137309168 0.00193140449261478 0.00483064546327407 -0.000216075922884599 0.00461532538325836 0.00117758206445771 -0.00920249099453003 -0.00550396202602787 -0.014108337088372 0.00991944914816578 -0.000376382363098247 0.0127253741847146 0.0830589869507529 0.0589795139394793 0.0123016362945787 -0.0715403694135654 -0.0661058262794837 -0.00311011655878559 -0.0759545626097651 -0.00697720667932096 -0.00551914091841857 -0.0202514137202602 0.00372540125148972 -0.017689486047523 -0.0547141440410137 0.0366007286344 0.0316893291274705 0.0234111525231688 -0.0344921644633879 -0.05847415716421 0.0397861874732888 0.0024929885230799 0.0138075321188681 -0.129250163912857 -0.0647952437025408 -0.00517182667960277 0.112077760080109 0.014134297393591 0.0678781763648797
  28 1062.94720263409 ""  10.7372140166772 0 0 0.0203212077918662 0.0129322976193807 0.0232975844257208 -0.0240762910377936 -0.0337184432136927 -0.0551051748907745 0.00578623193894451 0.00404655802113636 -0.00986846059635391 0.0273998890004409 0.0432371766635354 0.0421448862457966 0.205452706874896 0.122127979717861 0.101394374630934 -0.0821636122516221 -0.1799037557755 0.0112699175431868 -0.0587905576853655 -0.173030680163737 0.00695899812392417 -0.00328836607772283 0.00651189106383942 0.0206435332163435 0.0398977159875114 -0.0219180374561235 -0.0206240737670299 0.00881501130661893 0.00140810927375195 0.00691368616700932 0.0054370475380792 0.158756107668389 -0.291766369745221 -0.0410457131466156 -0.202010879776592 0.0587669804217767 -0.101197971078534 -0.164489606464294 0.0399881710590862 -0.0115989871542126 -0.00225567063654398 -0.0422527368111277 -0.00743734992026002 -0.022329371127099 -0.00421058722848151 0.0277133691283043 0.0227355979768177 0.0486549229237961 -0.0259978707265754 0.00198223581558599 -0.0357509535512923 -0.187455501943556 -0.211416707933491 -0.0011267969394202 0.190317769697103 0.285747459288054 0.00973964276031917 0.161945292824497 0.0211752980067072 0.0313527839648629 0.0516256627512151 -0.00931385707788058 0.0475528795488358 0.136351994369146 -0.0950660140666903 -0.0843565557473084 -0.057554229763671 0.071797005991868 0.138090830591343 -0.0398542468650698 0.000647189449745325 0.0284095283945898 0.266780888426737 0.0731457625132454 0.0454563220959617 -0.0960924481873839 0.0789155897437475 -0.104292781780377
  29 1094.76604738395 ""  34.4662108503529 0 0 -0.00535760446312304 -0.0677624164114253 -0.0125148017450827 -0.0172251856065409 0.0635064266286137 -0.0426965778882527 0.00186080757649757 0.0368730938939534 0.0140446678338292 0.0274259772105381 -0.0188344715480704 0.0475492239356214 0.0604357187895079 -0.0985557152692456 -0.0268718180808395 -0.00559753674651351 -0.0256175667308245 -0.0975202537426794 0.0957601416678901 0.179648288477594 -0.0243798218005829 -0.00192320358261509 -0.0793262952193388 -0.00266566436867215 -0.0260075205760486 -0.0628408358844822 -0.0307176862560147 -0.0978659998972278 0.0643893706704827 0.107646960372326 -0.0610374499078503 0.0496063986276779 -0.0444458490318722 -0.0493582103503073 -0.116067534072324 0.142855319910822 -0.0490858870669089 -0.0139012108370596 -0.0228782772469396 -0.0346149873177876 -0.00460593983131221 -0.00720067111407119 -0.0103541331616457 0.00634070231956994 0.0186795870470872 0.0751624287437681 -0.0196815681296996 -0.0588652988373806 -0.043695883260061 -0.0222459709430053 0.0558877653036614 0.137200044317238 0.161836914119032 -0.014027134529921 -0.101808706675813 -0.0331635602540374 -0.00831825075990135 0.180489045058099 0.0519453272355382 -0.0467105423465446 0.105660448399889 -0.0859122439106233 -0.123726475924023 -0.0472666522348717 0.19709956440113 0.113890925531277 -0.0455594078481512 0.143683794716318 0.0280892292952445 -0.031492131533813 -0.0333120104821006 -0.0211091251519678 0.167007507261251 0.210520684332703 0.055507578046404 0.298512623718095 0.208830530904351 0.0363053982066988
  30 1106.25730332748 ""  7.42993376808929 0 0 0.0195836808334655 0.0382996264670313 0.0578932519031282 0.00121654276989918 -0.0512303492173862 -0.0294458708366999 -0.00886156619320404 -0.00306666443195679 -0.0401390799825974 0.000798766653223056 0.0337410746749731 0.0138563005818333 0.119325699829026 0.0891112783207377 0.0932470839519072 -0.0332842721863536 -0.0464996391613089 0.0429456201308829 -0.0908551887122105 -0.189913748789583 -0.0165511267251062 -0.0470153623748433 0.045158072227239 0.0898094323053131 0.126987977571999 -0.0663587705612561 -0.0642989431907603 0.0684352508855205 -0.0376598105943205 0.0131314830849168 0.0332409174897156 0.0724943334977105 -0.154319186129534 0.0045080730187461 -0.0665764332979011 -0.0373890700715219 -0.039133280777193 -0.111456776544834 0.0567640151918135 -0.00961986818274441 0.00537087421733378 0.0666416272556471 0.00961209104714487 0.0278992528542138 0.0067073652722089 -0.0195334698681119 -0.0359136086469695 -0.0701455994174012 0.0244972310175468 -0.00607509938563342 0.047218500944869 0.114687511112319 0.258998801408178 -0.0414069775853323 -0.0985928955539119 -0.284780542833532 -0.00198780765560594 -0.0614953426219985 -0.0164908730295186 -0.0567294762394498 -0.0577011377689086 0.00733790667687661 -0.0633686560529635 -0.146853162119145 0.125260596016301 0.105929595533032 0.0534801606172282 -0.0310211244535986 -0.12702020357131 -0.00930994403493876 0.00417998588997181 -0.030172454304296 0.238515939711333 0.168603748737883 0.0230308392597102 -0.303668982407363 -0.19233536774977 -0.0952856743982151
  31 1134.7821744428 ""  5.77558236557058 0 0 -0.00628454741279841 -0.0764632601560734 0.0132520135041362 -0.0119891620038865 0.0379544889720794 -0.0537030752467384 0.0116750452859046 0.04028066660053 0.00496325417991594 0.0230727292328267 0.00246303501456418 0.0498667763265897 0.0343312762757487 -0.1539932674278 -0.029685122378246 0.00915056564131739 0.0389958120283817 -0.0957950010040901 0.053560448270296 0.108525720100559 -0.0459015072791698 0.00137256706964307 -0.0974043384866493 0.00342264530292672 -0.015209702736625 -0.0909046228636206 -0.0526353524497393 -0.106214676800614 0.0716474553161219 0.129673153803151 -0.0227983704397853 0.0696115557396185 -0.0962987260343164 -0.034353405204746 -0.128288512036489 0.0969623545996933 -0.0571227096455654 -0.0711011681197916 0.0184444271306199 0.0602206710437875 -0.0377333291941868 0.0373918849612819 0.0275730136287133 0.0496919331140516 -0.0240012375541978 -0.113405432365774 -0.0247149902031007 0.0413703099199351 0.0452116404958386 0.0258903980454129 -0.0431489290813695 0.0822122881779333 -0.028983571325945 0.0402669573987054 0.108235087347769 -0.0732169363939914 0.0271797183726475 -0.318655789375154 -0.0921701712575298 0.0325655606223979 -0.10147081980523 0.078396692362785 0.0986041542341871 0.00510634437030468 -0.18351894236153 -0.0916623950499412 0.0538931760971771 -0.174908662080515 -0.0568792983017636 -0.0261005052209767 0.0119917952149451 -0.0153002490088544 0.0512112103176342 0.0782424074987389 0.00617926435495814 0.080579049413912 0.0786696224533445 0.0138142704494391
  32 1171.99494600029 ""  67.642170115984 0 0 0.0749745163997594 0.0516941222178833 -0.0339054496946199 -0.0474038099461592 0.0052240402215563 0.0629484009585249 -0.0485342778675873 -0.0463901536263825 0.0140380135772993 0.0196814248957073 -0.0309738419069422 -0.0496955553962202 0.17639937828714 0.158923825519053 0.0351838341142833 -0.0398299003991638 -0.169638930958934 -0.00734158615888463 0.0538354374044159 -0.0216411677122572 0.164610389175429 -0.0402062668997335 0.173214999450603 0.0450739968150387 0.0220057880722733 0.155366971419079 0.105507445197735 0.15895761294934 -0.105346776577108 -0.159778643654013 -0.0854699089593305 -0.0354601445278166 0.106714363423711 -0.0188308494070386 0.0740853763962155 0.0629255711995373 0.0267985409029728 0.172175283810975 -0.154185222667127 0.00856866782862387 -0.0294814373920414 0.0122464464437471 0.0122758760095024 0.0297027006233674 -0.00805181356821516 -0.0352700067039756 -0.0216272937846292 0.0100144188445966 0.00938308789134167 0.0100784823463075 -0.00943973964550801 0.105077958674535 0.0557988406567613 0.013450432199081 0.0847430171727953 0.0263578943846705 0.0179987345572129 -0.0934184178328629 -0.0283505278614233 0.00819454941419568 -0.0148777935010195 0.0164009695909486 0.0239193567111212 0.00124952554259771 -0.0532492339249655 -0.0244538936847195 0.0122256149088126 -0.0587841270817104 -0.0141895281797862 -0.0545403670520343 -0.0403897428801402 -0.0155733430903031 0.209162215135011 0.240041728431502 0.0692607343951873 0.226625697424519 0.221876015808502 -0.0226210746959431
  33 1185.38787239395 ""  27.5953513564047 0 0 0.0540718735981653 -0.0347569573983911 -0.00185460503150794 -0.0593664792680418 0.0290565056903265 -0.000544107033795653 -0.0202856582464017 -0.0100044823451991 0.0134421554988704 0.0408427840921244 -0.0121616252139848 0.000696249107312428 0.104228965968696 -0.111250298925077 -0.0404399449730554 -0.00296857076805863 -0.0550810395983022 -0.138623066668705 0.0845232030699816 0.0650735600121654 0.0912260085517814 -0.0249327534672903 0.0833886125504195 0.0487431117913789 -0.00999402298509437 0.0659872164799522 0.0507897826290149 0.0269530039626708 -0.0241551904590064 -0.0158141528968443 -0.0662719907304601 0.0332969568115555 0.00372320921406457 -0.0487053944376948 -0.0784608708808006 0.138482744153833 -0.030700592432238 0.0641949569707838 -0.105557122566356 -0.0167456277006642 0.0186263625380692 0.0250162679882509 0.012376798265784 0.0285999725917183 0.00425178614395097 -0.00714692137716973 -0.058541219693211 -0.0764826748013038 0.0223159972080993 0.00135989935471509 0.0492668999883833 -0.442243653026685 -0.21819783668559 -0.106262810309675 0.287470009552827 0.0349363928545242 -0.0215038065626673 0.107635623503648 -0.0486608530242631 -0.0980029601328869 -0.0830588344570588 0.0252755501341495 -0.0332101215818363 -0.134940936277534 0.111135935320018 0.100074755823199 0.0467391995153658 -0.0201881028226437 -0.0989500307512532 0.0104026728171398 0.0477902548921692 0.00679756998870013 -0.187823535702878 -0.169875770100237 -0.0607042800053303 -0.129833351294324 -0.0844664545082749 0.0105085773746099
  34 1188.40715830952 ""  2.81863458409724 0 0 -0.0824683659313232 0.0242957763058612 -0.0346999948558583 0.074983522789387 -0.0206914099820135 0.011242537947803 0.0386717574437886 0.00732537546283731 0.00634088916784132 -0.0513402964127627 0.00694638020052743 -0.00506849979714644 -0.0863302263084113 0.105043581687416 0.012587930670197 0.0136029022305298 0.079016678304365 0.162399810505573 -0.0862534715287058 -0.0380585927279837 -0.106005933308987 0.0660192354457026 -0.0875471226202759 -0.101898873982868 -0.0595148038648411 -0.0377051567525061 -0.0213149196080231 -0.0836757761066419 0.053483366093073 -0.00370872188035365 0.0769364581912918 -0.0587142276455696 0.0283244074508035 0.0591704735532575 0.113959631388042 -0.163668717809658 0.0495743279538413 -0.0532265404462005 0.11869396133829 -0.0132091408937712 -0.00786957890258747 0.0220592951946307 0.0122937027653716 0.0391427881775004 -0.00177856659118388 -0.0279914935071079 -0.0589975528363693 -0.0544821760540017 0.0204224304394038 0.00769087826245745 0.0340783241629215 -0.187605058652011 -0.0411964714736479 -0.0839033091138229 0.398691334989793 0.191139542561938 0.0119467076716637 0.054154631900021 -0.0495889054438874 -0.0720597143136833 -0.0651657526346436 0.024479432728281 -0.0163194707841324 -0.101305205386664 0.0543360945509224 0.0630835890613294 0.0412749298575404 -0.052970745539664 -0.0826846623200544 -0.0121883744520196 -0.0431636417336251 0.0338606661674585 0.200184647181274 0.0945054640084116 0.0742168722855979 0.171846295930819 0.173303865037242 -0.0174910507599025
  35 1213.97860406676 ""  28.4718616482476 0 0 -0.00921326031128722 0.013104443082553 -0.00207383864428452 0.0129710596836143 -0.00567566777099687 -0.000410879662410721 0.00422945907316514 -0.00234988647072391 -0.00798743752678245 -0.010554495281395 0.000902408185640968 0.000749899325260344 -0.0889590005570794 0.0573797180732294 0.0128709324028762 -0.012884977285613 -0.0152581127853082 0.0456912515644479 -0.0118568743835566 -0.0036936105543137 -0.0202665273704714 0.00151650531126326 0.0221929527242628 0.00431344457420281 0.0133862370818596 -0.0110739312550345 -0.0127234503210788 -0.00315707171344396 0.000694679531145973 -0.00628219062481441 0.00772040179255916 -0.00548621772054826 -0.00448256058000519 0.0130117318690501 0.0254649768430295 -0.0347330733257432 0.00494501452362864 -0.0133187312714972 0.0231198112789092 0.00660909020236097 0.0367600001799078 -0.016357770331593 0.0173669966803222 0.0454259323874598 -0.0155929408477906 0.0335923031829225 -0.0654536512487398 0.0434208515738176 -0.00704413818172887 0.00959542831191359 -0.00314648423920835 -0.367999676307052 -0.396815733212653 0.0470159276378529 -0.460716476501278 -0.417779358377083 -0.0667093813696912 0.0451974533147094 -0.230252255647743 -0.0213826238038886 0.00118858712876572 0.0144776819310477 0.0561680985268434 0.0120084993456683 -0.0135478074656504 -0.00741257275638819 -0.0126820722526427 -0.011792836212455 0.0387732075126577 -0.00215715495120233 0.0123940392437849 -0.000633575084619724 0.118960338694294 0.126693406611373 0.0323363336482923 0.130436697959471 0.135146531884798 0.000968193420156412
  36 1235.64588302632 ""  96.3622025817963 0 0 -0.00116859991525739 0.000392878547489177 -0.00765315764146099 0.00371859411806984 0.000482161980735727 0.000625903523143614 0.00255568608948262 -0.00100402555485898 0.00137131897716119 -0.00217403867054226 -0.00179558024537909 0.00129072399044954 -0.0308395774911297 0.0157898028440053 -0.00329364734066429 -0.00300538318012798 0.000569845029479262 0.0131959058101838 0.00169967785912358 0.00667829409004949 -0.0040292331257941 0.00495675902700307 0.0123396208113097 -0.00366830907768858 -0.00565776207264 0.000355490229427649 0.0010225803006426 -0.0102294211880236 0.0053646535232042 -0.00662775517658861 -0.00504986966966138 0.00124660920600972 -0.00402878456348657 0.00435727551348898 0.0115006080909224 -0.00774933947007551 -0.000351314564523087 -0.000513066414972647 0.00259570785402444 0.0872357306691298 0.00249736266927103 0.0451180575309279 -0.017133293981441 -0.097845411143372 0.0305213582758713 -0.0386838925567021 0.130183120240541 -0.0787726467615792 0.0114779438902601 -0.0191055528237014 0.0037572004413435 -0.217051321613886 -0.258280607280834 0.0184019265588557 0.0385745766887878 -0.265269369394868 -0.0212179572107565 -0.148968085399578 0.352502088002231 0.0326918684048834 -0.0137658034554419 -0.0160530364593182 -0.0734372611962084 -0.0230422654186904 0.0505065398457144 0.0207878504374138 0.018979652986498 0.0326830273669802 -0.0613950287786915 -0.0210793992738115 0.00325626212204607 -0.000124407179729498 0.109665627449756 0.108676746515024 0.0303514550883778 0.0948587155514491 0.12013502095213 -0.0083086185607468
  37 1265.8235690571 ""  11.981586838913 0 0 0.0359153207048418 0.0158954383841864 0.111971823307727 -0.00776354311321605 -0.0346059165491232 -0.0162525798428715 -0.0285628480415144 0.0147294540252888 -0.0811375662346912 -0.00520380626262035 0.0223448009737804 0.00404742889270197 -0.243500211166089 0.205006441699743 0.20534898379015 -0.0390893987370902 -0.0421676695896142 0.0497956396796831 0.0327669213687468 0.0379115050679891 -0.0237443985917088 -0.107944588858531 0.0336384563435594 0.169027365301318 0.204472169012083 -0.111594054352532 -0.12467076337713 0.112967555780876 -0.0589283640755065 0.106430949175254 0.0333100478660232 0.0134117333503364 -0.0260025452700313 0.00263733182119317 -0.0403912261436848 -0.0342480803977502 -0.0205311772891906 -0.0528685671127082 0.0327687249433473 -0.00293891283896752 -0.00887709256324292 -0.0049623035563061 0.00148722590021487 0.00214539143798171 0.00201099798559194 -0.00460904303798456 -0.00447815893788407 -0.0119168538768597 -0.000934907414318357 0.00538621524427687 0.00683681247631552 -0.0249603396955217 -0.028049961041848 -0.0108334135890277 0.103902463115874 0.0685300012097778 -0.00210939645644391 0.00723131122103215 0.0222690353166304 -0.0101068874557737 0.0177295566994132 -0.00718690823113154 -0.00914197834742778 -0.00746862004023273 0.000338361868310385 0.00584545617095308 0.00552120081818546 -0.0340504762815088 -0.0186608026602022 0.00336339411493925 -0.0191775484619426 -0.0414886046148095 -0.380071761957091 -0.0355737992706625 -0.0375012397573973 0.400551384881982 0.138347752609488 0.170102500011639
  38 1299.82284371604 ""  12.9485054523626 0 0 0.000243148030557724 0.000647361715337855 -0.002453322117216 -0.000336748407561553 0.00085490698204104 -0.00059840316813227 -0.000393700408624497 -0.000118959096375886 0.0011207508563659 -0.000122470207194159 -0.000372959559793905 0.000596887712575087 -0.02187039856111 -0.00721688496320953 -0.010634864790572 -0.00163391873251472 -0.00407929390795122 -0.000342140756326838 0.00113479815183115 0.00301663257410731 -0.000839468080102607 0.000932923026345039 -0.00332439256519942 -0.00369608960405161 -0.00224479987956211 0.00172482004764172 0.0016991190646127 0.000617437269148189 0.000179879039727275 -0.00190392731208149 -0.000834550785874712 0.000456813464914833 -0.000962029945559482 0.000676870711965409 0.000926612523790994 -0.000523436742223309 -0.000591260792594641 0.000123029680375102 -6.64001398643152e-05 -0.00307724832741433 0.00147388836082627 -0.0362853345378217 0.0242804701822052 0.00842001767693455 0.0230392604333409 -0.100013598392117 -0.0756659442173771 0.00406107934906326 0.0279356451343268 0.027077570867053 -0.00981964123821522 0.113609728451188 -0.0448610854900572 0.0766356625035283 -0.136087936028708 -0.0521026013176876 -0.0249311495860843 0.574635006232601 0.572819138807482 0.117442045064636 -0.0784456412607939 0.051858242895275 0.0125013506074809 -0.0522845791243961 -0.111461059189896 -0.0333997861011695 0.0256864945319048 -0.088913933161552 0.00343547928264891 0.006141245510518 0.007221931335215 0.00153121016314889 0.00938452418833232 -0.00610099541817396 -0.00337370459856147 -0.00124144661801759 0.00193327904507671 -0.00147139757862275
  39 1312.63836394564 ""  1.42949607494304 0 0 0.0342401497940022 0.00268511737593836 0.00715272748699933 0.0285562008996293 -0.00554665536942521 -0.012380244010538 -0.0160430702994136 -0.019534004238174 0.0175463629356818 -0.0722491172927802 0.028949142722425 0.013133810407639 0.253820204864022 -0.194365973831339 -0.088290945253033 -0.181596444284432 -0.495698777946534 0.24122287800667 0.137734438927825 0.472688398408332 -0.238102494154855 0.00124447963243439 0.0495361350272968 -0.00965019972921881 -0.00368568747092303 0.0791177808434534 0.0640730291542065 0.0366523818021657 -0.0330064232278731 -0.035519409508273 0.122600309002765 -0.04732575283773 -0.0147950333545576 0.0428261693198742 0.0508290688319113 -0.189417172929 0.035949087093929 -0.101946293249625 0.186470630276195 0.000274384430740181 -0.00159662135419348 0.0019858878442263 0.000486682190771551 0.000140247460524095 0.000500949774791181 0.000834044364720192 -0.000233555336363532 -0.000999514367890644 -0.000351363484065929 0.000149374676202853 -0.00116276689354936 0.00247066951442026 0.00315857429421063 -0.000589423177354944 -0.00709324495683115 -0.0118966872182507 -7.13243166945815e-05 -0.0185481185951545 0.014317819131132 0.00484819154843125 0.000670650598902054 0.000537425985783326 0.00227384127543979 0.00252620667156069 -0.000863028011182602 -0.00178206909354543 -0.000894505491963182 0.000880626146546853 0.00127387664757116 -0.00483389549912505 0.0143285614092383 -0.0159661351149533 -0.0600183977320269 -0.0201690285029357 -0.0261796876004845 -0.0106580460572793 -0.0251253205684232 0.0171638113688644
  40 1356.20243411945 ""  3.33581956611482 0 0 0.0144636824832514 0.112861071438166 0.0215163049455244 -0.0367761596953624 -0.100592743589744 -0.00543449145058817 -0.00988962693532019 -0.0421915104717798 0.0132238215923876 0.0232987231358045 0.0338902131765557 0.0306025483112909 -0.160433003196708 -0.382906366725652 -0.285425103517179 0.114020898073635 0.353104969542493 -0.159007516656042 0.0753008217647961 0.241164267209748 -0.139919109699766 0.029981921468345 0.103816133675986 -0.0654821367784829 0.0309100697496199 0.0787793523874328 0.0659471304773955 0.0315701867032939 -0.0429639314388654 -0.0970458579762429 0.00760622768455064 0.0762503267414433 -0.0904797406796467 0.0116148626796133 -0.131148635948132 -0.0249208446804413 -0.108021907362987 -0.079072813258672 -0.0286183467494821 0.00204878421266795 -0.00179502898690717 -0.00343312217181398 -0.000397319514881043 -0.00175066483726913 -0.0015772243147546 -0.00954729182975615 0.00964092038285944 0.00165896124961414 -0.00132556144454411 0.00313709762570996 0.010489081015279 0.00604399259852615 0.00527100905631006 -0.00540396306955497 0.00770285724567039 0.0295627408449435 0.00503676905763997 0.0644182664001327 -0.0697750976349656 -0.0312991502043009 0.0227923282872334 -0.0136587723438046 -0.0333488934747579 0.00625154083558211 -0.0154199736701875 0.00212342617500058 0.00924100411035378 -0.0284619947329722 -0.0335615987343193 -0.00293450510714961 -0.0292418799194327 0.00832675310111992 0.0360637976455473 0.0598308138500802 0.0353096151311902 0.0730926372052309 0.0717018940763545 -0.0216513454476297
  41 1371.55722593475 ""  2.94276707102765 0 0 -0.00364722088159957 -0.0112179275157419 -0.000526806586319105 0.00519869354636933 0.0147076137588206 -0.00168134565901676 0.000880306561854651 0.00446169829511092 0.00198496018938047 -0.00262325856219113 -0.00404980734187759 -0.00454528751639963 0.0455920630978529 0.0157388755627841 0.0195406207603968 -0.0172096184435851 -0.0499765047224378 0.0221613076943422 -0.013425814337401 -0.0422677202439633 0.0207696472499879 0.000862819696280147 -0.0194929324253667 -0.00265970144257532 -0.00600556752133886 -0.0132352449664444 -0.0063410538933999 0.0032608285749527 0.00309757663199308 -0.000762529230377322 -0.00154908223788079 -0.0109632763474379 0.0160153962223163 -0.00442308641775143 0.0138605110507985 0.00780741278657264 0.0146827671766639 0.00594053314532947 0.00638547726795167 0.00810053134965154 0.00695245708584908 -0.0127538487450816 0.00056371231328997 -0.0163107932753285 -0.00503121893086332 -0.0437189183602021 0.0582534012315934 0.00394582790658027 -0.0351941874274201 0.0527368604032658 0.0897314038688135 0.0866587475333788 -0.0638205311788347 0.0955072609994666 0.0393141065854476 -0.0655497445160543 -0.0334422604242614 0.272889702906297 -0.302818345158037 -0.149455956073733 0.249526251712636 -0.124238183756786 -0.385078623353661 0.178020352734427 -0.305729625184489 -0.0603728200247312 0.0701861267736899 -0.265691359325184 -0.337401540116057 -0.00466963531148139 0.00443695781429544 -0.00254153871126523 0.00173592405457822 -0.0120485633301788 -0.00791588664287878 -0.0187483925411262 -0.0163691431211123 0.00364198385423369
  42 1385.29466251521 ""  50.6834621823963 0 0 0.00544226011265899 -0.00954283160254928 -0.000527838956500239 0.000557538907711683 0.00584316783957691 5.09138449906372e-05 -0.00278066945985796 0.00458233935102242 -0.000999943197482691 -0.0023922748911738 -0.00122600853583926 -0.00156947738918986 -0.00587808423263361 0.0270659446406629 0.0197876744506155 -0.0122621706552206 -0.0334534089590243 0.0140610147538715 0.00470546219008559 0.00273586529596856 0.00598793451247849 -0.00510213762680545 -0.0180205078220259 0.00275403813378045 0.0044129914711177 -0.00593710134979891 -0.00510333740346674 0.0136631048107223 -0.00298998119144826 0.00902005720740332 0.00242789059483312 -0.00522365531757592 0.00515753144856135 -0.000857789754986646 0.00643280072846321 -0.000869095597395022 0.00661352796759311 0.00351778533396577 0.00417326662179412 0.03161421105886 -0.00674163983012848 -0.0186520400052335 0.00266317844820292 -0.0138271794157774 -0.0085566092418682 -0.0888906337234673 0.0897204066850085 0.0281849031550849 0.0602681791428604 -0.0675769616465132 -0.0133482229833134 0.114250838926578 -0.0248812345161894 0.0544680055865538 -0.0275646371705368 0.00996143993772727 -0.0017883540566731 0.402321191352731 -0.428172814875858 -0.191966460207546 -0.255740600682338 0.0534727225178067 0.0975802076847897 -0.234966946008214 0.238319929287094 0.116127507591853 0.0121883584426321 0.218242606063647 0.117055398049902 -0.00848156211290367 -0.00202411973029373 -0.00208393056049561 -0.00695040488865743 0.00609337841715768 0.000632319543945128 0.0188510767419392 0.0211087823862271 -0.000622096849674903
  43 1397.06334165643 ""  4.33440450706909 0 0 -0.00243824142085825 0.0526790760112299 0.0559505868369197 0.0276721006936546 0.0792871656453668 -0.0561847671760034 -0.0193180711235126 0.00238497563442141 0.0251112000462433 0.00458004799830632 0.00851707512679072 -0.0426422128978251 -0.147316795936378 -0.42215111903485 -0.231405171570317 -0.102529868455351 -0.241234403805679 0.0902777755051931 -0.133366223049027 -0.398239750931019 0.124892067726022 0.0401583180126501 -0.0606503321501703 -0.137665885168446 0.0931566619395403 -0.0973681397225238 -0.0244573289568765 0.133413546355992 -0.0469866046927508 -0.130123782360089 -0.0223084350457585 -0.0810193527499969 0.23503856898198 -0.114063498969617 -0.0819236566882679 0.165230193491506 0.0546781353674022 -0.156724039317942 0.112942512246604 -0.00149908339488288 -0.00151777564517341 0.000808638649666442 0.000242291628701272 0.00125866091163324 8.84844861587034e-05 0.000990165900864061 -0.00252291363753907 -0.00209071498185257 0.00128981714847876 -0.00169767328624093 -0.00320491007839808 -0.0120155357752264 -0.00597571490950995 -0.00340922416081663 0.0229088970548766 0.00973882217546683 0.00050957498855802 -0.0116794625582384 0.00802589832897094 0.00242696772359849 -0.0028730315566767 0.00310288249366885 0.0205034395908209 -0.00926697780996525 0.0189195851913164 0.00492802452302188 -0.00217850262314533 0.00147487981585567 0.0124569728031932 0.00157758818087181 -0.0122454045376652 -0.000447761209893313 -0.0220395170400348 0.02560309343914 0.0128669042342227 0.0752872220321601 0.0427914481055635 0.0147583188512876
  44 1418.86713418779 ""  6.20932274465704 0 0 -0.0911218294522361 0.0229368832600168 0.0306864788811434 0.00361178726029626 -0.0309849805765484 0.0128529510819004 -0.0117181969139565 0.0147874103505481 0.0399369380152481 0.0122527050117433 0.00409352552138847 -0.00415963365996456 0.686861768500951 -0.0139311808435168 0.0798463586480225 0.0550439163381161 0.205872779151761 -0.00976228995178502 -0.00535495994272502 -0.0424726478580657 0.0225155668716085 0.0591815360062773 -0.134313485798684 -0.18262100054428 0.0671133415335074 -0.184083058039456 -0.0578297347522693 0.151943905299428 -0.0354605145201228 -0.208953272553467 -0.0305220168784276 0.0138991134530952 0.0214492507629592 0.00631507245009946 -0.0104555784001649 -0.00175837014274038 -0.0326765014135615 -0.0162355440656898 -0.0338111944127657 -0.00523342955387883 0.0142462259224843 -0.00501193470616076 -0.00026438582429215 -0.000750544534768923 0.00089580737963995 0.00250893229720891 -0.00175053908720781 -1.92985916622298e-05 0.000914243745490715 -0.00322251180365407 -0.00495836800304183 0.0164194928319055 -0.0690307705414655 0.0721499493025017 0.0287026515801823 -0.092451598802664 -0.0414402393280364 -0.00112785752792614 0.0137279326472897 0.00339672850049253 -0.00138742550701513 0.00351851109387075 0.035850391468513 -0.00640509886596775 0.0342924948701129 0.00715890702572333 -0.0028480621406575 0.00216507311430797 0.0139041053388467 0.00657913946422496 0.00844900321888625 -0.0444935274881003 -0.195905716667003 -0.0296657358374568 -0.0524197617015925 0.174586243744674 0.00974362734203652 0.110849851896879
  45 1433.20097577281 ""  10.066041552678 0 0 0.000972089234769293 0.0182978165415339 0.0263938752693695 0.0107194961934601 0.0347549017253318 -0.0271856051354096 -0.0183446161665506 0.00595213970258722 0.0112212585571308 -0.0157125801569082 -0.0776287176783633 0.0855172220080899 -0.0628437415464546 -0.168740206331197 -0.0879350446372504 -0.0417664010065427 -0.103915038551664 0.0225088553229496 -0.0593794042362593 -0.156730649647521 0.0362452672205576 0.0291132342037749 -0.0585887291503008 -0.120852057102293 0.112132531839726 -0.0372760409127261 -0.00691581264777515 0.0978996154566311 -0.0393153764696395 -0.0143361335163392 -0.0165268246342877 0.117078239227481 -0.446324611976435 0.23738327950563 0.295019305457731 -0.265997611304783 -0.0366568279926918 0.413943998381822 -0.236499005359611 0.00214604543310216 -0.00282123710742854 0.000725174165854746 5.43455256453174e-05 3.43256742980546e-05 3.67176193610152e-05 -0.000528023956021122 -0.000101713826463812 -0.00120419176762768 0.000216791548869474 0.000377250672204548 0.000113148027091422 -0.0189004549276327 0.00814600651450734 -0.022496319175906 -0.00528484073273108 0.0249259385464934 0.00931359610114914 -3.62092721374585e-05 -0.0013575104033744 -0.00222484187483533 0.00406164048753559 -0.00111664853869966 0.00127770836583614 -0.00448558796976457 0.00235250027707362 0.00168556746825571 1.46279896305868e-05 -0.00563502531329183 0.00221664931033597 0.0020331944483881 -0.00283090073257932 -0.000899374063754468 -0.0439350785001774 -0.00906662320442411 -0.00221836797968756 0.024554715560155 0.0111269370103666 0.00640046772088885
  46 1437.63562933963 ""  19.3779855597753 0 0 0.0544058892041012 -0.0351410624536055 -0.0444206905276167 -0.013610613965658 -0.0155417534808881 0.0265206373077994 -0.0660939702479296 0.0645806523952269 0.056299693291503 -0.000124620842588098 0.0125547196349167 -0.00200975925658724 -0.282331153444278 0.167107315444739 0.0405698396476242 0.0396812605274082 -0.0345988358199639 -0.0916228680077197 0.00603426788989248 0.193816366723853 -0.104274131558989 0.0566518077520844 -0.231776374385107 -0.323338729120219 0.276197959977394 -0.277066969552731 -0.102486628550197 0.318982269580141 -0.0712238198305629 -0.180354774578536 -0.0010270539933853 0.00264106577742029 0.0268768781242057 -0.00654134478309489 -0.0262598878642211 -0.0076719375996443 -0.0177330695397061 -0.0420475151242647 0.0143008191309553 -0.0296592322983781 0.0151261989784468 -0.00561691185116135 0.000666000608042316 0.00248001185772865 -0.000480599247246784 0.0102581568342884 -0.0036421361480457 0.000963790617453294 -0.00195604809999416 -0.00302937341153925 -0.0013017919754293 0.0785720470305981 -0.072081970397911 0.139032760932994 0.149257966128025 -0.103361958646399 -0.0638837507302492 -0.0274261867093907 0.00706350373772468 0.0104106785241547 -0.0156957267972231 0.00629212083892201 0.0122207172050653 0.0275929340192478 0.00908291993956678 -0.00360611244050582 -0.000369832885083033 0.0269191508090722 -0.014032966674036 -0.00428401154019642 0.00434345597124031 0.0226830414629548 0.12259912547887 -0.0232834619165973 0.0118721126684058 -0.118484948375048 -0.0465653284593062 -0.0339345167231566
  47 1443.84993505067 ""  2.20941625262673 0 0 -0.00117405293915644 0.0143902866148199 0.00980839533981948 0.00285676262266269 0.00638526371736232 -0.00980208677775992 0.0223293295221315 -0.0212457277628897 -0.0223400115787673 -0.00216683149756418 -0.00650690759512697 0.00615047913951681 -0.0233457961020973 -0.068056382144242 -0.0392244593514525 -0.0146601743560192 -0.0115939434104719 0.0200840727242838 -0.00479186442299349 -0.0491962020082432 0.0206994412273628 -0.0324160569503566 0.0741535068039555 0.141434366649558 -0.118825647524339 0.103846820370759 0.036851490765253 -0.107941978213754 0.0243282972539117 0.072560463995398 0.00931724496196993 0.0030001605607429 -0.0347649765748803 0.0126613852114685 0.0151729792928936 -0.0128697666545593 0.0054942641101031 0.0354853467637549 -0.0127049071226454 -0.0822508430950954 0.0477991047456427 -0.0236018767241734 0.0018089770481269 0.0057236445204472 -0.000508792410867075 0.0185402515337654 -0.00445091560905448 0.00435489237111161 -0.00743648318445819 -0.0146050502126703 -0.0128309926307074 0.300337561363598 -0.230864152551179 0.459508395970559 0.436871254137553 -0.350289356540389 -0.209647733495361 -0.0420017392926137 0.0110168681862363 0.0179756852314486 0.00251469572392616 0.0110545811370868 0.136800593662318 0.0846808052756735 0.128175446853724 0.0103366356788673 -0.00226505638714772 0.0334665264787787 -0.0348120943024328 0.00419882094161901 -0.00494425346780479 0.000587652500935672 -0.00538014444061322 -0.00190443351596722 0.00215903028581136 -0.000269535833366777 -0.00910194103716507 0.000161467170425768
  48 1471.45936200593 ""  0.817861510669989 0 0 0.00239898953683837 -0.0059263136507008 -0.00418212554847897 -0.000659416711898136 0.000317618243667355 0.00209733298626734 -0.00218062313338433 0.00296714581590974 0.00258319574553426 -9.19086562432393e-05 0.000446782774405935 -0.00111146399296341 -0.00794033484678974 0.0170777358012 0.00792766226168002 0.0021991950398816 -0.00637207251947778 -0.00608181907510604 -0.00123489537606324 0.0108378123261057 -0.00568729985871215 0.00386270943317726 -0.00759831483180144 -0.0158070725752532 0.0131552837077656 -0.00961162470746109 -0.00329995840150206 0.00811679977619763 -0.000584278986657193 -0.00356357795741386 -0.00134666424300517 -8.76264280452991e-05 0.00247221674560204 -0.00301273510756413 0.00133250484589454 0.00485956018149297 0.0032221369394008 -0.00370992810817572 0.00469049528073144 0.0214664519903003 -0.00860014289856737 0.00485371513453364 0.00392054454689193 -0.00276029294340094 0.00175639645062082 -0.0420424978244994 0.00870938557791662 -0.00916746895871093 -0.0392379208784629 -0.00703312509036908 -0.0252190980419959 -0.0377508776024511 0.0303425828149495 -0.0689478923215366 -0.0587166734222762 0.0534973786647053 0.0348289100213142 0.102855149444366 -0.0201747271804508 -0.0368960957375536 0.403854648171908 -0.0579923520917571 0.516423626684444 0.249379640371944 0.484797533364044 0.0705802079513671 0.0254839038000883 -0.36562138171358 -0.188195597457287 -0.0018787228375777 0.00239599351415774 0.00202674184224525 0.0074173260238283 0.00247603796338222 0.00195244882426129 -0.0271223603098692 -0.00951800603639642 -0.0123491441220556
  49 1496.67868883744 ""  0.864296388256157 0 0 -0.011486339657149 0.0176177727181039 0.00996591525986604 0.0117680238907294 0.000976273933803163 0.0544110750357834 -0.00114660798019925 0.00214145189070816 -0.0226979914512913 -0.00760177246943688 -0.00813771104067824 -0.014747595124905 0.0715236633414998 -0.0361007590937339 -0.0125450492317002 0.210533296325317 -0.189977093732802 -0.451656261702979 -0.425993800646931 0.00920506101281857 -0.340423946057787 -0.0342838848943319 -0.203256428080174 0.0496381629127214 -0.066086800477261 0.174938382988392 0.0663223139428381 0.16643817454385 -0.0860208095446011 0.186265909485315 0.0384516867525765 0.0306506824495652 -0.155586013101934 -0.100268004838006 0.108385820287339 0.225264486586243 0.230473389505048 0.0506956341849828 0.17554586171117 0.00144286685260615 0.00109640358958041 2.81680333998321e-05 -0.000160253135220506 -0.000588137052693691 0.000212636488485375 0.000487492846068425 0.00112935878427476 -0.00153735074503233 0.0017910605196259 0.0032359601679199 -0.00208796584151213 -0.0137454782023382 -0.0131561497732934 -0.000523025391938145 -0.000836064216943531 -0.00661291756849925 -0.00214537966589934 7.54456696004175e-05 -0.00137005122293496 -0.00265663874078938 0.0259146615398403 -0.00692904254717966 -0.00798977742368309 -0.0457835344379057 -0.00605956389599412 0.0042279243812305 -0.00526615352959894 -0.0320096917248901 0.0414412612879638 0.000294563699313226 -0.00291093118091832 -0.00427806011988215 -0.0341314245320691 0.0151835705310455 0.00123618046143018 0.0379365787981192 0.0271815227800399 0.00181318220177273
  50 1498.59101267045 ""  4.58492966510093 0 0 -0.00258594874887441 0.00301600145540819 0.00281150635191673 0.00119450288592884 -0.000294516679841591 0.00299976221926921 0.000212454589653933 0.00171667139580168 -0.00265008083134183 0.000583334004205899 -0.000930965369950215 -0.0009220265883166 0.0153542903498255 -0.00727511847923029 -0.00146209396782003 0.0130294628745236 -0.0107338530615212 -0.0271980117228463 -0.0276650275553596 -0.00217804644442274 -0.0210318215634876 -0.00926833515735929 -0.0372526707517438 0.018184673931346 -0.0241654704038007 0.0121991968188681 0.00318209662528377 0.0323904921362571 -0.0133160975312746 0.01068812671683 -0.0102587564920289 0.00702039973277275 -0.0083860029299646 -0.00340076217980897 0.0159444754437684 0.0137102339964802 0.00949384520112221 -0.00485381518853868 0.0105149538233482 0.0073312272283576 -0.00672018131593856 0.000634332144237775 0.00262952140404648 0.00483231743931847 -0.00168945691016238 -0.0101614130056493 -0.019486782937068 0.0135737177479693 -0.0162864212520952 -0.0387287693311505 0.0299538927550093 -0.0291072990975643 0.0301397865128934 -0.0521110342800024 -0.064806719233749 0.0449236977324987 0.0278137846525527 0.00479602061272443 0.0385877856177541 0.0306302870508564 -0.372568263605441 0.102440495041151 0.0718434103887272 0.556549959640934 0.0447993514828741 -0.0557098129682201 0.070575566784687 0.42069812461854 -0.524119990733153 0.00330875828892354 -0.00265940681575583 -0.00119083677595736 -0.0313558118224289 0.0253832042478485 0.0085460198441395 0.0174119024218155 0.02515056476373 -0.0142260021106916
  51 1504.57792869224 ""  3.78861499989989 0 0 -0.0236394923658067 -0.018449143365613 0.000915814430762058 -0.00253605742227048 0.00436478309061416 0.000605281737450682 -0.0258265164378433 -0.0339646784541246 0.000230387387480088 -0.0180058785971891 0.00538235558838783 -0.00839497212130734 0.0482730809070378 0.032717498495311 0.0390820874573334 0.011248821750791 0.0334479194577386 -0.0201659739068114 -0.0135942972247696 -0.0360262402494607 0.0207319967566563 0.15264573520115 0.318417542817165 -0.413192941115946 0.54364671912554 0.176300445074542 0.104636024253066 -0.256758949606948 0.0480177340851564 0.270752666538888 0.241525188775652 -0.0904194283329776 -0.053816459133963 -0.0925801342692849 -0.152038323626074 0.0912895703621667 0.156989012712661 0.153451605639741 0.0583505239536838 -0.000845161902384204 0.00163719635592641 -0.00124066800281991 -1.78436022197737e-05 0.000291898301463509 -0.000160713583618658 -0.000460118681785448 -0.000161660548731111 0.00131538988486261 -0.000753762585014746 -0.00238823790171132 0.000773856567782387 0.0202213448126819 -0.00635875392962501 0.0193602966184106 0.00972913035230626 -0.0143969478534447 -0.00647056505113257 -0.000528232186958043 0.00140591985278028 0.00266914259200511 -0.0192629499066511 0.00473183602648196 0.00458700328581693 0.0254694358945362 0.00349505618447135 -0.00253297994316427 0.00259204753745531 0.0228268707867082 -0.0220900539038013 -0.00216518985037546 0.00508055859053285 -0.00436621482959931 0.0265433638291037 -0.0308289300881278 -0.0151244638471642 0.0322970592268708 -0.0210752286596476 0.0541494864688844
  52 1513.41402516277 ""  8.57921491634663 0 0 -0.0098942217965251 0.0033139424882192 -0.00721928613464818 0.00202628056587873 0.0251880801431974 0.0149368497606109 -0.00257889254776118 0.00987062568970348 -0.0167992631013787 -0.0119473892561354 0.0316593009754217 0.0248723791935835 0.0351391193656304 -0.0100140034274155 -0.0127408286453592 0.0262896205560257 -0.0453281647361276 -0.0663399971508748 -0.0866653788366997 -0.0619211248669451 -0.000287532728164968 -0.037119142612439 -0.241066860768202 0.0435742886549313 -0.0827588020385974 0.150115757056217 0.0556580985808966 0.190604596371567 -0.0881211307408839 0.16801142104391 0.366094331649155 -0.214169279216789 0.217449822654586 0.0544302294606909 -0.517321388433123 -0.326976480416963 -0.221532685989673 0.182389307355552 -0.281482504938535 0.0020675577354071 0.000801653644993047 0.00136018234816928 -4.28459390279506e-05 -0.000217302722712297 5.12564758084498e-05 -7.97173686350099e-05 -0.000498159565643445 -0.000735029436540942 -0.000102506042910375 0.00061491664161603 -4.13910737693937e-06 -0.0156637211567093 -0.00549388162016191 -0.00621134288434602 -0.00944683766014007 -0.00527344480515738 0.00181902570545677 -0.000958961245946232 0.00211969781063606 0.000213227354538463 0.00452712602469889 -0.000689474099188143 0.000927488142314054 -0.00157249364416815 0.000498738275689323 0.000316778434575377 8.68634696782829e-05 -0.00574494598735046 0.000863061187743977 0.000652798621792521 -0.00127950903425723 0.00078837223082996 0.01733222631205 0.0272674581402339 0.0103012616308067 -0.00298048219864309 0.00918565682708024 -0.0122744072049719
  53 1514.8384420049 ""  10.9191796687234 0 0 -0.00394418153221138 0.0125553220642253 -0.0160108634620812 -0.0237143217843961 -0.0278034650762015 -0.0412167197532658 -0.0112188828294977 0.0190377155306954 -0.014571158109697 -0.0215940574049288 -0.00858552119557249 -0.016880436012361 0.00148394015254912 -0.0196791452860088 -0.0405777364470567 -0.129690189849772 0.231817628927322 0.280498447216225 0.320745359512201 0.0232932222619945 0.230706721819455 -0.0438937337247982 -0.353402388838405 0.0225733815365154 -0.0898645190330547 0.177110599497433 0.0690543561729425 0.30061031197071 -0.13009770372239 0.198242697931966 0.183086191768994 -0.0289623831713317 -0.198295931053672 -0.13981894688154 0.0128580817870004 0.244084434933933 0.302708145113054 0.156771501317377 0.185319712464354 -0.000216800626413023 0.0016595481320518 0.00122423184596988 -9.96419521030506e-05 -0.000138649872301566 1.36188132795465e-05 0.00138543511023023 -0.00112117127142708 -0.000941829966216158 -6.77368015483838e-05 0.00106738482568007 -0.000181587128457162 -0.0174110753404376 -0.00590107125392655 -0.00435085873620043 -0.00253607249398938 -0.00428429389809313 0.000346151430110848 -0.00329444716339952 0.00283761450297968 0.00142010309916432 0.00689763647521438 -0.00123535994983501 -0.000761153136856559 -0.00539840680074666 -0.00140317893591453 0.000298699967272662 -0.000580254273527932 -0.00806304487624961 0.0050053556377531 0.000457768088100779 -0.000351810887834383 0.00442040040753989 0.0404652775552874 0.00447037143534529 0.00465393187562381 -0.02137329849029 -0.0110567820353877 -0.00516565828661173
  54 1523.02766489859 ""  2.29187775603981 0 0 -0.0180643301447655 -0.00343323193926774 -0.0117060382591565 0.0151321562552815 0.00154262027635248 -0.00511690057895524 -0.0207731291019039 -0.00410814660041112 -0.0269057250840751 0.0348237801630625 -0.00184090566944764 0.000177510322790769 0.0394258535136256 0.00210434268755977 -0.00615594314700566 -0.0196556657587149 0.0139137045060089 0.0755368920481715 0.0359977400725223 -0.00965640763022187 0.0214096380585097 0.0265227920682382 -0.181853033996517 -0.162052869136396 0.187073353014211 0.359774673767413 0.158614345208028 0.149636322559412 -0.109146335293721 0.425065059036107 -0.413385413849542 0.128781735562016 0.173020723945338 0.123615990883506 0.212958508983985 -0.113325594981406 -0.26930949111332 -0.332933372115484 -0.0730126538603049 -0.0016086194238122 0.00198407061341964 -0.000147311069351172 1.97865096534942e-05 -0.000132743230598051 4.10678744677745e-07 0.000906087316575084 0.000116756658411889 -0.000452593312327118 7.40410595892814e-05 0.000551303172779598 -0.000427594994617969 -0.0019850027485766 -0.0104972910956574 0.00920205291893286 0.00943553657348824 -0.010451500046867 -0.0048943135095896 -0.00204729636778585 0.000172422597357565 0.000169164201502252 0.00600884952831348 -0.00138826170168596 -0.000439387236444317 -0.00657086163598525 -4.37529445029109e-05 0.000684763466680113 -0.000892328274462844 -0.00637929038676132 0.00652761888646479 0.00147181215802935 0.00180714565455742 0.00173995391301041 0.003855226605081 -0.00778970323358567 -0.00178247565669268 -0.0133919726734311 -0.0088017504335585 -0.00195868316332712
  55 1657.18542662687 ""  21.3426634779969 0 0 0.00607449356357397 0.0216536992764152 0.00133256105071577 0.00100238317877496 -0.00181441170057714 0.0012715864867862 0.00343637458344073 -0.00261469523517327 -0.00436695033784293 0.00121957708264893 -0.00107802628526668 0.00143953267006181 -0.0424489646660606 -0.012019898947384 -0.0221293313270908 0.00836193057319898 -0.00298892030013223 -0.0135106968916594 -0.0191361351644712 -0.0122610167549062 -0.00688931757796736 -0.0170049209725424 -0.0131423398416615 0.0485348864003286 -0.050362890314142 0.0104422021100945 -0.00423905722448781 0.0143461052703796 -0.00711139682896378 -0.011127022024316 -0.0129770307778484 0.00425106713153337 0.00264788823391363 0.010598256226588 0.00706112614306971 -0.0119241825729921 -0.0139434138754572 -0.00432541583849194 -0.0114645462263165 0.00202923947346462 -0.000985675699487867 0.000800217579844309 -9.77901229649368e-05 0.000868516195537264 -0.00019977219157501 -0.000329285515710489 -0.000256282826512939 -3.66098927753365e-06 -0.000597907457232197 -0.00226365386747361 9.8393426303462e-05 -0.00365899269438794 0.00877434685195541 -0.0126800568398078 -0.00784691478928069 0.0110893221793558 0.00778444095555941 -0.0011126244808283 -0.00178033800560486 0.00266479075125927 -0.0142444703904487 -0.000182228829714798 0.00961164848018177 0.0192444669822362 0.010212987281449 0.00201324916758343 0.00197828614932312 0.017631611393735 -0.0174153582074903 -0.0534004503355438 0.0382744487874545 -0.0251202222268683 0.485798623460134 -0.425777239651531 -0.181012722706901 0.233102594463897 -0.285970117873028 0.564528189258617
  56 2699.11060817562 ""  232.119683451521 0 0 0.0001007377365673 -0.000462250125154277 0.000153750592147258 -0.000308354325816484 0.00015584223608052 -0.00012031493578065 -8.40268814153418e-05 -2.95731829338306e-05 3.71682234093786e-05 -1.95823082500537e-05 -3.30139822399877e-05 1.51760286233933e-05 0.00117072406747783 -0.0008951329735718 0.00227619702329887 0.00106809325954872 -0.00130205042883389 0.000793643062100607 0.000197600936175048 7.26409672886357e-05 -1.47483233101461e-05 0.000363639821002083 -0.000124869868728992 0.00053937196068214 -0.000246385600520292 0.000289845077635014 -0.00121834866026744 0.000431288505385307 0.000100015895826416 -0.00019725634310727 0.000111588067810316 0.000258339187167863 0.000223744864261674 -0.000607471115006801 0.000324878090597654 -0.000585683670991171 0.000273207142111379 -0.000200701748419166 -0.000361794136068785 0.00223023304639268 0.00213321260188879 0.00131020879514811 0.00071891634663562 0.00649884445751156 -4.38733509084234e-05 -0.0111152420974785 0.0162852716820194 -0.0725388550749752 0.000342329666747601 -0.0036399529890834 0.00100829613974939 0.00391161700867985 -0.00779402813240369 -0.0113328517555347 0.00383596507987226 0.00765326453606697 -0.0167340988034599 0.116525406393832 -0.292381672803679 0.906529210013845 0.0162443697655484 0.0327852079571911 -0.0111317465955047 -0.00440558190778569 0.00560775292303747 -0.0238524395836003 -0.0177256623525026 -0.00384990912170746 -0.00330359115633104 -0.00151743024332358 -0.00100112527477105 -0.000436019203242154 -0.00673942896623509 -0.00321489010531134 0.00130500971809906 0.00068694504441126 0.00186803868032496 -0.00109979955146542
  57 2953.61009424481 ""  70.7868863708149 0 0 -5.15084981304323e-05 0.000239582733467351 0.000115705419313542 -3.39580223231055e-05 9.74056371853947e-05 0.000295428710828137 -1.1969317834441e-05 9.84513664581646e-05 -6.21585387550137e-06 -0.000109546329535883 6.23113689674506e-05 -1.55878340148672e-05 -0.000186099792747375 -0.000243770133176799 -2.98980022421734e-05 -0.00144261725135928 0.000615844488994791 -0.000543850449333421 0.00263229752507733 -0.00197236411369246 -0.00280701604965577 4.2266175851909e-05 0.000297619916879286 0.000291829248411618 3.80823614292218e-05 0.000174830765331964 -0.000414976092210859 -0.000879663445760714 -0.00153694656743915 -0.000131176308744259 -0.000102775239420333 -0.000180048347927971 -0.000105966143999741 0.00148661169982893 -0.00038712414089549 0.000591385070270622 6.23964168127072e-05 -0.000132040411824887 -0.000247074209764727 -0.00074079459840239 -0.00148625075389311 -0.00025255245984603 0.000733598586803373 -0.0003218867408838 -0.000464880221917463 -0.00177264942771023 -0.000174748757091405 0.00383382394312367 -0.00979484763370777 -0.061886616256978 -0.0072392612371963 0.000836998259330208 0.00114456661342774 0.00243825556161252 0.000435101118478121 0.000811640850219733 -0.00136569525971232 0.000116806967599825 0.00703278652610576 -0.0312059134397868 0.271280024387263 0.861634185932528 -0.13700340699672 0.0370598905256244 -0.0874757092575504 0.252440346030897 -0.183557770048969 -0.0317643306290858 -0.0350236031824575 0.000507983462496653 0.000227696587655757 -0.000401652797280863 0.00125408321728837 -0.0005902747853229 -0.00172927935694287 0.00124074643576638 0.00523995042732221 0.00672409716336637
  58 3020.95785916876 ""  17.9919685499894 0 0 0.00104007857908985 0.00937066183300472 -0.0161443319943316 -0.00285607123654237 0.0233846731966774 0.0613472955365476 -0.00192405464895963 -0.00106686846530139 0.00456332978152825 -0.000199671572511077 -0.00528391955893484 -0.00703856928174271 -0.0141037876336328 -0.109239936334752 0.196532523855822 -0.432556995090394 0.082982000470509 -0.195625901114942 0.46863643902398 -0.359761995457426 -0.534104899383873 0.0335414132477364 -0.00349462195428859 0.012943948750105 0.00050354313497982 0.0338798510125634 -0.0714962506393796 -0.00848159902376958 -0.0198413112660528 2.98835124513928e-05 0.0190774957933627 0.0392202576459711 0.0172529817267863 0.0329901530494002 -0.00982659790150165 0.0155391943302411 -0.0514759591279693 0.0310265707223385 0.0525032100439615 0.000199519703674971 -9.15004738336984e-05 5.09975906716463e-05 1.73387143441548e-05 9.11844935077944e-06 -1.38921872887678e-05 -9.86824181580439e-05 1.11899023088171e-05 1.41227467060748e-05 4.21952153014594e-05 0.000260931207322171 7.02228863978331e-05 -0.000632003054669169 0.000375763835726433 0.000877763972750813 -0.000780395569134998 -8.26103124947995e-05 -0.00124572191861515 0.00028820608715862 -0.000128397909814719 0.000262326143528675 -0.00119069254150741 -0.00383392524652488 0.000662477752624319 -0.000250388720476557 0.000593539356624258 -0.00169021523836134 0.00103049017173125 5.86933798625455e-05 0.000140760848945714 -0.000375906542053997 -2.15709905761639e-06 0.000141126656885353 0.000362027466548746 0.00179100135767235 -0.0048182036646108 0.00319634624442602 -0.000378062970525594 0.000132538086184743
  59 3035.75692678246 ""  14.9802416495679 0 0 0.000406186369431258 0.00146870348533251 -0.00414914638509915 0.0121274555328311 -0.00645576569356699 -0.004352032216933 -0.00420073779863056 0.000359969390455296 0.0101983471454464 -0.0153778177303046 0.0259631217598699 -0.0404146987605729 -0.00346278308349598 -0.0235800882826161 0.0440608061550282 -0.0692728665660804 0.0119212370604853 -0.0375673577137074 -0.0777586581073537 0.0640525539781239 0.0918017587053559 0.0741570674158271 -0.00552325553278029 0.0286117322089142 0.00194798836885136 0.068614455945354 -0.144761801763268 -0.0273201769019258 -0.0663074722132155 -0.00310281348131082 -0.162786365816408 -0.352038767216505 -0.133287583063862 0.63546341725534 -0.132978897450278 0.320489878381286 -0.285343452765255 0.182581548262174 0.293161837049431 0.000178296468461889 -9.41676600947957e-05 -3.05677911439366e-05 8.04514464691404e-06 5.29257121579868e-06 -2.68539390877742e-06 -3.44979878419742e-05 1.94561159726465e-05 -4.26708830914727e-05 -7.50170159701194e-05 -0.000190421321161325 0.000419821017270924 -0.000851873337030336 0.00109683090144804 0.00157889833658815 -0.000332657166025272 -0.000174910366943798 -0.000669101550838454 9.80906138936262e-05 -0.000232598774098253 0.000650241705795758 0.000278201749816666 0.00082747834945555 -0.000121075039072539 -0.000951131399369204 0.00144088064304118 -0.00538128581226474 0.00160206695851115 1.57183439500652e-05 0.00044807527699552 -6.07098132575747e-05 -0.000253074647680907 0.000436809874774688 8.55376759815022e-05 0.00259285703644581 -0.00407504921391393 -0.00177295323505923 0.000237190353261455 -0.000987427632353062
  60 3044.86787749175 ""  4.19139634986083 0 0 -0.00281397950515381 -0.0125297511555241 0.022767401837539 0.00148313914483778 0.00337214808149372 0.0100987088641971 0.0234311126768028 -0.00538474400634203 -0.0417529460443683 -0.00804757823254445 0.00692568275633528 -0.00825644557003044 0.0253544220488503 0.157228435716734 -0.269036709418609 -0.0855271742510127 0.0144435012993137 -0.0398786851364333 0.0680306550861937 -0.0546696665601515 -0.0797420636097551 -0.399501389658439 0.0284756560660695 -0.151219001508125 -0.00951224577187859 -0.299409635632942 0.623977595312549 0.132300432078913 0.32541425810767 0.020770757416441 -0.0324847178963702 -0.0662896617759795 -0.0231468805181219 0.166575201302001 -0.0349785222128174 0.0848020770056652 -0.0371208308657745 0.0244762085616551 0.0366216440164571 -0.000758032306576226 0.000215915223202318 0.000404200743376618 9.79038632963196e-05 2.78972306409918e-05 3.16764749403758e-05 -5.22201626163502e-05 0.000231474198310812 -0.000240071007722385 0.000451144126615365 0.000582455433537346 -0.000899363082345609 0.00445163709272164 -0.00511781791087796 -0.00774414458462486 0.000883886808815743 1.57334411513799e-05 0.00294243477580967 5.11286892767625e-05 -0.000939228459658065 0.00193820307369581 -0.00126700321953911 -0.00419375008514128 0.000471724774544949 0.00206468951748056 -0.0031165725792038 0.0117952252751901 -0.00612737358104689 -4.79896576747602e-05 -0.00147526314959821 0.00022630016214986 0.000129316677119402 -0.000505738460642613 0.00129419499112395 -0.00461650305042225 0.00620824180515992 0.00278920905249446 -0.000485834777087194 0.00211542956219288
  61 3050.47804511526 ""  33.5425055228563 0 0 0.000641880940312203 0.00364859561878596 -0.0060548970044795 0.000996656837339762 -0.00069578672266124 -0.00110574784988781 0.00168994445603286 -0.00139488557672004 -0.00147247427990416 -0.000684810444587775 0.000137908341450005 0.000438656049911714 -0.0066013633997682 -0.0425794829296698 0.0726650460723525 -0.000388187035335797 0.000209168305166899 -0.000404369248362435 -0.0111337673094699 0.00888065171490878 0.0133401266300729 -0.0310795447467978 0.00172595508910249 -0.0115104263699681 -0.000412804301496365 -0.0125767163851058 0.0266956637545108 0.0115181732661563 0.0268423621631097 0.00208825449408217 0.000564934303072088 0.0019829987926614 0.00066549645427094 0.00170369773029565 -0.000302235883828105 0.000953405177469597 0.00585010021837423 -0.00383761319135032 -0.00635505173059696 -0.000647719956235527 0.000199547886595346 -0.00113054128218629 0.000416937923270038 0.000334542055830229 -0.000552483696260063 -0.000123981311531369 -0.00215762254145106 0.00321529953699771 -0.0272524694836023 -0.0405975836088857 0.0602642635095666 0.00231971905508892 -0.00203329448760918 -0.00510285327082842 -0.000359568771549419 -0.00344957397565621 0.0165618750913222 -0.00399649987877005 0.00926138082130403 -0.022088511497199 0.0838918445549805 0.275425130269849 -0.0350003699500044 -0.137227006809976 0.21059412222349 -0.780170799592714 0.379239955424868 0.00853772106861079 0.0913907122066166 -7.90163060140023e-05 0.000104349992650179 -5.96095000216524e-05 0.00187495619891642 0.000446588802774125 -0.00196723981833243 0.000917387397554683 0.000624492495315796 0.00302654137009696
  62 3052.26032398092 ""  19.8054567070825 0 0 -0.0060479314026518 -0.0308959407344612 0.0535092255598954 -0.0408500935592503 0.017289213165858 0.00907783131311407 -0.010281932735787 0.0105871226854279 0.00651874244513894 0.0117768013728791 -0.00155407292473294 -0.00631900305524734 0.0562086463529502 0.370911471947921 -0.634749797520525 0.28228346599947 -0.0493341991824518 0.142264169055429 0.204095031331998 -0.164882566622312 -0.248544539051507 0.193044269786565 -0.00989536596422244 0.0717636964531296 0.00276941397342615 0.0633376339829693 -0.136707241783459 -0.0763104556552424 -0.177704187290224 -0.0140564883797072 -0.0152386916235564 -0.0451692438416028 -0.0163330362532754 -0.028868756906182 0.00496584262503104 -0.0161262588571651 -0.0957332164624456 0.0643596264058129 0.103648946141834 -7.376949250158e-05 -0.00049119152991169 -0.000675551707980899 0.000139677732549203 4.93175240785617e-05 -1.96476863992779e-05 -9.5753602501254e-06 -1.05575429655376e-05 0.000100770857312788 -0.00290209137839578 -0.00385866710369661 0.00567475923322779 -0.00184878030418963 0.0026153538085234 0.00269883497185266 0.00218315994842319 0.000422088111748196 0.00426076058363446 -0.000871681286199542 0.000505272762755079 -0.00155621185519354 0.00773742781129458 0.0255307923123982 -0.00322404108263325 -0.0130639995535803 0.0201690868506287 -0.0742440574057336 0.0400055728077589 0.00108403902651409 0.00936622497093162 0.00122767705813778 0.000348605681710069 -0.000910347079121548 -0.00446160861690661 -0.0071126180637922 0.0134792391376578 0.00495032220418147 0.000947345311206153 0.0027041094516204
  63 3053.61249706243 ""  21.6355463084539 0 0 -0.00156544322705243 -0.0185449290298033 0.0311041578146019 0.0668742997183439 -0.0206948717684205 0.00851105193319869 -0.010495648054724 0.00857171830486816 0.000223880570133646 -0.0180056576746103 -0.00203495120149939 0.00630399442247933 0.0316919648779857 0.21740775741047 -0.368733632474094 -0.635439293215637 0.107694695859734 -0.313430715800718 -0.1686949151389 0.1378420957857 0.214393206669446 0.169503113496242 -0.00746236778165294 0.0632253903476383 -4.55084564140907e-05 0.024726726390509 -0.0528585136361698 -0.0505358939287177 -0.112838694055088 -0.0112712594154509 0.0468076742426081 0.119920824896661 0.0445791740828635 0.0387438691142975 -0.00677239792789886 0.0204563383761566 0.130601105284838 -0.0892202871132854 -0.143266108662604 -0.000167404118333869 -0.000513499560353138 -0.000388885034281436 0.000140005490412224 5.70145677366888e-05 4.32571614323911e-06 -5.87684979441468e-05 0.000163379862634615 -0.000114642375473916 -0.00124451479490678 -0.00174540948626518 0.0024963380150625 -0.000996301072936511 0.00235686650334653 0.00233546882700692 0.00145420967691796 0.000384534539732422 0.00198669064101311 -0.000334624919224324 -0.000494562227443817 0.000762175890025566 0.00354629605152973 0.0114993542034654 -0.00159178794560978 -0.00572597055168522 0.00881090504510404 -0.0323912198245903 0.0169893075586493 0.00054817708790308 0.00404140522495989 0.000204664352281073 0.000314018520061214 -0.00069303048875116 -0.00278946527449591 -0.0044376801787543 0.00768154732169144 -0.000591212842271683 -0.000893367645977556 0.000496537024575228
  64 3093.33520147182 ""  48.3395657065957 0 0 0.000297289166772333 -0.00133278849531964 0.00168926766959588 0.0217652756167525 -0.00674993736041745 0.00249329192739557 0.00176796774465229 -0.00386876318648397 0.000763996731058991 0.0800840229217817 0.0166794015966916 0.0119248736598942 0.0017943386363581 0.0109578929086162 -0.0178810255104477 -0.197559822401164 0.0370353708849542 -0.0999226984719541 -0.0589587917728771 0.0456229177793997 0.0727392101623687 -0.040229945291703 0.00286886447552546 -0.0140704947215571 0.000490682044468792 -0.00191008532344289 0.000540277066215073 0.0173204024036253 0.0431059567428839 0.0046995710318649 -0.194303277654737 -0.487314571698626 -0.167514388861999 -0.511423754291382 0.117052587134616 -0.267898035099429 -0.249298508015154 0.175509858569293 0.291325689746183 -0.000382916178757139 -7.73646443039954e-05 3.53984406253761e-06 3.28622723601044e-05 2.06902541884765e-05 -1.68892440651201e-05 0.000142912241820194 8.04881714294979e-06 0.000265884098976163 0.00753985921399174 -0.000436462567763907 0.0047501342699652 0.00129762318892734 -0.00101751063798452 -0.00154454413991616 0.000291288052152521 0.000313332371238269 0.000794169458131262 -0.000377233191387459 0.000467772665922257 -0.00210188435234405 0.000523681370694871 -0.00244047345269771 0.00114583698311898 -0.00549309507042498 0.0121552106480808 -0.0427185625691449 -0.0850767024143294 -0.00473781321365771 -0.0154767431326512 -0.000178334650873754 0.000489296934983265 -0.000398012060595794 -0.000965829512357994 -0.00306292963961944 0.0034705618223775 -0.000285695863269416 -0.0020054406843437 -0.000441022113462538
  65 3093.72019915638 ""  19.710630948655 0 0 -8.43572031524391e-05 3.95381587635346e-05 -1.88018412384277e-05 -0.00234079594530864 0.000735841617725705 -0.000219410957309209 -0.000355606163661997 0.00074926779964084 -0.000325504166963723 -0.00819587766956594 -0.00173583721271488 -0.0011936937018291 -5.1730845175372e-05 0.000119439982475667 -0.000216404609378054 0.0209664297622358 -0.00385918484472855 0.0105887468878882 0.00663085324415435 -0.00520510731148156 -0.00820342973654823 0.00766373760253241 -0.000458273363510964 0.00261431499107383 -0.000116773915599095 -0.000819717096628368 0.00213416454274405 -0.00309227536028122 -0.00737957312705672 -0.00080057344199441 0.0200903570599233 0.0503479443582012 0.0173003110272794 0.0519032090663474 -0.011922477946644 0.0272259487381467 0.0257654530144796 -0.0181247799908503 -0.0301030988900824 -0.000228143284939333 0.00042319113871498 -0.00110036742031846 -0.00035779755106339 -0.000131337223709183 -0.000236986413548609 0.00161224740714424 -0.000603075541915893 0.0027278481724514 0.0741233036484399 -0.00180504834886281 0.0440144288512716 -0.00209251367736653 0.00127597022390588 0.00225423738135852 -0.000491675489311475 -0.000964683883836596 0.00771333006564873 -0.0035820097034397 0.00620802317608967 -0.021882936568026 -0.000943667383037687 -0.0437585159318677 0.014444432549173 -0.0488686896347876 0.111345734007411 -0.390237926871534 -0.835285754510788 -0.0469352438655471 -0.15287598821082 -7.08688573689821e-05 -8.53214390464093e-05 0.000132513137720563 0.000472084934944644 0.000358164645524604 -0.00113894864868838 -0.000660683317874085 -0.000808962970155553 0.000578572465673069
  66 3103.90708394399 ""  24.7464301116979 0 0 -4.5454287267252e-05 -0.00449820914182198 0.00844353626373895 0.00879697272312266 -0.00438673901746331 -0.00334742840105322 0.0285182961990214 -0.0318693140524334 0.0397578866129628 0.010795235509337 -0.0509970026173891 -0.0359792074338706 0.00948964474989293 0.0528267834708756 -0.0940838090423478 -0.0529380434982365 0.00833235178631195 -0.0269277227848044 -0.0546070324681142 0.0404672624899813 0.065139021208107 -0.437323373927868 0.0224963737324434 -0.149313083649084 0.0134038091603393 0.166173063493623 -0.35593081555208 0.0855507410569855 0.191043571606115 0.0288093232798767 0.198462991637259 0.432896803678889 0.146531051661697 -0.0341834877871479 -0.00307029650187419 -0.0267255536083891 -0.293201818745623 0.178341307856792 0.309112975836828 -0.001245474402315 0.00103213889918326 -0.000201452690012522 5.13090228385978e-05 1.30332027414416e-05 2.73755618523244e-06 6.52170250014335e-05 9.30200866772791e-05 -3.92204596621336e-06 0.000209435660150119 -0.000133168584859989 0.000200644503072926 0.00871415665388771 -0.00972674494359214 -0.0127921733150331 0.00273643957512539 -0.00381396082683669 0.0152449122095443 -0.000246634627276736 -8.41611553677607e-05 -8.88072642721525e-05 0.000379048717255043 0.00100621910740952 -0.000172383473933914 -0.000263336882712673 0.000514371976796231 -0.00179623844626815 -0.00271628575729683 -7.92148697180985e-05 -0.000407665390262601 -0.000122873126339708 0.000240359619810632 -0.000311953238999419 -0.00264632200074607 -0.000124755548999146 0.00275367399503309 -0.000460474937096524 -9.03303393917744e-05 -0.000676011942750602
  67 3109.17148283943 ""  20.2123356109477 0 0 -0.000471128726669248 -0.00521038165737147 0.00941989496184994 -0.00398932478118682 0.00346677165856702 0.00513691096187732 0.0325741011042203 -0.0283515690632707 0.0451369357753968 -0.0168917289380593 0.0459466227533988 0.0347030719776272 0.0104905718629902 0.0572583511275544 -0.101641508493799 -0.00299360535325831 -0.00107976447201983 -0.000629311779422625 0.0486043794764308 -0.0365436114931503 -0.0591140130007149 -0.460063038954419 0.0240588089341481 -0.156598278159543 0.0157750406652471 0.192598542397889 -0.40929402794655 0.0594275693111217 0.123456109041727 0.0221349113855488 -0.164822867619939 -0.355189345760313 -0.120370824833477 0.0526264709505418 -0.00128771587442513 0.0363671573749934 0.313770977978619 -0.194243767330749 -0.332603747080158 -0.00086350070300776 0.000668577104185605 -0.000296283277199632 6.01121687392002e-05 4.17326173067197e-06 -1.91543333482865e-07 2.46061540932744e-05 8.63208622602577e-05 1.00588915135035e-06 0.000229043004545011 -2.45979363059063e-05 0.000192586886655623 0.00540182096224908 -0.00649346485383593 -0.00827730000135545 0.00225625288168789 -0.00293161661893472 0.0118390982863089 -0.000203197633882608 -1.58522271051924e-05 -0.000245452943482299 -8.21958411978798e-05 -0.000420168973574993 8.47590643291565e-05 -0.000298034089935607 0.000624699038648039 -0.00206891643436829 -0.00233068108427894 -8.62375188358905e-05 -0.000390666486868659 -0.000131084913610286 0.000106707269910944 -0.00018253278750884 -0.00411443953140618 0.000803011328778826 0.00138268614113106 0.00106622686943983 0.000507180595443146 -0.000779321282050266
  68 3124.44677222119 ""  16.3174897427778 0 0 0.00136116486152485 0.00234214069299529 -0.00327681585802732 0.00183261493016948 -0.00107781698296567 -0.000351995243903898 0.0579022801356281 0.0631436655437515 0.00670689411708572 0.0023938081000821 -0.00298680610523238 -0.00197500873117944 -0.00553187418664325 -0.0229475658068923 0.0398963946827364 -0.0153566365202568 0.00184428722621408 -0.00824068352002105 -0.00820219262791573 0.00628595552838071 0.00896580381347435 -0.413771559369124 0.0404741691812877 -0.151958329435532 0.00933878491512986 -0.0529475824269962 0.140192273900566 -0.291678292047836 -0.740777714881359 -0.0674196079150628 0.00836734948411599 0.0176321321485693 0.00612485433181747 -0.013431568179332 0.00254597452094484 -0.00752505191367531 -0.0239223541960964 0.0143944631532135 0.0263364162284757 0.008391690840509 -0.00936270202398129 0.00306285578840602 -8.49434476990224e-05 7.17482159473269e-05 -3.06426473162466e-05 -0.000475136443829975 -0.000261691905245776 -2.72145150952723e-05 -8.62479920939471e-05 4.09102149119005e-05 0.000228451489780862 -0.0689064290281374 0.0742946158918502 0.0996366171051979 -0.0200927625548728 0.0360516559906033 -0.135124344458819 0.000697380884745013 0.000274085001608209 6.77640629343375e-05 -0.000237825101426608 -0.000540113435438827 0.000159182207051656 -0.000396701208540593 0.000633846384266587 -0.00304578618641526 0.00222453771886081 -0.000215358580253434 8.61609104930613e-05 -0.000633963538871385 0.000341127035159185 3.27872937763129e-06 0.00133272272318109 0.000474395470823597 0.000945849783076715 0.000526946206412057 -0.00057828669678202 -0.000655858226996103
  69 3137.89753553778 ""  12.560402004162 0 0 -0.000411530655376128 -0.00116708772963574 0.00114364623232803 -0.00039994094107769 0.000249747798059201 -2.80961521414521e-05 -0.0103649642140139 -0.0144247794937 -4.02214117937731e-05 -0.000412297411395004 0.000266350922857169 0.000190426095603818 4.42420899281785e-05 0.00752342642808366 -0.014913815880961 0.00203547796023969 -0.000823380675731357 0.00106412589647383 0.00111736891763578 -0.000761811531128837 -0.0011241731142333 0.0629069267731366 -0.00654745120719262 0.0236146372970248 -0.0012853169026248 0.0156933262017453 -0.0390599133840348 0.0654397935966351 0.164189308357567 0.0161419897496355 -1.34109573948471e-06 2.75468321427534e-06 -0.000111701786829561 0.00227885326004758 -0.00060483050267934 0.00130635084235426 0.00310548860061907 -0.00197891281357272 -0.00354693696681829 0.0349482199637254 -0.0412878522278555 0.0300429257692508 -0.00047672991346987 0.000401578789422777 -0.000257268070151194 -0.00204263613127019 -0.00124015871409094 0.000808415406612198 -3.88143699320933e-05 -0.000269856909028371 0.00129582404297092 -0.270729405638226 0.287311425712594 0.388276054133208 -0.110767601215523 0.201402721334455 -0.738094888222583 0.00188514137444421 0.0030559914451653 -0.0059721521364124 0.000627374192610933 0.00248235101752563 -4.60778895446437e-05 -0.00155365397479591 0.0031283774087149 -0.0163031819534872 0.00278366974522438 -0.000941911622876973 -0.000587116112997048 -0.000598964638355261 0.000681046391502645 -0.000561935598652342 0.0022989522517098 0.000313782225388772 0.00285442540097838 0.00234837197120617 -0.000189736972340678 0.000551221048551709
  70 3236.86408484438 ""  7.27486568368921 0 0 -1.19671503491209e-05 -0.00012791747113316 -1.56392460603191e-05 -3.94609689594591e-06 7.19986072037172e-06 3.68491902074394e-05 -0.00122993007684396 -0.00261526721095501 -0.00019644532789566 7.46368719807365e-05 -3.69019917922672e-05 -3.61256146621877e-05 0.00133811098547004 -0.000140881761142727 0.00128670097349859 0.0003331810166997 -0.000118295491904013 -2.0184196285782e-06 -0.000176521840013621 0.000172455236711905 7.43155540223706e-05 0.00631980078191086 0.000100088080998856 0.00258807691604193 -0.000515063301968945 0.000722751431254069 -0.00258918078749405 0.0129815671992946 0.031809669573563 0.00277718440760892 -0.00016859496561578 -0.000254928842958593 -1.26045875850183e-05 -0.000471548948352115 0.000185703361491578 -0.000281562652546683 -0.000492965519700483 0.000279252810480651 0.000542990419420298 0.0255181452355951 -0.0222023440198157 -0.0880643844229459 -0.000132541005823275 0.000247051371489743 0.000632286413121224 -0.000469608746862181 2.51113186638686e-05 -0.0030885760529733 -0.000446593153398196 0.000397488512134498 -0.000245048424830328 -0.382871405283921 0.414223130257478 0.518530507546066 0.088080125193124 -0.156628695086226 0.514422891848728 0.0036981706545007 -0.00455500341474997 0.0188513786043815 -0.0002494160165346 -0.00161520255760043 7.2502649678755e-05 -0.000810213309195935 -0.000729136248814647 0.00823738040933334 0.00340378652164147 -0.000586479363682261 0.000796894694251543 -0.000897471592613185 0.000558391953804519 0.00229183184056546 -0.0044036135480309 -0.00278795687938853 -0.0106674731904601 0.00959213697016646 0.000588122050755405 -0.00572926966779657
  71 3462.7908428779 ""  5.76678936183035 0 0 0.000522027513572678 0.00142575836277611 -0.000883702748155818 0.000153627947966173 -0.000174035937730825 -0.000194051055736739 8.48763493935571e-05 -0.000265246215551305 5.84928753487687e-05 -0.000338152905639526 4.94087219440074e-05 -8.0777420379613e-05 -0.00107971930830072 -0.00609950512804537 0.0105152550501806 0.00170987145341902 0.000479317002737944 0.000232266101020305 -0.00135084607168375 -0.000613564004213457 0.0003290144908148 0.00194088750935468 -0.000545410701364422 0.000527258096031438 -0.000588151981494889 0.00121679264413725 -0.000568198393720567 0.000282039154595392 0.000360548494192377 -1.41987875712968e-05 0.000369511493105716 0.000399592039996083 0.000219047671766178 0.00377527605229535 -0.000239788514559346 0.00228699563055139 0.000873395261006521 -0.000311707576553033 -0.000508404014708825 0.000897116990323149 0.00100728265047189 -2.01838192571846e-05 -0.000270016612059999 -5.17262807120485e-05 -1.61309791065726e-06 0.000369735772544699 -0.000163533271675961 0.000156812448022232 -3.91589964889162e-05 -0.000510063890261765 7.51057613618618e-05 -0.000871973135101024 -0.00297797967178248 -0.00161410641486155 -0.00115245734103817 -0.00198917621586934 0.00229548274228163 -0.000334459859178036 0.000943250754434537 -0.00126760369848991 0.000598816812435496 0.00535800125299248 -0.00139623840850302 -0.000118976898257847 -0.000546595796321212 0.00026371331715746 -0.00113705342791067 0.000655839566883798 0.000109803140929217 -0.0303407538666564 0.0447024965320085 -0.0129846702425803 0.00652528888140491 -0.194764784334077 0.612165967394679 0.396761840031979 -0.437923281300479 -0.432560013341291
  72 3536.09067727058 ""  18.5445944102579 0 0 0.000259539724434906 0.00054960264616894 -0.00148179166482429 -0.000117595385168964 0.000140686355983681 0.000201695527046992 -0.000284866211026782 -2.36603366018723e-05 0.000497212153657446 -0.000179774777535122 7.22128144766228e-05 -0.000105609100870392 0.00102276418889174 -0.00741206142574342 0.0130328789978342 -0.000281491882551354 0.000177200154645062 1.80920178566367e-05 0.00140721566458399 0.000389960641083703 -0.000689877790385036 4.13373050300223e-08 -0.000243308681692786 5.86068293167839e-05 -0.00124181291582615 0.00163421645702874 -0.000674012785591693 -4.99083669987492e-05 0.00024298525347947 -0.000214562556392911 -0.00030157435122457 -0.000428913741896179 -4.14462641392441e-05 0.00316555051853667 0.000532049258486932 0.00157308210421853 0.000406557976497903 -0.000145142331832299 -0.000334966632029852 0.0001893584293933 -0.000285867841846293 -0.000978638146360366 7.30180694162922e-06 -2.43092945696903e-05 -1.21133805085685e-05 -6.39137210071007e-05 -5.94555221499359e-05 0.000180434917271093 4.31699413108105e-05 0.000399985608951291 -8.65570602151364e-05 -0.00338360789520028 0.00760599813094669 0.00713181707168292 -0.000244916340514316 -0.00461188973541738 0.0084049376957151 0.00027881399879606 0.000390099083331606 -0.00120446164236299 9.89766941637767e-05 -0.00368827066837598 0.000913571000876231 7.57516747792044e-05 0.000237185803462774 -0.000350635624067137 -0.000201131607812328 -0.000719884476117739 -3.05208678309607e-05 0.0231855144884253 -0.0108239369438841 -0.0741485770133454 0.0170221238663758 -0.245627194429183 0.674035865643141 -0.338202269043442 0.392996235133165 0.349924006093349
  :::
 } 
 m_exists[72] { 
  s_m_exists
  :::
  1 11111111111111111111111111111111111111111111111111111111111111111111111111111111111 
  2 11111111111111111111111111111111111111111111111111111111111111111111111111111111111 
  3 11111111111111111111111111111111111111111111111111111111111111111111111111111111111 
  4 11111111111111111111111111111111111111111111111111111111111111111111111111111111111 
  5 11111111111111111111111111111111111111111111111111111111111111111111111111111111111 
  6 11111111111111111111111111111111111111111111111111111111111111111111111111111111111 
  7 11111111111111111111111111111111111111111111111111111111111111111111111111111111111 
  8 11111111111111111111111111111111111111111111111111111111111111111111111111111111111 
  9 11111111111111111111111111111111111111111111111111111111111111111111111111111111111 
  10 11111111111111111111111111111111111111111111111111111111111111111111111111111111111 
  11 11111111111111111111111111111111111111111111111111111111111111111111111111111111111 
  12 11111111111111111111111111111111111111111111111111111111111111111111111111111111111 
  13 11111111111111111111111111111111111111111111111111111111111111111111111111111111111 
  14 11111111111111111111111111111111111111111111111111111111111111111111111111111111111 
  15 11111111111111111111111111111111111111111111111111111111111111111111111111111111111 
  16 11111111111111111111111111111111111111111111111111111111111111111111111111111111111 
  17 11111111111111111111111111111111111111111111111111111111111111111111111111111111111 
  18 11111111111111111111111111111111111111111111111111111111111111111111111111111111111 
  19 11111111111111111111111111111111111111111111111111111111111111111111111111111111111 
  20 11111111111111111111111111111111111111111111111111111111111111111111111111111111111 
  21 11111111111111111111111111111111111111111111111111111111111111111111111111111111111 
  22 11111111111111111111111111111111111111111111111111111111111111111111111111111111111 
  23 11111111111111111111111111111111111111111111111111111111111111111111111111111111111 
  24 11111111111111111111111111111111111111111111111111111111111111111111111111111111111 
  25 11111111111111111111111111111111111111111111111111111111111111111111111111111111111 
  26 11111111111111111111111111111111111111111111111111111111111111111111111111111111111 
  27 11111111111111111111111111111111111111111111111111111111111111111111111111111111111 
  28 11111111111111111111111111111111111111111111111111111111111111111111111111111111111 
  29 11111111111111111111111111111111111111111111111111111111111111111111111111111111111 
  30 11111111111111111111111111111111111111111111111111111111111111111111111111111111111 
  31 11111111111111111111111111111111111111111111111111111111111111111111111111111111111 
  32 11111111111111111111111111111111111111111111111111111111111111111111111111111111111 
  33 11111111111111111111111111111111111111111111111111111111111111111111111111111111111 
  34 11111111111111111111111111111111111111111111111111111111111111111111111111111111111 
  35 11111111111111111111111111111111111111111111111111111111111111111111111111111111111 
  36 11111111111111111111111111111111111111111111111111111111111111111111111111111111111 
  37 11111111111111111111111111111111111111111111111111111111111111111111111111111111111 
  38 11111111111111111111111111111111111111111111111111111111111111111111111111111111111 
  39 11111111111111111111111111111111111111111111111111111111111111111111111111111111111 
  40 11111111111111111111111111111111111111111111111111111111111111111111111111111111111 
  41 11111111111111111111111111111111111111111111111111111111111111111111111111111111111 
  42 11111111111111111111111111111111111111111111111111111111111111111111111111111111111 
  43 11111111111111111111111111111111111111111111111111111111111111111111111111111111111 
  44 11111111111111111111111111111111111111111111111111111111111111111111111111111111111 
  45 11111111111111111111111111111111111111111111111111111111111111111111111111111111111 
  46 11111111111111111111111111111111111111111111111111111111111111111111111111111111111 
  47 11111111111111111111111111111111111111111111111111111111111111111111111111111111111 
  48 11111111111111111111111111111111111111111111111111111111111111111111111111111111111 
  49 11111111111111111111111111111111111111111111111111111111111111111111111111111111111 
  50 11111111111111111111111111111111111111111111111111111111111111111111111111111111111 
  51 11111111111111111111111111111111111111111111111111111111111111111111111111111111111 
  52 11111111111111111111111111111111111111111111111111111111111111111111111111111111111 
  53 11111111111111111111111111111111111111111111111111111111111111111111111111111111111 
  54 11111111111111111111111111111111111111111111111111111111111111111111111111111111111 
  55 11111111111111111111111111111111111111111111111111111111111111111111111111111111111 
  56 11111111111111111111111111111111111111111111111111111111111111111111111111111111111 
  57 11111111111111111111111111111111111111111111111111111111111111111111111111111111111 
  58 11111111111111111111111111111111111111111111111111111111111111111111111111111111111 
  59 11111111111111111111111111111111111111111111111111111111111111111111111111111111111 
  60 11111111111111111111111111111111111111111111111111111111111111111111111111111111111 
  61 11111111111111111111111111111111111111111111111111111111111111111111111111111111111 
  62 11111111111111111111111111111111111111111111111111111111111111111111111111111111111 
  63 11111111111111111111111111111111111111111111111111111111111111111111111111111111111 
  64 11111111111111111111111111111111111111111111111111111111111111111111111111111111111 
  65 11111111111111111111111111111111111111111111111111111111111111111111111111111111111 
  66 11111111111111111111111111111111111111111111111111111111111111111111111111111111111 
  67 11111111111111111111111111111111111111111111111111111111111111111111111111111111111 
  68 11111111111111111111111111111111111111111111111111111111111111111111111111111111111 
  69 11111111111111111111111111111111111111111111111111111111111111111111111111111111111 
  70 11111111111111111111111111111111111111111111111111111111111111111111111111111111111 
  71 11111111111111111111111111111111111111111111111111111111111111111111111111111111111 
  72 11111111111111111111111111111111111111111111111111111111111111111111111111111111111 
  :::
 } 
} 
