# Supplementary material for: Cut-off Scale and Complex Formation in Density Functional Theory Computations of Epoxy-Amine Reactivity
Source: ACS Omega. 2021 Oct 25;6(44):29424–31. doi: 10.1021/acsomega.1c03229 (PMC8587129; doi:10.1021/acsomega.1c03229)
Supplement: Supplementary file 1 — ao1c03229_si_001.zip [file ao1c03229_si_001.zip › Final_structures/Primary/A2E1_A1E2_B3LYP-D3_CC-PVTZ-F_canonical/Amine_frag2_transition_state_1-6_isomer21.vib]

{ 
 s_m_m2io_version
 :::
 2.0.0 
} 

f_m_table { 
 i_j_atom_total
 :::
 26
 m_column[83] { 
  s_m_data_name
  s_m_column_name
  i_m_width
  b_m_visible
  s_m_units
  :::
  1 r_j_Frequency  "Frequency"  10 1 "" 
  2 s_j_Symmetry  "Symmetry"  10 0 "" 
  3 r_j_Intensity  "Intensity"  10 1 "" 
  4 r_j_Raman_Act  "Raman Act"  10 0 "" 
  5 r_j_Raman_Int  "Raman Int"  10 0 "" 
  6 r_j_x1  "x1"  10 0 "" 
  7 r_j_y1  "y1"  10 0 "" 
  8 r_j_z1  "z1"  10 0 "" 
  9 r_j_x2  "x2"  10 0 "" 
  10 r_j_y2  "y2"  10 0 "" 
  11 r_j_z2  "z2"  10 0 "" 
  12 r_j_x3  "x3"  10 0 "" 
  13 r_j_y3  "y3"  10 0 "" 
  14 r_j_z3  "z3"  10 0 "" 
  15 r_j_x4  "x4"  10 0 "" 
  16 r_j_y4  "y4"  10 0 "" 
  17 r_j_z4  "z4"  10 0 "" 
  18 r_j_x5  "x5"  10 0 "" 
  19 r_j_y5  "y5"  10 0 "" 
  20 r_j_z5  "z5"  10 0 "" 
  21 r_j_x6  "x6"  10 0 "" 
  22 r_j_y6  "y6"  10 0 "" 
  23 r_j_z6  "z6"  10 0 "" 
  24 r_j_x7  "x7"  10 0 "" 
  25 r_j_y7  "y7"  10 0 "" 
  26 r_j_z7  "z7"  10 0 "" 
  27 r_j_x8  "x8"  10 0 "" 
  28 r_j_y8  "y8"  10 0 "" 
  29 r_j_z8  "z8"  10 0 "" 
  30 r_j_x9  "x9"  10 0 "" 
  31 r_j_y9  "y9"  10 0 "" 
  32 r_j_z9  "z9"  10 0 "" 
  33 r_j_x10  "x10"  10 0 "" 
  34 r_j_y10  "y10"  10 0 "" 
  35 r_j_z10  "z10"  10 0 "" 
  36 r_j_x11  "x11"  10 0 "" 
  37 r_j_y11  "y11"  10 0 "" 
  38 r_j_z11  "z11"  10 0 "" 
  39 r_j_x12  "x12"  10 0 "" 
  40 r_j_y12  "y12"  10 0 "" 
  41 r_j_z12  "z12"  10 0 "" 
  42 r_j_x13  "x13"  10 0 "" 
  43 r_j_y13  "y13"  10 0 "" 
  44 r_j_z13  "z13"  10 0 "" 
  45 r_j_x14  "x14"  10 0 "" 
  46 r_j_y14  "y14"  10 0 "" 
  47 r_j_z14  "z14"  10 0 "" 
  48 r_j_x15  "x15"  10 0 "" 
  49 r_j_y15  "y15"  10 0 "" 
  50 r_j_z15  "z15"  10 0 "" 
  51 r_j_x16  "x16"  10 0 "" 
  52 r_j_y16  "y16"  10 0 "" 
  53 r_j_z16  "z16"  10 0 "" 
  54 r_j_x17  "x17"  10 0 "" 
  55 r_j_y17  "y17"  10 0 "" 
  56 r_j_z17  "z17"  10 0 "" 
  57 r_j_x18  "x18"  10 0 "" 
  58 r_j_y18  "y18"  10 0 "" 
  59 r_j_z18  "z18"  10 0 "" 
  60 r_j_x19  "x19"  10 0 "" 
  61 r_j_y19  "y19"  10 0 "" 
  62 r_j_z19  "z19"  10 0 "" 
  63 r_j_x20  "x20"  10 0 "" 
  64 r_j_y20  "y20"  10 0 "" 
  65 r_j_z20  "z20"  10 0 "" 
  66 r_j_x21  "x21"  10 0 "" 
  67 r_j_y21  "y21"  10 0 "" 
  68 r_j_z21  "z21"  10 0 "" 
  69 r_j_x22  "x22"  10 0 "" 
  70 r_j_y22  "y22"  10 0 "" 
  71 r_j_z22  "z22"  10 0 "" 
  72 r_j_x23  "x23"  10 0 "" 
  73 r_j_y23  "y23"  10 0 "" 
  74 r_j_z23  "z23"  10 0 "" 
  75 r_j_x24  "x24"  10 0 "" 
  76 r_j_y24  "y24"  10 0 "" 
  77 r_j_z24  "z24"  10 0 "" 
  78 r_j_x25  "x25"  10 0 "" 
  79 r_j_y25  "y25"  10 0 "" 
  80 r_j_z25  "z25"  10 0 "" 
  81 r_j_x26  "x26"  10 0 "" 
  82 r_j_y26  "y26"  10 0 "" 
  83 r_j_z26  "z26"  10 0 "" 
  :::
 } 
 m_row[72] { 
  r_j_Frequency
  s_j_Symmetry
  r_j_Intensity
  r_j_Raman_Act
  r_j_Raman_Int
  r_j_x1
  r_j_y1
  r_j_z1
  r_j_x2
  r_j_y2
  r_j_z2
  r_j_x3
  r_j_y3
  r_j_z3
  r_j_x4
  r_j_y4
  r_j_z4
  r_j_x5
  r_j_y5
  r_j_z5
  r_j_x6
  r_j_y6
  r_j_z6
  r_j_x7
  r_j_y7
  r_j_z7
  r_j_x8
  r_j_y8
  r_j_z8
  r_j_x9
  r_j_y9
  r_j_z9
  r_j_x10
  r_j_y10
  r_j_z10
  r_j_x11
  r_j_y11
  r_j_z11
  r_j_x12
  r_j_y12
  r_j_z12
  r_j_x13
  r_j_y13
  r_j_z13
  r_j_x14
  r_j_y14
  r_j_z14
  r_j_x15
  r_j_y15
  r_j_z15
  r_j_x16
  r_j_y16
  r_j_z16
  r_j_x17
  r_j_y17
  r_j_z17
  r_j_x18
  r_j_y18
  r_j_z18
  r_j_x19
  r_j_y19
  r_j_z19
  r_j_x20
  r_j_y20
  r_j_z20
  r_j_x21
  r_j_y21
  r_j_z21
  r_j_x22
  r_j_y22
  r_j_z22
  r_j_x23
  r_j_y23
  r_j_z23
  r_j_x24
  r_j_y24
  r_j_z24
  r_j_x25
  r_j_y25
  r_j_z25
  r_j_x26
  r_j_y26
  r_j_z26
  :::
  1 -375.424523949011 ""  619.924908573878 0 0 0.0285038521942807 -0.0101352928622731 0.0179999468899963 0.00688506945838765 -0.000429542874393285 0.0100729758345243 0.0445206288194815 0.0231628151079748 0.0103795245189806 0.000963278830150635 0.00194553597690339 -0.00352598362787788 0.0229089640086871 -0.00806846708871004 0.0139696141890202 -0.00567772356440233 -0.00783205470570782 0.0240726744420773 0.00440856115148383 0.00222115726836322 0.000591767456990895 0.0480949852139824 0.0205774564165793 0.0131912448957359 0.0393564620168307 0.0185756420086387 0.0119998701073811 0.0418192106669627 0.0188072802803497 0.00848673211846565 -0.00362473045838635 0.00326149005254227 -0.00471055221137591 0.00360665231167223 0.00482754753791079 -0.00708606600892947 0.00246826036349151 0.00131892685715408 -7.55529011694914e-05 -0.213069636802288 0.0326077799764779 -0.0893528176767389 0.0389355485271961 0.0340759018171681 -0.0226683312054455 -0.0144387346948409 -0.0446599666017504 0.040203577916895 -0.0180669761784716 -0.0181135505528803 0.00151332902911097 -0.0826999350622513 0.0151872754169589 -0.0117783368711653 -0.0882521761111547 -0.0242718388379775 -0.0383903187994304 -0.0669418529800523 -0.02415207634315 0.0041667370091577 -0.0181612244759884 -0.0129263793934934 -0.00445350114552914 -0.00567034283010295 0.00294496425111981 0.00233890319402454 -0.0116999844809455 -0.0367505156312562 -0.0124233327291605 0.0933840881993461 -0.021183647679707 0.0341808123486632 0.0745768603295714 -0.0260690166910124 0.0209606958851931 0.0911260429443778 -0.00811654178085187 0.01531131788722
  2 26.2520828156658 ""  0.717746517265402 0 0 0.00253640138515025 -0.0277673778610634 -0.0104586338973657 0.00736854020654925 0.03685776556083 0.00575176906932492 0.00412712822395442 -0.0353965655451514 -0.0162245263650859 -0.0365441347095182 0.0753555437252693 0.0592996086193524 -0.0224768294814856 -0.0549770904529809 0.0179496053688634 0.00700557110027444 0.0250652957012724 0.00219430537499689 0.0452636637444424 0.0693948541824781 -0.0189461523940614 -0.0139433022940069 -0.0238411918311173 0.0173648801342345 0.026274900844453 -0.00995900958613796 -0.0426178854867837 0.0016163048850998 -0.0781610795613745 -0.0280906263457575 -0.0293016395947664 0.118151257441744 0.0704964203466467 -0.0372834773953059 0.0946064316783801 0.0678244306876741 -0.077081774161788 0.0434095106144303 0.0815030080990907 0.0382026871257175 -0.0524460572405264 -0.078639880036624 0.0221439990021912 0.00562650405859282 -0.0386544817342913 0.00421772887211517 0.0384729771801362 0.00302365897750697 -0.0672783970700283 0.0108462136974634 0.132261435309014 0.0840776917701784 -0.0269469045111328 -0.165913441862631 0.0215842581766905 -0.14964351153096 -0.0668341815466339 0.0254023056471678 0.141462003628018 -0.00766989441781837 -0.0760585931566492 0.0337452808981288 0.157506241553667 -0.0916453524492258 -0.0920392854818449 0.145137878562755 -0.0870895579696385 0.070983365934002 0.191537182696356 0.0266747875690913 -0.0496560247801101 -0.0578366673203209 0.00927229042089163 -0.0737417947979226 -0.070116427822739 0.0563403864137725 -0.0336579680242476 -0.0655564063380538
  3 59.0223082516339 ""  6.19496473286338 0 0 -0.00270763382453795 -0.0159230287564946 -0.0281015468866997 0.079622862765533 -0.0625458188294001 -0.0121500303758515 -0.0484958068583401 0.0686774399695547 0.0671068576194645 -0.0399724966461079 0.031694372858305 -0.0123590444585856 -0.0609158838655458 -0.0143558508713507 -0.0989796499396737 0.108214824554692 -0.192250142946972 -0.0962605123408296 0.205771743866831 -0.0400658843804859 0.0853737059744061 -0.0770727327068405 0.0956668504470756 0.0619544038460919 -0.000678380064566466 0.0572433951825645 0.15301472957637 -0.102423489404223 0.121430743757075 0.0605404839576933 0.0435184795468508 -0.0283422332118524 -0.00782970208673532 -0.0727442748230482 0.174539737020072 0.10160311014419 -0.182369261068048 0.018516074037015 -0.131316005586901 0.0179813863066146 -0.0230247481796014 -0.00514733370746541 -0.00729838210889879 0.0519825088760611 0.0815928347392396 0.0140976396529678 -0.00604177191716721 0.0167046239188147 -0.0412286835011245 -0.00256006098020705 -0.0545480251673406 0.0428705887848518 -0.027148636282697 0.0181743044589132 -0.0184686946828185 -0.00574788744513043 -0.0180047620397581 0.0709552199837275 -0.0450770150603753 0.0321555153951609 -0.0156830868851671 -0.0503803205412008 -0.115778325669647 -0.10500276846695 0.0333279807759467 -0.0771816851311295 -0.0440662730636146 0.0155165441346555 -0.0225579201773787 0.0338465207793443 -0.050810230283245 -0.0541298229161078 0.0457531946916463 -0.0907512752133612 -0.0608522998614722 0.0543998833658761 -0.0253696534524367 -0.0876150502274068
  4 78.3307968699741 ""  6.7333861088891 0 0 0.0198981834073649 -0.0256208280164614 0.0328363345972778 -0.0331478837669194 -0.0462322246634618 0.010373560754873 0.0570760183865772 -0.0178558982644327 -0.00957474804689555 -0.136494642622352 0.0304003594158787 -0.0533642106200851 0.0406082715873425 -0.0173250332879775 0.0389450889815044 -0.0568511916669798 -0.134538237031494 0.0179430943072014 0.0282828507352824 -0.023812184519345 0.034478411280605 0.0789929638068847 -0.0279960610772275 -0.0753580744113977 0.0192499992518117 -0.0409053825907699 -0.00811651991414353 0.10437544024291 0.0222335786266559 0.0182093953726013 -0.150971882124734 -0.0107789433308481 -0.0657980462619382 -0.122717561979526 0.145821988559204 -0.036316187498768 -0.219400440498772 0.0158912233148378 -0.108965523597495 0.0465970789831023 -0.00689360597199248 0.0500409561923159 0.0626122698741377 0.0441691272813002 -0.0673843130240817 -0.000178267511065817 0.0169896848323086 -0.0224677179522933 -0.021841741068358 0.0151772801069227 -0.0271223221926736 0.0486003119299503 -0.00615080495651734 0.0486796796022538 0.0808274004664679 -0.00480936181167792 0.0590314500733342 -0.0606201309293323 0.0108043808212884 -0.0322569749794415 -0.0713719747743538 -0.00882100118001607 0.0152126234292048 0.0370210195404919 0.0203788893036167 -0.0132652135949666 -0.0462355909263769 0.0344319674358465 -0.0902943436967395 0.00770675614156329 -0.0184787996515895 0.0910992908582281 0.00751143506904162 0.0296121655203836 0.103953305213279 -0.00733255015612356 -0.043030688387355 0.127131923596312
  5 106.739151744175 ""  1.91201135113858 0 0 0.0266849606907186 -0.0177939058276399 -0.0112984872821554 0.0760181335875352 -0.0430309514696923 -0.00109391687503836 -0.0144357091043072 -0.0986115753596192 0.0034901434054754 -0.0369156648224942 0.0468022125175091 0.00293287332337343 0.0765901589358401 0.0127995881599948 -0.0179651489694088 0.0922952314211532 -0.148652196119132 -0.0598093251974405 0.181093092515819 -0.016730022293698 0.0653205412541996 0.0725326961112298 -0.172378547825965 -0.031493211121459 -0.110198433701239 -0.169578876611541 0.0338846683175682 -0.0362330025431229 -0.0213270942147248 0.0150722864818689 0.064420114343818 -0.0220494766865798 0.00928048241315913 -0.0780349333337024 0.192548353159178 0.13392593734966 -0.184985291541906 0.0379117882185409 -0.130452725587813 -0.0563565910016738 0.0740481571438168 -0.00793644559863848 -0.0394372652467562 -0.0477248125873984 -0.0122809187935533 -0.00686758484226269 0.0184792398962094 0.0041970020888896 0.0912376127276592 0.0246357945293969 0.042447076973309 -0.0676846537077394 0.0674464674435021 0.0152486721429362 -0.0602206049563431 0.0935913922429285 -0.0117428747737313 -0.0227601221672015 0.032217139573795 -0.0010856063208166 0.0999057901809467 0.0867598005557278 0.0728753716422977 0.129826739155526 0.0145336509904241 0.0538280663872387 0.118478249140538 -0.0296798542111762 0.0312748641664608 -0.0340681249495342 0.0477167505715923 -0.0227194262484414 -0.0375679472976329 0.0494722962599982 -0.0233954729024 -0.0831919336779974 0.0336240672332738 -0.03399645269675
  6 181.689037629875 ""  8.79213189454621 0 0 0.0469496394735816 0.0488259688427354 0.00752506614488978 0.060210148943752 0.0264724030360071 0.0056474745479014 0.0401197270797545 -0.032114364042363 -0.0179204027078239 0.0420577276193425 0.0452287259948261 -0.0051759445483026 0.100741194927698 0.0742057987454771 0.0148769406705359 0.0658184727729216 0.00109449036123544 -0.0115050428374669 0.0811208353535241 0.026922924895031 0.0299332507939825 0.137934001370733 -0.111108813745854 -0.0893659354209296 -0.0778444355161186 -0.108331123081472 -0.0051935189523696 0.0600629261868557 0.0530464427028099 0.0109634117870854 0.105978323140759 -0.0166977060098518 -0.00533895524328435 0.0135086200784639 0.100802726383634 0.0685434088259068 -0.00884456338068104 0.0629147380557794 -0.0924489083333388 0.0118529332333063 -0.0600075186084361 -0.0237529467573383 -0.0347404551965915 -0.0276113097241664 0.0208502979714883 -0.0243833975761331 -0.0412531686915827 -0.0107503067541518 -0.116023761225038 -0.0494425503407376 -0.0337308985107591 -0.0450772861682831 -0.0461464471104492 -0.0972639898461423 0.0384359424825498 -0.105639491013156 -0.0109178347784989 0.0186269077018206 -0.0431785800075427 3.61451468573988e-06 -0.0739464851210918 -0.0989239609992094 -0.114540687047144 -0.233218301485852 -0.0509733755581765 -0.0623798253826171 -0.126784562297895 0.0056218990696853 0.054732627328251 -0.0124639997025567 0.0872544096774371 0.0486337977729712 -0.0476230883624284 0.1959213445768 0.0672925414890651 -0.00808606631612778 0.0280196821031558 0.166577944878761
  7 195.890397507277 ""  13.6946231927817 0 0 0.0180486425402212 0.00411498239233634 -0.0403156745514917 0.0542634607363942 0.0114267645650841 -0.0287595336958834 0.0129780876318167 0.0276043318214013 -0.0237366665103122 0.0446769585860098 0.0281712377657137 0.0226031687102035 0.00244113555187432 0.000510033549691601 -0.0517084286828555 0.0725831653040058 0.00213609957916313 -0.0594316086385499 0.0860839232875193 0.0226783691516597 -0.0152379470896579 -0.0162126101932581 0.0506243192766322 -0.0027292267893178 0.0494305691405442 0.0484259290864887 -0.0214374112991394 0.00488477249445303 0.00879140098169202 -0.0314593569120475 0.0820325239977531 0.0452403260050751 0.0347071564503472 0.0273833651228618 0.0325398601519563 0.0558744600720057 0.0163491146431227 0.0160554620172856 0.0176040372364374 -0.0139509371155919 0.00776488745908458 0.136099142958545 -0.000255283319978761 -0.023935882224055 -0.0596485465175136 -0.0738900012257418 -0.0231938645531597 0.00806090940893584 -0.0612155859148564 -0.0233804021058923 0.0214969253142451 -0.0384438306699563 -0.0154384833947212 0.227544874004727 -0.0518778803189873 0.123696742898962 0.10684241454898 -0.178540806381053 -0.0328512077286988 -0.009373319147125 -0.248654638543094 -0.0625047100637371 0.214946696033759 0.196551266231168 -0.0251524112503261 0.0861036689999062 -0.139127978007341 0.0176821518932016 -0.230192753839944 0.0181416570654819 -0.0126681795800076 -0.0271284962688327 0.121928618027546 -0.0884704455529224 -0.0126567949851238 -0.00753180089820163 0.0248660677332687 -0.122284129773747
  8 229.774100674343 ""  0.0167714754828148 0 0 0.0129880509170014 -0.0129319761941678 -0.0242577530900697 0.0310531567177035 -0.0246201817128212 -0.0202748634853795 -0.0164845386191871 0.0104811436857539 0.0190293877604266 -0.0138483826626748 0.0179455009213967 0.0180921750669965 0.0163172706587983 0.0068423376708436 -0.0619289645221153 0.0279423887122084 -0.0464658189213916 -0.0227838993683223 0.0637092192437744 -0.0031364519830917 -0.0260410883403867 0.148888224242674 -0.101429381309815 -0.244483960715098 -0.212739970695884 -0.200267528825719 0.220601203595666 -0.0071381113067219 0.350421157302368 0.109049424594887 -0.344795996219645 0.323465817782396 0.0156664681481096 0.147232158861282 -0.109467956188711 -0.329261602779233 0.111110748681753 -0.116905597122471 0.414542872784992 -0.00153911194404649 0.000925993495299327 0.000450848828954398 -0.00289384885816965 -0.00142146606489057 0.000249924210847833 -0.00177305809901488 -6.27702133056825e-05 -0.000134325364401235 -9.52961548887721e-05 0.000153366714253215 -0.000407909362721933 -0.00153619535013333 0.000774972035403239 0.001231332710215 -0.00212820214475853 0.00190694542623278 8.46226351214987e-05 -0.00209599663470489 -0.000551847029834707 -0.000124361585310088 -0.00611483076260888 -0.000882849807808477 0.00593424296464992 0.0087029824741505 0.000799170778111746 0.00164625833594574 -0.00229660175919811 0.00066675231333311 -0.00919320093422684 -0.000686822057828909 0.00027392329961128 -0.000835561943845228 0.00196532362924196 0.022988385100822 0.00647656748777442 -0.0142020848766187 -0.0134528349133039 0.0155574602976919
  9 252.49428968738 ""  4.81718622054369 0 0 0.0175727980804881 -0.0229557764322267 -0.0239380301555404 0.0434709489570202 -0.0536878041117503 -0.0193875679754426 0.0527928661033879 0.0464363522729256 -0.0311262499479777 -0.0113054754945093 -0.00265727681490177 0.0524096725062272 0.0245046538994367 -0.00508212851492221 -0.0542095775332712 0.0638301045581368 -0.0965728574763492 -0.061968376541935 0.108015168355016 -0.0341292665348677 0.0158030769857994 -0.108895025425917 0.173637406911692 0.107130284787132 0.23922911034808 0.203948015256746 -0.130394155604994 0.0654176516158999 -0.159265492367737 -0.0790505586897311 -0.0881562971615341 0.139360628171972 0.0683313520661103 0.028011962143863 -0.0218029724891854 -0.0286445726883072 -0.0242222983714388 -0.0792832679986857 0.192483047336871 -0.00842882521824583 0.0146517503562639 0.0343854047698775 -0.0409433697806257 -0.0208485878650718 -0.0377465527442653 -0.0443874008425839 0.012380422815364 -0.0170680557162325 -0.000538961001132659 0.0152377070264901 0.00159008933674349 -0.017042558769268 0.012008406237066 0.0474641044032253 0.000961348278700898 0.0410943087159091 0.0316079659666669 -0.0692871248865558 0.0168825047594793 -0.0211440404075386 0.248667061107868 0.110627212008818 -0.225176690729643 -0.310344823846527 0.00998525235000253 -0.0745541792497727 0.118233896998413 -0.0732038392016045 0.323793547734327 -0.0116811447614666 -0.00226474888661329 0.0305110268164405 -0.000317755128161306 0.0428275210602749 0.0467450870450094 -0.0520317854243703 -0.0306701878201029 0.0542427542338116
  10 263.31306427504 ""  0.935581646898729 0 0 0.00452695964377668 -0.0105187858383546 -0.0189113057002027 0.025362615708056 -0.0476673683270312 -0.0164365936207953 0.0257113711197521 0.0206406376666034 -0.027697698880036 -0.0199691010179876 -0.00679428558732264 0.0446987600243086 0.0280341541423429 0.0153067217983282 -0.045897037772997 0.0426620692942115 -0.0826360792225369 -0.0519781852611871 0.0755878073181474 -0.0344808078438857 0.0158066560112891 -0.0996045280818507 0.114687884673543 0.111479596371845 0.172888176210627 0.155337080944356 -0.128713508452563 0.0267834965887897 -0.172450561524907 -0.0767384003375689 -0.0812969052800325 0.114895371033526 0.0593189466041642 0.011307911155127 -0.0238571828139066 -0.0202250705094152 -0.0317862092688579 -0.0719089757650671 0.163135956830291 -0.000702472331753875 -0.0106107559108524 -0.0761732687523433 -0.0335827996361484 -0.00232482091398574 0.0537383048614151 0.0236311878692398 0.00903888956715861 0.00132442598898409 0.0132442949516535 0.00970203957494064 -0.0174720100888831 0.00471591685322629 0.00909258905743798 -0.15512245999918 0.0207245814269848 -0.0958488922492276 -0.0569029949772778 0.0869850695336523 0.00746356198911528 0.0142886810432871 -0.234166552567377 -0.0732766116595779 0.21585455800403 0.338701015677449 0.0253900214000622 0.0604577849711828 -0.0973637212549221 0.0783349335198055 -0.353715219679388 -0.0310119062735444 0.0276175942130793 0.0357905142155635 -0.106945641361211 0.165456861276638 0.0477351255166993 -0.0483210697419275 -0.0471959997126043 0.168764973526245
  11 286.233183478992 ""  12.7521802895114 0 0 0.0469089061318212 0.00555537767141952 0.0676715357274107 0.0257498175205856 0.0169869028476718 0.0593694835190746 0.0215711497982084 -0.0360898913371268 0.0894390173983688 -0.00352427000913464 0.0263441363246827 -0.113892405322066 0.037778213498754 -0.0120531939203537 0.0929655484418078 -0.0138182892916124 -0.0298830335140657 0.10076411592255 0.011748380095057 0.00726605890563489 0.0617673336786438 -0.070444738906998 0.0279235433261177 0.251331748790137 0.141761456559307 0.0774610621028273 0.000560508910257477 -0.0252113229876884 -0.216880917121348 0.0263524575284127 -0.25186104108107 0.0400172853414811 -0.165318477523597 0.115106454657968 0.0209650489329087 -0.333377968760755 0.0954518962954547 0.0190240782872083 0.000775325968523351 0.0125845711916351 0.00944080510937928 -0.00733215412855934 -0.0617334210572148 -0.0383734789519653 -0.00348710079346789 -0.0258416429932748 0.0101510372244975 -0.0211021794820877 -0.0237840408133612 0.00845279223859973 -0.00567877632296889 -0.000220179629822496 0.0100950066463037 -0.00828733538680881 -0.0144016055791411 0.0281412788391548 -0.0193525043287342 -0.00668897486178812 0.0188435388734436 -0.0164095818473162 -0.0541842827295058 -0.000418049133382774 0.0248889559021433 0.00958472091433911 -0.00107099845470192 0.00423395894720341 -0.0413232711189806 0.0273285595972567 -0.039236311911162 0.0249889474285398 0.00999063208293367 -0.0400745350749315 0.023355494766091 -0.0869981560624987 -0.066343476254106 0.0369421934832629 0.0541518074909769 -0.118476246162291
  12 313.667550348441 ""  20.1384762374288 0 0 -0.0153122655205147 0.0238273638492327 -0.0359846633724007 0.0171610162990331 -0.0029634187221455 -0.0360145715843631 -0.0927853948570975 -0.0625587278076596 0.0107079926227824 -0.00602530323958299 0.019015365893077 -0.0244369542387408 0.0152018574664438 0.0509103009222689 -0.0560853272155688 0.0245589028217991 -0.0283723420262125 -0.0555711363705717 0.0418752201472347 -0.000218893405552092 -0.0118530960035832 -0.141576022397677 -0.0519923181515052 0.253006551585139 -0.00660217471993109 0.033122776135809 -0.0850406970720411 -0.206737031157157 -0.268867502997443 -0.0833219855166815 -0.103197079212358 0.116137038879448 -0.0235520424325268 0.0390865425405353 -0.0159941167756269 -0.119162240067112 0.0219347753892564 -0.0269128651086681 0.0956161630756009 -0.0188487384596454 0.0127942289681819 0.0288994325935573 0.1227800264596 0.0380648102075861 -0.00289680759255466 0.0543435249853068 -0.0411807200004388 0.0306316516341839 -0.0198678409084078 -0.0494313681858892 0.015416092826719 -0.0571346666216254 -0.00545274812227909 0.081547503848938 -0.00903007094242989 0.0536150090853606 0.0276730286125321 0.0180468484688024 -0.0533533497009954 0.023954424748965 -0.000956986255730262 -0.0871393509884582 -0.0325060839733438 -0.0972636381183309 -0.0630859519493366 -0.000760275542722341 -0.0322424609524044 -0.00279990940851166 0.0782568222213896 -0.0299667767244456 0.0578823742164228 0.00135808052405727 -0.0240472178099535 0.109981483401621 0.0168941413126736 -0.045714094696947 0.0286724459953338 0.0463767934074215
  13 388.218153031227 ""  4.22390788011311 0 0 -0.0101089788606734 0.00709066110539847 0.0349705606686565 -0.0193094603338428 -0.0412489730748953 0.0400517211208704 0.0473714202242304 0.0316679764809551 -0.0204749536681438 -0.0364814838681873 -0.0489263877015978 0.0340112708358568 0.00196189337408041 0.0104248419335112 0.0418679771799245 -0.0101411522888499 -0.0667439441610333 0.0205222166518156 -0.00927633018425829 -0.0568568355384903 0.0821339697940475 0.0448357684644255 0.0472181317708677 -0.114068911947946 0.0278338611947181 0.0267235904509601 -0.0342766911725984 0.134839403076645 0.066088622354559 0.0199614977779831 -0.0319584505111485 -0.0444650687408936 0.036441694164337 -0.0368235517945354 -0.035848811212444 0.0379924959109891 -0.0492544649981651 -0.0544558795727486 0.0325343420419113 0.00290162982917394 0.106747968873452 -0.0204388245749154 0.029541234900339 -0.0610688829083238 0.00666030722910754 0.0954679699098716 -0.0068136497495182 -0.0222727626722052 -0.0638490049037398 -0.0257545828588594 0.00843023200090198 -0.0607523310073494 0.0667330968682149 0.122621399770973 -0.0157221914421086 0.257583096203954 -0.0505865501839635 0.141538368975296 0.00696452976325237 -0.00924497935264457 -0.129977894559472 -0.162567936427244 -0.00389104162605938 -0.149913942538326 -0.102687379940841 0.00166316323162135 -0.164362433855708 0.174607303308358 0.0515369586698383 -0.0198163747284424 0.039803145104116 -0.0524180720653002 -0.0346451378545411 -0.0786338064836257 -0.0889807887034847 -0.0421016977335995 0.091049801058452 -0.169885449829069
  14 424.302146713835 ""  2.95335672738476 0 0 0.0819552349025776 -0.0534925460517465 -0.0584994171189191 -0.048191282081771 0.0199131276068188 -0.095142242870436 0.0011262323855026 -0.0127990329503706 0.0867034294460368 -0.0219883264004802 0.0017358794887552 0.0106397181035267 0.10249418222832 -0.032930352193352 -0.0728376417739892 -0.119926197032679 0.158337826871101 0.0524448824215832 -0.150477739458959 0.0543021542639077 -0.280221439355843 -0.0327571614224036 0.00372701386672114 0.185437381738864 0.0790949882045074 -0.0349351755307065 0.235678100830006 -0.179206115902577 0.042831998376469 0.0354614042642104 0.101483032007641 0.0415997410959086 0.0467901663056909 -0.084831652043669 -0.0369871624307505 0.114548973430432 -0.0562701975871425 -0.0100995540487139 0.000114432211918893 0.0085376178072797 0.0468591332437831 -0.000369673660471098 -0.0192618275158806 -0.0701551800047892 -0.00466647993138249 0.0297977787383545 0.0204213649031841 0.00786936637583783 -0.0283536813519947 0.0326762333029774 -0.0117579262222753 0.018327271539574 0.0417871622349432 0.0289452986377468 0.0195986291704155 0.0682025560722124 -0.000784466708805544 0.039265642787203 0.0421274595543214 0.0075349677560176 -0.0510317491757246 -0.0623128291873887 -0.0471632728538347 -0.0784344091436011 0.0587976165055123 -0.028529319316219 -0.0734866104043596 0.113128438825257 -0.0178378794397103 0.0372165174777282 -0.00245550311934456 0.0273621845962172 0.0160988067264374 0.111553063612488 0.0506148139855263 -0.0338116647328713 -0.0702149416884344 0.104723043535462
  15 454.48733317597 ""  4.83334024608567 0 0 -0.0298604716555674 0.0386552900929488 0.00675514995848729 0.00497586965606883 -0.0128223986498256 0.0129769385171208 -0.0305645880085886 -0.00799957500602685 -0.0329621761520771 -0.00371380471938957 -0.0117099445430759 0.00617501865587531 -0.0376995060091369 0.0363198977479294 0.00140755662482729 0.0305062295728764 -0.0654384993228166 -0.0414401517925453 0.0430522931241638 -0.0286177485097876 0.0881605450066715 0.00888107813274655 -0.0479200357303255 -0.0100366135558367 -0.0806954541622369 -0.0083258539234806 -0.0977896819973814 -0.0122127138127049 -0.0535735135334732 -0.0378322924849826 -0.0232962702024509 0.00387309659373161 0.00566009125257904 0.00557379932047337 -0.0167254213955682 -0.0131259199407866 0.00338441409804523 -0.0187844163424432 0.0274215328298548 -0.00891748776974301 -0.0221993200695785 0.0161019614927309 0.0379104778084136 -0.101314398566106 -0.0273215644976642 0.00857931547933713 0.0409125090301241 0.116221046479602 -0.0168701542354147 0.102156048614841 -0.0386832790088974 0.0426166565373488 0.0277012937406425 -0.166172290330833 -0.0186990362545353 -0.222391490453176 0.0492678869708904 -0.0519211670305661 0.0918948224364427 0.0892945808996219 -0.00651967404151354 -0.0897354271280769 -0.174312429584542 -0.0802763923807559 0.348479270771642 -0.0988501136679313 -0.0419797500424825 0.107454271584031 -0.144445715801896 0.0272764405539602 0.00426358616012777 0.000898828459852995 0.0886415166286604 -0.0877784400745322 -0.00435588303629688 0.0593290020242601 0.060182216522055 -0.0826753960469868
  16 477.418715723153 ""  6.46029873514936 0 0 -0.0556797973910664 -0.0752364174002794 -0.00220268578834907 0.0455625136140301 0.0464395088105243 0.023449410027986 -0.024523233975103 0.0081442393541559 -0.0273177034851367 0.0715596179607413 0.0751136900616505 -0.0485359610515303 -0.100943652927195 -0.106766221737704 0.0119575983750629 0.0785080394829789 0.0436745775234547 -0.0250529890514939 0.0794967457033644 0.069688987140522 0.0143228429034034 -0.0705158021172431 0.0629210760683389 -0.109313673829859 0.0157871637705582 0.0271805664949662 -0.0170380054493144 0.0479937630167217 0.0301575699509735 0.00473225031722625 -0.00160600403410165 -0.0223937318016701 -0.0881641699571047 0.108801495251916 0.108118130680643 -0.105935651052934 0.109836934727013 0.120298466944145 -0.100998892615676 -0.0230163958455564 0.0495781096113738 -0.01037062931008 0.00723146905794322 -0.0402998901833948 0.000150643170327177 0.0545203471846471 0.01381404522412 0.00252934592646351 -0.0100932091429988 0.0203486169248345 -0.00041411277434242 0.0171045315333467 0.0287535330192621 0.0870602364295337 0.00754775908877595 0.114358415837254 -0.0117470489885627 0.0716941203743657 0.028001251572081 0.0066920264727512 -0.0373978856446126 -0.068113830849587 -0.0266371067578344 -0.0634080916204752 0.0173818615090202 -0.0126954181078297 -0.0576252131133545 0.111967986036875 0.0106134993728769 -0.0572319218777626 -0.103783724704575 0.0604685776660908 -0.119078850957912 0.0552522032959028 0.0830666024627489 -0.100286785797484 -0.184429984321402 0.185066555530394
  17 521.284145633479 ""  0.855206347395912 0 0 0.0317437274875442 -0.0764850928549596 0.00388609905732078 0.00337808261721323 0.00869554079899432 0.011430956284627 0.0723965351348007 0.0175879610566706 0.0439470652624219 0.00706093407014515 0.0120911984812358 -0.00533748568830437 0.0666429227571206 -0.0680186692477551 0.0291198007486512 -0.0337323860209287 0.0690801544071426 0.0819719023490478 -0.043087707021028 0.0320506964441033 -0.0898755047049002 -0.0332038165747453 0.1319457010665 -0.0650410109497788 0.186498504619836 0.0386115095247693 0.148695296932676 0.113829208137546 0.113273202689785 0.0832911544932562 0.00644209257514372 -0.027888888633756 -0.0149839869017615 0.00967315975827429 0.0369893452612224 -0.00118416083010768 0.000361075096994677 0.026939474998306 -0.0418518960692516 -0.0226086856580184 -0.0391107267468569 0.0113189615515889 0.0681398777382368 0.0165741340620136 -0.0106426732564735 -0.0240759726981503 -0.00914895381080704 0.0658537175146604 0.00636495941872775 -0.00105241551238214 -0.00513936835695504 -0.0664586126172176 -0.00759873927551359 -0.130706390244688 -0.0887319797565067 -0.158606842950975 0.0152644991732609 -0.0742338255945637 -0.00991245131733227 0.0545651001930126 0.0343676329157303 -0.0323226893888872 -0.0558637951172769 0.00720827052367352 0.116516419214168 -0.0265708970445497 0.0330410249885177 -0.0693477114491871 -0.0544792557305092 -0.123230675795873 0.0386763053092113 -0.0790198164794416 -0.155024696273406 0.0489468858960619 -0.0855070502538857 -0.217006103571007 -0.000158470717734107 -0.0797913435022854
  18 687.201012189066 ""  12.3307045267475 0 0 -0.0083009800671696 -0.0141932907030823 0.00562086712860389 0.00390848251242749 -0.00380487013878461 -0.0524425099941483 0.0052679240777849 -0.00553928180043597 0.00937605444388535 0.0220073891620224 0.0264994116248352 -0.0113354260813894 0.0477135138998706 0.0228851518197309 -0.00872383499144277 0.0143237944462997 0.011445663128525 -0.0632134393977661 0.0220873641416311 0.011350883576076 -0.062657105490181 -0.0190857556315247 0.0154734273789054 0.0194104892500582 0.0309744801474435 1.57795915591269e-05 0.032698535720806 -0.00390553522749962 0.00369458385003121 0.00948865951084624 0.0529069337789922 0.0651084036485382 0.00380761449270506 0.0057860040738793 0.00735558367633782 0.0116031598899441 0.00925264106691667 0.00876178465974542 0.00981104698792685 -0.0104913473034923 0.0159398985152816 -0.00832924010960306 -0.0132142269854109 0.0136345394739662 0.0073040221780111 0.0286535216390894 0.0102838241796608 -0.0214061126631515 0.00980041396786189 -0.0252228771845829 -0.00566221502858242 -0.0693472398635084 0.0650825382605426 -0.232566234783297 0.1597108953972 -0.18920027901412 0.0666992838448451 0.0458937026033498 -0.0265611456281826 -0.0149715364950291 -0.0218823326451673 -0.0468245444178171 0.0175930805689482 -0.0133578925214842 -0.107103727906475 0.00255246573147605 -0.0222966312956058 0.0479106510018859 0.0302284404965488 -0.0530749601380856 0.004072532688886 0.100268866281429 0.292111129410998 -0.431606563675768 0.098797537032695 -0.189131128135819 0.222052025270172 -0.427349085595671
  19 783.191954908824 ""  2.53460042678953 0 0 -0.0337981826187135 0.0539698625787355 0.0326839740746613 -0.0496211514679727 0.0269035624134627 -0.0975152734925582 0.0794914236749759 -0.0151942558628608 0.0724552772724304 -6.96291796340747e-05 0.0251869256321828 -0.0252080238721359 -0.0651387446733872 0.0155951261282566 0.0689944374625719 0.00907596265248736 -0.279008639772185 -0.275439635867129 0.21526363554636 0.0425644571875738 0.169154394133568 0.149769974877154 -0.0830557142191532 0.103646724324091 0.00194036438475342 -0.0325707846911172 0.00981164587755925 0.0930182688567251 -0.0627957141062086 0.0660573120477216 0.205918450425646 0.11757546149556 0.0409200782909735 -0.102857032295332 -0.265533906196629 0.0635868964188259 0.161369798918943 0.051965472690646 0.0816282829255366 -0.0133232855859174 -0.0330985606746941 -0.00912697352045837 0.0104659224475104 -0.00447905054100845 0.00190281250189274 0.0103611003281541 -0.0153726357492951 -0.00751271015989041 -0.00459121949140642 0.0384707960123164 0.00333000804962913 -0.0158736222117245 -0.0694769165395096 0.127870821542993 -0.059964380456831 0.0935008107889256 -0.0422451275669696 0.0425977134509952 0.00440981405123349 -0.000606117515543919 0.00323937030440641 0.0655219096134909 0.0119668042214866 0.00884465253128991 0.0413534748760134 0.00649045094383657 0.00479520921777624 0.0225165687282206 0.00389771420184813 -0.0439692724802924 -0.0351772534559781 -0.00698521572783078 -0.110155677806495 -0.0455049322034781 -0.0305179129341524 0.0405138604097575 -0.0200595934048369 0.0294855013686533
  20 805.625561116329 ""  4.3331553871329 0 0 0.00136632881271749 0.0137457754572939 0.0106500483524358 0.0316199882200034 -0.0282621367625879 -0.0033607332110142 -0.00527103222687358 0.00359783694338105 0.00168958931527561 0.0169086981513774 -0.00335675081307489 -0.00195693130038041 0.0260035957627206 0.0516436292866823 -0.0426715447401312 -0.000779462606397292 0.178336840853959 0.106268232748742 -0.160523441599723 -0.0671209971546732 -0.135908914878476 0.00256970319682441 -0.000227233743668515 -0.0178240279855065 -0.0178517790315063 0.0157743108506498 -0.0408382293377175 0.0368042559965589 -0.0196989373643316 0.0110978482260643 -0.0490839938274428 0.0617868998499393 -0.00160786178350565 0.046143796902679 0.172979661897618 0.00579453211143403 -0.150218448066669 -0.0852340553619508 -0.00471482131978626 -0.0313016796032912 -0.0977821295287686 -0.0138576196467584 0.0231363902991775 -0.0173131974745626 0.0178987273834721 0.0295072053134022 -0.0685071814692266 -0.0462902374105892 -0.0239620360867008 0.138467760825178 -0.00267106158318218 -0.138400272636891 -0.177318482505393 0.246007736055494 -0.000613380426616122 0.156014057207236 -0.0493329467558399 0.131934263092035 -0.0570817404362295 -0.0183946352601839 -0.00677870754142899 0.31517545215516 0.0926702684786373 0.039889818347558 0.0400392604299366 0.0327879319599698 0.0135784292539942 0.0979273942383666 0.0582210625829216 -0.0298176449190855 0.00871654057112578 0.0139747947276305 0.0443046951874983 -0.093423799995506 0.0129424600793932 0.0054746631929098 0.06532976739739 -0.0683689044968187
  21 831.70851403548 ""  3.80397812205868 0 0 0.0347534913129309 -0.0594781978459153 -0.054440041122516 -0.0353508943247871 0.0444981713620128 0.0640089557368443 -0.0224784208174622 -0.00935064413394527 -0.0497247554297253 -0.0402472833354538 -0.00492489197875164 0.0255072896371967 0.0964160534932916 -0.0694893803491065 0.047579574584374 -0.00524731767547529 -0.218749563023317 -0.059692586232687 0.248334232565641 0.143231369595187 0.170766137764664 -0.134887120244122 0.0875201848733755 -0.0118079487006617 0.116686208236364 -0.0221908193689756 0.160487068884486 -0.167151047199814 0.122634183663933 -0.0688536013859929 -0.0265035091888971 -0.234345637036462 -0.0237727882504474 -0.0366282006281217 -0.230408492219996 -0.0607329062002545 0.252187726327568 0.176547413417026 -0.0469886226161314 -0.0108082689929988 -0.0272806834834346 0.0107364387901832 0.00871910444596681 -0.00956991542943161 0.0135054261061499 0.0123589694814129 -0.0370985068047045 -0.0307665147021933 -0.0112351860781152 0.0650914983401785 -0.0128205881165797 -0.0835496777799414 -0.0317017789573198 -0.00325427565329322 0.0497259528398034 -0.0336984251833765 0.0273345517762019 0.0354216361150385 -0.0861407132024103 -0.0144004971660581 -0.0194298860020266 0.183116959594956 0.0742205540662541 0.015349318814824 -0.0651921493920889 0.018800970785954 -0.00213745883980647 0.0807920636590749 0.0644361883336098 0.0249025400299676 0.0439659494059459 0.00576702909411174 0.132856670795651 0.0530149403944815 0.0434681062440231 -0.0865378106964877 0.0259226871329449 -0.0464949433639848
  22 888.078463202871 ""  1.26486138409699 0 0 -0.0134759788861791 0.016928585720132 0.00332356578252016 0.00486643283854772 -0.00130153452323954 -0.00590928777001886 0.0148043100895585 0.00411900577480173 0.0240619869095045 0.00405553114058018 -0.00521254267417891 -0.00557116687397392 -0.0809146936156541 -0.0111765031095628 -0.0175595901124128 -0.00151248622540498 0.0230269840321289 0.00874590095119906 -0.0456759306479972 -0.0294491662084953 -0.00331460066170536 0.0681003929344846 -0.0428174159366082 0.0115910278586135 -0.046110860781425 0.00435808478784696 -0.057667502577267 0.0650369516749945 -0.0502314518612167 0.0283294993261229 0.00614864260113788 0.0437300333283013 0.00621566050457482 -0.000229938646083052 0.0315356791323188 0.0154396517036223 -0.0479075380846316 -0.0401447187106672 0.0133184287442192 -0.03717900586954 0.0294770613541144 0.076484122848253 0.00294346728390947 -0.00671507741499831 0.00950030624172283 0.0196041599469956 -0.0180037002123067 -0.0266711609958774 0.0347412495209297 0.0478758464384628 -0.0501615067182425 0.0200520787617425 0.123901248539708 -0.273995321045316 -0.0227823716112163 -0.338303621245786 0.147646135020684 -0.12790982885831 -0.28489660242741 -0.0114124140565589 -0.0984803767299275 0.0905657011484728 0.134142704871898 -0.0597241028493259 -0.376050911989747 0.00742197651684562 -0.0794022257306155 0.352730338204308 0.199410721246577 0.00727486446515733 -0.0210532430358417 -0.0446822169331515 -0.0634838004615899 0.111411759210422 -0.0333316968915005 0.0405556759207104 -0.088804064378544 0.109843823534603
  23 916.632435804943 ""  26.4612328294107 0 0 0.066913598755301 0.0832471002645551 -0.0669889998110201 0.0190534458166636 0.0273514219997585 0.0517934782595668 0.055744209856672 0.0428031699999083 -0.00952102187461303 -0.032341393827938 -0.0375288111290936 0.0337394540061055 0.00388894071112101 0.0673811854218028 -0.111961736510655 0.0296199375600811 0.0632452235236162 0.0467966782425998 0.0223042142604519 0.0437780721127968 0.024195631009604 0.233339791549983 -0.159936114921042 0.263400438246572 -0.109150616045768 -0.0646600167096606 0.00929028820090232 -0.216604909077966 -0.0278933707506761 -0.128118012630375 -0.157112888961773 -0.186424653146025 -0.0268265081698714 0.0269189067557444 0.0138609888280801 -0.0603085518467925 0.00620458645946301 0.0257325878702941 -0.0548036327709063 -0.031021055373448 -0.0355047364193757 0.00439851292879762 -0.0223574780704601 0.0211051384051878 -0.0193510543281316 0.0332780216562093 0.0156491960384484 0.00204476840029136 0.0376714351275485 -0.00795703493318264 0.014611362653006 -0.00520136661356501 -0.0511305762581974 0.0627121804359047 -0.0472071437702735 0.00373042551780167 -0.00624768145865562 0.0310264230889857 0.0471858516880883 -0.0107469394873635 -0.0145299653235868 -0.185787523072798 -0.0432645379113442 -0.0574614379882434 0.0172349273508531 -0.0148651236951359 -0.0421273055269041 0.126658759095665 -0.00980021454822731 -0.0768266272121916 -0.0707119149794173 -0.00165571413207129 0.0435200960395852 -0.0559850416083645 0.0450168112126202 -0.102810621788455 -0.0779674474936574 -0.0124770306726448
  24 950.115881232573 ""  45.1701830409394 0 0 -0.00973667059363344 -0.0164143295700533 0.0188822157187865 -0.00583588632692599 -0.00865064345251769 -0.0080856760013494 -0.0248846666386913 -0.0349132941923505 -0.00514082471208874 0.00875691956789346 0.0104838947268853 -0.0120406363749581 0.0813641335924714 0.00699783371808265 0.0775291000651165 -0.0230212521988577 -0.0377806396293341 0.00740036973751211 -0.0111206509863622 -0.0213038737283406 0.0112162248861981 -0.16717425120715 0.115993702007179 -0.137546703616028 0.128151733902927 0.0270960485582635 0.0615509590762647 0.0760767355219135 0.0631212958969469 0.0574197767270331 0.0612340709500048 0.0694245630865492 0.013159935717886 -0.0160849935005037 -0.0135131361833078 0.0267495611954362 -0.00406422901458032 -0.0143236023977807 0.0251040359832437 -0.0393541145790706 -0.0881281380762444 0.0260348669791886 -0.065183797931492 0.0472827630426088 -0.0434881203537138 0.0574259008661637 0.010752687373381 0.000619130508465576 0.0897525370006675 0.000404832627359913 0.031522961901245 0.0194627314354933 -0.125503568581056 0.168345868804997 -0.0798432602890399 0.00359076058868354 0.00296334547997958 -0.000625355681249368 0.0659427139225314 -0.0405584918826364 -0.0446935489713178 -0.395423822345021 -0.0797335787596901 -0.141049084358271 0.0191900042971791 -0.0307138773386118 -0.109503959158172 0.34570745098314 -0.00425262717096564 0.00958653265850407 0.0405471661036724 -0.0108265844660726 0.082027466325383 0.0234610531129079 0.010570494105529 0.143783590589415 0.0593319037339411 0.0547330685830054
  25 985.919487811861 ""  4.06009066372685 0 0 -0.0855313628834147 -0.0352455275929133 -0.05052506044641 0.035061448290501 0.0340266224687057 -0.0230604470268194 0.0210761434002663 -0.0145832107001017 0.0937615314628907 -0.0452666066904699 -0.0335628335389541 0.0468502502327737 -0.163569304937752 0.0165708993620858 -0.24867131414897 0.0835279207524513 0.124719661830572 -0.0698017946325477 0.114218899590421 0.152100754820275 -0.179155506840027 0.0870112428687864 -0.0482269841170166 -0.0943250321773081 -0.0603459299552367 0.0520497045641343 -0.167531692229567 0.330627318518805 -0.162917750690689 0.169536429632005 -0.178133625323253 -0.281298200143721 -0.0412888824123408 0.0377634344004682 -0.0283698182234581 -0.109136207176279 0.0758667318268547 0.0987768181242755 -0.101347788290978 -0.000223706422662657 -0.00983504001955926 0.00383421639049611 -0.0126451423427417 0.00710220553588587 -0.00546728848893417 0.0101038181106903 -0.00404758028178715 -0.00375709795743453 0.00228071416564791 -0.000595213113094895 0.0114949914743049 -0.0566847436803423 -0.0171056255163802 0.0143656444314411 0.0870453680653767 0.0106901874643332 0.0237687440488918 0.028023459650492 0.0365043192052097 -0.0101925474772897 0.00752313491216311 -0.0375416057417804 -0.0207642168287022 -0.00651431872945669 0.0533684971276799 -0.00135430354303569 -0.00249439321973743 -0.00532883045755874 -0.0242349966393497 0.0314791320510877 0.0415788448007613 -0.00162478573528013 0.138572673652431 0.0777284022166821 0.0422342430095566 -0.0149609110390739 0.0280164581658467 -0.00861309546846774
  26 1002.9337919435 ""  0.613790538841161 0 0 -0.0978299368418349 0.0139652183950693 -0.0444107423936742 -0.0284439467764197 0.0381396536097654 -0.0120500665673963 0.0774812971726698 -0.0503094522672526 -0.00111625865764168 0.0329144787471321 -0.0422624419978034 0.0194911941902629 -0.0355490526036689 -0.0663244726461101 0.2002993068529 0.192869963316977 0.13102094265937 -0.305142597462858 -0.0700410099077484 -0.0978268669393131 0.220985330250608 -0.0384399851117473 0.0401826307553753 0.116369749890827 0.228770901179629 -0.0941988217359932 0.295132445132653 -0.148628603997176 0.119282925828487 -0.0363610594161623 -0.19770808780054 -0.0112397664378766 -0.0247912404995601 0.123506452286554 0.275918731865323 -0.0439923496826975 -0.206912153915123 -0.123969303941711 -0.0528371911407216 -0.000684249280809255 0.00721567642088775 0.000972713880935433 0.00011548658467467 -0.00270991228254622 0.00139106019884702 0.000263461953520143 0.00110881856769398 0.000339306972697572 -0.00716245061215676 -0.00254171705555088 -0.000921481388324088 0.0100503525046695 0.0103739310830667 -0.00620911949546532 0.0577111047499794 -0.00352630259052871 0.0191442141750982 0.0073927102165551 0.00356452188997189 0.00205882947172386 0.00539770369828645 0.0230275628165173 0.0012613189025025 0.0116942894461255 0.00578996355905488 0.00233986791826954 0.00763643058129083 -0.0303186201115085 -0.00445245202205139 0.011971137194948 0.0154487586081564 -0.00162121692120047 0.0742223448472154 0.0348585229626405 0.024223552497527 0.0892128345107573 0.0247215873767412 0.0412518992703912
  27 1040.36810393924 ""  10.9983231424967 0 0 -0.039704845572089 -0.0405227653739053 -0.0483666854248608 -0.107252156711637 -0.119547354245383 0.040519631618858 0.0432541524254344 0.0279625164077199 0.0141690983192456 0.0769643504186641 0.105568075735166 0.0167005694299644 -0.110823575758255 -0.0255774864496558 -0.162704277816933 -0.108613766160921 -0.127132748112959 0.0405007111190114 -0.132380680815481 -0.149269803544693 0.0701131906681596 0.164830129264675 -0.105837959012189 0.135392355955397 -0.0953595539519409 -0.0407079098864483 -0.0232438359083171 -0.0679450656771062 -0.070628391778728 -0.0506240347431571 0.025861284471406 0.0230464986655001 -0.0146978885033329 0.111745896398017 0.134349951589986 -0.0353465745306943 0.12237139082166 0.157907386571568 -0.0405325625967685 0.00656786341944558 -0.0101758903617845 0.00721403687628731 -0.011603070686359 0.0091234099598127 -0.00439788165761727 0.00652370170838869 -0.0137178154215834 -0.00853391241170038 0.00684335016274886 0.00531390242318534 0.0146433366036143 -0.0794191752640431 -0.0138740311342524 -0.00430108503148447 0.0476906282774453 0.00231520916996667 0.0160088121253197 0.00794876795928952 0.0193643683856223 -0.0168347761835557 0.00339525920757632 -0.0499909899553911 -0.0202150015245949 -0.0186918060297693 0.0579418346991948 -0.00230322736832052 -0.00943573842977977 0.0211972701802359 -0.0214464527935685 0.0355692926744217 0.0344559045077198 -0.0125662304384495 0.023676525973613 0.0841239997362256 -0.00641425969447893 -0.113904468666136 -0.00353659936569589 -0.0517204010230939
  28 1056.56058052891 ""  7.11859384772792 0 0 -0.011625274127165 0.0147830921926796 0.00492637021720974 -0.0214637291219203 -0.0542739546806576 -0.0298104302246608 0.00719529422733675 -0.0167410615972377 -0.00530212254494818 0.00841606749307292 0.0366311203956504 0.0557871342557012 0.16478175918904 0.152738843113159 -0.0871674469163886 -0.00459441412123005 0.0202208254597174 -0.0328109315490714 0.0390076258047826 0.039508699693037 -0.153925956648397 -0.0456604195513112 0.0322627500039066 -0.00541588921283987 0.0727020959679419 -0.00686483755844211 0.0595678377992381 -0.0189026982503382 0.0310148208028438 -0.0025057628502482 -0.125133262158534 -0.210557204396622 -0.0331714516010643 0.103349859480819 0.0555600664924868 -0.114626786562955 0.129018613455004 0.177069713547983 -0.10798877061842 0.0134547154741181 -0.00447047678896376 -0.0326035303054694 0.0255922374689278 -0.0213830446576825 0.00965557581800612 -0.0406302632974499 0.0399605360282276 0.0347984892787546 0.0139253720416026 -0.0088710270192572 -0.0470246220875204 0.335175750500489 -0.0166690606249717 0.107769667981833 -0.338625362753488 0.0621877637411118 -0.141547877553278 -0.115722482951526 -0.0625446993798313 0.0373055038700537 -0.0423459093588631 0.0514898592406892 0.0634433822734345 0.00142764037982146 -0.228192423467353 -0.00631834745670786 -0.00900856790555416 0.0814851018620351 0.0899528416835465 -0.0246419746267695 0.00834891177937179 0.0315226658246238 -0.108925821956491 -0.175852208196984 -0.0441628094204558 0.265543297039533 0.1369388763405 0.0093278138349347
  29 1090.52212884627 ""  83.3803360855037 0 0 -0.00703868817891422 -0.060832016252798 0.0602634132489644 0.0136523398655143 0.0305136303713902 -0.0447304598876787 -0.000716554316014227 0.0494373347789953 -0.0245198194099893 -0.00389366115415015 -0.0275546694254991 0.00884448985840967 -0.0524720707708756 -0.109737244708327 0.112822958387337 0.084195388079762 0.0630538655449394 -0.135331060873456 0.0787718310422225 0.0648632557161995 -0.0453897592383284 0.0989038596346105 -0.0656440540105091 0.105234351950038 -0.151430544376186 -0.0328837999711724 -0.0407745037373276 -0.149567383090753 -0.0347921687878707 -0.100742855565899 -0.0734133200491429 -0.043957488891811 -0.0120014471085242 0.0283819409378758 0.0451706999588283 -0.0278402553497166 -0.0525723495835832 -0.0327245493700934 -0.0310022766045067 0.0392351834173335 -0.0103081463624266 -0.0232010561684698 0.00668385359763051 0.00980807175120924 0.0121203401006396 -0.0540401280700938 -0.0502998166557696 -0.00819434845444688 0.0456276207595034 0.0279464277802098 0.0255174429367039 -0.0167053949450066 -0.0213639126465922 0.00413781447424667 -0.0591132831268015 0.0814650828727977 -0.0701111777678684 -0.203383171075919 -0.0877700876100208 -0.0320293352000241 -0.0320852126388991 -0.162543730319674 -0.017407680177373 -0.1013091722537 0.0602546344719588 -0.0174947389219807 -0.0579982363155668 0.199610445568677 -0.00243105800517672 0.0588918677349162 0.0293022445375893 0.0375337979825755 -0.394301802575197 -0.0284520223882851 -0.137876371736268 -0.261097820010196 0.031992192822584 -0.19394580187602
  30 1101.38501045591 ""  6.4396536471037 0 0 0.0149908543441669 0.0297932928297269 0.0486122346937961 -0.00465822091942294 -0.0427006039563361 -0.0479482694178519 -0.00562781402903322 -0.0095644149310833 -0.0225083547240143 -0.00273530532524874 0.0216031661669818 0.0461835977756808 0.138726377672694 0.106208324846315 0.0192995011436661 0.00496647598311388 0.0280471989010362 -0.0383670015252484 0.0483249578862481 0.0392040862972714 -0.155690921618145 -0.0587808891762169 0.037672949767049 -0.00546320792962402 0.0571900205604021 -0.00654121681184598 0.0557969324297382 -0.0628437065566491 0.0535084166357981 -0.0280613121439639 -0.0946519879070527 -0.170021871095278 -0.0209407168933961 0.0733478753128274 0.0239637360346055 -0.0944606683430945 0.097696165456264 0.135519994978344 -0.0849966644291471 -0.0110506966215431 0.0393177832959114 0.0382619374401279 -0.0152150124021016 0.0170838019921424 -0.00115500521362903 0.0303196093442613 -0.0610045164601696 -0.0457161745667733 -0.0163152017923593 0.0145320202561003 0.0546593660389296 -0.239878210694083 0.0745383533754375 -0.15333181571093 0.280013284448194 -0.107916379982939 0.148476732879994 0.0234049115338697 -0.0293023955611815 -0.0466445320897753 0.0485735608261778 -0.0436125787225855 -0.0680507255264737 -0.00639174057332673 0.251709212150055 0.0102198609415126 -0.00406536442545281 -0.0591578482892375 -0.0900614685589258 -0.0142348429587973 -0.0313216594184126 -0.0192725010905471 -0.259225309343304 -0.113157549136138 -0.121135225039997 0.334230764574778 0.0389310732155266 0.107654717183296
  31 1139.7223358783 ""  4.27520668588987 0 0 0.00834952817968439 -0.0381441665653627 0.0548572539391284 -0.00371761327972275 0.000498630682141632 -0.0399578514254364 -0.00572980520729747 0.034556603134946 -0.0154140700589369 0.00523191716929084 -0.00610120145628059 0.0183602950115092 0.00302027871852451 -0.0668000360432398 0.10897335442618 0.0293615438330187 0.0120522351115002 -0.0839379997859509 0.0517475473619567 0.0360094383814397 -0.053322865173592 0.0529754268011259 -0.0326160133963157 0.0500682604646365 -0.104823817217371 -0.0136181746729574 -0.0385350864621933 -0.0885788227842512 -0.025245524161676 -0.0612559378141435 -0.0624899659835994 -0.0553896311064726 -0.00983304296426649 0.0467267002190495 0.0503087890252846 -0.0399430727530006 -0.00997478003078939 0.0158247491718985 -0.0423932769461985 -0.0431189578934617 -0.0502586875237361 0.0553748900381439 -0.0434429834827482 0.00523985140367871 -0.0492656282384165 0.0928400192685991 0.0799843344668091 0.0522173806378924 -0.0358821784001686 -0.032030124536717 -0.0566488424823461 -0.0728490598323335 -0.0638055315004609 0.0791858905686778 -0.0160425023516331 -0.104768551563598 0.0820712783137895 0.324857495854565 0.157318626664513 0.0773410093732916 0.0035815522691499 0.162571175370353 0.044832341191158 0.124305278103459 -0.207830252493295 0.019242978165229 0.0679418512659267 -0.166723641879822 0.0629287857648388 0.0307632353718481 0.0241116168285596 -0.00634624991362452 -0.225920803646539 0.0146749767215604 -0.0966462537717853 -0.0758017748303568 0.00672624580573652 -0.0477775730092349
  32 1167.56807090778 ""  14.2797529282834 0 0 -0.109879166164061 -0.0557727223607103 0.00472674301798363 0.0807385129389977 -0.0134445662141453 0.0484883506134241 0.0641237729336032 0.0206366920841051 -0.0380895101781316 -0.0452094876228769 0.0119327267589388 -0.0545970106521012 -0.0695441729867974 0.004009467567043 -0.0767283993757786 0.0214443565118523 0.1124661609576 0.170723609735609 -0.00236021478350166 0.0614816525975992 -0.200549385501727 0.107702964553898 -0.0601317534810871 0.211350184267171 0.00274930001170094 -0.10319531377799 0.146846938366555 -0.202561476391668 0.024616811237198 -0.129471244220374 0.181317102386593 0.0836141624820136 0.0131591944803184 -0.154554239006239 -0.221763906844349 0.0725046129840365 0.0808423099476842 -0.00566945748458437 0.104068397933742 -0.00675462598321622 -0.00161624301190898 -0.00325412691665982 -0.00138675068470782 -0.00396785188302518 -0.000499662243427283 -0.0105286887871096 0.0100450841502464 0.0132125094108889 0.0042987645141925 -0.00357238116196658 -0.00966223891839512 0.0729761355637813 -0.0158805223061849 0.0728020294104079 0.207463268953689 -0.000807063410988251 0.0608017569821932 0.00505610705554969 0.0107009640745112 0.0176444802049942 -0.00939020664680325 0.00310333710514818 0.0106190056898759 0.00215599991507508 -0.0401761537498571 -0.00176300425757006 -0.00250379019801224 0.0186192733270792 0.016943691070196 -0.0128391339161992 0.03710288988423 -0.00291864795036036 -0.0365100373808513 -0.0622822470396317 -0.0350657136275307 0.27248518226072 0.117281599077834 0.061049955961158
  33 1183.83667679459 ""  19.8751062239935 0 0 -0.0141966062792744 -0.0235836597782285 -0.00644281369614584 0.00713135484415665 0.0124353058132442 0.010405317113876 0.00694595521663885 0.0124905033016135 0.000339798269277318 1.99098673039271e-05 -0.00687183252800223 -0.0103358870334273 0.0127911127803216 -0.00601800876956837 -0.00640160516463456 0.00108772654440072 -0.00522241795838594 0.0107971214255857 0.00508051689329304 0.0185687233938382 -0.00587031429903118 0.0377030511013001 -0.0216004560191431 0.0302240804002634 -0.0350213791792982 -0.00943213456007235 -0.00799693741740993 -0.0181410051036322 -0.0206273348069873 -0.0167434712299845 0.0142663481318281 0.0294978037880792 0.00177241774423816 -0.0156623169300932 -0.00431021052613602 0.0198413059027381 -0.0205345423956212 -0.0300990392109152 0.0163066846686951 -0.00466902372203986 0.0309079249735472 0.0307712506945349 -0.0445012859811588 0.0230977645727266 -0.0269946228262177 0.0950603472232393 -0.0840418015964506 -0.0342885405043035 -0.0478768076785574 0.0127943954627416 0.0488672592568072 0.546398357779343 0.0740925256379773 -0.0174343206227432 -0.366560343395611 -0.200910141951781 -0.0316771553490137 0.0158632451915488 -0.168362220542931 -0.051797578664529 0.0776041861638553 0.0814750370550469 -0.0558500317669605 0.0481252487213777 0.237228218568033 0.0279325706814677 0.0161694393163079 -0.144353470325539 -0.0806045360319809 -0.00690911401012925 0.0222836055692569 0.0112715686368054 0.00673500515074148 -0.00195554984798506 0.00962036176093634 -0.0286689784444969 0.0419904513800087 -0.0384389108830247
  34 1199.70121486327 ""  1.47580296606596 0 0 0.04791752919152 -0.0569046996407714 0.0307550582127864 -0.0387601581308024 0.00980964346253057 -0.0251197012864783 -0.0258695391414961 0.0536088258765652 0.0087193463328359 0.022479908394487 -0.0110942576217218 0.0139991388298884 0.106399182925617 -0.0831108275538046 0.155333673738657 0.0140359178361142 -0.0475491371576022 -0.115647361524152 0.0564864021150394 0.026028655907424 0.0408112366327833 0.0931107014823429 -0.0586549695183104 0.00826835581611273 -0.1673567623621 0.0302585834978541 -0.131718179664416 0.00341495228898982 -0.0861258571978131 -0.0160451949297237 -0.0630708986837071 -0.004614995977354 -0.00479922847358695 0.0610324986197242 0.0986694273297274 -0.0205145722197974 -0.0523058382798257 -0.0220004377531221 -0.0378840552257859 -0.0283965383173829 0.0111395298873986 -0.0348171258008185 0.00404888912619944 -0.00699638842431416 0.00509917302375704 -0.0346753974934504 -0.0119722641231349 0.0164225612998627 0.0100474966387432 0.00189254511547386 -0.00153208584309852 0.409414715026068 -0.0279740685775467 0.211157285773833 0.490698189068432 -0.0274587975982514 0.1215193026499 -0.00310570029609495 -0.0560306013702212 0.0306377237856381 -0.0123185151573709 -0.00251713995186639 0.0160817857794657 -0.0236299957569783 -0.00188236950815167 -0.00750389585313119 -0.0145521987839136 0.0474297685150991 0.00823014830623452 -0.0543390649722869 0.0253145765458307 -0.043156877997386 0.229521695698497 0.00555607301887063 0.0530109291325833 0.125650265151853 0.0112049603275965 0.107430121027291
  35 1216.57206561825 ""  35.0786227077058 0 0 -0.00631025097116724 0.0747842686218295 -0.0373176597435766 0.00734923762503007 -0.00983366163222162 0.019737022951882 0.00337658875604994 -0.0551450902942762 0.00829169384093393 -0.0137439954808552 0.0133181938373435 -0.00248852687709463 0.00732270642396985 0.142403351668876 -0.157232904166792 0.00733590403627314 0.0453071810348172 0.0376771018908377 -0.074810183159069 -0.0705513007040578 0.0607432804468865 -0.11680800638832 0.0746515311325977 -0.0859174425866697 0.147500347925626 0.0112119187778417 0.0607676572278812 0.0652414066209312 0.0663420033543155 0.0583264937548763 0.0299667793050324 -0.00860512302499481 0.00325992563359851 -0.0317210274603294 -0.0564232430001037 0.00558879380723451 0.0459193855742095 0.0338788955554661 0.0172779590618676 -0.012383639519444 0.00418333298768362 -0.0240039881804813 -0.0249298176213474 0.0104609412782423 -0.0291360748593651 -0.00293705162960052 -0.0277704412564288 0.0581365660396346 0.0024034583364382 0.00712379214708439 -0.00895937475908035 0.30819482917593 -0.0300483129737812 0.172773682378787 0.415879465259399 -0.023554544793555 0.105895092416585 0.0665847775455813 -0.136820267961421 0.085113944994211 -0.0235441051396006 0.0207466421534921 0.0336836432515675 -0.00119225611521171 -0.0296491807969433 0.000491632806471681 0.00743995812594458 0.0131777754907149 0.0342658834320858 0.0336416591739187 -0.0201477970991675 0.0127974054098816 -0.349743631237038 0.0216909607259307 -0.117295166543903 -0.3104658719822 -0.0391446412480655 -0.190321260637939
  36 1236.38710978943 ""  93.6241999682032 0 0 0.00509067716925268 -0.00723582637092874 0.00956345230851594 0.000113170633152825 -0.00426340114603917 -0.0060425942733356 -0.00177941023405585 0.00824289165137437 -0.0032828507353994 -0.000459377313260641 0.00159191527822045 0.00185866171748688 -0.0313251060800484 -0.046327682168934 0.0457327716141609 0.00577870685357983 0.00500408590234058 -0.00946322862083223 0.0047839846833666 0.001829160811797 -0.0145211662187399 0.018571115316082 -0.0143555934875937 0.0201308433197867 -0.0179317969964859 -0.00146340193184554 -0.00498246773454632 -0.00784550045197812 -0.00499554709429504 -0.0074605478501595 -0.00108004008468934 -0.00742517093456771 -0.000643025371850829 0.00348094314122422 -0.00194812935128795 -0.00638204325667793 0.00396890147461397 0.00604295834056931 -0.00383278521257528 0.080997605456201 0.0303938189839085 -0.0436612753879025 -0.0588608911982858 0.042137516591351 -0.0806827238899284 0.0128532277097617 -0.0782041148317606 0.142863705835355 -0.000203613458620451 0.0193426145598735 -0.0126403171398521 -0.222510818697607 0.0355234801203611 -0.111447348167312 -0.0319424832757031 0.200450985345872 -0.108033073412985 0.0853341964616363 -0.370439833768368 0.179258101186835 -0.0413349019195411 0.0373714601077949 0.0575244837016592 0.0117262941455625 -0.0466784398746359 0.0101470611940381 0.0176931454363936 0.016025350723875 0.0706195044289243 -0.0196358933306585 -0.00676793811414125 -0.00202164879837225 0.163760096135715 -0.01717218006346 0.0610682914753518 0.095520435135654 -0.00738059187854594 0.0752225713584717
  37 1248.28450382506 ""  1.74543187266615 0 0 0.0175356297799323 -0.0576032678059593 -0.0640664546606002 -0.0638937932311876 0.0664026539404948 0.0636282773230427 -0.00534074424070629 0.00743457902497073 0.0224291917728767 0.0489579467734435 -0.0450072578378526 -0.0351060454045056 0.170817198808443 0.165784859478865 -0.36614315748599 -0.0480945375643224 -0.132945827065074 -0.0209122520239002 0.168652807734522 0.167076078465146 0.111838236353603 0.0403803741037177 -0.0256416985585931 -0.0529910891877859 -0.0220640857291908 0.0285289486616917 -0.058808692171879 0.0492940069025377 -0.0646671621188566 0.0189883588653914 -0.027135040938853 0.171501274770868 0.00127378192186231 0.0070531913188805 0.144842096470465 0.106726473775497 -0.171123316445377 -0.184246801112473 0.0350516189601442 0.00740663838847782 0.00251626981381873 0.00606978326802804 -0.00577545634934868 0.00297448762325124 -0.00716563061141714 0.00359233292388285 0.000938920408256059 0.0121683030445654 -0.000534747978671789 -0.000118495057023467 -0.00429712496588809 -0.107539422040797 0.000545394840485795 -0.0098386528343649 0.0229639362564704 -0.0021692359521259 0.014530986939583 0.0103970053995042 -0.00336646652970427 0.0158909944587182 -0.00228647595739968 -6.29652911895171e-05 -0.00030774055055716 0.0122386618769941 -0.0192963449419488 0.0036841721824093 0.00279111673565055 0.000777135692069057 0.011761864737552 -0.00673542731954766 0.00307843246293532 0.0297645030534134 -0.290540679016795 -0.16919553607717 -0.11369672442115 0.277480765915586 0.1354253621305 -0.00671706425350126
  38 1299.3781238832 ""  17.5391972456678 0 0 -0.00650992629188602 0.000616214503712907 0.0030223042098193 0.000619272679281237 0.0025137296233735 -0.00181904387989368 0.00279522865685715 -0.00196907609543089 -0.00285531504784124 0.00438321818978771 -0.00420705722376115 0.000891889010841261 -0.0209801508889785 -0.000859000327661779 -0.0101517392128896 -0.0280577518097296 -0.0337279500250893 0.0271750414585743 0.021329984843008 0.0263492261893798 -0.0275592929577826 -0.00329983586962586 0.00151919474300505 0.00909477815823138 0.00631396129159003 -0.0057603654780047 0.0105014818860216 -0.00670203323612509 0.00703133056162891 -0.00346753105972894 -0.00847129536489636 0.00487804009798007 3.88039762759356e-06 0.00773389004156139 0.0159032178376663 0.00214690537644836 -0.0110087881587292 -0.00900356817458313 -0.00463989537482814 -0.0135853445433293 0.0130623654583497 0.030853654510389 0.0310733845987367 -0.00214541738375361 -0.0151977603962947 -0.121083603687157 -0.0101668253652238 -0.0389474112300908 0.0355606200038607 0.00106756357111814 0.0204874554540645 0.0957733285255281 0.060170405959641 -0.093946639746843 -0.124074510159545 -0.0249181041564214 0.000637777848891141 0.786868899386594 -0.0898658320769729 0.182054718459785 -0.0305918916336722 -0.0851053937279118 0.0242376460822356 -0.112774675162886 0.0618924289911608 -0.0294730780384056 -0.0307058891325975 0.0822475127983547 -0.05107254986069 0.00870691946725312 -0.000218438008679857 0.00438137035784071 -0.000689329427634975 0.0115750541932718 0.005785750015033 0.00993428680376351 0.00384064403999086 0.000477453690070089
  39 1324.35284816845 ""  3.50237795446596 0 0 -0.0215630647197481 0.0464260772907091 0.0704216334640678 -0.0264982844765234 -0.00335874081245423 -0.0174253160665358 0.0236550380422148 -0.0333479363581992 -0.036355238433358 0.0509618274455868 -0.0407253764527103 0.00942629952873374 -0.293722513390579 0.00939627341468996 -0.150088615977994 -0.254224566467705 -0.266462699793801 0.226046837923486 0.329422082119492 0.333607720237773 -0.301747355410727 -0.0889733785967538 0.0529729872307818 0.0845181708351949 0.0718380916402367 -0.0573375532996899 0.0978878765475658 -0.0652318112508005 0.117878504048167 -0.026167606420499 -0.0880433942110717 0.0714997581467165 0.00226333772767579 0.086087849679298 0.17281072785756 0.0224471597228864 -0.106421784207091 -0.0820860283669702 -0.0617240793983407 -0.000542896735018878 0.00154650276227331 -0.010134127852719 -0.00201651576536845 -0.000311427727637636 0.0018706512971544 0.00626096594229247 -0.00242702958979383 0.00486192560547599 -0.00162675481176245 -0.00070649205210609 -0.00157074001441649 0.0497558925423521 -0.00865853585226173 0.0393311344587292 0.050468632998829 -0.00397423702305798 0.00473337141437807 -0.0632160173459643 0.00361687485400073 -0.0139672588327729 0.000279850646604596 0.0127618381093604 0.00478368635384597 0.00108126707991195 0.00114360640794686 -0.00105983446855509 0.000308053519291784 -0.00206840067036087 0.00268613925274552 0.00293505662438362 0.000120330510087302 -0.0170332816236073 0.132263015933952 0.0956552908013116 0.0525186039394418 -0.135354969651367 -0.059406246013008 -0.00438584890193749
  40 1371.94209433431 ""  6.97008319059309 0 0 0.00561791962751261 -0.000548544325151266 0.00863446158912599 -0.00279965734939619 0.000311843250246799 0.00132110238953237 -0.000379073854810364 -0.00270863244320996 -0.00256947272308862 -0.00279341495815797 -1.60544147472472e-05 -0.0012913329258134 -0.0120406936552113 0.0179098991849505 -0.0511676704041604 0.0253024458389291 0.0250195387272082 -0.0308023733853861 -0.00793278755779541 -0.00786494914143315 0.0123887611838408 -0.00810360854097287 0.00410136031861819 0.00161548038846188 0.00481928430482254 -0.00125236125590859 0.00192639713708304 -0.00267169524166698 0.0090043726524397 -0.00047837828134084 0.00619867357217215 0.00532974995089094 0.00167298849925507 -0.00316805696446934 0.000191267368795801 5.57724279373928e-05 0.00937548713759152 0.00544842711632658 0.00155434985691995 0.00811255261765358 0.010273392365339 0.016431943972669 -0.0114043801564691 0.0158554979397396 -0.00503778706902397 -0.00463922324168137 -0.0854897860551019 0.0354989552013539 0.0243853892420691 -0.0825064415352027 -0.0499719744233973 0.0807147714806567 0.0588221365172363 -0.132327784252023 -0.00617829762708149 0.0831820433268368 -0.00617888596882778 0.0214136908898611 0.518820402171695 -0.0646782189131208 0.0085011473410762 0.371410691021542 0.234023378262986 -0.0331682496554789 0.276300486479649 -0.111202193644482 -0.153468270952967 0.341728067260902 0.143847602109916 -0.00599133172184096 -0.00367370705171682 -0.00142201972262235 0.0066002294145465 0.0054897918019017 0.00519036791869326 0.000556105528885042 -0.000995891902183438 -0.001622040901858
  41 1376.41757268668 ""  1.25609744321821 0 0 -0.0023212342615935 -0.00608318117744462 -0.0589443233229094 0.064771207505638 0.0597776120081908 -0.0646360325807436 -0.0105389713336078 0.00589527489496064 -0.000371827462807519 0.0185851053859524 0.0120925341468018 0.0406818997972579 -0.207413106170391 -0.21416924121891 0.14033892143944 -0.329434934142681 -0.368031589360609 0.364246602225312 -0.19483536442741 -0.20133186567587 0.174591484561036 0.0696411068304092 -0.0650907439861412 0.0143457533489264 0.0629600068433081 0.0152928772712082 0.0561537536333886 0.0693679453568162 -0.0374125069442584 0.0189675908052191 -0.119959606837708 -0.150302045095791 -0.0240205467573543 0.0410699752009383 -0.0783971098332767 -0.0482783199986795 -0.119897913827387 -0.0199905265569449 -0.0561242777650505 0.00311060834425372 0.00796410508827019 -0.00546548577195677 -0.00186885350410014 0.00114318667102739 -0.00101764845376299 -0.000890538330701579 -0.00669095309941614 0.00617135993575768 0.000981493290914957 -0.00512948346790616 -0.00384975751139659 -0.00239684184229091 -0.00842152032907871 0.0557682644324924 0.0329020368174202 -0.044920715479112 0.0140294109042074 -0.0109348334862317 0.032791592787689 -0.00124952534707191 0.00513058592854205 0.0240868071899407 0.00810125436844963 0.00581811734872549 0.0101744990912552 -0.00399436281107267 -0.011989940482714 0.0260571118333123 0.0104820156444767 -0.0106750664821259 0.0192160502179821 0.0269866077825346 -0.142080895818946 -0.11231519204662 -0.0523403028009259 0.152531298579967 0.0992509621513023 -0.000909596151163252
  42 1384.20342894673 ""  55.0230236655112 0 0 -0.00900311381705501 0.00343454627724911 -0.00346099746172514 0.00190842577078508 0.000209063459812719 5.01178931908285e-05 -0.00273522239002104 0.00210483889542232 -0.000687551757521432 0.000815730604688985 -0.00111332964528393 0.00041929090636507 0.0601416749096537 0.0271818017429848 0.028591675434327 -0.0114885425554135 -0.0159383085028997 0.0137210797059632 0.00159538778535755 0.00676725146291308 -0.0137026927086379 0.0113297401244774 -0.0110592383681893 0.0126018614282027 0.00753278671534509 0.00220266100155975 0.0110468764525527 0.0201995878715955 -0.00441155719400521 0.0073884106075961 -0.00332720357561432 0.00238863235673428 0.000228199179877692 0.00125938327811949 0.00393464795320457 0.00163288556721797 0.000546988065329023 0.000361155420383994 -0.00229848150100763 0.01679648668014 0.028980087076213 0.00983247025081422 -0.00688788058417432 0.0131142332285378 -0.000625331808653877 -0.0164112518455187 -0.115089425637036 0.0249246928127237 0.00547168223053516 0.100542643882526 -0.0213536944415207 0.0834640949286621 0.0525988013372268 -0.0585222259000563 -0.0174894473704691 -0.0222346738987539 0.00720120350848657 0.0478507949902296 0.533401001531809 -0.0785792648139095 -0.153460435853846 -0.292299334179337 -0.0718151038739699 -0.0225849012799903 -0.390110518610642 0.0586395474234185 0.184383901818566 -0.241853744460985 0.00100680740880429 -0.00513476098539459 -0.00563108690477433 -0.00261161309548536 0.0159848010933001 0.00333296449121288 0.00663762016624447 -0.00768579308493802 -0.0111981079078268 0.00664682865249126
  43 1385.90037229156 ""  5.53397577505538 0 0 -0.0683546311943974 0.039253250809534 -0.0939288859403229 -0.00407404104600265 -0.0406103024259348 0.0326606776158971 -0.0149393115801933 0.0249093961718026 0.0269370651580787 0.0214311267802081 -0.00136486776031552 -0.0122864238518266 0.408919969926165 -0.00955801408910036 0.570097426511512 -0.0824788032139189 -0.0741823101087424 0.13360662321023 0.179219619032556 0.203553811775537 -0.261106545082947 0.10497886961475 -0.0745197311595922 0.00202484274366673 0.00261948828768946 0.047530256438109 -0.0075459104548311 0.108938124731259 -0.0778846643581003 0.0494178560770569 -0.0142538350542825 0.00951210400704978 -0.0153071250431286 -0.00623124114466386 0.0214987154981051 0.048480350077562 -0.0376825283528772 -0.0570143765345285 0.0341685279682015 0.00392719210636639 -0.000942775443326069 8.43759693394076e-05 -0.00125755884431219 0.000944494109069595 -0.00134335266815964 0.00142098418421471 0.00169902040438772 0.00390056095851288 0.00185291088760945 -0.0122873747578799 -0.00312055769849227 -0.0325127147694028 0.000358249816986484 -0.014470261915902 0.0122119655480716 0.0152515017766167 -0.0014944187276076 -0.00939207698478271 -0.00639549390383464 0.00420575043469292 0.00297984881044911 0.0443121370859411 0.0298796268565194 -0.00515679971695343 0.0482740712539195 -0.0142513212315011 -0.0189628488833938 0.0360367323010537 0.01524867852474 0.0170897152744636 -0.0232001833091709 0.00534934684184545 -0.0620206243489783 0.0630575982124095 -0.0053396671265247 -0.0693117826570009 -0.0093522198250811 -0.0758447810877513
  44 1416.02761335093 ""  8.39730911238925 0 0 0.0672569018245835 0.0398067516090655 -0.0649685127375828 -0.0278870412766243 -0.0492747350671493 0.0423019499627213 0.0183110410164537 -0.0321483452107454 0.0459053932246577 0.0022243815704718 0.0123788927118761 -0.0196021612402005 -0.468882163163594 -0.377408783722426 0.191332241728025 0.109191872136084 0.128485628667265 -0.093238501593421 0.11338523575911 0.119221534031299 -0.148689972767575 -0.0630048135812121 0.0771823704547994 -0.210634187853701 -0.011516880872787 0.0826760669925865 -0.225659360938036 -0.193266645854182 0.0858024401864305 -0.0194173203137072 0.045987663572568 -0.0389238795396191 -0.0186343114761626 -0.0260630272553834 -0.00256542171277363 0.0334186525355935 -0.00107151227599358 -0.0505065502707043 0.0942806187064968 -0.00594248499365105 0.00289982282704215 0.000371323997475458 0.000714518006957432 0.000665073920574307 1.80798867616401e-05 -0.00178315980906965 -0.00833947443467094 0.00130082919411284 -0.00119825034920472 0.00468019900208541 -0.000911621857492303 0.0376836241927432 0.00377407326729832 0.0123799704190135 0.00307343801838701 -0.0128845844279022 0.00740589188167776 0.00914035625264934 0.04181068621833 -0.00226668347402622 0.00887671846528884 -0.0116183991896096 -0.0233125866760526 0.017860288976102 -0.0294931169099433 0.010185884266967 0.000220464797073226 0.00187748095912131 -0.00117250785058556 -0.0166807844072949 0.0246028186224458 0.0272857166821457 -0.132011093840471 -0.119088286411306 -0.0481178034669805 0.163798563900673 0.106431169277701 0.010379017447348
  45 1428.27734950837 ""  6.22263608402892 0 0 -0.0315937321953443 -0.00386991308840474 -0.0194736155649646 0.0287355855900038 0.0270626911062347 -0.0149451438634741 0.0650704529407876 -0.0116582370984768 0.0516012758188572 -0.0517222297416352 -0.0696566794302348 0.0200010128943451 0.123772133752321 0.0443229815111378 0.0595432630697414 -0.101847469301893 -0.144229768329227 0.115674826436552 -0.0829033171960139 -0.0579635633882454 0.0312665788153151 -0.153269212149831 0.209197949256098 -0.201744539783259 -0.223799050920526 -0.0439488822034374 -0.228636719336812 -0.30665669831915 -0.00366416241361331 -0.0929854009653409 0.195878434595585 0.264228176985232 0.137161435578536 0.123713298024361 0.304123307050805 -0.145972978120115 0.264670569709959 0.185929220713397 -0.144193427261973 0.00539605753382705 0.00433708104499489 -0.00309097553911158 -0.000698530286856952 0.000561547020834135 -0.000531334866535023 -0.000740224920967508 -0.00200800777739045 0.00240469403741616 0.00129517617292223 -0.0011400413092042 -0.0013848525048655 -0.024427267506222 -0.00372773162501421 0.0180148282497689 0.000818312915117402 -0.019112208841338 -0.000574776714838433 -0.00496341461666912 0.00264290209287501 0.000828429110470249 -0.00826040117439616 0.00477629004556193 0.0136042066912639 -0.00862174235561883 0.00868990432589431 -0.00527675743245963 0.00144258553918607 0.00081317914728045 0.00481936710635735 0.00122569328002987 -0.00548161252704648 0.00195472804580037 0.00479366836127156 -0.00136928655692878 0.00335554809091242 -0.00204564554986287 -0.00556427580693723 -0.00168816505101803
  46 1432.89826312054 ""  5.73622722953285 0 0 -0.0295043506538805 -0.00816254250879683 0.0150308286764636 0.00661969090312393 0.0132316118961247 -0.00684419523895603 0.0686657409227847 -0.0170786812990897 0.0387268753940333 0.0513467102915396 0.0652543103965907 0.000319489090054479 0.176940401323892 0.133806979012192 -0.0364822026151391 -0.0309414035317015 -0.0797308920789533 0.0111605198840992 -0.0470356321629993 -0.0208493100310677 -0.00788508678591902 -0.21201198533917 0.247809777791624 -0.116713519899049 -0.276641338428963 -0.0732016541728235 -0.250758333103701 -0.272360804254027 0.0670860368434258 -0.0721981881116051 -0.181375308410707 -0.273458687597553 -0.11624830713169 -0.0777390096974543 -0.329632927000663 0.0713343892351714 -0.321451846090269 -0.179681058917496 0.0817759670498437 -0.00218421018102215 -0.00639761628082908 0.00448547461117641 0.000315132369732159 -7.99670970142858e-05 0.000336184094846778 0.00152917584631481 0.000945782604382087 -2.84357373339648e-05 -0.000165431160826495 0.00113016255449409 -0.000544973618861126 0.00993169157586962 0.0128429746192834 -0.0614680384128014 0.0110859756820746 0.0663147997116713 -0.00666089141285956 -0.0057207804053632 -0.00549636177310387 -0.00118865325899554 -0.00930092810712078 -0.00666197081035291 0.00629641877000221 -0.00177598863581213 0.00386407604333983 -0.00110715560391608 0.00696232834952403 -0.00924221452422245 0.00691424172575974 0.0050153160735728 -0.00981302912878126 -0.0106433426702887 0.0594353119156776 0.0420570471012999 0.0214923278035411 -0.0494014527828143 -0.0407299199737975 0.00530785211489277
  47 1444.56842607061 ""  6.06000954692334 0 0 0.00315680464142355 -0.00121529048992424 -0.00490991307862672 0.0036928619615703 0.00593283559498418 -0.00245757423104232 -0.00496610545361553 0.00222490340789875 -0.0013821530072259 -0.00361548711195941 -0.00907294577674022 0.00410010111619736 -0.0241771676848915 -0.0231082020529295 0.00722639004557193 -0.0274421097036308 -0.0512343214371721 0.0244817351114891 -0.0195654540184107 -0.00731602018752032 -0.00155447464330836 0.021443993641347 -0.0208984377160909 -0.00146015489168139 0.0226751111801269 0.00795927609083172 0.0181868585809796 0.0143133058154007 -0.012443010938789 0.00165648408559662 0.0131528377129202 0.0313384592666619 0.0155654755849444 0.0171880887878249 0.0401716861292938 -0.0151835256178613 0.0275176676534623 0.0212521372915643 -0.0224017823677478 -0.0524326923657879 -0.074562873915688 0.050848595253127 0.0045323994469214 -0.00310021174790811 0.00342871122932846 0.0156071274876053 0.0174867510512166 -0.00661431667920856 -0.0189303338593506 0.0102713563171723 0.00402995672682051 0.252675145907314 0.115581501878517 -0.539833765139394 0.137511057795829 0.619304880991033 -0.0326108736830699 -0.0287123333946169 -0.054239000747348 -0.00444207329394766 0.0544002226862418 -0.0703905716446029 -0.122911910506347 0.154208423337743 -0.041286116995468 0.0586586914759189 0.00292554462953798 -0.00273524467782167 0.0502610566359012 0.00132966549037991 0.00456701046909721 0.00117177624045708 -0.040221839597276 -0.00113807137479917 -0.0158200687694406 0.0161978790168462 0.0175918260314767 -0.00982798209680022
  48 1471.63537637135 ""  0.64270149148941 0 0 0.00462114367365515 -0.000708292937574991 -0.00212665438584441 -5.32839044080106e-05 0.000625504476887788 0.00104761024657 -0.0026705393600925 -0.000138488552389187 0.000320707566328684 -0.000460585481568532 -0.000657084358664818 -0.000199780363173787 -0.030192122992713 -0.0212927790507492 0.000192272989314313 0.000748520301762023 -0.00941318592286728 -0.00347526640946646 -0.00590808698667057 0.000306303329370426 -0.00520822813778759 0.014792420990138 -0.0143243874945397 -0.00832769479067085 0.0194535654641424 0.0124761564729061 4.11389022257647e-06 -0.00354287782739554 0.00131702507726556 -0.000564570200593249 0.00301732095277894 -0.00154744903638337 0.000452605581614711 0.00125415322016083 0.00793396941318177 0.000263280335208438 0.00456426561074408 -0.000465509608110264 0.00441820294819645 -0.0160391632716053 -0.0173205247774788 0.0103138385712723 -0.00141966512555054 -0.00348774013957692 0.00395573603168971 0.0306326152163188 0.0268273695253152 -0.0178565463131885 0.0385507768042201 0.00717845104254992 -0.0250987823762436 0.0390414386443215 0.00993688696364114 -0.0779461941170992 0.0121751444787981 0.0892413325616311 -0.00185064818683209 -0.0579214283598914 -0.092187503268152 -0.0172506728731283 -0.450475363042617 -0.0757406254558627 0.49233442618418 -0.420867310206157 0.241946191299435 -0.175114133411903 0.239194358990359 -0.338508240512752 0.111759674818173 9.10287312744685e-05 0.00515478787351467 0.00120153817456482 -0.0144187056490588 -0.021302885811185 -0.0102644376588269 0.0204648531748663 0.00714477963119083 0.0111670403986763
  49 1493.60589491419 ""  1.4025785992941 0 0 0.0118670604968573 0.0162866608577944 -0.0125945658152056 -0.0209850830939996 -0.0308802640684294 -0.0230678213886888 0.0161005097022897 0.0343837772335817 -0.00325596412134748 -0.00261372702612405 0.00800515374757483 0.00943853419562824 -0.0633507387844592 -0.0355656416264875 0.0133771482260647 -0.0797688901923857 0.328032174047363 0.196028248067253 0.296299304244785 0.0352289523892183 0.241889083642186 -0.133565083100748 0.1770725117587 -0.187080442014722 -0.182963642819966 -0.261687026609352 0.351910568251781 0.0809206070564921 -0.467990393108258 -0.0999420170184853 0.129538326425639 0.0202994663038995 0.0342024107463236 0.0702188046856078 -0.103519233675923 -0.167825916978575 -0.14513521601762 -0.0303370929280661 -0.0731697110289578 -0.00182534117706574 0.000228850899914215 0.000939791907402604 0.000461779677172876 9.98601868800537e-06 0.000187157484128897 3.51727508301951e-05 -0.00154109755004303 -0.000673759009319729 -6.66610448974571e-05 0.00095057749283623 -0.00125046409014336 0.0108725556914549 0.00532539846467213 -0.010315200223605 -0.00198678881852163 0.00676177646283249 -0.000390560149448845 0.00207356789418142 0.00443909738476553 -0.000823939712391019 -0.0108930265845722 -0.00876056561887429 0.00572565104352598 0.00297268502026323 0.0065395033085201 -0.000920850692307357 0.00699510899970443 -0.00639551239820886 0.013477106854981 -0.00231291303252132 -0.00192206439248521 0.00395871119809222 -0.0135436361402533 0.0102607158272793 0.00274566612549047 0.026214580258009 0.0201953472669343 -0.014128704462904
  50 1499.09005041467 ""  4.74703958295191 0 0 -0.00101373462600732 -0.000223481533043466 0.00059061496088865 -0.000365375215942414 -0.00107182952938046 -0.000482264852793922 8.51798555665408e-05 -0.00148448504326769 -0.000663355069942359 0.000291291205329013 2.88286333190946e-05 -0.000521884932095987 0.0034025795573949 0.00243918570408923 0.000338428674215549 0.00126782385276671 0.00911093425201496 0.000502665660335846 0.00504814727561508 0.000249382551911551 0.00327121118339615 -0.00261496815900077 -0.000829037828864943 0.0158905821919686 -0.00186542147613226 0.00351567999598736 -0.012263945780145 0.00419477748065264 0.0193062861628181 0.00639958497273133 -0.00620688483271915 0.00155447309946729 -0.00151490268937487 -0.00364419009890465 -0.00052590085661854 0.00638104237729349 0.00361641677047634 0.0018615686377019 -0.00014512937383733 0.00405888363701228 0.00985301045532442 -0.00584375624565531 0.00462586292974073 -0.000659783907172906 0.00386394194005759 -0.0184542452810517 -0.00156951807806026 -0.020556735842313 -0.0298096859465573 0.000932587545965075 -0.0420699423636206 -0.0230392787710615 -0.0146591137954763 0.0708659206452044 -0.0242442096881759 -0.0909003749919586 0.00340516650472532 0.0393549848996641 -0.0297347216564741 -0.00386762683199766 -0.173321481600891 -0.317369832892612 -0.0389531422059981 0.504200067518502 0.308331433497279 0.0546906838844406 0.112756763682529 0.0412968226392381 0.65618165082339 0.00171198355226051 0.00223802298814433 -0.000777176099684098 0.0151461371457388 -0.017850735778884 -0.000553291942473094 -0.0129737874535523 -0.0133996610241333 0.0169339727096729
  51 1507.45609101985 ""  4.61473196922491 0 0 0.0143418299973268 0.0128046661948869 -0.000922962030917946 0.00508081939898329 0.0216423931601755 0.00785420299645781 0.0105650963956265 0.0186137583855263 -0.0137549161908602 -0.0149453340291018 0.00290342538887986 -0.0325090416045264 -0.0393046083513459 -0.0153584947707895 0.000409918650054534 0.033862402108647 -0.241580637212132 -0.134235983262702 -0.186117737036717 -0.00928084471178674 -0.167297494356658 -0.147734168627419 0.150144900099628 -0.006127693733484 -0.182090232738248 -0.206497666149776 0.221391335942683 0.136580613327024 -0.24813014253069 -0.0253551600850968 0.0329769264846749 -0.331123580932309 -0.0817609998329451 -0.0436735926621884 0.361320774179781 0.18350305703933 0.246798648727886 -0.107277049636363 0.457606002102769 -1.0464052763748e-05 0.000728642413328308 -0.0012321593755247 9.92701320737616e-05 5.48365204325904e-05 6.10344216067715e-05 -0.000509574756222728 -0.000207521216363761 0.000548034101196227 -0.000231668272252667 -2.64642106075461e-05 -0.000604044823423455 -0.00254108121856552 -0.0019599284269275 0.00696616129942637 0.00719388339769413 -0.00335357377185713 0.00148400463885814 -0.00191978889573989 1.21235848582351e-05 0.000486727870295582 -0.00128927833744253 -0.00302043855863797 -0.000735862133375523 0.00599545951873061 0.00258305619308764 0.000647835974407534 0.000649120887458673 0.00177916056509338 0.0073055878294422 -0.00197407902678565 -0.00189406873376442 0.00189348118651004 -0.0105783164640007 -0.00153470109387831 -0.00138475360632776 0.00688783387760713 0.00647715082498051 -0.00651409407311914
  52 1508.41961423757 ""  7.67964117915532 0 0 -0.0226354560229864 -0.00494876488323566 0.0323315085672686 -0.00597593403235357 0.0101902439537871 -0.0180684075609295 -0.0160659629728315 0.00370409402222245 0.026485492921391 -0.0215464021363384 0.0201288657227064 -0.00299731251609858 0.0536922036837471 0.092815449832286 -0.0729100084624113 -0.0635298597304767 0.00984707150190787 0.0634653102624027 0.0664647453950213 0.0197638974239889 0.0571970590320168 0.270980301310038 -0.204071269754515 -0.33960662031894 0.333885641519155 0.212636298324227 -0.00273514114050882 -0.305637802350344 -0.0751264648333963 -0.115904426307564 0.325525315012156 -0.303747331682297 7.65384451915284e-05 0.134732928597781 0.132678816331186 -0.222027621359078 -0.0926375507544135 -0.175400292081317 0.283775170645667 0.00170405152425176 0.000189924094763179 -0.00084954602030004 -0.000101420428173593 1.27993938418871e-05 4.47770693141322e-05 -0.000698831988751124 -0.000284771456711416 -1.19568133714349e-05 -0.00100161079606214 -0.000253663596764733 2.52635253845225e-05 -0.00120933710945775 -0.000590232275152675 0.000907984896283942 -0.00349354003608724 -0.000673200665479076 -0.00281327357762775 0.000213924516973543 -0.00152818895602662 -0.00053042797533235 0.00482722012506034 -0.00207181525896572 -0.00728763167650726 0.011961274752912 0.00147675156662049 0.00299792762018683 -0.00242555146021308 0.00561213886095816 0.00605887104881706 0.00404556172994703 -0.00343483896380871 -0.00822949605060883 0.0549372321258053 0.027784425441042 0.0180541967233623 -0.0544160425685624 -0.0339190355556684 0.00537386602219794
  53 1516.52066201405 ""  9.33450102713977 0 0 -0.0103855212504777 -0.0179918140440708 -0.0099350373526239 -0.00942639741011975 -0.0179472992959067 -0.0590624027869582 0.00791358144547265 -0.0217153697648909 -0.00700572611227364 -0.0119538736247702 -0.00143392001208766 -0.0226429490133554 0.0530917647582757 -0.00306480293969527 0.0250391943822336 -0.156311698126562 0.333418552994698 0.285045998442952 0.29806669927154 -0.0322589235751795 0.355912267544224 -0.073133934057224 0.0196283126859167 0.287150120046618 -0.0953303931175782 0.0323894957360363 -0.229499111748941 0.0815035616383356 0.317863223659856 0.110710022666118 0.00758518398306036 -0.187124713639037 -0.0540921234075717 -0.03150995660688 0.234494234281886 0.118458027212615 0.179427865040235 -0.04749558062134 0.26897034014818 -0.00130530247429228 -0.0020535110328754 0.00260404151352817 -0.000175250243664296 -0.000101525391160852 -0.000102047949698251 0.00141615198317643 0.000589877553384876 -0.000286999741637507 0.000492719065391852 0.000228645288894134 0.000924627271130278 0.00750590683699447 0.00549217123869866 -0.0194380913113716 0.00039690779501071 0.0178820326047792 -0.000728604740656314 -0.000122960435671194 -0.00101279920858184 -0.000599253315276183 0.000735957300270538 0.0051148499812748 0.0028806254475809 -0.0123145889913298 -0.00511415955068311 -0.00151232655886538 -2.66264055147187e-05 -0.00501811354632091 -0.0131703005991516 0.000797991662356672 0.00300488256722014 -6.36721659011278e-05 -0.00769327566976987 -0.0102732963797782 -0.00627582278608001 0.0166409602659414 0.0032001929715729 0.00961769387888766
  54 1522.00981382246 ""  1.86269124474828 0 0 -0.00988596921517652 0.00318574478052541 0.0192460227860901 0.0117935516113904 -0.0118586796512221 -0.0310168602394074 -0.00150647547164563 0.0123543967911612 0.0231814293095634 0.0276508146876705 -0.016222820957774 -0.0210370905724677 -0.00210339416409311 0.0251927856080149 -0.0150055641684281 -0.0474609227283199 0.105620198457206 0.0994372043403661 0.0654564208702711 -0.0443213639328978 0.104701924097392 0.135301013396214 -0.0664829611061043 -0.342012276631487 0.160933226618351 0.0713306993165029 0.0784357367466228 -0.225832780193878 -0.197916653476746 -0.124251210129282 -0.474514001762794 0.105073191681773 -0.0917111319318739 -0.240310451904869 0.0366056414126209 0.476845361578118 0.266999447332532 0.127822094097755 -0.0242255218613287 0.000426778841455045 0.000129377466514748 -0.000465433629360441 8.29824266211592e-05 2.33607360588177e-05 7.30304982102444e-05 -0.000315475929765698 -0.000480493803217916 -1.00414491255634e-07 -0.000227241645480592 -9.1313056321329e-07 0.000148706868385095 0.00160509670564702 0.000611756632156065 -0.00144515105558268 -0.00351302138790208 0.00113646821961511 -0.00219117830961874 0.000395902401948384 0.000386345781977417 -0.000499201580079722 0.00201678341591123 0.000109229140201524 -0.00217992863643999 0.0022407569736597 -0.000366785561628177 0.000806553982050926 -0.0010806326340101 0.00166388669933633 4.62696075276892e-06 0.00119503689026353 -9.20142293054333e-05 -0.00435632626607217 0.0351613158580549 0.00724532873209432 0.0104981034097946 -0.0258449735321796 -0.0192827675169221 0.0105544071611023
  55 1651.44955604746 ""  29.7342876738836 0 0 0.0134664274130317 -0.0114317607425029 0.0155719754876535 0.000449386473788953 0.00169797567208945 -0.00581101706544986 -0.000796238309035857 0.000417704633806929 -0.000791463813560293 -0.00121705821102512 0.000670389672760955 0.00166366656627455 -0.0304889465968265 -0.0203208602106243 -0.0166627643133042 0.00429783434801579 0.00125446600606374 -0.0119342127360942 -0.0133743913928843 -0.0224280413111678 0.0125851776185032 0.008867189152859 -0.00752097534661541 0.000242257940887736 0.00394676823491789 0.013596057567173 -0.0228334854082812 -0.0225670942163551 0.0203909839239153 -0.004113747842775 -0.00887421309032164 -0.00593469811040193 -0.00149646038003219 -0.00252886885905053 0.00259982086634386 0.00430109457969193 0.010338039798362 0.00701531154146662 0.000286552532123154 0.00068223567997595 0.000692722998250873 -0.00121839148912708 8.65808868912326e-05 -0.000594944376691603 -5.3184485876011e-05 8.6810593532974e-05 0.00139565737246199 0.000814256453258273 -3.00777651254246e-05 0.00151648357543762 -0.00202356921624632 -0.00623759009066826 -0.00189237242652713 0.0115074440892379 0.00767437919054182 -0.00798737116347074 0.00104040517885608 -0.00622362418256437 -0.00410115452894821 0.00502830886901558 -0.0183843514582209 -0.014214504474032 0.00077662017446657 0.0102171951268583 0.00251492961593189 1.56483860659334e-05 0.0116252096686716 -0.0107518913060065 0.0221757471069866 -0.0239408381274429 -0.0642093167283817 0.0162987235684677 -0.0422665698471995 0.65459697606699 0.173545837878539 0.274727316763833 0.354792520828054 -0.497781491352281
  56 2681.668166815 ""  235.739192442359 0 0 -4.47957190696412e-05 -0.000274153617803131 0.000505035554194286 -4.01567570255398e-05 -2.87060815468287e-05 7.88352936672845e-06 0.000237013413928941 0.000360798831141492 2.94491433004452e-05 3.93755065368072e-05 6.70494755885345e-06 3.39698327518311e-05 0.00139901715979644 -0.00171992718207402 -0.00157926402583755 -0.000721980252599538 -0.000103977478379734 -9.57319186366666e-05 0.000129412494161171 -3.9587742526203e-05 7.96379273978789e-05 -0.000603373168347428 -0.00192077392936602 0.000561019253844175 -0.000176901014345497 -5.17228470647318e-05 5.00609106483227e-05 0.000427439374754327 0.000168343909866511 -0.000915335596457356 -9.41061979985703e-05 -2.44844208244076e-05 0.000177048024761185 -0.000312929625625644 0.000215302176303516 -0.000170868256730062 0.000107076245209898 -0.000177187308674513 -0.000121451383232621 -0.00352720787820619 0.000776026858012628 -0.000421313871007513 -0.00397949401631932 0.00403375148844175 -0.00365075226627569 0.0212688378590483 -0.0160485606973838 -0.0699484431715724 0.00130789751211584 -0.00202522068046569 0.00248568521253553 0.00423821141788708 -0.0138514236830591 -0.00518413361898975 -0.0021106879017773 -0.00448458025359343 -0.0175336698576607 -0.202234642782639 0.15323735539042 0.925852378789041 -0.025227555236909 0.00533702985263906 -0.0233694678173591 0.00658780937605567 -0.00447009688114639 -0.0223016374374144 0.0170528682091449 0.00653864067512809 -0.00194898958433504 0.00220666478675738 0.000666038018371728 -0.000288790106107046 0.00643775749364661 -0.00450927164734801 0.00883198025283665 -0.00149899249126045 -0.00222467379112967 0.00104271813920669
  57 2961.30722055079 ""  65.5488368082446 0 0 0.000111863598788024 -0.000149754367299437 8.71777275176429e-05 0.000122926890301322 -0.000145005717441303 -1.61244990638558e-05 0.000169369081856174 -1.86281819389951e-05 0.000100465504523566 3.96397647719161e-05 -1.74111912043549e-05 3.47929390003445e-05 -0.000543253535403611 -0.000495134551253888 -0.000156038834935573 -0.00124834386187902 0.000146698166035747 -0.000608880983943791 -0.000644917777111371 0.00134708248005164 0.000692347765436013 -0.00123738921770373 -0.00177208682855664 5.8816843479149e-06 -0.0010570065276023 0.00203983317220171 0.000846152252141318 0.000790535654285303 0.000668644129905395 -0.00200714618102372 -4.27876820283021e-05 -1.73995825418751e-05 -0.000105485739113309 -0.000249017373753804 0.000109159293173301 -0.000162355583007554 -7.19708342962888e-05 8.87717433257296e-05 1.88393496296909e-05 -0.00128240079145888 0.000720885773685238 -0.000508162652073744 0.000274947882120359 0.000790658971721724 0.000156939445911582 -0.000416803768779717 -0.00259086899098744 -0.00288769138899347 -0.0416648204581673 0.038944728668579 -0.0244084314981369 0.00183657026326812 -0.00227324965223634 -0.00180713721330718 0.000361484476634849 0.00055601748016664 0.00168983557960415 -0.00440359161585016 0.00915158206304466 0.0268058020665498 0.636289135557909 -0.339701439115741 0.546862315567012 0.056974524505868 -0.0379710865621119 -0.27889026176362 -0.18954235481918 -0.0819543966949667 0.0293906602142124 0.00037520778890025 -0.000346198595350122 0.000289033680612246 0.000544971616932049 0.00337323971595238 0.00151199088220333 0.00371029461702069 0.00146176750230376 -0.00198885027855642
  58 3011.78350530982 ""  11.8309819173103 0 0 -0.00823738492776154 0.0140330999188071 0.00726352277540135 0.019324990032602 -0.0560440645358359 -0.037648362992134 -0.000721563443963631 0.000699409903328849 -0.00201739925364631 -0.00433478872943971 0.00694189197350392 0.00558816051732354 0.100452706457184 -0.182812299538764 -0.0857933370398044 0.175096067491953 -0.0535412170485402 0.10833873194146 -0.411892570218214 0.728045133095429 0.342546844721441 0.0133799161306436 0.0159803206609012 0.00130580335315408 0.00705822922873834 -0.0135762361260478 -0.00911693749720415 -0.0140641495476807 -0.0066399212410645 0.0309755963610741 0.00142983823636367 0.00444166977815903 -0.0258609880739422 0.00352448413061218 -0.000493695129432728 0.00622457969421841 0.0480324102102945 -0.0902902288063677 -0.0453832173423721 -0.000248459885831625 7.64632210832006e-05 0.000196247573215002 4.3011347065979e-05 2.02093819833765e-05 1.01813489573413e-05 -2.16119760437443e-05 -6.45720961897689e-05 0.000102427327781295 7.88563649189623e-05 1.07784880015794e-06 0.000340564156186863 0.000177730574443645 -2.38820198666718e-05 0.000619967256721764 0.000998034780347385 -0.00152614007795147 -0.00344483749934454 2.9639880907636e-06 -4.19651600084674e-06 -0.000553780628933882 -0.00160490918381702 0.000868292915860606 -0.00136199951282981 0.000954664444467323 -0.000592401664262895 -0.00307859280880902 -0.000370389622839437 -0.000193236275243041 0.000281611337614942 0.000423781857553685 -0.000103055047190288 -0.000394461819229635 0.000829243957459703 0.00309083862752659 0.00186272193393942 -0.000111391158997354 0.00745761157506933 -0.000583626423443515
  59 3029.62304117112 ""  13.5007179313582 0 0 0.00757114033998599 -0.0117842326535682 -0.00526369843925979 -0.00184535427871736 0.000430482812895432 -0.000405498885878623 -0.0330248869776001 0.0310158141879209 -0.0205556469222929 0.00426147545192793 0.00486982697082667 0.00180052683094463 -0.0823077827059618 0.14673807994298 0.0680006397142874 0.0169679138696278 -0.00322542439466357 0.00874334508485498 0.00306633260793029 -0.00504803727084271 -0.00403608529889901 0.255896954171048 0.297447422008745 0.0358383528732583 0.323272606308314 -0.553035469716114 -0.269705267377265 -0.187895475249638 -0.113416725181557 0.471619730569097 -0.00970448986249871 -0.0101033259792788 0.0531537136161673 -0.0756497697203771 0.0173409489017007 -0.0400979927480102 0.035628772887144 -0.0645455751310249 -0.0329262597705102 0.00014778668271764 2.99840157806613e-05 0.000195431264452468 -9.25385710639016e-05 -2.295095621618e-05 -1.00630607239901e-05 6.18687879899748e-05 0.000109189313351844 -0.000199159379889124 -0.000155559213323623 0.000145684630560771 8.96530266112786e-05 3.14320270328498e-05 -0.00209447547023401 -0.000709020434404564 -0.000252338421363753 0.000187990021945175 0.000229913088464565 -0.000220773383733632 9.10434196037253e-05 0.00159834654949704 0.00203814268741139 -0.00110597258278445 0.00175548539319259 0.000699061647246672 -0.000441699507860675 -0.00292095478994189 -0.000790383122660025 -0.0003624520067726 0.000161475677254634 -0.000283079999445095 0.000109804850613917 0.000140606636365315 -0.00226315480568074 -0.00112438681971939 -0.000551349230243283 0.000545762843203343 -0.00395214111670837 -0.00215493267888939
  60 3038.0146473214 ""  18.2457637544791 0 0 0.0052230761880122 -0.00986553708580272 -0.00409198204236035 -0.00137804803241183 0.00133945109744117 0.000877155415886145 0.00376676111658665 -0.00597447992622246 0.00507021388292808 0.018078880259202 0.0454608327877734 0.00690546571145956 -0.0622605881265122 0.116612428160549 0.0530127754177599 0.000674504699270669 0.00244152257888032 -3.01018323311908e-05 0.0123993441718023 -0.0199565319963901 -0.0092688930089644 -0.0327214936717742 -0.0382574531169411 -0.00287572933147962 -0.0505104268853699 0.0848772559056384 0.0417471493374012 0.0379769576307593 0.0234267955905033 -0.0971353389245563 -0.0858085089129192 -0.0828842888652777 0.426365842364891 -0.423904896682078 0.0990788752432028 -0.230415352696494 0.298248713500098 -0.553133132145997 -0.283862280274929 4.43162023960261e-05 0.000121544250591841 -0.000134387317571971 2.50917976303647e-05 -4.20018065177065e-06 7.20505163349853e-06 -6.32853108688946e-05 -1.05475747850611e-05 9.324704139617e-06 0.000170234422199271 3.66200351246772e-05 2.76882464973646e-05 -0.000369043951290373 -0.00132653478580811 -0.000586502866938701 -0.000760056725784146 0.000394056425836245 0.00197299093993623 0.000168229191157814 5.63732573757334e-05 -0.00025701863701497 -0.00066942829141852 0.000356317745219249 -0.000571045783205288 2.39405638004281e-05 -2.31339529765236e-05 -7.98192668751159e-05 -0.00125371727005586 -0.00064479089439898 0.00030698629173642 -0.000105416142685674 0.000131244215191998 -7.23504808910551e-05 0.000376657152583415 4.31541348180597e-05 5.45634377962401e-05 0.00176078630366787 -0.00321404704027945 -0.00064186715498784
  61 3045.54182897884 ""  18.0213911123343 0 0 -0.0323246984836069 0.0586343719265247 0.027964229440485 0.0048434886836848 0.00993519684144353 0.0149172625076411 -0.000500754556345776 -0.00732206648236867 -0.0188462536391667 0.00587377745796268 0.0055838671321495 -0.00251470659852918 0.38336764463146 -0.69970941132224 -0.331356717368832 -0.152414342232562 0.0365625493717572 -0.0994800034899991 0.0911456657861807 -0.153475517719011 -0.0741819007593525 0.0988740200992312 0.110955393897109 0.00739584768962334 -0.0158222762726832 0.0300548477012972 0.0142509369520657 -0.0810572548393874 -0.0545711891997222 0.199405042365556 -0.0205450425984625 -0.0232129106191186 0.10850279745268 -0.0813667172600061 0.018255089570645 -0.0457247722084783 0.0330314487622572 -0.0654928566937855 -0.0325188154973229 -0.000290956933529624 -0.000249286130940887 -0.000818060366491571 0.000123754443563711 4.17034179827721e-05 6.74192584716675e-06 6.41871363243456e-05 -0.000187335280398202 0.000190776980970907 -5.2316467382565e-05 3.67436530186847e-05 -0.000176102044787414 0.00226369949685533 0.0039639811912619 0.00213050242030321 -0.00089679363953554 0.000259160338711339 0.00471647868533595 0.000122563970663213 -0.000123278307340896 -0.00174973407011615 0.000777588221676502 -0.000384084841465633 0.000728761849456092 -0.000346826401998412 0.000256015778222215 0.00136166188930124 -0.000348284051301294 -0.000395950087693398 6.77429635118171e-05 0.00131131358931065 -0.000674021909875187 -0.000787472102425685 0.0016216222523055 0.00157296490535579 0.00257122317754989 -0.0120292128097052 0.0132000385879247 0.00803985032192583
  62 3052.84977436549 ""  37.8639823705592 0 0 -8.68872287189575e-05 4.13735899331215e-05 -4.01622529068437e-05 -4.00828191964697e-05 0.000233450613311316 0.000175518728603579 0.000187973334100037 -5.68677835207641e-05 -0.000132373870471022 2.92394452745537e-05 -0.000101836538067112 -0.000169558294410436 0.000364855503276336 -0.000291086260029223 -0.000151991113383059 -0.000915405101209111 0.000295723031937205 -0.000481613349357851 0.00166466646021323 -0.00281526853925117 -0.00129111812612055 -0.000832059944198564 -0.000950930436155503 -0.00019531329249348 -0.00108263446679387 0.00182768935682493 0.000918933640016769 -0.000355421635208049 -0.000332975901688806 0.000876460260881285 -9.57703586245283e-05 -0.000125037907675114 0.00077615195135055 0.000616518091471103 -0.000151427780791163 0.000303985870671022 -0.000806410928198981 0.00146381003640463 0.000753009079938023 0.000750809114565356 -0.000118736036807652 -0.000830465957896208 -0.000390154837545311 -0.000280280357307193 -0.000627301132938482 0.000388879091811006 0.000143154875582362 0.00369454777479837 0.0297053211749619 0.0164744532150648 0.0710038860858729 0.000436203071792505 -0.00370858189778186 -0.00270409190653354 -0.00249254587910701 0.00504201601570451 0.0128233336493058 0.00442291448258122 -0.00145032838924848 -0.0220399252602902 -0.224120282639267 0.125587203979449 -0.185324859489295 0.209162292925331 -0.133127986075883 -0.770100403137704 -0.344425530292048 -0.184918476874253 0.0990804754918501 -0.00017130726580945 0.000270870247941649 -2.7523351567093e-05 -0.00101750467100291 -0.00157097291128964 -0.00128597768389998 -0.00029238828219982 -0.00192054545358566 0.000831235807280509
  63 3077.91860663626 ""  2.00660124679032 0 0 0.00384842603479261 -0.00565575110639622 -0.00253851915997266 0.0585228647611843 -0.0230735078250273 0.0316405514552363 -0.00234804120135873 0.0104391760359421 0.00856048396808496 -0.0358264970705439 0.0224653468590612 -0.0095303415840653 -0.0362023309179223 0.064289178612478 0.0323091603246148 -0.64243924158746 0.14801244124208 -0.443862507504761 -0.0647042755844127 0.127363307423435 0.0698282346542078 -0.0497336417102477 -0.0525581091049649 -0.00514661160038758 0.051305131764363 -0.0871909190833341 -0.0418655899571669 0.0242678218962799 0.018704847848511 -0.059376372345566 -0.0159092358748058 0.00113969978413706 0.0316394237795073 0.341281890618019 -0.0720951808162349 0.190223099969012 0.101844131536263 -0.198570206628627 -0.108239124835213 0.00120471040191902 0.00132378883190586 -0.00276208877796877 -4.28219990663777e-05 1.39585829686616e-06 -6.05057510062745e-06 -9.58627962753579e-05 -2.60176858375075e-05 -9.03707183578515e-05 0.00015457388758177 -3.94379840507378e-05 -4.10363010358344e-05 0.00116428218244042 -0.020962820917028 -0.00633910851069294 -0.00924062011922734 0.00853714633941077 0.0375465574949654 0.000371585240332983 0.000135958613171674 4.74187791973515e-06 -0.000853209439766158 0.000439655636470188 -0.000775248840093266 -0.000320461711822193 0.000289539720021135 0.00125532187306259 -0.000469596664279879 -0.000103212934699423 0.000133434526782116 -0.000263399770432949 -8.20256381142921e-05 0.00024338528992139 -0.000664380793063329 -4.18296924106937e-05 -0.000299198726105006 0.00149160573492409 -0.000968866494717502 -0.000834491301813861
  64 3090.75374693198 ""  17.6973346774112 0 0 0.00832685071624616 -0.0135331190715589 -0.00717887412913478 0.00179990275051751 -0.00139244719079466 0.000660536019285857 0.0420286695329606 -0.0223790915946819 -0.0699955269779835 -0.0139255884214329 0.0079883232021885 0.00486310766421331 -0.0886382743532387 0.157518203805887 0.0723254505877154 -0.0142285100337611 0.00458021306688839 -0.0108814730844866 -0.00911653890745985 0.0139761616913464 0.0108970213240713 0.00333044776068146 -0.0132384234006766 -0.0171139497271311 -0.261120733954549 0.456154719525472 0.203558304801743 -0.245722282613117 -0.172726993426969 0.646945506196833 0.0114218217185448 0.0180270605412903 -0.0702890589972835 0.106205218946204 -0.0223851819030582 0.0614067233523097 0.0473682870155903 -0.0919799437793839 -0.0478649547773728 1.93676686931593e-05 -9.31214962876217e-05 6.96601196864419e-05 -1.86431259625384e-05 -8.97287273857263e-06 -1.78576370594024e-06 -1.2335936218963e-05 4.01940507784107e-05 -8.29075693912467e-05 -0.00128122149360811 -0.000449380718406856 0.000636157612290886 -0.000703659283806038 0.000970111272239192 -0.000132075069687136 0.000324442940032342 0.000231067547262032 6.75759636965373e-05 -0.000109958406560972 6.01660918060836e-05 0.000883041823648601 0.00093885293454534 -0.000710450104952734 0.00106049421508843 0.00122070750361147 -0.00111590182534895 -0.00571110478558572 0.0132512097913816 0.00718641538460158 -0.00288760677947583 -0.00036123889687646 0.000206262475546403 0.000421938301307329 -0.00385896486393607 -0.00226187298590025 -0.0011698480086715 0.00472846174403766 -0.0019633569333023 -0.00121185505225281
  65 3093.57238041749 ""  28.0406773435493 0 0 0.000103290343258773 -0.000261074457242022 -0.000127019471214175 -3.23141396271004e-05 -4.75493982388958e-05 -7.48669773464465e-05 0.000805716703891967 -0.000160356150451366 -0.00122538024118981 -0.000260511943950333 7.81882164084836e-05 0.000177540508638141 -0.0014571176745419 0.00293201489210322 0.00129529325459274 0.000915165291341903 -0.000289560182856966 0.00063628882197256 -0.000571223633114367 0.00082985153955517 0.00043992917612769 -0.00113700387083152 -0.00157426333249148 -0.000453184148325326 -0.00382882497260727 0.00673021030887784 0.00295565725088442 -0.00458798055430897 -0.00317204872908035 0.0120837177011397 0.000507502051890787 0.000615786669230682 -0.00268419688393341 0.00200466243690423 -0.000410957262929831 0.0011690845686258 0.000605738567407721 -0.00116896960372223 -0.000587352089276903 -0.000302053608085756 8.81046536638356e-05 0.00100975481402934 -0.000412700301351269 2.82215528159729e-06 0.000153333563286582 0.00176427213307979 7.28537246157772e-05 -0.00272166493789579 0.0706302128446292 0.0247140100176408 -0.0442737030183319 -0.00048255778391858 -0.0032101355806142 -0.00113766844809534 0.000992076036314567 -0.00305720428334543 -0.00527708195723665 -0.00591028139388123 0.00374715774053405 0.0217082606007394 -0.022401400943765 0.0227748918782534 -0.0373895509747236 -0.0914836569104025 0.0785603713293638 0.411887637716572 -0.731159416323459 -0.394374864687302 0.156414490407907 -2.64985307904211e-05 3.207729920411e-05 -0.000111671250258214 -0.000287347754514281 -0.000365041768804508 0.00109753484699648 -0.000529290367870597 -0.00058661814395302 -0.000617682121097708
  66 3098.66775821658 ""  36.4747040996817 0 0 0.00436823795418824 -0.00791257119110857 -0.00330296436455875 0.0265662915590959 -0.017177115761316 0.00759152896557689 0.00194533899473236 -0.0116620801060899 -0.00922586216418895 0.0510087564117325 -0.0331928846510685 -0.0506009531116476 -0.0505221718790523 0.0868463951132474 0.0438831624223862 -0.240153286909754 0.053579561840131 -0.165336292365541 -0.0770865039614552 0.147802222801809 0.0715632788500853 0.0563725939910023 0.0583360616310255 0.00662701504474717 -0.0595737818198252 0.0998562139231303 0.0452533605767217 -0.0227610913112309 -0.0175197538306321 0.0574539297852956 -0.100243618529911 -0.123795466656166 0.528244298295966 -0.263548903348464 0.0495965434065963 -0.161281390015741 -0.242544448172724 0.474583528057924 0.234239537008106 0.000645215081727207 0.00110461879723587 -0.0014258106552634 -2.61654284594077e-05 3.92807020687542e-07 8.52593704561672e-06 -8.64014305177412e-05 -8.49509096488614e-06 -8.82666993643851e-05 0.000108952181300669 -3.32736508029118e-05 -0.000152028944807616 0.000575385841389306 -0.0165199268866044 -0.00491146948228245 -0.00551804377744601 0.00470106455817425 0.0213315187923653 0.000145191009519591 0.000131800524479042 0.000463915562911566 -0.000272660284759216 0.000111016269308549 -0.000294995079245562 -0.000534694828206649 0.000403274635008387 0.0021327902608921 -0.00024016306342696 -1.79084850426018e-06 5.14003405983163e-05 -0.000208164899707574 0.000171998246311939 0.000213088640217144 -0.000501533469326442 -0.000193661282607245 -0.000377615492210417 0.00291685201264423 -0.000149309491811862 -0.001016007017894
  67 3104.88647858656 ""  23.8344861137098 0 0 0.00322807161371345 -0.0066463336374068 -0.00272323806250605 0.0177926240530027 -0.00746467826947583 0.00939011952023161 -0.0318272765832369 -0.0571393882561183 0.00184263793429563 0.0153471767467754 -0.0118290438897969 0.0494793470327626 -0.0385780085810108 0.0693709253809257 0.0313332633876533 -0.192991845122736 0.0426934905435085 -0.132483075276072 -0.0237928753557512 0.0450892227944074 0.0241884852514114 0.430851147181586 0.475181015159668 0.0645574690003115 -0.117672201579544 0.177672232070655 0.0908557436277306 0.0637433005182064 0.0329605564955177 -0.182681051136825 0.099118860604775 0.0953758016436491 -0.441073658050662 -0.292912614233948 0.0605709254062442 -0.150099820853686 0.01155228732062 -0.0156388506040744 0.00347769876164761 0.000837645936037828 0.000869500633701752 -0.00115237003144674 -0.000111985046331075 -2.49279719262928e-05 -8.28808418853914e-06 -4.23491671829519e-05 8.82333857630635e-05 -0.00022715770712292 0.000182998139084196 2.03755472002904e-05 2.93000145307835e-05 0.000344081394091716 -0.014078812438952 -0.00423923364892484 -0.00538878459205503 0.00410419701371472 0.0191095485367034 9.28260976308632e-05 0.000115652701409651 0.00132320544933719 -0.000414468390250878 0.000156652766096243 -0.00044666397827725 -2.58009499991975e-06 0.000100892485611345 2.6945415039484e-05 -0.00144900227207143 -0.000620684335038368 0.000313366096820929 -3.87173492923999e-05 0.000530481636891535 5.21774120051981e-05 0.000937614605085142 -0.000391447770554788 0.00139953706723324 0.00316501231587683 -0.00207031748569461 -0.000541760911864647
  68 3111.63511585585 ""  34.9692927671559 0 0 -4.03384169814756e-06 -0.00235492564847716 -0.000449140368985781 -0.0181318332215843 0.00727281810278701 -0.0101197639352705 -0.0290535377655735 -0.0472245109772315 0.00346940927777213 -0.0326631164462421 0.0201993373232495 -0.0504055330278042 -0.00977192853922508 0.0185599161665136 0.00640910685923073 0.196613209979445 -0.0427370664259904 0.133767432122683 0.0200154168674952 -0.0409092977042226 -0.0199535213189933 0.373449665706979 0.412398022596438 0.0566940034689959 -0.0834738333819304 0.122714974991048 0.0648981172751922 0.0593536540947671 0.0318605048007641 -0.166107987697936 -0.0949328801673237 -0.0859192455669407 0.408677690518423 0.458437307013045 -0.0945703706438224 0.243541127379084 0.0272753990083154 -0.0616096466145108 -0.0452029567045089 -0.000472583872258481 -0.0011855380523173 0.00164593973054996 -3.82158235930421e-05 -9.70213691052255e-06 -6.16747745574913e-06 9.98140073878311e-05 9.52141204595533e-05 -0.000116047523818847 8.92481969409638e-05 9.02004294536049e-05 -6.39397682543722e-05 -0.00139939653724917 0.0171913469047742 0.0049821999854792 0.00600010523626678 -0.00485598342641398 -0.0229895230982184 -0.000291785425007099 -1.6933656061137e-06 0.00123553282109285 0.000637997549411655 -0.000358082090186535 0.000493714383733735 1.96995898909647e-06 2.30100618310012e-05 2.53117752964281e-05 -0.00167784585342439 -0.000931976268823663 0.000320789356057853 0.000156211602735129 0.000428800576073163 1.88860456370148e-05 0.000976692697658855 -8.86193508159889e-05 0.000609843609672606 0.0013884406986931 -0.00143381037868521 -0.000317734729083845
  69 3138.91140263272 ""  15.7030552129314 0 0 -0.000607718615533952 0.000763178414641619 3.9072929404342e-05 -0.00424641580656459 0.00180124587670476 -0.00235862288729355 -1.32305270520115e-05 -0.000318147245050357 -5.20448961509376e-05 -0.0013022595211612 0.000734618340542755 -0.000847491360445825 0.00302420160453536 -0.00767109428559274 -0.00387898048819772 0.0461771911993365 -0.0105975862915905 0.03309240872118 0.00533782859579643 -0.0101698226613423 -0.00515961550355397 0.000427858331533233 0.00106880123219433 -0.00029394977820677 -0.000432645818425484 0.00128034276049914 0.000947187056762356 -8.27350688674031e-05 -0.000238624702134321 0.000588974133873553 -0.00162110232724746 -0.00129974870258604 0.0056946783954902 0.0154230192261263 -0.0025639027651633 0.00812899261209308 0.00234933088373704 -0.00515737188802472 -0.00282695833356295 0.013345732518918 0.0488545392072255 -0.03607828836899 -0.00021994853357763 -0.000514851249155088 0.000395099635623599 -0.00243939363528597 -0.000557303860100811 -0.000594470670696056 7.99474114197629e-05 -0.000576682985128091 -0.000821429989179869 0.0481766279795379 -0.685487231954655 -0.198536399813606 -0.176525441243785 0.126957384109645 0.618575138045841 0.00311378706032012 0.000911771118641384 0.00114449694571701 0.000702942716084572 -0.000672904592754978 0.000369268553914185 -0.00304394300120951 0.00315693875283089 0.0111660743446135 0.0029702584276182 0.00344154413541132 -0.000520153677136166 -0.000312533539947682 -0.000741331035573104 0.0007467994401821 0.00415585481125575 0.00114050506785194 6.46348347679326e-05 0.000328992761558271 0.000678924282159159 -0.00043661347993673
  70 3234.72197230148 ""  6.51411267308182 0 0 -0.000122216493706793 0.000184531992391147 -2.06613668241592e-05 0.00109792311717703 -0.000466257729192754 0.000882696050063031 3.1393210810664e-05 -0.000108781256428569 -8.67277223799743e-05 2.04251492277113e-05 5.48128839224048e-05 6.57177683782724e-05 -8.39348401315715e-05 -0.0028828174136395 -0.00165463463003159 -0.0151729401010258 0.00391138549210655 -0.0097617705190128 0.000547522531467928 0.000135755978766615 0.000332838699946265 -0.000372693022764567 -2.6186462138532e-05 -4.21269953388567e-05 -0.000104281044250332 0.000617089341647479 0.000566278365264651 -6.12395613990426e-05 -4.64442781887089e-05 0.000380240975674181 0.000253205369640128 0.000243539604999865 -0.000615427308166048 -0.00135861639123024 -0.000101070794274345 -0.000593024151705341 0.000284359788801156 -0.000809337660295453 -0.000330866972934513 -0.0189547950498998 0.0620400297618757 0.069547413646684 0.000289171607265339 -0.000396687496089571 -0.000510857957043492 -0.000774323552412436 0.00116766743903638 0.00290400737580575 -0.000175130727057345 -0.000347567453445375 0.000512780259148341 0.0390249768591079 -0.612824104835022 -0.156020731505921 0.185445458267935 -0.111775533513299 -0.659443969938195 0.00531972499783044 -0.00368528075275587 -0.0194485631619259 -0.00161491467048604 0.00119683221903234 -0.00124150794214508 0.00144580504895735 -0.00418375769186912 -0.0081822752464745 0.00210252006566326 0.00136161355352084 -0.00113686876790362 0.00062876450066134 -0.00136332464287748 -0.00182379729007985 -0.00648495449971762 3.67654478931695e-05 0.00141439433849833 0.00226628664855739 0.0096020365759188 0.0104399974957666
  71 3456.1977065342 ""  4.51729774321688 0 0 0.0014800625822323 -0.00133854337791441 0.000133337845956489 3.42084863702332e-06 0.000172572713724189 -0.000115689587015169 -0.000109467605015469 0.000174103999706531 -0.000172225807647727 -9.78667319379747e-07 0.000113169547027112 3.2946351112409e-05 -0.006010485566124 0.0113312129856276 0.00509643035719092 0.00021785393146361 0.000140831596860818 -0.000193182837023207 1.32621453928717e-05 -0.000905633622934113 0.000909571806223072 0.00206176549763916 0.00152686426159908 0.000492204578754087 -0.00119002658183075 0.000145565150124857 -0.000582029915816796 -0.000879861098016033 3.02077148237572e-05 -0.00064385794581442 -6.38096635135075e-05 0.000103556278505959 -0.000373834406435874 -0.000187310813223772 -0.000107135071535224 8.32826090701034e-05 0.000488969082778154 -0.000481595457401777 -0.000428065818710417 0.00125709173466615 -0.000374860103934293 0.000159323152882767 -0.000235569371066103 -0.000124580728056812 6.99503251420449e-05 0.000267215910409202 0.000157319238259162 -0.00075260453304994 -1.12000822322238e-05 2.46665601801625e-05 4.20880209719764e-05 -0.00350150713923761 0.00580739436658912 0.000484765319055271 -0.00214631475019693 0.000757873389605715 0.00339099004733003 4.54139467708043e-05 0.00074834383920288 0.0055245959052765 0.000210987474483719 0.000285125630984248 0.000278123782643816 -0.000159713619364448 0.000278454170659851 -0.000392133751540106 -0.00124382402407099 -0.000895244719527422 -0.000143828360982855 0.000857693455674544 -0.052766765155808 0.017624261167882 0.212877549752609 0.131661795858201 -0.593990341242472 -0.243076215760637 0.597468505210032 0.342510696275647
  72 3526.97810092617 ""  13.9165218337085 0 0 0.000615944147793396 -0.00113476151859535 -0.000939531540726646 -0.000309043930248842 0.000165072081477227 0.000364366624473479 -0.00013254957138381 -2.67578386959038e-06 0.000239243180505476 -6.9997644614506e-05 -3.21214452431901e-05 -2.60818526020009e-05 -0.00479449459435208 0.0131606685743476 0.00581393534260558 2.5744552127655e-05 -0.00055018095069981 0.000317192436512574 -0.000173333370775177 -0.00167440209525727 0.000918106134706585 -6.42636125378612e-05 0.000264062288562734 0.00031608192191219 -0.000598944682414801 -3.31010897742408e-05 -0.000897890273062908 0.00121434140478778 -6.81766797391615e-05 -0.000279462843149035 9.72959633599095e-05 8.60094995701847e-05 0.000241763662324677 0.000497681400695045 0.000112617526989209 0.000164795143077824 0.000215075730353479 0.000145585441930479 -0.000170603242954272 5.90451189404055e-05 -0.000423724042239593 -0.000818661392491698 5.05533825529806e-05 5.07325446437897e-05 -6.28086572804943e-05 -0.0001243489117961 -2.02082918543353e-05 0.000680889540522547 3.03612323477388e-06 1.9635188462891e-05 3.51995764326842e-05 -0.00240885033215817 0.00691758989604081 0.000579569260016067 -0.000549386851918614 0.00164507077976674 0.00995341267214839 -0.000688888141334316 -0.00122870453751066 -0.00503057782876855 -8.82586908271295e-05 0.000113603003724499 0.000309049880988834 0.000143928158844085 -0.000135683369659483 -0.00110858194550562 -0.000104391313210416 -0.000136468517487737 -0.00011701350924261 0.031418613805395 -0.0254104595134383 -0.0671113681532213 -0.220187815447042 -0.175644835894927 0.658076395284128 -0.210380087072935 0.526295292889024 0.269911128284588
  :::
 } 
 m_exists[72] { 
  s_m_exists
  :::
  1 11111111111111111111111111111111111111111111111111111111111111111111111111111111111 
  2 11111111111111111111111111111111111111111111111111111111111111111111111111111111111 
  3 11111111111111111111111111111111111111111111111111111111111111111111111111111111111 
  4 11111111111111111111111111111111111111111111111111111111111111111111111111111111111 
  5 11111111111111111111111111111111111111111111111111111111111111111111111111111111111 
  6 11111111111111111111111111111111111111111111111111111111111111111111111111111111111 
  7 11111111111111111111111111111111111111111111111111111111111111111111111111111111111 
  8 11111111111111111111111111111111111111111111111111111111111111111111111111111111111 
  9 11111111111111111111111111111111111111111111111111111111111111111111111111111111111 
  10 11111111111111111111111111111111111111111111111111111111111111111111111111111111111 
  11 11111111111111111111111111111111111111111111111111111111111111111111111111111111111 
  12 11111111111111111111111111111111111111111111111111111111111111111111111111111111111 
  13 11111111111111111111111111111111111111111111111111111111111111111111111111111111111 
  14 11111111111111111111111111111111111111111111111111111111111111111111111111111111111 
  15 11111111111111111111111111111111111111111111111111111111111111111111111111111111111 
  16 11111111111111111111111111111111111111111111111111111111111111111111111111111111111 
  17 11111111111111111111111111111111111111111111111111111111111111111111111111111111111 
  18 11111111111111111111111111111111111111111111111111111111111111111111111111111111111 
  19 11111111111111111111111111111111111111111111111111111111111111111111111111111111111 
  20 11111111111111111111111111111111111111111111111111111111111111111111111111111111111 
  21 11111111111111111111111111111111111111111111111111111111111111111111111111111111111 
  22 11111111111111111111111111111111111111111111111111111111111111111111111111111111111 
  23 11111111111111111111111111111111111111111111111111111111111111111111111111111111111 
  24 11111111111111111111111111111111111111111111111111111111111111111111111111111111111 
  25 11111111111111111111111111111111111111111111111111111111111111111111111111111111111 
  26 11111111111111111111111111111111111111111111111111111111111111111111111111111111111 
  27 11111111111111111111111111111111111111111111111111111111111111111111111111111111111 
  28 11111111111111111111111111111111111111111111111111111111111111111111111111111111111 
  29 11111111111111111111111111111111111111111111111111111111111111111111111111111111111 
  30 11111111111111111111111111111111111111111111111111111111111111111111111111111111111 
  31 11111111111111111111111111111111111111111111111111111111111111111111111111111111111 
  32 11111111111111111111111111111111111111111111111111111111111111111111111111111111111 
  33 11111111111111111111111111111111111111111111111111111111111111111111111111111111111 
  34 11111111111111111111111111111111111111111111111111111111111111111111111111111111111 
  35 11111111111111111111111111111111111111111111111111111111111111111111111111111111111 
  36 11111111111111111111111111111111111111111111111111111111111111111111111111111111111 
  37 11111111111111111111111111111111111111111111111111111111111111111111111111111111111 
  38 11111111111111111111111111111111111111111111111111111111111111111111111111111111111 
  39 11111111111111111111111111111111111111111111111111111111111111111111111111111111111 
  40 11111111111111111111111111111111111111111111111111111111111111111111111111111111111 
  41 11111111111111111111111111111111111111111111111111111111111111111111111111111111111 
  42 11111111111111111111111111111111111111111111111111111111111111111111111111111111111 
  43 11111111111111111111111111111111111111111111111111111111111111111111111111111111111 
  44 11111111111111111111111111111111111111111111111111111111111111111111111111111111111 
  45 11111111111111111111111111111111111111111111111111111111111111111111111111111111111 
  46 11111111111111111111111111111111111111111111111111111111111111111111111111111111111 
  47 11111111111111111111111111111111111111111111111111111111111111111111111111111111111 
  48 11111111111111111111111111111111111111111111111111111111111111111111111111111111111 
  49 11111111111111111111111111111111111111111111111111111111111111111111111111111111111 
  50 11111111111111111111111111111111111111111111111111111111111111111111111111111111111 
  51 11111111111111111111111111111111111111111111111111111111111111111111111111111111111 
  52 11111111111111111111111111111111111111111111111111111111111111111111111111111111111 
  53 11111111111111111111111111111111111111111111111111111111111111111111111111111111111 
  54 11111111111111111111111111111111111111111111111111111111111111111111111111111111111 
  55 11111111111111111111111111111111111111111111111111111111111111111111111111111111111 
  56 11111111111111111111111111111111111111111111111111111111111111111111111111111111111 
  57 11111111111111111111111111111111111111111111111111111111111111111111111111111111111 
  58 11111111111111111111111111111111111111111111111111111111111111111111111111111111111 
  59 11111111111111111111111111111111111111111111111111111111111111111111111111111111111 
  60 11111111111111111111111111111111111111111111111111111111111111111111111111111111111 
  61 11111111111111111111111111111111111111111111111111111111111111111111111111111111111 
  62 11111111111111111111111111111111111111111111111111111111111111111111111111111111111 
  63 11111111111111111111111111111111111111111111111111111111111111111111111111111111111 
  64 11111111111111111111111111111111111111111111111111111111111111111111111111111111111 
  65 11111111111111111111111111111111111111111111111111111111111111111111111111111111111 
  66 11111111111111111111111111111111111111111111111111111111111111111111111111111111111 
  67 11111111111111111111111111111111111111111111111111111111111111111111111111111111111 
  68 11111111111111111111111111111111111111111111111111111111111111111111111111111111111 
  69 11111111111111111111111111111111111111111111111111111111111111111111111111111111111 
  70 11111111111111111111111111111111111111111111111111111111111111111111111111111111111 
  71 11111111111111111111111111111111111111111111111111111111111111111111111111111111111 
  72 11111111111111111111111111111111111111111111111111111111111111111111111111111111111 
  :::
 } 
} 
