# Supplementary material for: Cut-off Scale and Complex Formation in Density Functional Theory Computations of Epoxy-Amine Reactivity
Source: ACS Omega. 2021 Oct 25;6(44):29424–31. doi: 10.1021/acsomega.1c03229 (PMC8587129; doi:10.1021/acsomega.1c03229)
Supplement: Supplementary file 1 — ao1c03229_si_001.zip [file ao1c03229_si_001.zip › Final_structures/Primary/A2E1_A1E2_B3LYP-D3_CC-PVTZ-F_canonical/Amine_frag2_transition_state_1-7_isomer12.vib]

{ 
 s_m_m2io_version
 :::
 2.0.0 
} 

f_m_table { 
 i_j_atom_total
 :::
 26
 m_column[83] { 
  s_m_data_name
  s_m_column_name
  i_m_width
  b_m_visible
  s_m_units
  :::
  1 r_j_Frequency  "Frequency"  10 1 "" 
  2 s_j_Symmetry  "Symmetry"  10 0 "" 
  3 r_j_Intensity  "Intensity"  10 1 "" 
  4 r_j_Raman_Act  "Raman Act"  10 0 "" 
  5 r_j_Raman_Int  "Raman Int"  10 0 "" 
  6 r_j_x1  "x1"  10 0 "" 
  7 r_j_y1  "y1"  10 0 "" 
  8 r_j_z1  "z1"  10 0 "" 
  9 r_j_x2  "x2"  10 0 "" 
  10 r_j_y2  "y2"  10 0 "" 
  11 r_j_z2  "z2"  10 0 "" 
  12 r_j_x3  "x3"  10 0 "" 
  13 r_j_y3  "y3"  10 0 "" 
  14 r_j_z3  "z3"  10 0 "" 
  15 r_j_x4  "x4"  10 0 "" 
  16 r_j_y4  "y4"  10 0 "" 
  17 r_j_z4  "z4"  10 0 "" 
  18 r_j_x5  "x5"  10 0 "" 
  19 r_j_y5  "y5"  10 0 "" 
  20 r_j_z5  "z5"  10 0 "" 
  21 r_j_x6  "x6"  10 0 "" 
  22 r_j_y6  "y6"  10 0 "" 
  23 r_j_z6  "z6"  10 0 "" 
  24 r_j_x7  "x7"  10 0 "" 
  25 r_j_y7  "y7"  10 0 "" 
  26 r_j_z7  "z7"  10 0 "" 
  27 r_j_x8  "x8"  10 0 "" 
  28 r_j_y8  "y8"  10 0 "" 
  29 r_j_z8  "z8"  10 0 "" 
  30 r_j_x9  "x9"  10 0 "" 
  31 r_j_y9  "y9"  10 0 "" 
  32 r_j_z9  "z9"  10 0 "" 
  33 r_j_x10  "x10"  10 0 "" 
  34 r_j_y10  "y10"  10 0 "" 
  35 r_j_z10  "z10"  10 0 "" 
  36 r_j_x11  "x11"  10 0 "" 
  37 r_j_y11  "y11"  10 0 "" 
  38 r_j_z11  "z11"  10 0 "" 
  39 r_j_x12  "x12"  10 0 "" 
  40 r_j_y12  "y12"  10 0 "" 
  41 r_j_z12  "z12"  10 0 "" 
  42 r_j_x13  "x13"  10 0 "" 
  43 r_j_y13  "y13"  10 0 "" 
  44 r_j_z13  "z13"  10 0 "" 
  45 r_j_x14  "x14"  10 0 "" 
  46 r_j_y14  "y14"  10 0 "" 
  47 r_j_z14  "z14"  10 0 "" 
  48 r_j_x15  "x15"  10 0 "" 
  49 r_j_y15  "y15"  10 0 "" 
  50 r_j_z15  "z15"  10 0 "" 
  51 r_j_x16  "x16"  10 0 "" 
  52 r_j_y16  "y16"  10 0 "" 
  53 r_j_z16  "z16"  10 0 "" 
  54 r_j_x17  "x17"  10 0 "" 
  55 r_j_y17  "y17"  10 0 "" 
  56 r_j_z17  "z17"  10 0 "" 
  57 r_j_x18  "x18"  10 0 "" 
  58 r_j_y18  "y18"  10 0 "" 
  59 r_j_z18  "z18"  10 0 "" 
  60 r_j_x19  "x19"  10 0 "" 
  61 r_j_y19  "y19"  10 0 "" 
  62 r_j_z19  "z19"  10 0 "" 
  63 r_j_x20  "x20"  10 0 "" 
  64 r_j_y20  "y20"  10 0 "" 
  65 r_j_z20  "z20"  10 0 "" 
  66 r_j_x21  "x21"  10 0 "" 
  67 r_j_y21  "y21"  10 0 "" 
  68 r_j_z21  "z21"  10 0 "" 
  69 r_j_x22  "x22"  10 0 "" 
  70 r_j_y22  "y22"  10 0 "" 
  71 r_j_z22  "z22"  10 0 "" 
  72 r_j_x23  "x23"  10 0 "" 
  73 r_j_y23  "y23"  10 0 "" 
  74 r_j_z23  "z23"  10 0 "" 
  75 r_j_x24  "x24"  10 0 "" 
  76 r_j_y24  "y24"  10 0 "" 
  77 r_j_z24  "z24"  10 0 "" 
  78 r_j_x25  "x25"  10 0 "" 
  79 r_j_y25  "y25"  10 0 "" 
  80 r_j_z25  "z25"  10 0 "" 
  81 r_j_x26  "x26"  10 0 "" 
  82 r_j_y26  "y26"  10 0 "" 
  83 r_j_z26  "z26"  10 0 "" 
  :::
 } 
 m_row[72] { 
  r_j_Frequency
  s_j_Symmetry
  r_j_Intensity
  r_j_Raman_Act
  r_j_Raman_Int
  r_j_x1
  r_j_y1
  r_j_z1
  r_j_x2
  r_j_y2
  r_j_z2
  r_j_x3
  r_j_y3
  r_j_z3
  r_j_x4
  r_j_y4
  r_j_z4
  r_j_x5
  r_j_y5
  r_j_z5
  r_j_x6
  r_j_y6
  r_j_z6
  r_j_x7
  r_j_y7
  r_j_z7
  r_j_x8
  r_j_y8
  r_j_z8
  r_j_x9
  r_j_y9
  r_j_z9
  r_j_x10
  r_j_y10
  r_j_z10
  r_j_x11
  r_j_y11
  r_j_z11
  r_j_x12
  r_j_y12
  r_j_z12
  r_j_x13
  r_j_y13
  r_j_z13
  r_j_x14
  r_j_y14
  r_j_z14
  r_j_x15
  r_j_y15
  r_j_z15
  r_j_x16
  r_j_y16
  r_j_z16
  r_j_x17
  r_j_y17
  r_j_z17
  r_j_x18
  r_j_y18
  r_j_z18
  r_j_x19
  r_j_y19
  r_j_z19
  r_j_x20
  r_j_y20
  r_j_z20
  r_j_x21
  r_j_y21
  r_j_z21
  r_j_x22
  r_j_y22
  r_j_z22
  r_j_x23
  r_j_y23
  r_j_z23
  r_j_x24
  r_j_y24
  r_j_z24
  r_j_x25
  r_j_y25
  r_j_z25
  r_j_x26
  r_j_y26
  r_j_z26
  :::
  1 -363.563765153084 ""  620.492539197217 0 0 -0.0282501777504314 0.0124051886828755 -0.000476560907464984 -0.0169657756027709 -0.0087828377164084 -0.00287419002662617 -0.0350599115414761 -0.0205902803048805 -0.0102166541321014 -0.000919600189297858 0.00360709162096339 -0.00807371454330636 -0.0175005150106736 0.0112491205899662 0.00263641136435776 -0.0215612732758052 -0.015987564427112 0.00463896074327839 -0.00941312706025234 -0.0200402656212248 0.00636338248962634 -0.0278996654294729 -0.0236811337694424 -0.0215342556458894 -0.0399709486039901 -0.0210216032235278 -0.0149151598065241 -0.0267369324522263 -0.0123206086449167 -0.00307002162158822 0.0128530824869592 -0.00200102216256985 -0.00109826229315717 0.00274218557482705 0.00795083508558986 -0.0125249671258633 -0.00476814704720815 0.0130636971834922 -0.0184193964011488 0.226770353577699 -0.0390708158696455 0.0104618390260817 -0.0317608837461779 -0.0452976544739802 -0.0169817283689936 0.00327317399275793 0.0607774058839419 0.0190750491561388 0.0185669733436579 0.0157335173545342 0.0159062045358638 0.0864025634692933 0.0112049734418758 -0.0124957959714692 0.0814526028409409 0.00172025952885955 0.0327529427172044 0.0618106768873996 0.0323648774084654 0.0180895212787351 0.0226773520514637 0.0105902477101915 0.0131671709309411 0.00350934257287764 0.00261341851635369 -0.00333598829340597 0.0155622947949756 0.00880263423125927 0.040779163583843 -0.105246108051811 0.0281395059463751 -0.00178701994345663 -0.0713016087946808 0.0098905801237007 -0.0147216682361329 -0.0948454706024009 0.0268203117710768 -0.00537622022495726
  2 16.9977031300682 ""  0.500676731295846 0 0 -0.00482384604351408 0.00565374375444627 0.00573699423576558 -0.0294521270404013 -0.0387937758819062 -0.0260819256157142 0.014911115358856 0.0592517311107378 0.0152040751906098 -0.052130790332984 -0.0927078486807413 -0.0373323312025288 -0.00917563728336204 0.0182800979835342 -0.0205991187881081 -0.0273792818622716 -0.0517332493139644 -0.000853258130342926 -0.0333377380526336 -0.0174647598047753 -0.0686090347021132 0.00750191406389614 0.0810661833808114 -0.0246086955715607 0.0209816916573479 0.0493774109522785 0.0408156823131094 0.031313057355573 0.0887930751663321 0.0360651862100102 -0.0698737751876476 -0.132222458973148 -0.0691981020935212 -0.0449998773477688 -0.0720327681552058 -0.0649826484340635 -0.0592524151938005 -0.114301083987407 0.0129798573978168 0.00101478649738387 -0.0350920402896315 0.0790842510495055 0.00820825040435015 -0.0101729992173694 0.014796215580614 0.0123301536510042 0.00106064170022778 -0.0343793701850294 0.044043362893647 0.128746384823707 -0.0794748689508032 -0.0214876712248605 -0.124633340800835 0.103249608941996 0.0102603194047217 0.0261938764941464 0.152632680237796 -0.00254434692467798 -0.0626753910280875 -0.112693619226666 0.0455590323021926 0.133226972863184 -0.117591890831259 0.0574902947491068 0.193623085278687 -0.00363171553756306 0.0515897391089355 0.154786117079888 -0.153240752095959 0.00423572440994593 -0.0215946502773212 0.0601993367436819 0.0381629991646059 -0.00766401823136782 0.0755407497301232 -0.0159580935603317 -0.035929403465958 0.0631889786544671
  3 56.5810460509745 ""  7.69171606353686 0 0 0.0163685187930907 -0.0163860792151453 0.0232753863924821 -0.0572944143579178 -0.00893773381303407 -0.0128442903738732 0.080844900929947 -0.042084293565406 -0.0567439661564258 -0.102449926946515 0.00883801443759664 0.0402711738777147 0.0562092849522501 -0.0181773291644153 0.0713473649177825 -0.0892399106705007 -0.00981005524594705 -0.051849768374648 -0.0322935906146708 -0.0192261871496159 -0.0461997651152316 0.115262885042148 -0.0562036117714541 -0.100691403546842 0.0349214775525565 -0.0460447781876502 -0.107631851200022 0.142986103759843 -0.0449432901177983 -0.0248972730595881 -0.135941505327225 0.0272618279614302 0.0270934850180907 -0.0864965953662519 -0.00102075693707714 0.0792472306289781 -0.114389064820863 0.0137014084536666 0.0533822014293163 -0.0057015903395756 0.0263365848496637 0.00782493244108542 0.00734310200772733 0.0487992280855462 -0.105087257791036 -0.00064950549031093 0.0267741867923302 -0.00772004300322257 0.0740690121843299 -0.0392015535480857 0.0327176472912012 -0.0408033104334237 0.0545226495101684 -0.00434023225745475 0.0255550041468701 0.00665328571654001 -0.0100222479023177 -0.0590912960928687 0.0562480551727015 0.0296909826795833 0.0588240988974146 -0.0675070553337712 0.115660330358363 0.14211213771881 -0.0724956935886203 0.00248603057735815 0.0760198434322604 -0.0287014653598114 0.00596700650305627 -0.0155168102728032 -0.0010165127588183 0.077484580495173 -0.0443024125371151 0.0422446848299041 0.125466754512272 -0.0120381684390472 -0.0650876907233136 0.107629414910379
  4 108.489981319574 ""  5.36055740491374 0 0 -0.0219864965344744 -0.0178523958727072 0.0126506975011298 -0.0359173272669676 0.0661224785198829 0.0405597286344655 -0.00216362126402474 0.0357400021541149 0.0213815232746888 -0.0600122402703675 -0.0419298071891539 -0.00243753972838682 -0.0888825773951295 -0.0688392097161819 0.0223045928562378 0.0804072850764488 0.138152443535824 0.0608507875269452 -0.139586642464689 0.15077368910099 0.0771984921555406 -0.0705288139411828 0.0843050486828362 0.0557397012556949 0.0726821512633311 0.0911236239877587 0.0159334414815657 0.00594768277513471 -0.0222691050028395 0.00187817066591987 -0.0665776498798661 0.0302952031909888 0.0297953922325967 -0.179491797929585 -0.116235048703108 -0.0299658200274265 0.0505574049476229 -0.121585473659778 -0.0455124218733995 0.0794296831716302 -0.0591421956713008 -0.0205488294321099 0.0593264869117264 0.100070797097246 -0.00979864618022493 -0.00849300118037242 0.0128722507013874 -0.00770038769540082 -0.0623402163486235 -0.0266765622429515 -0.0016286176479914 0.0974216653318625 -0.0503200051010669 -0.0204743290283546 0.0961164811194803 -0.0591231737646424 -0.0176627686222829 -0.0749065340873608 0.0198450028896398 0.00191593569755641 -0.109592875765231 -0.0958760258353253 0.0035280918195318 -0.00334584757656669 -0.0429770730244761 -0.0134964496486922 -0.113348681311791 0.0351359666803091 0.0121053557438114 0.0487976059613916 -0.0762078204973125 -0.0300792129455778 0.0715206928650337 -0.089769443093469 -0.0449006955142317 0.0794542258477515 -0.0444555307822372 -0.0391746653854646
  5 132.552065813848 ""  2.57022966833354 0 0 0.013519730571188 0.015863405733832 0.0391587304033604 0.00531041424967189 0.0766645339696698 0.0596255791959646 0.0300780619813941 -0.0750300030757566 -0.0270920395557349 -0.0152953960145215 -0.111351829242974 -0.0332189154913561 0.0396597861161092 -0.00406166707552372 0.102423292916076 0.152918079538508 0.147296176676266 0.121910403806564 -0.126584278060903 0.194805022812698 0.0809286775214487 0.0889930521808105 -0.126406221692347 -0.0306559934661318 -0.0372624062440483 -0.0879821037965948 -0.0888517615377228 0.0540224438450964 -0.0860907348448576 -0.0190913191761073 -0.0153660332496155 -0.048086197580332 -0.00112047463376522 -0.184830075319086 -0.194159354914569 -0.112448502665648 0.141461189166848 -0.238234416251432 -0.0695969664830487 -0.0195157956101752 0.0627906700372853 -0.043191864738833 -0.0216941723270101 -0.0450795867208299 0.0238084537073502 0.0196014694302041 0.0121111626145323 -0.00260285228029404 0.00254392356241226 0.0208513566767873 -0.00961884593728858 -0.0267305264201839 0.0938987378911916 -0.0536507783198334 -0.0311832932740642 0.0382691612224526 -0.073017903374608 0.0902959137307964 0.0158394652317642 0.00202113736926454 0.0506921902530788 0.0935106000347418 -0.0461562352337794 -0.0944121298176049 0.0233119787444985 -0.0176722451860859 0.039706058703056 -0.0494078483130553 0.0316706980500405 -0.0127221425226892 0.0585894320081389 -0.00110368462616763 -0.0652574468196708 0.0616450029164552 0.00224695950093018 0.0134134928419918 0.0446214628065363 0.010242713255496
  6 161.898596669255 ""  6.39669017784571 0 0 0.0213816016148585 0.00598977137678848 0.0308683707841389 -0.00999851290059196 -0.0382653503879477 -0.00308798622300286 0.0572403882173984 0.0413097211844809 0.0169698433105646 -0.0153191846996286 0.0149514971377811 0.0352538365053191 0.0312184390832748 0.0170852578500348 0.0223887473103509 -0.0758720853359641 -0.0744014780507829 -0.0234602473159476 0.049486172149718 -0.0804956737744177 -0.0399769580285132 0.0645311267157396 0.0565494667821362 -0.0397537410753501 0.0454574868831776 0.0270516539970881 0.0281921788124069 0.0932236544439172 0.0740960083412325 0.0493330045022749 -0.0217730014920628 -9.77917850752625e-06 0.0232477388322343 0.0361408678467977 0.0373446441346198 0.0639956573492204 -0.0585097643900521 0.0484614976599954 0.0503138499432026 0.0439577070820498 0.0117933068977251 -0.107117012650407 0.00420645395800009 -0.027225264261296 0.0271414662163348 0.0109366983265495 -0.00348739123314059 -0.0358182655632196 -0.111511685950129 -0.00409058499787097 -0.0593072556851001 -0.0138108077549515 0.100252398729453 -0.140422054836119 0.0679628262119418 -0.0396257056753422 -0.165867134373166 0.0843672570144737 -0.00327007145327474 -0.0324999170993111 -0.0504931260869605 0.0919879609266905 -0.174351765563624 -0.294654962152448 -0.00292567275265654 -0.0780965400554951 -0.0886979933771555 -0.0956572325697265 0.0644447799022087 0.00677311117960736 -0.00124525380410732 0.077559788731394 -0.0793422560420131 0.0947697685079775 0.184135243291762 0.0893458944968145 -0.137610468398785 0.155452037167244
  7 218.196058796715 ""  28.6702298478666 0 0 -0.0178680752592706 -0.0354822694930583 -0.022917919104734 -0.0285351958646319 -0.0479340936351002 -0.0294442105837434 -0.0787724159565522 -0.0140761018519043 0.0473491974228433 -0.0862592901214243 -0.0174465408746529 0.0361281893192026 -0.0313240901837403 -0.0237048061735135 -0.0547474415247466 -0.0726795588355936 -0.0590413011036652 -0.0654288050488345 0.00191261990966003 -0.0657112907645213 -0.0589952194872911 -0.114227824862743 -0.00321328894191227 0.102954419561609 -0.033981336478884 -0.0118872688422112 0.100293774090354 -0.150942254345288 -0.0142297490401853 0.00956120522330955 -0.136879005767391 0.0387832585589924 0.0312322399527536 -0.0817188763971669 -0.0528164893867698 0.106299485506782 -0.0889638853937798 -0.0104201512208986 0.029940016589394 -0.00257078781134874 0.0788504872884205 -0.0565089040747975 0.0574540030366808 0.0106269633715503 0.0466873206936782 0.0808499875302909 0.026247035162354 0.0132605837896744 0.0728337817278007 0.019737044110369 0.0150984760651838 0.0452742669717467 0.116714908169349 -0.0639982337475653 0.0212653909772472 0.0360070573803829 -0.101208539580316 0.134187097285299 0.0412759677606273 0.0277454000773188 0.16340618893778 0.155068422609592 -0.0183711204874592 -0.086888173497019 0.0131405610060912 -0.0102864976650163 0.156007875576403 -0.121125463365228 0.0739045573906894 0.00826983885226193 -0.0206699910966725 -0.055580591570829 -0.0487834629968547 -0.0214863313460899 -0.0584503213088454 0.0158379390420578 -0.0166403055450876 -0.0544590343857759
  8 251.319159622575 ""  0.430032858724871 0 0 -0.0229089982319616 -0.0213080228470552 0.00840096799826984 -0.0176603071219449 0.000238445872630219 0.0177480262370583 0.0344360145981431 0.0157617153484529 -0.0277532361016446 0.0382367185609693 0.00582031815037464 -0.0274442316285512 -0.0371830521223046 -0.0435224024020283 0.0289188611501704 -0.00542192115004235 0.000186491614164661 0.033033745258519 -0.0202749624359955 -0.00638843960201693 0.0415296745337672 -0.229692513880634 0.151204545872557 0.242632365162372 0.322724024686469 0.300321365432098 -0.177765886761237 0.0594066068934981 -0.356752293170717 -0.16693612804459 0.087370100114053 -0.0798542510101728 -0.0385621540969662 0.081278149701142 0.0710926280531228 -0.0876488610716518 -0.000305755348582493 0.0271010057317824 -0.00163994298201733 -0.0103480266430131 -0.00127857802116128 0.0175112588979811 -0.0265401692745361 0.01007520555774 -0.0181131893162584 -0.0218651582698322 0.0133416524747877 0.00805038429668552 0.0185320629916713 0.0111105124867411 0.0178020109571621 -0.00654103233495687 -0.00393619447477135 0.0192158087032752 0.0107111374352619 0.00267181855964991 0.0226295413508612 -0.031341510499866 0.0165108952143894 0.0123454473330174 0.195241076849889 0.27013902567752 -0.0243140615094853 -0.26852289417134 0.0102979475465573 -0.014986445856229 0.185105832485778 -0.253486015374405 0.0989542231959422 -0.00850215072298224 -0.0347552771533402 0.00874598396329536 -0.00430602184051742 -0.0382813096649444 0.00476160889170203 -0.0182548981208093 -0.0263293089025667 0.003333495364969
  9 260.690417476151 ""  1.48675689909517 0 0 0.00937615503363849 0.00460499921644619 -0.0128227331131883 0.0154509678193588 0.0152188540898899 -0.00622000312644557 -0.00968872719967023 -0.000305150646149258 0.00256461323899151 0.00602043120222377 0.0129764016132284 0.000131845496042673 0.00544859704656431 0.00816394958629601 -0.0238199013508757 0.0373447764561174 0.0334462113325269 -0.0102970617710297 -0.00584553383549597 0.0291765775000215 0.00936288655274645 0.185962996079811 -0.0896258477024167 -0.227128096530741 -0.225329695277762 -0.211889282668471 0.112274148966174 -0.00282591111466775 0.285067075188006 0.122796833614892 0.000153256207141747 0.0950983599027605 0.0379329907589702 -0.0539489813895818 -0.048648004489472 0.0308547034124651 0.0595171117190096 -0.00573256937363826 -0.0575158210417835 0.00360526304010325 -0.0473473280906066 0.0509298017454936 -0.00371635649208639 0.0367282362486832 -0.0352765505406208 -0.032939906583529 -0.00420507000438788 -0.00220416011326689 -0.00524820105941421 -0.0100882453164004 0.00742696458005115 0.00468998931761191 -0.100076416503983 0.0674407350611233 0.00215300075053093 -0.00873118163918096 0.0961987427918666 -0.0879888621896438 -0.00594212109683495 -0.00478216837172305 0.220979868787012 0.322514979069272 -0.0624520506597572 -0.389910035413231 -0.0129209963683805 -0.0381990451119757 0.201780782650476 -0.35105190204685 0.131807835001054 0.0145536759076874 -0.0118558273461041 -0.00292738577448411 0.074465377094279 -0.0385835524276948 -0.0317173213210249 -0.0100418536476697 0.0285909186333465 -0.0261859663918313
  10 269.410967206723 ""  0.864619615495886 0 0 -0.00599715682714799 0.02817457033004 0.0248756498018647 -0.0142475234149542 0.036341705821826 0.0239053909414558 -0.0177065230965727 -0.0364294395647282 0.000555608761701822 -0.0253552075180593 -0.021165789778538 0.000219416498186238 -0.00865027846032664 0.0104629569956022 0.0518202088298209 -0.0110562674516756 0.0256312077529331 0.0452298376030634 -0.0190456870756907 0.0544897927488922 -0.00938751175572588 0.0482558846854959 -0.0916857443049391 -0.0109313257429341 -0.0900550122292498 -0.0754567439084291 -0.0209347033548581 -0.0241700181223341 -0.00969856108512548 0.00808722707479782 -0.052344739996095 -0.487725863395069 -0.254427000018375 0.304463399629667 0.314847934012426 -0.16237550125225 -0.330988218632944 0.054072921930318 0.38054807235082 0.00977910370877677 -0.0104244149395531 0.00472744250625233 0.0383899248084079 0.0197102883407645 -0.000195188290929843 0.0190383080901381 -0.00784297406419559 -0.012610082149476 -0.0153315602247526 -0.0252421220199761 -0.0118240893133361 0.0128517446645857 -0.0517583778681026 0.0171412479788803 -0.0109472041467834 0.0183614287424821 0.0380803086272229 0.00656641991365167 -0.00579078279869227 -0.0106948369062894 0.00174035682023548 0.00179733646026276 -0.0353990048225484 -0.0706428277763504 -0.0373241684012973 -0.0317172199862008 -0.00850367179214505 -0.0581759768217012 0.0355770306617255 0.0129626462472567 0.0281739599224907 -0.0211486747871056 0.0306026816385502 -0.00543971946395978 -0.0585410305879298 0.0257447895700908 0.0747694875599345 -0.0405418662096447
  11 279.940130411639 ""  18.9097560945986 0 0 0.086414105025219 0.0252180993263775 -0.00852048417992932 0.0769603733390153 -0.0224093050490235 -0.0272352563007823 0.0271493419744646 0.0140661734264841 0.0475158503921665 -0.0612712293201948 -0.0596261431146105 0.0808079703726514 0.103932679979398 0.0541210770709104 -0.0386470588228486 0.0318520288975713 -0.0383164000340321 -0.0545227786071451 0.0986189006862297 -0.0153731797997938 -0.0963581271623057 -0.0737761462986702 0.0536586156085666 0.183673124379658 0.14640797282343 0.0969076382708253 0.0494036211953606 -0.0396138130533096 -0.0910568658681614 -0.030850190132281 -0.198749218159097 0.00493666494899575 0.023172827748377 -0.0679176722203673 -0.117766851225695 0.177011511271593 -0.0610923407254202 -0.0928907047651396 0.140935563034223 0.0174799138237001 -0.00949397456620186 0.0271574174462183 -0.053008951169073 -0.0177045904175817 -0.049208334992534 -0.0419006175124867 0.0111443987464768 -0.0110502395413153 -0.0435174473145522 -0.0135945904267064 -0.00154402455293265 0.012291529117642 -0.0636331232229581 0.044523341312744 -0.0489376838255908 0.0414269355098915 0.080523333063196 -0.0476514784109151 0.0140688658174879 -0.00339878093010714 -0.0357386058372883 -0.00346644061664378 -0.00479960850543567 -0.0719388628648239 -0.0277356146253016 -0.0211066331461301 -0.0431211117478561 -0.0305169271163228 0.0314052868750142 0.0256441824829012 0.0714245739897894 -0.0532034776945047 0.0682639732686589 -0.00255871997927132 -0.134000102327889 -0.0179094156825398 0.158029742009199 -0.102358834154557
  12 330.866370236599 ""  5.80405750794211 0 0 -0.00302319524730875 0.0575857194701729 0.00457657354828755 -0.00618473532571999 -0.0103527177877702 -0.0311794441921888 -0.0564185400629077 -0.0553048126720655 -0.0086146067048349 -0.000821013072683781 0.0106647931757726 -0.0327368288986933 0.0475629076835187 0.0923584119627542 0.00479397453028443 -0.0654189753198454 -0.056884976174293 -0.0237236167463968 0.0465817975952359 -0.0440920089049406 -0.0713980312125458 -0.0849517507481486 -0.103638927117862 0.184147622584883 -0.0197684330183208 0.0195581834284603 -0.0984718306454697 -0.128597728710146 -0.212474657896116 -0.1100967477297 0.0137376357111573 0.136219797680727 0.040603532704367 -0.0936376094336291 -0.0799298102779242 0.00565288167511503 0.0835031654874897 -0.0098746381162498 -0.139108984576412 -0.00718606559433334 -0.0251626174190735 0.0577617614839029 0.103401031754056 0.0375723309103114 0.00315346674901786 0.054159512947043 -0.0349993591674972 -0.0244965208104886 -0.0385261292662992 -0.0493683431247975 -0.0379624429783536 -0.0622313729271556 -0.113647865523046 0.0764532575787823 -0.0284413948078354 0.0246686997559787 0.117219740738901 0.0118332472415214 -0.0459032814666037 -0.0383565175897609 -0.0427744542730923 -0.0500121418285392 -0.112470390615431 -0.112277854733997 -0.0630197474635613 -0.0608218817344156 -0.0686180594877 -0.0568015271136327 0.0573830566248644 -0.0289980413656388 0.0785979703936887 0.0610250340782132 0.010433623004127 0.0876563530200986 0.0704860463998828 -0.0544771742426177 0.0607348055559429 0.0648059495937324
  13 390.426235020155 ""  3.91918797608573 0 0 0.0605501834728494 0.0187249499201349 -0.0356200344857588 0.0311692288034888 0.0611962469638987 -0.058701848532196 -0.0543139325834232 -0.0644164346662397 0.0444378039738152 -0.0253619367309748 0.0341602775141874 -0.0461340838561179 0.0601519663007202 0.0248563802756725 -0.0461265727709346 0.0715733365381214 0.106908760491934 -0.0861478881602071 -0.00980926124693859 0.0978346508099492 -0.0481919035630322 -0.054708300908669 -0.133155163034201 0.223179734320146 -0.0409840595581233 -0.0706160250754709 0.0723320439704484 -0.219992676946661 -0.107022153153251 -0.058681744076061 -0.0647234160123192 0.00142944752918302 -0.0893303905008171 -0.00644554018078951 0.0500882781305755 -0.0496261755441759 -0.0397218200529945 0.0111097598680752 0.0210551443570554 0.0224991262793637 -0.0437732676389109 -0.036220639703086 -0.0413244070735655 9.49875446175744e-05 0.00122326243259243 -0.061237968746289 -0.020629308413712 0.0239239981088611 0.0179600512384374 0.0358646774278736 0.0205512626712962 0.0189572120236193 0.0752890315287378 -0.0715887259063441 0.0481838061651534 -0.115103634336763 -0.118042639138571 -0.092282481113319 -0.0201984987757754 0.0188736784459476 0.0486432547362587 0.0774122631466908 0.0614406632185073 0.0528477800253353 0.0833404197331944 0.0787483807766706 0.0705238112423982 0.0212902386624991 -0.0929213241724094 0.0556430517748168 -0.0197349899264721 0.0617778668781462 0.0369368228775766 0.107621590543612 0.201764697689065 0.107582948099314 -0.189945254762529 0.150471094472427
  14 418.756204032286 ""  8.50709949200969 0 0 0.0227469460066559 -0.0531498089974361 -0.0188239294810087 -0.0135939315241295 0.0297016113240378 -0.0207283261431225 -0.00255458213464579 -0.0157940060299289 0.0424031152604342 -0.00944205578976911 0.0314781369910591 -0.0449309733955028 0.0121426935058452 -0.0625517638328132 -0.0127591982510949 0.0532387086959263 0.0932872823329108 -0.0471038132010247 -0.0722339696430523 0.0683954573082706 0.0243396580003511 -0.0248894655764761 -9.29985148089427e-05 0.0537952606593952 0.0245946023102072 -0.039252790382676 0.120026912692427 -0.0623060951981056 0.0299445608056375 0.0303159489445455 0.0188300327557143 0.00114460874469211 -0.0422298996956273 0.00296783392415295 0.0567339045353867 -0.0737848656286443 -0.017482427915863 0.0374518793346523 -0.0430352661995942 -0.0102665052617458 0.0804272851618195 0.0701090083547771 -0.00785174061747373 -0.0681784475735486 -0.0951433776548922 0.0861770576590471 0.0377039286749595 0.0204222229733215 -0.0607550039545669 0.0167561137104487 0.0255910037802942 0.00426145631946658 0.00541643988406798 0.0955788086559132 0.0349482233447124 0.121779589597794 0.122548922381848 0.137131040490739 0.0608609057545903 0.0553279300982486 -0.123037462257847 -0.0620133540082981 -0.153873304979891 -0.151385248333849 0.0116381910580664 0.0107251481841598 -0.185775659539899 0.0997870203899664 0.200537198780054 0.0256485199382053 -0.0540215661314352 0.0192447448513561 0.020843346451048 -0.055035359311203 0.017386169356036 -0.0502002895159982 -0.0484924612249575 0.0031987576136089
  15 457.750218287265 ""  4.07347300211134 0 0 -0.0253873314817489 0.0399411992745998 0.0319937820264811 -0.02373009695437 -0.02852333161863 0.016702389085835 -0.00507025259564173 0.000483143097564441 -0.0197447817326686 0.00153978949946976 -0.0129180882696339 0.0074747750375659 -0.0270580749518684 0.036482035513264 0.035559397689298 -0.102896766599289 -0.0994295572393735 0.0392867594688368 0.0491071098892271 -0.0750675632556446 -0.0430068196738544 0.0316988723326838 -0.0314649226199848 -0.0237263787016921 -0.0492475914166625 0.00668644639669447 -0.0879047786208421 0.031999131348179 -0.0321569930885299 -0.013861799888747 0.0262486529476637 -0.0011899530767043 0.0300175978049884 -0.00839604707727946 -0.0185576677667033 0.00401241627028496 0.0109346503546092 -0.00175008808006591 -0.0281401385026598 -0.003311011966299 -0.0374268846597466 -0.0258200128471664 0.0431437093235578 -0.0108676593088272 -0.0886534428772722 0.0127461249475423 -0.0818859716801253 0.0931814567801603 -0.0254349606895867 0.0787361852070067 0.0646110594006051 0.0132113132968495 0.161958533811332 -0.0839652023993916 -0.00900178132051483 -0.178452196627572 -0.190618154933873 -0.0648825406418291 -0.0469458751051434 0.122191994116926 -0.0157219068081759 0.105281785530941 -0.145620090923303 -0.10218178019646 0.248707767335671 0.251740842325234 -0.0524223314918345 0.156764069633692 -0.0172346314975238 0.0216595408139486 0.0254708853041218 -0.020855538932435 0.0693669561503836 -0.0395434577485805 -0.0932298239524057 0.0309517824210377 0.122503513542321 -0.0638266402122276
  16 459.99324415959 ""  3.13851337874796 0 0 -0.0249154850319221 -0.0115095172972047 -0.0901436509127238 0.0980221840575189 0.0287673627424258 0.00872977986525101 -0.0521413678564647 0.0365688467458512 -0.0905423289562616 0.0245598145511836 -0.0340881389208211 0.0925275178695837 -0.0296079663146772 0.0149628368081868 -0.139264239910699 0.217687889358272 0.115329620005875 0.0129164190948233 -0.0207699680823962 0.0946812366773549 0.129819105751751 -0.0762018168597685 0.0620413808444457 -0.10102355753252 -0.0228446435457632 0.0547969492078027 -0.0871808166621613 -0.0296487068181814 0.0264895365946836 -0.0830663649201359 -0.128035099934129 -0.035885383124349 -0.0084085215489407 0.0509041766576766 -0.0511278846980963 0.160600091145564 -0.00924552025776322 -0.0781526303692201 0.228440599831252 -0.0169005909820427 -0.00122571053778284 0.0119724124541263 0.0346543804044326 0.00255309979806677 -0.0197951538619142 0.0282732550171615 -0.0192762079610398 0.0208496940396657 -0.0064922533654324 0.0124603146528579 0.0095967655056412 -0.0323771970897459 0.02654389022321 0.00231074921373758 -0.0167790408030949 -0.0240352969381133 -0.0122065970110595 0.00999815088970176 -0.0162715174247099 0.0237732953135529 -0.0129070667180809 0.00728112862959768 -0.0716772990817833 -0.0454156841544386 0.0460910703624898 0.0444727367764675 -0.0295840169251153 0.0355280433443004 0.0265482032764626 -0.0593428518300978 -0.0257577956698956 0.0259713607398094 -0.0701977900835688 0.100407722752587 0.165619070816826 -0.0806058198879223 -0.20058598715748 0.102304868120332
  17 524.86362776175 ""  0.483947637256157 0 0 0.0520029912227745 -0.0856650304394938 -0.0145817133187536 0.00725729122622828 0.0235203364284549 -0.02407359605323 0.0692087868737267 -0.00622878945415374 0.0783960231996929 -0.013107382397064 0.0244687253719289 -0.0348129528399836 0.106811512087759 -0.0657894810488356 0.0156079531360319 0.11452811317035 0.12827270583322 -0.0703111795887702 -0.0897412348949527 0.0910091716811397 0.0419803932079785 -0.0304105905416686 0.107680654888681 0.021544023114423 0.183026029935014 -0.00817338762285069 0.229685396905371 0.0464719231459294 0.0852818403542784 0.103605650783309 -0.000544973713039794 -0.0133332989312209 -0.0464703028125774 0.0111766163969883 0.0521903106845376 -0.0526529112186293 -0.0338647214665397 0.0349871498703159 -0.0189805049802058 -0.0186202516114007 -0.028332536145142 -0.0114072675712354 0.0550285372327203 0.0291127440916666 0.00585857353325902 -0.00837186767165544 -0.0558490542154339 0.0216611334070817 0.00506991680369976 0.000883464179509388 -0.00620475785802127 -0.0809101930814567 0.064393647406234 -0.0471115857235699 -0.0769038990279077 -0.0878874532757672 -0.0862021402461354 -0.0591884383957975 -0.0604101779862532 0.0130492306280688 0.022663950213393 0.0270739744077238 -0.0547306818315144 -0.00974975534870932 0.0648827218565277 0.0654748646102677 0.0246316282048297 0.0071091773491968 -0.0724584480897155 -0.126334277253999 0.0408456830968503 -0.0103970743544733 -0.151281317797588 -0.00565351178891854 -0.0590846301030043 -0.207292702648104 0.063384304173115 -0.0383503892838141
  18 662.140372620721 ""  9.46938839558436 0 0 -0.00241632344124107 -0.00898859999952457 0.00155065991390635 -0.026010162093888 -0.0040154817039753 0.0192739162650083 0.0182201452351071 -0.00673196840361317 0.0186364419523257 0.00127229489824455 0.00045114959749534 -0.00272921547486826 -0.0207857319810606 -0.0398523792902373 0.0331172030899336 -0.0752418686935446 -0.0378866571734154 0.0119581302796378 0.0272060675087791 -0.0448239151097652 -0.00991761707654711 -0.00148860461439661 0.021899669235692 -0.00567621668377277 0.0397864858286851 -0.00544473641186595 0.0450914403979367 0.0306337096850998 0.0109633932678193 0.0327519451321033 0.0469764270098689 -0.005890090516788 0.0242124756742501 -0.0188551081469837 0.00523173278074541 -0.0386691736698916 0.0232878224601739 -0.00946075430766816 -0.0189675007751261 -0.000946877969438953 -0.0200235997460971 -0.00408033008142575 0.0119218743609693 0.00112025949185956 -0.0205791370634493 0.00217567886302281 -0.0135640642814077 0.00209502237892363 -0.0070609273703658 0.0143686778471653 0.037793999300896 0.143741060800276 -0.273528968336738 0.0927285800101608 -0.201281268288593 0.147619579401781 0.180230201269335 -0.00677251128778239 0.00764799149734402 0.0311207422655849 0.00449316651061114 0.0336958339864479 0.0211427868328284 -0.00972390440805652 0.0504814898603714 0.0803956706778433 -0.00172709648159574 0.0223238975472652 0.00695013376521032 0.00255452128924872 0.042944277017797 -0.100013711851929 -0.340365890395771 0.333726415900789 0.217308617329674 0.31123331217309 -0.372705477874784 0.148726727105622
  19 780.811215866557 ""  3.20064353673789 0 0 -0.0238164074239201 0.0443395542918261 0.0450218882339737 0.0830697395219399 0.0831680959827474 -0.0216593337127886 0.0245165927214991 -0.00701972646768882 0.0420477581124862 0.00128257711148205 0.0315269491345144 -0.0230597816111003 -0.106459784793978 -0.0197159966287298 0.0487245741353003 -0.252529109796504 -0.1238244391086 -0.0858399040782439 0.375810322763007 -0.158350597202645 -0.129015978583997 0.083163462662747 -0.0470763683460894 0.0116464635280615 -0.0312685997131692 0.0115881058137965 -0.0637914007703288 0.111555713789711 -0.0621434083648214 0.064955529711666 -0.18709087249467 -0.00891956681131287 -0.168698833256742 -0.174015937379763 -0.0545194164070741 -0.108131859908316 0.138259463703556 -0.206005896036298 0.166130868817782 -0.0245707408226876 -0.0114614209978551 -0.0110464220024289 0.00362817337446413 0.00186909760243795 0.00147443362355368 0.0212271863809627 0.0112643053678571 -0.00795969839163225 0.00473309256866033 0.0111670963687395 0.0156392519027962 -0.0312141076333951 -0.0337016131148345 -0.00636917166765655 0.00421765891491263 -0.00526360107355026 0.000109784294338099 0.0401304408291151 0.00489657541883959 -0.0117866698281071 -0.0083693968615503 -0.0079996978137727 0.00984629683389753 -0.0079622643191813 -0.0118486930523565 -0.0120529202430833 -0.0132126026490862 0.0126465198073098 0.0625559623476837 -0.0691676970457571 -0.0794159118595704 -0.0167790969608629 -0.0343173558862212 -0.0838799555472246 -0.0176365253653415 -0.0324891275224057 -0.072746121452115 -0.0150836884231277
  20 806.226064917431 ""  4.95744635849066 0 0 0.0166164175766251 -0.0179902233005277 -0.0247349513791942 -0.0242590408194734 0.0277682825957828 0.0313198054549642 -0.0067043762700108 2.39438723408332e-05 -0.0174516052860681 0.00411285483483075 0.00374112536825284 0.0236091823895954 0.0120854409504332 -0.0517070106608947 0.0293888392022291 -0.194039383761999 -0.0485576318764905 -0.0556363612008808 0.130156023150152 -0.109378968846052 -0.00393849828268204 -0.0468025191439663 0.0340269117689586 -0.0114507946230194 0.0336508026133544 -0.0173432041005034 0.0669140263801856 -0.0581396727518495 0.0553825721009369 -0.0214395319818978 0.0541912622133925 -0.0910867654577253 0.00880937877822822 -0.100827459297899 0.0140388867302655 -0.140896765992366 0.109545152315067 -0.107727584439915 0.0434974967531326 0.0236689737845379 0.0468329457444558 0.0814559197849331 -0.0286169783613614 0.0201791002465402 0.00539664166308356 -0.0252030381552388 -0.00905317833805178 0.087305197869695 0.0376929226787493 -0.0708541599416293 -0.115640542126043 0.0968777789173505 0.289350336498519 0.0232629515257929 0.00348183234008454 -0.0972940017824298 -0.0910315020735216 -0.12458067071335 -0.00388242987956378 0.0757837638908474 0.0188219509801107 -0.0838872343066485 -0.334886521872695 -0.044205264791954 0.00815442824507416 -0.0365417688020598 -0.0160720460766489 -0.000195501186216012 -0.118122647999801 0.0225975550374619 0.00965532597938861 -0.0274989034993485 -0.0340005292768324 0.0912880062169141 0.0600044615889554 -0.00862995295350645 -0.103036840311461 0.0184947149802745
  21 831.345078503973 ""  9.01548174316036 0 0 0.0490355552524764 -0.0486839083941474 -0.0561839759313767 -0.051648723008439 0.0363404909173549 0.0476790482048774 -0.0217772445660523 0.00176172519699709 -0.0570730007102105 0.00958670779059236 0.00265015960337056 0.0527304173660794 0.114354902545025 -0.0622300543315567 0.0494166883819607 -0.267180901048967 -0.0254069793253408 -0.126043305911717 0.143676345673582 -0.150662096219986 0.0365911972663753 -0.135463772699097 0.0904359796347201 -0.0207774713507958 0.092528986661294 -0.0419693179038164 0.171498310665165 -0.177204121800259 0.146201835721289 -0.0791525494793303 0.130639241544149 -0.173349457448091 0.0438207000007667 -0.156598696423881 0.0375728363316816 -0.242107894478999 0.182949887839452 -0.165195506233233 0.0560398321451101 -0.000261815168781136 -0.0203699279858053 -0.0250704723102268 0.0205610540202543 -0.0168875978204161 -0.00276621575711124 0.000312624441249211 -0.000262224342027491 -0.0529455250796526 -0.0282861624592639 0.0423395698968681 0.055773070902162 -0.0896058913457265 -0.0666975721270235 -0.0245479384980238 0.0394306396947032 0.00412832816012627 0.00702077218818676 0.038953273621871 -0.0263487709178345 -0.0743201893987205 -0.0144142822073244 0.0489153328917819 0.228820066929894 0.036174737848695 -0.0274237811772417 -0.0149565686229431 0.0198785868815119 -0.0225776371621432 0.0589710677141711 0.0173587098784514 0.0340531930869902 0.0291382065437946 0.10294283097298 0.00331822178310293 -0.00492161452813518 -0.116109924205222 0.0621329768805589 -0.00848987102741956
  22 884.062290083735 ""  1.6737574078404 0 0 0.00617494770113268 0.0275738372918422 -0.01444011613568 -0.0197332213073666 -0.00744159568394425 0.00414160665574402 0.0233152424044045 -0.0015949690160807 0.0175634911311001 0.00104542629808166 -0.0117932559647163 0.0101352326300199 -0.0173351248818943 0.0171414545679201 -0.0253477588349135 0.012960854975821 0.000774353924439195 0.0315577669183426 -0.0458451600269783 0.0292331747607362 -0.0211997026528281 0.051745070227032 -0.0400322564579895 0.0521500705177637 -0.00426232138860162 -0.0132898803556444 0.0032895713259864 -0.00185558243931687 -0.0174975624561086 -0.00203451107253042 0.0547768022585805 -0.00592510241491564 0.0487765392827516 0.0390131956472848 0.0104883674812528 0.0214654544461881 -0.0241963684398437 0.0394326942477504 -0.0355732886067274 -0.0301957117663307 -0.0606512541784924 0.0625877341270947 -0.00479547712919732 -0.00438310423102757 0.00134537359169517 0.0255441381254941 0.0231563978964189 -0.0223324649573439 0.0327012429292458 0.0695487810025731 0.00860581531042492 -0.0238067685505734 0.283210711023015 -0.0382920214290263 0.0177555925986727 -0.304833446097754 -0.215320516778199 -0.0949076911398732 -0.147921654436819 -0.230834499238433 -0.0816609738726144 -0.103331007032678 0.0952688037189589 -0.0405100416532421 -0.214859359827829 -0.321054802837246 -0.08616588271011 0.0177816515645082 0.432663205820017 -0.0130303414039537 0.00587458200635634 -0.0486520951052396 -0.0180103708033803 0.095961889614089 0.0499767093905124 0.0568557251779987 -0.120354924223217 0.0201842427835237
  23 911.680135806626 ""  21.601176430839 0 0 0.0692938460574859 0.0956312163062148 -0.0442466419503744 -0.0670462339971246 0.00690738471609665 0.00182741988296588 0.0621315675154412 0.0363257519525732 0.0113313709169551 0.0162076225057447 -0.0373245980580048 0.0636809441031076 -0.00287160705624024 0.0695784443454839 -0.0900839882219487 -0.0468957578744562 0.0290001868510599 -0.00939923563357729 -0.0802993266544149 0.0547198369511206 -0.071091928886498 0.205873434970828 -0.195723193552003 0.275274246325303 -0.0990702853238848 -0.0701495922596172 -0.000967562930731362 -0.19734772651698 -0.0129955613385877 -0.145444142332351 0.215543980407383 -0.0851447984551146 0.171773629170835 0.0504760320435994 0.0404235739439684 -0.0318574258263856 0.0266932647616195 0.0320496121354605 -0.0718213490061851 -0.0170678219815788 -0.0049020105860646 -0.0308092688629306 -0.0121139789663183 0.0141822077365328 0.0057390549984063 0.0174333290550916 0.00597120137489929 0.00824857089914362 0.014540814837363 -0.0197479131419889 0.00280303802180931 -0.0306522437662145 -0.116668029988671 -0.00152259970437518 -0.0113701775142143 0.0637464867227448 0.0501643546174331 0.0561592511486901 0.0608301230032997 0.071007842350617 0.0147611747494072 -0.0102533585160122 -0.118742885081973 -0.0234898815484899 0.0562139512970015 0.0834802739993945 -0.00921426187801941 0.0325899620257506 -0.0374304282589383 -0.067825215024936 -0.0729030397935632 -0.0200164201299065 0.0301595634529918 -0.0699359784097503 -0.0114014282554121 -0.100830769531277 -0.0770353421139833 -0.0277344894227462
  24 951.417518855583 ""  41.8772475150692 0 0 0.00676118655827774 -0.0169375083007396 0.0140472601029287 0.00836419934044347 -0.000960633838110966 0.00100821757825599 -0.0192976376859439 -0.0162503581576942 -0.0285438082831185 -0.00124629214914238 0.00394920971342421 -0.00874907727722745 0.079756972804519 -0.00760366667312789 0.0842068700638941 0.0106899969961675 -0.00129260034811896 0.0025254226228304 0.0101801773404591 -0.00510254944094799 0.00556011996222133 -0.119699490191569 0.0929146597127085 -0.0739416271626041 0.087889175265804 -0.00304015236779563 0.0875112091476262 -0.025467218175855 0.0734742480032969 0.00524394381765187 -0.0222727881768872 0.0109116981897353 -0.0191372600449925 -0.00443663700683501 -0.00565242000261225 0.00436775486146379 -0.0056951556416207 -0.000134232780950167 0.00501909731626463 -0.0272854116850627 -0.0789840620328294 -0.0697529271756812 -0.080035163496073 0.0499633043438399 0.0218862013550758 0.0580546469547907 0.0181639782338693 0.00251538332404167 0.095718424892391 -0.0138347902439761 0.0208988005073405 0.0113748296977679 -0.232023039881545 -0.0267339979775362 -0.0451204293536361 -0.000134987698669873 0.025482787236368 0.0108549452090944 0.0893658894265974 0.0547536974073565 -0.0211786001991586 -0.14349931837242 -0.40116111852786 -0.149849441646322 0.0289999246202251 0.0395652670812272 -0.139725724855791 0.173398271172037 0.278971610815966 -0.00337794531700502 0.0237381242243045 0.0291013461634739 0.103247444582264 -0.0295489084335867 -0.0258450659717367 0.0950531979425094 0.0846680496331502 0.0184415788965407
  25 993.818742664356 ""  7.22467431847228 0 0 0.0509437259593447 0.0286131839412603 0.0604610039532184 0.00791204484081892 0.0204242994594341 0.0253682284431243 5.68030690122261e-05 0.00884763021074892 -0.0915073094407747 0.010781342461324 -0.0177024274112209 -0.0519159241284884 0.0701429877515148 -0.128417491265759 0.345371646260359 -0.0216528323881712 -0.140681156768123 0.268053614299437 0.0657179657021973 0.0276533296985464 -0.125682779281197 -0.133086431056545 0.0669092938702518 0.0769926198748608 0.0976479615472318 -0.0947594710215844 0.236120706364877 -0.313297220337576 0.215187907188083 -0.170063803534544 -0.137261794798483 0.160706870609673 -0.058053437548468 0.127176230600668 -0.0735465634153193 0.215471612222338 -0.137835201287885 0.0992876977682503 -0.00456287566261059 -0.00334947789869056 0.0129625893016785 0.0140748460945999 0.0158637663858329 -0.00758533534503741 -0.00463310019585071 -0.00790363929870419 -0.000941040617843027 0.00718403240750919 -0.0131608609263819 0.00413999416102387 -0.00835154305270633 0.0117821831643317 0.0484915248493779 0.00717050483703698 -0.0260040973812294 -0.00574029745654091 -0.00987670051328989 -0.00248042942210538 -0.0227147151274553 -0.01153023602428 0.00089165571524611 0.0181616853117438 0.061933295079254 0.0240049338363546 -0.0161605834417409 -0.0268596106083653 0.0187327470212316 -0.0281233265673561 -0.029805051450554 -0.0293100342011541 -0.0425172070325109 -0.0103542573513133 -0.0941278045648887 -0.0585794755912567 -0.0235913367266811 0.0659830757765389 -0.0274225677560142 -0.00161535363322857
  26 1022.20268815063 ""  7.02340838201101 0 0 -0.105385480555367 0.0127203729315314 -0.0916752158774165 -0.0592177509032431 -0.00453530081935034 0.00549660032520696 0.0953357243979712 -0.0271056725160312 0.0305811289515573 0.0598594012899336 0.0103804973669205 -0.0230776525093386 -0.100475118571081 -0.0280581017369514 -0.0107525533883882 -0.0372854098790512 -0.071509461317637 0.152456269072055 -0.0490038774417963 -0.107474019511056 0.223768531986073 0.0826736818980569 -0.0767386320015327 0.185906950622792 0.0916965322413261 -0.117008767552676 0.188762243713692 -0.0970922917468946 0.0339485835273004 -0.0402414023337644 -0.268707818627989 0.10421561439961 -0.187831763342856 0.00306000071584928 -0.138108541756483 0.174723791449628 0.0178489071175144 -0.0896137539227539 0.218431229011073 0.00394652458778822 -0.00556076716301174 -0.00350642765750296 -0.00879607544334488 0.00245504386180388 0.00208223216832205 0.00718772882821456 0.00424326794905178 -0.00673162131425467 -0.00136111204966819 -0.00681775523380826 0.004502858868308 -0.0402893823592349 -0.0103385776180224 -0.00791390520458668 0.0659275920714745 -0.0031717950798534 0.00502545531718012 0.0259921782884052 0.0287340724614948 0.0189873197328407 0.00615438780600917 0.00562612548380699 -0.0170117806361528 -0.00095803356428156 0.0206825453102146 0.0352697404060878 0.0030542480314705 0.00422564373917773 -0.0279955817615667 0.0223124552357015 0.0378840401927082 0.000993368207226785 0.190853267985002 0.078691578815439 0.0440647234222332 -0.0682122482119693 -0.000889340155619274 0.00256131970737306
  27 1029.14528853515 ""  4.75011308301569 0 0 0.0464159143807833 -0.0214480047912819 -0.00193976009983509 0.0487027321942493 -0.0868983463085296 0.105371606876807 0.0126075478043165 0.0674358502373456 -0.0250346703004952 -0.067281897027594 0.0718889522139505 -0.0651715987732777 0.0438037693462921 0.0530763864900449 -0.134564094379327 0.113463433804864 -0.0252367228851412 0.0793670812254053 0.0148710557075546 -0.146352749185736 0.331986919530696 0.149966944703698 -0.132972665274553 0.159831430458159 -0.166163766525264 -0.0194270675963862 -0.0985682019385026 -0.155187907022916 -0.024641833361566 -0.152541498787169 -0.124940088061859 -0.00324995724543797 -0.141165616426707 -0.178203780712792 0.0415756030253915 -0.160777605679811 -0.00163323956138857 -0.0410227330264328 0.0152888395195291 0.00582225464481797 -0.000258680184434308 -0.00847806346754974 0.000844303695711869 0.00102620455212337 0.00102510060341784 -0.00923263969521054 -0.00732278615816027 0.000467374240804847 0.0132632876667411 0.00753138050901343 0.0021458575171256 0.0492279237338057 -0.0176772511156862 0.00131031773080646 -0.0853540541119046 0.0158458473144828 0.000772706908466286 -0.0449563003314879 -0.0229849342334331 -0.0203316636095887 -0.0113973531503673 -0.025399814153859 -0.0256955617891034 -0.0210558721320995 -0.01676844339814 -0.0287084244454665 -0.0191714663812578 0.0173053630665737 0.0676847220532667 0.000839059054717601 -0.00275370850343308 0.00428715055074 -0.157968504137034 -0.0396106430778056 -0.0373209458946978 -0.0292388312524336 0.0412572444863825 -0.0200478078990072
  28 1059.0467272001 ""  15.3884105532473 0 0 0.0158112690866287 0.0379047133953048 -0.0448052629432643 0.0550824336529669 -0.0184216031405469 0.094126286768321 -0.00413166245789933 -0.0365536981666581 0.0115257832201613 -0.07675428312333 0.00291007678362421 -0.0367733192968909 -0.0203418474504208 0.00818549370549652 -0.038552095177144 -0.00117241957724498 -0.115028757899879 0.192935010188328 0.0976795780543372 -0.00672927922393575 -0.0354249595357976 -0.0665717845084117 0.0660412932483324 -0.0986625994078116 0.0986124167934398 0.0237501736081132 0.0318045772493042 0.109780666546676 0.0105811249808123 0.0901594697717657 0.0709878108225094 0.0192150180991313 0.0682474124691557 0.00910009698435374 0.082162853799315 -0.0601159408636874 -0.116599233930992 0.120335517647882 -0.174522397796431 -0.0132963812277109 -0.0197400387811158 0.0246831326724249 -0.0183201748239293 0.00827486252516155 0.00695461187125086 0.0370053433421876 0.0205828277616037 -0.0313326523406627 -0.019350709482342 -0.0292098399147383 0.0168939034266286 -0.281218645998057 0.0414899268086284 -0.0238666253810604 0.291675252425974 -0.0792132592797918 -0.00813456374327387 0.119160919620867 0.0772547287471021 0.0377164437424362 0.0324357376673282 0.048393871564885 -0.0163854884316714 0.0177207521681614 0.0805986241464665 0.142964542924873 0.0256704778699614 -0.00499645365024616 -0.144914022470016 -0.0136531369509053 0.00258311744143181 -0.0441875170021315 0.276330299996951 0.146731505566455 0.115229001588779 -0.11571118503334 -0.179622797761595 0.0164873195335118
  29 1097.78887405566 ""  42.7448876841106 0 0 0.0110875475889216 -0.0442798545135693 0.0200895690459166 -0.0147007043032815 0.0325240794740843 -0.01539371569614 -0.00998035681655911 0.0394310598809461 0.00387727877668927 0.022723440805422 -0.0193251724926355 -0.00284172278965593 -0.0985590267681649 -0.131575113001108 0.045723582110879 -0.0671566690134318 -0.021547528602644 0.012454380319889 0.0265330341945648 0.0200389920027862 -0.0873393923030511 0.0800449768060804 -0.0597760594196181 0.0400525418597885 -0.135644173223862 0.0113106206793888 -0.106238216479686 -0.0292080621510735 -0.0551304568260871 -0.0459966118863375 -0.0340124360028259 0.044651585359357 -0.00777093152089716 0.0653247862942631 -0.0376198701699995 0.0900866278367496 -0.028302961662308 0.0208778349526689 0.0132664947728614 0.0317568769384954 0.0148229370945404 0.0258506246386457 -0.00477352287332087 0.000550881157222209 0.0247050327491049 -0.0239673348569954 -0.0158612081842382 -0.104223448343731 0.0330465954275071 -0.0319709321847347 0.0661898011803462 -0.272819682507964 0.091130131558433 -0.026546194583925 0.175428778955775 -0.00549863006070195 0.0161672493569696 -0.158722302294729 -0.0240134211106256 -0.114479046203635 0.0112960370400085 -0.0321447555371599 -0.183968894403129 -0.115022204182837 0.124011565035749 0.223129804508687 -0.0670004138489279 0.109643962783158 0.0514705741075865 0.0560949516738646 0.0135680215365161 -0.0143304400929748 -0.352249492383598 0.0597886618018541 0.0225269860104736 -0.298511197500041 -0.0177976757025597 -0.0586953441834952
  30 1101.81008125615 ""  24.9704038249156 0 0 0.00943932255698618 -0.014475384379076 0.0529725288766692 -0.0220047635173369 -0.0314320503683856 -0.0470101806388168 -0.00283665832130972 0.022111311063642 -0.0214387220765327 0.0282617543534593 0.0244742338768375 0.0182726137965145 0.0969326845204076 0.0583071880331367 0.0259042739058626 0.0900506980003707 0.112622839337324 -0.160322117020894 -0.102894385608587 -0.0147173918003685 0.106833088453525 0.00923097133498843 -0.015285306590519 0.0446359402848904 -0.0355410633335242 -0.0115210954724023 0.000261932963534031 -0.0834937114233573 0.021078960556533 -0.0644954574517738 -0.0546867168902647 -0.047748437524047 -0.0731965742995212 -0.0768880099197599 -0.0230585079773045 -0.0437028943008974 0.10406135513301 -0.102850649315388 0.11138586106251 -0.022734167902243 -0.0379010278679733 0.0593661502789184 -0.0305060693000412 0.0129231393849456 0.00261938475471764 0.0658531994444279 0.0319875883735346 -0.0325471428090886 -0.0351731217156529 -0.0363687525099736 0.00780810762649015 -0.201858032040298 0.114930859939943 -0.00356791457831411 0.29290078989527 -0.17722724073767 -0.058765573301134 0.153048927212758 0.0759881625899632 0.0246934381019775 0.0487493930674669 0.0881063775909399 0.0316461095487985 0.0487137300365864 0.079170776632534 0.145847678285526 0.028032467832902 -0.0191551296330719 -0.18358841965369 -0.0314099115792817 0.0116852170358868 -0.0253720124677713 -0.101783342345454 -0.0492862628069903 -0.0856792998304352 0.458269718623818 0.0385594332347803 0.0474725417626664
  31 1143.08221304674 ""  11.4362016096121 0 0 0.0218009966941967 -0.0535274719633446 0.00660520193340009 -0.0118186100737456 0.0277764337427077 0.00301444542306404 -0.0126742908702476 0.0386338536232573 0.00828117647009972 0.0142510070927484 -0.0160131015488945 -0.0115066088498856 -0.0697272792381398 -0.127121536382276 0.0309725100041227 -0.0707100688555377 -0.0253619075350405 0.020243311699275 0.0362851135022237 0.00375059330070897 -0.057539894976241 0.0774680801522511 -0.0530465705267312 0.0223133151155705 -0.131416209847363 0.0216112491484414 -0.115176173394413 -0.0111953221679616 -0.0640696262771022 -0.0342666404704913 -0.0285522564017945 0.0460088723765381 -0.00787927671601794 0.0573837784884221 -0.0318673396481503 0.0780806962180906 -0.0414012959702332 0.0294303094313009 0.00260723226973087 -0.0137745336211455 -0.0770059926574964 -0.0160138061290003 -0.0500564302992988 0.0344869490973309 -0.0177057051666462 0.0843315950247317 0.011600601972146 0.0887529273983387 -0.0353101846946619 0.0259327361824486 -0.0506498851124407 -0.151387084080402 -0.114203494593314 -0.0236178785568365 -0.041873451451126 -0.0938923446091803 -0.0277632069853741 0.286923428162444 0.0816236683050055 0.160804009550124 -0.00859789047702858 0.0286699544822332 0.136745784498605 0.125642095397063 -0.0982582523192787 -0.169330543662097 0.0868785966340552 -0.116204221130109 -0.0867104238642134 0.0451349840178264 0.0297974835084977 0.0015333496968415 -0.201289317785195 0.066152063905034 0.0324313030003928 -0.304431099267342 -0.00730508403732011 -0.0413642047245583
  32 1175.64920998249 ""  11.7536557971913 0 0 -0.130635616070896 -0.052495569422808 -0.00714071735159453 0.103490639290824 0.031210661915226 -0.0185615049839192 0.0670682502343468 0.021745826294522 -0.0232533890690727 -0.0651494786555455 -0.0302631979063357 0.0241112071666162 -0.160840651766215 -0.0966844904666741 0.0346279523916033 0.0118600387732681 -0.00825289400065605 -0.0694166280148601 0.14367249630997 0.0163694366673831 -0.087231279033985 0.076391459474652 -0.0818614228498043 0.211740708909836 -0.0162087824305164 -0.128412963996396 0.142877556125334 -0.173931469433273 0.0378010685840111 -0.135249759232004 0.188262989602231 -0.0615637298145891 0.169445223810936 0.0481216061334573 0.124727152710734 -0.106580672607615 -0.0501184114338169 0.0987396551861926 -0.228143229426369 -0.00192063802241945 -0.00439085658705193 0.00819807402776695 -0.0149682359660711 0.00618173188678153 -0.000814620852032157 0.0184419797640297 -0.00548555725656896 -0.00939253352410558 -0.0071689146675353 -0.00516785928719719 0.00192951994215408 0.145016826006369 0.00880537589162695 0.0192850599072873 0.0543135582353122 -0.0373550829057017 -0.0211690045182599 0.0125119061236978 -0.0119942317937596 -0.0219829565965365 0.00906487629805425 0.0192699647895143 0.0191019474412811 0.0101534590875696 0.0109497139730272 0.0225965002511173 0.000806525569470741 -0.00272330785409509 -0.0212680772544047 0.00566411399506696 0.0328442617618381 0.027563495291875 -0.0777187651242116 -0.0186986191178355 -0.0286982249927398 0.126506278512238 0.110406341431757 0.0170824749116684
  33 1183.81899393674 ""  19.8046714179875 0 0 0.0194265289980215 0.0110875298053969 -0.0161966132886024 -0.0128715530374072 0.00795682886110559 0.013853810132444 -0.0093802491058849 -0.00861742347089943 0.00788909704731502 0.00572322985869533 -0.00231568114153925 -0.00870933253881746 0.0230637688926709 0.0274428023355717 -0.036124420389183 -0.0327446784648542 -0.0248377456184593 0.047312188986815 0.00870802591666959 -0.00695583016670728 0.000713008872718992 -0.0132961136199299 0.0146658589171499 -0.0410795486353373 0.0128966547637325 0.0215343967530912 -0.0191116474000013 0.042562308986326 -0.0107609879037127 0.0328259788832357 -0.00965554491600535 0.0182605179604657 -0.00708389442440363 0.00956692934818829 -0.0209775347536888 0.0314992179210499 -0.0215997768540914 0.0102576582183976 0.0165050112079782 0.00406930571053072 -0.00892872666859573 0.0367374639253277 -0.055942476188988 0.0315656619422274 0.00609616036904994 0.0986744787636828 -0.00533858525556395 -0.0853975891371897 -0.0381133753277244 -0.0383164755952373 0.0351413763009146 0.474354233550629 0.160556764922036 0.029708176324464 -0.430356853349453 -0.127080539751151 -0.159330597149044 0.0364403286772886 -0.0504158954436936 -0.167366066035547 0.0530413889702255 0.09482726715727 0.0423631590434869 0.0363268764495798 0.0962477454024708 0.193436091771226 0.0198751971060041 -0.0135214210652929 -0.156001293737893 0.000290049638158668 -0.0111864889416638 0.0215856959045414 -0.00116266417555986 -0.0242678567785586 0.00747471821362803 -0.128251122418228 0.0190106708240062 -0.0137826055031855
  34 1193.09956556571 ""  15.2400400337632 0 0 0.0475584776000657 -0.109517527877852 -0.0215763159563084 -0.0232450275985225 0.0505997409922684 0.0347931573442973 -0.0262694887623666 0.0685150819025508 0.0238349019026177 0.0162104267731407 -0.0350880639630519 -0.0325336568925559 0.0119340878144833 -0.164572319162948 0.0240642287061731 -0.138095023145473 -0.0107709092727097 -0.0186233066842344 0.103867990064996 -0.0394455931293417 -0.0510709766499011 0.160994128099634 -0.109767881869604 0.0285950774281133 -0.194452484915245 0.0616352563541433 -0.196335894026725 0.0147804397597291 -0.130802093218176 -0.0374873708088975 -0.0431905260380048 0.105102333220152 0.000931863024861236 0.118491573531961 -0.0527367596391378 0.144619552607757 -0.101707579661128 0.0632787900795051 -0.00448518646944015 -0.0103907620575732 0.0150965712927191 -0.0023194237762592 0.00980581114301272 -0.00810505318831477 0.000600438059234762 -0.0167957733035115 -0.000974098321836317 -0.00866268609192314 0.00443274175029646 -0.00377623088536119 0.00270943973788547 0.15885167200453 0.000662925718320393 0.0181161151104996 0.0853324613820195 0.0112610424465173 0.00336088535882822 -0.0209475052118515 -0.00616648930331259 -0.0151041794024353 0.00483649279285881 0.00354249955050322 -0.00473081689511977 -0.0156383920711389 0.0111404809563245 0.0168692479253718 -0.0181722839382031 0.0201282999008444 0.0143295792754134 -0.0637696335591014 0.0415345163062092 0.0024009093880623 0.434836165059731 0.0109427607010775 -0.0116377280225727 0.269892037305579 -0.0415710985095634 0.090405631071412
  35 1215.32506297132 ""  15.2705184682684 0 0 0.0107003809321208 0.0174158401398305 0.00416858197641915 -0.0105663006946277 -0.00528248954762015 0.00282439438104348 -0.00441613902996154 -0.00649359306114408 0.00143528278682436 0.00621057509350213 0.00475565327144075 0.00166330751120723 0.0808958594252732 0.0720303128217001 0.00294165564195023 -0.00119368551057201 -0.00736718252094476 0.0235126585128236 -0.0274075645582008 0.0154615109181511 -0.00692913294945157 -0.0223180777263827 0.0212630231819475 -0.0238943354139364 0.0100166150608053 0.00813414228475204 -0.00304321185035467 0.0168286801242984 0.00466813546989664 0.0161835384186474 -0.0403240899433412 0.0046491683509262 -0.0291072703519404 -0.00308013380027386 -0.00165949290937985 0.00273669586937706 0.0192979064609098 -0.0168264204165689 0.0162545236512151 -0.0268719465097261 0.0327579302027373 -0.0111620631723204 -0.0369947145463317 0.0302048209380308 -0.00790412527565547 0.00404096502719979 -0.0896549304780126 0.00813129923092094 0.00267272083315162 0.0154430328673642 0.00130415885090156 0.485951523471006 -0.116569051967077 0.0804052999785483 0.655808023231505 0.00670410346136944 0.0539047976701755 0.136800387920024 -0.173879219635094 -0.0987928610666507 -0.0249981293782122 -0.030581399570473 0.0476480002079751 -0.00258781897235067 -0.0185582113180317 -0.0301284626188471 0.0102018551160119 -0.0213746593770482 0.0500202602098939 -0.0140465480813574 0.00831211771800326 -0.00455708782891191 -0.138639648561791 0.0285840713503754 0.0095375880818565 -0.155892633936635 0.000266180017672316 -0.0220879297595376
  36 1236.18701683862 ""  86.9876727675354 0 0 -0.00317194273015658 -0.00076380027096539 0.00653518990946841 0.0042873053815681 -0.0098454423647361 -0.00838624053711441 0.000819366352630446 0.00264378442498694 -0.00275783473991945 -0.00166963099679042 0.00569318334800884 0.00374838299437803 -0.0582971446615976 -0.0576036504256526 0.0312000770022897 0.0310124560591084 0.0116079773294332 -0.0145594567791584 -0.0115040069368129 0.00313818210310966 -0.00192196332249581 0.00905824317862677 -0.0114264152780582 0.014262195304136 0.00156741370535833 -0.00202724975986884 0.00498519963483506 -0.00836828083448255 0.0053264861192763 -0.00555754079464165 0.0121120016241777 -0.013177354454353 0.00323874517010201 -0.0193666958701139 0.0043958653656854 -0.0199365290736673 0.0153206255219874 -0.0118561280251326 0.00631854536087946 0.074743013479301 0.0694606044482334 0.000595773134251819 -0.0697101187439431 0.0703088156310172 -0.00380093334792799 0.0429810476313494 -0.146068872488522 0.0115697863554702 -0.00295214547683476 0.0207646191082906 0.00724418314727496 -0.356359677685897 0.0735570434353486 -0.03594173082562 -0.160786889844535 0.193305736596388 0.110296524337023 0.11022776698563 -0.294277955573912 -0.197434724092345 -0.0319926554456333 -0.0361810953276122 0.0553523860589798 0.018059401651653 -0.0356743355866404 -0.0449105277796359 0.025401073686839 -0.0427563860150399 0.0519470016212607 -0.0102794568905805 -0.0117700912564913 -0.00998627253957932 0.165633864108379 -0.0107113501970225 -0.00146110648213028 0.137733037670899 -0.0359771773801441 0.0223366176771259
  37 1250.25576884732 ""  2.15606525779412 0 0 0.0109002629097438 0.00998308646458549 -0.0678044600307869 -0.0192492289383584 0.0725295798840093 0.0572792205758367 0.00135574846218085 -0.0330413367496703 0.0117603964448606 -0.00151180596767366 -0.0546971577450469 -0.033812218745745 0.0892220189150149 0.240427377250991 -0.367963632246877 -0.192743137574698 -0.0149459547699217 -0.0146075705289278 0.153736538939891 -0.123991462732743 0.127890933441863 -0.0314717565375725 0.0305579138443135 -0.0693281390800904 0.0855491948350501 0.0145813057029032 0.0293200468529498 0.0598201768571273 -0.00338900307021021 0.0489145575999989 -0.000726388216112521 0.116288323069465 0.0564675329315701 0.142342130329359 -0.0311774830031524 0.130058555483147 -0.152649393917027 0.100003350493118 -0.0486310506018337 0.00828055444241476 0.000284480455540507 0.00608023290969843 -0.00669666774799264 0.00696954476610743 -0.00129817624779781 0.00404690136586904 -0.012790526120765 0.010052305589882 0.000746876032593147 0.00207856279165801 -0.00529240194137706 -0.125365335561126 0.0149223398052066 -0.00852126554271745 0.0369563664370964 0.0150829640006809 0.0298915942215248 0.00821796250041689 -0.0300035168965052 -0.00616850207321198 0.000649737052083243 0.00346264044680061 0.0150210460686855 0.00390606602932977 -0.008800948139246 -0.0163973872320996 -0.00740320118263125 0.00275423266840415 0.0160011846322065 0.00462352256800265 -0.0190693626255201 0.0354260124902478 -0.378418995915565 -0.167046297031257 -0.132402733201014 0.296012180591316 0.18200018161696 -0.00234575334017898
  38 1299.495799859 ""  14.3457825556874 0 0 0.00312514701828261 0.000598328764680315 -0.00242406940126089 -0.00171328076939478 -0.00165435998459175 0.0011389450984707 -0.000870274981607937 0.000491863183430858 0.00132090163136314 0.00124870691465868 0.00222688207037839 0.00187170814727485 0.00840442292471263 0.00111553336897008 0.00487106341506255 0.00132076908931088 -0.00875435797022215 0.0180615773525913 -0.0071309658975022 0.0113583031321525 -0.0181579256354629 0.00268484786569425 -0.00072037490244324 -0.00303735553567495 -0.00126802666962742 0.0028772220997015 -0.00369963083981395 0.00259106588261267 -0.00326554744299594 0.00126684867981638 -0.012633193395333 -0.00115924755369889 -0.00908767895643065 -0.00135151968917564 0.00408223571363805 -0.00426837703721418 0.0101720536501983 -0.00520391573587636 -0.00114938391354269 0.00565882013572771 0.0217608155186676 -0.0278138574661616 -0.0273316384242039 -0.0187689179245519 0.010941175676282 0.12412191620732 -0.00240630094246242 0.0244305511405624 -0.0373680742411105 0.00960767638884588 -0.0126145707889313 -0.0455145965529606 -0.13504105100517 0.00485424070502682 0.137745326661229 0.0361247606880737 0.0137736795302235 -0.816112255203774 0.0435076671818266 0.0172877525113059 0.0193917008683275 0.0697549018536464 0.0619846057949668 0.119283075453514 -0.0319426264774237 -0.039547458834516 0.0418641666201809 -0.0762758422463109 -0.0358078382088149 -0.0105794100124418 0.00225607361938377 -0.00048056848278745 0.00401440413472662 -0.00385442496218628 -0.00746802106505674 -0.00435282108979362 -0.000719062348589855 0.000928570368797087
  39 1325.72388748577 ""  3.00120121137985 0 0 -0.0217749906376957 0.029684481902244 0.0723414732080757 0.0111530325840069 0.00443976022053717 0.015253414221994 0.00790104104865206 -0.00226614415853757 -0.0197544902613038 0.000427427520938516 -0.0575005740397876 -0.0343303306737508 0.105675524367982 0.109156553973493 0.0978611182579981 -0.0856347430520465 0.281264805988376 -0.580216634066822 0.0644366690499 -0.192866761875088 0.379480617584642 -0.0483427254408356 0.0171838980154629 0.0682130888493035 -0.00520299285128006 -0.0159542979056095 0.00522204916100595 -0.0321517853209042 0.0861264104124679 -0.000103914865663961 -0.0112485821840023 0.107102940031258 0.0394157042436168 0.13697542934176 -0.0226436861834669 0.0911789830782088 -0.143624665584539 0.0909697844609051 -0.0600554032352016 0.000448861406055361 0.00205659329971263 -0.00441684521288474 -0.000383200040242424 -0.00071400050208832 0.000547153365896005 0.0048592908104529 0.00136123831612703 -0.000260202253024947 -0.00275074578839057 0.0019371784784163 0.00666991686685336 0.00932464852354707 0.000630418747090183 -0.00467125063040171 -0.0134494950908962 0.0101836337366339 0.00152860820706744 -0.0272364874574646 -0.0109899477360736 -0.0199730223835368 -0.00881688181341825 -0.0108137280622167 -0.0208663844575159 0.00372244661591611 -0.00892054023135567 -0.00629476444317497 0.0203891739266909 -0.0142619295217895 -0.0255439035756226 0.00735999803849394 -0.0123525790554313 -0.0332658662542497 0.145587876687566 0.104689901455028 0.0929383404758846 -0.209726551565771 -0.10633530718661 -0.0273167309331489
  40 1349.23017535726 ""  1.96779184952992 0 0 -0.0129719841218834 -0.0378828051147363 0.0676231202407952 -0.00555506027380369 -0.0270186308833274 0.0853980984624311 0.0348790528912169 -0.0165781635523148 -0.0304818455656972 0.0420304544362765 0.0148460148606456 -0.0141766872051595 -0.162864607065111 0.182720916399887 -0.476948190649635 -0.0680841488847241 0.10260909650006 -0.215922564393093 -0.0542546874120214 0.252749455568387 -0.488355454796724 -0.0859984309185141 0.0578269398351505 0.040639915428468 0.0015837532708843 -0.0744814324998438 0.0447219249417501 -0.123715922775397 0.0822664785841338 -0.0720170519717065 -0.120527300816075 0.0655296810384501 -0.0977681496250418 -0.0730446266092213 -0.0584796845734116 -0.0193545213722218 -0.0329161285938369 0.026279208723889 0.0815249133214095 0.00378518663943958 0.00208332056470691 0.00058143214456978 -0.000926476084973561 0.000178605203539893 0.000747948754468986 -0.000988967442092276 -0.0043478238712605 -0.00519871856597762 0.000225502559565629 0.0028662281808992 0.00118412193354957 0.00703271573778303 -0.00364511210001769 0.00196552261631905 -0.0167783065853319 -0.00296814410183228 -0.00978192499259807 0.00170822646822559 0.0231000869050668 0.0246019958724293 -0.00515253302501603 -0.00542264655926686 -0.00509698521464621 0.00103478152508865 -0.00431875412007161 -0.00612993552923763 0.00548555881432023 -0.00440578623368949 0.000840352220356242 -0.0025272930509256 0.00983673881351262 -0.00718537462954854 0.0938274230859527 0.0439074809427451 0.0315562726400681 -0.0486459311363045 -0.0365474305433994 0.00411166812669311
  41 1370.35855295629 ""  4.15577151078206 0 0 0.00148317784188817 0.0068911768230945 0.00125811474371978 0.000816940543495151 -0.00195917793815714 0.000280002170080964 -0.00103874348647898 -0.00168367936589494 -0.000681987353212191 -0.000629224147984599 -0.00167381152088951 -0.00193943348051017 -0.0137349900690886 -0.0128661825203585 0.0181575905037602 0.000794713557997311 0.015102253270359 -0.0289833852332538 0.00163850817802965 -0.0111276077911031 0.0219580098185614 -0.00221375427671568 -0.000650134597279515 0.00237382326515083 0.00555356874614461 0.00333154391007657 -0.000404987911445812 0.00437996680256334 0.00784716450097087 0.00619508803947892 0.00603909572745272 0.00140633378225293 0.0042230793364652 0.00144514995174384 -0.00435825647218662 0.00497032346332898 -0.00798352099609684 0.00370533102187332 0.00130994062868346 0.00934863300783446 -0.00587584394581292 0.0150829185446152 -0.0116419285991578 0.0090534961128576 0.0102586975501459 0.00657457413328601 -0.0672797084783227 -0.0474149868986636 0.0238978510420145 -0.00162949997571307 -0.103288454933865 0.0382470423298052 0.141556248401298 -0.0200833945808842 -0.0133438829979082 0.0436573711139809 0.0625315285596692 -0.0266295256192562 0.299742666991334 0.378283946361547 0.0280919393952035 0.00200308903683711 0.460366472064292 -0.0876501612606573 0.251658059601871 0.202976777196406 -0.166676646378663 0.0340999318802003 0.384645534358944 -0.00371476368444847 -0.00382427469457541 -0.00283219484167527 0.00353529130996451 0.0086288593091946 0.0101991291389243 -0.016782139868263 -0.00258100251744499 -0.00447189147562802
  42 1383.20952423317 ""  49.3101764381524 0 0 -0.00902606675302848 -0.00320638936813514 -0.00256662604514132 0.0008393329234171 0.00454377608680008 -0.00385033871015441 -0.00283838468012991 0.00461234593019914 -2.04800959607685e-05 -0.00182551956463072 0.000584226719961604 0.000459489139353567 0.0953197231766801 0.0522128190418506 0.0232262397133198 0.000315511930671064 -0.0169990406305141 0.0321664263098999 0.00389679509106101 0.000520447764365152 -0.000613235530988858 0.01257601190378 -0.0122151722826053 0.0101349041031462 -0.00106778106582566 -0.00219241360489046 0.0119675715539441 0.0187757208102888 -0.0150672480791863 0.00470404365668359 0.0152139099110783 -0.00373730879943297 0.00979085891849773 -0.00407662264671658 -0.00114549948720855 -8.69797119963915e-05 -0.00166404108859162 -0.00171993726818658 0.00590596376496687 0.0168478295629512 0.00893600090286186 0.0302024876394676 -0.00754407934070211 0.00589237757900471 0.0116208614392826 -0.00306159140104075 -0.0874578324657094 -0.0869261800823713 -0.00471504758831012 0.0701002278391827 0.0657114486933847 0.0618783644834692 0.110791388673002 0.00718214351482293 -0.0194507903260898 -0.0120775790091932 -0.00245096062189606 -0.0127198995412322 0.374190262380994 0.444465925742209 -0.135800121177582 -0.119164659087745 -0.247821681422489 0.0137729719628726 -0.239147166269741 -0.289251234836596 0.183720887981124 -0.0812699359873675 -0.181316427399011 -0.00667118050651884 -0.00653158477974697 -0.00344365813313146 0.00183629844412854 -0.00571456761443171 -0.00245211046993991 0.0248960265005408 -0.00755271323708629 0.00202726150443959
  43 1398.0090383748 ""  11.7879603686668 0 0 -0.0811247691163817 -0.0284272652994501 -0.0464101627563722 0.0134044524726673 -0.00625298392976509 0.0427309086562749 -0.00208947663128001 0.0378577439863517 0.0179463147921489 0.016274235448002 0.00482862733347251 0.00466734302302561 0.68531879600878 0.296578093830329 0.280592378614674 -0.0538235579980471 -0.0090166924931639 -0.0343899784871199 -0.0337417616506915 0.153853300484966 -0.252362391330524 0.0814151187228363 -0.0446936335326181 0.0291274790171804 -0.0751645872203809 -0.0223190960291927 0.022341408735086 0.0523488422818646 -0.131498413920933 -0.0152092645622803 -0.0568288249891616 0.012493925617887 -0.0421473533358013 -0.0570506150606365 -0.0173071859312972 -0.0461845354834818 -0.0250144789973456 0.042165260181731 -0.0010885829013725 0.00851310065438314 -0.00934370654070066 -0.00425326977191596 -0.00125433503296575 0.000986019869129283 -0.00114657797014418 0.00196319804944176 0.00910641730652001 0.00967751625442021 0.000220969365949488 -0.00638263601957599 -0.00829943014540132 -0.0637837703989919 0.0439835229755229 -0.0266726697542188 -0.04501930042794 0.0388035418658618 0.0446291530967537 0.00605804123293493 -0.0412879810758325 -0.0483262456457498 0.0072809413458512 0.00107253543162309 0.0276270680198719 0.00116954906530287 0.0338532763778818 0.0397341878369398 -0.0122570588052004 -0.00399995806581473 0.0264508974619325 0.0127056511023259 -0.0307202992539306 -0.0135709302305157 -0.0273812693789311 0.0320224653859386 0.0495906847776434 -0.0300874460449582 0.00998157799276887 -0.0381703354805407
  44 1414.27346503979 ""  4.38371301534285 0 0 0.00514463293489059 0.0682100191136992 -0.102489633643189 0.0141752277216527 -0.0624202303167869 0.0852704949233958 0.00200965149533579 -0.0169946313877703 0.0414431077279051 0.0160691053891908 0.006473565954674 -0.0178127028967632 -0.198364761956875 -0.338638837032953 0.351265477487063 -0.0069678640003692 0.185990746158786 -0.372913920756434 -0.0363946058271994 0.0975447799405863 -0.194799104596536 0.0354720836120716 0.0234344251511495 -0.137019425239792 0.0342886579901264 0.0887399040075705 -0.106080390617082 -0.0702697762200014 0.00154423361089844 0.000723359035743177 -0.027465279458921 0.00350642318991968 -0.0461150704166984 -0.0657264684486683 -0.0737979007656991 0.0174675764945379 -0.0639199486808023 0.043759132192306 0.0387467904221684 -0.00315491768655607 1.50283770168995e-05 0.00386476950553651 0.000349467137249811 4.4847246063228e-05 -5.90420176510052e-05 -0.00112851241385418 -0.00390541797073655 -0.00362922029263662 -0.00117780876330863 0.00249336055153245 0.00604174479643129 0.0192380784933744 0.00226459397672913 0.00787333816863743 0.0235028662534038 -0.0104893242537583 -0.0029564097510663 0.00399473670471049 0.0151966734868799 0.0220763195665796 0.00313464249551319 0.0123385059147228 -0.0268216145081309 0.00954938048255828 -0.0285670721086978 -0.0297880717593838 0.00232554298998676 0.00841541183865055 -0.017920500642118 -0.000425205654417217 0.000982548997332953 0.028593777453675 -0.162653267974072 -0.0767233988248951 -0.0585116953527222 0.120344746228752 0.104086751090633 0.00733791105095977
  45 1428.49418424539 ""  5.03341241581991 0 0 0.0149945278846682 0.00632129068702807 0.000664980244390336 -0.00096334088407635 -0.012321866673025 0.0172972822790031 -0.0867853408728774 0.0373011659091639 -0.0763820663526186 0.0164364343707994 -0.00396236251443148 0.00328878956647559 -0.0968105070560905 -0.067507696348264 -0.00630879743292581 -0.0231443625778606 0.0344259098753159 -0.0841951364625652 -0.0268600297160498 0.0341555104839832 -0.0443132741035767 0.247433048511342 -0.370921456281255 0.254877987000634 0.301208377001025 0.0143824227331211 0.424231316103929 0.431360525260766 -0.0829112520412501 0.163670761281437 -0.0647165375103348 0.0259853972689232 -0.0370131291659008 -0.0407786093987489 -0.0146607871288872 -0.04805348957644 -0.0403358117534469 0.0532727857651807 -0.0116368986326236 0.000563827221865919 0.00587920346680273 0.00242101635300575 -0.000137581620854896 -9.76898843487161e-05 -0.000196671221222889 -0.00137653195261727 0.000386377384025284 0.000359122230335387 0.000800058595247457 -0.000971943817145197 -0.000406167135551315 -0.000777290173733572 -0.0492128114825818 0.0171744535793167 0.00563247146435315 -0.0342566468250138 -0.0418519074785746 0.00447482090657012 -9.85209951916027e-05 0.000108275944275608 0.00394359564355775 0.00482419741185274 0.00406111283680019 -0.00485315133695501 -0.00135367653501457 -0.00220799625636363 -0.00589224184344591 0.00820658927463561 -0.00104263175418108 0.000734785445104147 0.0021583687674808 0.00358117491490982 -0.0305965720455797 0.00155278956338787 0.000222116844413458 0.00340244181768025 0.0271365033791253 -0.00619047566966717
  46 1437.25068192392 ""  3.1995788979812 0 0 0.012652781390697 0.00373597476456723 -0.00222980343699195 -0.00733001874231686 0.00770579794706288 -0.0210506377833611 0.00462472698531688 -0.00703622649444056 0.0122435584562512 0.066402502094227 -0.0567507367540557 0.0844029244003291 -0.0354355026941371 -0.0381627400280246 0.00840208048187648 0.0142603716311504 -0.0241274885953049 0.0651124788318262 0.00508996554019988 -0.0463384951994691 0.0776277486267574 -0.021284334580249 0.0380341424733732 -0.0464011522078371 -0.0207124924929715 0.0176411774626213 -0.0622333925478939 -0.0466132485596604 0.0145127455672833 -0.0102638852461973 -0.44262405423435 0.185515561231034 -0.153675652023178 -0.164400174240886 0.113909539732796 -0.496693932216073 -0.174218355532716 0.352960695667317 -0.282335354165233 -0.00101349877722512 -0.00179318111131163 0.000248377243167778 0.000658302779014334 0.00022392549752581 0.000202520496688085 -0.00108506427712573 -0.00199520732842131 -0.00207990787156489 -0.00124019939453804 0.000220059476326748 0.00119796957447273 0.00612884237441544 0.0189810448411867 -0.00411980555000585 -0.0112063452728263 0.00847840013244623 0.0112468115182109 0.00482821945596656 0.00822638051254701 0.0105371234954204 0.00820919324621562 0.0153941674934653 -0.0114917298091545 0.0172978560940809 -0.00924905190866476 -0.00770907483814143 -0.00525006629436935 0.00372901712076029 0.00604065175443483 -0.00264009278353646 -0.000601992733066497 0.00117029116480945 0.00470472656330968 0.00573925961856215 0.00851130111623859 0.0181278309794314 0.00531877946434339 0.00195801407507239
  47 1447.13569331663 ""  3.79644461853109 0 0 0.00789435707898188 -0.000158166340120077 0.00497969404857676 -0.00102664779906908 -0.00230313653614078 -0.00226120908437175 -0.00581765858928834 0.000935578124197871 -0.00776083871173392 0.000419636867079133 0.00109804215896472 -0.00464868006824202 -0.0588284654394865 -0.0257000672842754 -0.0242788045251876 0.0123758664146917 0.00322176824284201 0.0045117742594487 0.00175310186172385 -0.00414297248642797 -0.00325135661044797 0.0146670965729518 -0.0266084315942777 0.0200071985012351 0.0267406926967548 0.00204237301292294 0.0305381979688594 0.0266426127544233 0.00384527677329721 0.0109983268123308 0.0327438180671191 0.0225865433055802 0.029751955112398 -0.0211328181540739 -0.00856285359652629 -0.0127018761978154 -0.0194052971952039 -0.00877028280612589 0.0504478154380342 -0.0339432085230959 -0.0917317105249469 -0.0347602782292386 0.00512158605154575 -0.00335411210470309 -0.000764275638447778 0.0122754927469642 0.0168677647808837 0.010114898917423 -0.019626741309133 -0.00241636842649179 0.0102154845556921 0.115488667821301 0.56394635924005 -0.194176384038729 0.0630511796810919 0.374594428969779 0.502805297392447 -0.0256685848942171 -0.0260859815387038 -0.0440839170462972 0.0437294468861184 0.0870209541466726 -0.127057010909721 0.179941184640021 -0.0383413299256678 -0.00553052014995069 0.00625091802037296 -0.0427931635233827 0.0376934080662168 0.00155472633877408 0.00546165746761918 0.00166440401787963 -0.0098643487614872 0.0107745469852289 0.0055739011367883 -0.0171835624304347 0.0155746481868632 -0.00504044440078573
  48 1470.88349420026 ""  1.05766774762531 0 0 0.00335627393154011 0.000384101333040567 -0.00214760557896314 -0.000508806871680593 -0.00193848202869166 0.000969690274841054 -0.00170919335807278 -0.00038503354247584 0.000345712313557926 0.00176703405311539 -0.0019896665207928 0.00128347196329754 -0.0261201418935163 -0.0185013521619349 -0.00328253515116077 0.00374616139402206 0.00178734726016495 -0.000464162594632427 -0.00118994943911695 0.00201594850996266 -0.00739934185483807 0.0118480861010444 -0.00853493917341237 -0.00967580295343805 0.0149242083712089 0.00891810834062819 0.00356850609347462 -0.00498671093548433 -0.000772774576096714 -0.00242780592754157 -0.0119611969071076 0.0235891625125127 0.00443369446996838 -0.00113924687955516 0.0119696501703521 -0.0249197947488672 -0.00386922152941367 0.000780300415822358 0.00718411514304224 -0.012874684197349 -0.0237984569456004 -0.00987939542499487 -0.00108347677752425 -0.00503714958099626 -0.0011210547793757 0.027164804693975 0.0337898145904428 0.0144351840841321 0.0352886153659467 0.0294808749850344 -0.00500210099149454 0.0219777717143442 0.0985287528557289 -0.0406128236271346 0.0058874033225783 0.0644784883353544 0.0932019203647527 -0.0580185803244778 -0.0478016627372759 -0.0864006560366706 -0.331864302910573 -0.519202552730997 0.221484961340598 -0.502259500957011 0.162447761960623 0.094786569410399 0.261462559719496 -0.172973142491992 -0.272634678789956 -3.34481528428668e-05 0.00284442063478116 0.00303697213805455 -0.00874622064743791 -0.00222230784839974 -0.00252953257068257 0.0230506688509116 0.0127088337474723 0.00122354780202535
  49 1494.06726160363 ""  0.992564048664235 0 0 0.000815956643491951 0.00649964109793017 -0.0103676773414225 -0.0585392303645047 0.004450583577547 0.0036310006668849 0.0139874921278815 0.0117644832093517 -0.0139716737315966 0.0152282452845155 0.00411511758219525 -0.00570725670815416 -0.00397050248031467 -0.0134043564236603 0.0186166536873613 0.441734159900544 0.288973320810372 0.0952895439836593 0.381653734344192 -0.318791426324823 -0.188505897970588 -0.178825464876302 0.127246218389085 0.120568217063383 -0.22070645531587 -0.200783217165431 0.0794622549774026 0.179665792872717 -0.112947215582176 0.034443599402586 0.111227384791423 -0.0583079758919544 0.0394657135834625 -0.196855535477168 -0.148273164956819 -0.00676240999261046 -0.174951893885298 0.116626955219982 0.0981973700319699 -0.000429888269551984 0.00118030112764314 -0.00116394120010109 -0.000886251773774194 9.88825432715229e-05 -0.000293026601997097 0.00346239537195054 -0.0021650934104017 0.00294466787827604 0.00627524691689865 -0.00539730828431073 0.00299954452150426 0.00281015020193027 -0.00669486872824222 0.00117821502932428 0.014700195867441 8.63729779058018e-05 0.000528662937236189 -0.010156034115639 -0.00243826347146734 0.00193392057245119 0.0268523542689153 0.0307335859172563 0.0496859145837443 -0.0801470980099438 -0.0354152561437462 -0.0465871952049403 -0.0397140190043113 0.0858386927859496 -0.0621361707471266 9.87081437394786e-05 -0.00454221299724443 0.00122887814832351 -0.00866672423563765 0.023384001388745 0.0279797253212563 -0.00334755308116136 0.0422408004900916 -0.0181737976036448
  50 1498.30988993014 ""  6.44113676904091 0 0 -0.000307484746970184 0.00230410963789342 -0.00346414294306346 -0.012428636713552 0.00122872861065316 0.0027214389512594 0.000982779975595651 0.00160217535839114 -0.000688634807224502 0.00115274997312911 0.00119302241862462 0.000834676739253502 -0.00708581310729456 -0.00587847214514124 0.00234327070897223 0.0896608893629156 0.0635793359326692 0.0143431327594521 0.081446411838955 -0.0676057824479588 -0.0387119794850151 -0.0152520329322389 0.014450019227296 0.00113505456875522 -0.0199730209633354 -0.0239992570994935 0.0185238832560368 0.0189904458979541 -0.0251873611196672 -0.00131863681696746 0.0045431629564605 -0.0297772823761164 -0.0112031463812026 -0.0192918090418639 -0.0229165093298063 0.01560824471635 -0.0131520670035372 0.0211055633836378 -0.0142064103409544 0.00120215031862601 0.00996885714075882 0.00507250502203197 0.0049555725235313 -0.00278830834079203 0.00124584025985058 -0.018943811216389 0.0140242957042292 -0.0107780382597095 -0.0332747797310221 0.0327763133169858 -0.0204851708096273 -0.00499232808080901 -0.0677986862837557 0.0243809731671841 -0.0119388801502997 -0.0535920472241102 -0.0714401530801374 0.0346210434379153 -0.00610196020125379 -0.0322095816881098 -0.183092586597211 -0.216043050800806 -0.260230791490115 0.425037520724255 0.224326336241325 0.281072913148172 0.248904860855688 -0.512611227882485 0.344378214346037 0.00074809548424139 0.00197387087508409 0.00266014021576826 -0.00157855186651288 -0.0186337527618272 -0.0189652797759965 0.017773367586361 -0.0077801906024604 0.00871956259804218
  51 1506.17246146201 ""  1.18146971078315 0 0 -0.0265371194445857 -0.0271217129539352 0.0106713720740559 -0.0227338774945212 0.0107842978619524 -0.0048646152836326 -0.0207327578125781 -0.0367579850283909 0.010569388424526 0.00432421086052405 0.00709975215302353 0.00157004319847326 0.0890601363706578 0.0658752860684037 -0.0161137032449214 0.207514754875487 0.109297482004001 0.0881305064626847 0.18695538524773 -0.136631131155243 -0.115639046619556 0.231670122748548 -0.263568775535358 0.0620786365472849 0.3423579582393 0.399652440568917 -0.307029523114014 -0.214193906661349 0.459306674462755 0.0957979541136321 0.057600727089817 -0.0781611424877909 -0.000912161889850242 -0.0957371147331245 -0.0803069593876537 0.0254674435219755 -0.0617832396906753 0.0590047578355688 0.00983723036271278 0.00126653467208561 0.000281924523404906 -0.000354118123748313 -0.000386498397672797 -8.01241288502563e-05 -0.000143811506340426 0.000273799055798842 0.000478534436601067 0.00110435416118652 0.000573467009872114 -0.00121475512973323 -3.23366928198452e-05 -0.00412174908968919 -0.00763624015402277 0.000816061165346235 0.00232586260104215 -0.00343349047432913 -0.00388114856805833 -0.000675705332400255 -0.00219237262373281 -0.00289722858989157 0.00552870486751462 0.00668276408207866 0.0063470139084029 -0.0071688623941945 -0.00336560125168052 -0.00406738623702696 -0.00677207777642765 0.0112586948505844 -0.00520551628560507 0.00374371575360636 -0.00021775173354972 -0.00464679658080411 0.00585784650309393 0.0233124730554862 0.0209710464449504 -0.0274349168759521 -0.00172618568452194 -0.00908366117352362
  52 1510.49760906219 ""  6.94657216965097 0 0 -0.0115167610131592 0.00728911106510712 0.0280023082872953 -0.0218535081714177 -0.00359411826832593 -0.00304319195705504 -0.0150402637727138 0.0231621218301114 0.0300994969239348 -0.00904422935715331 -0.0134349542417648 -0.00654374103252811 -0.0188313534074456 0.0515287443500843 -0.0461896377287773 0.172896576656962 0.118828508783487 0.0169737626956244 0.134786935674076 -0.122976718280936 -0.0559306134919607 0.289087001244534 -0.0544687742778968 -0.512846901686586 0.243892196868446 0.0493577921238625 0.269883519010159 -0.267933340399578 -0.375799880130753 -0.282037356720967 -0.00284469138909333 0.168856440276706 0.0894222245311711 0.0856766835968635 0.10718453475392 -0.0882164663667275 0.0188498905322816 -0.0879863208488455 0.100040179531923 0.000587942220336169 0.00173473358586533 -8.61105031274641e-05 -0.000242309388215225 0.000305339149275221 0.000138017617439092 6.9639554821123e-05 -0.00177041642748385 -0.000585465811596063 0.000398156663974337 -0.00171383633775186 0.000189399128403633 0.00212788722357808 -0.00741866024286112 0.00226352027891489 -0.00264615872017054 -0.00392744210566093 -0.00790027002627584 -0.000671557795196996 0.0024155976115064 0.00448915654518568 0.0132917055590457 0.0172203102890233 0.00717010557027043 -0.00387457340728048 -0.00816119931580313 -0.00875853923578286 -0.0142532412119726 0.019901807190318 -0.00289116234830632 0.00376569497298592 0.00145653846753196 -0.00441616788869669 0.0262517125118837 0.00231890905040381 -0.00313797577052905 -0.0527484174105741 -0.0409413978875935 0.00491872791939268
  53 1514.75696342514 ""  9.91406614691831 0 0 -0.00152107991057522 0.00100095624880754 -0.0202658947550281 -0.0319055062822169 -0.0201896265845949 0.0229527157727265 0.00191843953780915 -0.00874963676323404 -0.00954981607991461 -0.0338398171995837 -0.0251478683559658 0.000883172180038889 0.0259518892288279 -0.0219781169907685 0.044014412288366 0.166875663441809 0.123254764300883 0.00640862966829283 0.103258225636495 -0.0708665786401193 -0.166219662657771 -0.0818428100787181 -0.00393656843402461 0.18855171966912 -0.0637121851541272 0.00248968651729844 -0.0986071937344907 0.102241766680302 0.145669966201775 0.111472267199295 -0.20315259019751 0.378584903559094 0.0767116344475737 0.422474949607931 0.401102583242274 -0.154121157138956 0.297887645130633 -0.324161048077574 0.0328033000692157 0.00157769857980552 -0.00209040816920905 0.00130854761826391 -0.000245570548857082 0.000540130048541568 5.11363729957562e-05 -0.000330707979784879 -0.000118737150784245 -0.00145259453585931 -0.000530904284193093 -0.000551167641938288 0.00047909426862141 -0.00448559524932359 0.00660169314002437 -0.00131320453497282 -0.0182230976952172 -0.00143291127795997 -0.001700336766776 0.00632449684870139 0.00507826833776277 0.00562971456302815 0.00649758938754315 0.0092936742234993 -0.00429802260922549 0.00725688421306386 -0.00418495712911141 -0.00308795876233772 -0.0052959237480738 0.00497826846580426 0.0030986067760323 0.00193678150025539 0.00129712514827678 0.00329896210961971 -0.0236489944782984 -0.0204597105049199 -0.0206952202087348 0.00813984209623867 0.0083256862900899 0.00191534051904583
  54 1518.00282652459 ""  10.6142490753125 0 0 -0.00351242660949974 -0.00294266348600877 -0.00138622824385759 0.0238181577123054 -0.00778633593644239 -0.0235625281485464 0.00203157008485273 -0.00415213354520876 -0.00197744391016108 0.0164341165982465 -0.0231196951669541 -0.0344683630566196 0.00866594115066745 -0.0154750538310792 0.0280602677796632 -0.0767186147881191 -0.11207502600275 0.0333922643682305 -0.112730472325404 0.0839905123518931 0.0550315883682528 -0.0229482473152722 -0.00535453865835767 0.0662850199750321 -0.0162919817439426 0.0169968481497415 -0.0585624335840318 0.0132474920304594 0.0749036168350772 0.0375631128200716 0.241113890856237 0.405458913905791 0.348843429251933 -0.194391818884844 0.00216049089767247 -0.315344237523959 -0.320075047916829 -0.0140138662949142 0.545715379202574 0.00170806163537422 0.00740658001566025 0.00201043077387506 -0.000219688651632949 -0.000333556416748165 7.01204251276638e-05 -0.0019063175518783 0.000374872284233111 -7.49442411838555e-05 -0.00156343463794453 0.000697529438646923 -0.00229407119536131 -0.0059384950104667 -0.0479590655952303 0.015012345684354 0.0159015777001462 -0.0346995456544876 -0.0432364615481454 0.000571900896762146 -0.00229499642957195 -0.00356699519122794 -0.00553455018221914 -0.00648957610780153 -0.00924902719620244 0.0232565122861681 0.0145083565866356 0.0172128699242592 0.00777842846020729 -0.0231453938149611 0.0233424254917483 0.000917155947032437 0.00540173540421858 0.00102545642074817 -0.00160456277153739 -0.0282240395513314 -0.0332712688927981 -0.00422710190149213 -0.0265358906760047 0.0126949625684211
  55 1658.88568793649 ""  40.7588846487611 0 0 0.0165789581514745 -0.0107085353099824 0.00180052549207147 0.00021793355108791 0.00100752944211732 -0.00466553866387981 -0.00056262748435903 0.00110597307395884 0.00298862339091328 -0.00156458180354425 -0.00078199332348773 -0.00276544532141903 -0.0517601250482439 -0.0432707394489505 -0.0235365425357021 -0.0203699740907001 -0.0259222146073381 0.00973225842351214 -0.0221038881805826 0.0100287230207616 0.018444894956691 0.0112961766899817 0.000604745124392445 -0.0257961212032092 0.00344523415793715 0.0114675715291342 -0.0116456241064396 -0.0262144395284205 -0.00820986939195264 -0.0114107990488959 0.00954047698427743 0.0332215868293519 0.0230747701855976 0.0174585406592145 0.0175487365354322 -0.011635377123051 0.00769985224566351 -0.0331984324628527 0.0377565862250969 0.000811253958019793 0.00251309108099814 0.00120309462947851 0.000570442271197483 -0.000777628139030231 -0.000177097108956954 -0.000481498980451475 2.42722864747299e-05 -0.000183616822419685 -0.00186485915576056 0.00129002873987942 0.000407559524541084 0.00165920297945391 -0.0158340333335157 0.00832934393853513 0.00547153787905008 -0.0106616386882445 -0.0146639581756614 -0.000545999945370651 0.00210193265387009 -0.00203750154483466 -0.00942125236312777 -0.00267577193087746 -0.0143243913539362 0.0198014651133436 0.0035716241183414 0.00351361744470849 0.0107623007089588 -0.0193858957720713 0.00866853273632028 -0.0182310235995349 -0.064414403831231 -0.0146869903626118 0.0172007277308546 0.441467260386347 0.498296143317983 0.113943885960789 0.61256276897109 -0.27142459505528
  56 2690.11069482915 ""  247.211855757907 0 0 -0.000112411317014252 0.000394277998440741 -0.00021063502289526 -9.56405061206792e-05 -5.8103550118437e-05 -3.55825710008425e-05 -0.000175480585689071 -0.000215450346692876 -6.20177365180092e-05 -3.98134013526675e-05 -1.19491740874215e-05 6.38437950215726e-05 -0.000562943946819529 0.00177286653728029 0.00108040816421958 0.000218092351204165 -0.000181888432480572 -0.000148029243176246 0.000896118555723971 0.000757062552372277 0.000317330916778806 0.000780505891541162 0.00165078961731885 -0.000290178869471837 0.000373574593126938 -0.000523737905187121 -0.000122545991107727 -0.000539836264321994 -0.000645314159998606 0.000942117719636858 3.53078632777924e-06 0.000131534695654195 -0.000484675672875533 0.000378907996173751 -5.83990264339711e-05 -0.000226575363053394 0.000525465984317114 0.000254043024702036 -0.000355809249397789 0.00339551162205434 0.000189476961257 -0.000620178292907015 0.00496636477088242 -0.0041669028958747 -0.00158917274158671 -0.00870204097333444 -0.0545813985823917 0.0507807695231923 -0.00202131369013895 0.00305540710029444 0.000443695468914854 -0.00423368527357609 0.00184682330619687 0.0149992184040628 0.00554619758879073 -0.010953259124853 0.0124088837883792 0.0311450003844909 0.732530984837313 -0.619337989218946 0.0311484940685944 -0.0186551478201553 0.00703313893984966 -0.00289431179543341 -0.0180948857408059 0.0160018796202272 -0.0157239808206833 -0.00821207470579359 -0.00407975475153804 -0.00196680288063237 -0.000349026294863381 0.000118850761906985 -0.00738608417910334 0.000574196035664222 -0.00477945961963332 0.00112466703807398 -0.00125240804467016 0.00098536667304133
  57 2953.96508527709 ""  70.8709899556541 0 0 1.27953492757065e-05 1.54276200372865e-05 -4.99325812693216e-05 0.000204750907766559 -0.000230280816010539 -0.000125336178949076 0.000132375791862692 1.23182539602673e-05 1.24822559010934e-06 0.00011216945177487 -0.000199225357604964 -9.56146019065007e-05 0.000498072764971294 -0.00237152232089418 -0.00136529444977195 -0.00208327568415298 0.00323360738772068 0.00194397756922673 -0.000165312394096944 -0.000343904165142017 -0.000216445415810308 -0.00100138409402361 -0.00112772278067368 -0.000322457196658359 -0.000632671175482882 0.00108511396333956 0.000556526736914838 8.39300037134549e-05 0.000160984985344587 -0.000220488910653741 0.000182322912468215 -6.95700157100692e-05 -0.000220903816843123 -0.00174460833023114 0.00161864979279237 0.0010116660400868 7.16891339949323e-05 0.000849304334712644 0.000264815042942991 -0.00158363004138664 0.000481273488624462 0.000415616947983601 0.000248798861368183 0.000358402686500313 0.000812595433894077 -0.000798323791466108 0.00113279229751295 -0.00390361954730866 -0.0498532300496077 0.0329493235227955 0.0201687115191576 0.00184692245968355 0.000799446124775177 -0.00252546899597141 0.000610079118668016 -0.000565779997404482 0.000734447447674272 1.27074346374483e-05 -0.0201755724680981 0.0233938741545829 0.756577811965494 -0.511831296358697 -0.0202209997240416 0.00610014314255722 0.210039537268728 -0.168242194288623 -0.160196119288271 -0.0928718804977178 -0.0447265837344296 0.000478041103788979 -0.000146919247272885 0.000377031779581469 -0.000112378908251605 0.00041116336773175 0.00219457418524377 0.00581472337732499 0.000756013941476863 -0.00557797954368498
  58 3011.84050508826 ""  15.7468968611926 0 0 -0.0110244764731945 0.0155436342688211 0.00978281636627304 0.0518162335860787 -0.0370385316559306 -0.0240206207641912 -0.00218898572927288 0.00093908312649234 -0.00367205870542176 -0.0048490106584035 0.00392861739316653 0.00534262025268331 0.135274314085045 -0.199284454609551 -0.118168103361989 -0.451938722022759 0.650277335256731 0.372328351067953 -0.170550489699674 -0.202556609024981 -0.0839256540864235 0.0327372764364922 0.038584518051409 0.0123202489769278 0.0186554882166862 -0.0275160609970469 -0.0180435598090287 -0.0287713349340728 -0.0182156117321232 0.046437603029833 0.0250222641765619 0.0163973407535643 -0.0289292657400901 0.0421988310029788 -0.0585405073182291 -0.0323591200628579 -0.00901817944807499 -0.0080720298862572 -0.00117371014173987 -0.000333337954601113 -9.89002953818393e-05 -0.000117761447510066 6.69526885139603e-05 4.33393741215054e-05 2.61740073270666e-05 7.61679220236865e-05 -0.000133028238709907 -7.67451142869473e-07 0.000125485788449526 0.000109449213523024 -0.000286478603950754 0.000326176523235758 0.000596609312042915 0.00174451155759347 0.000377115297261472 0.000693521045105768 -0.000483383825953652 -0.000154036548363772 0.000690800432747443 -0.000542815447511398 -0.00245748251931384 0.00164967494617042 1.71057795813897e-05 -0.000398689847669844 -0.00384583516448178 0.00319260010664421 0.00116790290345611 0.000856261086831721 0.000221616161791488 0.000280435645923815 0.000115799385637543 -0.00031031261644697 0.000691533840475319 0.00131482877988413 0.000249680839045464 0.00154666901366969 0.00410895941708558 0.00546844926084807
  59 3028.62110563505 ""  16.4948228930012 0 0 0.0100151671252315 -0.0131566549406126 -0.00729978120388248 0.0016546647288843 0.00566525430205278 0.00309181774931596 -0.029357564275485 0.0276549361356381 -0.0259334325906507 -0.00150484140972713 1.66869403621966e-05 -0.00143550358140851 -0.111624459368482 0.161415289518222 0.0937911801608801 0.0211681884193987 -0.0272865127423913 -0.0165298749773419 -0.0411248250382907 -0.0428543859321006 -0.0180435921299962 0.279965528275219 0.324499118483183 0.114472623284033 0.324430116510164 -0.46844302893424 -0.271756672112202 -0.256813407851758 -0.183272687217801 0.45960100524606 -0.010029355313172 -0.00647446503905268 0.0123138812266191 0.00978276655790919 -0.0139000689672413 -0.00804311620220699 0.0191265670586909 0.0214051434409912 0.0110975781219422 0.000346353416641752 -7.12423557188783e-05 6.47687452401879e-05 -0.000109004681672752 -3.99192429961489e-05 -3.12449211239322e-05 -4.70223836333487e-05 0.000284066007093197 -3.16781709447768e-05 -6.86584928056964e-05 -0.000129605029794481 0.000181884154658726 -0.000573530446790185 -0.000240185812007822 -0.00104907035657164 -0.000272912965863169 -0.0006243291337426 0.000534188497355644 0.000158612100523477 -0.00167059822500687 0.00121020882742943 0.00126328666354918 -0.000842994385671986 -8.08356297284502e-05 0.000237126950012038 0.00255164745892159 -0.00211369050777058 -0.000447488609650128 -0.000282414757256439 -4.16582991831792e-05 -0.000420280120157457 9.0527230503631e-05 0.000106116420681665 -0.00223370142675597 -0.00370104582600192 8.77837883178373e-05 0.000333101290905019 -0.00217607287190529 -0.00300741111019108
  60 3038.10618783044 ""  6.87665742484414 0 0 0.0334321633703157 -0.0485982381260589 -0.0287775847605951 0.023624532132969 0.00666136860514703 0.00106198957260224 0.000483420261025836 0.00173501316498234 0.0181351387830119 -0.0155638760559653 0.00614496935943508 -0.00746879095263213 -0.39461325750955 0.583070338750988 0.344840232013648 -0.0834922543901515 0.124556327669565 0.0738319788388063 -0.191241798821396 -0.204909406099623 -0.0872989562668035 -0.0975524825974751 -0.111404130688533 -0.0347327050588967 -0.0102498141726693 0.0125543026387433 0.00700088032566577 0.105163597728334 0.0793027443255099 -0.187276367877357 -0.0744432722376781 -0.0526076098898038 0.104938876551926 0.122013787531168 -0.169221989291701 -0.0997001547459222 0.135556942186001 0.15274842791385 0.0806380689942539 0.000862840476042247 -7.87303558372448e-06 0.000337293431203243 -0.000107720970267097 -0.000105552660685918 -7.11849242380444e-05 -0.000319560898056583 0.000194715881379246 5.83760002154456e-05 0.000221325847124059 -3.49607371529726e-05 0.000205526768963079 -0.00284257209845845 -0.000430444567438113 -3.03351803613654e-05 -0.00161336060463018 0.00119453320879221 -0.00150221826464297 0.000487642046884936 -0.000388274916684926 0.000324319455613855 0.000114912289372922 -2.57633679645603e-05 -6.56633184082601e-05 0.000118685983852273 0.00207762791623038 -0.00179035845944565 -0.00216583260340152 -0.00145491524035986 -0.000484435909992598 -0.00146010032326503 -0.00028705266442378 0.00033478978408168 0.00164721672416533 -0.0026008501365385 0.0025801762185671 0.00620069499955273 -0.00309622588895382 -0.00895114011434576
  61 3040.65256605743 ""  16.6728784832295 0 0 0.0130285530147796 -0.0179355421977918 -0.0110512296334113 0.0100025242305294 0.0024670256409116 -0.000482459517276253 -0.00213118974353311 0.00134622760149728 0.00638725241919095 0.0313882543370195 -0.0202746864576586 0.0266766902057879 -0.148835901192624 0.218015085249235 0.130947714785807 -0.0394673751594155 0.0598096145561241 0.0372493302833997 -0.0806619411427935 -0.0889704355273509 -0.0368069729260008 -0.019988362097828 -0.0222886152708449 -0.00623999462711423 0.0118261279458149 -0.0182598948582896 -0.0110189692341877 0.0327311516798519 0.0244748866029626 -0.0572977889910735 0.259192018612906 0.184861556140729 -0.364647075974289 -0.307333601982552 0.420897085594411 0.244003932966589 -0.326459099320337 -0.365985782764118 -0.190039625483876 0.00065048716999979 0.000881571502709602 -0.000499965469999414 -7.309942332067e-05 -3.08330227533173e-05 -2.69120299271686e-05 -0.000163875146642604 0.000145889438149945 -7.71218779739419e-05 -6.99328900594295e-05 0.000427764919467837 -0.000391638255956575 -0.000940448631667432 -5.43031069670217e-05 -0.0024394569266892 -0.00228628972392367 -0.0101577941699308 0.00814375800908049 0.000470674636743498 -0.000130558922530896 0.00040426284039138 0.000975196616389211 -0.000581686859544249 -0.000158909493558505 -0.000485920304107032 -0.00531333410308804 0.00467254232251028 0.000878660942370791 0.000854766825691647 0.000441503404313133 -0.000654837430210405 -9.7699552131766e-05 7.77955262974424e-05 0.000251435011774784 -0.00143342453438749 0.000471177774410768 0.00284508146635671 -0.0016585821147329 -0.00316182342135189
  62 3050.00981998164 ""  37.4230946661036 0 0 0.000241987163418759 -0.000214355903807378 -0.000175891165214731 -0.000368409842790217 -0.000129806617459141 -6.19581350578559e-05 -0.000209984245902795 3.00976599872719e-06 7.53963278698126e-05 -6.37367503866361e-05 0.000630938254370032 -0.000140911889263662 -0.00210453591907014 0.00238672201624567 0.00143533786203769 0.00111396988680726 -0.00170391551204159 -0.000848059060856282 0.00343402971026762 0.00347004295765881 0.00166561717310271 0.000946958207885328 0.00116938375649432 0.000423994559909331 0.00110297670152363 -0.00151552073486629 -0.000889942127148609 0.000266739177331033 0.000202809343222095 -0.000340397598219329 -0.00311178047514455 -0.00210644166216216 0.00488916482803812 0.00415270672482313 -0.00549953892740997 -0.00325541519744639 -0.000701932908970426 -3.80252159314011e-05 -6.35581648749267e-05 -0.000532603751543978 -0.000734336486787014 0.000469519989916563 0.000456170302202501 -0.000300529082123237 0.000556455777604041 -0.00103143955376358 0.00303167230312721 -0.00206673215865444 -0.0380273301692201 0.0451603184547001 -0.0510152958698194 -0.00029290121255646 -0.000294289114616665 0.00468559731652086 5.93123273925724e-05 0.00763154560872754 -0.0102502728256239 -0.000278777291070364 -0.0195178523098009 0.0133963327881575 0.242377265600242 -0.161161518829027 -0.015353898369269 -0.0763036164914734 -0.626038999343699 0.532464210917715 0.294148286683374 0.239312949719021 0.092840391604097 9.57444066672655e-05 -0.000163716796278848 9.95632105028507e-05 0.000635946836517178 0.000618159375357022 0.00117647460610879 0.00215743592888738 0.00160825654050061 -0.00213006812041328
  63 3060.54183649824 ""  12.2595902066364 0 0 0.009088290916275 -0.0150047036983411 -0.00895692824052226 -0.0314289225523844 -0.0654401764414376 -0.0294079949226604 -0.00144458464688556 0.0109216203693937 0.00765203959977692 0.00707837854289267 0.0228295680074414 0.00831072004744854 -0.113465836237217 0.16574051679596 0.101087240724924 -0.167374600712228 0.214970348061431 0.127258391220287 0.541953208248462 0.56824423880142 0.228579824710689 -0.0536549532761488 -0.0596681336341 -0.0189618194022496 0.0577156909661504 -0.0821413390631578 -0.0478488044375583 0.0150479929466479 0.0143692918820786 -0.0224392662287575 -0.0287668446608478 -0.0137110352228705 0.0446516273139812 0.0842871447923792 -0.105891728485421 -0.0652178624952144 -0.140353959613086 -0.15216788436147 -0.0794738122016267 0.000445836508630187 0.000251248381867427 -0.000165190963989686 -8.66578250573145e-05 -3.9794288428806e-05 -3.47804145864542e-05 -0.000100903697621039 0.000174961640897265 -1.63149640613783e-05 0.00030608799822674 -0.000280504827774714 0.000335993420783863 -0.00101941465573734 2.99785342363053e-05 -0.00061644783008778 -0.000876095812992348 -0.00336916036761315 0.00271014455989876 0.000265920832527634 -0.000809445483299098 0.000686160594990857 -0.00156003996462126 0.00105213032943235 2.29078904034072e-05 0.00050720338275509 0.00403898747379039 -0.00333693243506119 -0.00228466793525076 -0.00174498884188314 -0.000615899353016818 -0.000105989119558683 0.000433996606490247 5.53672573307647e-05 -0.000412774752591391 -0.000496989545128749 0.00120838737953007 0.00401386055962659 0.000395578169942681 -0.00301187462146548
  64 3090.857301509 ""  20.2175344948083 0 0 -0.00817939115072939 0.0103777793147156 0.00697480957812515 -0.000685905407508228 0.00284300562325059 0.0012352358064981 -0.0585906277291305 0.00504335609205063 0.063855760993739 0.00154540318952972 -0.00359670246377011 -0.00487781386626073 0.0859726795918905 -0.123871423016392 -0.0717152727676095 0.0191455884281924 -0.0251269993938374 -0.0183525099453899 -0.00893396041580609 -0.00808734086193088 -0.00341893766552825 0.0945769258564744 0.123214605934955 0.0594441227937071 0.288793310370747 -0.434021711916538 -0.230374649492952 0.317524725538919 0.248504872293188 -0.591799449188603 -0.017812406634328 -0.0145701169978844 0.0256209469783288 -0.0238795772616026 0.032081470237777 0.0191100957151378 0.0241111627153267 0.0247611268203186 0.0128648497353873 -0.000150617067202274 -0.00022766225089066 -0.000280774467469591 1.88138865469364e-05 1.82018318169957e-05 1.39016668983122e-06 8.61259671464619e-05 -6.04231921023905e-05 2.09094163414922e-05 6.14316374538735e-05 2.78272904536984e-05 6.53015167417946e-05 0.000396142210056763 0.00109622988229186 0.00440352417946961 0.000481844470404072 0.00146968536468239 -0.00131622486006404 -0.000117873157659248 0.00038267082779994 -0.000317392791583805 9.06080462888585e-05 -4.0453176545007e-05 4.37168262477015e-05 7.57037590530121e-05 0.000545833520360874 -0.000469018997123757 -0.00113690998531977 -0.000886702662362989 -0.00048705873619796 0.000506950098771007 -0.000211629164728377 -0.000246123986813517 0.00132527196221913 0.00436884874907674 0.00123260428372547 -0.00313385605201107 0.00128714884422034 0.00124904203482201
  65 3093.66526005644 ""  31.1301643480609 0 0 7.57928978302289e-05 -7.53115309709828e-05 -5.39213528265875e-05 -0.000292023153655008 -0.000985929830792547 -0.000443134068204255 0.000445230004978852 0.00105786173928769 0.00033981332985604 -0.00170485308542105 -0.00357833802172225 -0.000454044387798102 -0.000810268661685547 0.000943243243568694 0.000719664326705505 -0.00328448267625702 0.00458810288098221 0.00249777384723241 0.00661115012034277 0.00686257360708023 0.00284776050821915 -0.00756829843848716 -0.00840174040576179 -0.00308146364641281 0.00293497712362097 -0.00390345510349732 -0.00229096682460282 -0.000611911195254357 -0.00025914680547417 0.00134850060536653 0.00955814343235004 0.00650886082878623 -0.0150032487517304 -0.0107884992223103 0.0130891568996314 0.00778231557585212 0.0218383219053282 0.0232142503731507 0.0125648164388885 6.35737771649333e-05 0.000638569437062573 -0.000587431100368525 0.000381494023543326 0.000217071052526148 -7.62034239085683e-05 -0.00119043899648437 -0.0026320124764609 0.0013609659505242 -0.059476297340186 -0.0628818840199463 0.00260357182832445 0.000168282538180365 0.00124643865748738 0.00513186082845697 0.000114859807818745 -0.00102635063577241 0.00337713486341779 0.00189082717494925 0.0172274037498351 -0.0145390968391086 0.0293374081407746 -0.0375507574926749 -0.00058004691426085 0.0194407851204874 0.304584940443144 -0.271589531896278 0.662525230954301 0.484771340601642 0.238182599585891 7.49216199371678e-05 -3.81712297616157e-05 8.04182162065508e-05 -0.000203445370395239 0.000484816835805349 -0.000875482679597511 0.000915552192570032 -0.000188084836384532 0.000667308457364866
  66 3099.8449069917 ""  3.85871313358314 0 0 0.0024243678873914 -0.00506278955443334 -0.00240472805404961 0.00161189390867177 0.00707203013983393 0.00333905378166998 -0.0271832224469589 -0.0648892427187578 -0.0152495408546066 0.00845062140921978 0.0445449689713668 0.020177309769111 -0.0326980534167135 0.0491549085258103 0.025353447146153 0.0257530725405807 -0.0364590457727568 -0.0175959253808018 -0.045013301167939 -0.0447773390451105 -0.0218332100136959 0.437582771676468 0.484673852226415 0.181109786338184 -0.186883655566978 0.248085830535184 0.145097176436342 0.072180500714314 0.0434256318160884 -0.145263142679063 -0.0279945245117021 -0.0116846952190919 0.048726028334708 0.187985056077575 -0.2409750501726 -0.139207253201775 -0.260795525136519 -0.276909673682346 -0.148315765923492 0.000289920119975652 0.000500386494338061 -0.000213770226486453 -4.4260899083803e-05 -2.88786158354677e-05 -2.62576129367719e-05 -0.000117052713671244 6.5682729278218e-05 4.85886885127212e-05 -0.00205441268907797 -0.00236445655746227 0.000331305588317794 0.000110214583514093 -0.000523766346346474 -0.00333704044063437 -0.00120679033450337 -0.00518555345749254 0.00474446907612239 0.000289254355042241 -7.55646891122806e-05 -4.93274283787095e-05 0.00176034265347185 -0.00196222351188182 -4.67891597287981e-05 0.000921766160642553 0.0138748441329959 -0.0120946185058148 0.0223445619846869 0.0163210214662387 0.00810037632090674 2.96218033011965e-05 0.00048831896432536 0.000263245033242693 0.00241504925736391 -0.00148910933390288 0.00141577641079672 0.000930167992433571 -0.00209542893814163 -0.00182184590041232
  67 3102.78983892317 ""  42.0346542985719 0 0 -0.0039284261751773 0.00759768097337545 0.00398431410792675 0.00318871038160189 0.0202278639092734 0.00988600043721974 0.0132007602972021 0.039437578512941 0.0127188598899196 -0.0180211798491281 0.0487834314169831 0.0505392602981156 0.0535571809204214 -0.0767066577752185 -0.0471250183835805 0.0832260466483229 -0.112719763685682 -0.0627484967836422 -0.124655669969931 -0.127902625788135 -0.0529066182835577 -0.260089868029598 -0.286254117892242 -0.106867489838435 0.130020512509343 -0.175144866000226 -0.0997336104916043 -0.0263554867394843 -0.0130699947577768 0.0549353096214944 0.151921798556339 0.125873360178171 -0.214985049007695 0.328254115510611 -0.43757637092985 -0.243963797302794 -0.264853577140224 -0.272088582861763 -0.140659927552993 -0.000385962563470694 -7.37149449333914e-05 -0.000212825294829338 8.82107122638301e-05 1.36408323291794e-05 1.21461831769487e-05 5.15834472024159e-05 -0.000198326973750926 5.52152665251591e-05 -0.0011258538924233 -0.00115012745145582 0.000192449672116554 0.000663671206114436 0.000793305131547585 0.0016059226602429 0.00100229249358187 0.00150199012996118 -0.000752124261329841 -0.000252411591976085 0.000755557840378182 -0.000712964723450878 0.00155995134959444 -0.00149716567265221 0.000112418581917857 0.000524607397875195 0.00732574223314481 -0.00634133177365136 0.0112502805975883 0.00808625061282625 0.00393482881172872 3.32375559307256e-05 -0.000362880733456772 -0.000198447215774209 -0.00170629820151886 0.000395826053673027 -0.00225682394973722 -0.00233860448250068 -0.00175930523948361 0.00225941031786539
  68 3103.74888763981 ""  41.0377355409892 0 0 -0.0009113899823322 0.0022106313325849 0.00164579734599407 0.00906049729903494 0.00990553507726284 0.00370124420503868 0.00909173849591509 0.0190537909381599 0.00369576837383701 0.0633759845490827 0.0385795026410491 -0.0391242339322506 0.0144987240241448 -0.0218718569520695 -0.0115687582119243 0.0043296886277255 -0.00332803453487282 -0.00323912333529356 -0.109678784871633 -0.113111606375187 -0.0477177375528146 -0.132882898784991 -0.147065975081567 -0.055582809711384 0.0498508449637384 -0.0652225396477342 -0.0385457038165267 -0.025547982586194 -0.0161743628044205 0.0501826597658105 -0.389330056744169 -0.289147369106807 0.579901521045035 -0.0857450560395219 0.145211323958732 0.0696477130720005 -0.28209513733064 -0.315106378483566 -0.182655995840401 -1.92350033163043e-05 0.00181650515039427 -0.000436512862331269 8.32464385218381e-05 2.77321813546309e-05 1.24702064995746e-05 -0.000102917630235386 -0.000206927194636271 -4.26885705846284e-05 -0.00156270301432672 -0.00186255740368013 0.000204877831452099 0.00136186243634848 -0.0020146740866987 -0.0113537841106326 -0.00279340447596975 -0.0183515045270223 0.016328665282233 0.000294865074171897 0.00145543632607053 -0.000765139224804381 1.23152342163629e-05 -0.00063115444600338 5.96029772892466e-05 0.000672711274766941 0.00995198984664934 -0.00881355270553698 0.0181450418838462 0.0131952717321434 0.00652827692726419 -6.55592529022231e-05 -0.000272017775950106 -0.000167329625341329 -0.000848325119791363 -0.000431522183767625 -0.00106600097735815 -0.000484186381650345 -0.00150035119895313 0.00222787798459924
  69 3142.83068182455 ""  12.4071713056579 0 0 -0.000555367785635807 0.000441746978733552 9.37180310777757e-05 -0.000126304737065243 -0.000212021707815922 -7.78115465810935e-05 -0.000268776772300509 -9.58222390816888e-05 0.000296820201519983 -0.00175473099780044 -0.000900979020444325 0.000493366783847535 -0.00040179596534748 -0.00442327871500136 -0.00219061832252981 0.000115261107951245 0.000486645293089129 -0.000391732680005741 0.00124022203376734 0.00137426986255641 0.000705329837561491 -0.000241495476591988 0.000242109826066908 -0.000220097929010574 0.00152810816480915 -0.0018501790425802 -0.000599806826947269 0.00154580748208598 0.00133753694786163 -0.00305247186255765 0.00791109909762065 0.00563423205685727 -0.0114613793947504 0.00514735178072534 -0.00633682362561709 -0.00374997568624456 0.0127661617254002 0.0129389102543896 0.00671803674775639 -0.00010045355024526 0.054047961418447 0.0337562382016201 -3.39181293631226e-05 -0.00059573244707516 -0.000317646105976623 -0.00246367733309612 -0.000655992837993861 -0.000232243707275627 -0.000128188953859271 0.000207171323228976 -0.000879470604376618 0.0755376008328541 -0.202701960917782 -0.760140888198095 -0.0501726686367456 -0.415210003001803 0.378513718223903 0.00313546150984379 0.00248026472417046 -0.000956822586409596 0.00074016086691017 -0.000517685537520093 -0.000304355896000949 -0.00115189905098704 -0.00659986332750424 0.00644265085457579 0.00380797038094136 0.00384387619284844 0.00303227177741886 -3.24644010397545e-05 -0.000898912149832996 -0.000851549870793052 0.000551440317928863 -0.000226578097278577 0.00157928858927493 0.00319770028770475 0.00241069954146207 0.00465908944677454
  70 3240.65467075197 ""  6.07502932320156 0 0 0.000201007703903777 -0.000167967770702804 -0.00017881721685292 0.000204993071832722 -9.80107470969675e-05 -4.86078753984993e-05 -8.7114385663634e-05 6.90357489367077e-05 0.00012410663942903 0.000973375770646166 0.000432128803683536 8.81535917998454e-05 -0.00137735748806267 0.000775768151021989 0.00196345913487343 -0.000734325315850868 0.00122600518892295 0.000551111832697111 -0.000481211032818551 -0.00023799417150332 -0.000284583333496115 -7.18074967435806e-05 -0.0001296723520832 -3.87129390126511e-05 0.000480509993594456 -0.00078055909366061 -0.000584908135771727 0.000329233531148437 0.000460230524496726 -0.000881010232151563 -0.00404638170695713 -0.00249880316224529 0.00448378808386897 -0.00433277469504995 0.00495723335471601 0.00322773404115289 -0.00949192239409986 -0.00966663601351562 -0.00517572175807854 -0.00967767529352733 -0.0366934294770503 0.0858745499825631 0.000214330244188682 0.000329893906693497 -0.00055363800789997 -4.98645566213367e-05 -0.00179356987629994 0.00247552377097997 -5.42465824625675e-05 -0.000617701960105193 1.99061186978281e-05 0.0525070769087939 -0.155168460325569 -0.512368911424456 0.0634485820061011 0.587098141169168 -0.497894586185204 0.00185535242618842 0.0150885543749822 -0.0130994025935226 -0.00173486499902935 0.00134841771706277 0.00044182939006922 0.000417646040603295 0.00501336014568884 -0.00787557258309934 0.00142075044316829 0.0017395380997944 0.000297183704772031 0.000225274966781381 0.000825442763445926 -0.00238163254004109 -0.00847071826172005 -0.00499414809899191 0.00757935271388571 0.00483389735219914 0.00187703738369227 0.00951117816914381
  71 3473.08044208844 ""  6.56686164896853 0 0 0.00143960623829949 -0.00107528450152992 -8.8891039913212e-05 -1.28832650100089e-05 0.000394357606218051 1.82637836287627e-05 0.000196031561724534 0.00015423043808183 -0.000275563157698906 7.42091778947313e-05 7.35951938363262e-05 7.45537072254654e-05 -0.00534475993453289 0.0101959916611104 0.00573952399786465 -8.53097359364742e-05 -0.00210209746149113 0.000941613604754219 0.000795936047394867 0.00163386897892088 -0.000428457949876229 0.00289505267196742 0.00180836202793398 0.00167229271541293 -0.00127136619844961 0.000805643980232671 -0.00053470320426317 -0.00142772021843983 0.000524606206213505 0.000304144587821915 0.000181459042384844 -7.07034311849048e-05 -0.000276470914741483 -9.44180006363151e-05 -0.000368778983822724 -0.000159800853337197 -0.000544846266911697 0.000495870589382291 -0.000193832136386418 0.00145195777749288 -0.000244830033560871 -4.1211870748816e-05 -0.000248311353603483 -0.000141703657403685 -9.74058369299061e-05 0.000154793720772984 0.000528639934652424 2.14965400350413e-05 -0.000321721618345606 0.00033070423171076 4.88850522856196e-05 -0.00287496116784671 0.00131409628090302 0.00265805697005792 -0.00222609862627886 0.00107171069649638 -0.00122003979349032 0.000421416897817188 -0.00223245463870808 0.00137433663616382 0.00347197132656379 -0.00354681398038074 -0.000112419053647466 -0.000371817949332836 0.00020858482578173 0.000155819772029128 -0.000568722166074109 -0.000965871860890083 -0.000821092141165415 0.00547677487489369 -0.0527531321651506 -0.0177048308175029 0.0151715478280602 0.442413685440287 -0.440758507126168 -0.115788797479332 0.282111820277974 0.682089569902339
  72 3544.11227248798 ""  21.2770833854363 0 0 0.00023588144455986 -0.000318125519694616 -0.00037352186604977 -0.000435369767614375 0.000151745636545189 0.000277338850000305 -9.54250920568948e-05 -0.000177870168742336 0.000258974791905792 1.95065476133203e-05 -2.31718116925038e-05 9.50822594891163e-05 -0.00160018025638056 0.005003194397571 0.000946187181807949 0.000485245384803805 -0.00227003445117119 0.000201944135273562 5.83883333189483e-05 0.000401216882772796 8.64289447421412e-05 -0.000632249016380908 -0.00030176107793097 -0.000303890530146733 0.000344050300560996 -0.000186078527496253 0.000367844407883854 0.00196472777706055 -0.00026960375901515 -0.000372170186145299 0.000277936260699407 0.000112096140092345 -0.000460835090246006 0.00010175887667197 -0.000261386137983681 -0.000124579659440469 -0.00012932575482951 0.000328486214525408 0.000245019319242763 0.000225190708074685 0.000205987458107708 -0.00107804184521898 7.76065407161904e-06 5.99267058910686e-06 -1.55372531200567e-05 4.79033201623446e-05 -0.00023903432404326 0.00019693113203626 -0.00025797886176614 0.00026776032725292 1.45546969320823e-05 -0.00359468778060451 0.00365605460263505 0.0106718733204044 0.00139090162524395 -0.00709419092460225 0.00583669899248234 -0.000560473051648753 0.0015657483428046 -0.00180323707805982 0.00195401380714228 -0.0025641576301848 -0.00030390226400361 -9.66113955403737e-05 0.000185084154631223 -0.000210338780965409 0.00047434033446607 -0.000307253769699145 -0.000104799203997594 0.00779551284237987 0.0208389870191408 -0.0752877579671243 -0.00308636720117037 -0.539322317830173 0.496292624920339 -0.102688972725771 0.25326574664701 0.542603671325206
  :::
 } 
 m_exists[72] { 
  s_m_exists
  :::
  1 11111111111111111111111111111111111111111111111111111111111111111111111111111111111 
  2 11111111111111111111111111111111111111111111111111111111111111111111111111111111111 
  3 11111111111111111111111111111111111111111111111111111111111111111111111111111111111 
  4 11111111111111111111111111111111111111111111111111111111111111111111111111111111111 
  5 11111111111111111111111111111111111111111111111111111111111111111111111111111111111 
  6 11111111111111111111111111111111111111111111111111111111111111111111111111111111111 
  7 11111111111111111111111111111111111111111111111111111111111111111111111111111111111 
  8 11111111111111111111111111111111111111111111111111111111111111111111111111111111111 
  9 11111111111111111111111111111111111111111111111111111111111111111111111111111111111 
  10 11111111111111111111111111111111111111111111111111111111111111111111111111111111111 
  11 11111111111111111111111111111111111111111111111111111111111111111111111111111111111 
  12 11111111111111111111111111111111111111111111111111111111111111111111111111111111111 
  13 11111111111111111111111111111111111111111111111111111111111111111111111111111111111 
  14 11111111111111111111111111111111111111111111111111111111111111111111111111111111111 
  15 11111111111111111111111111111111111111111111111111111111111111111111111111111111111 
  16 11111111111111111111111111111111111111111111111111111111111111111111111111111111111 
  17 11111111111111111111111111111111111111111111111111111111111111111111111111111111111 
  18 11111111111111111111111111111111111111111111111111111111111111111111111111111111111 
  19 11111111111111111111111111111111111111111111111111111111111111111111111111111111111 
  20 11111111111111111111111111111111111111111111111111111111111111111111111111111111111 
  21 11111111111111111111111111111111111111111111111111111111111111111111111111111111111 
  22 11111111111111111111111111111111111111111111111111111111111111111111111111111111111 
  23 11111111111111111111111111111111111111111111111111111111111111111111111111111111111 
  24 11111111111111111111111111111111111111111111111111111111111111111111111111111111111 
  25 11111111111111111111111111111111111111111111111111111111111111111111111111111111111 
  26 11111111111111111111111111111111111111111111111111111111111111111111111111111111111 
  27 11111111111111111111111111111111111111111111111111111111111111111111111111111111111 
  28 11111111111111111111111111111111111111111111111111111111111111111111111111111111111 
  29 11111111111111111111111111111111111111111111111111111111111111111111111111111111111 
  30 11111111111111111111111111111111111111111111111111111111111111111111111111111111111 
  31 11111111111111111111111111111111111111111111111111111111111111111111111111111111111 
  32 11111111111111111111111111111111111111111111111111111111111111111111111111111111111 
  33 11111111111111111111111111111111111111111111111111111111111111111111111111111111111 
  34 11111111111111111111111111111111111111111111111111111111111111111111111111111111111 
  35 11111111111111111111111111111111111111111111111111111111111111111111111111111111111 
  36 11111111111111111111111111111111111111111111111111111111111111111111111111111111111 
  37 11111111111111111111111111111111111111111111111111111111111111111111111111111111111 
  38 11111111111111111111111111111111111111111111111111111111111111111111111111111111111 
  39 11111111111111111111111111111111111111111111111111111111111111111111111111111111111 
  40 11111111111111111111111111111111111111111111111111111111111111111111111111111111111 
  41 11111111111111111111111111111111111111111111111111111111111111111111111111111111111 
  42 11111111111111111111111111111111111111111111111111111111111111111111111111111111111 
  43 11111111111111111111111111111111111111111111111111111111111111111111111111111111111 
  44 11111111111111111111111111111111111111111111111111111111111111111111111111111111111 
  45 11111111111111111111111111111111111111111111111111111111111111111111111111111111111 
  46 11111111111111111111111111111111111111111111111111111111111111111111111111111111111 
  47 11111111111111111111111111111111111111111111111111111111111111111111111111111111111 
  48 11111111111111111111111111111111111111111111111111111111111111111111111111111111111 
  49 11111111111111111111111111111111111111111111111111111111111111111111111111111111111 
  50 11111111111111111111111111111111111111111111111111111111111111111111111111111111111 
  51 11111111111111111111111111111111111111111111111111111111111111111111111111111111111 
  52 11111111111111111111111111111111111111111111111111111111111111111111111111111111111 
  53 11111111111111111111111111111111111111111111111111111111111111111111111111111111111 
  54 11111111111111111111111111111111111111111111111111111111111111111111111111111111111 
  55 11111111111111111111111111111111111111111111111111111111111111111111111111111111111 
  56 11111111111111111111111111111111111111111111111111111111111111111111111111111111111 
  57 11111111111111111111111111111111111111111111111111111111111111111111111111111111111 
  58 11111111111111111111111111111111111111111111111111111111111111111111111111111111111 
  59 11111111111111111111111111111111111111111111111111111111111111111111111111111111111 
  60 11111111111111111111111111111111111111111111111111111111111111111111111111111111111 
  61 11111111111111111111111111111111111111111111111111111111111111111111111111111111111 
  62 11111111111111111111111111111111111111111111111111111111111111111111111111111111111 
  63 11111111111111111111111111111111111111111111111111111111111111111111111111111111111 
  64 11111111111111111111111111111111111111111111111111111111111111111111111111111111111 
  65 11111111111111111111111111111111111111111111111111111111111111111111111111111111111 
  66 11111111111111111111111111111111111111111111111111111111111111111111111111111111111 
  67 11111111111111111111111111111111111111111111111111111111111111111111111111111111111 
  68 11111111111111111111111111111111111111111111111111111111111111111111111111111111111 
  69 11111111111111111111111111111111111111111111111111111111111111111111111111111111111 
  70 11111111111111111111111111111111111111111111111111111111111111111111111111111111111 
  71 11111111111111111111111111111111111111111111111111111111111111111111111111111111111 
  72 11111111111111111111111111111111111111111111111111111111111111111111111111111111111 
  :::
 } 
} 
