# Supplementary material for: Cut-off Scale and Complex Formation in Density Functional Theory Computations of Epoxy-Amine Reactivity
Source: ACS Omega. 2021 Oct 25;6(44):29424–31. doi: 10.1021/acsomega.1c03229 (PMC8587129; doi:10.1021/acsomega.1c03229)
Supplement: Supplementary file 1 — ao1c03229_si_001.zip [file ao1c03229_si_001.zip › Final_structures/Primary/A2E1_A1E2_B3LYP-D3_CC-PVTZ-F_canonical/Amine_frag2_transition_state_1-8_isomer17.vib]

{ 
 s_m_m2io_version
 :::
 2.0.0 
} 

f_m_table { 
 i_j_atom_total
 :::
 26
 m_column[83] { 
  s_m_data_name
  s_m_column_name
  i_m_width
  b_m_visible
  s_m_units
  :::
  1 r_j_Frequency  "Frequency"  10 1 "" 
  2 s_j_Symmetry  "Symmetry"  10 0 "" 
  3 r_j_Intensity  "Intensity"  10 1 "" 
  4 r_j_Raman_Act  "Raman Act"  10 0 "" 
  5 r_j_Raman_Int  "Raman Int"  10 0 "" 
  6 r_j_x1  "x1"  10 0 "" 
  7 r_j_y1  "y1"  10 0 "" 
  8 r_j_z1  "z1"  10 0 "" 
  9 r_j_x2  "x2"  10 0 "" 
  10 r_j_y2  "y2"  10 0 "" 
  11 r_j_z2  "z2"  10 0 "" 
  12 r_j_x3  "x3"  10 0 "" 
  13 r_j_y3  "y3"  10 0 "" 
  14 r_j_z3  "z3"  10 0 "" 
  15 r_j_x4  "x4"  10 0 "" 
  16 r_j_y4  "y4"  10 0 "" 
  17 r_j_z4  "z4"  10 0 "" 
  18 r_j_x5  "x5"  10 0 "" 
  19 r_j_y5  "y5"  10 0 "" 
  20 r_j_z5  "z5"  10 0 "" 
  21 r_j_x6  "x6"  10 0 "" 
  22 r_j_y6  "y6"  10 0 "" 
  23 r_j_z6  "z6"  10 0 "" 
  24 r_j_x7  "x7"  10 0 "" 
  25 r_j_y7  "y7"  10 0 "" 
  26 r_j_z7  "z7"  10 0 "" 
  27 r_j_x8  "x8"  10 0 "" 
  28 r_j_y8  "y8"  10 0 "" 
  29 r_j_z8  "z8"  10 0 "" 
  30 r_j_x9  "x9"  10 0 "" 
  31 r_j_y9  "y9"  10 0 "" 
  32 r_j_z9  "z9"  10 0 "" 
  33 r_j_x10  "x10"  10 0 "" 
  34 r_j_y10  "y10"  10 0 "" 
  35 r_j_z10  "z10"  10 0 "" 
  36 r_j_x11  "x11"  10 0 "" 
  37 r_j_y11  "y11"  10 0 "" 
  38 r_j_z11  "z11"  10 0 "" 
  39 r_j_x12  "x12"  10 0 "" 
  40 r_j_y12  "y12"  10 0 "" 
  41 r_j_z12  "z12"  10 0 "" 
  42 r_j_x13  "x13"  10 0 "" 
  43 r_j_y13  "y13"  10 0 "" 
  44 r_j_z13  "z13"  10 0 "" 
  45 r_j_x14  "x14"  10 0 "" 
  46 r_j_y14  "y14"  10 0 "" 
  47 r_j_z14  "z14"  10 0 "" 
  48 r_j_x15  "x15"  10 0 "" 
  49 r_j_y15  "y15"  10 0 "" 
  50 r_j_z15  "z15"  10 0 "" 
  51 r_j_x16  "x16"  10 0 "" 
  52 r_j_y16  "y16"  10 0 "" 
  53 r_j_z16  "z16"  10 0 "" 
  54 r_j_x17  "x17"  10 0 "" 
  55 r_j_y17  "y17"  10 0 "" 
  56 r_j_z17  "z17"  10 0 "" 
  57 r_j_x18  "x18"  10 0 "" 
  58 r_j_y18  "y18"  10 0 "" 
  59 r_j_z18  "z18"  10 0 "" 
  60 r_j_x19  "x19"  10 0 "" 
  61 r_j_y19  "y19"  10 0 "" 
  62 r_j_z19  "z19"  10 0 "" 
  63 r_j_x20  "x20"  10 0 "" 
  64 r_j_y20  "y20"  10 0 "" 
  65 r_j_z20  "z20"  10 0 "" 
  66 r_j_x21  "x21"  10 0 "" 
  67 r_j_y21  "y21"  10 0 "" 
  68 r_j_z21  "z21"  10 0 "" 
  69 r_j_x22  "x22"  10 0 "" 
  70 r_j_y22  "y22"  10 0 "" 
  71 r_j_z22  "z22"  10 0 "" 
  72 r_j_x23  "x23"  10 0 "" 
  73 r_j_y23  "y23"  10 0 "" 
  74 r_j_z23  "z23"  10 0 "" 
  75 r_j_x24  "x24"  10 0 "" 
  76 r_j_y24  "y24"  10 0 "" 
  77 r_j_z24  "z24"  10 0 "" 
  78 r_j_x25  "x25"  10 0 "" 
  79 r_j_y25  "y25"  10 0 "" 
  80 r_j_z25  "z25"  10 0 "" 
  81 r_j_x26  "x26"  10 0 "" 
  82 r_j_y26  "y26"  10 0 "" 
  83 r_j_z26  "z26"  10 0 "" 
  :::
 } 
 m_row[72] { 
  r_j_Frequency
  s_j_Symmetry
  r_j_Intensity
  r_j_Raman_Act
  r_j_Raman_Int
  r_j_x1
  r_j_y1
  r_j_z1
  r_j_x2
  r_j_y2
  r_j_z2
  r_j_x3
  r_j_y3
  r_j_z3
  r_j_x4
  r_j_y4
  r_j_z4
  r_j_x5
  r_j_y5
  r_j_z5
  r_j_x6
  r_j_y6
  r_j_z6
  r_j_x7
  r_j_y7
  r_j_z7
  r_j_x8
  r_j_y8
  r_j_z8
  r_j_x9
  r_j_y9
  r_j_z9
  r_j_x10
  r_j_y10
  r_j_z10
  r_j_x11
  r_j_y11
  r_j_z11
  r_j_x12
  r_j_y12
  r_j_z12
  r_j_x13
  r_j_y13
  r_j_z13
  r_j_x14
  r_j_y14
  r_j_z14
  r_j_x15
  r_j_y15
  r_j_z15
  r_j_x16
  r_j_y16
  r_j_z16
  r_j_x17
  r_j_y17
  r_j_z17
  r_j_x18
  r_j_y18
  r_j_z18
  r_j_x19
  r_j_y19
  r_j_z19
  r_j_x20
  r_j_y20
  r_j_z20
  r_j_x21
  r_j_y21
  r_j_z21
  r_j_x22
  r_j_y22
  r_j_z22
  r_j_x23
  r_j_y23
  r_j_z23
  r_j_x24
  r_j_y24
  r_j_z24
  r_j_x25
  r_j_y25
  r_j_z25
  r_j_x26
  r_j_y26
  r_j_z26
  :::
  1 -385.202883914861 ""  589.272930396219 0 0 0.0311933665066962 0.0182249628703522 0.0285548985981425 0.0098727306208637 0.000754027310780695 0.00649555647297542 0.00231756940001037 0.00351367477557784 0.000603595432651594 0.00407535474996139 0.00521293105243815 -0.009041089276293 0.121057356001683 0.0279944492251339 -0.0100793715532384 0.00758103490344088 0.000678703878344557 0.00233998725903309 -0.000565573608421034 -0.0145155021446779 0.0159834076636299 0.00690206730840048 -0.0231843865670827 -0.0289164057298683 -0.03311727038249 0.0087776046791438 0.00839158695720637 0.00569291722581298 0.00611904666125188 0.00475256006683081 0.00428608380079844 0.00128026120718621 -0.0141956353336971 0.00547251376755342 0.0030551293985397 -0.00365185976451435 0.00606598839316115 0.0105019072175681 -0.0117258520991072 -0.145560171740986 -0.0957614830235472 -0.145335887139824 0.0525425284502 0.00132346485226278 -0.0166033962716361 -0.0383300730378807 0.0163185297761708 0.0442727345047602 -0.0209217866976653 -0.00840748750551072 0.00795358229061867 -0.0692023215208916 -0.0149344458564322 -0.057192679477861 -0.0630844036248105 -0.0487131711772015 -0.0272234759066915 -0.0665208260699492 -0.0165862006600092 -0.00493518062323306 -0.0189435190693881 -0.0114973054369265 0.00177435041138612 -0.0021914053422633 0.00378665545919478 -0.00377849067410193 -0.0170534080881873 -0.0283355886041233 0.0195858475968386 0.0738805897222263 0.052117023051967 0.0755578802060099 0.0652442050534671 0.0426658474668644 0.0682251070651416 0.061541049103042 0.0239048369606469 0.0460901314721596
  2 16.7402900748042 ""  0.175711835089088 0 0 0.0183705842974269 -0.02592819282735 -0.00447230205819987 -0.0276919486407544 0.0212020584820441 0.0379338844721009 0.0325005833401859 0.00118435602115432 -0.0753003070808578 -0.0404554182313253 0.0483174836744711 0.0155415045329492 0.0331064082522773 -0.056669147205598 0.00246866683954986 -0.0294968964268172 0.00107022964093013 0.0938996836853988 -0.0516746856695484 0.0574640429771757 0.03300955961018 0.028635183033003 0.0206949056151891 -0.0976793582964408 0.0108967035699717 0.0338753309091102 -0.0816669807754688 0.06641343897981 -0.0310003039217534 -0.100407793245633 -0.0731014434961847 0.0794333175651319 0.0513972807250649 -0.0428838972632307 0.0740805508010414 -0.0387043720226015 -0.0159455228642347 0.0127904051832725 0.017555909388847 0.0375763497467127 -0.0904346952545586 0.0248339007406538 0.0243775178934727 -0.0379095203074866 0.00274475477219331 0.0155386473020767 0.0196739242119866 -0.0282282698597602 -0.0877523453004377 0.124084697219852 0.011955066656972 0.112779431988568 -0.15700542859219 -0.00927107171189456 -0.0145080995982204 -0.123342114718278 0.110168919438307 0.0739243761977821 0.0568400867192171 -0.11573714604896 -0.0857953355239231 0.1645152850284 -0.0139440910520113 -0.14916561905368 0.0888008968932491 0.0961551916511531 -0.1037880447764 0.198343694584822 -0.0169182880927468 0.029533625060297 -0.0615631405613984 0.0147412284467864 0.00909120003762656 -0.0736890052725336 0.0112839710075509 0.0523990882514007 -0.0572268165009739 0.0211946134039924
  3 59.4919013598202 ""  6.27413177845525 0 0 -0.0182718293136285 0.0115812021594251 -0.00478417292457939 0.0321299768201335 0.0753380263416162 0.0658686494523971 -0.0727090453586669 -7.75177469366817e-05 -0.0843300562464981 0.0716764113573508 -0.0512856206227872 0.0278657564456955 -0.00229578734781427 -0.0659785664633838 0.0217080763673852 0.128513929734626 0.117295718435976 0.158625422126681 -0.0538131135957639 0.178122415279106 0.0588359776447466 -0.0618940662903154 -0.0549612693694487 -0.0210930734851765 -0.0505866795065758 0.0992516692656067 -0.130249075129056 -0.147430312611951 -0.0547240739239519 -0.159666894659155 0.115144032533806 0.0121119353410076 0.103322540655199 -0.0323652914179866 -0.0816174838278238 -0.0815705287298861 0.162982519414076 -0.181937305234483 0.0348244060689502 -0.0136834716049467 0.0166062429903869 -0.0109776444836084 0.0209438864132965 -0.0927357867909455 0.0198717932115172 -0.00915177484210584 -0.0309130648274755 -0.00812522792233106 0.0222254938820534 0.0137621955451776 0.0254709157117933 -0.03121345106799 0.00236383885693724 -0.0267861033627229 0.0129550614653536 0.0303786171377296 0.0106162240206736 -0.0537524892424411 -0.0471888471583488 -0.0534568803047962 -0.0149266444433247 0.070349057181136 0.00294164759937199 0.0718471391580875 0.0391568409489128 0.0737956737612433 0.0321042775309513 -0.0384776881852282 0.026088621568017 -0.0338491659774476 0.0617873589973599 -0.0279034987458323 -0.0144656583167852 0.0827730011582417 -0.0648255051098313 -0.0683369463981775 0.0894956638913595 -0.0116241761335723
  4 77.3068913357767 ""  2.93041873143793 0 0 -0.00306454473346108 0.0170482430259579 0.0420308780648125 -0.0444299419719145 0.027728371569483 0.0476854295950448 0.000477150369595956 0.0262975739055911 0.0147401943438015 -0.0306876601554496 -0.0838639483641917 -0.127897457304031 0.0155931081579257 0.0120858796900555 0.0359985991863069 0.0536240928120947 0.0709079369541759 0.140248542719208 -0.186405586052626 0.0742581014214876 0.0884549802007129 0.000359320897746558 0.0279897495553634 0.0308715765736092 0.0112171335823358 0.0499278073292691 0.00215270670119169 -0.00666272670516537 0.00741509191129231 -0.00660506948369014 -0.0621218132634156 -0.0462762701802526 -0.0843680204881268 -0.157795255647482 -0.118682497063049 -0.266046872258399 0.137700883500167 -0.173185697271721 -0.17209582465803 0.0315259659530847 0.00796649437217692 0.0545166938662786 0.0581514206163304 0.0423253336061369 -0.0379791401253686 0.0176543430334481 0.00417474930341321 -0.00610393683697601 -0.0340726485746452 -0.0392078041717566 -0.0433825559119157 0.0522316635137207 0.00932451348627039 0.0611023080489493 0.0312873430980162 0.00729229410743103 0.0603132398520045 0.0180819566576103 0.00279173004289427 0.0103950281497037 -0.0494056370365576 -0.0773450109129904 -0.0146800027268496 -0.048009362614193 -0.0460270230570551 -0.0650896355299976 -0.0394272178520354 -0.0253108874479781 -0.0815569727394656 0.00277203987099795 0.00232889233233735 0.0678292171192462 -0.00499489174797643 -0.00367798141718905 0.0728360954676956 0.0186418077432738 -0.00101756365553849 0.0675966305399968
  5 131.98035702771 ""  3.40649038113183 0 0 -0.00881080277978821 0.0187571362784906 0.0278888720236408 -0.00290414230311153 0.0390870352937735 0.0511102870912088 0.0778655170076273 0.0614150066656527 0.0692193517794002 0.0140830332149629 -0.036215444572957 -0.0175026255854695 -0.0875578936266157 0.0293294301680264 0.0573075937223214 0.0543583050586543 0.0631663093083729 0.108143501137259 -0.0728754654690769 0.0826932941199495 0.0618354667742717 0.0698063594614176 0.114157499395702 0.134337011094838 0.153109400293361 0.0478009279625763 0.0502007764091236 0.0709739685850223 0.0511546328931319 0.0569453880192763 0.0109416760551966 0.0341810445079111 0.0652345032190948 -0.0749322534524828 -0.0412267176114013 -0.151808696489378 0.119850846856776 -0.160786807831384 -0.0193465335173958 -0.0126202306659811 -0.0557498494372964 -0.0872140061808307 -0.104271499374714 0.00737947299413938 0.0141975489775552 0.000438456090763544 0.00149302233381147 -0.0102100727174103 0.0469856537617427 0.0246510633919256 0.01490427936759 -0.0186255903935458 -0.0563162777587513 -0.0893433288690181 -0.027092185985887 -0.0642310191459782 -0.0943421471663646 0.0524653353218217 0.024653224134161 0.0139452140087989 0.118944900547093 0.0203960683590184 -0.00624645834489096 0.00760692304341396 0.00390362654495608 -0.0060653936874443 0.0435884872737982 0.0681544288847546 0.0799080565158721 -0.00498010840967697 -0.0577754757089275 -0.0655973360113676 -0.0513725759950398 -0.0872081476781326 -0.0637434298488031 -0.0148621217132944 -0.0804631648433155 -0.0847171015444259
  6 154.398680837362 ""  3.63415806366004 0 0 0.0129652551664244 0.0405545678575136 -0.029341308619905 0.0514193302187245 0.0381983673411994 -0.0288820823961468 0.0148743213606115 0.0389520465819965 -0.0142681348247427 0.0715358665442807 0.0114308320203322 0.0180335617885624 -0.00197223343005989 0.0431165942797926 -0.0244054745474988 0.0610369268338972 0.0507107359604153 -0.045253482796337 0.0695233771301933 0.0451408916480549 -0.0401675147229224 0.0162996124172586 0.0331699645010965 0.0115767727439585 0.0337972229713329 0.0446144455623548 -0.0226038677327001 -0.00715596855821366 0.0369321850028099 -0.022058809150735 0.110596985289909 0.0212503140403661 0.0305405920399763 0.0671434235792738 0.00352871446549616 0.026963723972214 0.0500151745599529 -0.011078962806822 0.0365154451161784 0.00939015895503011 -0.092442281059873 0.0668177758429352 -0.0414095584335665 0.0356849896067306 0.00758418918793921 -0.0153634128035746 -0.0287919827569527 0.0342136921741032 -0.10320954692661 -0.0878056034105683 -0.0194862396586191 0.0248483385889105 -0.16957178375755 0.0111665787002208 -0.00577531743003778 -0.106709163564875 0.144759342707721 0.0468962384652066 -0.00213570739732029 0.0782994092540355 0.000447760941734412 -0.210254815485907 0.0224722937506363 -0.246279237944687 -0.161308745544399 -0.116241621505274 -0.132132041401195 0.0665192012530317 -0.0162791607820099 0.00550355292591668 0.0373578662817089 -0.0308498080740122 -0.00907051082333103 0.0521335537313598 -0.131004032495978 0.00704507143317374 0.129936492875403 0.0414678428003297
  7 206.473346905107 ""  16.6443849294734 0 0 -0.0363111040253899 0.00172114850160736 0.0144391128588255 -0.0333301993595872 -0.00117096336942169 0.0128364127695712 -0.0916051551077572 -0.0271197424536448 -0.00795682304009613 -0.0369108092084313 -0.00765002675280081 0.00394478134421397 -0.00966630873186256 -0.0141819809818358 0.0103904737322776 -0.029743093045938 0.0032312521212927 0.00895562330959849 -0.0384874000913992 -0.00663425375675962 0.0170821624678464 -0.0758995712945788 -0.10661663818727 0.085917515622222 -0.0462448093380637 0.0543563032801481 -0.0539446525374256 -0.208124416312849 -0.0611748309196012 -0.0717452232137405 -0.0184534133730091 -0.107190391305318 -0.112781379608332 -0.00720835884235791 -0.054295293927199 0.142700984023616 -0.0846232771488324 0.130356272466636 -0.026210920956682 0.0470815402973973 -0.0981627802876808 -0.0348392254362699 0.0110313386732736 0.0577490850839015 -0.00346674113571909 0.0790162358711705 0.0244124562500379 0.00880910111252651 0.0912173744442696 0.0150390282983849 0.00578673886926696 0.105019864345949 -0.153688370053493 -0.0622292759856109 0.0370759482710076 -0.109092027534151 0.0795938250201313 0.145739566171802 0.0513607807561014 0.0414730888471188 0.270757323391991 -0.0691675506157064 -0.00164750654375442 -0.049177019994619 -0.0573183787225901 -0.0938888262097265 0.0708128322775734 0.169547917749195 0.123949700547799 -0.0249181140513049 0.0282956899732431 0.000179773514190271 -0.0535063405027461 0.0357729906216758 -0.112756495634944 -0.0652355009137585 0.0915761488810305 0.0417029733439095
  8 235.02188848212 ""  2.70368919762191 0 0 -0.0209388203109305 -0.000552029590065169 -0.0261251857060308 -0.0154176582902525 -0.0170065234997899 -0.041458685675643 -0.0398120070424271 -0.0205392882855589 0.0193428693594655 -0.0104419185746218 0.00212585311444618 0.0309654892898876 0.00188937249301786 0.0297575651263367 -0.0484032852552701 -0.0369255684028349 -0.0300483748982615 -0.0512190070239211 0.020667705348132 -0.0113768572606337 -0.0582768658606013 -0.0546195505646705 0.032329863167242 -0.270139635695323 -0.247419190114891 -0.206131314822738 0.158056144990538 0.176100332860362 0.105113184999659 0.203159947520781 -0.0265165969000179 0.284449296238869 0.362768221738737 -0.080023728723293 0.128474104623538 -0.32973470753783 0.0849873289281949 -0.392142226829649 0.136016738194458 0.0106488816727643 -0.0229176063702028 -0.00185431243878629 0.0255686000095967 0.0166861424708991 -0.00400932119410412 0.0244881201663873 0.0106527522178225 0.00525047509430332 0.0315201129346294 0.00481260546943664 0.00296698181610763 0.0345281698056955 -0.043662683740577 -0.011531336786035 0.0036321174172035 -0.0279463776146251 0.0425406988470906 0.0327362727358061 0.0128447344202037 0.00964480248592793 0.105789164592219 -0.0290207894158927 -0.000739346210627093 -0.0220576958068977 -0.0225862742768037 -0.0399959990931097 0.0241264366004876 0.0639010272887245 0.0547175448378776 -0.0114326006606259 0.0205328714063559 0.00326906234127989 -0.0121662136876374 0.0275019400756584 -0.0304964534206151 -0.0140916363211296 0.0454760357000702 0.0217735773250444
  9 258.629628831882 ""  3.92915495881825 0 0 -0.0220357993124895 0.0114603803328443 -0.0160985805543316 -0.016183109992968 -0.00376347317732661 -0.0294751274001475 -0.00617252407351518 0.0191068620746393 -0.00929143054125382 -0.00236828914957202 -0.0216990917025734 0.0229762427974858 -0.0206253999155983 0.0283993612527273 -0.0238868945927131 -0.0217231733310035 0.000453909273510217 -0.0555508336860315 0.0116006334144276 -0.0144676484413532 -0.0366375718144768 -0.00328072664114682 0.0111092571787392 0.0717591899531317 0.0567030458840364 0.0566006441624753 -0.0439455008801877 -0.0640809289429598 -0.00786198915944602 -0.0516264648410524 0.0363323539975881 0.0199987830226392 0.0732050756907899 -0.0130573032238224 -0.0152903413674992 -0.00663130256747155 -0.014827678931331 -0.0890331404175466 0.0543417488762357 0.0168197157894026 -0.0716775588316504 0.00167672084508758 -0.00476809634719393 0.0633490152798489 0.0041074178558763 0.0301569981460959 0.018205259464978 0.025414294054793 0.0110803681280822 -0.0105408173512871 0.00623055513496742 0.0573968702787445 -0.11385904449878 -0.0199668291412747 -0.00811767820454281 -0.0888070587563511 0.0694968818908533 0.0721667457934502 0.0345444277841447 0.0567253798965547 -0.438072011227687 0.167778735955492 0.0426126198248459 0.375112521214593 0.177747404035559 0.224609894558896 0.0670364679262912 -0.414462592683523 -0.283018811924276 -0.0079002214499616 -0.00582836372669004 -0.00786334664838914 -0.034198549896849 -0.00904330443781624 -0.066875892326816 -0.0074393195637987 0.033191773764106 0.0223990937527897
  10 268.167459031528 ""  5.19591543102068 0 0 0.0387508061976469 -0.0220988959185027 0.031858758033024 0.0448518244963494 0.0304051217516955 0.0774243471474629 -0.033114321347004 -0.0620525388637476 0.0307709989046491 0.0117861507899944 0.0700723561511577 -0.0605092883910329 0.0252554227657918 -0.0710656809405738 0.0584944232433296 0.0735289882919433 0.024020077648425 0.165037875314746 -0.0410025479659941 0.0827681502218368 0.090818593749659 -0.0396863327341535 -0.0582660670722354 -0.276149119550729 -0.279949024431381 -0.213434947883131 0.168209097335508 0.162325765211768 0.0567713433001881 0.202553838879784 -0.0883659171387032 -0.0340678381266407 -0.186291380259774 0.0348588164130043 0.0528862123065086 0.00956603204497472 0.0485936182417242 0.237819360265825 -0.141477300934513 0.0155338422465624 -0.0248775381497503 0.000500574180694115 -0.0528506080908121 -0.00267119377298776 0.000802453921359261 -0.00469628290885046 -0.00649083475661422 -0.0166550841097652 0.00254147374500893 -0.0128235676878719 -0.0178338101531885 0.028227251950978 -0.0746944513591089 -0.0359455326711118 -0.00961081325076201 -0.0411015979477053 0.0384474957865525 0.0174283762688873 0.00413435649627399 -0.00257647342345198 -0.12526069902544 0.0372105655004403 -0.00618290828296093 0.111258928635649 0.0436012839208541 0.0387426672466117 0.0200678753987028 -0.13465185798211 -0.098346800918814 0.00305622603035092 0.0238052557191014 -0.0336772680464789 0.0182364065785809 0.0524345592905464 -0.112568159647721 -0.0603860700031727 0.0790662221272218 0.000422495667406362
  11 287.143379248371 ""  0.640031637324509 0 0 -0.036759191203933 0.0434483621708513 -0.00619645268720641 -0.0240453194096484 0.030086381561629 -0.0148275524209481 -0.0050196149598874 0.0789881662790794 -0.0478986456687379 0.0295125959864109 -0.0896623944986198 0.0423562353584676 -0.024951350012616 0.052307723843061 -0.0148615934500305 0.0180771432943239 0.070697743933487 -0.0444888276906139 -0.0128091400104666 0.0324113922967001 -0.0201722500832225 -0.0303213056942387 0.168840513092839 -0.374202648377587 -0.243059842149489 -0.0680307493296084 0.0843297232322801 0.282712967217297 0.155912056333127 0.102337160389514 0.17133638836455 -0.243358726449229 -0.134318851972694 0.0332184659973352 -0.208105774264948 0.285301394960328 -0.0651305678194451 0.0819284652397941 0.0215154603058613 0.00137124034460692 -0.0112206164847374 0.000652523043366201 0.00244752686466014 0.00140175148095162 -0.00802750088468838 0.00430889307808035 -0.000320638244233486 -0.00640513377936843 0.0175062714205133 0.00769177585059376 0.00167713488558564 0.0214683207645049 0.000585318266380956 0.0142805285887695 -0.0132477909705236 -0.0181387790797771 -0.00603160036263029 0.00789440983124116 0.00105379016078758 -0.00715950437510864 0.0313004932451709 0.0168478966405855 -0.00875143663269485 0.0196232165651402 0.00856011167321305 0.00337602477202004 0.0193278335158579 0.006223624076751 0.0224193705865752 -0.00790550085201688 -0.0421756641432889 0.033150390415253 -0.0532538741300917 -0.0899437877509887 0.113982067856631 0.06509101419625 -0.106668485163178 -0.00590813935818068
  12 357.934202222078 ""  13.0458938720225 0 0 0.0243286760231277 0.0230585790150402 0.0296776348673447 0.0204931597597456 -0.0229045136399876 -0.0201185816403545 -0.00592097540262524 0.019976903705501 -0.0175101452488471 0.0176578851004573 0.00921405819958869 -0.00756359729073265 0.0693247657030084 0.0365766716989119 0.00393467835619758 -0.0119408403722684 -0.0243467796086822 -0.091654630173681 0.0638643388818928 -0.0878697608173152 -0.0111961032202834 -0.000108577991857546 -0.0080395563523389 0.0141649442399026 0.00160283723871861 0.0961135558675199 -0.0501100773820846 -0.0432488260611233 -0.0274631906784988 -0.0765374006701603 -0.00537781672109926 0.0512641732275148 0.0413763267056939 0.0266318664485999 0.0434069311887997 -0.0599472888906094 0.022525045746399 -0.0369010179048597 0.00762802170636582 0.00383239803713728 -0.027012283649638 0.0629080883583296 -0.111527482164593 -0.0313056386815617 -0.0427263520541917 -0.0604608045399622 -0.00955904715646681 -0.0810253194079615 0.0703346382339627 0.0172609318001789 -0.0426656002253043 0.122554265798027 -0.0999830402488184 0.0316044559878755 -0.0272987853897857 -0.0527644272581791 0.170195387617643 -0.0505724875701661 -0.0067834516453529 -0.0880504403188487 0.131125090847034 0.0776234261129204 -0.0996882676882252 0.151275690584778 0.0604292363067866 -0.0603713855865197 0.0969132833178816 -0.0690698691792227 0.0911346297556243 0.0215276965115889 0.0261383632013685 0.10980511998497 0.024435333796004 0.0264855229749809 0.115482095284702 0.0625704895775941 0.035508606679058 0.122923975508558
  13 381.799888094944 ""  2.31229205395622 0 0 -0.00612891110937841 0.0532474050969996 -0.0315353392168095 0.0241428594236961 0.0714808696186419 -0.0406403618508259 -0.108897787502078 -0.0222147436276258 0.0501371654840921 0.0542079928304245 0.0484305937083535 -0.026684418978537 -5.46924025401502e-05 0.0720587321268126 -0.041902146067484 0.0407059969587725 0.0790798525768619 -0.0286793026964333 0.0277372123628909 0.101203770791734 -0.0538539274283071 -0.0792873435474173 -0.187390739953917 0.118521788433733 -0.102568993794144 -0.0241279116013156 0.049577673522691 -0.27940546696435 0.0319497527473493 0.0673765827964498 0.0734077220379786 0.0676713912992053 -0.00406612996489902 0.0291871068094681 0.0367293092499374 -0.0472332585614943 0.0674570541853158 0.0110013801425983 -0.0189670269305262 0.01742855363483 -0.00532228527352055 -0.0145156726269631 -0.0102641469424442 -0.00551387620358283 0.00539941521752142 0.0195485816358849 -0.0148543316812927 0.00111502836643703 -0.0160500190285736 0.000709562690727444 0.00308148521699285 0.00406596795034866 0.0568929014290758 0.0294871282999662 0.0101695009255213 -0.00458388389753785 -0.0983416972799389 0.0396214617663085 -0.00403564972240182 0.0047174184553019 -0.0408318964238544 0.00914137784917639 0.00558714372094603 -0.0313874810033299 -0.0087877071662914 0.0353090784417168 -0.02233970548308 0.0180409277957942 -0.0373950496779838 0.0340345075210584 -0.091465377808508 0.0330934828638 -0.0590582126314103 -0.201691183179052 0.250137095237238 0.200111292506373 -0.260266061761937 -0.0727761187549523
  14 415.964457620207 ""  7.09355257306305 0 0 -0.00879540662703509 -0.0234234517563106 -0.0681895624309335 -0.00858656383259979 0.0524753852002454 -0.00514268601661367 0.0284351153594508 -0.0364981831590974 0.0289962924493338 0.00992031295731623 0.0128973550839153 0.00207896162443851 -0.0278058400497485 -0.0219182301156678 -0.0600671487089501 0.0441463794744258 0.0540376590094277 0.111604102895162 -0.0666794204835757 0.167473274705267 -0.0282663795612092 0.0279583315026681 -0.0236296988371031 0.097292869786683 0.100749567305742 -0.122555222084059 0.0405244819186719 -0.0125308751222067 0.0227393346278273 0.081587971823218 0.0495741362170974 -0.0170918014527184 -0.0323593496948701 -0.00403402734798549 -0.0235053702197143 0.0500080226720028 -0.00233764434887405 0.038169242869402 -0.0017907378636098 -0.0586088572179878 -0.0257739073705008 0.0812734295311854 0.0630378337218139 0.0506161580268255 -0.0889285652911078 -0.0846822599723798 -0.0201759109447899 -0.00689282984833642 0.0357920280384316 0.00772248095727018 0.0616045362198362 -0.0144507877207646 -0.087990920074026 0.0456258503500019 -0.103761770265929 -0.0531339584104914 0.138311104213813 -0.136264890183349 -0.0508507966009814 0.000261985150952284 0.147189447816011 0.125143162472776 -0.0486139981968433 0.104952400843784 0.0430022969597336 0.0966905820078671 0.0615153897668893 -0.0489273039166479 0.274936703733519 -0.0126630745915145 -0.0298869612868346 -0.031942450275917 0.00799836294832054 -0.0152972321997843 -0.0371651980444759 0.0295161353423955 0.0165412917930373 0.0105946713680601
  15 434.573931125293 ""  2.73865787359089 0 0 -0.0394944690040921 0.0024894269766693 0.0835135011245499 0.0777123414562923 -0.0647772804800904 0.0194612903773586 -0.0320168965531724 0.0579688818115146 -0.0312831974091194 0.0560797647133429 0.040106122317959 -0.0473791047351331 -0.100695238404883 -0.0234632687495225 0.118181616258544 0.0163979463637146 -0.0567588103340937 -0.146921690867236 0.159808806980834 -0.195562506615324 0.0373365056613271 -0.0427620683080122 0.113504727525742 -0.0995156860827731 -0.0841268465845555 0.169349525928578 -0.0598509202171872 0.0576052818343462 -0.0433859767499872 -0.116449192278063 -0.104907377491101 0.0652419422553139 -0.0232621937116965 0.0997961467795336 0.124839442137218 -0.141533520207527 0.108525781609296 0.062599202790454 -0.0807506782127168 -0.012620653911351 -0.0157278445960329 -0.000298197566083584 0.0368801927561997 0.0417623741092981 -0.0493896629743418 -0.00139528236246967 -0.0425345935406729 0.0110027375235364 -0.00642864217924216 0.000493913828192284 0.0621561136886244 -0.0532286959098789 0.0282707426748385 0.0256289550700146 0.00238864211192416 -0.00423169897552057 -0.0589795962189799 -0.00264680202987857 -0.0437950093881033 0.0428763803047666 0.0175686025541893 0.0850225134118969 0.00136131732886287 -0.0200452293841602 -0.010054982268758 0.156897687727438 -0.0092632245388612 0.0336192228257492 0.115099775073477 -0.0683978316415003 -0.0419487746653221 -0.00842441970338584 -0.103274608206181 -0.0639930948359837 -0.00425869813632316 -0.0742491249898837 -0.0594217358377048 -0.0219823970255785
  16 470.204808289068 ""  6.47006454735205 0 0 0.0344673428815714 0.0123181906128242 -0.00612930782272642 -0.0290669935031073 0.00826606688721526 -0.00538695303610082 0.00391753332954045 -0.013906598336725 -0.000375848391875174 -0.0304588648827031 -0.021519518589111 0.0197031062076735 0.076980516073598 0.0228759858844968 -0.0281619029970837 -0.0237119125901602 0.00294346621147324 0.0240250653310783 -0.0458683137027384 0.0159432565616641 -0.000695420545747521 0.0101826346197471 -0.0524332006534363 -0.0142862603082966 -0.017909100108723 -0.0281446351640216 0.0129333544485177 -0.0157382271615446 0.0113988201598228 0.021219817249137 0.0266843439009225 -0.0200947756644048 0.0236676626656442 -0.0445890029455881 -0.044954427039164 0.0426218814300104 -0.0494631306996429 -0.0431725065201429 0.0369881662949822 0.0520463665410014 0.00766715279096455 -0.0315415089744759 -0.0602759144308196 0.0349369577403846 -0.075010821150524 0.040527461361262 -0.126719091379128 -0.0179852239421673 -0.0344131373260198 -0.00475148475428849 0.075823475960703 -0.0687780257414827 0.157775398191136 0.0553590082187784 0.171444220363028 0.0787506019634078 -0.205452987408226 0.0907950746880175 -0.10113432159067 0.0599042575616204 -0.0508391983159873 0.177557180491479 -0.0335303606949662 -0.100702856439654 -0.0483095110853564 0.334856744610247 -0.0568863278856362 0.108385191664227 0.0705368599161314 0.0402860248207186 0.049300786506866 0.0269817996283146 0.0462874645074713 0.0716262615038324 -0.052907522400264 0.00819887910743305 0.102335576046744 0.062388210617066
  17 553.42339742951 ""  0.204487991162976 0 0 0.0865099715097467 0.0695905577892017 0.0630505947451423 -0.0211314990680469 -0.0233287069477578 0.0206483378817855 -0.0474085487172934 0.036347372853679 0.00598927531454195 -0.057186938212087 -0.0369758318240627 0.0213762439118428 0.0176491739063145 0.077243829621525 0.0890224376662656 -0.0863672929852565 -0.0422704592998753 -0.0714740281813263 0.00781583816264389 -0.168265248764054 0.0681333878817053 -0.0151501654658994 -0.171918968638545 -0.0788943336712824 -0.215781472700582 0.150126180550569 0.012543355976275 -0.147196283734908 0.0218828859744082 -0.0331905636802387 -0.0147496754298714 -0.0217108939269956 0.0422729305618298 -0.0822901419380689 -0.0547553120315379 0.0150142466282457 -0.0508097521537329 -0.0802442809483616 0.0353016855457781 0.00843043374709522 0.0165345175284685 0.0382666509750036 0.018905485141028 0.00446709284628728 -0.00840923035048602 -0.0551340054126471 0.00514384963413117 -0.00547968794251727 -0.00704864296715981 -0.00848191059821442 0.00959150654885092 -0.0132461482340948 -0.0750865909924725 -0.0368931506137843 -0.0749945157215864 -0.028913769572123 0.0483782300047858 -0.086350659869439 -0.0107924911709001 -0.0171845164099283 0.0331696315930824 0.00948258470079359 -0.0141797914874853 0.0354290646523997 0.0149207326952357 -0.0166502318502938 0.00682147092854898 -0.0543500006043757 0.0844072168273982 0.0986865378295485 -0.0183153195490517 -0.113817228215137 0.0551770837473501 -0.0471697845623093 -0.107785259254524 0.0666134371944895 -0.0350718799513987 -0.130963170671646
  18 688.299330921962 ""  8.52978734654907 0 0 0.00922762996890547 0.00316276825692672 0.012078392671521 -0.010329090298077 0.0228115089641728 -0.0211583453933786 -0.00502003329817373 0.0101303028209066 0.00383111678142561 0.0151765409868988 0.0102810915483762 -0.00599484596552055 -0.00881504993020012 0.0459355960266798 -0.000402905870893665 -0.00487323887638605 0.0302040877072992 -0.0291438000937602 0.00805816856192161 0.0208848268402683 -0.027889911556582 0.00635086645942496 -0.0612773121890686 -0.0245502149405797 -0.0652644274361178 0.0433518102716125 0.00891835632524439 -0.0503506373223189 0.00832068861169164 -0.0102926446289372 0.0526901477522759 0.0125769754186099 -0.00259042754842188 -0.000953058719335868 -0.00880842793974716 0.0054606490565301 0.00769054222109576 -0.00854360987498937 0.00426613015776616 -0.0153312040053663 -0.0110827225945834 0.0144263777648631 0.0105429783688487 -0.0107084869470821 0.0162819893157563 -0.0139459237742385 0.00939551650804155 0.00938403726736099 0.00602225718722346 0.0210930153946363 -0.0331868863177656 -0.0522201191754494 0.244052410185984 0.198470061292164 -0.0546145816317425 -0.00965097825859723 -0.304639899481865 0.000996360636220922 0.0225137145889204 -0.0287113404634573 0.0334985557922499 0.00457364959839708 -0.0321267898903919 0.0417487972769671 0.0431542642672758 -0.088879554955453 0.0160095934286227 -0.0175360688912392 0.00415064748216264 0.0154278323942815 -0.0955531022068703 0.0344833000797325 -0.0523080162702761 -0.00694580495455287 -0.530992744499237 -0.0902534649704594 0.351426016879232 0.366944985311653
  19 780.629566024922 ""  1.50101049961895 0 0 0.0309021019380777 0.0210514089968573 0.0641669184054735 -0.0443986265155723 0.104488190657051 -0.0193494577554029 0.0669672070138365 -0.0873789029189191 -0.0126181119790315 0.0112463200001735 0.034299187964195 -0.00649625382815023 -0.00465307431330838 -0.0218209709026627 0.0927163579893775 -0.271082192317728 0.021674338656372 -0.299534006104916 0.212656703592525 -0.162605407787827 -0.0190701519161806 0.0827065780847441 -0.179367458290058 -0.0667252802834042 -0.0197827325117878 -0.0332148897013269 -0.00792686628784455 0.039102851129306 -0.109084686661649 -0.0409219342533031 0.24479067402868 -0.0196066874531178 -0.0635600127982259 -0.231697718399293 -0.177553022871503 0.00730101635069955 0.162421958978735 -0.0849617107276527 -0.0332245666792049 0.00295031054171552 0.0106576191717002 -0.0202025833038509 0.00183251911875202 -0.000892102130975928 -0.00715393374457028 0.00157666328627651 0.0145000131738909 -0.0105711875175584 -0.00270358422764462 -0.0112155404341832 0.0302468047607995 0.0524019035471437 -0.054437537932115 -0.0601001063895267 -0.0214766445617329 -0.0071628000940449 0.0637192409826893 -0.0202799634765106 0.0023989228060509 -0.009440059402546 -0.0224103082184226 -0.0496332674436105 0.0611712135505137 -0.0174030776006827 -0.019019021218545 0.0108513749321529 -0.00580395850413851 -0.00754041395048445 0.00176308666221043 -0.058882462601611 -0.00571909153619341 0.0130852840861773 -0.0550057473560087 -0.00200612696959302 0.010289758268682 -0.127720148814194 -0.0312114237332734 -0.0153503174074843
  20 809.339512582625 ""  10.0471926390928 0 0 0.000388853447842933 -0.00971724246696154 0.0118563073295633 -0.00327935653617802 -0.0139912305214906 -0.0306757120153505 -0.00742606986063183 0.0115557246724712 0.00828776552768446 0.0106223374298101 -0.00196943208574585 -0.0120664477753362 0.0135792647511866 0.0452668101380315 -0.0181353149604918 0.111916672053044 0.0326869978614383 0.0964526556559028 -0.129480123191403 0.0937165292680066 -0.0192856724857303 -0.00852150297493744 0.0138591815402427 -0.0115866955526608 -0.0271012638438214 0.0528972794464785 -0.00223864886518608 0.000319177166078191 -0.0195396557312964 -0.0230066914946223 0.010315312900469 0.0408888145752772 0.0379977382197345 0.11268641842118 0.0641422310690651 0.0273103663428078 -0.111116965968681 0.00249945061067989 0.0438953568574159 0.0590175801108689 0.0499325868232556 -0.0663417056335887 -0.00701925465995134 -0.0157428171360392 -0.0325351077988102 -0.0197375655043706 0.0738657141946646 -0.0631308342769955 -0.029662497476886 -0.0478527872278968 0.138916777093273 0.260693476263961 -0.0856597393188016 -0.131751303243596 -0.0687326178022309 -0.0268133518119761 0.0895920926032047 -0.0899962926560945 0.0334783449154445 -0.124921764870556 -0.0701637576494777 -0.243292865394787 0.273831397341521 -0.0260244502188662 -0.0431284852981788 -0.0236374258830404 -0.0230353213632574 -0.118334767980629 0.071851884901374 0.00862507465524043 -0.027322394490406 0.0309730793655755 -0.00885757745474755 -0.00325797399683362 -0.126196874452368 -0.0730744056912921 0.0539482122842401 0.0824544928073072
  21 829.889250450704 ""  1.16040322701318 0 0 0.0523672525435744 0.0225088937411298 0.0759992441989096 -0.0168825823880479 -0.00186158636418493 -0.0807235967587339 0.0427937136981313 -0.0401499403924755 0.0177012030097054 0.0127024032620359 0.00101004187067222 -0.0392093006442884 -0.0182237317678738 0.120146655647238 0.0584500181126134 0.208090690188974 0.0922534102936208 0.156034852833316 -0.338247278689408 0.111372432550405 0.0125256313286843 0.0579745332400874 -0.142229289962564 -0.122332729985684 -0.118219681144995 0.160949360791131 -0.0139827611385839 0.0413027797162002 -0.163752363533685 -0.112356921881894 0.155143288854728 0.12028193271257 0.105148808031257 0.220695746957841 0.101362427401546 0.108311187500821 -0.314721717224187 -0.0623182108816553 0.140971489749128 -0.0234906083778517 -0.00619052878831497 0.012318522593138 0.00556696602532438 0.00688134480267854 0.00956633682776003 0.0101842221746102 -0.0225644248600105 0.0191540080652995 0.0137559341280603 0.0112221291646314 -0.0388413343904459 -0.0857330158311669 -0.0300432925299475 -0.0172998727723213 0.000242227641199399 0.00590181486794828 0.0237520533516328 0.0124189983616402 -0.0201469226321684 0.0561950656862664 0.00822358218865884 0.0744275443742366 -0.0755676306207365 -0.0114215601807277 -0.00378100752165774 0.0330276289111908 0.00473418027319814 0.060639828439528 -0.0412267071784506 -0.0599261851173747 -0.00135431277226471 -0.00399441377950498 -0.0571115023999018 -0.0122102707041156 0.0583133713418848 -0.109509260432611 -0.074300236813771 -0.0662040326181027
  22 886.159225183534 ""  0.681155298188694 0 0 0.00150759414885655 -0.0198204948680743 -0.0092867235010475 -0.00548795830422156 -0.000492589473648753 0.00049699889574091 -0.011494823679014 0.0296248406525933 0.00501109482491597 0.00800478701938977 0.00472092815179816 0.00202191521119612 -0.0077262020797174 -0.00130538076442147 -0.0130735086552546 -0.0206568893990009 -0.0116550689199333 -0.00111087719699367 0.0252197812969732 0.0132491693408542 -0.0181905201506404 -0.00663839652813951 -0.00263487154498937 0.0153678179749209 -0.0285433183071228 0.0218706396022759 0.0129858621474051 -0.047844222373298 0.0453644136775476 0.0123450063128426 0.00137016139085595 -0.00758222905651944 -0.012840349237671 -0.0143117374246396 -0.00862091075305883 -0.00898353700183255 0.0371710182982639 0.00817839769236664 -0.0134226677605071 -0.0522957330634041 0.0748536768897954 -0.0167350971849854 -0.00627836146663881 0.0026514610564244 0.00208281585271658 0.0265748434692497 -0.0226428807831724 0.0133942803679491 0.0675791814660913 -0.0190429240032713 -0.031203004101466 0.16186554026161 -0.1836192519383 -0.168855697887301 -0.194760475051027 -0.0151753082905728 0.318103296030972 -0.200795478190497 -0.146748229473981 0.17220271898914 -0.114373244223911 0.116620895283581 -0.0544328530334347 -0.192723649479161 -0.164310917237995 0.295423989911374 -0.0159371454043613 0.311786765983653 -0.296100615432668 0.0197156126969512 -0.0493889656543616 0.0125419464839886 0.0739525188224127 0.0168272014330105 -0.128821715802909 -0.0390124652437392 0.0898927212790422 0.114309911438773
  23 908.857109825556 ""  30.2724963397218 0 0 -0.0853168065033503 -0.080851035539737 0.0618892957640752 -0.0491130135190823 0.0282210691689723 -0.0376952145712679 -0.0568182460773008 -0.0145134104639105 0.0303120468723357 0.0425024038613552 0.0396900997601327 -0.029487197253786 -0.0332466533524669 -0.0873815709107919 0.0481721124920939 -0.0744649290404798 0.00749565717880634 -0.0298747335024431 -0.0583538814688568 0.014381691021793 -0.0281106220327259 -0.112916163674576 0.309199876889812 0.0238470275147403 0.071085341053503 0.0691706972565247 -0.0420888988343942 0.196265251543277 -0.170162244335613 -0.0704694817702515 0.24856111468012 0.0484910797885752 -0.0147507422886857 -0.00380703643002514 -0.0413362823429051 0.0505993093206467 -0.00658072854626807 -0.0521804033471882 0.0287939986946762 0.0438632128118772 0.0128369247585003 -0.013214027660356 0.00666273222132475 0.013616861878543 0.0335695905222573 -0.0359473708990636 -0.0162727595740601 0.000426912841502225 -0.0260850349723511 -0.0146508803540289 -0.0308458925984568 0.0245636658927505 -0.0410394750658457 -0.0608399046972517 0.0494906118216157 0.0123484098289248 0.0220493451298228 -0.0388964473750115 -0.0134496799501975 0.0288437577532602 0.064660889977216 0.121200657923884 -0.142841935919305 0.0435415497435987 0.0218001497535849 0.0351485316967671 -0.00850281867456626 -0.0398693418640422 0.136639716706164 0.103125829506827 0.0118482967178332 -0.0122684073778362 0.110334251271285 0.024565167638492 -0.0657984714324342 -0.0229162228909512 -0.021731367786838 -0.0599966007643508
  24 951.141530086034 ""  36.7092833713982 0 0 0.00641752866167667 0.0421747238782291 -0.0174935489024626 0.0182086168847133 -0.0045876396303191 0.00929493669767734 0.0285703825504483 -0.0116220661322529 -0.0242314452258072 -0.0133667062887318 -0.0251156910517913 0.0174249293772231 0.0500490766767367 0.053731486690335 -0.042794720790252 0.0619012318429216 0.038483932186014 -0.0206992829796918 0.042617063388296 0.023657939398879 -0.0121036121554674 0.0479573083676009 -0.117801864645092 0.00538591945331193 0.0102658804429569 -0.0849843668311211 0.0106802897462245 -0.0653955011005945 0.068130630087379 0.0370512890942109 -0.171656850178243 -0.0265903381280113 0.0105922084443095 0.0342565899106021 0.0477995137061477 -0.0448530003667316 0.0120321171672611 0.0525292617819058 -0.0245700324109851 0.0708047254908609 0.0268141694267116 -0.0715590353106108 0.0285923587156422 0.0313705950502579 0.0836106564552565 -0.056572728908761 -0.0123365797366534 -0.0165887145746759 -0.0582262759315987 -0.0503877593440907 -0.0495554440697873 0.136190463846103 -0.0972673307800975 -0.160723102752576 0.0178503809487401 -0.00982133929899025 0.0421762775705337 -0.079912121857753 -0.00958770431417764 0.0878728412352653 0.130404105501136 0.251836690866212 -0.292339290556652 0.0777478310136609 0.0197388237296037 0.128269280073189 -0.0269649652421649 -0.0729185998773497 0.303923664764225 -0.0337672582616766 -0.010517744435719 0.036700422221538 -0.147556650118256 -0.0580307094961435 -0.0757780473723265 -0.0648078460520889 -0.0131794622222296 0.0292908334756316
  25 982.118134104014 ""  5.58885094089109 0 0 0.0833170034780325 -0.0403850540841518 -0.0068770156264363 -0.0441390575428322 -0.0232528785374181 0.0221964419173322 -0.0340487136156558 0.0822158648839593 -0.0432619485155625 0.0436742037320184 0.0363336243442432 -0.0471282407923727 0.172815710940592 -0.261552336457113 0.0485959517006485 -0.103624192167646 -0.0718334832579224 0.0214529992045167 -0.139736004422504 -0.195151516032478 0.133859786525162 -0.016704041634108 0.0094114137797832 0.157516990184049 0.0806930090959095 -0.201670026952767 0.0395615935320757 -0.166607528923342 0.334329823058157 0.1901767786956 0.303963129399178 0.0916358339035299 0.0282151125782769 0.0560495687502508 -0.0293598319611425 0.0992563427521079 -0.105672335870584 -0.101403181402694 0.0780889956303124 0.00331585673501536 -0.00121770640109115 -0.0076564349415268 0.00418585760228886 0.00355633600141112 0.00636352536416817 0.00235991268003619 -0.00242239928251898 -0.000839162441310836 -0.0130306364651822 -0.00087196074336499 -0.00369043417755116 -0.0545888859737555 -0.0334158685423221 -0.0456821561102589 0.0366224001832601 0.0148372595407555 0.0101619417283277 0.0385919740357669 0.0178042164212684 -0.000171659992777187 0.024801128299752 0.0137534488628866 -0.0237903503716182 0.0282722472285067 0.0211172008766072 -0.0194373983467344 -0.000536962788351149 -0.0375135830545705 0.0630861929451773 -0.0441764682166731 -0.0174693977400031 0.0107148680777048 0.0582906148984207 0.0453819784852377 0.0214646256608931 -0.15878011606237 -0.0301851445509911 -0.0132739373332472
  26 1005.69632879368 ""  8.42849743090329 0 0 0.0620682990209169 -0.0661234592447116 -0.0452804939035684 -0.0103487184069704 -0.0459391255464962 -0.0245257017719613 -0.00380709040384215 0.0636832859456905 0.0614337958440497 0.0104509403729537 0.0455634210734381 0.0300605167371171 -0.0148652053625469 0.180652524557946 -0.122169979895668 -0.119717961567772 -0.221640744756284 0.251409384944184 0.0423065133461763 0.199002626177818 -0.147078924444769 0.0110627574618989 -0.0615024464134642 -0.122685634055584 -0.205283074693065 0.312276305973612 0.0217945482708456 -0.0424412776194156 -0.077958015139918 -0.101395470804709 0.102068276346512 -0.0739213907816072 -0.107251595101872 -0.224797058784183 -0.1342597373343 -0.0145273344790974 0.247676826535609 -0.00603674795436198 -0.06487033898485 0.00057019240783596 -0.00050512503917468 -0.0145256082547108 0.00331810690728196 0.00305323853196266 0.00888431914026733 0.0104312065605996 -0.00260562376111971 -0.00162015145670157 -0.0238580904232312 -0.00490239708201147 -0.00513137858771708 -0.035096089905429 -0.0277160535202866 -0.0444063446369965 0.0551820636833826 0.0256441135616977 0.0345055249318706 0.0727560356905439 0.0308634764919362 0.00146416374776155 0.0449557470227784 0.0279873832583913 -0.0464439622365418 0.0469569461990664 0.0326042529832564 -0.0200053379529612 -0.00349267734249498 -0.0630587979013724 0.106056381977819 -0.044260662319821 -0.0107734316814309 0.00923612746202141 0.144122115539588 0.0913501581171954 0.0916318908983664 -0.100922502430747 -0.00411485565388664 0.00974899389131607
  27 1042.18834120753 ""  2.66154339105593 0 0 0.0694054767759419 -0.0351250403750755 0.0131169763926495 0.148151623814332 0.0600508370617538 -0.0431130349282204 -0.0559031152693168 0.0152857557765971 0.0160857579015638 -0.132187452752945 -0.0119301095202339 -0.00980728095438748 0.112179305065259 -0.150111595985939 0.0448843970700262 0.122201166107118 0.0266388419408333 -0.00899997209105157 0.158133922180813 0.0793549042732409 -0.0554773584896067 -0.0887431547639683 0.230678610383997 0.0600104696538923 0.0796578715808053 0.0276389664006672 -0.0282557479282872 0.113408183113644 -0.0319867267309905 0.00512949999710472 0.067849760969704 -0.00712799288723307 0.00471168160308123 -0.204270567774292 -0.114335637681694 0.0733433471330297 -0.183075959588077 -0.130501866470858 0.0586093894996136 0.000862603291062894 -0.00913092687644445 -0.00267744197257621 0.00443815713062256 0.00175911482327338 0.00823777505264008 -0.0064058677862297 0.00746348983520163 -0.00702164840604291 0.00403848631840895 -0.00891054357625528 -0.00188789180824382 0.0617185096555188 0.0306061740799193 0.0417299760180486 -0.0556271684390498 -0.0387467576418905 -0.0516996149032555 -0.0233464614223204 -0.00154672687926803 0.0111961177372141 -0.00532547299562229 0.0203983594778778 -0.0156813252534542 -0.0130904858325855 -0.0186368101045611 0.0392169551337793 -0.00216740351382647 0.0212398457743483 -0.00154999471401433 -0.033170596723817 -0.0102638000500927 0.00741498272014685 -0.0352493465264102 -0.013046879921699 0.0155014635738213 -0.0467414019122835 -0.026616396877346 -0.00606972666274532
  28 1062.8093811532 ""  5.52864615027386 0 0 -0.0254282772296264 -0.0560273630456717 0.0253507909440235 0.0196057780361936 0.0671947301589607 -0.0309530173541345 0.0158193165374907 0.0336648260067818 0.00113981275151478 -0.0237417341144281 -0.0430491100835277 0.00918719264577631 -0.078274294129732 -0.10929674519177 0.0709779749369382 0.107663046838154 0.190519895135468 -0.198968042272865 0.097272001627782 0.0482650797686637 -0.05781603580428 0.0416085009183376 -0.135808968036649 -0.0175936088420235 -0.0881254585123411 0.0107594437099158 0.0422036925211897 -0.1203838837417 0.0856326860776765 0.0252336450333069 -0.203819563884201 -0.0109839375555225 0.038111471474146 0.0823464159404885 0.0820766684474801 -0.0552660307719358 -0.066146373809706 0.0642089277403216 -0.012427122559753 -0.0233827484841784 0.0305160411765972 -0.00675436543315874 -0.012095744850758 -0.00618774867961835 -0.0246244031471257 0.0436010450468818 -0.0304722366564974 0.0335543283286209 -0.0349972524793442 0.0281044896901856 -0.00324577149294592 -0.183351006138366 -0.120662551490908 -0.160842572846999 0.193420444856757 0.139699912405938 0.236751039234266 0.157422691979386 0.0261661508217123 -0.00528192632686534 0.0596318668079741 -0.0360248734976806 0.00429140280408825 0.0863008465351147 0.0938940382130973 -0.148018881702398 0.00425401642694094 -0.120206917542297 0.104309295507034 0.0222416761782689 -0.0454648804856354 0.00970998593243417 0.317553522519393 0.140420955599124 0.0138645621726615 -0.184809299643035 0.024861490560863 0.0396514835020552
  29 1090.54143107058 ""  8.83756295312761 0 0 0.0517645093335788 0.0319341232729471 0.0165967360345556 -0.0188798698727163 -0.0133764821659837 -0.026924277304406 -0.0392021429276912 -0.0222688265982981 -0.0105606393628948 0.0134730576281218 -0.00134673490087985 0.0343071885283951 0.246641290578331 0.0899965621731912 -0.0911865254426971 -0.00449427859610268 -0.035812235968675 0.0719089275500213 -0.0148104071602511 0.0754677361979403 -0.0631961647799719 -0.0693840013643947 0.182896299355353 0.0696165560845535 0.130380922033782 -0.061901734589021 -0.0439390136487206 0.112937508433597 -0.025596388715344 0.0212668059271297 -0.0930511929579051 -0.0548318511496141 -0.0331160896536127 -0.036471539588038 0.00295109460985948 -0.0582610792240803 0.13745696615833 0.0633535303509943 -0.0502469280259303 0.0218425453315638 0.0231790688632838 -0.00196362030979745 -0.00025383058563074 0.0135129535059379 -0.0199205729084888 -0.0261071888261441 -0.0721512294737666 0.0515424956167436 0.00931362958815109 0.0713876030566221 0.000187601184770733 -0.192439631092884 -0.160008765637638 -0.197754990763001 0.114621594482091 0.0689622042530922 0.0879869578114366 -0.0953884259957793 -0.0987027648837532 -0.00258723898174358 -0.0222999855828701 -0.119395419351926 0.119625776931687 0.0130647162079414 0.0764845306079428 -0.240651196370286 0.0208428541291938 -0.0339877580626493 -0.116726510279778 0.00669958779481412 -0.00849752550802233 0.0298849174191613 -0.28863420324951 -0.143780819374462 -0.225546403703584 -0.193347500310976 -0.12916004376222 -0.0986091836465469
  30 1102.81550825147 ""  17.9086409584147 0 0 -0.0221987906097352 0.0584616549166759 -0.0370200780386105 0.0476245812857373 -0.0323134243565163 0.0489961297915166 -0.00326584817077318 -0.0338359332094439 0.00229520640529992 -0.0250570776135332 0.0311663101256191 -0.0355858545332472 -0.128215134443096 0.0647730978595148 0.00538876924595347 -0.0282679307543108 -0.103001436128831 0.0880074697218241 -0.0380056969456664 -0.118646298839645 0.120243897906722 -0.0162742118508748 0.0476814384529142 -0.0256228496258047 0.0406282326303046 -0.00339412590770782 -0.0249407525524967 0.0810392712171651 -0.0886875877677956 -0.0362172638314386 0.224938659476567 0.0504686009969711 0.000163953462789179 -0.0801986842422777 -0.0886085747636236 0.107070540523155 -0.101313674471719 -0.129434327219118 0.0633047552840388 -0.0316303594092713 0.0536874922961984 -0.0237526235194486 -0.0124897647122353 -0.0108800920375855 -0.0211662009834971 0.0569773055470709 -0.0187967651372111 0.0299159157247273 -0.0424171704828094 0.0120318271247688 -0.00205541352687313 -0.0833078995191522 -0.111268388889146 -0.167918593186625 0.105205953698457 0.12290156038906 0.262970512711178 0.127912136919706 0.0197058908906382 0.0217788383696463 0.0812105348596836 -0.00541381810703525 -0.03402971301914 0.0872304069767481 0.0818349080801765 -0.090656397229504 -0.00688624378526184 -0.110669521326154 0.112008343275033 -0.00495597216542138 -0.0280276940746451 -0.0031515809620214 -0.126526431035899 -0.0920752095888088 -0.0399050735403384 0.365660282381089 0.187680774482874 0.222943141727256
  31 1129.6809429192 ""  15.7778065146765 0 0 0.0691391607034869 0.0272808007834632 0.0158177106620682 -0.047664998284385 0.0137674185655939 -0.0197053142601865 -0.0468073277653413 -0.0271497665775216 0.00398517966170067 0.0294530138917227 -0.0233762214123676 0.0307789966486304 0.167581628318554 0.0289879958890374 -0.0270626192681244 -0.0263093923905149 0.0301559035681395 -0.0229629915956186 -0.0327497511125295 -0.000330797433405179 -0.0191825921300782 -0.0838482061842397 0.216686299311012 0.0581051479446562 0.122020981080776 -0.0156064760383413 -0.0501338542383711 0.139743440275068 -0.0676739598677357 0.00388239129685005 -0.155749593158796 -0.0403774434692477 0.00262136759954625 0.0674843116456465 0.065403063214943 -0.0785438616332598 0.0906366875930674 0.100840027214449 -0.0460510488807251 -0.0680450611596004 0.0195876512045035 0.0316590197953347 -0.0144989745626523 -0.0401763794728682 -0.0247663400936549 0.0892989727601075 0.085997817568461 -0.0222527537106748 -0.0263725429807198 -0.0680375189636394 -0.00352940159252366 -0.115443846791032 -0.000965751313343471 0.00820212735164024 -0.113997427162648 0.00111146485538445 0.0526789600719208 0.283061316525439 0.170207984978111 0.0155509661807761 0.0514704284271005 0.104618841202175 -0.12243141223259 0.0343920895720321 -0.0387284778762405 0.220068865859695 -0.01974222813833 -0.0109607298074294 0.192636736461739 -0.00482170647839623 -0.0142874023520856 -0.0121834722105982 -0.0508376937883179 -0.0335089457859139 -0.0500801999039184 -0.0487166818904336 -0.00794336658061947 -0.0125736429869074
  32 1165.77363036445 ""  59.1062043593293 0 0 0.0883758973824632 0.00314631788758944 -0.0420153922621892 -0.0540061944624274 0.0491188288904979 0.0215980910916448 -0.0438282891131897 -0.0172546758085942 0.0470234710742351 0.0327199683548518 -0.0464793205642009 0.0023338683925527 0.0458301227740859 -0.0628916696459085 0.00308649878356904 -0.108007019432967 0.0505166089853654 -0.116681003013847 0.00397108144253264 -0.124119736136099 0.0674414734386203 -0.0793112646946743 0.196029271494417 -0.0350502269799791 0.0409983359788409 0.136948504390189 -0.0407320491420059 0.139316843820303 -0.149802343698144 -0.0537868901080726 -0.146290425129649 0.0083995378376976 0.0595518273619489 0.180414758663181 0.108679601323353 -0.0519234162231729 -0.0465972665350761 0.0889856689994564 -0.0105362220529077 0.0238286690221918 -0.00983287225951452 -0.0349194892475992 0.01235633790429 0.0260643964484386 0.0261496661613697 -0.0314858716548401 -0.0452732646308424 -0.00381329972968549 0.00124232186320356 0.0267103503609954 0.0049345345988689 0.0977029066326568 -0.00495067419854304 -0.0179240120620987 0.0211209857154692 -0.0159173535372286 -0.0337515250101099 -0.121741083096034 -0.0814591566887897 -0.00955909679759389 0.00469042656724584 -0.03743328615955 0.0352007359486619 -0.000123016845509336 0.0267573271829219 -0.102670158196486 0.00354914688124307 -0.0189479282285416 -0.0672694745211561 -0.0638969460401261 -0.026232624230302 -0.0294533916864193 0.213847673213538 0.102383588936374 0.222571437185867 0.241741888109741 0.202307815392706 0.204099610289792
  33 1184.05208266398 ""  18.107422329898 0 0 0.00535647860380919 -0.0120715664002297 0.0126745323052006 -0.0148147156324911 -0.00160694920575174 -0.00501815289855054 0.0050833907234965 0.00633524583891285 -0.00400969160708824 0.0067069091306043 -0.00361329552810605 -0.000438782137203275 0.0237018518757618 -0.0255562368510306 0.010399742845 -0.012419919530964 -0.00382345896014564 0.00611113181874576 0.020887129203645 0.0415215401648066 -0.0369128785639213 0.00705324046129856 -0.00395624501523168 0.0225399501833479 -0.0142278777886953 -0.00752708353271429 0.00794948384062575 -0.0191189349456368 0.0204788022709723 0.00554303484827137 -0.011727688241797 0.000263207209563304 0.00275847581597458 0.0216974113984848 0.0127914371731928 -0.00831256637189692 0.00122521216681519 0.0116680133912657 -0.00382720057502455 -0.00283681430072928 0.03779056695483 -0.0187295443947879 -0.0226743802258163 -0.0240210389870043 -0.0488849745306732 0.0666177745510345 -0.0442930150594069 0.103887456401645 -0.0530475027351693 0.0391684363774922 -0.0173805528682465 0.506709463794328 0.110480720066652 0.168388015622595 -0.395877235697154 -0.182197326769163 -0.0148089877595484 -0.0315911313589547 -0.111906778690393 0.140348622468603 0.112417285760442 -0.00194124827743364 -0.0488603908088101 0.110794958508496 0.127259143061242 -0.167045067497189 -0.00785396813712639 -0.123857932308701 0.106394187469925 -0.00306414016490469 0.0225505132295589 -0.0138377830559123 -0.0381238985855708 -0.00487497612242285 0.00908712065541073 -0.0266817058704569 -0.0494053661683159 -0.0768550354442606
  34 1207.52512108444 ""  2.11722443194335 0 0 0.0106605654050424 0.0321280618810385 0.0658393217221941 -0.00748771259903048 -0.0309583734427429 -0.0430256759285644 -0.0180728223912414 -0.0112631933647937 -0.0392979936233972 5.73460025433183e-05 0.0175179916356606 0.0268529086846125 0.00301171246799757 0.0614461749631574 0.0573976698352527 0.0754852627506953 -0.00338032244910001 0.0717560215811376 -0.0662126722970507 0.0958797467495574 -0.0677975358208331 -0.0174510606983029 0.0132866265886989 0.0664259695292368 0.106853154610714 -0.145354981386905 -0.0214065101649186 0.0298885123984527 0.0706641346156106 0.0618407578496893 -0.00805540452923377 -0.0428673545577978 -0.0458921330261756 -0.0832192452479984 -0.0260902342449326 -0.0291869202098405 0.115730206946729 0.0156379365917314 -0.0288149401728866 -0.0142971455648458 -0.0301719950517226 -0.0340731193995765 -0.00399395907575467 -0.00929523587658787 -0.00471851877575175 -0.039663036245141 0.0181869702237126 0.0163051877547896 0.00802775753448423 -0.00155636366884062 -0.000567216073633901 0.314382776780824 0.267397440887745 0.284323529514421 0.442575556445341 0.214546689489719 0.3254485139632 -0.0128076458032093 0.0219460163370428 0.113552839107977 -0.0146769667900307 0.0241390122127878 -0.0118803002285075 -0.0127971673213392 -0.00954364093473603 -0.000634913529249163 -0.00102949293497806 0.0285429753572289 -0.030126908161604 -0.0167353728122449 -0.0328571308982582 -0.0486129147313835 0.106991439310025 0.0245642356246024 0.0595000937588276 0.0408832776879897 0.0660690701542902 0.0406827331920302
  35 1219.70776063261 ""  20.3817273544387 0 0 0.00749157405949198 -0.0350034926300117 -0.0813285288217124 -0.00618976074272741 0.0420500634782096 0.0678340560947181 0.00811469300612332 0.0151200676480951 0.0553324237927675 0.007910152025927 -0.0347035201103665 -0.045537010924046 0.10240009638739 -0.0358790522507881 -0.121564695466667 -0.158083977769439 -0.0333007388437409 -0.0658106852468646 0.157131859500714 -0.0818541721198402 0.0474664156475703 0.00721878626860626 -0.0142901258402556 -0.114429900211864 -0.0988167493717659 0.195133562450258 0.0131369670358313 -0.0112897693043505 -0.096370621226711 -0.0711453625288706 0.00148306667791566 0.0717776095876422 0.080987547301812 0.165806571164846 0.0562681466164165 0.0416279736928838 -0.18665444922336 -0.0122431952317549 0.0408226945450868 0.000846209905188666 -0.0160053954180917 -0.00822951679106146 -0.00785451258012412 -0.0279443336012853 -0.0301884576774044 -0.0296479271280363 0.0437719060847645 0.0361558155730667 0.00916145585349252 -0.00737984859739387 -0.00701516720024342 0.119401877619805 0.141907715293937 0.147389577653839 0.294515196018114 0.144261411789622 0.189549365504645 0.013710761230639 0.0497518819893064 0.163729037680153 -0.0287362967954028 0.0334088057464714 -0.0166787480130007 -0.0137450522699337 -0.0167124134125248 0.0362514611706369 -8.9069915445439e-07 0.0406957703561787 0.00494376771441571 0.0124838075456892 0.01233263643475 0.0163938050630618 -0.239077692768229 -0.111985243146935 -0.184556829453037 -0.146513242040318 -0.151892450165434 -0.145328315469513
  36 1235.70714511508 ""  89.6926967487274 0 0 0.00028797328094769 0.00819824046517228 0.00416766966182907 0.00511460642894527 -0.00582614861006162 -0.0111943882278687 -0.00234908228906869 -0.00349133141872175 -0.00588210719855485 -0.00265617679644561 0.00765338115241399 0.0101001210055822 -0.0529066415181767 -0.000725332884115791 0.0293702817531545 0.0363438975907836 0.0153765078773215 -0.000901066577451228 -0.0510468865251934 -0.014383716910631 0.0164873289470296 -0.0025394245194731 0.00136181817788317 0.00521621813719666 0.0185908432770513 -0.0237274275111976 -0.00381804955886355 0.00532120109276557 0.00709404666020328 0.00719947897895891 -0.00072045786405289 -0.0154326395743751 -0.0168612864108561 -0.0377577672341328 -0.0129263014087765 -0.00778247506147896 0.0368201353592968 0.000493940376614138 -0.00643813052878149 0.0966505737682868 -0.0109639540689057 -0.00309855923174737 -0.0111928295452235 -0.0658450143388293 -0.0851535765396341 -0.0583476974102694 0.0985005027432235 0.11285589787361 0.0099955764905472 -0.00432889526956321 -0.0196768163488406 -0.171207532008861 -0.135123574904927 -0.173650877760918 0.0364701132569274 -0.0379239850355547 -0.229433751474512 -0.0974157186096772 0.0304282319339585 0.393259606416084 -0.0403616787740053 0.0568297310047261 -0.0328513867930498 -0.00843340785673241 -0.00820910700429026 0.0533374905257368 -0.0031744186802177 0.0695844334905369 0.0162662690478093 -0.0178902992616125 -0.00637001604946795 0.00552702127051067 0.113693857165926 0.059716354619924 0.10048002622766 0.0647240651708512 0.0725422368154509 0.0856444287003612
  37 1269.95465578538 ""  2.77147823341226 0 0 -0.0113761894953745 0.0613548247414961 -0.0243451673753518 0.0214617475971715 -0.0115011683468354 0.0733888028448623 -0.0271802877538292 -0.0401185755586611 -0.0227232251876266 -0.00927437035759893 0.00483685387463323 -0.0369331585522105 -0.0399166487599209 0.514790157393154 -0.204989967834159 -0.00374524398817511 0.00583290872537338 -0.0250410543815285 0.0986895773016437 -0.0476410836623682 0.059166312698267 -0.04655659123425 0.0912968838569517 0.0280469064621869 0.126856817268515 -0.0805620682105089 -0.0555875216834921 0.0877979133053414 -0.025059871064108 0.015191748995234 0.075960461698415 0.0597808647538224 0.0352859875558927 0.0257934063460103 -0.0266535462693694 0.0863104185901884 -0.0962617265431994 -0.0673796232910496 0.0363237736995203 0.00167518448170586 -0.00576171050089719 0.0047072419363017 0.00114617473522886 0.00209924765779562 0.00114140328287931 -0.0014710827780611 -0.00901357620401556 0.00118153199836963 0.00163016125762419 0.00503535849346675 -0.0039433088068472 0.0420546635246396 0.00720869609604693 0.0280252382175151 -0.0556637206646266 -0.0402048002260734 -0.0448066081736507 0.0241407386313149 -0.00213293269503456 0.00507513560432674 -0.0163734538945762 -0.00598883570267202 0.0113439234569211 -0.00622053404317122 -1.87818023486597e-05 -0.0106087224771139 0.00501131725930367 -0.00642221280500921 0.0209528617202185 0.00522133904919794 -0.0421430226252648 0.00972631450815225 0.389328656121189 0.195667235508206 0.0424241585343502 -0.40950126922699 -0.0778135301446434 -0.0771684544536995
  38 1300.42997280752 ""  16.6687735005332 0 0 -0.00251591130349533 -0.0021509155166116 0.00413820032561229 -0.00179059351800213 -0.00132734075166872 -0.00171594959449765 0.00297795412725642 -0.000373574440004887 -0.00206305656107468 0.000150001403639828 0.000103865087114799 -2.29374511503438e-05 0.00454400213701452 -0.0134629489183215 0.00687567744374124 0.000952205889330277 6.16665791108479e-05 0.000612738649744441 0.00355156354276618 0.0124147821407404 -0.00933427515139459 0.00163118185724264 0.00820804907651193 0.0143506204837 -0.0150778756135216 -0.00351209027551023 0.00540748546575847 -0.00698651200544215 0.00275957155920694 -0.000792065127614312 0.0013494997051699 4.88353480460169e-05 -0.000314892849990942 0.000860536328170921 0.000761289175014839 -0.000475300745170753 0.00145810225979881 0.000542579755456998 -0.000837995267016295 -0.0181530574769773 0.032628588032591 -0.00706501290697554 0.0315821883922377 -0.00881684043666994 0.0108900101182061 -0.0950755973172604 -0.0613588192856797 -0.0558902787221614 0.0242773723930301 0.024858868770455 0.0200011841969453 0.124097369214861 -0.0477527892125602 -0.045577222511266 -0.137084730666544 -0.038225333689176 -0.0360152559856733 0.614687016045504 0.26995450250638 0.465248982168519 -0.0628181805004138 -0.0196975793335153 0.0638483182941153 -0.0675550629404257 -0.0229586678220997 -0.105810907857103 0.0189052216013461 -0.0189306680114305 -0.094825372428139 0.0051822282522978 0.0066570357030991 0.00490371839096616 -0.0138198827967407 -0.00178903937966547 -0.00579925281329176 0.0312300682216779 0.00973434509392902 0.00991582132988772
  39 1316.92302945944 ""  1.66067471569002 0 0 -0.010132161731618 0.0244594692613353 -0.0764821548774896 0.0160351942517863 -0.0211212711764351 -0.0156816626849734 0.00296157841536101 -0.0049773067832716 0.044767037807699 -0.00806628480330239 0.0505311773384505 0.0538763313974209 0.0691988548547563 -0.171638182721386 -0.0310969750092464 0.322393415380521 0.264714692961684 -0.182758581779006 -0.392322743219966 -0.361901127309527 0.29378989579022 -0.00536205566531913 0.0238724621095429 -0.114850710265179 -0.00982543413869562 0.110084543556772 -0.0029635258378886 0.00563730255375156 -0.104199893903352 -0.0642492902156173 0.00604488390277156 -0.0827873142200145 -0.099912108194414 -0.19600608437713 -0.0596322529145693 -0.0375074092271674 0.178358032476111 -0.0190729685018896 -0.0103114080086562 -0.00517368208706397 -0.00193115817685569 -0.00361007667717777 5.15290373392422e-05 0.000911326143953767 0.00229646370870841 0.00275765860731511 -0.00543415225563733 -0.00286716064815913 -0.00217460701946268 0.00370991637526682 -0.00084137187490023 0.0772523519456665 0.0453084154242735 0.0563015443340596 0.00299654370618407 0.000884450766104151 0.0339034007548427 0.000305508479597797 -0.00951297755022084 0.0290855427659907 -0.00208036292864436 -0.00298972483812813 0.00370478794811337 -0.000187523861838931 0.00413044075571976 -0.0125679622156245 0.00150825019218429 -0.0109125610047835 0.0130912984286091 0.00581840928640204 -0.0100407867259093 0.0162235319633268 0.0636833651371504 0.0395901483083554 -0.0589506671379753 -0.158100805873001 -0.0795166849237194 -0.0665792988116987
  40 1354.36451475304 ""  10.6272102524655 0 0 -0.04270254249393 -0.0145713885788539 0.0335409195256092 -0.0397594803395291 -0.0528223948192785 0.0538430537477799 0.0193426789509048 0.01115505412502 0.0154148813258981 -0.0212729804440827 0.0260094951361462 -0.0219543476575058 0.601372102769911 0.0217368501447613 -0.245604145983344 0.26083022546344 0.265624425590063 -0.219097705723896 0.186545731603395 0.162589919237592 -0.128426675508314 0.0238539710156981 -0.0311579500519077 -0.0124959132986193 -0.0634701874542837 0.0332503022539281 0.0326415915180569 -0.0357860442054864 -0.0274391459818294 -0.034227587610476 0.142295444922638 0.0416364691363043 -0.000229032397170001 0.00871771627933764 -0.00754596074723565 0.0831879642162598 0.0471884462317033 -0.0663489495547686 -0.0112417048130133 0.00729168365959866 0.00893801693482829 0.0035910549870231 -0.00216819869434486 -0.00101612806838711 -0.00613087477171261 -0.0093538421562855 1.07393819413183e-05 0.0195299332481783 0.00422115978778613 -0.011203565681424 0.0048402090772285 -0.015765647915433 -0.0244215541584163 -0.0290571424527775 -0.0139348868088923 -0.00200090723412822 -0.0118343984765947 0.0545681633956236 0.037688676440781 -0.115405986187886 0.00587029464660556 0.0370692999702609 -0.0290695358587097 0.00667009848604771 -0.00641817672323721 -0.0076928082649072 -0.00600374827438747 0.032593046394448 -0.0394256884994368 -0.0252097376881161 -0.00977507399226264 -0.0402531790500221 0.00663147971242895 -0.0100026359634605 0.066896841154564 0.154238742026383 0.0818732239951481 0.0621442486299563
  41 1370.98464067486 ""  4.76617414519061 0 0 0.00404933116587665 0.00141304465106271 -0.00723329045299419 0.0104116409648297 0.0113759240602896 -0.00972032733858558 -0.00249918644298938 -0.000392454973033891 -0.0011524291497503 0.00434195098090953 -0.0037539442720022 0.00498179273717611 -0.0762338457468696 0.00444557937335711 0.0242219929949387 -0.0468114849199382 -0.0460966726528577 0.0340722716770001 -0.050718823981979 -0.0461359895727991 0.0394717822804178 -0.00223484321277823 0.000495036970966 -0.00122996303127132 0.00873305651548196 -0.00807390547547774 -0.00196673275592839 0.00518094070920411 -0.00217348967921158 -0.00146410632313197 -0.0292169810496116 -0.00881613243663606 -0.00148134313701312 -0.00856605004148974 -0.00227485152274584 -0.0165588983336741 -0.00994378573545896 0.011963250603674 0.00421484269743934 0.00514113442205158 0.0178366112491719 -0.00119478404320164 -0.00290784376472733 -0.000216258835899928 -0.0190326335351125 -0.040130697065986 -0.00237805704837084 0.0746643229685758 0.00744738040962953 -0.0744468280851459 0.0710953787157645 0.122531307018283 -0.0660980199264089 -0.0442869708787693 0.0180711383328473 0.0215607647985092 -0.0638901851310092 0.199440487587889 0.145512412554568 -0.420373341275872 0.0642229589937433 0.372366892277125 -0.248685732834408 0.110984930546049 0.0124144776400786 -0.303983056062866 -0.0696639587834243 0.239825624742936 -0.325552329440605 -0.00269838681194993 -0.00137833278434778 0.00662578746041107 0.0110345969297778 0.011447462459925 -0.0153383618094627 -0.0293534748762348 -0.0183215394924383 -0.0122106362354292
  42 1383.03056691115 ""  57.2196061615071 0 0 -0.00927566593010211 0.0134409281499572 -0.00321844260566298 0.0121586279313767 0.00951644282408649 -0.0118578501738727 0.00126877356334676 0.00245971303511851 0.00421334761148975 0.00674261594714623 -0.0043482550360952 0.00366036551113485 0.026517652114365 -0.0586143513804408 0.0135436387802501 -0.067337336088455 -0.0714466218297197 0.0545435672480889 -0.045782016366306 -0.0286186171401696 0.0278266927318512 0.00526095279333949 -0.0173716077539882 -0.011744652891492 0.00607765775138911 -0.0141186879839362 0.00804679073375222 0.00713293047009789 -0.0253619309445774 -0.0219790686373678 -0.0372863031885876 -0.00755437484390066 -0.000552459015230104 -0.0108526029821361 -0.00693345377725131 -0.0167576836759903 -0.0202987203985923 0.0113536708698289 0.00837718664733829 0.0210887419988195 0.0236826033038281 -0.0158972832724194 -0.001686521131855 0.00376230926485386 -0.0147672183809721 -0.06025967026495 -0.0271365200105421 0.0993855578951631 0.0448490971807008 0.0195642083877985 -0.0845488059355808 0.11154075495415 -0.00522010410983026 -0.0178488658625694 -0.0365735844306992 -0.011605033656441 0.023286379304807 0.253839462566204 0.157781551573681 -0.473632651011246 -0.196620024560813 -0.197100464137141 0.144080440625164 -0.167069440965066 -0.108578395988691 0.328052349869332 0.0740046441872484 -0.0591934170052652 0.265105700458463 -0.00632787165873921 -0.00629032244586369 -0.00247602912891494 0.0222204831235396 0.0081977888224393 0.0184549678820322 -0.00741269103305584 0.0193879940991348 0.0183544015899589
  43 1396.50552391858 ""  4.44851115412565 0 0 0.0862529264631235 -0.0591564987342638 -0.0197290300664264 -0.0558655721726912 -0.0341066328134692 0.0352285435661341 -0.00412294814281776 -0.0334444473873345 -0.024125919906021 -0.0295804777247434 0.0141007343112627 -0.00130048349772903 -0.470002007171643 0.188706764501393 0.0995988531057288 0.27916209324901 0.292482995466008 -0.209258913935007 0.127717602492508 0.0595728641946455 -0.0785922824271814 -0.0488606233637723 0.209060687148029 0.0824466505209213 -0.0811526427948015 0.128864335196011 -0.0559097723223835 -0.0727197757261041 0.155868891719394 0.143294911925742 0.155931723734064 0.00201972268712682 -0.0162466412445043 0.0580664386379983 0.0603830942872734 0.0341324130659734 0.11921629392444 -0.0302036470016329 -0.0476342728373888 0.0039296680228713 0.0015294378025496 -0.00939005900009676 0.00070558261515332 0.000928984993974222 -0.00264921326571351 -0.014475486058589 -0.00249765228111562 0.0206225459991305 0.00853360482333644 0.000257079591864443 -0.0112290457430317 0.00627053733925385 0.0113638392963295 -0.00216058776612009 0.0132073741350515 0.00506047410235894 0.027836637745869 0.0409815741831046 0.0343060035440923 -0.0963247669616606 -0.0287016812400993 -0.0173476986226571 0.0126587068205314 -0.0282676569906041 -0.0210142395770736 0.0465098069788266 0.0102016482637404 -0.00295971589485052 0.027331750490461 0.00264637596535781 0.025455682254304 0.0191861985333364 -0.143848027460532 -0.0565074383936104 -0.0507831959530412 0.0782723202182585 -0.0388329953411138 -0.0232773199347139
  44 1408.93566634099 ""  6.34157986010731 0 0 -0.0103462918758834 -0.120952202669349 0.0436301695717343 0.0445081290451104 0.0723164909871137 -0.0251886809517495 0.00754524631914916 0.0218884149933654 -0.0297164043932975 -0.018123622723732 -0.0206367055248897 0.0249396485680479 0.104748686197499 0.497622890643797 -0.268815398446129 -0.0632456480384331 -0.0147294444910276 -0.00631388218159496 -0.21806974490092 -0.29077126078435 0.232373823571364 0.00836923820508386 0.00192649581321661 0.126804335948089 -0.107104474148787 -0.0807807063363453 0.0478423905745501 -0.0494218052908934 0.0575423134537602 0.00177045412215565 0.0516555817355887 -0.00506821677459406 0.0369709533584306 0.0214534903143401 0.0622020004703474 -0.0718318963635685 0.0696309398447639 0.117774889543422 -0.0630235507999856 0.00733282559668177 0.00197674743321835 -0.00424784558844005 -0.000733607253281774 -0.00109491417877517 -0.000619680481210081 -0.00170214286035838 0.000630372647263516 -0.000200455164888339 -0.00123056194745605 0.00209413809658067 -0.00137655394306939 -0.0259474061663415 0.0363235542335563 0.0160105037957163 -0.0179747989065411 -0.0114251394626713 0.0455415723316717 0.000500143749725903 0.00256866291442069 0.00579708663455151 0.0182072449047765 -0.0176626962624479 0.00321914913861924 -0.00190406423673304 0.000227172275764908 0.0235458590072938 0.00104327588930533 -0.012028839482459 -0.00808653985888689 -0.0118866155719615 0.0144945762989974 -0.0187404174447859 -0.11898035873808 -0.0629435542585942 0.0228122174636869 0.17064366780237 0.0434223620086814 0.0322555393845136
  45 1431.00143879906 ""  2.62172113688992 0 0 -0.0172164787890035 0.0390427384995943 -0.00859569510632161 0.0187118548717874 0.00191239369501965 -0.00940029423368107 0.00477549885861587 -0.00549269842258546 0.0121979519663167 -0.107255703614926 -0.0461398142694147 0.0168772611063929 0.0310346442064512 -0.127364898732481 0.0407262424604435 -0.074286461825553 -0.0971793276699278 0.0742402157055796 -0.0237534903030936 0.00748988750486061 0.00776221458022353 0.000322130921734518 0.00756477682763889 -0.0885442629694654 0.0507354519382415 -0.00829843813899853 -0.00408744120493738 -0.0497278642955294 -0.0242518826035912 -0.0228952860966382 0.480658363595712 0.0167328251445197 0.0818730324584725 0.359987878350933 0.33573281072404 -0.0117336788385272 0.390195853751226 0.137639410389959 -0.266734077392306 -0.00791263800050513 0.000691442523218325 0.00598837776762751 -5.99207667759559e-05 0.000334698840451626 0.00044032652139974 0.00323876815758911 -0.000570570815083875 -0.0009233397901595 -0.000439961663126906 -0.000366556644021493 -0.000616279727087591 0.0453753310992776 -0.0365786555104607 -0.0124225317803469 0.0232397680453427 0.0183608532753857 -0.047708012184445 -0.00313473818468599 -0.00503167975658647 0.00406116652998135 -0.00969829064925013 0.00110964071012391 0.00279693168943385 0.00585652339981746 0.0037478197201146 -0.00704904357788747 -0.000831512687567675 0.00700875540010103 0.0112732592300657 0.00416912967890161 -0.00947891021856639 0.00344155984588912 0.0550370915938297 0.0240491503606983 0.00299648521797823 -0.0746884705664633 -0.00428059355555283 -0.00425077452219193
  46 1435.76806671096 ""  19.4922787756235 0 0 -0.0350615964520781 0.0392642763640966 0.00333065838276873 0.0262739896499608 0.00447833172193531 -0.00900008493700642 0.0658791002156111 -0.0956010552624633 -0.0203715299050976 0.00673941914991963 -0.00434207087510197 0.00430250621656012 0.154701283089095 -0.095420234852299 -0.0133349941539531 -0.121959934708179 -0.11790459936369 0.0414075478125425 -0.0785393033574359 0.0286500461775405 0.0207254036689832 -0.0361541215006403 0.437499940465882 0.10849325892644 -0.336234803702477 0.337452700240294 -0.0553755179936642 -0.286352921901958 0.234101822471421 0.219212487995395 -0.0168146313674221 -0.0241337578622745 -0.0184319618197873 -0.0199213356290048 -0.00159880280518158 -0.0438209801213684 -0.0496885486162237 0.00998910459163896 0.0218103603287719 0.0229630832220676 -0.00358491319534601 -0.0144245509172024 -0.00111854538030192 -0.000777505358514373 -0.00113620768128662 -0.00264783792145848 0.000487823610035529 -0.000405983029687596 0.00184791127493868 -0.00199287896036172 0.00576697849896398 -0.119171458212557 0.112413459032877 0.0490586308255079 -0.0758948201008153 -0.0603407880898655 0.136277139591128 -0.00349899284803823 -0.00157962998066382 0.00410799598855502 -0.0132037867762489 0.0351953569451444 -0.0138145923552379 -0.0147264141125608 -0.00985873613400771 -0.0390689955531928 0.000758126817901157 -0.00382116420665679 -0.00761577764055882 0.000897376705347887 -0.0134945562927593 -0.00715059062486215 0.0628360169475204 0.0165879902660402 0.0520861896845726 -0.0647673425138619 0.0323802831353905 0.0224232609222287
  47 1445.55877891829 ""  1.46336740706156 0 0 -0.00626793340760109 -0.00442219731077262 0.00858238360922057 0.00989341371885856 0.00266804440762718 0.000120637588369181 0.0170977547855185 -0.0255406361505163 -0.00673866453547764 0.00974165696247872 0.00298212768873803 0.00161830519354488 0.047501335088946 0.0319286686431693 -0.027849325469987 -0.0397332698348843 -0.0192094724280356 -0.0393684237213727 -0.0584042924447434 0.0185494318313929 0.0201311537683784 -0.0126182613646351 0.12459376933479 0.0053781859380563 -0.0765156720044642 0.0962854522966503 -0.0226161436254839 -0.102041050498779 0.0871372345065944 0.0743301451487438 -0.040990038278197 -0.0121931928268202 -0.0152462523464633 -0.0353979911797745 -0.0248692314249209 -0.014708758781119 -0.0408622533782361 -0.0083548597962422 0.0274199225334932 -0.0811242735527716 0.00707998946944333 0.0538362356572049 0.00176184218321481 0.00242768956012519 0.0045803740376263 0.0174605137427346 0.00276368811263062 -0.00572779928499508 -0.011886033690929 0.00345146064634213 -0.0159034449462378 0.425805382422424 -0.384694513921617 -0.153533580842654 0.323426186657673 0.236429292966879 -0.468665127653912 -0.033833987246738 -0.0257053745404416 0.0215859163344587 0.0474531381019725 -0.115100214174018 0.0459945495323817 0.0922499201315088 0.0583650899808931 0.107673239634675 -0.0136436438797971 0.0470757390313839 0.025470037485758 0.00192619228800933 -0.000606659690683199 -0.00528483893973537 -0.00966080760924919 -0.00837112214098137 -0.00636566685034508 0.00935859871487085 -0.000782989646389041 -0.00501178427227924
  48 1472.10911536386 ""  1.01766287183122 0 0 0.000802104680401609 -0.00681074721410124 0.00468204356038764 6.69803411147718e-05 0.00104239395403593 0.000190270882671628 0.000365808137669674 0.00145291214521079 -0.000999904404327421 0.00185079097500038 0.000439847213140456 0.000413768029287619 0.0113579553608718 0.0205799558482789 -0.0112077272419013 -0.000266682395301695 0.00496750223100337 -0.0120621342464482 -0.00792625643986541 0.00125516509555542 0.00306866215956136 5.72531205640741e-05 0.00158954180242188 0.00104580299550935 -0.002514387122256 -0.00567165712691161 0.00270839129195561 -0.00643876002210263 0.00316957280989603 -0.000946678391759047 -0.00664305874417322 -0.000118890049179781 -0.000338116471865325 -0.007946384970965 -0.00545517301072754 -0.00322809617408549 -0.00661041768096591 0.00223525426836316 0.00357717529128858 -0.0205154044213478 -9.82031049526614e-05 0.0100807378686692 -0.00401312570671328 0.00126097749994242 0.00275144601834835 0.0402950300858166 0.00252451054734406 -0.0117923111453831 0.0465958857524104 -0.00816576337345834 0.00556894538495266 0.0578265001591407 -0.0579283886516604 -0.0177376732844908 0.0396211035864884 0.0351408751828317 -0.0691843957208776 -0.0761031447310658 -0.0591097625132906 0.0406330829417425 -0.57081726018459 0.338984463138704 -0.00684429257218501 -0.277117908951393 -0.163187385110595 -0.437414914637422 0.0663425694276078 -0.0511086946677642 0.406496918760502 0.000770363906906738 0.00206496467623369 -0.0039819879919772 -0.0182728994621764 -0.0118063558658058 0.00528407409454412 0.031376734677053 0.0122447572678345 0.0108457553068815
  49 1495.94486650291 ""  2.1113081591107 0 0 -0.0050740169156379 -0.013917349813881 -0.00138160181782052 0.0442932674039707 -0.00891018122973943 0.0174745202344767 -0.0290003313245839 -0.00773221596458212 -0.00945856066765577 -0.0108051753610208 0.00851508031516043 -0.0112135434058755 0.0175626519554677 0.000712672911550419 -0.0195219226470966 -0.237877320772283 -0.0722156607182808 -0.373886097293714 -0.351910863154105 0.292212668805668 0.0421019645208087 0.0301562347019144 -0.265259555864303 0.0871427310981528 0.0885032821865434 0.280772517951342 -0.149256839164418 0.310073116943587 0.15080440496144 0.23603503076978 -0.144003758428824 0.0262858958177153 0.0206969242995141 0.118101806373913 -0.0198487977502908 0.246525443629684 0.187020058870702 -0.16519143589585 -0.0299113082582256 0.00275803242335539 0.00116698500497467 -0.0013215636246774 -0.00028420726932513 -0.000633886284485417 -0.000585115032851972 -0.000189346096213281 0.00092708877253093 0.00172863545905442 0.00104627169975088 0.00388423373395018 0.00234131346601845 -0.00830387550105476 0.0125194224724987 0.00476609063285579 -0.0162409397354403 -0.00837541903960169 0.0128029569991654 0.00362871953526446 0.00426144241099294 -0.00576848619233756 0.024252598227222 0.0157092598798638 -0.0158995852842905 -0.0469050011669701 -0.0238478175338302 0.00366915719331807 0.00975582039096278 -0.0557691936697495 -0.0204616170183535 -0.0020240207802004 0.00265230789258158 0.00124263189648454 -0.0132975934186215 -0.000553966319865673 -0.0207478832420269 0.0260558584521379 -0.00770891160528846 -0.00446689648754243
  50 1498.57533611928 ""  4.72280188295725 0 0 -0.000320026945695336 -0.00212196429181359 -0.00164530279984844 0.00144323305677794 -0.000444389526331456 0.000505391635686403 -0.00361508141081394 0.000639721072426829 -0.00251834999660285 -0.0010727097891909 0.00059927042690197 -0.0016408714936272 -0.00190550393607668 -0.00303677233545557 -0.00111197639453724 -0.00699982267968487 0.000420469479225675 -0.0198377928062721 -0.0186938382713814 0.0110162927634933 0.00306835204295288 0.00531639814554835 -0.0375561144941303 0.0357499835078934 -0.0076047344530134 0.0286099775397164 -0.0107579732770205 0.0544182029866508 0.00893573797940562 0.0214158625065446 -0.0144646231181442 0.00998703708420472 0.0102206303465848 0.00837128011372352 -0.00691935209988826 0.0286844851673255 0.0215682067393543 -0.00934666866752348 -0.00723226403630863 0.00679362901480148 -0.000186744175175829 -0.0077313825940784 0.00220131235927449 0.00402735374191529 0.0037829511353045 -0.0063871123918864 -0.022061831740143 -0.0130794580406494 -0.00725754975421468 -0.0434134433923947 -0.0266072994752082 -0.0426496192798074 0.0487848350062208 0.0223120461050295 -0.049291118137835 -0.0345647200765174 0.0633264015279926 0.0203029250463729 -0.0128082186266455 0.0424465159102229 -0.300618035097966 -0.166665942201569 0.179800427400448 0.503106342705277 0.253760439747379 -0.0550048244924104 -0.104141903146613 0.618359606221426 0.243708124887542 0.0028493754042847 0.00140225169927339 -0.00197992947844749 -0.0125930251795669 -0.0137572599485886 0.0261574713435632 -0.00463079516420211 0.0190113405858727 0.0122217197125614
  51 1506.99351447651 ""  9.40157778917046 0 0 -0.00937307512731005 0.0146081154443766 -0.0160972761065727 -0.00899944547169274 -0.0174611926724206 -0.0066982116518154 -0.00896697194841949 -0.00582622176380352 -0.0179621760601269 0.0108531964982044 -0.0358409510012403 -0.0120030275289519 0.00675914937150549 -0.0770610475392497 0.0115592077817285 0.111323613896328 0.0386638776550136 0.0730119331024086 0.0546266044045387 -0.0730561082667114 -0.00923433740216314 0.0268907764395421 -0.144286618535991 0.262244850322693 -0.143417500655162 0.163221671886149 -0.0334702086003057 0.286977291907995 0.0342196297136311 0.102581816710021 0.122172555456478 0.323272628687685 0.398505314055632 -0.251285610228453 -0.220934653972055 -0.0229593183994928 -0.0454638317494539 0.508877487107583 -0.181355968179203 -0.00278864490548439 -0.000160321469789383 0.00184338991679096 1.11943108523875e-05 1.51173275184366e-05 1.78805423496012e-05 0.000628450264104453 0.000984948665862902 0.000988902348957011 0.000154964150603692 0.0014818986688093 0.000262180255517372 0.0205357711830736 -0.0148844007179704 -0.00533204386701247 0.017758158357584 0.0112919662772632 -0.0193443279670783 -0.00304831213690993 -0.00101186474682686 -0.00204788884665319 0.00813474477323359 0.00422588314524895 -0.00508946683809074 -0.015643998498436 -0.00763085813523382 0.00281924435966765 0.00347385435057244 -0.0194524102270468 -0.00461342442651832 -0.000547318493492594 -0.0016610153439845 0.0047154096197393 0.0291703435745916 0.023119739465308 -0.0271652730008893 -0.00136119879917538 -0.0231045344322322 -0.0145442799366983
  52 1512.49912367913 ""  5.82015669766027 0 0 -0.015343524674631 -0.0214833056755869 0.0187075772683488 0.00162618838242275 -0.000946303331474363 0.00550093079209102 -0.0235320733464271 -0.0205979269325762 0.0244809192643532 0.0124033105328393 -0.0102430923088885 0.0205989644345766 0.0350962071693514 0.0617041293472541 -0.0355787169967708 0.0191803343302679 0.00808666336953115 0.0138632396351173 0.0366172282021019 -0.00873507601828681 -0.00421018534085764 -0.00153426858881471 -0.144669147134387 -0.439049160400871 0.458652199577498 0.247249945260053 -0.236634598618731 -0.0774488468851987 0.242912357373965 0.260437922124997 0.18452489823082 -0.0640524462636619 -0.0545332189651355 -0.134105907295489 0.0499106271953581 -0.331372862255093 -0.231157851912736 0.187877890581266 0.0474710160003955 0.00381476718976605 0.00274286700280012 -0.000891625186125176 6.50420375417977e-05 -0.000211873758247615 -0.000369725563190353 -0.000875548117634618 -0.00247920118064293 -0.000277797696734975 0.000202492068642998 -0.000674720165635447 -0.00014029810745688 -0.020677571211568 0.0102303680954083 -0.000222983439684243 -0.0396814674759769 -0.020659779519762 0.0147642967238519 0.0121641023800458 0.00466012007584717 -0.000310652102863139 -0.00605277274338927 -0.00245125502294234 0.00369259002429605 0.00786803757534356 0.0038414756876441 -0.0025520988553708 -0.00172839134567209 0.0108165232511133 0.00248683665865062 0.0015272817513929 0.00393907496315725 -0.00564672505675836 -0.0317203799199981 -0.0223146072101197 0.0216465185119433 0.0261820271654328 0.0234025120728879 0.0150170590539327
  53 1516.32177514232 ""  8.60160713544167 0 0 -0.0265149141819929 -0.000759645123134686 -0.00142678247078508 -0.0354101632382075 0.03714843556415 -0.0349565650347736 -0.0129909354805473 -0.0164110991294848 -0.0146489556050686 -0.0130301302560709 0.0177590677495288 -0.00241270170108554 0.0660027072490574 -0.0301200639358408 -0.0276701882446227 0.183522404107588 0.0329209191034665 0.42085473206963 0.304024340280549 -0.369010220748251 0.002977776875164 0.0316477525527097 -0.200591242569999 0.155339485269389 -0.0242072782963393 0.269694211988248 -0.115414845128588 0.27253878145254 0.134552370472961 0.212508485475979 -0.103846141919116 -0.111925007825092 -0.15060958169957 0.166624876602205 0.0953236530611996 0.113787172205696 0.110813061083426 -0.271780960053552 0.0492313008284809 -0.00326140031975419 0.00119483684001038 0.00352383204771593 -9.52450516566587e-05 -9.60714897360261e-05 -8.13265211919116e-05 0.00137492495483716 0.000399442689573297 0.000367495707235747 0.000304246915766716 0.00144517321565439 0.000314478835865033 0.0229594260258746 -0.0233208761626105 -0.0111698237565307 0.0116708958841226 0.00996226136623245 -0.0280486288210734 -0.000668078007191011 -0.00118831427758917 0.000161609272876392 0.00373818726348139 0.00533544675277306 -0.00400346324192937 -0.015624690042976 -0.00741818982553084 -0.000548318005477399 0.00356363966566253 -0.0183069326483952 -0.00135534287289617 0.000660795584453608 -0.00083979379087803 -0.00244645273747597 0.0179917798522594 0.00924496316830406 0.00321767546407368 0.00757760214372305 0.00430572709662536 0.00230723425010717
  54 1522.62954382498 ""  2.31489742560205 0 0 -0.0009044516327797 -0.0150129899727214 0.0183415325320018 -0.00665656560451141 0.0138034711400703 -0.0310429524956566 0.00698128014779131 -0.0110666059132123 0.0225051737848609 -0.000583059171486643 -0.00198920238018565 -0.0378861527005328 -0.00274696400414094 0.0338662467394397 -0.00117077288578729 0.0567603922871174 0.00351972927904931 0.124312711741957 0.0360460192230605 -0.122289216341724 0.00805954169619597 -0.0279236223790667 0.128077299403722 -0.365055609923206 0.235565683059019 -0.0117195268546391 -0.0579936656019961 -0.294620163795777 0.0764897569112867 0.0226991806891324 -0.271990970480456 0.2666681347954 0.288713317843798 0.0158086475856723 -0.23847145556486 0.476362701678769 0.264842432168754 -0.0100805096659905 -0.138431169610969 0.0011497529700196 0.00102378319844689 -0.000807134699296806 3.62579686606323e-06 -6.69364339759292e-05 -0.000179641008393275 -0.000344891483215153 -0.000913426738503671 7.67879313750443e-05 4.30804412149807e-05 -0.000186876993624363 0.000101555836972712 -0.00597466019506694 0.00517164061677555 0.00136035954690829 -0.0153384835840164 -0.00805635758359872 0.00768005051768356 0.00456185054149545 0.00186297916676969 -0.000703397324347034 -0.00098600970162666 -5.04277043600106e-07 0.000595872800863378 0.00164591052650351 0.000731276908336761 -0.00105622088515982 -0.000428162257780098 0.00231365334365774 -0.00032403503146602 0.00281728634099943 0.00306242215981305 -0.00521481190238767 -0.0341260866956217 -0.0277347342182786 0.0339629950521421 0.00345119704631039 0.0289294740660819 0.0181548144228626
  55 1653.27599255135 ""  37.8671277877235 0 0 -0.001350949683361 0.00702317461553519 0.0179957696089778 0.000414964819430575 0.00367767895096565 -0.00495024485823197 0.00279378935704915 -0.00620666142058903 -2.87245860466979e-05 0.000739931544985299 -0.00219785984815395 -0.000265339613882113 0.0465864935398516 0.0106980393194304 0.00463298230658962 -0.0242304868914802 -0.0163060920593866 0.0255299037134834 0.00548636816345794 0.00147629197774364 -0.00593912866789507 -0.00649100428260584 0.0385282667245173 -0.0373881607908234 0.0196846220552103 -0.00165625635250248 -0.00762437141987691 -0.0515490436326387 0.0144597907419986 0.0129392535463131 -0.0122348482531149 -0.001752944046109 0.000425808375833814 0.0115282628191984 0.003181357811983 0.00597503300563389 0.00305796347242828 -0.0052111778153309 -0.000523266946024611 0.00244338528591441 -0.000301971078041784 -0.000855083029811324 -0.00022454957132568 0.000156909100406321 0.000844901115221443 0.000219702998237395 0.000393681670913939 -0.000985855171764884 0.000374701346581109 -0.00131170593532297 -0.00230748106821936 -0.01116597496622 0.011988572459373 0.00417306965067428 -0.002622501968221 -0.00551361180857132 0.0140714808022247 -0.00346064203601379 -0.00243290073713912 0.00218921890217872 -0.0215271209180715 -0.0122008197474428 0.00593246041726697 0.0168766056018951 0.00612162410672009 0.00363573653787626 -0.00273077764630156 0.0237556844052203 0.021011128852709 -0.058396517897379 2.89761063673831e-05 0.0414043608624557 0.28736728635014 0.31721935194895 -0.517067337403095 0.493268998742323 -0.398063802124565 -0.223104635921902
  56 2684.70786030688 ""  239.059060853341 0 0 0.000141826777807539 -0.0004239102140178 -0.000600703698685963 6.41561057878876e-05 -9.55162751811717e-05 -4.77053416922677e-05 2.60460415917827e-05 1.64511358611626e-05 7.41063640721953e-05 3.36186016329832e-05 -0.00010914411217936 3.49441147263485e-05 -0.0029717235057375 -0.000322518602785294 0.00131443422217176 -0.00186425861141568 0.001708002391514 0.000387498111174357 0.000114900537510705 0.000274920988028247 7.32093671970017e-05 0.000450316808151492 -0.00025760364256232 -0.000178581636543597 0.000359526609711529 0.000201394635876928 -0.00019354510096781 0.000234114209619624 0.000235731278531494 -0.000100403422281977 -0.000234963652830629 0.000411028048508194 -0.000240162268938858 0.000175228639189959 0.000111278343407317 1.21742525088135e-06 -5.02622658683203e-05 8.52927172980686e-05 -5.12315158818844e-05 0.00255581468195438 0.000554003908289648 0.00211671909885194 0.00103114727840092 0.00237024472800945 0.00620311160595249 -0.0362222617131765 0.0655266668001061 -0.0019815913506719 0.000364468461685173 -0.00173332452555016 -0.00316538846836052 -0.000957800971080274 0.00901644295852577 -0.0110319983796821 -0.0020661951780017 0.0177109555196518 0.00249908804956637 0.429633705511801 -0.856491987040872 -0.057609263007573 0.0126670532225722 0.0245311768244623 0.0239977004847113 -0.0120290086063232 0.0207585810147728 -0.000120541306997978 -0.0174077666685456 -0.00413218313403495 -0.00155289223002155 -0.00186854986936953 -0.00026207910229212 -0.00066154533616483 -0.00449087325250453 -0.00776881905101902 -0.00465582864605966 0.00139317204872363 0.00106779601758258 0.000708005036092164
  57 2955.1556051595 ""  70.2712003086756 0 0 -0.00013318630307222 -5.69922851774732e-05 -0.000447160430111644 -5.39505984772402e-05 -2.20997862105647e-05 -0.000143330940615787 -5.64203124262555e-06 1.93513899127511e-05 -9.94763930247904e-05 -1.01045507261214e-05 2.68462848380949e-06 -3.4760467907223e-05 -0.000159428401612908 0.000624407398680512 0.00232754400534439 0.00050480486791454 -0.000734244763543278 -0.000232824964152301 0.00110311575530877 0.00103406043375695 0.00225510077610401 0.000108822054727518 -0.000133157061188021 -0.000205534545682827 0.000511694311624837 0.000452554093157297 0.000849165513824347 -0.000195178240658449 -0.000525533178445645 0.000587139678263396 0.000114747515569624 6.81035100289433e-05 -2.58462834779292e-07 -5.63847833487309e-05 6.6472908418349e-05 6.22293447481707e-05 -4.44522975792874e-05 5.15592432528348e-06 7.41940270399117e-05 0.000815196433809215 0.000408149703874908 0.00133871537559586 -0.000476406207883002 -0.000547862628884008 0.00054364477319454 0.000297773211789905 0.00391966425997491 -0.00116231548607422 0.0155285218735393 0.0149878759800762 0.0589516872690368 -0.00168244566215937 0.00170176010111435 -0.00175057484269429 -0.000186106761799701 -0.00120924413839646 -0.000303336514634382 0.0102805033908693 -0.0285319374127571 0.00162998335514416 -0.25399979741329 -0.473319467534583 -0.736130496564179 -0.125813566981867 0.244706561257713 0.0238674424719824 0.188766087783108 0.0405343667274886 0.00823083934316488 -8.24231652682884e-05 -0.000457716513782896 -0.000344064550399419 -0.00108700410480608 -0.00184043314345924 0.00205686344795677 -0.00519097215537684 0.00284597150342372 -0.00256374910003883
  58 2999.796048155 ""  29.7857041498605 0 0 0.0264829801183479 0.0287421105512858 0.0680642898323559 0.00391389588925535 -0.0109165366187084 -0.00897873456953501 -0.00367002220031856 0.000133581049884604 -0.00712446428980998 -0.00163333814856945 0.000349318911532869 -0.000590005190135729 -0.331570677277429 -0.345200871641367 -0.807130795461752 -0.0787350346015123 0.100480002064527 0.035726131547606 0.0365230060584199 0.033289932071285 0.0785273752637394 0.0320935111708276 0.0103819241311845 -0.00301642716525851 0.0204024870092964 0.0223522510317477 0.0598974956400976 -0.0112865631145491 -0.030690964328977 0.0307446974160075 -0.00158689302769682 0.00259176538287701 -0.00384894975792633 0.0128429264588659 -0.0166420056094918 -0.00863935064269688 0.00470322683430004 0.00497605827566898 0.0175955480456842 -0.00046813587912512 -0.000254860172901766 -0.00014917729615029 6.32900485476133e-05 5.18600465406598e-05 5.35347035747685e-05 -0.000159354497363259 -2.70830413564812e-05 -2.42545079907274e-06 0.000232664175331421 0.000184476704021845 0.000157481817452639 4.05667199315217e-05 0.00127082540088658 -0.00169296482318986 0.000538362672618582 -0.0014096306262857 4.90917514017045e-05 0.000324272793428956 -0.000197274472823391 -0.000185999317070532 -0.000917195013944282 -0.00153328012737603 -0.0021692715382161 0.000275304392596846 -0.000430489261045084 5.89119486482327e-05 -0.00176802886388986 -0.000144335052742615 0.000246295498944465 0.00131002152209554 0.000142471649601487 -0.00101720271752289 0.000262370876633976 0.0077452003679307 -0.000352149093756935 0.00456893592093134 -0.00647706027276151 0.00573737810497003
  59 3019.28740720374 ""  24.1270350193917 0 0 0.00155783944310673 0.00320318087373273 0.00743628398537979 -0.0515075747696903 0.047010864764875 -0.00416240319319019 -0.000551865511526927 0.00183979313135029 -0.00134642950211346 0.00377010518279023 -0.00808087284837228 0.000413105392050248 -0.0314369196144126 -0.0329108944791978 -0.0816202093302913 0.51080286173462 -0.693007875136605 -0.24106098093623 0.106291956416339 0.132680220301979 0.28922796864119 0.0208924695982097 0.00456359668207364 -0.000580223962413771 -0.00395209091996917 -0.00424927755249397 -0.0118617562257059 -0.00795690597083735 -0.0266653476960162 0.0275115918676684 -0.00296533158978821 0.0399249874442366 -0.0382072861550539 -0.0458112253605496 0.0573062817603426 0.0299894583938841 0.00190937893539923 -0.0016108846252252 0.00518253423396276 -0.000212804225390353 -0.000587300182633584 0.000628580185885974 1.02226019391364e-05 -6.90636114844977e-06 1.20038457943336e-05 -9.38795337042039e-05 0.000133758289174918 1.61815688812382e-05 8.25190265364383e-05 -0.000210652756706362 -0.000142771388077043 0.000994354458854623 0.00678193425104658 -0.00754124033238869 -7.29087350429896e-05 -0.000772747613863126 0.000365323147408296 0.000906863006990455 -0.00174540250468528 -0.000239490535117664 0.000550142298181636 0.00105094238689574 0.0016577675313184 -0.000900798928355746 0.00153003386811282 4.1029228184719e-05 -0.000519288552466713 -0.000150253904787188 4.19361074152784e-05 0.000201677321104115 6.10189477699388e-05 -0.000222021129877209 0.00455572550305915 0.00292573983720764 -0.00367506431856638 0.002840306274969 -0.0020593827552281 -0.000182748491251123
  60 3036.43769621664 ""  22.2551298629344 0 0 -0.000425085818767925 0.000364882500705296 -0.000858154658866981 0.000700051926317742 0.00541083158945234 0.00627818680683443 0.00287076547168473 -0.00504221361147937 0.000412494043059074 -0.0451627878697661 -0.0191561874449585 -0.0143541279453419 0.00288676385865913 0.00177066064031712 0.00957032023824391 0.0249317138172397 -0.0358693870768378 -0.0105708243117753 -0.0303207153172327 -0.0284905112439669 -0.0686993972189014 -0.062350660189527 -0.0123891419285878 0.000895682369257723 0.0154406154630436 0.0173247613218551 0.047237781285379 0.0148106348867107 0.0540108710045962 -0.0541495768701396 -0.00671329949322298 0.327941013446284 -0.28645911022396 0.262398963256045 -0.33811311751074 -0.172781923527405 0.278846303155716 0.234705650087396 0.634742208814351 2.13212157837029e-05 0.000153233853628844 3.40285884146059e-05 -2.67126148233817e-05 -1.11974767692092e-05 -1.64204583752068e-06 1.71121783373248e-05 -9.66556963942627e-06 -2.1043942061939e-05 -9.4864009538464e-05 -0.00024891603718519 -4.85887739514146e-05 0.00013954392057906 0.000216699548033359 -5.62459394953985e-05 0.000461352953114543 -0.00122619493800101 4.85914678814747e-05 -4.32563469223955e-05 6.67473558216697e-05 3.84512939641054e-05 0.000278772298371829 0.000447514528375864 0.000760384124513364 -0.00125405676880258 0.00222937470277069 6.77863261709735e-05 0.00200000791864445 0.000284109279775105 -0.000167993042989438 -1.4611837380819e-05 -0.000207665179108598 0.000184596039465586 0.000502273677805545 0.000901875546650637 -0.000632620244993341 -0.000426185771622853 -0.000137704678514223 -0.000493111657589987
  61 3044.38706992098 ""  7.8574204256883 0 0 -0.000466244122494096 0.000810151070875243 0.00167183164699153 -0.00225526338773269 0.00189201102287449 -0.00131869744509753 0.00987376224176295 -0.0504146210337926 0.00114460911641595 0.00471193639250295 0.00364432038043763 0.00323461837564833 -0.00324409508462642 -0.00685045755974021 -0.013850960680062 0.0207073406910853 -0.0286047781128581 -0.00854207120186743 0.0082593807501169 0.00859287481648366 0.0222002348109163 -0.386869300709609 -0.0806335298992959 0.0102991521128108 0.149552015250096 0.173675577979611 0.472816274910832 0.126414007147015 0.499496278892522 -0.495978994870958 -2.87269058970571e-05 -0.0352580796532184 0.0317010323942288 -0.0188711629492343 0.0254680463042866 0.012366395521684 -0.0373506073521297 -0.0309333581687394 -0.0839746746375835 -0.000966025789676564 0.000912855597730883 0.000191351394667243 3.78717937795032e-05 1.15375473046808e-05 2.19049427207722e-05 -9.58196838567103e-05 0.000190330162696482 7.46798564594319e-05 4.03549500235185e-05 0.00225090305058406 0.000548896984953286 0.000434421277433626 0.00338586310530615 -0.00348746234452782 0.00790416128432203 -0.0155262144773526 0.000137911051887926 0.000300686697494747 -0.000941802346557176 -0.00023556148053293 -0.00251440071292962 -0.00433602942884844 -0.00723011351338233 0.0123043991577154 -0.0217237642111332 -0.000516957276005866 -0.0101827710385081 -0.00112070469535106 0.000864318547219855 -4.46549473803182e-05 -2.0003887818049e-05 -3.05532804184579e-05 0.00118721638661346 0.00102708308084188 -0.00132943489194706 0.00291465621281255 -0.000846958440481663 -0.00121284867013311
  62 3050.52008360077 ""  38.4494492739889 0 0 -0.000119301742323251 -8.32851749547783e-05 -0.00024657458590016 -2.41111011626958e-05 3.18518266372818e-05 -6.06446803032218e-07 -0.000322706312856868 0.00141195703573791 0.000197718789074481 -0.000266151771059366 -0.000257079306150639 -0.000207162321679103 0.000572623262040788 0.00079554491573088 0.00196064570498235 0.000452981586514427 -0.000713117554535523 -0.000252719111063312 0.000160059329521276 0.000215699896131636 0.000418804481091195 0.0121350632637492 0.00229964065808546 -0.000242591396022294 -0.00487213033743089 -0.00562055459998942 -0.0153928871150524 -0.00323024655577504 -0.0131372522831486 0.0132260523799266 3.84941018979023e-05 0.00234227146881996 -0.00208937151255758 0.00087201392714605 -0.00114596721918343 -0.000583168930249312 0.00228655599443802 0.00188183182265971 0.00513011886049373 0.000890751491065851 -0.000716069845342673 0.000182610103585369 -0.000214323106133412 -0.000751139720699557 -0.000101667465009814 -0.000935021496391921 0.00353934553603853 0.00115569458099044 0.00456445787962397 0.0758902855230209 0.0190162010605767 0.000155212314833763 -0.00350166927845875 0.00214023169398399 -0.00454177409542623 0.0132084031235872 -0.00144567919317691 0.0112447989827807 -0.0205556502385871 -0.00359061227169642 -0.0845823033231131 -0.147112903694064 -0.245443707273256 0.406687454943107 -0.719502621802069 -0.0202946660907178 -0.3762712804404 -0.0467659593661775 0.0305552687420443 7.74945687138152e-05 -6.89078979708103e-05 -0.000280675343870964 -0.00128976387933671 -0.00119815068440167 0.000863754672843122 -0.00259511068859913 0.00102160603387281 0.00125183621616312
  63 3068.54206075622 ""  8.58730316423367 0 0 0.00327401716264164 0.00426838275269378 0.00938281109820946 0.0110515218440557 0.0404736824529695 0.0635954062312418 -0.00334709378946603 -0.00161747367487366 -0.00410642133437698 0.00889067521954007 -0.0115502094832317 -0.0307214601231244 -0.0417995492434539 -0.0414204819395942 -0.102377935709245 0.155466377966214 -0.199765111571791 -0.0575054072402791 -0.290218757495355 -0.289564502962121 -0.704994509063989 0.0269633443862518 0.00532998846669153 -0.00155221120194258 0.015227505212756 0.0146222724499978 0.0446065847720679 -0.00325376283996522 -0.00661021564663152 0.00433300654848094 0.00311826644645934 -0.139033182205775 0.106421998937688 -0.178693236231329 0.224728277989165 0.104540890120091 0.0700207991505122 0.0552833389033157 0.154343796472728 0.00147455692569737 0.00140293319409843 -0.00270222879459092 -6.37911610788063e-06 -1.02967941889543e-05 -3.2113423329403e-06 -0.000189694502719496 0.000104019376227949 -8.3690583809882e-05 0.000321801749501846 2.0641742159538e-05 0.000162676916187828 -0.00676464327531853 -0.025968241954347 0.032042195322303 -0.00655429402849226 0.0121191153896656 -0.000629109989089371 0.000804097869842759 -0.00111784303594213 -4.68320005523795e-05 -0.000656903704392627 -0.00129703666679955 -0.00192922393232991 -0.00070363130769268 0.00130140513103143 0.000105406618939317 -0.00201908565458655 -0.00025493887934837 -4.81322416624043e-05 6.01766257931166e-05 -0.000217114279534346 2.91758695825077e-05 0.00203149593642341 0.0019590976743022 -0.000782399561051294 0.000588614689069606 -0.0012714233356794 0.000102453840839041
  64 3094.3734972891 ""  26.0243772183813 0 0 -9.85225749115395e-05 -5.96245765515288e-05 -0.000169624178443399 4.99137382367039e-05 8.20666823373886e-05 0.000156914717386576 0.000684037304432297 0.000436794150754563 -0.00111065315876468 -0.000276501028966996 0.00066584960978227 0.000761128133080597 0.000825482701276275 0.00081326081209425 0.00182444099514791 0.000341599141581388 -0.00036086949124563 -0.000108140872302701 -0.000703950155080861 -0.000766500159374118 -0.00157083343517624 -0.00884513941772253 -0.0015032595622378 -8.41941742610386e-05 0.00237856739347894 0.00290977118557537 0.00704467820500278 -0.00165773995283636 -0.00663326215540664 0.00632345485321502 -2.07599454420901e-05 0.000965994090666593 -0.000467334871429918 0.00568398348891364 -0.00702243703913205 -0.00338684088846987 -0.00244854728757272 -0.00185859670078285 -0.00523076014038467 -0.000511367153445782 0.00087478634627073 8.99196451674936e-05 -0.000423551173565987 4.31716760151983e-05 -0.000129215168268791 0.00243425357024087 -0.00198619867061099 -7.49348719610729e-05 0.0854191442799651 -0.0140019764374084 -0.00236797531806134 -0.00109667855487857 -0.00269170777287574 0.00254372411485394 0.00127894204867683 -0.00524054202730681 0.00127350753095443 -0.0106985242490255 0.0192601026366416 0.000613792071044866 0.000578470138380801 -0.0285592124365799 -0.041061801203736 -0.179182099244718 0.358539421925555 0.0123912553023406 -0.842537126158609 -0.160234121226296 0.0550140202846809 -2.88746887082401e-05 -0.000142985548823796 -1.51354221182103e-05 -0.000283639521446892 0.00103721923707878 0.000108867703168521 -0.00072986488534682 -0.000797409681879406 -0.000637080837096022
  65 3098.33827569166 ""  23.0109989029574 0 0 0.00114428908680693 0.00168291944138178 0.00229914519570566 0.00396834421207412 0.0176020414785959 0.026817531951046 0.00849349015330721 0.00817856246827676 -0.020454873758527 -0.00296589924519333 0.01183670453475 0.0763180331841998 -0.0119705261191897 -0.0101271254356371 -0.0321966416548993 0.0742881074500724 -0.0940419540900871 -0.0297194654535789 -0.120124291181992 -0.119576905456566 -0.282825866608349 -0.110538329704909 -0.0177187408754532 -0.00220219744236678 0.0418058459832172 0.0489134376362601 0.120203761217177 -0.0304712300295229 -0.130020706885102 0.124147587293957 0.00113609696774137 0.354488288957759 -0.281049827468644 0.256250660045266 -0.31476271810909 -0.141562320005592 -0.226397563391533 -0.184468540744639 -0.48663842238022 0.000687154566801097 0.000822550546879777 -0.00136341351676756 -1.90008693452894e-05 -1.85478927497552e-05 -1.18934208087668e-05 -8.13547938196104e-05 7.52285004110778e-05 -5.23142547121506e-05 -0.0011485993048483 0.000334892029709946 0.000124507839965161 -0.00352585950803469 -0.0138158973834916 0.0170621785292314 -0.0032858025274734 0.0054237045577894 -0.00052073855034486 0.000478455219905205 -0.00071507248043973 2.15942062366297e-05 -0.000354589924735896 -0.000205212521055664 -0.000366462879546544 0.00302656668475888 -0.00601321717309036 -0.000204967496826959 0.0111948289529316 0.00218264642487895 -0.000790281738793093 -9.2946182948186e-05 -0.000194041770747594 -3.25369056280943e-05 0.000751134008989355 0.000997980897192443 0.000143985055072424 -0.000898824279871934 -0.000167798951884318 0.000672900571881507
  66 3103.55137444718 ""  29.4040300548088 0 0 0.00157167909126609 0.00163910786781218 0.00533462753351884 0.00251089124011849 0.00162783637606938 0.00500548479435512 -0.0227688871947447 -0.021749539722645 0.0697548922548663 0.0112270742366496 -0.0298198108376817 0.0252706813049346 -0.0207442496815124 -0.0237367335910673 -0.0550125899786574 -0.00594074986973689 0.00666007526812016 0.00240729461387391 -0.0265721901631014 -0.0246018968078017 -0.0636873931032388 0.329549599839319 0.0567739458993289 0.00847985149892389 -0.157115269548936 -0.191548858292903 -0.462257143370803 0.0946721562204174 0.396543247416069 -0.379544857576168 0.00407278483523158 0.296464739100072 -0.253402427003673 -0.0882858276117646 0.10804467438799 0.0632045782857401 -0.0498389927081849 -0.0502438076296089 -0.111179072225108 0.00220743383475889 -0.00120971076484009 -0.00163284412691493 -6.5633053973991e-05 -6.32614936658455e-06 -2.79665924953635e-05 -7.83387881187173e-06 -0.000174041883349858 -6.89062914910396e-05 0.00122477787089576 -0.000402658359923812 2.05805479656004e-05 -0.00478947160431917 -0.0164939027327439 0.0198393168263675 -0.0166122610664059 0.0324088114969682 0.000899769458509818 -0.000260811033687106 0.00104780099631759 0.000138238138015309 -0.000100174405944171 -0.00078393567767499 -0.000963643070220509 -0.00388370204590914 0.00771980057313421 0.000250265029845969 -0.010484025985237 -0.00191553995675026 0.000518418359267298 0.0001201663154921 8.13463731130438e-05 -0.000206925340960606 0.000368317378037817 0.000940166658856461 -0.000619268853359177 0.00337932270646671 -0.00190947463425822 -0.000306163199618242
  67 3107.66367320197 ""  20.6909490412605 0 0 -0.00105543121032088 -0.00142805777858924 -0.0043634046054795 0.00353389109792674 -0.0111557204197067 -0.00901824555256263 -0.00306860548853258 0.00368390449579258 -0.0361252273389046 0.027029932649624 -0.0733709720536068 0.00790708543234418 0.0167498168882116 0.0188848209921689 0.0432083153955919 -0.0745826046030192 0.0951071216371942 0.0326783615020069 0.0338856292500151 0.0317243788453322 0.0796378734350154 -0.0165225043801469 -0.00159642415004566 -0.00749767187396059 0.0946251471452262 0.117713251303122 0.290817192791688 -0.0415897983667914 -0.159083760762943 0.149943533998157 0.00780569068932991 0.432450486353247 -0.38157189097519 -0.36183515445784 0.440071900723034 0.23056945376174 0.0307790518876916 0.00433517438714032 0.0557849593858649 -0.00182424435625908 0.00100521100640803 0.00153405510461775 1.73637935992195e-05 2.0751104381663e-06 6.09960075874716e-07 0.000114508840636481 4.84072889246132e-05 3.14860876387995e-05 6.33645899960654e-05 2.36140217504234e-05 -6.20820559442846e-05 0.00406649943991314 0.0146138580914949 -0.0177282319457308 0.0146800312519674 -0.0274918593708025 -0.000567797010246175 -0.000486566828905275 0.000311418314421192 4.21807195565234e-05 0.0002027050127345 0.00037568570106905 0.000514412685271968 0.000236406505299303 -0.000441048775346116 7.94911111319708e-06 -0.00134876086556586 -0.00033200096212273 0.00019088899383609 3.53543574648338e-05 2.81117831250621e-05 1.89422652858674e-05 -0.00109329455178369 -0.000914697525397058 0.000779649317173931 -0.00155005412912771 0.000606612224506214 0.000338116785122077
  68 3126.10523061581 ""  17.7194595470258 0 0 -0.00262454928585991 -0.00254157366886533 -0.00463616816071686 -0.000937358483632526 0.000936965614997696 -1.21598015997414e-05 -0.0754807747542094 -0.0288613370066073 -0.0292070315307855 -0.00613925218198949 0.0132260168176966 0.0020514393644192 0.0204021869167304 0.0252813036559534 0.0515289394846867 0.00846933303729356 -0.00952768652526685 -0.00376182264758293 0.00153927928475344 0.0003643440089402 0.00573169847613361 0.781536300723377 0.141784008794674 -0.0229338399618471 0.12358260315351 0.162683465566504 0.430728752920543 -0.00222535093815115 0.0483559248353193 -0.0601030448568598 -0.000713759159614702 -0.0544203595793728 0.0488819079526586 0.0848413337647828 -0.104599188132582 -0.0526522133039945 -0.00937356782329146 -0.0033980498366521 -0.0185030664137621 -0.00334040766360647 0.00252429731270269 0.00275581407835018 1.7886459273399e-05 -1.94857308136828e-05 -2.48386887554284e-05 0.000149446769237589 0.000203823905029246 5.23173350064958e-05 0.000184886842776745 1.77898732822201e-05 -5.86486488381464e-05 0.00669697981507831 0.0257937700498136 -0.0305331365965427 0.0306426917204876 -0.0559552873978998 -0.000766996267942627 -0.000482331491610953 -0.000409710374854701 -2.18599733761358e-05 0.000180482263614153 0.00021643298270111 0.000257050009507653 0.000113720886193751 -0.000136314567487806 0.000122219297264646 -0.00264855370597482 -0.000570370158683367 0.000281621905163367 0.000569795181428786 -0.000238505873042127 -9.68956056906666e-05 -0.000754487762527657 0.00105473952138472 0.000217377003204551 3.18466964477048e-05 -0.000316106835953978 -0.000786869306213258
  69 3152.22253134919 ""  11.8397022513513 0 0 -0.000412164335036554 -0.000607720404196081 -0.00139142060454306 -0.000818713313687015 -0.00189524132645096 -0.00368822565447281 -0.00454337260722051 -0.00203208464438194 -0.00636304498846498 -0.000157950764030264 -0.00035445218178346 -0.000921537461603445 0.00232622188626009 0.0040718765432632 0.0102848312858137 -0.0057401687155422 0.00715790777204419 0.00193051633066006 0.0186194601977395 0.0177995260704573 0.0425668997777977 0.0391805453487396 0.00777815894654799 -0.00136542981076687 0.0221894888460115 0.0278380088385707 0.0700762860020961 -0.00339812861389435 -0.00982808476694822 0.0079335062878769 -0.00014579733573625 -0.00214271896644279 0.00162212651310907 -0.00237215786953705 0.00251368780529042 0.00125296606271612 0.00450099772009539 0.00350125005212857 0.00895720739404255 0.0406424561247351 -0.0179604464240003 -0.042979694378231 -0.000548521828537336 0.000164212128083012 0.000479411824709265 -0.00191955003741468 -0.001482290650173 -0.00081508665453242 0.000145777438467619 -0.000905375088016516 0.000203158672936207 -0.110122667042033 -0.410409307712699 0.493994512905578 -0.340890907114238 0.627488358793533 0.0090202621326824 0.00143488154976188 0.00403492849124634 0.000898548972286129 0.000461242548681793 0.000561728520606354 0.00151183569783604 -0.00497396287443774 0.0102713451703114 -0.000935655531776096 0.00358650296182928 0.00145100796580398 -0.00163274790144698 -0.000940625893007253 0.000335751473609292 0.00080972556046578 0.00332696724678592 0.000700357180220489 0.0011729982475815 0.00162325169526318 0.000440662317061345 0.000108844088529438
  70 3248.39172946982 ""  6.45804930108229 0 0 -2.80299373149217e-06 1.50428336816435e-05 0.000142593948800509 0.000450016642584394 0.000647514945862088 0.00178609660547996 -0.000540444749079878 -0.00060315218638926 -0.00127961228625428 0.000111358800114314 4.51733261935257e-05 0.000130236140830629 -0.000134771444835679 6.93369647425759e-05 -0.000608517368203865 0.00100506608424829 -0.000602714295339189 0.000144523883195455 -0.00927623106454675 -0.00947057023491234 -0.0211103819637871 0.0045383050003474 0.00152024840646793 0.000243205307800047 0.00585403615083155 0.00601483971062382 0.0166731521854179 -0.000413696862756684 0.000436139353209421 -0.00149275680192797 0.000150391154124553 0.000446923232693598 -0.000294822012934482 -0.000237197926585448 0.000186424346093953 0.000179335215746677 -0.00152951799868298 -0.00102830371553559 -0.00240501503387186 0.0148579466097453 -0.082892415394164 0.043801151467109 -0.000225527151870293 0.000574500035275058 -0.000366133212997351 0.00138231782885775 -0.0027787310782426 0.000606820216384473 0.000427085745318136 -0.000192758202873754 -0.000373309090423446 0.130256601619539 0.422511899089691 -0.537867129513786 -0.308524318169622 0.54976600924654 0.0268748573515508 -0.00953569839295968 0.0168826049914084 -5.84886166142455e-05 0.000416276607166295 0.000786680656854582 0.00181965552728899 -0.00212553413399225 0.00772582151951924 -0.0017041366218827 -0.0029964661844846 -8.13777667470297e-05 0.000748541759480793 -0.000382346003011818 0.00226277233309434 -0.00110737240763042 0.00815394810915582 -0.00336607791606725 0.00397585687765674 -0.0053805903768897 -0.011233767555419 0.0024867928889891
  71 3464.84554637517 ""  7.19298380763848 0 0 -0.000841181146685825 -0.000852941634886574 -0.00124199116950628 -0.000208996305195002 7.74522707710969e-05 0.000228746369549899 2.35075599761724e-05 0.000127002042618221 0.000233089799190347 -2.2518811360015e-05 -1.09649254537554e-05 -2.41050916542401e-05 0.00347625220267588 0.00327420882244977 0.00871598146051827 0.00027913054100932 -9.2965399349807e-05 -0.000963332294117657 -0.00010094314045585 -0.000432067269077282 0.000443214102146858 -0.00155255006160784 -0.000583115249245947 0.000140677900761108 -0.000415481666438966 0.000275903609860994 -0.000381588696944966 0.000327535409807576 -0.000156200218359978 -0.00047561598143241 -1.92042177237816e-05 -0.000484931452434785 0.00041273864459856 -0.000104591467936369 0.000337506756478552 0.000114921164867227 0.000194352241088512 0.000138825426406068 0.000121494478991087 -0.000873796534866107 -0.000477038534526327 -0.000781998471775115 0.000260700184653887 6.02291993595798e-05 -1.64010287083539e-05 -0.000506090528465502 0.000342067515861314 0.000201799648365821 1.96080275052353e-05 1.08406645641596e-05 0.000162638203855567 0.0014325282603808 -0.000604313201459556 0.00361270374651311 0.00134062311961301 0.00057699791667998 0.000929227184475447 0.00112424345601713 -0.00362156124829431 -0.000850870478648856 0.000165245921051734 -0.00133948379064141 -0.00154022273590749 -0.000186982081975347 0.00081684902929047 0.00056431050949582 0.00123906971213032 0.000664124179277695 -0.000528712774869552 0.0322231167315062 -0.00957923723439211 -0.0445836741150076 -0.363277881680144 0.581980161963747 0.104721802659266 -0.0670889987173199 -0.439278559736241 0.519232761694686
  72 3534.76418927492 ""  15.5614094161111 0 0 -0.000287414459984492 0.000532558873303828 -0.000169331182873418 8.55118296956605e-05 -0.000336959085051831 0.000203091450593988 0.000101879015219542 -0.000412506188951142 -0.000103941501596603 -0.000108423359148557 -2.19522424043494e-05 -9.75476184594593e-06 0.000796381993921258 9.32713896210705e-05 0.00154649827136139 -0.000873115596137833 -0.000351920230981736 0.00114985148938397 -0.000447707111215823 -8.83882227097968e-05 0.000115475772998467 0.000868347152607383 0.00025272980734225 0.000409424648612584 0.000283100201667858 0.000384380596338333 0.000419768731783631 0.00105419553088774 -0.000271204561837396 -0.000576395321627063 0.000194423707834039 -0.000109518736186187 4.94244942587461e-06 0.000558286267267799 -0.000295916559423796 -0.000331620074723613 0.000225166442296233 0.000171168396460344 0.000318494746907394 -0.000269484265417201 0.000861822670428093 -0.000450927390052549 -2.06892548544067e-05 2.3976870211678e-05 2.64915764538972e-06 0.000133279550139112 -0.000392302433938702 -8.09296642257903e-05 3.30520444867447e-05 6.84054679941716e-05 0.000197272225087053 -2.86076063815747e-05 -0.00424992891212467 0.00857617011139549 0.00295824812531032 -0.00900582729872071 -0.00165557448545064 -0.000357153684202944 0.00325736067771616 0.000302692795611358 0.000468774256293689 -0.00116919529431296 -0.0017054673213594 -0.000402121775853193 0.0011669267390646 0.000215719810140312 -1.51882753018338e-05 5.99630412601253e-05 -0.000440251047611198 -0.0198585635639488 0.0700719911475834 -0.0292270425867139 0.351128709555171 -0.553343743767824 -0.12929843688931 -0.0764513840973772 -0.414046416746002 0.531933057748618
  :::
 } 
 m_exists[72] { 
  s_m_exists
  :::
  1 11111111111111111111111111111111111111111111111111111111111111111111111111111111111 
  2 11111111111111111111111111111111111111111111111111111111111111111111111111111111111 
  3 11111111111111111111111111111111111111111111111111111111111111111111111111111111111 
  4 11111111111111111111111111111111111111111111111111111111111111111111111111111111111 
  5 11111111111111111111111111111111111111111111111111111111111111111111111111111111111 
  6 11111111111111111111111111111111111111111111111111111111111111111111111111111111111 
  7 11111111111111111111111111111111111111111111111111111111111111111111111111111111111 
  8 11111111111111111111111111111111111111111111111111111111111111111111111111111111111 
  9 11111111111111111111111111111111111111111111111111111111111111111111111111111111111 
  10 11111111111111111111111111111111111111111111111111111111111111111111111111111111111 
  11 11111111111111111111111111111111111111111111111111111111111111111111111111111111111 
  12 11111111111111111111111111111111111111111111111111111111111111111111111111111111111 
  13 11111111111111111111111111111111111111111111111111111111111111111111111111111111111 
  14 11111111111111111111111111111111111111111111111111111111111111111111111111111111111 
  15 11111111111111111111111111111111111111111111111111111111111111111111111111111111111 
  16 11111111111111111111111111111111111111111111111111111111111111111111111111111111111 
  17 11111111111111111111111111111111111111111111111111111111111111111111111111111111111 
  18 11111111111111111111111111111111111111111111111111111111111111111111111111111111111 
  19 11111111111111111111111111111111111111111111111111111111111111111111111111111111111 
  20 11111111111111111111111111111111111111111111111111111111111111111111111111111111111 
  21 11111111111111111111111111111111111111111111111111111111111111111111111111111111111 
  22 11111111111111111111111111111111111111111111111111111111111111111111111111111111111 
  23 11111111111111111111111111111111111111111111111111111111111111111111111111111111111 
  24 11111111111111111111111111111111111111111111111111111111111111111111111111111111111 
  25 11111111111111111111111111111111111111111111111111111111111111111111111111111111111 
  26 11111111111111111111111111111111111111111111111111111111111111111111111111111111111 
  27 11111111111111111111111111111111111111111111111111111111111111111111111111111111111 
  28 11111111111111111111111111111111111111111111111111111111111111111111111111111111111 
  29 11111111111111111111111111111111111111111111111111111111111111111111111111111111111 
  30 11111111111111111111111111111111111111111111111111111111111111111111111111111111111 
  31 11111111111111111111111111111111111111111111111111111111111111111111111111111111111 
  32 11111111111111111111111111111111111111111111111111111111111111111111111111111111111 
  33 11111111111111111111111111111111111111111111111111111111111111111111111111111111111 
  34 11111111111111111111111111111111111111111111111111111111111111111111111111111111111 
  35 11111111111111111111111111111111111111111111111111111111111111111111111111111111111 
  36 11111111111111111111111111111111111111111111111111111111111111111111111111111111111 
  37 11111111111111111111111111111111111111111111111111111111111111111111111111111111111 
  38 11111111111111111111111111111111111111111111111111111111111111111111111111111111111 
  39 11111111111111111111111111111111111111111111111111111111111111111111111111111111111 
  40 11111111111111111111111111111111111111111111111111111111111111111111111111111111111 
  41 11111111111111111111111111111111111111111111111111111111111111111111111111111111111 
  42 11111111111111111111111111111111111111111111111111111111111111111111111111111111111 
  43 11111111111111111111111111111111111111111111111111111111111111111111111111111111111 
  44 11111111111111111111111111111111111111111111111111111111111111111111111111111111111 
  45 11111111111111111111111111111111111111111111111111111111111111111111111111111111111 
  46 11111111111111111111111111111111111111111111111111111111111111111111111111111111111 
  47 11111111111111111111111111111111111111111111111111111111111111111111111111111111111 
  48 11111111111111111111111111111111111111111111111111111111111111111111111111111111111 
  49 11111111111111111111111111111111111111111111111111111111111111111111111111111111111 
  50 11111111111111111111111111111111111111111111111111111111111111111111111111111111111 
  51 11111111111111111111111111111111111111111111111111111111111111111111111111111111111 
  52 11111111111111111111111111111111111111111111111111111111111111111111111111111111111 
  53 11111111111111111111111111111111111111111111111111111111111111111111111111111111111 
  54 11111111111111111111111111111111111111111111111111111111111111111111111111111111111 
  55 11111111111111111111111111111111111111111111111111111111111111111111111111111111111 
  56 11111111111111111111111111111111111111111111111111111111111111111111111111111111111 
  57 11111111111111111111111111111111111111111111111111111111111111111111111111111111111 
  58 11111111111111111111111111111111111111111111111111111111111111111111111111111111111 
  59 11111111111111111111111111111111111111111111111111111111111111111111111111111111111 
  60 11111111111111111111111111111111111111111111111111111111111111111111111111111111111 
  61 11111111111111111111111111111111111111111111111111111111111111111111111111111111111 
  62 11111111111111111111111111111111111111111111111111111111111111111111111111111111111 
  63 11111111111111111111111111111111111111111111111111111111111111111111111111111111111 
  64 11111111111111111111111111111111111111111111111111111111111111111111111111111111111 
  65 11111111111111111111111111111111111111111111111111111111111111111111111111111111111 
  66 11111111111111111111111111111111111111111111111111111111111111111111111111111111111 
  67 11111111111111111111111111111111111111111111111111111111111111111111111111111111111 
  68 11111111111111111111111111111111111111111111111111111111111111111111111111111111111 
  69 11111111111111111111111111111111111111111111111111111111111111111111111111111111111 
  70 11111111111111111111111111111111111111111111111111111111111111111111111111111111111 
  71 11111111111111111111111111111111111111111111111111111111111111111111111111111111111 
  72 11111111111111111111111111111111111111111111111111111111111111111111111111111111111 
  :::
 } 
} 
