# Supplementary material for: Cut-off Scale and Complex Formation in Density Functional Theory Computations of Epoxy-Amine Reactivity
Source: ACS Omega. 2021 Oct 25;6(44):29424–31. doi: 10.1021/acsomega.1c03229 (PMC8587129; doi:10.1021/acsomega.1c03229)
Supplement: Supplementary file 1 — ao1c03229_si_001.zip [file ao1c03229_si_001.zip › Final_structures/Primary/A2E1_A1E2_B3LYP-D3_CC-PVTZ-F_canonical/Amine_frag2_transition_state_1-9_isomer19.vib]

{ 
 s_m_m2io_version
 :::
 2.0.0 
} 

f_m_table { 
 i_j_atom_total
 :::
 26
 m_column[83] { 
  s_m_data_name
  s_m_column_name
  i_m_width
  b_m_visible
  s_m_units
  :::
  1 r_j_Frequency  "Frequency"  10 1 "" 
  2 s_j_Symmetry  "Symmetry"  10 0 "" 
  3 r_j_Intensity  "Intensity"  10 1 "" 
  4 r_j_Raman_Act  "Raman Act"  10 0 "" 
  5 r_j_Raman_Int  "Raman Int"  10 0 "" 
  6 r_j_x1  "x1"  10 0 "" 
  7 r_j_y1  "y1"  10 0 "" 
  8 r_j_z1  "z1"  10 0 "" 
  9 r_j_x2  "x2"  10 0 "" 
  10 r_j_y2  "y2"  10 0 "" 
  11 r_j_z2  "z2"  10 0 "" 
  12 r_j_x3  "x3"  10 0 "" 
  13 r_j_y3  "y3"  10 0 "" 
  14 r_j_z3  "z3"  10 0 "" 
  15 r_j_x4  "x4"  10 0 "" 
  16 r_j_y4  "y4"  10 0 "" 
  17 r_j_z4  "z4"  10 0 "" 
  18 r_j_x5  "x5"  10 0 "" 
  19 r_j_y5  "y5"  10 0 "" 
  20 r_j_z5  "z5"  10 0 "" 
  21 r_j_x6  "x6"  10 0 "" 
  22 r_j_y6  "y6"  10 0 "" 
  23 r_j_z6  "z6"  10 0 "" 
  24 r_j_x7  "x7"  10 0 "" 
  25 r_j_y7  "y7"  10 0 "" 
  26 r_j_z7  "z7"  10 0 "" 
  27 r_j_x8  "x8"  10 0 "" 
  28 r_j_y8  "y8"  10 0 "" 
  29 r_j_z8  "z8"  10 0 "" 
  30 r_j_x9  "x9"  10 0 "" 
  31 r_j_y9  "y9"  10 0 "" 
  32 r_j_z9  "z9"  10 0 "" 
  33 r_j_x10  "x10"  10 0 "" 
  34 r_j_y10  "y10"  10 0 "" 
  35 r_j_z10  "z10"  10 0 "" 
  36 r_j_x11  "x11"  10 0 "" 
  37 r_j_y11  "y11"  10 0 "" 
  38 r_j_z11  "z11"  10 0 "" 
  39 r_j_x12  "x12"  10 0 "" 
  40 r_j_y12  "y12"  10 0 "" 
  41 r_j_z12  "z12"  10 0 "" 
  42 r_j_x13  "x13"  10 0 "" 
  43 r_j_y13  "y13"  10 0 "" 
  44 r_j_z13  "z13"  10 0 "" 
  45 r_j_x14  "x14"  10 0 "" 
  46 r_j_y14  "y14"  10 0 "" 
  47 r_j_z14  "z14"  10 0 "" 
  48 r_j_x15  "x15"  10 0 "" 
  49 r_j_y15  "y15"  10 0 "" 
  50 r_j_z15  "z15"  10 0 "" 
  51 r_j_x16  "x16"  10 0 "" 
  52 r_j_y16  "y16"  10 0 "" 
  53 r_j_z16  "z16"  10 0 "" 
  54 r_j_x17  "x17"  10 0 "" 
  55 r_j_y17  "y17"  10 0 "" 
  56 r_j_z17  "z17"  10 0 "" 
  57 r_j_x18  "x18"  10 0 "" 
  58 r_j_y18  "y18"  10 0 "" 
  59 r_j_z18  "z18"  10 0 "" 
  60 r_j_x19  "x19"  10 0 "" 
  61 r_j_y19  "y19"  10 0 "" 
  62 r_j_z19  "z19"  10 0 "" 
  63 r_j_x20  "x20"  10 0 "" 
  64 r_j_y20  "y20"  10 0 "" 
  65 r_j_z20  "z20"  10 0 "" 
  66 r_j_x21  "x21"  10 0 "" 
  67 r_j_y21  "y21"  10 0 "" 
  68 r_j_z21  "z21"  10 0 "" 
  69 r_j_x22  "x22"  10 0 "" 
  70 r_j_y22  "y22"  10 0 "" 
  71 r_j_z22  "z22"  10 0 "" 
  72 r_j_x23  "x23"  10 0 "" 
  73 r_j_y23  "y23"  10 0 "" 
  74 r_j_z23  "z23"  10 0 "" 
  75 r_j_x24  "x24"  10 0 "" 
  76 r_j_y24  "y24"  10 0 "" 
  77 r_j_z24  "z24"  10 0 "" 
  78 r_j_x25  "x25"  10 0 "" 
  79 r_j_y25  "y25"  10 0 "" 
  80 r_j_z25  "z25"  10 0 "" 
  81 r_j_x26  "x26"  10 0 "" 
  82 r_j_y26  "y26"  10 0 "" 
  83 r_j_z26  "z26"  10 0 "" 
  :::
 } 
 m_row[72] { 
  r_j_Frequency
  s_j_Symmetry
  r_j_Intensity
  r_j_Raman_Act
  r_j_Raman_Int
  r_j_x1
  r_j_y1
  r_j_z1
  r_j_x2
  r_j_y2
  r_j_z2
  r_j_x3
  r_j_y3
  r_j_z3
  r_j_x4
  r_j_y4
  r_j_z4
  r_j_x5
  r_j_y5
  r_j_z5
  r_j_x6
  r_j_y6
  r_j_z6
  r_j_x7
  r_j_y7
  r_j_z7
  r_j_x8
  r_j_y8
  r_j_z8
  r_j_x9
  r_j_y9
  r_j_z9
  r_j_x10
  r_j_y10
  r_j_z10
  r_j_x11
  r_j_y11
  r_j_z11
  r_j_x12
  r_j_y12
  r_j_z12
  r_j_x13
  r_j_y13
  r_j_z13
  r_j_x14
  r_j_y14
  r_j_z14
  r_j_x15
  r_j_y15
  r_j_z15
  r_j_x16
  r_j_y16
  r_j_z16
  r_j_x17
  r_j_y17
  r_j_z17
  r_j_x18
  r_j_y18
  r_j_z18
  r_j_x19
  r_j_y19
  r_j_z19
  r_j_x20
  r_j_y20
  r_j_z20
  r_j_x21
  r_j_y21
  r_j_z21
  r_j_x22
  r_j_y22
  r_j_z22
  r_j_x23
  r_j_y23
  r_j_z23
  r_j_x24
  r_j_y24
  r_j_z24
  r_j_x25
  r_j_y25
  r_j_z25
  r_j_x26
  r_j_y26
  r_j_z26
  :::
  1 -364.228994865802 ""  624.619651773967 0 0 -0.0261056610582698 0.0137764772844378 -0.00698420017338471 -0.0176634779362959 -0.00806975255403276 -0.000302330069936076 -0.0356803741648178 -0.0199595188829896 -0.00373670547872669 -0.000540230683407018 9.0015824446919e-05 -0.00843559658790125 -0.0152060419314836 0.0132739108373653 -0.00286180634474587 -0.0236605763512245 -0.0114866263461368 0.00893068218468498 -0.0113243683398096 -0.0156954448873489 0.0129060140437439 -0.0281114808122827 -0.0280589980347133 -0.0122171257413513 -0.0406867972440399 -0.0220083778359395 -0.00839458492980085 -0.0268658534533289 -0.0101460876767842 0.000246890435502942 0.0119607312086324 -0.00366941196898753 0.001002077104082 0.00408282521067773 0.00214326478807145 -0.013785373114228 -0.00332286765719724 0.00516400041867549 -0.0216798902860744 0.220789671800559 -0.0513666134184581 0.0402520702678316 -0.0362275638634962 -0.0455418076639474 -0.00155242537106187 0.0088832746188692 0.0631446537374312 -0.00446711272064171 0.0193737369184564 0.0188303969021845 0.01033447995085 0.087331101400235 -0.000966168393292497 -0.0104251291613032 0.0778121705305254 0.00689379786924761 0.0344994958413953 0.0641473637288815 0.0315207084121623 0.00933173812690949 0.023168272779333 0.0128342046880391 0.00985617518014727 0.00340760437757531 0.000716771003050528 -0.00396573029850246 0.0147539476417653 0.0217903582301277 0.0359550568013472 -0.101745261001001 0.0347662470180195 -0.0206204081541811 -0.0712897680812449 0.0106475245615966 -0.0234921222696238 -0.0904862565566057 0.030958054329461 -0.0222043353662886
  2 19.8508588629975 ""  0.598301730828183 0 0 -0.00437004817928059 0.00742155191269598 0.00343593920910824 -0.0341794224953296 -0.0430130651474321 -0.0113855602003901 0.0224300532828435 0.0574331353948609 -0.00914321092174487 -0.0635608199201622 -0.0942067759789224 -0.00107776505799831 -0.0060367071734738 0.00868071894753467 -0.0243186395092583 -0.0345265635199843 -0.0448731979909642 0.015733983720008 -0.0340056737410777 -0.0402361840655695 -0.0596222428179244 0.0194036114728841 0.0617799496562129 -0.0556401121083585 0.02593952639778 0.058077401157036 0.0170274352806983 0.0425607159423499 0.0909559995795659 0.000782921059605718 -0.0851167717412667 -0.140037528665106 -0.0165330015230756 -0.0540515949049986 -0.0875725762595339 -0.0325478530675261 -0.074236276490224 -0.0936272851825731 0.0528977092199919 -0.00537351981774438 -0.00225417309063425 0.0851070474360292 0.00688396512701152 -0.00524850854358767 0.0153250359890472 0.0142520104610311 -0.0125472574452222 -0.032088647561788 0.0626564713106126 0.0846342450888035 -0.116816238239088 -0.0393737306815611 -0.072669447206114 0.137426748365831 0.00788262200663801 0.0795140854564526 0.130731172065768 -0.00495431368741924 -0.0981906148945147 -0.0818127958858995 0.0661182157584977 0.0749922693494893 -0.152188432266001 0.0807640403447987 0.170631016450193 -0.0696931330632146 0.0761318245069601 0.0800998935313147 -0.194250919368811 -0.000704584783300471 0.00377183566601417 0.0656726409322677 0.0329626529572717 0.0218948151626967 0.0777068043496087 -0.0219409535521204 -0.00837675176172078 0.074586354091554
  3 54.681448324581 ""  7.47297989985772 0 0 0.0134772183268283 -0.00715655857741557 0.0300877770737749 -0.0573981942715479 -0.00493920722813735 -0.0119991962907315 0.0789188513654825 -0.0683422649103106 -0.0282052218703043 -0.103464409057322 0.0338249024419887 0.0264337574318646 0.0489778903127899 0.00632192128296661 0.0800931810785824 -0.0841281556014511 -0.0168053347916795 -0.0506829402008356 -0.0350550220029681 -0.026846513236851 -0.0360532083822489 0.112477371052441 -0.100213190084983 -0.0586164581280931 0.0366968723708205 -0.0879520856326507 -0.0788279638527853 0.138865543900805 -0.0654822168251555 0.00736629047947779 -0.134500602369659 0.0504796821741758 0.00433936329429638 -0.0933327067880149 0.0373352100986654 0.0675044466869576 -0.112694754349879 0.0420112883008979 0.0357358029629902 -0.00173177475807022 0.0270062499833455 -0.00792639327219296 0.0168948324564512 0.00509445802556334 -0.114558780294128 0.00298896660227533 0.0217161057397292 -0.0170332562840142 0.0650273433703169 -0.0333960335510692 0.0522865882800819 -0.0322726999416815 0.054344358297231 -0.0343745660911843 0.0277335509083135 -0.00364645617635468 -0.0166362216633264 -0.0511788253140618 0.0703437950659331 0.00407373407787812 0.0446290169464471 -0.026448524136045 0.137428538689456 0.127019382202826 -0.083697418018155 0.0397545732201309 0.0687838967087201 -0.034208142616072 0.0283163143192942 -0.017276601384861 0.0291412430347481 0.0686145396521168 -0.045734533310751 0.0896310224315839 0.0943126658193163 -0.0183916436367442 -0.0183921396469591 0.121380690316022
  4 108.697432134585 ""  5.28093086707386 0 0 -0.0247877284782105 -0.00950296437777662 0.0162318391743754 -0.0289965872953417 0.0797573010217089 0.00885790466585993 -0.00252535267523566 0.0419361600007139 0.00671854063581337 -0.0618754891111419 -0.0349879308083999 0.00931923823653403 -0.0975449813446017 -0.047169527513697 0.0387794925044109 0.0941346921067246 0.144489108049492 0.00899487807667718 -0.125157147027322 0.180721527453463 0.00166961164781003 -0.0677527652567076 0.10577732329977 0.0152781518316974 0.0785758263819185 0.0850966552497273 -0.0127679965491701 -0.00171109440409186 -0.0199506198097958 0.0110689508172218 -0.0606781707090571 0.045964766819003 0.0104990160546601 -0.189618577905116 -0.104658306773391 0.00410907217079075 0.042382034739315 -0.135702789919316 0.008578156541395 0.0737153837900882 -0.0695420761472584 0.00914546816228346 0.0700751750915834 0.0833037253842313 -0.0403074628706964 -0.00663667170424406 0.00932933809199551 -0.0122785404161684 -0.0647524316127522 -0.0195809890232056 0.00297545911731383 0.092587020675838 -0.0630424609939196 0.00745917221256375 0.0900462606503394 -0.0695449672152283 0.0130927113294365 -0.07191032720289 0.0243830776033568 -0.0112406913035637 -0.119493229143308 -0.0779101663005203 0.029099557854752 -0.00730459077391161 -0.0433899666168606 0.00281478619023376 -0.109474940840563 0.0473414056060162 -0.0113782515564451 0.0417757580070516 -0.0860002628640062 0.00385327752892091 0.0638581986617459 -0.105988179679924 -0.00315937052878754 0.0759826966694087 -0.0627371649155389 -0.0145490432031226
  5 132.714198293529 ""  2.69197264667781 0 0 -0.0146082463145468 -0.0296757120052031 -0.0315223974762732 -0.0110256090655345 -0.0910139135405608 -0.0253821365208312 -0.0256200230963301 0.0790309680794577 -0.00774623103213881 0.0247845436510979 0.112388998230061 -0.0126846102085117 -0.036171996346564 -0.0351392483662788 -0.097837195203427 -0.158903343123356 -0.166331041534016 -0.0662028082070629 0.105357169148445 -0.214936177146089 0.0121002774974584 -0.0787276934616673 0.131431527735824 -0.0279861811130294 0.0393943594191871 0.11027979331851 0.0481010930282794 -0.0484994620910395 0.0865852703570943 -0.0216829254016178 0.0178766582517637 0.0395378203802209 -0.0179387199291773 0.199116141254425 0.205189702903719 0.0382529023029653 -0.118436236040543 0.255566142193353 -0.0383825282083231 0.00922670060253814 -0.0413677828990566 0.0700386137586636 0.0276319333853962 0.0316094446152293 -0.0403843991745139 -0.0212204332151643 -0.00713213908801976 0.00677536325865975 0.00153848269019961 -0.0146217288973063 0.0199634996996347 0.0136505694976472 -0.0697871820838767 0.0942899165756414 0.0214505790355144 -0.00563274750289868 0.0909742699101298 -0.0961088747051173 -0.00564405418254635 -0.00171735819363789 -0.0590577194733682 -0.0656060676284573 0.0841853268602992 0.106290607044192 -0.0229963901362074 0.0370831970427675 -0.0263622665042038 0.0397020586060231 -0.0543799939823949 0.00578181717159888 -0.0550586989829492 0.0222687196588894 0.0617132872592807 -0.0689995413596732 0.0215630502238364 -0.0218005022263545 -0.0404752079727443 -0.000395764498696021
  6 161.101481522887 ""  6.32714403367488 0 0 0.020193700943582 0.0138674844318226 0.0264110220418287 -0.0135376281249594 -0.0396163916977793 0.0108237254361166 0.0588321270572346 0.044846029229314 0.00461635115925596 -0.0138983473450674 0.033639471524067 0.0257221422625858 0.0289817977784267 0.0188547909824535 0.0116119228742039 -0.0883099477188399 -0.0785950400403539 -0.000726231277420836 0.0475116699250777 -0.103005057068465 -0.000106344427891603 0.0657240393367394 0.040017568794252 -0.0528522695752475 0.0506332561657908 0.039906402375451 0.0226525603918003 0.0942721689494824 0.0840313723074087 0.0231130246300868 -0.0233538226955276 0.00760725460174678 0.0188061340150352 0.0503579750001522 0.0675770365127127 0.0478011155765601 -0.0635855224224365 0.0830621359359968 0.0252139454306951 0.0494553958537216 -0.0355242870172243 -0.0975111134199647 0.00163989781666435 -0.0138649822517689 0.0348203612361322 0.010721580548006 -0.0184564296583438 -0.0306316414113722 -0.110469631636179 -0.0176831833002086 -0.0610294001330428 0.00411215179178452 0.036402381288094 -0.163114690504659 0.0696042574150312 -0.104172433826178 -0.12994877722756 0.0806752092686063 -0.0232357308543951 -0.0224919560326604 -0.0384503967297686 0.0198770042932984 -0.195605781473972 -0.286484424674048 -0.00847677222563178 -0.0919892127538646 -0.104390771986301 -0.0546810524039061 0.0858083238259505 0.00523449414723838 0.0243272268704695 0.071425350760047 -0.0723443061747945 0.158159323273358 0.126811460628894 0.0708448972267131 -0.0759286693997094 0.197840970854062
  7 218.191370732355 ""  29.078306778763 0 0 0.0205551851517322 0.0398544919391635 0.00940518038285586 0.0313608775007739 0.0523067162430826 0.010996632224826 0.0838973964321463 -0.0113219932902039 -0.042674782978643 0.0877536686727052 -0.00582148207174862 -0.0321974504436027 0.0308361305033467 0.0405647823584944 0.044201239397196 0.0741266785773539 0.0727535366696003 0.043013751915697 0.0025474538405268 0.0820322982523782 0.028290681762096 0.117720256103219 -0.0433000474531477 -0.0861603995127158 0.0451747637147121 -0.0291095445269046 -0.0962542192207928 0.154940959350545 -0.00508946160855555 -0.00132589371279392 0.131966574005668 -0.0564236632138258 -0.00140689561040127 0.0878278933993994 -0.00240410060816083 -0.108947109597945 0.0910975420778314 -0.0112081605151866 -0.0253788251135806 -0.00766184470539099 -0.0517228810833577 0.0811564240504959 -0.0569740972261301 -0.0225271620546864 -0.0436168069489335 -0.0827923419712844 -0.021855112426147 -0.00875793865645923 -0.0736705071121656 -0.0173227412545224 -0.0121383233403932 -0.0595164014476099 -0.0794537645151519 0.0981443678415063 -0.0297433593400102 0.00625411353529157 0.104745290341214 -0.136581827494434 -0.0366086951826008 -0.0206201959572515 -0.181468278098197 -0.123926209704166 0.0633819780492165 0.0879140312378856 -0.0155658014805185 0.0216354122637837 -0.140006009934383 0.100059682800907 -0.126941265943596 -0.0080998395990065 0.041170333305395 0.042799774637737 0.0473349169987712 0.0387275168176151 0.0488967878661245 -0.0151799245702102 0.0373010793018851 0.0433431562678518
  8 251.154140824798 ""  0.501269625792396 0 0 -0.0257512935553231 -0.0140489927569709 0.0135657257625922 -0.0181372203702869 0.00986013041307328 0.014344204966474 0.0357483786880576 5.7308670752723e-05 -0.0289599771455801 0.0400096276778403 -0.00823027998335951 -0.0251920855985943 -0.0437057184308802 -0.0252943736496528 0.0398003652037637 -0.00518374731762725 0.0156298951845505 0.0294493322046643 -0.0234839984776372 0.014621308899104 0.0390547431337286 -0.217213117024317 0.243811723420196 0.138527328944382 0.348092075275714 0.172904742221753 -0.248887725469433 0.0299141261631311 -0.386490209840139 -0.00787179083035319 0.0801375925196962 -0.0948533508488413 0.00246604948153252 0.0918892891611263 0.0233902489255081 -0.102878862531929 0.00326417885866877 0.0247159702393124 -0.0131356571985121 -0.0109435086790286 0.00512399596535334 0.0179211120331559 -0.0235391369114007 0.00609425504923479 -0.0238459834613643 -0.0211913632099543 0.0169463440441848 0.0008807748252375 0.018766167037128 0.0150734930918609 0.0139799630839021 -0.00790152418726731 0.00193839668381503 0.0215614229886893 0.0103919812151 0.0101045849570261 0.0234825111723094 -0.0324542296181185 0.0222761456755527 0.00268359536515755 0.23330801386788 0.232871178681908 -0.113232590303238 -0.279153817019106 0.027318538958609 -0.0403491427766935 0.158555798097065 -0.223670233041694 0.208367421481456 -0.0119940039444098 -0.0284553641188532 0.0209768757115214 -0.00578206923597468 -0.0344336504154179 0.0187587002079275 -0.0207284654563368 -0.0212673919326187 0.0113300014460545
  9 260.383366326813 ""  1.54552770238321 0 0 0.0114054500449681 -0.00361376843176657 -0.0137910041535173 0.018373619511958 0.00679961266573254 -0.0112793003874087 -0.00830346824979318 0.00390859361498827 0.00101705606526956 0.00864152357945993 0.013173542340302 -0.00449606596090209 0.00957263033809782 -0.00364100771211253 -0.0283132120018495 0.0416059428809258 0.019907404311947 -0.0227540688978168 -0.00149176896938975 0.026902868641443 -0.00190058206953926 0.191861730941708 -0.188111074669387 -0.166379274798707 -0.25437905176645 -0.132369969326238 0.17458499980861 0.0239928840307258 0.323493598129265 -0.000250151762263235 0.0150760761093274 0.146797850768438 0.000680841177755819 -0.0891802649863653 -0.0431215960173435 0.0649391012232984 0.0872242052405105 -0.0519728216716757 -0.0691781029619501 -0.00334527495853373 -0.0248004303385056 0.0638485412873843 -0.000881916526208398 0.0194161285924696 -0.0454892265962805 -0.0340510116155346 -0.00156468938201703 -0.00258017691903365 -0.00660272821479078 -0.00468743426970991 0.00958507117449855 -0.00950607916168029 -0.0643269917240026 0.0959347269120503 -0.00185259202274542 0.0243158834188301 0.0897190296733459 -0.0875912441231575 -8.10502615516591e-05 -0.00860483258991985 0.246167313450848 0.246920007447307 -0.152827983366567 -0.370960881497086 0.00926212288009624 -0.0571616669206594 0.151675390134612 -0.280115742928693 0.253674032902528 0.012048780993527 -0.0128687985115473 0.00568373096324723 0.0682405556934607 -0.048156981388831 -0.00452230636397636 -0.00857888958937462 0.0133631160853897 -0.0283731845056581
  10 267.917627480415 ""  0.809094220832247 0 0 0.00319896023920954 -0.0359643249083708 -0.0102766070140659 0.00938811069997565 -0.0462354828052893 -0.00586266583298814 0.0219983312229729 0.031934724915305 -0.0136427622769241 0.0262881674367818 0.0174941686874071 -0.00558010105110968 0.0093972709182405 -0.0305686779729014 -0.0412010611892637 0.0031850915751721 -0.0473894837738934 -0.0297700689311314 0.0149094383604182 -0.0540092771614721 0.0313507548934736 -0.0571508972464485 0.10993857046656 -0.0150396788087556 0.119852898404391 0.0833966865211846 -0.0187678681667739 0.0228251948058079 -0.0251827229399264 -0.00951505712301762 0.0939244232095927 0.534333138505403 0.0444711973010633 -0.336241906060564 -0.19130274888763 0.247627702782694 0.329614068059551 -0.224662030386879 -0.296768511061226 -0.00782739491024453 0.0110478052780378 -0.0144739849180328 -0.0392740435094716 -0.0163182886978785 0.00797677337980895 -0.0149302913991678 0.0136002536769261 0.00713753112644484 0.0172283212122735 0.0260943658803891 0.00181357202245574 -0.00661333913589881 0.0477926303082987 -0.0439525719733066 0.010680500765904 -0.0332299138804818 -0.0350665038404296 0.00207726566145594 0.00999020713150502 0.00774383459874754 -0.0209327238270525 -0.00640413578527053 0.0423069181446926 0.0963632971725095 0.0383440356730383 0.0240039052353295 0.00422803402299195 0.0590041297579245 -0.0695379090720288 -0.0179299287502818 -0.0149684816456159 0.0291632071882907 -0.0384314570127251 0.0344515131991924 0.0504864381669772 -0.034228839888691 -0.0515252096019774 0.0666383856442658
  11 280.303597042507 ""  17.5665945064673 0 0 0.0888067461394951 0.0126449107363499 -0.011037548948789 0.0750572308069222 -0.0376532883031934 -0.0105254670459205 0.0253504987151659 0.0290002181740259 0.040465733745519 -0.0704582961127445 -0.0177469883261936 0.0919746595201054 0.110720169720839 0.0257220876872245 -0.0486823003322396 0.029756205801833 -0.0593245487680323 -0.0326602387697493 0.0999475571321592 -0.0603973140664027 -0.0753091337451456 -0.0786054954702342 0.128456444715047 0.144220942861673 0.153961892146229 0.0973915396120875 0.018309776545003 -0.0497819475948294 -0.0963712657228278 0.00375831027832262 -0.197858015976459 0.0282550823329591 0.00314117894984554 -0.0866197197817798 -0.0314002490941544 0.201127963245567 -0.0764996222858781 -0.0237730616409488 0.160909073446414 0.0141519808814454 -0.000201176036888055 0.0310745500244959 -0.051670067448869 -0.0294298410696301 -0.0429283731241693 -0.0397805668132792 0.00919838154908052 -0.0172856274773311 -0.043655813991787 -0.00990953566498405 0.000640000487235266 0.00368753915747704 -0.0449832469235056 0.0681561361101769 -0.0477824613392672 0.0735670356627134 0.0576068427320426 -0.0465376242987937 0.0151530884491052 -0.0119929045074377 -0.0321958414601025 0.000360492337898719 -0.00656054534086466 -0.0758919610703158 -0.0278265744921127 -0.0151041038555861 -0.044457769605748 -0.0164423327175165 0.0394844320617117 0.0354900033168877 0.0422755114741844 -0.0748362271891349 0.074166278086576 -0.0624673097726506 -0.119520983839154 0.00186974161074905 0.108405448997466 -0.157779909267457
  12 331.706354543616 ""  5.82787929857304 0 0 0.00180399590982135 0.0556432014310317 -0.0172742892904706 -0.00792790407195615 -0.0218564429336678 -0.0239586156877396 -0.0596358231812061 -0.0491132232739945 0.00890453835565069 0.00200070829951406 -0.00315560955772337 -0.03451555143522 0.0556444013670131 0.0834570877956541 -0.0259965470344714 -0.0739980795331625 -0.0576907921994004 -0.00252484112969895 0.0442591489442488 -0.0747751648586882 -0.0438424422253346 -0.0989891310824797 -0.0168191002878082 0.198385317001962 -0.0148506848558983 -0.0211374016909143 -0.0994937568522437 -0.139881251189585 -0.224164113908678 -0.0266969467662925 0.029104282908255 0.134835149586222 -0.0148140937542533 -0.0976752035690561 -0.0602579804767018 0.0262056007087597 0.0846856915165701 -0.0691985840071138 -0.116809425450291 -0.0119804338555442 -8.27810698780394e-05 0.0623524292883082 0.10741791706924 0.0268210907621261 -0.00334211465305147 0.052096136487492 -0.0459361618987307 -0.00615101313970262 -0.0427325588164114 -0.0570471804688534 -0.0201134706452813 -0.0771108298643522 -0.0714267058250743 0.109030469128578 -0.0309410473206135 0.071283575500605 0.0981269728362969 0.0098065745286329 -0.0573980364102264 -0.0179847537516661 -0.0451681791850948 -0.0865244697833403 -0.0897942632078327 -0.116791523528549 -0.0727687968046185 -0.0423748082642258 -0.0784729883911985 -0.0241087636532336 0.0700762415637745 -0.0236750327348507 0.0989654406922895 0.0241374697821186 0.0163747779370328 0.105896096368263 0.0311882691387874 -0.0515208339947974 0.0873208968050517 0.0311924293857937
  13 390.506797301188 ""  3.92339580398596 0 0 -0.0641165245752425 0.00155929317417188 0.0347627658027623 -0.0388997750459161 -0.0297675795636935 0.0763035072694748 0.0629012885290663 0.0375113123918864 -0.0627286511283979 0.0192148703835977 -0.0151430974720007 0.0600057450420084 -0.0651254981167987 1.16367149997613e-05 0.0464579233222829 -0.084097995491882 -0.0567753983843328 0.116370307143198 -0.00256832585762163 -0.0697705667997041 0.0845700190875244 0.0781822321155614 0.0293615510797575 -0.255641842667532 0.0522085200774788 0.0333938248359543 -0.0923364356276229 0.22908632295084 0.105335614308589 0.02974669615747 0.0578458294653911 0.0254708960947778 0.0878971363605912 0.000910975601032039 -0.0253596133275353 0.0679085975854737 0.0361360012935051 -0.0205687779837405 -0.00644573841217852 -0.0190817949434652 0.0533455554026388 0.0141428710856199 0.0409088299484026 -0.0021062157466367 0.0031273559987667 0.0620442892670421 0.00446307708180451 -0.0247613765942796 -0.0188941475143971 -0.0388398565570064 -0.00717677589844701 -0.0274913022842324 -0.0410541530282346 0.0890126597545843 -0.040469086364988 0.148872811631221 0.06020323714085 0.0915046802703035 0.00303567549016405 -0.0180802059273826 -0.0504923997106535 -0.0866772182155509 -0.0296807623899685 -0.0547129690620601 -0.100260643817741 -0.0454391084346811 -0.0708225879826915 0.0176015859098663 0.0852787264464894 -0.0514521231092785 -0.00250914482652553 -0.0703292026501797 -0.0402146546218613 -0.175476270070659 -0.150194489261397 -0.0819620272004314 0.124827920179723 -0.22022209635551
  14 418.267634371483 ""  8.52125798158541 0 0 0.0161241596898185 -0.0577935350743048 0.00508387788095742 -0.00897255814787662 0.0198159902510011 -0.0299135874650413 -0.00548700319423977 0.00334803048744669 0.0417767772478184 -0.00345506494281132 0.0112291621103342 -0.0516072067832418 0.00416509038586984 -0.0632153729677926 0.0131997787687397 0.0651768010564457 0.0618315272011394 -0.0728693555732275 -0.0651051660778841 0.0779878573960431 -0.00761764057221152 -0.0263653716596526 0.0238186258248596 0.0399770145915764 0.0155438632075689 0.0109183820099992 0.12286570410653 -0.0554703920497005 0.045625019804608 0.0101356032980157 0.0201982726200431 -0.017893384193034 -0.0356588842484798 0.0127715205263477 0.0216576713699025 -0.0863945541501741 -0.0112932043045657 0.0184169682431615 -0.0522027481578704 -0.00438676760356251 0.102325737406895 0.0348064444413033 -0.010881500357454 -0.0985089984839319 -0.0643073976913548 0.0902522420800345 0.0351846070923645 0.0117181655595934 -0.0602020083250731 0.0301677918698096 0.0129031561132455 -0.000155975646532652 0.0414591229011572 0.0867299727815532 0.0429066239990751 0.156046212567253 0.0714457487118425 0.14272159435709 0.0653601504613969 0.039650025940737 -0.124482067637811 -0.105931843421706 -0.131118217853467 -0.151303687865531 0.0276417643810969 -0.0061007589265024 -0.183762180083335 0.184679265999553 0.136617776831277 0.0176926775411135 -0.0443826307348038 0.0394385499290469 0.0154320980974481 -0.0504646057788156 0.0358204387721264 -0.0583604865678709 -0.0357511107604693 0.0132482456132756
  15 457.692240371731 ""  4.73295890284239 0 0 -0.0242214142738384 0.0470937284063001 0.00378836090119915 -0.0173242754319652 -0.0154329842326448 0.0249771351987322 -0.00813817472929919 -0.00692113882719004 -0.028106172042482 0.00117835166501029 -0.00854603975465549 0.0220296923108805 -0.02638910025677 0.0459982181250515 0.00269397340824015 -0.0921436322970293 -0.0578933341877077 0.0652456819013139 0.041329673686852 -0.0762461701407221 0.00130620412785685 0.0234371882783827 -0.0385802074955273 -0.0180370244001614 -0.045418606008681 -0.0236743880339488 -0.0967043450204994 0.0268954577763418 -0.037902648186054 -0.00571958984683132 0.0113589318250261 0.00652423153324909 0.0295716293549485 -0.00692473061034526 -0.0132461582686035 0.0277228852155919 0.00879533293058885 -0.0117683558740015 -0.000619037907198435 -0.00789038681438816 -0.0440205878724533 -0.00991022841547968 0.0482131500568529 -0.0467616427615061 -0.0758652716404467 0.00198692267396382 -0.0433160119596332 0.119628890393751 -0.0192992908811138 0.100025160845722 0.0293310726671347 0.0306905479252453 0.119147911923805 -0.137660447758696 -0.0222151515060544 -0.237690732773804 -0.112273136396846 -0.0741973469775127 0.00661138657459922 0.127737996193851 0.00136048306666391 0.0433349861664442 -0.179868023798241 -0.0869937919710557 0.337222742082805 0.136072983977423 -0.0355379548321786 0.145375345671722 -0.0774132591116112 0.0188240653390331 0.0129596432765445 -0.0247142533386127 0.0615259159848621 -0.0597960276779485 -0.0549639532477439 0.0353326639035748 0.0707640488505364 -0.0854627288519658
  16 460.5010774851 ""  2.31226733112522 0 0 -0.0199294098599391 -0.0467047876458679 -0.0813891724408603 0.102717792729268 0.0235020498106341 0.00216558839266557 -0.0448022288077663 0.000926730779284097 -0.100344398339113 0.0170459252721178 0.00437257213167165 0.099091691826422 -0.019021762032287 -0.0415208179108612 -0.137858891052124 0.236415592718502 0.09773027570054 -0.0212462458348905 -0.0178488364224459 0.146471824289174 0.0798481888783055 -0.067429427000439 0.0235093082008013 -0.119201698698017 -0.0119928289579417 0.0176259120839794 -0.0989564747153088 -0.027805433818184 -0.00703475134707645 -0.0899816446081944 -0.133725294626948 -0.0251866971114472 -0.00619463342055833 0.0380266838157607 0.0134088179910213 0.17036050427377 -0.0261185202906359 0.020757455504875 0.241796174943669 -0.0159630073536428 0.00811394532283538 0.011098026893892 0.0302649406673385 -0.0027607173745035 -0.00879258154107311 0.0238089341600751 -0.00839879272251203 0.0165384911851709 -0.00335630696799382 0.00560381146634341 0.000769175634879262 -0.0327879449652919 0.0164221009757692 0.00238199137979679 -0.0162201839935191 -0.0035853703607435 0.00672962397397854 0.0129357294365896 -0.00818100137514321 0.0157167297218422 -0.0087570595606794 -0.0221614666578918 -0.0509218271757127 -0.0318235002569594 0.0295265357098443 0.00749194311885645 -0.0218533537571112 0.0295223828493622 0.0154549665762421 -0.0637042253356622 -0.00856236475860151 0.0326037855901306 -0.0704412262046849 0.170101694919724 0.116371151181116 -0.105465059899431 -0.144781981637195 0.174742050220138
  17 524.738087875668 ""  0.47866515157157 0 0 0.0436098713412949 -0.0890550279493475 0.0236142801629929 0.0122200086054534 0.0117467546643963 -0.0313614943387417 0.0639722688186292 0.0201950973288539 0.0788010390612154 -0.00895337214466337 0.00961424448814846 -0.0419280305000249 0.0988849002562489 -0.062901907942669 0.0464611092221157 0.13446145209351 0.0817428806351603 -0.10754222229156 -0.0819733031906305 0.109984226974282 -0.00375494413776435 -0.0213719145890513 0.109627600952838 -0.0254151221697527 0.170666858065607 0.0705995741283535 0.227548829208921 0.0490015913125806 0.114547532701106 0.0637138525132442 -0.00231363090782046 -0.0310215234276496 -0.038181664217548 0.0190553400183059 0.0257524403884739 -0.0664760194493643 -0.0294059677066413 0.027374488033504 -0.0311749874588905 -0.0216292801281404 -0.0286426568835328 -0.00164114349646118 0.057813595074381 0.0242718867056271 -0.00133884591348011 -0.0147378249077033 -0.0428814965060514 0.0402181562596943 0.00533766354738688 -0.00166302673604767 -0.00548868865085449 -0.0715575440431778 0.0484149162909361 -0.0728797877502984 -0.0823284703283494 -0.106216061995736 -0.05302591255996 -0.0656342653525712 -0.0457313352962229 0.0301207948802195 0.0273621231940117 0.00247692814474762 -0.0595009188368982 -0.00555928147345531 0.0858619598835159 0.0365076966428079 0.0276655021910829 -0.0218085333811692 -0.0676300011979594 -0.121399513975874 0.0431535309336872 -0.0333573890431042 -0.151070090993709 -0.0161445111046039 -0.0623940931727316 -0.197054786274468 0.0596274504239825 -0.0724217562670598
  18 660.470465549719 ""  9.41973925373559 0 0 -0.00319416304452434 -0.00744414386509599 0.00488365966482386 -0.0263775931438415 0.00566426137750165 0.0166130230563567 0.0166911942540351 -3.83179152413305e-05 0.0213553492646707 0.00142380629729115 -0.000844184942028989 -0.00275866348806929 -0.0242675980637892 -0.0206150709710937 0.0437927411025934 -0.076400473322191 -0.0230361466913444 0.0194941163420395 0.0216507141237383 -0.0457916466772833 0.0103585564410435 0.000560912834198928 0.0185117402946881 -0.0132954710812384 0.0373816036861574 0.0102803801786445 0.0473604578560466 0.0297470634491904 0.0209547726495008 0.0281317122042108 0.0441368226586425 0.000843216617471617 0.0272003355158724 -0.015745124807845 -0.00872638118132684 -0.0372639515814616 0.0217521485286312 -0.0172049991380053 -0.0119061288607731 -0.00405494542705881 -0.0194684201699132 0.00390388830582003 0.012653684501857 -0.00777690570881375 -0.0188819258416246 0.00185559312428778 -0.0113793043269992 0.00695594836648024 -0.00674828530346547 0.0282907916594136 0.0294780334009421 0.11011507760155 -0.230208195030034 0.198060035736745 -0.190268101419638 0.220887347427229 0.0985432313658302 -0.00557611652403053 0.019653768317353 0.0253794875842599 0.00674508301648544 0.0378241761529123 0.00701517917394846 -0.00811287482547608 0.0766819353113256 0.0547553395075144 -0.000717975237120567 0.0252053809558762 0.00033373696142336 0.00987309282318569 -0.000341563806635732 -0.108346436835953 -0.315204025325806 0.416698596224557 0.0514540223687813 0.269151112816138 -0.311642402636516 0.297978830116304
  19 781.053981795742 ""  3.22391674275293 0 0 0.0209298285054451 -0.0600996106259386 -0.02157267938927 -0.0918108131130103 -0.0609685976521788 0.0458747584189533 -0.0217824626284869 -0.00845455529300775 -0.043324613858078 -0.00575945177840668 -0.0195917025623748 0.0329031278520484 0.110000510729058 -0.00938664744310119 -0.0441021717280502 0.262532516531843 0.12709510830911 0.0507716534164416 -0.362791624543255 0.22766636423748 0.0257352130112433 -0.077124400518827 0.0444351403062578 -0.0358972416012415 0.0266151496066926 0.0124613273992292 0.0648633854383476 -0.101195629066299 0.038881213739291 -0.0929342644998181 0.179429518575681 0.0616280726856289 0.163998587496423 0.176038988581989 0.0787043478746515 0.0934049360806341 -0.110443051665635 0.134502083542605 -0.245286427384592 0.0248934738591665 0.0121440664397156 0.00721855331031275 -0.0034828521863046 -0.00210393137834353 -0.000971799533010219 -0.0223636352997922 -0.00577342084205016 0.00955610930723223 -0.00548014088030483 -0.0150893995660705 -0.0101245340564196 0.0340049682730913 0.027926720707103 -0.00283933389121044 -0.00477077304241757 0.00740603923313233 -0.00173909115843392 -0.0398694569914908 0.00353421447271961 0.00975476095160597 0.00958771527210465 0.00415283288951974 -0.0102582152722107 0.00887961352100477 0.0156232045834288 0.00822708789595586 0.0143145244523394 -0.035816342812696 -0.052173281547799 0.076034526619749 0.0736409166875695 -0.0097487883005004 0.04086643650851 0.0801332405001241 -0.0133984788826211 0.0397833814983866 0.0705444193971811 -0.011706659843902
  20 806.471072504048 ""  5.11608048338511 0 0 0.0156948016378859 -0.0272829813149226 -0.0141646226162116 -0.0228831329401727 0.0388280842857312 0.0158779138190837 -0.00563291789352336 -0.00647706573044181 -0.0162148261687827 0.00348760728076995 0.0121666415265156 0.0205206082399122 0.0063910743928603 -0.0354114917435485 0.0470804118179115 -0.191390901690978 -0.0491975273072191 -0.0463971934118118 0.113711918054474 -0.108990759847054 0.0488587002097057 -0.0423696859511219 0.0301226489296647 -0.027531512086026 0.028933591370943 0.00838200910007475 0.0706642266391681 -0.0504731865796652 0.0459887713226211 -0.0456165308081597 0.0450455882567226 -0.0827849395422798 0.0494533838603343 -0.0905232673519577 -0.0338283355787599 -0.13995265331554 0.0932905003317208 -0.0879001905672835 0.0872343894055826 0.025435010360993 0.0719330401169412 0.0601025810135241 -0.0265878645401278 0.023243332970797 -0.00466349517617401 -0.0294304293467184 0.0264576734486828 0.0830064419998078 0.0344577803662276 -0.11244123114706 -0.0786211624481649 0.127013140453615 0.267988360432034 -0.0772230186575436 -0.0045966252669597 -0.123045511202035 -0.0481039078978662 -0.127668982030661 0.0360186281528468 0.06318814148172 0.022907316730402 -0.205114764253062 -0.280530030196297 -0.0419699004867249 -0.00124685533873325 -0.0397451819063561 -0.0115416449799189 -0.0429417762217818 -0.111833570636235 0.024518238238188 -0.0034797819896006 -0.0280312112837922 -0.0296093924273738 0.111051132223024 0.0182896960975961 -0.0174218712134924 -0.0875419120721222 0.0561391878430722
  21 831.352753562077 ""  9.07699939117982 0 0 0.046140502556917 -0.071196074899563 -0.0280776486668405 -0.0498026076146729 0.0566031335278864 0.0253101232505409 -0.0192470194094725 -0.0196272596860819 -0.055178428854166 0.00785653621376274 0.0228723091524066 0.0482556668805235 0.105176007930449 -0.0462185819686315 0.0793712657573648 -0.264659103528808 -0.0520257862154064 -0.128194342077873 0.125761661229366 -0.135378147867319 0.104896053307251 -0.125493017455524 0.0851234031225215 -0.0671704880688737 0.0802442444235367 0.0234588237453388 0.181369312752104 -0.157742717022048 0.115542239159741 -0.145024097375491 0.110780561791556 -0.153099992891064 0.12006899099772 -0.143006672207477 -0.0494569909577066 -0.250523086725306 0.162377964798119 -0.144489718156962 0.130679043023093 -0.000703084177948981 -0.0273124471088207 -0.0160325253538814 0.0187420763107379 -0.0182297243881158 0.00507815703615765 0.00142674988835141 -0.0200802877701646 -0.0478099138997851 -0.0257395457032532 0.0608959590897472 0.0334874549833399 -0.0929251409675347 -0.064040420711197 -0.00349628011328591 0.0372728390720682 0.00640974682712602 0.00839629733912329 0.0376413276188988 -0.0534272791827479 -0.0541828196547972 -0.0168116013919566 0.130539113091557 0.189750223435261 0.0337434665106372 -0.0310631964778413 0.000654055809273634 0.0159599987148526 -0.00263584963676717 0.0600513829481396 0.0201263961512709 0.0415529778796017 0.0149074801167964 0.0999405170789079 -0.00610949498726363 0.00063281177186891 -0.10826549923092 0.0631762862757356 -0.0381899215296824
  22 883.87834129983 ""  1.59139234798185 0 0 -0.0106667864896191 -0.0185670939966747 0.0239335143168541 0.0212059196589778 0.00319672407137441 -0.00517821739049245 -0.0222791126955167 -0.00350471578122847 -0.0177953060503268 0.000568674615386974 0.00667335048989649 -0.0148736968050452 0.0117226843397826 -0.00724705556208624 0.0307552292522827 -0.0103480948172514 -0.0122768037140198 -0.0280589513401063 0.0415784133319198 -0.0215775097069873 0.0342998072927836 -0.0436076838279072 0.0185815702581109 -0.0682084105138048 0.0046927725435048 0.010421920117029 -0.0110104467816327 0.00666553137625164 0.0149539099226217 -0.00201650799515455 -0.0535971511025277 -0.0084327323788755 -0.0531468168380493 -0.0388091610560161 -0.0148519698125336 -0.0169505319080031 0.0171662441825687 -0.0227948302268095 0.0493673714901053 0.0389079886959622 0.0299700318106286 -0.0778947454876738 0.00493389291382808 0.00334744654334267 -0.00259782962742349 -0.0285922266645713 -0.0106445211683194 0.0276556038621221 -0.0393127409345648 -0.065057102884402 0.014900980133914 -0.00590074129661229 -0.250424767087372 0.142514307442839 0.00510431674169776 0.363770360413485 0.0863229879116003 0.101269836562832 0.214857915509826 0.16718102073444 0.0959420189042599 0.0516045175123846 -0.121788747522816 0.0504557223291544 0.314830689538795 0.221726783662328 0.100137785112714 -0.184652425913203 -0.388037406082465 0.0108499096480608 0.0122863818847902 0.0474978950914941 0.0094492915244727 -0.107415295453703 -0.00843128564674938 -0.0427018169653584 0.106617012469728 -0.0668078054583321
  23 911.780183435665 ""  21.5512266949957 0 0 0.0806154482263449 0.0643677465968269 -0.0722793925609922 -0.065895366163739 0.0125786236875199 -0.00681273868061466 0.0649618977773934 0.0328239515954894 0.00086059131160665 0.0098953904637032 -0.010222276618371 0.0743989927487692 0.00774875447175869 0.0273782903576122 -0.107498237104078 -0.0432166387248419 0.0264902338290428 -0.0227610260216653 -0.0709692623061017 0.028151425596213 -0.0947380082899399 0.171275029938836 -0.0839382338582202 0.345446739747178 -0.104903274538431 -0.0569516581925997 0.0203035763537143 -0.191648904763191 -0.0538000657909502 -0.145406247612619 0.198038730038404 -0.0261918862844236 0.20708493227718 0.0571117973535937 0.0200411593912836 -0.0389363701468934 0.0315800614203835 -0.000840947811329157 -0.0765073908686775 -0.016087664928596 -0.0143322009512964 -0.0281587884243585 -0.010567937951711 0.0161843789588083 -0.000784559863355042 0.0174522234716634 0.0068873980704567 0.00661088975410554 0.0117366618976303 -0.0185057061017729 0.0110616040323426 -0.043445108697164 -0.106356897596613 0.0395937776401953 -0.00559016759462607 0.0793655543920557 0.0225330239571698 0.0603950646495755 0.0781799663036167 0.0481000961688591 0.0185168721451617 -0.0537194776064019 -0.104352458688355 -0.0198740045103219 0.0861251369289148 0.055875578777312 -0.00350387704837103 0.0155917089000736 -0.0491823090071733 -0.074366637733953 -0.0695787887842054 0.00494609309373382 0.0235832811534829 -0.0726683791421756 0.0177878851894341 -0.106677785213465 -0.0732749616424846 -0.00312278140504219
  24 951.462538372444 ""  41.301778302764 0 0 -0.00443708514277963 0.0106475208366267 -0.0200673148834648 -0.00818303403146565 0.00122755698017002 -0.00200024051288218 0.0195014057149256 0.0242422674444879 0.0214770587689313 0.000521207771944703 -0.000393847280265383 0.00963389035700944 -0.073272262783054 -0.0196702622762899 -0.0847896968552344 -0.0104601223399721 0.00102489674712944 -0.00268521810959036 -0.00935635931622834 0.00337891094631651 -0.0088931771467628 0.10438137876263 -0.0631798646084195 0.112104843177535 -0.0810600827427007 -0.0250732095439596 -0.0865238594889151 0.0186051342158528 -0.0696422936839806 0.0265959343486267 0.0203014859790733 -0.00356581799568193 0.0235414647725554 0.00595301559415106 0.00321149756666464 -0.00495576179376201 0.00531892328260203 -0.00187771441350963 -0.00479610296429659 0.0329126799314106 0.0967851971129945 0.0376419589845111 0.0750831786630049 -0.0613924471800337 0.00403226876477234 -0.0594312706709207 -0.0124163820982442 0.0001589811059854 -0.0930361195739828 0.0129968053091353 -0.0318373771414334 0.0130424848683211 0.225102796877421 -0.0609457968446571 0.0447457827823397 -0.0121382702853376 -0.0200753525621734 -0.0181329068061848 -0.101394751080642 -0.0184852778048293 0.0212133664302415 0.280685285169934 0.321069845920707 0.147768829023595 -0.0541700097683915 -0.0144774715777067 0.131381126922618 -0.277071788095218 -0.185488781309082 0.00187006952630867 -0.0334221683821454 -0.0179037317300932 -0.101254686716256 0.0459565843247396 0.00585897620560314 -0.10140581783868 -0.0775233186784417 0.00902585811608753
  25 993.773514718688 ""  7.12262401211541 0 0 0.0501485481637971 0.0457320043973473 0.0475116562914667 0.00929182282218689 0.0282020875489643 0.0170206285786155 0.00549892118624817 -0.0288090762546332 -0.0870399058039562 0.0107738006721184 -0.0375153742663509 -0.04102178140144 0.0401233656939739 0.0149419184644768 0.37147988385182 -0.0475802553796907 -0.0202146241626872 0.30303684045508 0.0741780765575537 -0.031053710524773 -0.116530535148664 -0.129527259279055 0.102422084537867 0.0328460746796619 0.077739218713594 0.000340353340064096 0.263448685216847 -0.281465611165549 0.152884902541892 -0.266271180135824 -0.121165959274932 0.135433139243271 -0.131750178041662 0.10833730544336 0.00759503083615424 0.236799517084466 -0.125864375156508 0.100122404476807 -0.050954778832386 -0.00255184423116349 0.0172257011014903 0.00802982261622557 0.0147696334577963 -0.00988718840901227 -0.000304151788158048 -0.00790325270012926 0.00246560352370365 0.00619396861087262 -0.0122586444519224 0.00163016655090388 -0.00995306807044814 0.0140777022091686 0.0460770492373046 -0.0105399063905489 -0.0226095740939969 -0.0071345589910884 -0.00828434617024232 -0.00361727460281326 -0.0239607945762324 -0.00220066359183518 0.000709969558216714 0.0393755405878845 0.0497612910333339 0.0228555327921058 -0.0256094208842918 -0.0161477735944341 0.0166681949050228 -0.0384808562627689 -0.0167366529077769 -0.0327312979430213 -0.0399551071834389 0.00474001759178195 -0.0962862714488149 -0.0553795515414776 -0.00579876793897674 0.0627483335998778 -0.0297695984155521 0.0123930763754633
  26 1022.57740286214 ""  6.98420019533153 0 0 0.0997029513903722 0.0168175990721095 0.0977701301075635 0.0603661471632836 -0.00251540228211521 -0.00102836740129404 -0.0901763013185834 0.0201430803765425 -0.0476033366190236 -0.0620021998325469 0.0044283787683471 0.0195015693486079 0.10072022944575 0.0209123257829807 0.00893527232742551 0.0503487767317967 0.000899097870362868 -0.160338461654496 0.0709902075978143 0.00414631058041728 -0.244117046299894 -0.0652251562144718 0.00215581910958702 -0.204063949460107 -0.0720425775955128 0.0378344422973899 -0.22565942090112 0.0870795344130859 -0.0223313411677857 0.0546094534771396 0.247260623217442 -0.0406948652441237 0.232094119979796 0.0196679193066248 0.0566078979817832 -0.212405039020788 -0.00242967655917252 -0.00279138192160085 -0.238444340330607 -0.0035538264612094 0.00686435166185869 0.00109701821789067 0.00850240396284176 -0.0037743550349314 -0.000367430096925813 -0.00775980946617496 -0.000793121932537447 0.007197993968803 0.0022022461597715 0.00438474991574683 -0.00650507138019613 0.0394528830387822 0.00949280203741314 0.00634275974405864 -0.0631477966360536 0.00632553974334741 -0.0103115862761379 -0.0280541736306688 -0.0311790605312301 -0.00895083697649896 -0.00721817466372788 0.0017880275457291 0.0172146756196126 7.25111077711918e-05 -0.0318394745090309 -0.0246664590187168 -0.00458610270045999 0.00673558222424255 0.0267839861422459 -0.0261567516997228 -0.0335207340799389 0.0124957559963303 -0.200933917163096 -0.0759898726036279 -0.0241591423605325 0.0710724049206106 -0.00378079511858603 0.000749801490388301
  27 1028.27040742364 ""  4.60859508446089 0 0 0.043233759448636 -0.0240300847120844 0.00859120538060747 0.034641470524008 -0.0411694749878049 0.134792040882465 0.0214979163488135 0.0506559642300896 -0.0474453081922818 -0.0567576811978728 0.0452402757720799 -0.0930841342802596 0.0530555155083841 -0.00941232531726013 -0.143644631890896 0.105581185516747 -0.00102273100854895 0.0917539283058052 -0.0139539160963668 -0.00286701555914041 0.365126325070615 0.129876752443137 -0.0698865281012694 0.213659919621009 -0.162656524384488 -0.0451429117008335 -0.0956519536823219 -0.149351792541234 -0.0723691949679935 -0.142111270883778 -0.118796349049546 -0.0494770030244073 -0.136895021870025 -0.167274525074754 -0.0115337636182001 -0.17833346496846 -0.00596018386220613 -0.0319349606622353 0.0299354304446231 0.00575367483176279 -0.00379735382702946 -0.00696753442588885 0.000838850439687176 0.00125151488213903 0.000608499995280191 -0.00959262960941728 -0.00562992322191274 0.00234028408614661 0.0135126542232646 0.00641453928877661 0.000236707765861132 0.0453209121627421 -0.0191410282075967 0.0109391466538783 -0.0799263835189648 0.0210582658347073 -0.0109725890864432 -0.0450498141359318 -0.0242745227764393 -0.0134483286928665 -0.0126606047532362 -0.031176122202867 -0.0150375738365399 -0.0210090159992002 -0.0236483762607263 -0.0213773184793868 -0.019299144301114 0.0417141357141778 0.053417256544602 0.000470725247769508 -0.00106343301467199 0.00484144082931261 -0.158248328557431 -0.0384283251443466 -0.0299138217630217 -0.022099494631651 0.0328277072498799 -0.0360743572570247
  28 1058.78930925497 ""  16.0769775722995 0 0 0.0209421197214351 0.0163660084030775 -0.0564047951076756 0.0489528968129091 0.0156679581185112 0.0977929517057208 -0.00813605856865401 -0.0300319708115412 0.0258424085059792 -0.074826442148345 -0.00504590615435789 -0.0403172548334008 -0.012118868046489 -0.00230951902214674 -0.0437450603722748 -0.0198555023883402 -0.0276713452449635 0.21910806504878 0.0966035632680452 -0.0276631017016539 -0.0201403126477706 -0.0575563388827611 0.0276206283563964 -0.125685329082938 0.104442616373571 0.0280213316880028 0.0318754893389364 0.108849679139139 0.0395563397881244 0.0900316621464675 0.0725377947319225 0.037470307801113 0.0625742712837592 0.0186598561219127 0.0499620595577304 -0.089824773153939 -0.0945747072658314 0.0483098876472323 -0.215483029194494 -0.0161051258484161 -0.0078767640274339 0.0285329478230503 -0.0171816484510175 0.0115787157617036 0.00193250240706684 0.0398111619154261 0.00447493415049851 -0.0330763874977445 -0.0230659181842608 -0.0188090922777484 0.0242440275352388 -0.269011099366391 0.0519314098680181 -0.057211042998489 0.274752821264401 -0.099112626867303 0.0419991987871899 0.12546554874979 0.0747696846792543 0.0159967797734924 0.0376586975864496 0.0363759908005987 -0.0289189495405818 0.0213364531771824 0.123880146054837 0.102473294535113 0.0307424275836856 -0.0612680340274879 -0.129664242721319 -0.0130042636649058 -0.013621954336443 -0.042230103252563 0.294108889393842 0.156566586789371 0.0702379950478479 -0.13070028615658 -0.150229197694643 0.077441915304267
  29 1097.85585762566 ""  43.6074239282047 0 0 0.00521195866558221 -0.0322717406284507 0.0329470413562238 -0.0092435898736537 0.0259303901902153 -0.0251354044146586 -0.00562159522871067 0.0367044992414576 -0.0110589784495433 0.0185938779885744 -0.0210502174731434 0.00576550084421167 -0.113496926267093 -0.0927996835656839 0.0814731738081319 -0.0720871751750841 -0.0103847478094194 0.0240313284245744 0.0353990503594768 -0.0195876329631196 -0.0859891091750029 0.0691981916982035 -0.0431366368774999 0.0629289404706535 -0.123695075344692 -0.0210734588835564 -0.109574159473421 -0.0282273475708138 -0.0645089062112612 -0.0190335515088878 -0.0266532202147424 0.0421701408624781 -0.0256126091450812 0.0583795809839547 -0.00241329776448273 0.100620584309531 -0.0294514729014152 0.0285780760164436 -0.00434781282691054 0.0324620876921675 0.0208633605272414 0.0204881846190327 -0.00522203618763481 0.00987776571527298 0.022551053276008 -0.0218960943695306 -0.0514181965227002 -0.0929476551136512 0.0268680130944036 -0.00763121546793466 0.0758441649202107 -0.260573060514376 0.0973615097466361 -0.078604707325061 0.169599827629733 -0.0116400691930195 0.0297494026509419 -0.15746169582579 -0.0514609513508018 -0.109913003895053 0.0148156718951603 -0.0995714146257135 -0.158195178950276 -0.109747000142721 0.208042747382426 0.152991486816962 -0.0565636656216611 0.126090320698148 0.00230419995129309 0.058764989503686 0.0015477276548932 -0.0142542906400199 -0.346229118060549 0.094783399828019 -0.0233822432086749 -0.309005516560442 -0.0149340804875956 -0.0695784828855074
  30 1101.29991106285 ""  24.788252813248 0 0 0.00560213817172344 0.0055443542518591 0.0557267067772364 -0.0233995761878512 -0.0444275912882622 -0.033028886746804 -2.5492167334803e-05 0.0131030756326781 -0.0288435279430111 0.03038913799448 0.0262957283133045 0.00942230746590875 0.0959096084608362 0.0516868889788148 0.0108520771829169 0.104869246212595 0.0310534596705598 -0.182736633731581 -0.105870927821377 0.0363501591563118 0.0927897957880496 0.00789457798059621 0.00147090708337277 0.0493704677671707 -0.0407569063885253 -0.00833419270459275 -0.00259820603504838 -0.0778599177351122 -0.00259723742120071 -0.074045768558311 -0.0572312519291649 -0.0665165933710802 -0.0525711924223979 -0.0746735202530846 -0.0317730554090796 -0.0335075422661807 0.0862428601834016 -0.056536263714417 0.148887537096367 -0.028224242482177 -0.0107452933205569 0.0679015682070517 -0.0294849751719944 0.0159872038737746 -0.00426303500122837 0.0704848763790758 0.0108584496863863 -0.0389410921948699 -0.0390940913443486 -0.0280386727558824 0.0194202316628885 -0.196200443073244 0.125177027572349 -0.0634956126882911 0.277178963841752 -0.211096797171169 0.0329765672985809 0.158706053479646 0.0666257462247294 0.00485123635649667 0.0574202044855577 0.0882192957787639 -0.00176432059699881 0.0497788060691209 0.128182155117098 0.113533289082696 0.0324157704352508 -0.0874436360207097 -0.162742343859242 -0.0277694178349621 0.00428846729568147 -0.0300949150864517 -0.103227494343787 -0.0678444783000473 -0.0668696946804391 0.451863178062632 0.0164281933590078 0.0578023874292502
  31 1143.17790992771 ""  12.0868337016871 0 0 0.0144809705597321 -0.0467116783235441 0.0263125571756062 -0.00749650637434241 0.0279286485937487 -0.00801530902664527 -0.00802591524433728 0.0379125107303205 -0.00785972508276442 0.0113284549125735 -0.0203768156828127 -0.00310460098269587 -0.0838276376450169 -0.0960856053457823 0.06838803299272 -0.0743257227430679 -0.0100356309998622 0.0270410499221231 0.0407317651754344 -0.0226076141958086 -0.0513255820561159 0.0681459240489304 -0.0435102252024369 0.0465429656181131 -0.118536709197864 -0.0162315764165164 -0.119091545738526 -0.0154229258516812 -0.0688830282609262 -0.00669954622968062 -0.0207608236905634 0.0411990438661837 -0.0249768084502328 0.0510293024884328 -0.00143278836043028 0.0856014219925377 -0.0387797768011344 0.0315966429021383 -0.0165205338057709 -0.0212713773328589 -0.075997036311198 0.0128107217112691 -0.0457257504935608 0.0299912645267804 -0.0329748901496882 0.0819664777355856 0.0360196429382502 0.0843020357741317 -0.0304091303884495 0.00818991414579896 -0.0589874377944211 -0.163891589630626 -0.100883833137053 0.00836541957378539 -0.0480449072013668 -0.0947886511897952 0.00603571155297536 0.288925685617873 0.109951440984759 0.140606600657481 -0.0108785580330109 0.0780390325544296 0.115608379768513 0.120817603841518 -0.164327408711532 -0.111068423256807 0.0773118413862904 -0.147271716935675 -0.0312000016570606 0.049103037059533 0.0236499130827287 -0.0063138427562816 -0.205120042802504 0.089761630782843 -0.00893230009042849 -0.30702283137732 0.00426684902491505 -0.0585761590195913
  32 1175.90781341864 ""  11.421878114847 0 0 0.134291998836891 0.0424156085672353 -0.00299657027535772 -0.105925492817089 -0.0144172301744063 0.0205930656941007 -0.0695198622669718 -0.00619857679987585 0.0239769381855031 0.068265498536648 0.0137037351948061 -0.0283496522062116 0.172173850424514 0.0643788783002875 -0.0558901000446091 -0.00959784885835627 0.0363770867684962 0.0570199437915768 -0.150187550070464 0.0330620163614545 0.0757110266791196 -0.0595405424989938 -0.00247974932660521 -0.232741930708286 0.0372148762177314 0.058947622045846 -0.177287841576834 0.161001077412045 0.00794314595576774 0.151375533578456 -0.172905303340896 0.00117806350611816 -0.192091516992993 -0.0680857205618125 -0.0665821389003832 0.137218725870311 0.0335849420537874 -0.00488091678068368 0.251377999223695 0.00266691523803219 -0.000163080402954017 -0.00987910947540079 0.0148491366986621 -0.0070367110505945 0.00396679624941658 -0.0197839289366892 0.0112255665734177 0.00821022502770019 0.00866602246539332 0.00416299860421919 -0.00484308381632704 -0.160643986766938 -0.00724498823886859 -0.0256854609171333 -0.0403834857886841 0.0500799663685388 0.0056222297483115 -0.0100437314901438 0.023224779944785 0.0198060005023529 -0.0122778798610157 -0.0263615585959632 -0.0105799301471211 -0.0101737173373758 -0.0237386424632887 -0.0227929327854014 -0.00117558344232148 0.011048853205462 0.0225453722205387 -0.00666268740957996 -0.0411982509022803 -0.0133524368684184 0.0652768086683868 0.0224877611615493 0.0233807121922838 -0.139524196049946 -0.0973613090490269 0.0156632598927077
  33 1184.23549813814 ""  19.3264792507964 0 0 0.0249465597552794 0.00460614858452632 -0.018034858667533 -0.0153153908650767 0.0128233962360657 0.00919352471950051 -0.0123485709474291 -0.00509517263812169 0.0105488463054483 0.00742622190321629 -0.00515011751166339 -0.00722019678205127 0.0320839960671618 0.0119618932989465 -0.0453501470090984 -0.0361178912907855 -7.2426176309201e-05 0.0525242182511595 0.00260161703223803 -0.00510072122379688 0.00590200583828436 -0.0133355839450209 -0.000860105407987601 -0.0521959689607749 0.0192904390872547 0.0129176388033271 -0.0271346840948972 0.0440652397018502 0.00187251199470097 0.0417589930734084 -0.012550804066145 0.0134945439076561 -0.0197744450779971 0.00332800664036726 -0.00888476232467933 0.039921966301807 -0.0185904430658551 0.016567365049816 0.0166612763391432 0.00121867503134655 0.00530504584103643 0.0367923761724882 -0.0523918137869482 0.0363468541576761 -0.0104096794353042 0.100078554997778 -0.0459327948591936 -0.0684469005616532 -0.042968937036786 -0.0184929898808623 0.0430983567170037 0.492200035434638 0.116871044281042 0.00567568336854952 -0.428872762298461 -0.139551942757295 -0.131918513862876 0.0372448905055888 -0.113747318474096 -0.132997677914553 0.0601514689448487 0.0980960970777447 0.00972308826413028 0.0390636199323141 0.155223406678336 0.144526513200788 0.0244110131420183 -0.0721065478408164 -0.135620690625182 -0.00183501339196794 -0.00333215105036765 0.0241535320446937 -0.00724540083771442 -0.019569008950762 0.0160694483630557 -0.131307120713948 0.0207342742181223 -0.02878069512283
  34 1192.19923075107 ""  15.4359680362537 0 0 0.0400171977689481 -0.113359669347855 0.0263062435667409 -0.0213730035025867 0.0638880927047701 0.0109508357448842 -0.021710783079324 0.0745196032180696 -0.00646254347785131 0.0149148098809494 -0.0474081117278249 -0.0156313144117919 -0.00784439483632716 -0.144826626578195 0.0839743017642155 -0.142575214300818 -0.00589477600324186 -0.0185975631761863 0.102193679877743 -0.0663910574515107 -0.023072705617884 0.147989495035576 -0.102394832541528 0.0779453055412422 -0.179028975150057 -0.0065635423265369 -0.226416211588975 0.00672406126845976 -0.137145310026435 0.0220672572457017 -0.0343588635214369 0.102885492144569 -0.0478610960206207 0.107696996910637 -0.00163794439716964 0.168933633230001 -0.096472706060457 0.0669150150329064 -0.0338630997703827 -0.00729388193323392 0.0131184485495009 -0.00774757590797635 0.00823199266441186 -0.00747187797667328 0.00408234078894579 -0.0149966142890084 -0.00239040896101801 -0.00883726228490349 0.0035258309622816 -0.00282399556720975 0.00420497544622942 0.141193512075424 -0.00336054458368022 0.0239867965187552 0.0689421742140928 0.00525285754691687 0.00294079429887655 -0.0203657674069508 -0.00838930178267571 -0.0130677366543788 0.00546214425790999 0.00136180992975755 -0.00538977037304482 -0.0140674837211418 0.0174230813404386 0.0102791616454937 -0.0155089574959816 0.0239400475885597 0.00344567343849121 -0.0575335152528967 0.0435705544332917 -0.0182836222101935 0.429555217954445 -0.0264519347925795 0.0139724618382488 0.251561112736277 -0.0293972468985891 0.116831163133039
  35 1215.56424541337 ""  15.108681442143 0 0 0.0121905922065343 0.0148047759830446 -0.00136208161736274 -0.0109316875326469 -0.00238080487246759 0.00375312580672965 -0.00518051450323706 -0.0034655902177883 0.00312442497347731 0.00659186280692999 0.00397181712580372 1.623499764248e-05 0.0885308462048791 0.0589161814175085 -0.0147898988045686 -0.00381473757056779 0.0026220700115151 0.0222347994362859 -0.0240520760957828 0.0129163221977601 -0.014452372707319 -0.0158655725785889 0.00979325776870988 -0.0290485941417873 0.00717132386165213 0.00508846374033349 -0.00843053244146429 0.0156732581061241 0.0068782462413518 0.0139108996236244 -0.0378739174709015 -0.00282188278340313 -0.031238306959527 -0.00216115905935689 -5.99067336446647e-06 0.0037719428381359 0.0156737112317325 -0.00975807819407099 0.0221450631671698 -0.0233232888025916 0.0284321761988589 -0.0244252272364524 -0.0319156607423677 0.0268050443127225 -0.0205657903273248 -0.00786888662811207 -0.0785278005505749 0.0403808646379622 0.00483801377540668 0.0144037347767507 -0.00444497349067474 0.464879202137061 -0.12074921722223 0.154756293814395 0.661551299951521 -0.0302963594214012 0.098256642570185 0.118947208257611 -0.20498306726353 -0.0158576224173194 -0.030143765427201 -0.0095892509823457 0.0523407266306684 -0.0045371221123518 -0.0283345261495759 -0.0219397759239444 0.00512207944258551 -0.000415009645431293 0.0557042588506755 -0.0141176347789964 0.00799385560812632 -0.00898732274045478 -0.126695122339931 0.0413982282122183 -0.0108639447632318 -0.14772515401814 0.0038752395755821 -0.0281531088412128
  36 1236.2673647076 ""  85.0452811468416 0 0 -0.00398518415325882 0.00275800522792684 0.00617714534130609 0.00371150355633884 -0.0130200883824209 -0.00361331483143915 0.00140443172259383 0.00091327210214253 -0.00350603004957371 -0.00121325724110061 0.00713540804104375 0.00120157405716081 -0.0646140146620005 -0.0343547791860066 0.046342727915841 0.0335249946766911 0.00230204570293609 -0.0147946021449363 -0.0114947615032761 0.00340629095935772 -0.0049368480391933 0.00644011937756947 -0.00480501167854027 0.0178629914023775 0.00159528286713919 -0.000147430164222828 0.00650149720999656 -0.00799408808715141 0.00390778993591287 -0.00836753619305292 0.0105748955703889 -0.0124938175106 0.00932761792661095 -0.0187535438527246 -0.00238152793866598 -0.0224837378626915 0.0142246409286841 -0.00986738797367578 0.0116025020184663 0.0816395113832396 0.0581729009735196 -0.0196565591784108 -0.061847798607649 0.0697791568404892 -0.0346448533759083 0.0267918801224122 -0.135173609710122 0.0678128933421872 -0.00106118877745614 0.0222792053589837 -0.00114720514265665 -0.341222920629305 0.0841378091644522 -0.0860218926377066 -0.139843485746155 0.234464448395071 0.0201751406323438 0.0838297330364491 -0.35696443864756 -0.0672687256835231 -0.0380645525111519 -0.00997930444933988 0.0627717503106313 0.0159795419521086 -0.0513243235352874 -0.0271969817834163 0.0187963348123347 -0.0226136122257077 0.0661993611307191 -0.010432872667855 -0.0140159419988329 -0.005630674804323 0.158454979691565 -0.0220091246338776 0.013512768451415 0.127638053680903 -0.0360668989738497 0.0420295258719775
  37 1250.43221740349 ""  2.15272333130186 0 0 0.0141575976304471 -0.0165039462368736 -0.0667850360269893 -0.0138637286683116 0.0893851945084298 0.0219206303177208 -0.00236801535372543 -0.0271710146758765 0.0244218996759847 -0.00606140865800047 -0.0623729242541723 -0.0091176196805663 0.124940683772452 0.0656348214859781 -0.42603619586612 -0.190382185616393 -0.00386647779614693 -0.0203359074463247 0.132290127999423 -0.0737814614190528 0.179097997165281 -0.0275757110628158 0.00408982292040573 -0.0796746798070541 0.0891357283500223 0.0189669806286382 0.0321205846916023 0.0584410710411501 0.0143432691252143 0.0522500714163142 0.0100447631947838 0.126932227493842 0.00595751519646246 0.130568277756525 0.0110168096674709 0.13999981191942 -0.136899700116363 0.0835543336766274 -0.0938799596765669 0.00787875299537739 0.00234905393387649 0.00577297266153349 -0.00573659325140794 0.00646765880893061 -0.00423996765918085 0.00193707147820971 -0.00871513723059501 0.0144070845495364 0.00127672526491778 -0.000177121852313049 -0.00559011880521207 -0.119728630112927 0.0209933493747848 -0.0220264553822342 0.0398002452854609 0.0234189718881606 0.0255163605264563 0.00469920427396415 -0.0320908485570382 0.00531256315785164 0.000414379826193756 0.00888941826414897 0.0132442074407039 0.00291270631562698 -0.0142539596997921 -0.0116467227856206 -0.00804583426239454 0.00969930187756025 0.0134017474546063 0.00108664930544261 -0.00412260704115475 0.0409116247773083 -0.387510462063587 -0.177117308456626 -0.0842009741114228 0.317632518030196 0.144513882845462 -0.0520015893581313
  38 1299.35229686523 ""  13.9991287747568 0 0 0.00326069391833074 -0.000746296791479902 -0.00245147153714081 -0.00190480518467439 -0.000967467781583023 0.00149015242751366 -0.00090727820559549 0.00110826699280954 0.00101751777938956 0.00136373661807973 0.00279578994089003 0.000941957992203284 0.0085347754900075 0.00235620148836496 0.00534156621304548 -0.000186156864188661 -0.000961468523849457 0.0213711418339007 -0.0052060419842204 0.00373673856818867 -0.0219025625006647 0.00293957343208465 -0.00224328252262673 -0.00236624544202111 -0.000816607448496716 0.00131405875617179 -0.00477556273152482 0.00234249158661466 -0.00289329362710736 0.0028529005910503 -0.0120052129950548 -0.00383660900334068 -0.00853999826153741 -0.00104383352583582 0.00211482149090079 -0.00589695520126309 0.0097015078819545 -0.00612965860897311 0.00199903890023768 0.00877912775478645 0.00904003549775994 -0.0333668484954289 -0.029479150176888 -0.01109956213178 0.0150333332347045 0.122093967073033 -0.00304576142888092 0.0328754876136228 -0.0356220216660837 0.00724192580195984 -0.018040647465885 -0.0605245815001254 -0.120146287690571 0.0512774741265311 0.141184458456785 0.0259001403803759 0.00965904616092508 -0.806535131139509 0.116459868307433 -0.0613718653031967 0.0245428392999936 0.0858700351065272 0.0329391755673072 0.116584688057335 -0.0543253702217267 -0.0158100465271772 0.0347437395591402 -0.0874118668887764 -0.00244345476758716 -0.0101606230896322 0.00282434439488984 -0.00199728767583898 0.00331862703325516 -0.00673320822182085 -0.00521275226277941 -0.00426189041236145 0.000164256527406527 0.000812774454752343
  39 1324.39405562187 ""  2.98542650478387 0 0 0.0214407231630949 -0.0568753878782561 -0.0529554469449724 -0.0111980573260492 -0.0098734208050063 -0.0130440516749333 -0.0083676461065543 0.00990170189585725 0.0166464437138545 0.00450525195364131 0.0667405176992111 0.00883029550253458 -0.117963852511644 -0.132416128663685 -0.0559097904934742 0.0333298529962673 -0.0320514592351418 0.648348319618813 -0.0294380579130778 0.0301077734697887 -0.428561232627431 0.0481565043591989 -0.0457754169405512 -0.0514865109828706 0.00803714472771394 0.011957466401374 -0.00970216228390603 0.0237026329769502 -0.0792710697897137 0.0368859210215967 0.000750444316723443 -0.115742134418795 0.00722133272440009 -0.131445592575361 -0.00429163949971735 -0.104090343612058 0.131514720363724 -0.0719165482433807 0.102591793433367 -0.0010326010811094 -0.00019334077702594 0.00476750592882496 0.000621504823479764 0.000341894200925418 -0.000721492081838427 -0.00530521804458185 -0.000672278905125254 0.000298067554483517 0.00285029088536679 -0.00446313752050282 -0.00515647815189063 -0.00844203939718873 0.00250488817271041 0.00358614070864596 0.0138183537533773 -0.0105834493512052 0.00383894376562558 0.028703033159374 0.0150935307878296 0.016487557291008 0.00891025372418645 0.0165420509964183 0.0156654391953608 -0.0033276573787246 0.0107690253399653 0.00219325350486641 -0.0195248327426109 0.0243410763558842 0.0166112945191905 -0.00718749685809693 0.0252096058723543 0.0249928925912097 -0.148611268229401 -0.119375648861143 -0.0554971050948923 0.217388826098518 0.0900599305368215 -0.000412311326490941
  40 1349.21287285177 ""  1.99918375961719 0 0 -0.0205192728301124 -0.00678950191104606 0.0741384121946975 -0.0118307529382521 0.00993959459203681 0.0901650109696459 0.0342034835371561 -0.0294526607958673 -0.0181570059912824 0.044243441151065 0.00430019632739993 -0.0158470761512371 -0.1139951295796 -0.00818403138842053 -0.516289552217231 -0.048931127781681 0.013249448273784 -0.248742034745084 -0.00778601397967654 0.0409026717086398 -0.555303574632789 -0.0800943675716704 0.0746123934370223 0.00753354204948823 -0.00842293524528382 -0.0499098883051243 0.0693963726164979 -0.110369842810677 0.0546789214690153 -0.107495826674289 -0.110302482273513 0.0309235659777908 -0.126052839272069 -0.0790996668074489 -0.0554764686401738 0.000212762945926168 -0.033413032919084 0.0602748248429352 0.0619650592584135 0.00409156386546731 0.001778368493726 4.92817773173939e-05 -0.000998414558326712 0.000545737646022203 0.000561540209372383 -0.00118472467441279 -0.00601534805286634 -0.00321291027633846 0.000448051989675542 0.00323897095846602 9.14718070736314e-05 0.00556777903102229 -0.00334750030284987 0.00353216737455746 -0.0155206711643006 -0.00457881815319235 -0.00881385054260714 0.002549233721172 0.0308174993809835 0.0147932127241273 -0.00571740923592429 -0.00681020545736542 -0.00364297098563148 0.00116616415249434 -0.0070492450989056 -0.00431830265748685 0.00532370858580638 -0.00466401588055002 0.00279829768083732 -0.00101069077478502 0.00585703804764137 -0.0104611146774892 0.0931321400763121 0.0459868546517038 0.0188720996436058 -0.0530118838539293 -0.0276054082068614 0.013121490517664
  41 1370.37115307039 ""  4.00939302766218 0 0 0.00193859980941323 0.00647338006411277 -0.00149069099951148 0.000634393722289016 -0.00171776114923043 0.0013072057707728 -0.00110666680257793 -0.00156266373118384 5.96034759890844e-06 -0.000697754868150444 -0.00219791707573692 -0.00119602115811721 -0.0142227867232486 -0.00280543879442483 0.0212112622882611 0.00332371718234989 0.00207956392507639 -0.0325779954576415 -0.000501604327539844 -0.00131324747934612 0.0231143511491578 -0.00215414511632014 0.000502264093177295 0.00214860168141245 0.00535687951684219 0.00233251098862946 -0.00150366304063684 0.0045949221215033 0.00881091926913786 0.0028456867495007 0.00568898212570738 0.00220465726130161 0.00348486824587801 0.000916846974722263 -0.00201657206884471 0.00657426085549859 -0.00731380796565438 0.00442643791360343 -0.00101822185846339 0.00805136329001641 -0.000764371174524518 0.0165668987429314 -0.0109025663930552 0.013027637419857 0.00529872184516548 0.00117914726739103 -0.0796137883329212 -0.0183761609105852 0.0275272664159679 -0.0426206719432963 -0.0936302596015781 0.0532119437035575 0.11952049905556 -0.0678365717397054 -0.0104711317254526 0.0657598797363509 0.0413266049724128 -0.0100274499368755 0.417042686779 0.236906825301748 0.0111960480282481 0.17215486941414 0.429549990491802 -0.0678073831015082 0.317918439428977 0.0903178506541678 -0.177854233828238 0.189966642804884 0.332301045248837 -0.0039163808375168 -0.00427777241110067 -0.00146035226353137 0.00399971161831305 0.0116227884025444 0.00630753015135705 -0.0173091076336976 -0.00284982610457098 -0.00421972789736947
  42 1383.41662311425 ""  49.005431764171 0 0 -0.00882174229805751 -0.00314173913342184 -0.00158127591349279 0.00143351290278559 0.0025805500628242 -0.00580466812921853 -0.00241231455160278 0.00430035883377988 -0.00214781062359854 -0.00200509895761387 0.000812883520893092 3.12493811030751e-05 0.0969906446461942 0.0485146944857151 0.00741368886411536 -0.00263894500674785 -0.00272147573401586 0.0375336756346515 0.00411920121343452 -0.000425894080140843 0.00238972175449423 0.0105303075194042 -0.00797712874146165 0.0151480972758436 -0.00156095060723297 0.00290301097157498 0.0119295235529434 0.0171358402647563 -0.0129673498559454 0.0118348055428621 0.0151134811250158 -0.000737696217599986 0.0123188702823463 -0.00337603968889107 -0.00028470520191564 0.000464751125267412 -0.00176335483945439 0.000392572298035224 0.006096526680179 0.0165721281254481 0.0179558957169379 0.0259949158975798 -0.0073526489247196 0.0104201917239009 0.00810761100182512 -0.00905227518693076 -0.113419146419732 -0.048767277057411 0.000461124292244279 0.0894303330418664 0.0342367024097047 0.0737630876747417 0.101424572097116 -0.0306446635813768 -0.0201185744791791 -0.00852702784335871 0.00181905595736609 0.009090261513913 0.515156530273921 0.275215670339091 -0.138277985267913 -0.189937301126856 -0.193739327210646 -0.00122038623018084 -0.328127646259222 -0.178839154884207 0.179869564874084 -0.157458570718188 -0.122318251555467 -0.00726944278110205 -0.00665354524467981 -0.00107077207527605 0.000898439714841664 -0.00665829119851298 -0.000143370098058851 0.0246811049378322 -0.00786521098713101 0.00636514767898179
  43 1398.38611415814 ""  11.6416456918141 0 0 -0.0813767609001514 -0.0390605426387038 -0.0363443636410937 0.0108461604957288 0.0110650702085802 0.0389812311690562 0.000295889225491101 0.0422516703406086 0.000169778353392437 0.0155616641587723 0.00509273878744118 0.00409089360860455 0.707353258342258 0.333507516456128 0.18896236457264 -0.053774435755676 -0.0183961794245326 -0.0162206867369527 -0.00611966696809119 0.0414510920838254 -0.283174279786872 0.0761786743108507 -0.036871116483329 0.0552472871984791 -0.0769260872945508 -0.00504756529379423 0.0274178905472468 0.0436836203908036 -0.131470045508511 0.0442245002169206 -0.0507413281679314 -0.00165655616044693 -0.0447077286143846 -0.0547608008870369 -0.0276744449507192 -0.0397210950552473 -0.0182693669004842 0.0379049113533935 -0.0199046832326428 0.00740417358585608 -0.011539446851382 0.000202945448487814 -0.00107459509439189 0.000576442409886201 -0.00152804516669461 0.00272143663768889 0.0120533515238673 0.00567239033091082 -0.00033496354478067 -0.00879172920050957 -0.0049519170044827 -0.0557877861868588 0.0383533668164967 -0.0474782994940663 -0.0440173366225092 0.0583488315873568 0.024954545822524 0.00362904281832604 -0.0569397135998277 -0.0295851443767164 0.00660118181249041 0.0104333210820062 0.023599412420391 0.00422225055259774 0.0442250229150726 0.0240385374840854 -0.0130712854055295 0.00662178567160479 0.0238589565322589 0.00960573713588797 -0.0346312359001206 0.000648194719402515 -0.0255190440889486 0.0489564991927589 0.0319225792984418 -0.0246847105311956 -0.00153859918982896 -0.0413120258031425
  44 1414.16083974152 ""  4.33607979170074 0 0 -0.014392067188465 -0.0204742528195458 0.121894162016771 -0.00450065144756244 0.024199542755208 -0.10418393345888 0.00246364276985498 -0.00211265425963129 -0.0440936697104044 -0.0172487856387493 0.00230243114529613 0.0177388963160621 0.231038463872998 0.144788691355437 -0.449378736134556 -0.0266778031434444 -0.0208683761230712 0.415187262573922 0.0189074509671106 -0.0156521965146012 0.222341090705339 -0.0479150535051696 0.0394361510925143 0.126617658232663 -0.0488233124948283 -0.0377152615967412 0.124149563361769 0.0637748631436484 -0.00264753530043971 0.00171239198006473 0.0243436968099184 0.0144860561194643 0.0451458723009908 0.0744735049478377 0.0547683053161421 -0.0412061521132189 0.0594763759547932 -0.0604341224136295 -0.0136368870548106 0.00309600554833751 -0.00161403150519183 -0.00338533515303156 -0.000354042663890938 2.41626401181632e-05 5.75987813982196e-05 0.00141955623568433 0.00471966154684928 0.00197076917240845 0.00111144708468339 -0.00459321654514553 -0.00456924874640795 -0.0175762074010705 -0.00438623572375724 -0.00691995463804659 -0.0217770663561703 0.0116899231171718 -0.00334345940051346 -0.00495057419312687 -0.0212827362501976 -0.0147652483291274 -0.00523542928994256 -0.000886236421042245 0.0287890666871493 -0.00724537819306691 0.0377533740370907 0.0161827179393493 -0.00399959862982537 -0.000719006497291623 0.0194629248732771 0.00110726506252719 -0.0114397979185934 -0.0256971305454935 0.166400499475597 0.0792962479161344 0.0352163233836874 -0.129983549791299 -0.0879655537324232 0.0247537351514004
  45 1428.43158185766 ""  5.21479837639531 0 0 -0.0157262844819377 -0.0048680074780768 -0.000505594093375828 0.00301084473654389 0.00417250415577108 -0.0196435185380781 0.0789597448655542 -0.0100510547169395 0.0923344736295487 -0.0152571370863444 0.00356001479988344 -0.00551002093557995 0.103382417796695 0.0565562334310691 -0.00956022152990543 0.0159514145330814 0.000412425479257311 0.0891860771907419 0.0211847997017684 -0.0154225602809781 0.0529743290344056 -0.194873629266628 0.254640514630794 -0.401381484974908 -0.279861684712495 -0.158901598092786 -0.408886906969102 -0.414425091361775 0.042618833206741 -0.218822030011752 0.0579188080129936 -0.0139507558438639 0.047472441743447 0.0385513875631601 0.0279701020833003 0.0393393965358905 0.0323355330446446 -0.0453692181457179 0.0329856203103602 -0.00115714679925743 -0.00642076066761168 -9.98867947256134e-05 0.000141241331102654 0.000141212301190774 0.000145632471692263 0.0013576727761014 -0.000519103620898016 -9.02127422636122e-05 -0.000771573455425904 0.00111687466398399 3.60397450380343e-05 0.00718840198324067 0.039221761040878 -0.0340917043008004 -0.00361604020853016 0.0479287417694392 0.0260267742273261 -0.00432343276432274 0.000275824379806493 -0.000558161685537838 -0.00389330699806571 -0.00535197428831621 -0.00298280196876904 0.0054170748917871 0.00116891350713236 0.00185567317531303 0.00481633411042651 -0.00756817771508967 0.00428564412590517 -0.000803830675218211 -0.00325570318776215 -0.00213394102801421 0.0278136074311184 -0.00507177127712278 0.00200489980549072 -0.00493560160916879 -0.0212602760398078 0.0154333983235987
  46 1437.39532421041 ""  3.17572684847358 0 0 0.0129477234737923 0.00158300165053442 -0.00304871360597986 -0.00549272121401855 -0.000946655309831999 -0.0221529070852556 0.00299123714856962 -0.00174501541414621 0.0141621130015319 0.0567318467121385 -0.0236936875924573 0.104710429359587 -0.0399552263943088 -0.0290971533701148 0.0222872508529495 0.00895039857454184 0.00272275748496732 0.0677078454213141 -0.0030816325931716 -0.0115226711690049 0.0872193280661816 -0.0137830193376387 0.0163688452578771 -0.058120440710264 -0.0145338455913157 -0.00628211149530425 -0.0642141565039017 -0.0430889163418637 0.012073683159199 -0.01811472302669 -0.413739146155816 0.146845876315781 -0.248029536196161 -0.132978157126901 -0.081375662003049 -0.513597121204098 -0.124979373051528 0.224278264919394 -0.411151792258525 -0.00106233377342524 -0.00109964203899227 0.000844384771072693 0.000640832414106894 0.000248560199605752 0.000154353697455671 -0.00126576497970013 -0.00271376876965603 -0.00130063518156354 -0.00118741028016456 0.000764151385957772 0.000909760722279002 0.00778264577132973 0.0137826967646147 -0.00878382045952685 -0.0106252112784754 0.0108334376334561 0.00518623416237435 0.00531945921836987 0.0117940659853686 0.00755452604243479 0.0103102613298672 0.0095035056087843 -0.0152680854886154 0.0159816675616514 -0.0131841762405556 -0.00278182949902897 -0.00524063233011965 0.00656562665819512 0.00353829716662015 -0.00270955296514493 0.000102007175376122 0.00119191920629424 0.00456620805363356 0.00850462314577655 0.00613293491240628 0.0185521232159628 0.00445065852964241 0.000700953952425172
  47 1447.32743860029 ""  3.84613895898459 0 0 0.00805061178639297 0.0014895325496567 0.00556165608720994 -0.0011876027935358 -0.00289676399156266 -0.00156048416611155 -0.0053472287508054 -0.0020553185969795 -0.00796319905269739 0.00106162487332301 -0.00100130144582681 -0.00440583860369519 -0.0638185616107405 -0.030227473057825 -0.0178610991245951 0.0130705858558021 0.00408268837267209 0.00349083233752761 0.00198367470704573 -0.00586156439872599 0.00103842805318124 0.010496460798257 -0.0172389784665192 0.0300378626449576 0.0258269251260143 0.0121179148566996 0.0287382960174458 0.0261224187385574 0.00716370026100224 0.0104980879126419 0.0338837992359947 0.0284044233435768 0.0208354951282774 -0.0244087443392709 -0.013016156391082 -0.00998517289409321 -0.0245570981820213 0.0167806155549983 0.0459150049439157 -0.0423870673255607 -0.0948349057797053 -0.00122627891651852 0.00480579681727226 -0.00389648525253882 0.000919460561649646 0.013575606446519 0.0186030362311037 0.00420425060943665 -0.0203155738001454 0.00308266057839871 0.00884796727718918 0.182760102370272 0.437117634359055 -0.37747114681055 0.0848775828374527 0.527765720745604 0.332883123452846 -0.0268416723350924 -0.0388170442715889 -0.0335230682220769 0.0589626397290506 0.0304623984021208 -0.147601104435584 0.176802111744237 -0.0530461220833765 0.0229576660091659 -0.000621956069334742 -0.0253635113463982 0.0521245849176559 0.00198287568586907 0.00570144759922988 -0.000500716934771216 -0.0074530612791136 0.0130049473504425 0.00053431760196002 -0.0166489950909559 0.0134183598818927 -0.0114221629932577
  48 1470.95806594499 ""  1.11968556674835 0 0 -0.00339512349880812 0.000733050966123849 0.00180713544918991 0.000811097386205086 0.00135032762881967 -0.00156205441745237 0.00170211914662051 0.000107066913878694 -0.000314193926708167 -0.00162061098688258 0.0014516755294896 -0.00210894619762137 0.0273989443886781 0.0158895950704369 -0.00216900687303962 -0.00466585831697184 -0.00151488373069422 0.000834843607185829 0.000179807064522032 0.00156955578133371 0.00766557622790664 -0.0109555757783685 0.0121595458229833 0.00439738981606096 -0.0151354812521543 -0.00819044191019279 -0.000973375326572039 0.00477786087568012 0.00120833523701989 0.00226469067166673 0.00902263832074825 -0.0242430503827223 0.00591365436990548 0.000215880247765182 -0.000282133179488919 0.0278113271195997 0.00499840772636777 -0.00492339830721147 -0.00613241133840071 0.0151642950303436 0.0249433140797691 0.00143243433753646 0.00155139786103567 0.00499826963579702 -0.000724744493311656 -0.0301605179220971 -0.0344751381001191 -0.0031118426071528 -0.0384281311244556 -0.0222735152120241 0.0126933167033668 -0.0344641038654805 -0.0751314928179152 0.073329264787083 -0.0096012246417995 -0.0955037721043978 -0.0641916941586646 0.0596175168009592 0.0719104538389965 0.0672747204134137 0.393507808104634 0.368180899928828 -0.370635875650074 0.485434411585561 -0.227850669674989 0.00999832312988459 -0.251243399982307 0.283093657289777 0.170259345344823 -0.000186223263370562 -0.00370200237048153 -0.00169083348315626 0.00828707216797555 0.00143558419487313 0.00162008700512266 -0.0234973786808673 -0.0103624194735977 0.0025214501745921
  49 1494.1498624109 ""  0.954240209371383 0 0 0.00174253874531454 0.00183930047099059 -0.0117754466281606 -0.0575780405903017 0.0102006930212743 -0.00321117062211309 0.0156677299130643 0.00406502933360133 -0.0159740467841002 0.0160064447676301 0.000236048782061169 -0.00577716928841172 -0.00555539371573304 -0.00386477349635046 0.0216119957453484 0.464598683634482 0.265151901625622 0.00867473236480759 0.352081782151247 -0.396206203321237 -0.0164597883466791 -0.168443414976801 0.176077963224638 0.0443319595600831 -0.240972098326587 -0.133743896902458 0.131935545297275 0.16296606215767 -0.102177264961215 0.0895162249758161 0.10411062420498 -0.0482721593178602 0.068548358240323 -0.214525441218712 -0.122854611632342 0.0381897930670776 -0.166466545266838 0.162684066173321 0.0300758482221458 -0.0001994206560059 0.000759061344854797 -0.00153125616709848 -0.00092995033321552 0.000114004989775831 -0.000405143799735327 0.00325159588995302 -0.00145610843798291 0.00396541234336382 0.00589191600823177 -0.00482774531942272 0.00569231755037712 0.00191117080865983 -0.00632900525789803 0.00405346553604902 0.0143885235010541 -0.00147490594732813 0.00121144122157373 -0.0106584999875582 5.60206345005324e-05 0.00255343828746126 0.0315490822631898 0.0493516875348048 0.0388745499246738 -0.0869942734766638 -0.0473531911977406 -0.0392031610602335 -0.0308944778931764 0.065337927929589 -0.0990829723787171 -0.000321634391259809 -0.00365279725813278 0.00277293088468004 -0.00666294368412888 0.0324986733063727 0.0161411076990419 -1.59314678459912e-05 0.0312740908707601 -0.0324001280895078
  50 1498.30982043038 ""  6.53288794311996 0 0 0.000137309830366798 0.000862799408805835 -0.00446850867881168 -0.0133543679330936 0.00335745524816647 0.00123518357950986 0.00146552606881829 0.00130940674145738 -0.00144631903292276 0.00120041877803338 0.00127058168084372 0.000488408733117718 -0.00761083920794992 -0.00378439063544681 0.00449983701847675 0.10247607496822 0.060734573021209 -0.00531308170445382 0.0806825226952047 -0.0899763151247779 -0.00316067955882201 -0.0166171776845749 0.0179480374075257 -0.00630287739009389 -0.0278547241643523 -0.0156137762960162 0.0283557357458051 0.0191693575884089 -0.0286036121260382 0.0119440162867765 0.000805021352555314 -0.0315286121653514 0.0013962666337511 -0.021408981490776 -0.0125342005045377 0.0213288797314613 -0.00979637389532436 0.0142368860266945 -0.0227078998582827 0.00210394271928164 0.0110538845044169 0.00113607705693076 0.00456031457679003 -0.00253061155456714 0.00253963671357082 -0.0168316271856096 0.0105597823449777 -0.0165039265155838 -0.0285668424605836 0.0254524269330705 -0.0334821513688313 -0.0133949496769481 -0.0532859616903423 0.0472879690066515 -0.0150254999791231 -0.0754841745472477 -0.0476313560474325 0.0348650651296931 -0.0206186595884149 -0.0249973331426068 -0.19535360387283 -0.280876613324954 -0.174578481695575 0.433460843476972 0.275353916910221 0.209837744231648 0.178757619367421 -0.365933863499629 0.52448446850199 0.000842496807193571 0.00268117935520502 0.0018365825107803 -0.00332763670409488 -0.0238324308702564 -0.0103077059798717 0.0172226477339241 -0.00466865116544167 0.0115934128600883
  51 1506.14722581427 ""  1.20082458142346 0 0 -0.029416862905804 -0.0185315041439571 0.0181420156615689 -0.0209528790698238 0.00980657801582082 -0.010399272402397 -0.0249348922489437 -0.0279162910963418 0.0223431225544604 0.00506507899276711 0.0068522177907266 -0.000992864434549344 0.0955202861694732 0.0461950096021332 -0.0332214705168072 0.211513900271974 0.116679328799534 0.0535942222778079 0.174162902168013 -0.184009691113291 -0.0368571365966698 0.200331611104701 -0.233598283273048 0.181066071261121 0.395653240877445 0.217054351435885 -0.410723002479928 -0.16963652434851 0.47578582798643 -0.110405094734095 0.0480054733901328 -0.0790305217577541 0.0339441585861009 -0.105164095646913 -0.0551176900791644 0.0493073610754828 -0.0547795162912773 0.0630032574717929 -0.0213429557031999 0.00135804885496923 0.000242648282179244 -0.000279608286388907 -0.000368387966119933 -9.3585733055393e-05 -0.000119339832060992 0.000177259867621016 0.000800440272349945 0.000737742942131035 0.00031541621527842 -0.0010590038272894 0.000303097551203856 -0.00503211216509346 -0.00728758990667191 0.00415089278566952 0.00167469991977099 -0.00631066222337653 -0.00306981925883337 -0.000490660466581801 -0.00283916285737819 -0.00185716407575233 0.00508761355303941 0.00683374651149172 0.00307018576294588 -0.00534691930662121 -0.00279149029010775 -0.00216312111396149 -0.0045344137313713 0.00742826340855247 -0.00704691561815902 0.00381628509378427 -0.00241719590286012 -0.00378881365206364 0.00647603939583067 0.0295489584932682 0.0112243319890436 -0.0263256561142738 -0.00159099879917411 -0.0106026747316756
  52 1510.45436533908 ""  6.95244281835144 0 0 -0.0119789099526394 0.0185400233531132 0.0219922309619912 -0.0219864498127129 -0.00267039581521965 -0.00299408560846289 -0.0142142961427797 0.0342074186540543 0.017137514886081 -0.0102699878893244 -0.0140683292012804 -0.0014770700051031 -0.0111607910451077 0.0299313851460923 -0.064994433042834 0.183751667111014 0.101266421623097 -0.0172709784201198 0.123238180462796 -0.145567032991728 0.00678163773661784 0.306720805786955 -0.278024603111132 -0.422611143888547 0.237515965543203 0.135829504096218 0.246235354175871 -0.292116103174425 -0.433609441729342 -0.132969386835704 0.0125027507558522 0.190158412010657 0.0149218280725883 0.100358859162077 0.0553093758501023 -0.116212217030801 0.00593869420488026 -0.042295344885782 0.128408909338749 0.00073180804125591 0.0013665772320292 -0.000644933880213885 -0.00022597720819869 0.000358102210913862 -1.12020605685888e-05 -4.22334489171088e-05 -0.00184297665241195 0.000153333507285061 0.000243601233186327 -0.00159305365036373 0.0008977694310671 0.00135180481067836 -0.00561427995325824 0.00448841908404259 -0.00259846776617587 -0.00560723382965523 -0.00555063244936267 -0.00065676157462592 0.00393178522548236 0.0032417253969124 0.0151315601156021 0.0179260572301692 0.00160274046543682 -0.00512412385548099 -0.0109684913986315 -0.00576841948255731 -0.012199075858678 0.0191351028895582 -0.0120105169062922 0.00415123188238049 -0.000583517098177098 -0.00431943137957891 0.024727194414064 -0.00185264046463766 -0.00256383449562544 -0.0566356759531429 -0.0316337278871012 0.0169543439034306
  53 1514.75688856747 ""  9.88409740811127 0 0 0.000575115071859579 0.00703257963419905 0.0192549868933434 0.0356432552826623 0.00610182601483456 -0.0268588288408594 -0.00148645154777077 0.011898685491762 0.00510860190627229 0.0367158483266 0.0188116426668593 -0.00853108080175346 -0.0224172296617344 0.00389146503681402 -0.0509575256637742 -0.183163908861554 -0.104943150477277 0.0310639597767677 -0.106260474340513 0.144151838783251 0.116208495912488 0.0905109234869743 -0.0780337328700048 -0.16685888429167 0.0589318487871186 0.0324813364761293 0.0957528053128545 -0.111558553148283 -0.168992791298755 -0.0534178261862644 0.168590316438712 -0.380999518946754 0.0985266465870919 -0.471705940123119 -0.269607987385264 0.258965004448998 -0.266269991540326 0.312602537414441 -0.17031140577661 -0.00104191340651857 0.0022246136606941 -0.00201848613202542 0.000192698665241387 -0.000536437730959502 0.000192923349875757 5.69032929227672e-05 0.000577085868436305 0.00113235378705862 0.000423193835928313 0.000423310515013185 -0.000908913856165757 0.00265303471482038 -0.0090791597058889 0.00669503681780683 0.0176695987825829 -0.0040727306858461 -0.000323252314684601 -0.00606361319659191 -0.00591186046271032 -0.00369194315152175 -0.00887752585290016 -0.00816572058242214 0.00583597030170236 -0.00365242596891847 0.00778984078473778 0.00228791500780374 0.00586369811919099 -0.00851971566960316 0.0034779918379449 -0.0019452820783687 -0.0022508914401198 -0.00269353686428716 0.0247708501338763 0.0247362992090434 0.0127820423885574 -0.00907731783378277 -0.00798999572454976 0.000989900980417756
  54 1517.84982613452 ""  10.4251035139333 0 0 -0.00389883450325441 -0.00317007344794458 -0.000866997349643155 0.0228800993868424 -0.0186817917233004 -0.0158589943939017 0.00166827458773201 -0.00505863724842675 -7.7876296459043e-05 0.0141610901918755 -0.0366345790246606 -0.0211404975004895 0.00677055593729462 -0.00343098162068411 0.0339947482820571 -0.0848214853455981 -0.0801978674093331 0.0677005086520972 -0.102815222102512 0.104322548981247 0.00493999556686298 -0.0279887802041767 0.0245493043068796 0.0651961652491062 -0.0122246480548618 -0.00686750208856448 -0.0646174389343487 0.0213608856973134 0.0873505596222205 0.00706008492298559 0.267599901821527 0.497678839119131 0.175413102843797 -0.170455118742655 -0.101550365335986 -0.309894786584511 -0.3325323173883 0.225428533109179 0.48546927752431 0.00252029082101096 0.00747395861559388 -0.000559660824531764 -0.000256117345649154 -0.000235319925987302 0.000173459167590668 -0.00191899823912631 0.00045186291032178 -0.000513129186430243 -0.00152224970267687 -3.6950421977647e-05 -0.00263307707149628 -0.0119933928699092 -0.0381941026131924 0.0312447531481167 0.0120927470913861 -0.0503022132277022 -0.0268480754742291 0.00103604829279132 -0.00305699762244519 -0.00222294176852447 -0.00614999219497428 -0.00951749813959733 -0.00734890774895347 0.0258912907106517 0.0187713006810639 0.0131773186822698 0.00465351755306668 -0.01428790685843 0.0327841814711215 0.00153464870523045 0.00536653252056196 -0.00099687294114683 -0.00410823228865242 -0.0396553016857692 -0.0206660212951073 -0.00709246156444622 -0.0191811720448035 0.0216381989270652
  55 1659.17116686445 ""  40.9689143474497 0 0 0.0154902332892456 -0.01037049441139 0.00660886760640772 0.00034400689139365 -0.000954303238906598 -0.0045260022171539 -0.000533507149000772 0.00229411416792528 0.00233350210100768 -0.00159501777877877 -0.00175089309848667 -0.00241789083297011 -0.0558919080998913 -0.0456505853627452 -0.00809231112717996 -0.0226790494048031 -0.0175534379798714 0.0173868314619821 -0.0210303759333204 0.0175469999396441 0.0110238264723855 0.0119696264704467 -0.0100855345854655 -0.0236895887327276 0.00425198603055049 0.00502561724171262 -0.0142170492697278 -0.0260085101824504 -0.0112458528813058 -0.00894967869063895 0.0124773175221902 0.0397450394621735 0.00889264975704109 0.0202914252651173 0.0101634187675505 -0.0165443513395713 0.0026678155259987 -0.0162821109448604 0.0493318256198967 0.000990525474801486 0.00269338658892374 0.00023490369684315 0.000496733496451981 -0.000820126964482698 0.000176143759709247 -0.000467842962300158 -6.14560880075433e-05 -0.00025161525955876 -0.00174756637858738 0.00144746984303503 -0.00021870448473069 -1.18279676805456e-05 -0.0115247778920751 0.0135589270151521 0.00470086243567509 -0.0156799449730519 -0.00927305826587568 -0.000264102022972713 0.00145027820005531 -0.00268670762020785 -0.00858671364189211 -0.0065654699375582 -0.0129907336910597 0.0199754021708782 0.0028214819827373 0.00345132079333976 0.00790614490023737 -0.0151055330097325 0.0158627640286766 -0.0242137677767712 -0.0633472765289095 0.00972208499504512 0.0470714056672333 0.595231838286318 0.293414522372407 0.183104429876183 0.450695496746449 -0.475349232988554
  56 2692.72587434079 ""  246.16068011241 0 0 -6.20451085068276e-05 0.000287620933587346 -0.000337147701864317 -0.000104228411177418 -6.43363274903889e-05 -1.966830001282e-05 -0.000188954801950792 -0.000202336778642381 1.34346215492923e-05 -4.30038156798941e-05 1.75891686456296e-05 6.01030919517184e-05 -0.00041494066096042 0.00210411144193651 0.000238530513476635 0.000207056526802727 -0.000248445986425627 -5.02153790665286e-05 0.000967134511939813 0.000759185515188433 8.58616837755803e-05 0.000952257830692036 0.00131074695543805 -0.000824004821940819 0.000325569593015964 -0.000564127366171535 0.000125942840541441 -0.000622144197218988 -0.000167043373055907 0.00104705058779675 4.14884275483546e-05 -7.99543651165421e-05 -0.000494310154200934 0.000366694225377751 -0.000171072653592021 -0.000152919068771316 0.000551366671821965 4.5364489880933e-05 -0.000384966583648935 0.00341537330359125 -0.00031280575661542 -0.000429400663780208 0.00451407840861073 -0.00484471129377761 0.0004177260070024 -0.0164202076209338 -0.0308091840304905 0.0664964218959347 -0.00168777776409622 0.00317521366522598 -0.000874797817201828 -0.00453807415919357 0.0075840859687674 0.0128509913984638 0.00382793266603514 -0.00593645243210906 0.0161144236390957 0.133072649156266 0.443344701616576 -0.840716578642035 0.028710992110665 -0.0173564261454983 0.0156996021860416 -0.00543919631268735 -0.0105804816668506 0.0213257304512649 -0.0164116610681912 -0.00779892000551391 -0.00195739091777451 -0.00197979387035789 -9.4376682612833e-05 7.09110583943773e-05 -0.00696397058227868 -0.000813519937556026 -0.00488464182201755 0.000917191427564842 -0.000932743243281656 0.00150232642140563
  57 2954.13624953493 ""  70.6157233801265 0 0 7.32278398915605e-06 1.82730942042263e-06 -5.66585899810406e-05 0.000182985289257044 -0.000274534931545773 -6.54672343673405e-06 0.000129479819536609 -3.27720844437672e-07 2.62272011355566e-06 9.20089041580526e-05 -0.000237687750012307 1.87354624340663e-06 0.000348651804704341 -0.00279013821950838 -0.000275021567805824 -0.00178563147696725 0.00386257657102303 0.000340746467420782 -0.00019104827276645 -0.000380501561885257 -8.62235694357214e-05 -0.0010697800141054 -0.00104092353187126 5.4010665051671e-05 -0.00051704885102385 0.00120235317088545 3.04425736162496e-05 7.00452702082176e-05 5.43719109660989e-05 -0.000196167231600568 0.000183346265358893 -0.00017611267429054 -0.00018174761116055 -0.00163499276437114 0.00207685636335779 0.000151050988608663 0.000199904679007535 0.000940786083571427 -8.32364949707169e-05 -0.00153851944416296 0.000740503388219094 8.69027025425702e-05 0.00025778015138383 0.000608741394108589 0.000638035248864647 -0.000521320161559165 -0.000333527013186683 -0.0040934807039745 -0.0468089529430595 0.0422086432854037 0.00283830482290263 0.00201979186854905 -0.000395957378364356 -0.00256648486690374 0.000495463892924172 -0.000358211134123366 0.00104461796185424 -0.00306653931114142 -0.0099409309645153 0.0291367041917521 0.697365944558331 -0.545311886978442 0.226350593335079 0.0351611718396142 0.130857406234704 -0.232721320462173 -0.16691285437991 -0.0884387385883127 -0.0194661016973678 0.000452558062053369 -1.55236491447184e-05 0.000442706870859359 -0.000136117797647001 0.00113027809515268 0.00189051471194578 0.00605968137187954 -0.00207249426738688 -0.00509011697780052
  58 3012.10816103684 ""  15.6485086188155 0 0 -0.0101419055377396 0.0196901765276978 0.00197482845574708 0.0483799854536498 -0.0474410653065315 -0.00334318480842174 -0.00183526796249506 -0.000558026830855593 -0.00393953354768894 -0.00458704519861174 0.00610152244709771 0.00295671543590424 0.123172511033099 -0.248430706149634 -0.0190794254898643 -0.393566085918093 0.776788449637421 0.0494965620236655 -0.187347574506413 -0.204383502923731 -0.0106299396820727 0.035820915750979 0.0376253318192563 -0.00122264270475235 0.0158400034713471 -0.0323270256334296 -0.0040410925610465 -0.0327126035813577 0.00404729956080549 0.0475177085885436 0.0276890338612573 0.00120663384792043 -0.0310221567804148 0.0365807402391268 -0.0697356568188825 -0.00319235341429683 -0.00958178045631271 -0.00685249734821372 0.00141890230784033 -0.000357377923529868 -0.000112358587099964 -9.39761928845682e-05 7.33552365294025e-05 4.57719500756644e-05 1.31830166186736e-05 6.51593276354261e-05 -0.000133297122938904 5.93720644105989e-05 0.000145791337725614 -6.83346608012881e-06 -0.000310898558281562 0.00035606329864983 0.00117159618503151 0.00141519638849701 0.000534036433377057 0.000474884964813372 -0.000722470138995539 -7.1277196795943e-05 0.000453596897330596 -0.000792229585588931 -0.00222115535422732 0.00170589003706326 -0.000759356691401696 -0.000975356138581566 -0.00241644724153199 0.00451025482913784 0.00125414778494529 0.000779704017577025 -2.90749238159546e-05 0.000318825192642769 -1.82443673425604e-05 -0.000302423899422826 0.000800130443095549 0.00125736976198604 -0.000353992464800872 0.00175278115952235 0.00558811023438862 0.003587742704345
  59 3028.68052880283 ""  16.0619686830361 0 0 0.00960484133766473 -0.0171080019225841 -0.00077383119017852 0.00276700740042689 0.00600804719322362 0.000712211799815672 -0.0250856377483128 0.0175659940177128 -0.0366776933552884 -0.00163638346894435 -0.000339696843494227 -0.00148207585039421 -0.106486110497588 0.21028693542898 0.0143153204032427 0.0151974949361505 -0.0260630573673274 -0.00222012566345879 -0.0486091348559289 -0.0470490464181481 -0.00322671976525214 0.302035191196255 0.317024878337399 0.000455008235622061 0.287532377097695 -0.561990700569668 -0.0378709862925992 -0.292286545583659 0.0353288495026079 0.46727224839386 -0.0114382162176943 -7.07737643478488e-05 0.0135044421580621 0.00978357605805023 -0.0192376453230777 -0.00132212829351733 0.0222298444311825 0.0237665990687937 0.00341424469042693 0.000363267426078472 -6.33310131922879e-05 0.000111231207717285 -0.000114150950966963 -4.197899152488e-05 -2.25982269275988e-05 -2.43168330209438e-05 0.000257809525250059 -0.000139587057678424 -8.57769784684168e-05 -4.69965783833783e-05 0.000204348984818792 -0.000646024195717048 -0.000545604596663149 -0.000898507671257725 -0.000429001958800743 -0.000383322873931549 0.000731368999997294 -4.92762597111057e-05 -0.00109638365791399 0.00173955561419594 0.00112752049297839 -0.000886943584553415 0.000313705776452853 0.000570093791150792 0.00150199915959334 -0.00278756944369566 -0.000438315741974408 -0.00020783775806889 3.83716744730281e-05 -0.000449769145450568 0.000154362151151421 3.56535250970021e-05 -0.00251876580529898 -0.0032660406979678 0.00141551679002411 0.000336752036231338 -0.00329178169509327 -0.00201047192069564
  60 3037.58706425337 ""  7.70213269445254 0 0 0.0295939827384729 -0.058854039310271 -0.00446847815661802 0.024538845108444 0.00345306556488082 0.000115235137487694 0.000387598269014933 0.00843915520506887 0.016848406029375 -0.0136123243626366 0.00371300709804626 -0.00913295460803973 -0.348616054492296 0.705121224638232 0.0536569543444919 -0.0790934993795246 0.162441313423333 0.0130340854381205 -0.206612490332625 -0.205389768404246 -0.0143917100010032 -0.113897292512695 -0.115836556833333 0.00395760457368766 -0.0157211517239556 0.0276783394574573 0.00135329147391013 0.128205450866017 -0.0110793574398495 -0.205137402430348 -0.0724111028801852 0.000569283235252434 0.0964122009048628 0.09752657894393 -0.187973989603251 -0.0139112988134403 0.135199069194938 0.145975032233959 0.0219329053392959 0.000896091885605373 7.84974681766766e-05 0.000314006384616105 -0.000118520770538947 -0.000117529551655997 -3.34261666876507e-05 -0.000307932064970501 0.000231727267809118 -5.66991319025391e-05 0.000191560875017232 4.65359036055037e-05 0.000166727320914005 -0.00290938442279485 -4.02167162657088e-05 7.34529054085354e-05 -0.00169198557980213 0.000318765513192557 -0.00140402384201531 0.000473335302642759 -0.000251062587581158 0.000478968176781331 0.000255847422125295 -0.000173317968099411 -4.81747284520468e-06 0.00027809369050781 0.0009396078384427 -0.00181001076257186 -0.00209131246329054 -0.00118882529002269 -6.48008690643406e-05 -0.00151333412649156 -3.50229335011382e-05 0.000289542678778793 0.00149989138114415 -0.0015047804255098 0.00368981824742031 0.00614405192092009 -0.00654549005638781 -0.00643987355862042
  61 3040.482967388 ""  16.3540452329925 0 0 0.0105261263959106 -0.019762158893263 -0.00181310592425136 0.00933925903676913 0.000548712288017582 -0.000662378518310641 -0.00213546280978345 0.00358253369845796 0.00471282318821541 0.0288726212319004 -0.010149244989544 0.0350333307535831 -0.118769794458752 0.238356057636537 0.0197930955099645 -0.0339433471897079 0.0714956575882413 0.00732843342672349 -0.0781862396207114 -0.0797299297418195 -0.00447608457775223 -0.0195445244911219 -0.0190623036335755 0.00126188658689424 0.00955754620161854 -0.0202340803691124 -0.00183737757387136 0.034441138903029 -0.00273929032714794 -0.0542248711584053 0.291659888087511 0.00027066350387683 -0.387737747929933 -0.27070962616081 0.513023742950925 0.0336394640787198 -0.365968783359942 -0.391254519927148 -0.0559445130697626 0.000723591465600913 0.000560078361607368 -0.000750001827116189 -7.01882751101872e-05 -2.87763886920629e-05 -1.78575366187562e-05 -0.000134112279684376 0.000111034302657365 -0.000136703094222211 -4.05831487369998e-06 0.000261038890248784 -0.000530837145423194 -0.000755591925397035 -0.000786210487826956 -0.00220852610775968 -0.00361055003172881 -0.00608965364429411 0.0111200645951175 0.000422521795056183 -4.95467155987688e-06 0.000448877791018871 0.000897666240726864 -0.000655858143542715 0.000131693440790426 -0.00124447704433208 -0.00316815882583987 0.00631860565562714 0.00090462526252822 0.000842452476423049 0.000148338502133507 -0.00061310044965681 -7.19112004734267e-06 3.00287501651213e-05 9.57841599089489e-05 -0.00113946186009687 0.000936834213447764 0.00252732292869568 -0.0027065797480971 -0.00172903743372912
  62 3050.08951926215 ""  37.4932004984183 0 0 0.000212134853624473 -0.000259251243032824 -5.79543120036162e-05 -0.000399599610346675 -0.000115188315848045 -3.58152826815391e-05 -0.000208121759821288 4.17724643917868e-05 4.78969018513079e-05 2.92686977157254e-05 0.000513894250994047 -0.000384619582610459 -0.00175867185549852 0.00263466666080388 0.000178001805802442 0.00104073015174994 -0.00214536687586689 -2.40026277479928e-05 0.00391974053951477 0.00375155047785637 0.00045166385312052 0.00104166508590053 0.00117089273229294 9.31679582995499e-07 0.000945830929433191 -0.00175344686374203 -0.000122172966802386 0.000281458540416215 2.95569238497859e-05 -0.000331259614187377 -0.00350160114585174 0.000309815394475707 0.00509632552224453 0.00353377272685894 -0.00651522110012078 -0.000477748409487145 -0.000815151089552503 -4.76321571167825e-05 -0.000131117107025109 -0.000629379239891141 -0.000482283502994451 0.00068490851020169 0.000397318602908056 -0.000111676766265883 0.000658603812868297 -0.000609529354930809 0.00212975659721255 -0.00311572394962419 -0.0306864856965222 0.0261561973351703 -0.0668361326654581 -0.000512394774799983 0.0015851086683087 0.00454393336748779 0.00132435380447292 0.00337487782159798 -0.0126144715677423 -0.00291665439261922 -0.0130817500949949 0.0197005595312547 0.223824227769766 -0.175146100014004 0.063138341475315 -0.163917706014326 -0.374117564648112 0.719125701002229 0.311604988531147 0.228734831606047 0.0201700228953438 7.41208494985995e-05 -0.000112231404684823 0.000166606375848265 0.000639215534160937 0.000938981681425067 0.000884101208051082 0.00242248408328154 0.000397192248886486 -0.00248073548173516
  63 3060.72991739016 ""  12.1582447931825 0 0 0.00750599689658817 -0.0172867672087577 -0.00147827341228436 -0.0370387100089775 -0.0690485619024619 -0.00369278216539575 -0.00055346974152072 0.0128502963101506 0.00247843268450876 0.00916672560051858 0.0241178053668564 -0.000928123115275147 -0.095760046593333 0.192152631683591 0.0171707289536427 -0.148698932149435 0.261050133990971 0.0188696628942721 0.590197209426172 0.567047540375802 0.0287161796211922 -0.0577503137206024 -0.0573191237613407 0.00163704985379312 0.0497539261277702 -0.095770337993766 -0.00658191075683792 0.0166706083598654 0.00302756438594654 -0.0237115747077328 -0.0326195689193293 0.00796543347810742 0.0453636600354615 0.0776091007416613 -0.135452594036099 -0.0116747262920938 -0.154611913438664 -0.160048600442887 -0.0236567401704662 0.000468391707883024 0.000120912326188337 -0.000212231141212036 -8.84601282948429e-05 -4.19132776858016e-05 -2.36757815081846e-05 -7.862153058646e-05 0.000163050043639018 -8.89390211632704e-05 0.000265980636007334 -0.000158724551240965 0.000444551764418465 -0.000978400010921974 -1.80189571592423e-05 -0.000502817941495693 -0.00130545719353218 -0.0019658344484789 0.00354643514549244 0.000147972049959761 -0.000517299230723262 0.000959085985555494 -0.00143511362074503 0.00111410383554479 -0.000479360275627164 0.00108020208665477 0.00249173957723258 -0.0046290170419806 -0.00251450772196323 -0.00170631306269245 -0.000117937717206746 -5.08274922131809e-05 0.000430224662497962 -0.000142422499670374 -0.00046059909481485 1.0481389061938e-05 0.00130651758357589 0.00406245617730352 -0.00105807036728284 -0.00245623297844345
  64 3090.87870023549 ""  20.0577827194611 0 0 0.00728932979757327 -0.0128197309905901 -0.0016037072333051 0.00045735354952731 -0.00306834712837453 4.44442808813336e-05 0.060149330164491 -0.035525742105247 -0.0515609078621723 -0.00119306016558731 0.00568228059691512 0.00289347129832685 -0.0750843438509881 0.147295224863313 0.00958837178677375 -0.0168874900163897 0.0314536488366099 0.00542044976225064 0.00906973718579979 0.00751923180133801 0.000605779644938042 -0.0962197747685466 -0.121490734152527 -0.0136296846767451 -0.255802136359905 0.514905326551069 0.0167069505598132 -0.367298062490818 0.032935066129365 0.611895519088847 0.0196379404303487 0.00156065252576786 -0.0270052324546872 0.0219495708054898 -0.0407422131611876 -0.00308595445103718 -0.0281576431304981 -0.0276999733422307 -0.00418505841367857 0.000171534507073684 0.000317382824214325 0.000197771594952631 -2.30791587823962e-05 -1.61710177863875e-05 4.40206055003241e-06 -7.80187858463193e-05 5.85525913799022e-05 -5.15766602856971e-05 1.45276396807337e-05 1.45193233990179e-05 -7.71467823709633e-05 -0.000321365082131698 -0.00278168018755419 -0.0039006487201063 -0.000746255561532653 -0.000861280311762615 0.00177493436934654 6.90224257452333e-05 -0.000248090819405144 0.00045140891767694 -0.000104744070283693 6.34156744054872e-05 -7.75814793871996e-05 -0.000218448260191735 -0.000509209656358668 0.00101071066918432 0.000388128495621651 0.000345153242899406 0.000105076345658581 -0.000495039719669488 0.000335854076059256 0.000108164786665609 -0.00150121498706169 -0.00435765122726353 0.000370396164785183 0.00296452546427131 -0.00192818501581281 -0.000399618432869805
  65 3093.96699510724 ""  31.5605518539005 0 0 -8.64173742052458e-05 0.000132270197566719 1.85739975086894e-05 0.000437246846041496 0.0012212207982873 4.97424132079413e-05 -0.000684866624376056 -0.00110482601953212 0.000165074361387447 0.00223298719338018 0.00374218232471769 -0.000912291922780188 0.000942378923003278 -0.00161342008320205 -0.000265137127057448 0.00334584001565616 -0.00631299249758021 -0.000265584575270023 -0.0083538067135665 -0.00798663195568636 -0.000510719966348884 0.00912119383383376 0.00927571789640636 0.000178206050602174 -0.00243588390381862 0.00427767406510015 0.000326119372370577 0.00140797213678582 -0.000439670454844826 -0.00248628598462686 -0.0115521684786283 0.00100567894605682 0.0167368311731017 0.0110900273602286 -0.0186351715287883 -0.00128286727963129 -0.0264721167747138 -0.0270684847351311 -0.00448208636763604 -0.000158222554624154 -0.000378063270199896 0.000783253116389502 -0.000406073160704422 -0.000137430686210434 0.000119533591067593 0.00152007997929391 0.00181451884456769 -0.00213718076945042 0.0660175786725368 0.0519533645309587 -0.0207123447203208 -0.000107856603291344 -0.00301302040552171 -0.00426538408972824 0.000167910885052308 -0.000203075839720581 -0.00366640559579086 -0.00428921857731384 -0.0103260957452664 0.0196926341967706 -0.0255311096395673 0.0377961450854679 -0.0155779653407079 -0.061854602942836 -0.17689654991836 0.359013870721536 -0.702222805512176 -0.480903822553034 -0.093170708846177 -6.73819055303582e-05 1.03820023202189e-05 -9.30753717554172e-05 0.000124647579172972 -0.000123063082961212 0.000977834483783245 -0.00088537333481306 -1.81202593477962e-05 -0.000733329291853547
  66 3099.87451956615 ""  2.12364175226054 0 0 -0.00136457304638995 0.00413777866956631 -0.000102275612735109 -0.00353920319609577 -0.0114173976232379 -0.000613027334699498 0.030579025857316 0.0559936269194894 -0.00917073147266943 -0.0140012213099481 -0.0568843918891978 -0.00229554161034314 0.0197939855454941 -0.0403580875113043 0.000266489476788403 -0.033107420013168 0.0618470912915125 0.000850991155408433 0.0752803085623165 0.0712761790446092 0.0075251185434219 -0.427897749028711 -0.434012999981089 -0.0103610183235371 0.144163024120361 -0.256874390710198 -0.0175462725613711 -0.0799960372315939 0.0218943500130834 0.138922154425048 0.0320221341341039 -0.0133227681726584 -0.0494899743506665 -0.198390526459295 0.349912121544087 0.0208670488406446 0.333278235261071 0.33963755245329 0.0545800930972289 -0.000281509594395482 -0.000380167627154457 0.000412163252176245 2.5653531010515e-05 2.82367193242858e-05 1.54207774228913e-05 0.000117798541945969 -4.37000254148067e-05 -4.53876307326626e-05 0.0028659025574392 0.00230380754280409 -0.00120338610492531 -0.000331199993284921 0.00167569965671799 0.00285387379647108 0.0018712733092817 0.00301579984809371 -0.00652218451638518 -0.0002958979915325 -6.4128638972782e-05 0.000307395045872868 -0.00190675842161267 0.00242750088895956 -0.00102329103405562 -0.00342317454336734 -0.00981911230175795 0.019434336541257 -0.0293946603350394 -0.0201036423760941 -0.0039640996573208 -7.49824164919754e-05 -0.000470323297781502 -4.18380272852791e-05 -0.00195285540566109 0.00105306386493821 -0.00169541839999856 -0.000253176111324294 0.00280170995166829 0.000336647803089843
  67 3102.72117726107 ""  47.2934298929721 0 0 -0.00355378736170917 0.00975918830855541 0.000384291909672638 0.00593446690364976 0.022244968970814 0.00131941456607763 0.0226139031613167 0.05030488852435 -0.00466549753891179 -0.00702888458291767 0.0602034788666502 0.0188284004755666 0.0515724294404815 -0.101743350230175 -0.00853451609571459 0.0699811980309775 -0.128247319285021 -0.00675924816422159 -0.143696094533223 -0.13594094394957 -0.00817680274788705 -0.36349269294227 -0.366616883616103 -0.00888365601457318 0.14078362773364 -0.253619137122416 -0.0147802639316021 -0.0463135951709241 0.0161258854153682 0.0813707218092225 0.115811710907071 0.0140140661407691 -0.156220668621726 0.249981091029151 -0.453613227541057 -0.0222286462677683 -0.282044173280166 -0.279177641198178 -0.0426822556205317 -0.000419073295295555 -5.7548895043564e-06 -0.000240127151631235 0.000107027895306878 1.84695555486907e-05 1.5764727324386e-05 2.23766076638001e-05 -0.000207531878713031 0.000137268114355746 -0.00134256829144806 -0.000964158985780855 0.000514705319641504 0.000803698601791076 0.000826672756410401 0.000623557247803064 0.000917055904152767 0.000351280419814847 0.000112381468568737 -0.000110901728777833 0.000624843204612203 -0.00115972009532286 0.00128217251840431 -0.00140964826570182 0.000753713389948354 0.00155819884705377 0.00438508414223607 -0.0086540958229104 0.0130769185522175 0.00878335916234365 0.00168350845182872 -2.18167491477907e-05 -0.000516244254482305 -5.1868264708639e-05 -0.0020205473562675 -0.000374452026096832 -0.00280523786879964 -0.00269093693991982 -0.000341406531544511 0.00298692385227562
  68 3103.89932735089 ""  37.0616342955851 0 0 0.000340019326761093 -0.00167697447226276 -0.000505313685178998 -0.00905847026891875 -0.00638629060192987 -1.75483393166723e-05 -0.00966642413528451 -0.0147105415418976 0.00329841625724266 -0.069287445528986 -0.00322905923720151 0.0494476954557909 -0.00682232383811657 0.0143199871760399 -0.000406155498651546 0.00682800093117246 -0.0153755286035407 0.000414729946014996 0.0976319833037868 0.0932523704004358 0.00651162291320862 0.121357305063385 0.123382380750707 0.00349789781213936 -0.0337928156256483 0.0589583802499856 0.00452781345702901 0.028032589672523 -0.00632898121308806 -0.0477941877512457 0.458818663513353 0.000341841100951226 -0.641268631133173 0.11490177258876 -0.245469488651878 -0.00367321288168781 0.253783942896591 0.282452703275455 0.0561580448362834 -0.00021765420374198 -0.0014915244182773 0.00101228124397368 -7.50684368566293e-05 -2.30107699957992e-05 -6.10805355275985e-06 0.000123185165425751 0.000181256381805193 -1.85460091477592e-05 0.00161691262181506 0.00140503932125028 -0.000682556686742787 -0.00144554894146126 0.00621395877404677 0.00958179558214613 0.00530265595737371 0.0104168937436191 -0.02123909655415 -0.000477260525371883 -0.000971589990152342 0.00111550351222485 0.000241204202158356 0.000361511285404105 -0.000182536567445259 -0.00186008020087035 -0.00525175496644813 0.0106338596018202 -0.0178823373576325 -0.0122010437713646 -0.00240805190394551 9.17979859235024e-05 0.000262598510086904 5.18530713825715e-05 0.000704374139262041 0.000684471779257775 0.00065156233038623 0.000365618324200408 0.000413694169351056 -0.00226292024780744
  69 3142.22040676263 ""  12.6510967225469 0 0 -0.000513711630592784 0.000484429314861701 -0.000121239406103246 -0.000144610478537784 -0.000202464298716706 -3.27828675869368e-07 -0.000302600801827443 6.28468216216997e-05 0.00029898783659583 -0.00186096814975851 -0.000401613104643127 0.00069736193512936 -0.000832203749441481 -0.00489287552027689 -0.000260169190793176 0.000230685152331268 0.000194575516968218 -0.000545562917461164 0.00128668124651652 0.00137398023448158 0.000209871186800229 -0.000193866846570663 0.000158080768063381 -0.000312615182012226 0.00143631108360659 -0.0021846171404452 0.000304447453912674 0.00189513882008511 -0.000120898580829524 -0.00334624917004664 0.00899777132545206 -0.000104474019267451 -0.012239778628736 0.00480708032610182 -0.00822329220376 -0.000570872700555324 0.0133160690206286 0.0129767601449845 0.00196498542661811 0.00466084424731608 0.0625566822260129 0.0100629454204359 -9.25546091531551e-05 -0.000665804612834384 -6.91541283730482e-05 -0.00250520830838471 -0.000473413763755735 -0.000219460690279115 -5.61769700343654e-05 -0.000103116816547483 -0.000931364282305106 0.0812507966800256 -0.472218010164061 -0.618474242214019 -0.110309326563624 -0.243214329463237 0.509575249744824 0.00333848227651115 0.00143911567806816 -0.00114291606336462 0.000682498407181727 -0.000649316281331594 -4.30255507491264e-05 -0.00219474057069092 -0.00379419736142052 0.00880353840786944 0.00401593489671295 0.00432164833833693 0.00169589368751255 -0.000103563124099922 -0.00114109036340787 -0.000435681528330346 0.000520524538373117 0.000347351258540439 0.00148614289545408 0.00326189024435998 0.0037012858314948 0.00351536358471239
  70 3239.02239223551 ""  6.21694121883259 0 0 0.00019253356211426 -0.00025557619183603 -9.54322475950027e-05 0.000192996821912727 -0.000141638555871566 1.11583175325554e-05 -9.88943564698975e-05 0.000129014227942965 9.45026480117002e-05 0.000988278830854999 0.000295674658085073 -2.74621940461734e-05 -0.00140870936908648 0.00187721347399414 0.0014837338625391 -0.000685509879407188 0.00151307294417052 -3.77761212837899e-05 -0.000433721767650145 -0.000229592257114806 -0.000207237937084378 -5.90670162975482e-05 -0.000116644481343119 1.1599375163221e-05 0.000434137454222227 -0.00104885374952993 -0.00021211247862407 0.000503902961323999 2.95524950074859e-05 -0.00112489067492378 -0.00435461137232767 -0.00014018493851731 0.00466333676173113 -0.00388869886487501 0.00630005129630322 0.0006582871538371 -0.00963769694257917 -0.00954762031867988 -0.0015768620563805 -0.0167125732203199 -0.000115960448114104 0.092538140891876 0.000268803297250599 6.82414035344424e-05 -0.000619514853079839 -0.000375514914590461 -0.000741598532328989 0.00295515588935343 -0.000132284428140539 -0.000572820476385906 0.000245004279344507 0.0561660049470847 -0.345963573029657 -0.423094044574809 0.142546822348046 0.347703647824759 -0.665261740074727 0.00402299426899814 0.00897185033853174 -0.0176559140340864 -0.00157548907248836 0.00155063014002629 -0.000212740760826776 0.00127642958090301 0.0017104592720415 -0.00919561219083511 0.00169596837389016 0.00168496593193008 -0.000226939724737609 0.000386924021675366 -0.000179219068938759 -0.00249197068539605 -0.00915254337750197 -0.00104072149758898 0.00844439432216676 0.00476745963430813 0.00485699176667085 0.00826662978035329
  71 3474.0248230673 ""  6.65109623661558 0 0 0.00132750822681217 -0.00110953444392031 0.000442786300611755 3.77548855367865e-05 0.000363692376801481 -0.000137453959683458 0.000219490670267831 1.86228675414104e-05 -0.000285921450516875 8.90700907509132e-05 0.000101177610106659 4.54621276478727e-05 -0.00438784268522318 0.0118348375582091 0.000740929441105285 -0.000386840558652534 -0.00145841163750226 0.00169023532781184 0.000981641349966081 0.00127126366233764 -0.00099289796162341 0.00303180840046546 0.00215181299463421 0.00108367884008696 -0.00114800235776316 0.000601031266884738 -0.000926886808188837 -0.00133486216640226 0.000715614819767031 -9.18118610455387e-05 0.000168889571746418 -0.000218016754157155 -0.000197248352305772 -0.000146974775480856 -0.000415265594514807 -1.682564407961e-06 -0.000543348358242608 0.000405561412310605 -0.000472983942525212 0.0014169993652416 -0.000366831583871262 0.00017028598267927 -0.000260568062238311 -0.000142671616173815 -5.93299888972138e-05 0.000206675334454265 0.000474512485378119 -0.000144923818074393 -0.000296126453370792 0.000364590842350926 -0.000106259112001535 -0.00279322856058572 0.00237033550936828 0.00167122378513097 -0.00204370257222374 0.000816747392001043 -0.00185071838001085 0.000107229816621944 -0.00153513934675427 0.00196853164457207 0.00319353228659649 -0.00374824562538622 0.00148830031636261 -0.000348170562291573 0.000261823621936887 5.577635658164e-05 -0.000610396112141908 -0.00115398868994526 -0.000427153027612401 0.000672528421154524 -0.0557786811502118 0.00389928526995872 0.0720922942312649 0.2362912130266 -0.572704251851309 -0.10677779180685 0.530912573149206 0.515921327855977
  72 3545.15730429787 ""  21.6887064653115 0 0 0.000181955982144952 -0.000428667320792414 -0.000184546988721567 -0.000415129806370811 0.000281238420427883 0.000152938862338138 -0.000108634730939389 -5.83599979584266e-05 0.000287466982345307 1.87651512606315e-05 2.38677354750126e-05 9.9404035692682e-05 -0.000986136443554812 0.00462333531339274 -0.00129932700375818 0.000225532856073029 -0.00196596687818616 0.00110093441901565 5.53581245134686e-05 0.000372378576773476 -7.44929377814288e-05 -0.000662058893371189 -0.000374067650605034 -0.000213761156827935 0.000319095820828835 -3.04587255983088e-05 0.000494032717670429 0.00187859092261948 -0.000539719196415052 3.91451855191713e-05 0.000293853847357868 -0.000121937593688912 -0.000429317510331767 7.29364442382207e-05 -0.000337049031525029 1.63970393255142e-06 -0.000145558873741304 0.000406704583057921 4.87039648264083e-05 0.000289628677978053 -0.000243223732055506 -0.00104652136282649 7.87517574664819e-06 -4.57221170969755e-06 -1.41446185307068e-05 1.69553078270817e-05 -0.000132793519303541 0.000255335389300509 -0.00023051976171023 0.000279805162138372 -0.000108211461731238 -0.0035723986220901 0.00766182646450107 0.00830077140184507 0.000441383863861269 -0.00446681831816602 0.00801692540122614 -0.000285289218804244 0.00075408501636558 -0.00210046866361348 0.00171085725028383 -0.00269133184638113 0.000802187070646347 -7.21690775060331e-05 8.21152995192514e-05 -0.000223151240505001 0.000458677123979028 -0.000369503004921692 6.40772804403587e-05 0.0120195784337255 -0.0102547277473517 -0.0769116814116789 -0.0715679398453838 -0.305739879156303 0.663147791605295 -0.092353214100838 0.44860331469014 0.397665553266772
  :::
 } 
 m_exists[72] { 
  s_m_exists
  :::
  1 11111111111111111111111111111111111111111111111111111111111111111111111111111111111 
  2 11111111111111111111111111111111111111111111111111111111111111111111111111111111111 
  3 11111111111111111111111111111111111111111111111111111111111111111111111111111111111 
  4 11111111111111111111111111111111111111111111111111111111111111111111111111111111111 
  5 11111111111111111111111111111111111111111111111111111111111111111111111111111111111 
  6 11111111111111111111111111111111111111111111111111111111111111111111111111111111111 
  7 11111111111111111111111111111111111111111111111111111111111111111111111111111111111 
  8 11111111111111111111111111111111111111111111111111111111111111111111111111111111111 
  9 11111111111111111111111111111111111111111111111111111111111111111111111111111111111 
  10 11111111111111111111111111111111111111111111111111111111111111111111111111111111111 
  11 11111111111111111111111111111111111111111111111111111111111111111111111111111111111 
  12 11111111111111111111111111111111111111111111111111111111111111111111111111111111111 
  13 11111111111111111111111111111111111111111111111111111111111111111111111111111111111 
  14 11111111111111111111111111111111111111111111111111111111111111111111111111111111111 
  15 11111111111111111111111111111111111111111111111111111111111111111111111111111111111 
  16 11111111111111111111111111111111111111111111111111111111111111111111111111111111111 
  17 11111111111111111111111111111111111111111111111111111111111111111111111111111111111 
  18 11111111111111111111111111111111111111111111111111111111111111111111111111111111111 
  19 11111111111111111111111111111111111111111111111111111111111111111111111111111111111 
  20 11111111111111111111111111111111111111111111111111111111111111111111111111111111111 
  21 11111111111111111111111111111111111111111111111111111111111111111111111111111111111 
  22 11111111111111111111111111111111111111111111111111111111111111111111111111111111111 
  23 11111111111111111111111111111111111111111111111111111111111111111111111111111111111 
  24 11111111111111111111111111111111111111111111111111111111111111111111111111111111111 
  25 11111111111111111111111111111111111111111111111111111111111111111111111111111111111 
  26 11111111111111111111111111111111111111111111111111111111111111111111111111111111111 
  27 11111111111111111111111111111111111111111111111111111111111111111111111111111111111 
  28 11111111111111111111111111111111111111111111111111111111111111111111111111111111111 
  29 11111111111111111111111111111111111111111111111111111111111111111111111111111111111 
  30 11111111111111111111111111111111111111111111111111111111111111111111111111111111111 
  31 11111111111111111111111111111111111111111111111111111111111111111111111111111111111 
  32 11111111111111111111111111111111111111111111111111111111111111111111111111111111111 
  33 11111111111111111111111111111111111111111111111111111111111111111111111111111111111 
  34 11111111111111111111111111111111111111111111111111111111111111111111111111111111111 
  35 11111111111111111111111111111111111111111111111111111111111111111111111111111111111 
  36 11111111111111111111111111111111111111111111111111111111111111111111111111111111111 
  37 11111111111111111111111111111111111111111111111111111111111111111111111111111111111 
  38 11111111111111111111111111111111111111111111111111111111111111111111111111111111111 
  39 11111111111111111111111111111111111111111111111111111111111111111111111111111111111 
  40 11111111111111111111111111111111111111111111111111111111111111111111111111111111111 
  41 11111111111111111111111111111111111111111111111111111111111111111111111111111111111 
  42 11111111111111111111111111111111111111111111111111111111111111111111111111111111111 
  43 11111111111111111111111111111111111111111111111111111111111111111111111111111111111 
  44 11111111111111111111111111111111111111111111111111111111111111111111111111111111111 
  45 11111111111111111111111111111111111111111111111111111111111111111111111111111111111 
  46 11111111111111111111111111111111111111111111111111111111111111111111111111111111111 
  47 11111111111111111111111111111111111111111111111111111111111111111111111111111111111 
  48 11111111111111111111111111111111111111111111111111111111111111111111111111111111111 
  49 11111111111111111111111111111111111111111111111111111111111111111111111111111111111 
  50 11111111111111111111111111111111111111111111111111111111111111111111111111111111111 
  51 11111111111111111111111111111111111111111111111111111111111111111111111111111111111 
  52 11111111111111111111111111111111111111111111111111111111111111111111111111111111111 
  53 11111111111111111111111111111111111111111111111111111111111111111111111111111111111 
  54 11111111111111111111111111111111111111111111111111111111111111111111111111111111111 
  55 11111111111111111111111111111111111111111111111111111111111111111111111111111111111 
  56 11111111111111111111111111111111111111111111111111111111111111111111111111111111111 
  57 11111111111111111111111111111111111111111111111111111111111111111111111111111111111 
  58 11111111111111111111111111111111111111111111111111111111111111111111111111111111111 
  59 11111111111111111111111111111111111111111111111111111111111111111111111111111111111 
  60 11111111111111111111111111111111111111111111111111111111111111111111111111111111111 
  61 11111111111111111111111111111111111111111111111111111111111111111111111111111111111 
  62 11111111111111111111111111111111111111111111111111111111111111111111111111111111111 
  63 11111111111111111111111111111111111111111111111111111111111111111111111111111111111 
  64 11111111111111111111111111111111111111111111111111111111111111111111111111111111111 
  65 11111111111111111111111111111111111111111111111111111111111111111111111111111111111 
  66 11111111111111111111111111111111111111111111111111111111111111111111111111111111111 
  67 11111111111111111111111111111111111111111111111111111111111111111111111111111111111 
  68 11111111111111111111111111111111111111111111111111111111111111111111111111111111111 
  69 11111111111111111111111111111111111111111111111111111111111111111111111111111111111 
  70 11111111111111111111111111111111111111111111111111111111111111111111111111111111111 
  71 11111111111111111111111111111111111111111111111111111111111111111111111111111111111 
  72 11111111111111111111111111111111111111111111111111111111111111111111111111111111111 
  :::
 } 
} 
