# Supplementary material for: Cut-off Scale and Complex Formation in Density Functional Theory Computations of Epoxy-Amine Reactivity
Source: ACS Omega. 2021 Oct 25;6(44):29424–31. doi: 10.1021/acsomega.1c03229 (PMC8587129; doi:10.1021/acsomega.1c03229)
Supplement: Supplementary file 1 — ao1c03229_si_001.zip [file ao1c03229_si_001.zip › Final_structures/Primary/A2E1_A1E2_B3LYP-D3_CC-PVTZ-F_canonical/Amine_frag2_transition_state_1_isomer5.vib]

{ 
 s_m_m2io_version
 :::
 2.0.0 
} 

f_m_table { 
 i_j_atom_total
 :::
 26
 m_column[83] { 
  s_m_data_name
  s_m_column_name
  i_m_width
  b_m_visible
  s_m_units
  :::
  1 r_j_Frequency  "Frequency"  10 1 "" 
  2 s_j_Symmetry  "Symmetry"  10 0 "" 
  3 r_j_Intensity  "Intensity"  10 1 "" 
  4 r_j_Raman_Act  "Raman Act"  10 0 "" 
  5 r_j_Raman_Int  "Raman Int"  10 0 "" 
  6 r_j_x1  "x1"  10 0 "" 
  7 r_j_y1  "y1"  10 0 "" 
  8 r_j_z1  "z1"  10 0 "" 
  9 r_j_x2  "x2"  10 0 "" 
  10 r_j_y2  "y2"  10 0 "" 
  11 r_j_z2  "z2"  10 0 "" 
  12 r_j_x3  "x3"  10 0 "" 
  13 r_j_y3  "y3"  10 0 "" 
  14 r_j_z3  "z3"  10 0 "" 
  15 r_j_x4  "x4"  10 0 "" 
  16 r_j_y4  "y4"  10 0 "" 
  17 r_j_z4  "z4"  10 0 "" 
  18 r_j_x5  "x5"  10 0 "" 
  19 r_j_y5  "y5"  10 0 "" 
  20 r_j_z5  "z5"  10 0 "" 
  21 r_j_x6  "x6"  10 0 "" 
  22 r_j_y6  "y6"  10 0 "" 
  23 r_j_z6  "z6"  10 0 "" 
  24 r_j_x7  "x7"  10 0 "" 
  25 r_j_y7  "y7"  10 0 "" 
  26 r_j_z7  "z7"  10 0 "" 
  27 r_j_x8  "x8"  10 0 "" 
  28 r_j_y8  "y8"  10 0 "" 
  29 r_j_z8  "z8"  10 0 "" 
  30 r_j_x9  "x9"  10 0 "" 
  31 r_j_y9  "y9"  10 0 "" 
  32 r_j_z9  "z9"  10 0 "" 
  33 r_j_x10  "x10"  10 0 "" 
  34 r_j_y10  "y10"  10 0 "" 
  35 r_j_z10  "z10"  10 0 "" 
  36 r_j_x11  "x11"  10 0 "" 
  37 r_j_y11  "y11"  10 0 "" 
  38 r_j_z11  "z11"  10 0 "" 
  39 r_j_x12  "x12"  10 0 "" 
  40 r_j_y12  "y12"  10 0 "" 
  41 r_j_z12  "z12"  10 0 "" 
  42 r_j_x13  "x13"  10 0 "" 
  43 r_j_y13  "y13"  10 0 "" 
  44 r_j_z13  "z13"  10 0 "" 
  45 r_j_x14  "x14"  10 0 "" 
  46 r_j_y14  "y14"  10 0 "" 
  47 r_j_z14  "z14"  10 0 "" 
  48 r_j_x15  "x15"  10 0 "" 
  49 r_j_y15  "y15"  10 0 "" 
  50 r_j_z15  "z15"  10 0 "" 
  51 r_j_x16  "x16"  10 0 "" 
  52 r_j_y16  "y16"  10 0 "" 
  53 r_j_z16  "z16"  10 0 "" 
  54 r_j_x17  "x17"  10 0 "" 
  55 r_j_y17  "y17"  10 0 "" 
  56 r_j_z17  "z17"  10 0 "" 
  57 r_j_x18  "x18"  10 0 "" 
  58 r_j_y18  "y18"  10 0 "" 
  59 r_j_z18  "z18"  10 0 "" 
  60 r_j_x19  "x19"  10 0 "" 
  61 r_j_y19  "y19"  10 0 "" 
  62 r_j_z19  "z19"  10 0 "" 
  63 r_j_x20  "x20"  10 0 "" 
  64 r_j_y20  "y20"  10 0 "" 
  65 r_j_z20  "z20"  10 0 "" 
  66 r_j_x21  "x21"  10 0 "" 
  67 r_j_y21  "y21"  10 0 "" 
  68 r_j_z21  "z21"  10 0 "" 
  69 r_j_x22  "x22"  10 0 "" 
  70 r_j_y22  "y22"  10 0 "" 
  71 r_j_z22  "z22"  10 0 "" 
  72 r_j_x23  "x23"  10 0 "" 
  73 r_j_y23  "y23"  10 0 "" 
  74 r_j_z23  "z23"  10 0 "" 
  75 r_j_x24  "x24"  10 0 "" 
  76 r_j_y24  "y24"  10 0 "" 
  77 r_j_z24  "z24"  10 0 "" 
  78 r_j_x25  "x25"  10 0 "" 
  79 r_j_y25  "y25"  10 0 "" 
  80 r_j_z25  "z25"  10 0 "" 
  81 r_j_x26  "x26"  10 0 "" 
  82 r_j_y26  "y26"  10 0 "" 
  83 r_j_z26  "z26"  10 0 "" 
  :::
 } 
 m_row[72] { 
  r_j_Frequency
  s_j_Symmetry
  r_j_Intensity
  r_j_Raman_Act
  r_j_Raman_Int
  r_j_x1
  r_j_y1
  r_j_z1
  r_j_x2
  r_j_y2
  r_j_z2
  r_j_x3
  r_j_y3
  r_j_z3
  r_j_x4
  r_j_y4
  r_j_z4
  r_j_x5
  r_j_y5
  r_j_z5
  r_j_x6
  r_j_y6
  r_j_z6
  r_j_x7
  r_j_y7
  r_j_z7
  r_j_x8
  r_j_y8
  r_j_z8
  r_j_x9
  r_j_y9
  r_j_z9
  r_j_x10
  r_j_y10
  r_j_z10
  r_j_x11
  r_j_y11
  r_j_z11
  r_j_x12
  r_j_y12
  r_j_z12
  r_j_x13
  r_j_y13
  r_j_z13
  r_j_x14
  r_j_y14
  r_j_z14
  r_j_x15
  r_j_y15
  r_j_z15
  r_j_x16
  r_j_y16
  r_j_z16
  r_j_x17
  r_j_y17
  r_j_z17
  r_j_x18
  r_j_y18
  r_j_z18
  r_j_x19
  r_j_y19
  r_j_z19
  r_j_x20
  r_j_y20
  r_j_z20
  r_j_x21
  r_j_y21
  r_j_z21
  r_j_x22
  r_j_y22
  r_j_z22
  r_j_x23
  r_j_y23
  r_j_z23
  r_j_x24
  r_j_y24
  r_j_z24
  r_j_x25
  r_j_y25
  r_j_z25
  r_j_x26
  r_j_y26
  r_j_z26
  :::
  1 -360.078174127391 ""  629.502641764631 0 0 0.0188761057972726 0.0240677149601999 -0.0131639052739383 0.0377089894543763 0.0184449743607269 0.0162331948142685 0.00676495928013358 0.010560467275736 0.000418433595437417 0.0150620456020035 0.00798596105383261 0.00236806563110196 0.0120308592581022 0.01745671216083 -0.0116010682267823 0.0437028493895063 0.0209502696607438 0.0173720406992043 0.0320117774689418 0.033503261330514 0.0257766536973842 0.00680623980318338 -0.00852231829313925 0.00419630893264486 0.00833729812738453 0.0023654617625149 0.00153716806886484 -0.0136158325898208 0.0196583595149836 -0.00473424116997973 0.00263540878736777 0.019288872174748 0.00926153538248274 0.000550143759748072 0.0040479098802122 -0.00136194584880734 0.021710315597816 -0.0103043288450941 -0.00792977919579666 -0.166973241860178 -0.157193289287628 0.0487540636262386 0.0461459787062189 -0.00710510385713254 0.0292664875908778 -0.0333608643895533 0.0302129018955722 -0.0427881991789633 -0.0262168287926109 0.00423763850221203 -0.00435906338614956 -0.0723482115254277 -0.0754803311990946 -0.0132275164577661 -0.0704570924304165 -0.0329114791875593 0.0139110867846842 -0.0700686146812467 -0.0164007476850961 -0.0163270382575523 -0.0285667208083623 -0.00174274246092617 -0.0024891272127777 0.0018513161158767 -0.00396550302618726 -0.00360616979425868 -0.0350386219989714 0.0197414464875851 0.0164990087690253 0.0763797698028108 0.0560947722551732 -0.0376696765699803 0.0834852621706706 0.0505972757545619 -0.0313808003314555 0.0472199076492269 0.0295370520589189 -0.0258366099982432
  2 16.889891215102 ""  0.584376871633237 0 0 0.0216484967553982 -0.0130689197175791 -0.0188931251060144 -0.00225570804218781 0.00559381649461781 -0.00596069053699313 0.0238974329455387 -0.00230139443109583 -0.0971296902759995 0.0040480182144531 -0.00584008934178044 0.08605958828007 0.0640019420054745 -0.0506554289480898 -0.00240085552732825 -0.0542369015982235 0.0492453110030474 -0.0248360331126035 0.0267393120372506 -0.0149087578803869 -0.0506113166938524 0.0423785290628748 -0.0216734509048026 -0.122253697537034 -0.00858390079182721 0.0419737182646047 -0.112526037608233 0.0402228992872559 -0.0191493725506399 -0.116203459132321 -0.0115122738135263 0.00548775184707784 0.0856743044799095 0.0589678907615642 -0.0477425621791439 0.107527524016934 -0.0307805381484728 0.0165626929488571 0.136032563921289 -0.019647494329155 0.0359090604958366 0.0768105115154617 -0.0123378184156703 0.0252228919656465 0.0715417509986427 0.0102933944456863 -0.0311990363127068 0.00623763738744162 -0.0144776838108736 -0.0224770007347055 -0.144605708098065 0.00305954667887774 0.0226121122869206 0.176752386369964 -0.0701557793773087 0.125233684081529 0.056537845432028 0.0657696414102546 -0.125709999568526 0.0247234444362573 0.00421084386390054 -0.0686050709529505 -0.19455789835501 -0.0666138206063851 0.0697672407815563 -0.168068670646376 0.00163923078540004 -0.0626920382474411 -0.183466246139385 -0.00817176456147972 0.00532753367736227 0.0258526463739933 -0.0463082009058056 -0.0142141530401868 0.0223081934730459 0.0106657234246616 0.017632476727061 0.0314379678869344
  3 50.3638049318517 ""  7.80150457242857 0 0 0.000290547918733108 -0.0285101461456232 -0.0205147451760041 -0.0426307116688109 0.0145473673418676 0.0355728338524259 0.0595304813426965 0.0101333246741039 -0.000569784852658971 -0.119302886662157 -0.0287938374066648 0.0281782659110058 -0.0494801833400593 -0.0577634182526312 -0.0327940606811701 0.00804738980387722 0.0505806394953408 0.0474530067457595 -0.0701932589555058 0.0491532595323525 0.0774931517942231 0.0150716070935066 0.0252105753643869 0.0647647727573107 0.136075592018612 0.0532716326553898 0.0153729330051118 0.068429248339805 -0.0194524762811103 -0.0638415294108423 -0.153076133798952 0.00837620882471879 0.075432058396374 -0.172437679064429 -0.0682435200102189 0.0146377707724255 -0.0936848643364099 -0.0590121802573752 -0.0105313740307075 0.0150681635584577 -0.032415295400666 -0.034030582494691 -0.0278426794747731 0.0622175009056871 0.0588178781285032 -0.00267294163022686 0.0172097544085768 0.0111890544259704 0.0727646182197446 0.0598741545938197 -0.00232489386175451 -0.0241837266097773 -0.055759811813976 -0.0366361879186857 0.0541938345049355 -0.0166775434640818 -0.0372326467694283 -0.052275804720012 -0.0192118937535268 0.0143631133850826 0.086882492490377 0.0187509146239826 -0.0496930752337503 0.13058303390338 0.0963546980334756 -0.0108051666510008 0.0540477797442908 0.0999818821516232 0.0447447307025453 0.0417867421086167 -0.074590442002041 -0.0759016646684549 0.0899357901536811 -0.122760790114224 -0.0560872316202797 0.035202018595901 -0.0772709248010791 -0.143889621347935
  4 102.157148461225 ""  7.41204287786089 0 0 0.0459744977048791 -0.0159562395576533 0.0336600880064971 0.00142769019198433 0.00623217147181305 0.0144498051546586 0.0545799077519153 0.00162880013135227 -0.0640505573066412 -0.075245620612132 -0.0213146953360075 -0.0873652136451366 0.114594776448803 -0.0482481889711136 0.0578111371284647 0.0524725672934558 -0.0240352198944466 0.0320242798954372 -0.0266858940530846 0.0765143433514858 0.0559381162507607 0.105893860304994 0.00257271889022915 -0.142098017090523 -0.0350236382712053 0.0284495464128182 -0.0933263008695 0.0957439327850369 -0.0137860341555364 -0.0379334098933355 -0.0867372998798839 1.7954467546915e-05 -0.037729684511769 -0.188364974086166 -0.0126104676254604 -0.124073096052541 -0.00852778430215091 -0.0694328360300545 -0.183481649586039 -0.0262435904693274 -0.0280629668245981 0.0770477400534992 -0.0424730067325234 0.0029922170445338 -0.0764167776973062 0.01975606912174 0.0259913678626086 -0.00586200409173792 0.0300241065781728 0.0298460217915539 0.00743670905263848 -0.0180180705828352 -0.0239488412034265 0.0811104683648157 -0.0640448632936123 -0.0364331807476013 0.0781902265972654 0.0846757665674478 0.0705520619823303 -0.00887133615503654 0.0802958001235493 0.0487160038362426 0.0739334881368409 -0.0340376390015777 -0.0178167805519548 0.0185714761695258 0.0498769672735351 0.0626275226732139 -0.0643897249053245 0.000789306947020798 -0.00648616453905774 0.110861341729341 -0.0573716220264051 0.0282809492605007 0.0919828390013503 -0.000224069644178412 -0.0093130655137708 0.168685996210339
  5 109.843276686779 ""  2.44967233509514 0 0 -0.0130887254991909 -0.0178786961237141 0.00379677008186223 0.0379866036989393 -0.0149722133010231 0.113360869937652 -0.0372676292813573 -0.0285192622917967 -0.0532130645778542 -0.0134864680404897 -0.0177517025116822 -0.0533220880138552 -0.0378166767356959 -0.0728550361902693 0.00145766899410945 0.229031904351068 -0.0265487989618744 0.170588947112008 -0.069355690793768 -4.34074879476332e-05 0.28150360190511 -0.0279276481512549 -0.0655118594748661 -0.0614258079637466 -0.0518695688238524 0.00824131157374669 -0.0624185206626444 -0.0451116589435076 -0.033412204261301 -0.0809436003104518 0.0539492999441191 -0.0152507796503382 0.145416466163292 -0.297619574053226 -0.0432858115432328 -0.141728874626407 0.166382463395952 0.00553130300564289 -0.295373076461323 0.0209312077665637 0.0556375337681333 -0.0309871100883967 0.0523947889852624 0.000594721725304374 0.0532009396556217 -0.00370406359254508 -0.00543280759929085 0.00901349809891905 -0.0422209580997024 -0.0237675729337042 -0.0107512436225872 0.029714079425416 0.0600596082956719 -0.027134735275259 0.0295569420888726 0.0595706057158818 -0.0314063423872267 -0.0309203971088533 -0.0359343129302656 0.0122358259623496 -0.0832522009463565 -0.0273127250294445 -0.0477138744235937 -0.0213322366590271 0.00737368668756455 -0.0181728196529903 -0.0485523269507967 -0.0680594421223007 0.0219230959051398 -0.00266566922587399 0.0521030128248618 -0.0296083436637541 0.00227716283299479 0.0790633293866552 -0.0341103270060271 0.0138031778146069 0.0623063044953897 -0.00247733750808151
  6 159.72879016496 ""  4.0372736918909 0 0 0.034717505508512 -0.0178008251489936 -0.0185448579485355 0.0142851575358105 -0.0031311795022976 -0.00820312380469852 0.0703822918090254 0.00147016057608841 0.0211776853105246 -0.0163775467760679 -0.0235991516387324 0.0064542885059994 0.00653725589948461 -0.0137705119128618 -0.0276178658773576 0.0186570064590763 0.013433180355887 -0.0080725835599505 0.0117198544995733 0.00994701901171897 -0.00469842447063365 0.00160187133103774 -0.00574237156249871 0.127398809104446 0.189655859924491 0.0493316808336194 0.0489112564725296 0.0489956110549866 -0.02113686463588 -0.0718767505451034 -0.0372674837077714 -0.00498550103029311 0.0193585118075976 -0.0219746921001097 -0.0463179052930159 0.00657429103455675 -0.0168133877870396 -0.0333914681017633 0.00539022726049869 -0.0242885482576157 0.0951044130059297 0.0504086776629455 0.0115196924862854 -0.00662477634700254 -0.0427713817650684 -0.0164251979695247 0.0373977992596709 0.00536212661330027 -0.124509904523098 -0.0254009996146009 0.036793152389808 -0.0526892768349311 0.0525113840800515 0.148081077388761 -0.0463675400235069 0.182125592220415 0.0324340678896605 0.0346563227651552 0.0834929980738151 -0.000620738605118685 -0.100634915044894 0.0651466140047886 0.182707812215459 -0.277165377052219 -0.139298572864854 0.0624409766196698 -0.0751642621516563 -0.0609391461052007 -0.108336678428314 0.0500880442292558 -0.0433725899128647 -0.0471140591981855 0.0748113530730834 -0.181230763888344 -0.0135027210421185 0.103473232327638 -0.00391729069737208 -0.177807875397202
  7 215.923652819446 ""  22.5522947338108 0 0 0.0053050904447038 0.00228116382757232 0.0237243105052234 0.0147892473830773 0.0107949369616411 0.0449770326625338 0.0822720098138207 0.0601211208960691 -0.0285779587935753 0.0822075150524439 0.0591301185575112 -0.029034631930789 0.00183055492718611 -0.0392205068213426 0.0254526052948632 0.0619750667684234 -0.0181497845417027 0.0611107297638556 -0.00660425809139305 -0.0133206717005253 0.0804743207786544 -0.0380792547538769 -0.000547264042842676 0.164736340082495 0.29191329307583 0.262994539857468 0.00391853100806078 0.0627673298207923 -0.0246696824151682 -0.286888973978947 0.139208093635328 0.00482117387522604 -0.0790831003413667 0.0824946194832246 0.145327766543612 -0.0373353859568763 0.0913763045325229 0.0714070923689601 -0.0405573803605846 -0.00183315027042229 -0.0247696052946095 -0.0431503995115737 -0.0962973652082998 -0.0110964751094914 0.00994528556339542 -0.0607191347334197 -0.0441157372637543 0.00779058685934891 -0.0256997831970684 -0.0220674481673017 -0.00158951785404259 -0.0233143274445578 -0.033853010041177 -0.0675899784977296 -0.00294784050721771 -0.0853975248191802 -0.0286606970424278 -0.0804126175776777 -0.0535817569564527 0.00556052343427481 -0.057873698805749 -0.0544867718116566 -0.0738701339910574 0.0498679373398162 0.0286236381371182 -0.0128656920028909 -0.0500104158982797 -0.0310010680699654 0.077708987738867 -0.00873872493027135 -0.031446594814112 0.0221468123146034 -0.00092933325486878 -0.00230439141719788 0.0168225278497211 -0.0184205863037575 -0.0362423354737997 0.0334297822040762
  8 229.540942042956 ""  3.28599694973605 0 0 0.0517314421014269 -0.0179157974705562 0.0374092044712328 0.0119951117018106 -0.00824911346336099 -0.0033279176290663 0.0492156385917743 -0.018426633431023 0.0182485045426967 -0.048012466092146 -0.0425888561721236 -0.0112647525266122 0.0726377287669297 -0.0184949053053046 0.0435576658255087 -0.0228755494053738 -0.0224520206691925 -0.0126086799629537 0.0306192944879516 0.0472487600460358 -0.0355531569590979 0.107263541611455 0.0256310565276363 -0.0766484040247906 -0.0519122781569016 -0.0738930563000569 -0.00295638288641672 0.0884679421982204 -0.0048247437690873 0.119304261659639 -0.155642373782969 -0.0169519051458224 -0.213311079280402 0.121927154433836 0.0400712125971729 0.0353371766477302 -0.164517147719839 -0.173046666783968 0.132166796982441 0.008405782342327 0.0283696040235061 -0.0707460961760763 0.0232071318538702 0.0223510910693012 0.011801346982305 -0.0356636053651294 0.0224216984897007 -0.0200446360389611 -0.0812538779052727 -0.00191742709852379 -0.0144093935398679 -0.00510369231536107 0.0338849255798024 -0.123664274467343 0.00926009693445485 -0.0463753010424281 -0.0548310652089943 -0.0815241595045043 0.00642228966026943 -0.0198533821618256 -0.297215584775648 -0.050730960832056 -0.250850592174687 0.156870465737317 0.156841064006773 -0.0503124518821112 -0.156844654740489 -0.155339431420853 0.267725732072247 0.030779992074141 0.0168833848794806 0.0486921707480762 0.0281241863959464 0.0953880076953275 0.0314058641124792 0.0434061206560317 0.0234192089009429 0.110895447619831
  9 241.287656643829 ""  8.80495216397764 0 0 -0.0358691873853538 -0.0159264642475495 0.0202892715205668 -0.0162200960021327 -0.0185150564875325 0.0564865871545503 -0.0462004255689375 -0.0169077172531816 -0.039319979268467 -0.0200362495095774 -0.00834061541112115 -0.0363640167857084 -0.0517352518398685 -0.0589152467045484 0.0197195477255191 0.0269406107040764 -0.0498031058894568 0.071381590790242 -0.0398267349545404 0.000973156792000378 0.0933348938042545 -0.143953391607436 -0.145615705815058 0.130160592305341 0.124282831466889 0.155324148139554 -0.0142267433951133 -0.124746223331379 -0.0587707732640977 -0.279770511390999 -0.132534041767427 -0.035088878715912 -0.454013534989966 0.286496310950751 0.240337940011305 0.0380097148443253 -0.218664733394398 -0.212186086569266 0.209561349841666 -0.00121783990799866 0.00683806091077235 0.0235284376645858 0.0574392729012822 0.00160510036909756 0.00197315649068276 0.0360493745905567 0.0182016792474308 -0.00286212525947753 0.0288182120343527 0.0127163741795664 -0.000221808818583866 0.009848469666135 0.0123801814917642 0.0353325951389779 -0.000181533631750291 0.0393116589442832 0.0155988061561063 0.0433193189055913 0.0195160883914157 -0.0008635147694156 0.0808311121390155 0.0327892372677051 0.0692092746488354 -0.0422045651545127 -0.0341411341694371 0.0102748192635466 0.0515280156525486 0.045702275314078 -0.0814241363524799 -0.00894683703846742 0.0185113611564409 -0.00925938078284323 0.00347386400967485 0.00984864426523437 -0.00448175914476393 -0.00914622758050946 0.0168214303991363 -0.016895152918408
  10 253.592272458181 ""  6.31925850144984 0 0 -0.00751539887210824 0.000355691504437192 -0.013899911732029 -0.0128041778415169 -0.0138905903762429 -0.0533362013524179 -0.022904315767631 -0.0115784989797515 0.0142222744625253 -0.0166384924407027 -0.0249388392112858 0.0052983454302568 0.011530659471822 0.0257089421073148 -0.0100915370650654 -0.075943555225961 -0.0071732319176524 -0.0720834403251334 0.021191765285359 -0.0200477061000241 -0.106262238159563 -0.189024215502392 -0.14462657619217 0.289257282638445 0.264371226285385 0.144430339249513 0.0756555459856992 -0.149563332934255 -0.0424586568664059 -0.272888964861419 0.0201701603774107 -0.00401636466474389 0.189415657793858 -0.142479323563793 -0.146057968152035 -0.0233390040604033 0.0635731677778824 0.0609489867373022 -0.0933952593799408 -0.0143456499688826 0.00883270769460163 0.0586033333748751 0.0381548019133114 -0.00991755971334081 -0.0389993653449095 0.0378641478078141 0.0215590428945623 -0.00496362621000582 0.0227891592854768 0.0127527662745859 0.007457476557525 0.00372684185524462 0.0130044638190512 0.0911774774514572 -0.0405228025207221 0.0498799432198984 0.0486847580447906 0.0707470189923093 0.0459398618905982 -0.00604597879433464 -0.177182243967079 -0.0506633766651719 -0.236165775268988 0.283413905173237 0.178926779736442 -0.0296262906719241 -0.0597002896203372 -0.105814125664714 0.302904115672123 -0.0203424780094249 0.0158772178577348 0.0193090691517049 -0.0545436555573875 -0.000425099385045374 0.016134509758042 -0.0112703845193147 0.0214880733197067 0.0279969037147664
  11 270.085160380589 ""  1.3497306618538 0 0 -0.0345630932334103 0.000969397636775909 -0.0119203598942254 -0.00562216981497416 0.00997858160272546 0.0589865127885862 -0.0140363008446763 0.015116017616996 -0.0300056939969767 0.0356477622300255 0.0434878982253158 -0.00186337256342108 -0.0699700348998065 -0.0261147611586038 -0.0200829447556924 0.0851994979770943 0.0118980596994209 0.0853760774097466 -0.0547539966872916 -0.0164394964412773 0.137716121514732 0.0998373351079515 0.10545156379682 -0.219252093736921 -0.210167464745955 -0.0820490522913587 -0.0736469879612746 0.0793172342774305 0.0297455882519991 0.158981773062394 0.0524455509669316 0.00270725022244572 -0.112767424322186 0.096479032187077 0.143032575626464 0.0079063671609188 0.0016037139946039 0.0162365041937894 0.0403602122991549 -0.0177469806694707 0.0153723153425156 0.0792223520398845 -0.0231614326599114 -0.019480285099071 -0.05444718555459 0.0256017891338059 -0.00100743968649787 0.00424049305331426 0.0224850108376849 -0.00374496907442793 0.0257867998304034 -0.0144201934601374 -0.0126090654951491 0.191621573586196 -0.0523636466000698 0.128597319119787 0.055143327997702 0.08006078079854 0.0378757475608728 -5.10645777965785e-05 -0.152417270694955 -0.0525114778875647 -0.179185465857852 0.256476194998366 0.129003753230323 -0.00352059858131752 -0.0513070073965798 -0.101323904006104 0.288538647228853 0.00223231652758985 -0.0514132640530918 -0.0547683480915175 0.0391159441228643 -0.203384507537191 -0.0152530639799375 0.0113405302127113 -0.0411878442819439 -0.198563407560616
  12 349.186070875216 ""  14.2789472406438 0 0 -0.0649968098608063 -0.0424475971772833 0.0441323710739673 -0.0944176414401997 -0.04760822708741 0.00253934696211054 0.0360153783482625 0.030037199066835 -0.0151551723712615 0.0365563347864499 0.0300091036356555 -0.0119126490998357 -0.0593225698807226 -0.073046165738315 0.0486483158347984 -0.16173936242656 -0.0925056853470873 -0.0145035390520355 -0.0494933091841614 -0.0725439752078368 -0.0669942973908598 0.0687062652479841 0.115489582903533 -0.0790084197114134 -0.018701862116321 0.0832235693983844 -0.0385933550511858 0.151247922618745 -0.0330420279490163 0.00123211389085312 0.176161153417125 -0.0554674628312765 0.0491246039558609 -0.0157893961840236 0.0584146075462981 -0.0313909780631916 0.0907691083310724 0.162759339408702 -0.0702968994022805 -0.00778989255707331 -0.0362545536991905 -0.0119656647918426 0.111725859969671 0.036255004749619 0.0155665241196202 0.0338915404819568 0.0685238372827475 -0.0140150818475587 -0.0424981417503174 0.0341192871377574 -0.0195339025417195 -0.038894806115736 -0.0340351258148064 -0.0829870050616747 0.0141770138346373 -0.0879123551810974 -0.00282273651950537 0.00893416073177228 0.0676074207726464 -0.0147122306441196 -0.0845349429079495 0.0695038338655011 -0.00175919559868057 -0.10198036388972 0.0293247851534765 -0.0195969795286184 -0.0236949102311728 -0.0412321060458061 -0.0584731034200249 -0.0328777026447677 -0.0694856181105428 0.0287571979206141 -0.00326462519849157 -0.0672794182160966 0.034337868883549 -0.0396837861670618 -0.0723536411515479 0.00969611450553574
  13 388.755707550147 ""  5.50975227038601 0 0 0.040861033136964 0.0221159895383661 0.0048953616051318 0.00973744946296883 0.0622454465740995 -0.0010546078201028 -0.0778015139647558 -0.0594457793577983 -0.0206064820917407 -0.0106780015884502 0.0704508177009152 0.00178031301572737 0.0506088780012543 0.0292704885105173 0.00737535627018962 0.00987254348623659 0.0805353236370411 -0.0021747791264091 0.0113866792597671 0.0763408008417136 -0.002860767606925 -0.0784700447140357 -0.237936699246901 0.00680642597690939 -0.0825758100853411 -0.0567609246512508 -0.0229379910904413 -0.228976191749754 0.00798191702413569 -0.0814485717467552 -0.00473412538972617 0.0697011889906371 0.0137251818498104 -0.026323331553734 0.0688975317327582 -0.00337517867969605 -0.000473861242841995 0.0688340955981515 -0.0122713857204105 0.0629889634863248 -0.0707832031033233 0.00624468791839291 -0.0337518223404975 0.0597662808512157 -0.00464119370663024 0.0534951245749012 0.0350396562588741 0.0252167934718506 -0.055628391737583 -0.0267539269091271 -0.0103740234578642 -0.00372476244881934 -0.0807784575132428 -0.108075167355081 0.125703158510196 -0.17565868487882 0.0301835318345662 0.0893231887907471 0.0425484950167984 0.0204794555989821 -0.176775714582434 0.0382427590425731 -0.0143375326998378 -0.135618666505384 -0.0185640906563912 -0.0140808749701355 -0.030905137264159 -0.215636893233885 -0.0336509875768165 0.0483013890191924 -0.060892795460611 0.016319801993596 0.0730416482558665 -0.0993297769065153 0.0289618247035708 -0.000364335383841829 -0.0915210533184991 -0.038068449074672
  14 416.217289281459 ""  4.67996257783179 0 0 -0.0427823048191779 0.0121766776563114 -0.0671456982738607 0.0417575067663033 -0.0337874663391954 0.00837887481720164 0.0282958109714614 0.0639565303170043 0.0195311196018538 0.0109968376734973 -0.0782761708838434 0.00878808518118219 -0.061487576840683 0.0282349411801881 -0.0735932271126424 0.147126413804303 -0.0100656701201745 0.0378503570362009 -0.0235097345462693 -0.0738631682496252 0.112131815302256 -0.00190309813243352 0.206891453601843 0.0442893257044278 0.0850834632597038 0.0232042699412951 0.0421471208090958 0.117432272325881 0.0301967726422251 0.069811429573236 -0.0602271940930675 -0.0351277692860772 -0.0226528197547982 0.0440035989487007 -0.0964702277282777 0.0215915491526048 -0.0218249266698957 -0.144469291209829 0.0458076783625733 0.0381014459578849 -0.0697475035254924 0.0401244173848698 -0.0400863207333961 0.0539464336577525 -0.0122825334489786 0.0748599465539676 0.0347604956676493 0.0309630822952722 -0.0279570527326611 -0.0251424297268636 -0.0052183617210675 0.0430143727403471 -0.0403275100110289 -0.0618526556054111 0.111733796755202 -0.123817126937671 0.0531907649942299 0.135082166918663 0.0491797147534919 0.0269652872591748 -0.149830557914073 0.0431840390024493 -0.00480216055480535 -0.111637541302707 -0.0217638716593245 -0.00741438924754864 -0.00248319451384973 -0.210183236389585 -0.0308796008535669 -0.0591938362521783 0.0383315752076994 -0.0366299907903764 -0.144941564295799 0.133212932545853 -0.0731604088425474 -0.114752653969901 -0.00300925683932023 0.102694613404396
  15 451.094153590197 ""  7.50351312709707 0 0 -0.0135554008886074 -0.00289214740022302 0.047018883793346 -0.0287234248170911 -0.0240350493588586 -0.0055750583077464 -0.00659416582112276 0.0117755924412203 -0.00811095628194994 -0.000371988440617177 -0.0107785140080337 -0.00606544581096184 -0.0175057281686834 -0.0125715560519086 0.0463819241616883 -0.114844521450648 -0.0634460648033679 -0.0282829485795495 0.0204668720255662 -0.0102975925644502 -0.0842940348669831 0.0127767850827489 -0.00280776025113752 -0.0357269084201086 -0.0380217806403306 0.0668351203974465 -0.0251715007703199 0.0177971861886308 -0.0127247455927854 -0.0364111673242861 0.028993610468792 -0.0274086774164416 0.0129068101347798 -0.0153473386157423 -0.00906212196637381 -0.0109911573331535 0.0137101412565766 0.0211678803699079 -0.0210596506102481 -0.0137121404226221 0.00915077577726365 -0.0177097134023594 -0.0377977498083611 0.106746037174138 0.0290925743277067 0.0470986302116929 -0.0246410463803279 -0.110459427616241 0.0383452368217221 -0.101527186021118 0.0397567502799324 0.0371256233880232 -0.00843906485288169 0.159020101678028 -0.123043789592522 0.165885798897269 -0.0553725838781982 0.0252939864638597 -0.103766326149738 -0.0908264284113411 -0.0857482667520794 0.061390959502221 0.169526661602933 0.116417404498185 -0.342030042403374 0.0991103457719653 0.00959321178881527 -0.136347835643492 0.143340306932887 0.025086361020253 0.0249384268216657 0.00129450265267558 0.0760992643611659 0.0538379291691441 0.00582741340130702 0.0198105314830314 0.0211960737071671 0.00035892769466925
  16 474.578753644573 ""  2.13176412082464 0 0 -0.0246037799978007 0.0722845325038985 0.0938083926041371 0.040928519937593 -0.0360846356950442 -0.0165916556428427 -0.0656591040898548 0.108906916844641 -0.0338831321133087 0.012124831452369 -0.0954274863908535 -0.00174213963113523 -0.0349404862623857 0.113627755670346 0.0849706399664164 -0.0573914555072912 -0.114832813581297 -0.0384288152984703 0.0864341269876557 -0.0378997568317266 -0.0892551973331216 -0.0029235375830857 0.02180185958065 -0.119026196685962 -0.164821989930095 0.258717720378371 -0.0853909414693799 -0.0380819785154751 0.0614777203093285 -0.12177010923162 -0.0635247533953314 -0.0280288875409246 0.0505026442167021 -0.0219016642031399 -0.175086411131077 -0.00495237442417101 0.0142742047352377 -0.144218709680269 -0.0103636702019057 0.0208692763770072 -0.00303007871388445 -0.00899695746019491 -0.00985880878750585 -0.0191360490741872 -0.0059104687153464 -0.0128132705477326 -0.00132917640756107 0.025993894073256 -0.00938222950356797 0.0121117907380915 -0.00645352712538492 0.0026186146029822 -0.000231523398711572 -0.0633932192592045 0.0503325894823891 -0.0610276432562101 0.00415749285513243 -0.0117989374978317 0.012488668796164 0.0219110773042509 0.0135659384250716 -0.0207765145556617 -0.0346291504725817 -0.0271076057089597 0.0636942115115055 -0.0195564424263332 -0.00240184930021031 0.0130035060306302 -0.0294265893506968 0.0465965252997227 -0.010060178897016 0.00599938233665214 0.197099005072486 -0.18632326857396 0.0730189460633501 0.0284464339445888 -0.0167346311312895 -0.228683207779765
  17 518.712855877336 ""  1.00101947017529 0 0 0.0119581783709393 0.0435399700733056 -0.0505699854100141 0.085121694331713 0.0413377375313243 -0.00926458990086605 -0.0259054666659082 0.0363035591824551 -0.00182892339906038 0.013231459793303 -0.0180606623502745 0.0107999751729222 0.0548358341770344 0.0996056625472395 -0.042150319422579 0.246717082232254 0.0909077202802084 0.0363762626145185 -0.0124790436281432 -0.00328910748334791 0.148484984505782 -0.0412155344098908 0.0113776793850272 0.0246623311584653 -0.0011478449890794 -0.00334116039566454 0.0107391156040685 -0.0728400457564274 0.0666258946272758 0.00506589956001575 -0.0927718102863554 0.0613413244654587 0.0196782245711094 0.020738865826187 -0.0866810654020101 0.0198839584118796 -0.0139841953218156 -0.110114831189089 0.0362927638751752 -0.0278823809147118 0.0107261788144584 -0.0313548943474111 0.0621424725710364 0.0278704944505592 0.0242755653188925 -0.0200724203610427 -0.00338926007977382 -0.0713695713627637 0.00254217951703976 0.00147058828998582 0.0046455178807359 -0.066205989107415 -0.0376238362137506 0.0639009127727938 -0.151184615559436 0.023812193290628 -0.0374662551320301 -0.0782588859587448 -0.0376633398068559 -0.0663710010167026 -0.000255600359033909 0.0453489518063315 0.060901247397474 0.0632779687297213 -0.099517804700051 0.0301075596811852 -0.0181856467244982 0.0671522935256104 0.0508296238501827 -0.074753335949821 -0.112337329165971 0.0671699640683908 -0.138577301230398 -0.169423554882864 0.0651603396403997 -0.110346216745869 -0.132696640381999 0.0287829959408921
  18 691.572116653814 ""  7.46743414640344 0 0 0.00237119175754485 0.00857712758160387 0.0133943790627053 -0.000968128056550917 -5.94701246657912e-05 0.00521839054306265 -0.0273649440127098 0.0353247018164006 0.00452420915090324 0.00633864734564673 -0.00578674121326027 -0.000455565621196118 -0.067293942575965 0.0156890484076914 -0.00895447492909214 -0.0401890522616969 -0.018235048505484 -0.00574479350103862 0.0242203254851608 -0.00869936746652015 -0.0344000322868945 -0.000687300949978288 -0.0352781945471199 -0.0271097179590024 -0.0799677725530283 0.0666486337217634 -0.0150503996784295 -0.0643648407545026 0.045590978994586 -0.0304664763097213 0.00156668438126316 -0.00065843941791788 0.00662443237456732 -0.00769888366440941 -0.00569815890128174 -0.00458578998530794 0.0134777707929351 -0.0279852454722081 -0.0115823766151996 0.0343594574913842 -0.0117940180767455 -0.00140631541617062 0.002245038452941 -0.018182507568883 -0.00803094235181739 -0.00725938441652411 -0.0150619129657252 0.00298999459546801 -0.0272551613106432 0.0444090792041553 0.00648965215809572 -0.0529292976561422 -0.143007495555305 0.304356760683449 -0.00142619608513016 0.297037296952964 -0.0651224454339868 -0.0463102772085046 0.0128374813420293 -0.00177245901819554 -0.0330990033423897 0.0367493663004205 -0.0106676464994375 -0.0547873140500335 0.076940659413152 -0.000764557629392474 -0.0207395942111586 0.0320259034061876 -0.0108444646546743 0.0550790517378704 -0.0698132064263629 -0.0416599873737241 0.0307581830085417 0.482459121078991 -0.164118358487238 -0.165950432936433 -0.229961859083036 0.420306666112124
  19 774.132757702145 ""  1.41696741893329 0 0 -0.0132499828685746 -0.0107118853716415 0.0570797360846963 0.0983993690899397 0.0482365069677058 0.0413937264041576 0.0279323619632809 -0.0486042121715996 0.00716443836309278 0.011573595498192 0.0327946688607386 0.0153154480603569 -0.0876658586577415 -0.0523340731545494 0.0343793972454244 -0.308459356101457 0.0503004468914769 -0.0806695056037018 0.31739047814725 -0.0238449727176037 -0.307118204394258 0.0548135573326692 -0.0231351036869117 -0.0355162760162616 0.000835276950880206 0.0299857667897845 -0.011531165187609 0.102843753549434 -0.105131710277458 -0.023314210299673 -0.181084867071166 0.154043105825933 -0.0596265868148575 -0.192128179883048 0.102758214457768 -0.0586556213562711 0.0884165816575369 -0.282501534074508 -0.129940058611216 -0.00989403834753145 -0.0122887688619679 -0.00463843283231196 0.00329815120130819 -0.00309172106723938 0.00261285458669952 0.0149976442247434 0.000864319158839551 0.00224690065914225 0.00315546514283302 0.011368699589002 0.00124144283575583 -0.00110745684813119 -0.0164833289582132 0.02999089857118 -0.0176692405971003 0.0271169924859405 -0.0139840793953068 0.00466226428603765 0.00971563280196282 -0.000603197665442942 -0.0321510139931823 0.0331172959956955 0.00292067045770112 -0.0250337018447286 0.01173585002212 0.000947642617724152 0.0106263068306486 -0.0319435345182221 -0.00982229211945201 -0.0864756915949316 -0.00395535103096626 -0.0499668648413256 -0.0560940185077323 -0.0181305977923532 -0.0410596358424755 -0.111604194987945 -0.0191374704279318 -0.0700854396181715
  20 813.857433902449 ""  13.8727278354418 0 0 -0.00735709607502148 0.00470622336514406 0.00467459269459284 -0.00379047904518874 -0.00339059181088604 -0.0103654110702758 0.00847299380959725 -0.0246896039867482 -0.00418268209607421 -0.0049266979742386 0.00202897665947881 -0.00425061022437064 0.0261759387767936 0.00673761837643851 0.0142784387855526 0.050035183495859 -0.0178650295874134 0.00755314935487761 -0.0353905649777821 0.0212754315950638 0.0390291022628917 -0.00412915873737745 0.0124022488782059 0.0104801332686019 0.0386767563009142 -0.0192275118723697 0.00381512039575541 0.0461652196899511 -0.0439687553908694 0.00204518205973696 0.00937857515647553 -0.00259656094814734 0.0180254156646252 0.0307703914193583 -0.0301845112033014 0.0105685382631083 -0.0237007194151258 0.048535586114779 0.0275780087899261 0.0753817327675048 -0.0641300376323533 0.0028115351048249 -0.0144618767718891 -0.03394760308886 0.0213166193785442 0.0321660909990109 -0.0803467422186338 -0.0555576514000842 -0.0577002102543476 0.143280012836873 -0.0106247991493893 0.208715388116738 -0.0470971464791083 0.209611946791983 -0.0783511991769591 0.0709262506049395 -0.029599281456151 -0.039913749519541 -0.152787759580995 -0.034154794094857 -0.220601985736797 0.322889072032544 0.114935439659853 -0.044826714179665 -0.0272198765455547 0.0333643026104417 -0.0806350920598995 0.0727382223154714 0.0757853877701168 -0.0132416096098831 0.0482592343621672 0.0123235690062769 0.0226603445244781 -0.143219975409466 0.0614119332976915 0.00545556332698979 0.0653059951949052 -0.151546226309188
  21 828.45186058246 ""  4.48906629451541 0 0 -0.0397928079849102 -0.0160549368213191 0.0887826203470896 0.044217850007863 0.0196631731230011 -0.0760057735445739 0.0285117587496695 -0.0644172146245934 0.0222532098412904 -0.0114030631256072 0.0480901360699999 -0.0313960609697047 -0.0853059214307565 0.0890001525687005 0.0611980054800784 0.299016927934946 -0.139784664470928 0.0173687644682976 -0.103140490058288 0.139110522275546 0.156137400709187 0.10509879858235 -0.0733290493610513 -0.092158633768138 -0.0637520927890399 0.168469640488861 -0.0384189725640237 0.157301714668655 -0.191996026323711 -0.114087935608332 -0.0921418789078171 0.159942532162386 0.170897610414399 0.159182722542975 -0.277677487527241 0.0575716931025023 -0.145885000037653 0.171915695343054 0.170378551625541 -0.0244961787681492 -0.00515804137978921 -0.0161456321999495 -0.00102539318805498 -0.0026129305840338 -0.00128190196601063 0.0138114748792021 0.0175508761901388 0.0183641435133018 0.0188876731956403 -0.0131415288863062 0.00870089625153737 -0.0259769447242119 -0.017356155770526 0.0316232702931699 -0.00869114438862275 0.0737642535353385 -0.0338781701536447 -0.00949671815590136 0.0510042865034887 0.0103468625034941 -0.00207746032193567 -0.0300656910181698 -0.0317233235999848 -0.0507044940015607 0.0494477006610522 -0.00794082080617495 0.0426057629058384 -0.0899194397975614 -0.0435156197166325 -0.0397311480062133 0.00164305701372218 -0.0297812118316519 0.0748420746168631 0.0910195182523455 -0.0261536735537151 -0.0366335107594792 0.00544975522225784 -0.0267945848712685
  22 883.735752458017 ""  1.53516268964558 0 0 -0.0306530459550714 -0.0248889581600083 0.00662582941742514 0.0242347848450257 0.0021299389945227 -0.0123138874327719 -0.0120314166061655 -0.00502101487424314 0.0117545010149539 -0.00174055711837853 0.0272726603625492 -0.00429040341259021 -0.0997737734223436 0.00849829640233497 -0.0177960533148744 0.0236612848467145 -0.0334387223185012 -0.00922249180638508 0.0209720335625649 -0.00251329737254821 -0.00814608004557031 0.0159097353385531 0.0280770516233609 -0.0374264435144304 -0.0417024799750895 0.0954408156054752 -0.0119569076496334 0.0629991648022654 -0.0697404654191729 -0.0424859056198967 -0.0659003877964201 0.0842890995945921 0.0346054361815981 0.00066023281569785 -0.0466468265615925 0.00424909119448392 -0.0244989012210076 -0.00698474678768517 0.0222227665745076 0.011679903676406 0.0418887872452453 0.0813910374224317 0.00384663857731745 0.00156542681907981 0.00438911289143056 -0.0153879433283182 -0.0230632798505586 -0.0292006757756353 -0.0527341147925956 0.011142745034144 -0.0523285965201769 -0.043610682776949 0.103025374286073 -0.261401484169449 0.194137175887873 -0.269073278289768 0.156463058773698 0.240521554513443 -0.148858918704297 0.0066066415996411 0.0456665765943955 0.0846435029751046 0.128920903154594 0.265926365724421 -0.266032598606476 0.022986398221793 -0.158714307987287 0.346826241663267 0.189569228944728 0.0318494602918258 -0.0243099577503771 -0.0237935348019448 -0.0258648536295991 0.10761265842576 -0.0635365746807135 -0.00151650930747066 -0.0529832143129586 0.127784655996981
  23 907.575274572416 ""  16.8431222050939 0 0 0.0954175668623096 0.0792381824989739 0.047417927227243 -0.0548323160750875 0.00642282747750159 0.0226435734707953 0.0729109971242727 0.000565477470937249 0.0217911254128468 0.00374213693005513 -0.0658999224410515 -0.0056049023796094 0.0126623107663471 0.0977920027816756 0.0178842349957497 -0.0285855214438091 -0.0125373338743823 0.0328077553378287 -0.054203045351317 0.103948263404995 0.0242723325785633 0.162437958144628 -0.368294018861947 -0.0582427595514169 -0.124280031012507 -0.0185137226065931 -0.0324535772452241 -0.201077465744279 0.136543372350501 -0.0484228338243265 0.164802154866003 -0.18688795876816 -0.017700584844057 0.0679316143783519 0.00939576613110973 0.00765416054097531 0.0156569584602113 0.0801555927339844 0.000849895288487957 -0.0286434908546654 0.0107032282213362 0.0107235098857722 -0.00114222992495931 -0.0154154592839336 0.00984423643002296 0.0189062089184735 0.00190434525058393 -0.00126750353024374 0.00475277291132578 0.0142131009170832 -0.0180464369698317 -0.0612735553588755 0.0198579341372106 -0.0883685360541384 0.0374921457149654 -0.0582656461361086 0.0262774759604355 0.0915831605392949 -0.034269148652692 0.0107312773183546 -0.0515488870703248 0.0913104774543349 0.0470641360366352 0.0421760278721586 -0.085727304101712 0.00829887264694823 -0.0142870371557544 0.00903066405058674 0.0443777030761779 -0.0856728658678236 -0.00897569680825257 -0.0672755869151017 -0.0829543545052717 0.0439964241203616 -0.080520652339514 -0.104623276852758 -0.0195434656116116 -0.040645591948686
  24 946.906140889034 ""  46.0356595198142 0 0 0.00932267212239637 -0.0433488939198189 -0.00847298656512407 0.0165169903350902 -0.00679355506158742 -0.00583594527565003 -0.0290563885997019 0.0407297387571049 -0.000953296782587189 -0.00307410090211209 0.0199069259892401 0.00217609007782004 0.0175699454847169 -0.0632830765677145 -0.0037759026863088 0.016357291231453 -0.000652219153604152 -0.00703618774477909 0.017992978615373 -0.0244796387815315 -0.00841349067475696 -0.0445183112185871 0.0663586058046571 0.0173073308014821 -0.0133589996506208 0.0159771506490876 0.00757758307067863 -0.034864548903076 0.0522843117256861 0.0210393515286241 -0.0409068228439834 0.04771748952127 0.00223759220734009 -0.0179492928655377 0.00549972579556008 -0.00140280333718141 -0.00584971543059611 -0.00915807359404692 0.00030954095716928 -0.0848639086874862 0.0584788535254342 -0.03318484293642 -0.0339953424348006 -0.0829563577287701 0.0380197569208456 0.0571468695580373 0.0248911156834774 0.010642636772474 0.0772809726963665 0.0532010018777692 -0.0279809094628961 -0.0675943408302997 0.116503508701013 -0.182358220569394 -0.0344604808205332 -0.0468650118567291 -0.0118180362140509 0.0701502987908733 -0.0657239775981606 0.0482356253237565 -0.276240712343216 0.316691823374396 0.0788414471520427 -0.0871395007378639 -0.126051630341902 0.0160800549470058 0.0957787503533576 -0.335770584962963 0.0212287969798469 0.0190190769657909 -0.0368742841234344 0.00688652829605434 0.0297859937061241 0.0893050856446087 -0.0202509707046243 0.135275038657383 0.0394883432830133 0.0804978121320792
  25 992.155312981859 ""  4.9268801758671 0 0 0.0356307542624885 -0.0206576272084689 0.0411658064273432 0.011106238083687 -0.0172498212392786 0.0318309685398318 0.00050320823264891 0.0572417235577734 -0.0592910675905684 0.00808653507234558 0.0391352778707507 -0.046085255430347 0.0875933706726007 -0.368093943186484 0.0890631776828965 -0.062802701782591 -0.327699857663956 0.0357997075664427 0.0632022491932469 0.08429597922998 -0.0541943106011029 -0.13633298318851 0.0526085913532616 0.154304272115899 0.140977792515071 -0.317471257259463 0.0408762293809788 -0.194489974757495 0.259480084250335 0.179522651622527 -0.117359541676266 0.178075634374907 0.143157414540214 0.100431546897277 -0.258451381459229 0.016106516160908 -0.109530628350992 0.0533060678025645 0.120185501307795 0.00449834710005666 -0.00944339699112364 0.00373708777786423 0.0039824834497318 0.00743070612690898 -0.00309600025364841 0.00279290415478071 -0.0014185744081003 0.00325267771104818 -0.0149474606123979 -0.00535314806350365 -0.00249402770843294 -0.0380476755596451 -0.0393758559916892 0.0165603189458916 0.032046700221966 0.019643645956059 -0.00191874984185334 0.0421838489244292 0.00511475658864664 0.000929843024247769 0.0368030814883639 -0.0278993712186185 0.00423935721839761 0.0363860635663192 -0.00745409378890765 -0.00100984021067442 -0.0266699160703783 0.0726272406246556 0.0143335992479258 -0.0354047837660364 -0.000996409369242519 -0.0220923410621711 0.0483956284616639 0.0171607483852633 -0.00990345832908446 -0.0416700859505478 -0.00306952686112529 -0.0599499820960009
  26 1015.70753183186 ""  3.68486631487207 0 0 0.0823556065429677 -0.0708796653939647 -0.0110121085653916 0.0627562761612207 -0.10027297805421 -0.00423845025832117 -0.0285694852888259 0.0757095659414431 0.0499258848282756 -0.0702740882395882 0.0689726545952877 0.0171969401280861 -0.0355688594853588 0.00282353611047112 -0.0547141889998605 0.0331195247714431 -0.115440946385205 -0.0120917695528221 0.0843920501287896 -0.028536060478132 -0.0390844558443645 0.0617594495369421 -0.07801410072432 -0.0696372083192149 -0.191478610632858 0.228187737587917 -0.0200934270183258 -0.0789511574452463 0.063423865625036 -0.0727699832589282 0.0171925766130569 0.00249940060901292 -0.00264608528983704 -0.0342375885885282 0.149600256688424 0.0213583906018069 -0.0604629598645326 0.178121509201605 0.0158194041990533 0.0137588430712591 -0.0196020772508767 0.00687920704472734 0.00752944430692514 0.021225009553676 -0.00583733471477309 -0.00139927113916241 -0.0214487076749998 -0.0123028059520553 -0.0131609880468352 0.00188242365277578 0.0202185216291341 0.100189119292736 0.0202751859949082 0.037099972778882 -0.0927990690433044 -0.0510794302785011 0.0122407835821107 -0.057082826653639 0.0113340231988763 -0.0261568040491025 0.0382171691091921 -0.0617493233607902 -0.0300873266888888 -0.0380539932033188 0.0864744708255527 -0.00206633583287888 0.00178156091641008 0.0134782724878034 -0.0322389982154538 -0.0228848564488379 -0.00144343970699441 -0.0303778029972241 -0.284849832799972 -0.0961436431291083 -0.0638023818657096 0.193939407060128 0.139494356952625 0.0597981904600773
  27 1024.55640820351 ""  13.3168911058903 0 0 0.0451786510301264 -0.0621165906646944 0.0302884228628572 0.0393135197648509 0.0833033569387665 0.0121776838375445 -0.0802537663139968 0.00690600244967497 -0.00503999696427156 -0.0241799100741081 -0.0762555032418491 -0.0169729581003364 0.0503019690706859 -0.118813353277292 0.0359522597328058 -0.0348902354172184 0.15224041178208 -0.0162122175457916 0.0888197284805495 0.429055142040233 -0.0770067761986809 -0.125517780544763 0.298500581609053 0.0245683035810885 0.0673298949155025 0.0976759429738512 0.0265840981883304 0.155221605632153 -0.116385698613029 0.0338434052263892 0.262765934079579 -0.278437987249541 -0.00613748442741816 0.140426237298938 0.0448594619361623 0.0232736807104279 -0.00519006444766765 0.235561829011625 0.00318731410483821 -0.00234621518558228 -0.00681959017139771 -0.00167865206317606 0.00153398677115529 0.00153995199106491 -0.0001661917031073 0.00525326720511628 0.00262325775897947 0.00406570547834257 -0.00776093569458397 -0.00267285251984619 -0.00341056200368463 -0.0296061360846219 -0.0271576700254345 0.0109026313088941 0.0208547451895333 0.0177002500052293 -0.00712824011612305 0.032890224154983 0.00648761989437562 0.00283593620493342 0.0191366766432023 -0.0104690570917486 0.00640511957586455 0.0239116681237756 -0.0109360952014532 -0.000606363999213938 -0.0154662122740868 0.0373176622674461 0.0110622937055753 -0.0274679049092802 -0.0107849985025537 -0.019143915678977 -0.00783131890213868 0.00862472624370055 -0.0201898607653543 0.00938072499294155 0.0148422620023283 -0.0140496775468056
  28 1055.14206825268 ""  25.3218299879262 0 0 -0.0306290140954141 -0.0260051264707275 -0.0173991851211308 -0.0398283181348412 0.090796950297986 0.03493851869489 0.0106659490130359 0.00611924102700449 0.0209470009617671 0.059468854778396 -0.0414427932445261 -0.0456053748134217 -0.239393621864403 -0.139113144416099 -0.0666771812988423 -0.120785631924789 -0.0208754401580675 0.0202084961918736 0.00441478118030665 0.155639952164542 -0.0405280795735251 0.0546876360236538 -0.118217568733581 -0.0319340634575275 -0.0932175180441364 0.0406441995572792 -0.0146331053683702 -0.0595521195895712 0.0237794635350727 -0.0414701153695274 -0.0481812678157665 0.0669225308293163 0.0773725682269694 0.104340553683714 -0.252204535125624 -0.00891115804921302 -0.011689528011001 -0.0757770378622218 0.0494172039373753 0.00862472459021681 0.0180920846689919 0.0309527820992097 0.00723199606207891 0.0197684817860771 -0.00547603611408866 -0.0201136009537719 -0.0395790026518085 -0.0325904211620106 0.0170726000717964 0.0138172806897551 0.034783328466627 0.213327458455424 0.165112630558677 -0.0561706465730233 -0.205278277788332 -0.211863729149097 0.082959459763866 -0.150408300716865 -0.0232473196143492 -0.041212862654683 -0.0356352471641078 -0.0183997790735397 -0.0522783575556988 -0.125926016898895 0.127235955727649 0.00247797704038497 0.0596926309722911 -0.119981817746296 -0.0708889337743323 0.0480579630277415 -0.00596214748145738 -0.00928579783562258 -0.281469569037404 -0.102040102360759 -0.0520418683511431 0.0899186905829905 0.0119331513192217 0.150344609162214
  29 1088.53737233467 ""  42.1474958119855 0 0 0.00146767734296568 -0.0835631724666112 0.00367459358503926 -0.0466235119985903 0.0642503623887516 -0.0305057420280876 9.93636883612594e-05 0.0432529888470955 0.0278132706136999 0.0628666393949734 -0.0203701175207127 0.00512174212532525 0.0457427962988164 -0.0820091768688395 0.018070283204031 0.0630473072627957 0.203333737818378 -0.00983280910178639 -0.101317174876054 -0.0341901397978847 0.0599067715223932 0.0410810575365256 -0.106602438063354 -0.0166897579063225 -0.118912076341753 0.0673367009056059 -0.00987921069993771 -0.0992112548421059 0.0790242407653834 -0.0313409481282982 -0.107101136831563 0.0900531076829352 -0.0418911026316569 -0.0517481126523273 -0.0643519887438045 -0.0297667658644155 0.0729086877581613 -0.199720952393689 -0.0392307895299504 -0.0177804517839159 -0.0312784697946294 -0.0404397545861805 -0.0158817942391445 -0.00414955984062376 0.0115919506815822 0.0722893139806998 0.0013161467765745 0.00914619963556217 -0.0550260556396591 -0.00366984236321926 0.0082749283888497 -0.00420209555515672 -0.0463748102375864 0.0396891698480826 0.0461283553807787 0.158865814243196 -0.0875148833675846 0.207496836971234 0.036036410630279 0.00787790785360846 0.119935363263897 -0.0970919776834402 0.00845097427583081 0.0709620239703177 0.0664444787706213 -0.00704158178522038 -0.0721266755890234 0.188028475862941 0.0180645230275097 -0.0375119143622426 -0.0142110877265055 0.0122019007884646 0.0908818781855259 0.100088816766148 0.00765060457310398 0.363789006664376 0.262384380677812 -0.0386313616889503
  30 1101.86091790941 ""  11.2968004148563 0 0 -0.00602917512983393 -0.0179619222767215 -0.0298483789452929 -0.0104740969138111 0.0179891284459283 0.0268965365543763 0.00590794772564303 0.00496494048287299 0.0279323233318099 0.0147202445492173 -0.00400441687732557 -0.0230077697216604 -0.117249521900384 -0.0491727178357632 -0.0570583494967156 -0.0818973794952784 -0.0527294763454604 0.0121712536238141 0.0237950440712152 0.0565855651986772 -0.0312235440608342 0.0569173254896599 -0.0615354033619798 -0.044006781597214 -0.0882256121717226 0.0870533516950987 -0.012173028068701 -0.020685556287463 -0.00854588528388364 -0.0516078621381278 -0.0265200313187569 0.0428765318864476 0.0452688653502308 0.0500133897333631 -0.106289596866842 -0.000176062195123065 -0.0261317232691695 0.00107059345029552 0.0343162186921647 0.0408060855823025 -0.0295758638055051 -0.0309395401827546 0.000692315848215052 -0.0282629220252837 -0.00582807735817354 -0.0477741857917738 0.0834447953526541 0.0569923771584878 0.0224127318614391 -0.0206668528315334 -0.0737665184496296 -0.215428209464211 -0.243955680562567 0.162505219855614 0.188461672929276 0.215052014821959 -0.0858271696035026 -0.0991494586233646 0.0182376209495056 0.0643238403746892 -0.0367002560657549 0.113227561012849 0.0857208711269463 0.139304880881042 -0.294432689516697 -0.000297286048793352 -0.0320866788273973 -0.0217383209201044 0.105487754275059 0.0229177783703139 0.0402881899219481 0.0241908697459876 -0.311685538925281 -0.257333373752005 0.0271389127941103 0.0348411565469878 0.0433125730164535 0.0464464432537945
  31 1139.71470324019 ""  8.52848053373036 0 0 0.0240564292703096 -0.0496544283247463 0.0358843092328785 -0.0244157056908899 0.013098258166162 -0.0428882456357928 -0.0107101843529315 0.0234764599033337 0.0020198924252201 0.0264205584576784 -0.000632915849820324 0.0223566407964753 0.135974137569118 -0.0549412710522619 0.0682692340034939 0.110032824844414 0.132336923272141 -0.0130299601998549 -0.0873516863912172 -0.0234440260827249 0.0613524756092793 -0.0188307143748575 0.00323479585580364 0.0182275416810022 -0.0171815592532795 0.00938862402521583 0.00388887363514219 -0.0315717839856567 0.0411410813497962 0.0156279760879852 -0.0522648934684031 0.0362630815746077 -0.0565455785245018 -0.0741838182384154 0.0384667936920423 -0.0161727842285632 0.0599058457458178 -0.117493728162758 -0.0431986817119079 0.0434587150722481 -0.0171980711929717 0.0708790511246496 0.0409630150712853 0.0389320819227601 -0.0435081587021301 -0.122775348756757 -0.0114746366401967 0.0232390335353044 0.0535082364269498 0.00269232310154693 -0.034499935873904 0.0947974941663313 0.0171361905474306 0.0435776089457032 0.105801978776286 -0.0705997361273928 0.0916806493893685 -0.324917806828702 -0.055890700491624 0.0102040598538654 -0.104405243659821 0.114065083895122 0.0203587036406255 -0.0248286556971495 -0.179735503047249 0.0118530177256025 0.0447239159089466 -0.190012633961214 0.0351629901157318 -0.0467414304850282 -0.00826383511947358 -0.0275862434306643 0.199851268821431 0.168964220276464 -0.0211216175047853 0.108291002392399 0.100678911594386 -0.073051146033731
  32 1172.80350533717 ""  5.38067177281708 0 0 0.130375091715911 -0.000100970054519829 0.0167529543400731 -0.0942841319625887 -0.0165025350923811 -0.000854083473621639 -0.0680432870951416 -0.0209375193183006 0.0186384674062695 0.0596476952170321 0.0264979863385287 0.00296196467033238 0.21643527114242 0.0169589172229256 0.0409695971290307 0.0147629691449489 -0.0412766269335787 0.0357784075212011 -0.136114702826424 -0.0335800059347571 0.0714169624835505 -0.0505724299585972 0.241157262575416 -0.0425185975414539 0.0348038803665594 0.205739969981455 0.0173574348448538 0.15180555392852 -0.152230998567967 -0.001947185032457 -0.130164570529143 0.159418078491553 0.00236678039384639 -0.0736966400189618 -0.109734527483406 -0.0263420717440159 0.0335308774923488 -0.237332826274245 0.00705404063531611 -0.0105548413912216 0.0152533800166467 -0.00179643679046988 0.000172159564926036 0.00091826954189988 0.00571591313841126 0.0126948043931982 -0.0217691818860775 -0.0195411380035432 0.00148483986871767 0.00547199622752341 0.0189266769323797 -0.164520130686936 -0.0741729668707662 -0.0244007789799103 0.0221824337453349 -0.0417985051999905 0.00981777348134517 0.0577383547222978 -0.0112619327836077 -0.0205989201113023 -0.017818211062219 -0.00774420523951279 -0.022782348104737 -0.0414284294539677 0.0714359073133608 0.000634979967465698 0.0171974039769477 -0.000602683494436594 -0.031448987749659 0.0060027127736747 0.0294317926339147 -0.0361860287391481 -0.180502969464895 -0.140133858218806 -0.0329922123269053 -0.212698659033692 -0.124434260415043 0.011909165718141
  33 1186.71694373018 ""  29.8222408492744 0 0 -0.0383171967378539 -0.025278949244968 -0.0135376798008062 0.0219859145026539 0.00892287687691453 -0.000528378027436939 0.0227205388351781 0.0121149842637662 0.0107512119460283 -0.0104037016360051 -0.00644868039544721 -0.00350908549249224 -0.020812688844103 -0.0418183335454162 -0.00503107844589056 -0.00566886442240709 0.0380082472537118 -0.011633082112768 0.0307843354244699 0.0176916662523933 -0.0167579344361141 0.0397702940994799 -0.064596133701532 -0.00772161974061304 -0.0546386411515149 -0.0137132016870905 -0.00875672477561191 -0.0679728637008477 0.0495559562268646 -0.0263096023308888 0.0242085401317922 -0.0282352160975698 0.00354641650615043 0.021894768498644 0.0150263602088384 0.00488601576933448 -0.00825145261660981 0.0504152501623608 0.000460204349719106 -0.0220490177152112 0.0269126317869033 0.0187514543723666 0.0213661720230677 0.0391912250288128 -0.0171112408635138 -0.0197150616978424 -0.113343016689705 -0.0428514543470316 0.0220492869772773 0.0320954899726356 0.0521899918308284 -0.457532498581243 -0.215521190758011 -0.0957050899292749 0.467381974364338 0.0941741576621424 0.00273255715451331 0.122428948396458 -0.124997781766797 -0.0476836002847865 -0.092833496416309 0.0168572558219227 -0.0642156482384853 -0.161155808051947 0.165193451416036 0.0132894232422198 0.0697822407518353 -0.103935556391383 -0.0742229201413006 0.00274188643297379 0.0240493263885746 0.0235007762720694 -0.00374297038289475 -0.061389849953714 0.0438251604873453 0.00170476226260148 0.0253795003203275 -0.018874023264941
  34 1205.40889045567 ""  5.62859886202589 0 0 -0.0388329954214287 -0.053219164665902 0.066380434258353 0.0185536405841634 0.0160075410782664 -0.0879868846965266 0.0260516806833199 0.0270939126157201 -0.0148295759058754 -0.00348138116329788 -0.00776687684122007 0.0499598491742219 -0.0783916504780849 -0.188674982356141 0.0654857433870564 0.185836572794679 0.0864491297363625 -0.042163424306249 -0.0822359973821393 0.0524612131564272 0.0715813203153263 -0.0112738349801158 -0.0690704190426461 0.0543939668192041 -0.021597179151097 -0.099229017392712 -0.00647964957518616 -0.10772725088038 0.122206883274805 0.0375615874360961 0.0221840614246698 -0.0611209831813244 -0.0971370315828329 -0.0879700469833686 0.166190344937453 0.00192788986030732 0.0914598626913787 -0.0534429241043909 -0.0881496177470013 0.0192143050242639 0.0251062834350427 -0.0196520090916238 0.00128240968552687 -0.00464548562290129 0.000881094682650011 0.0234461198194913 0.00649535729482419 0.0203066956320926 -0.00519735344033633 -0.00458928954417904 -0.00290776191953368 -0.264954403161769 -0.18826187068211 0.108050864686884 -0.362494097236392 -0.273764970347504 0.052641254941741 0.00993163038320625 -0.0540089521113844 0.0333893659663122 -0.000559152338234342 0.00950410370835068 0.0136069155099466 0.0153390239050582 0.00645754006775334 -0.00374279634360967 -0.0112955691761182 0.0405857868687512 0.00658059297939132 0.037918248087144 0.0520078472239288 -0.0279452191582244 -0.109226660472182 -0.133239711705875 -0.0100255729580414 -0.207571760884076 -0.120611903671038 0.0425767828952633
  35 1216.1049509639 ""  44.3552843109232 0 0 0.0182539946080916 0.0412177107842392 -0.0389762651476491 -0.00852324947428806 -0.00794236464799464 0.0518362198777967 -0.0106834019804914 -0.0235259905188166 0.00119882604743474 0.000152538951588484 0.000826950260324636 -0.0295125925822132 -0.051905109876596 0.138691216371166 -0.0715320952375643 -0.107381249113078 -0.0365014772749321 0.0228443638990873 0.0533849487908646 -0.0605722352785113 -0.0466981932115203 0.00383044033333328 0.0710029092098326 -0.0336823498118651 0.0341926482199774 0.033963908252556 0.00336114234102338 0.0609377543835956 -0.0705253764068118 -0.0173476606515671 -0.0163910830347244 0.0311781930370736 0.0495444254683945 0.0510132306466796 -0.0932004578017255 -0.0022866338266282 -0.0549084159862421 0.0486196470166974 0.0505628035292335 0.00361088572229726 0.013927648841675 -0.0273674914376204 0.0263760015203931 0.036304950039961 -0.0364827823741258 0.0130866409900799 -0.0431043501855269 0.075726712131726 -0.00456825578892069 0.00983679010394444 -0.00862604869414149 -0.333299606247432 -0.244813647872644 0.138476165373556 -0.390340346222935 -0.285482311056673 0.0461329999518209 0.0200469407766862 -0.212232459328725 0.0987123623178841 -0.00086730365410796 0.0387495559704477 0.0412273175390499 0.0077607957421728 -0.0215624503348889 0.00409744156347939 -0.017691162620122 -0.00563319008833194 0.0395895406668813 -0.0157735665600858 -0.0119639456215732 0.00245290286956794 0.153713479135542 0.18276166087887 -0.0148153902597864 0.253566928448059 0.179948610368887 -0.0523496824051886
  36 1235.60885423622 ""  100.948446141095 0 0 -0.00347444923267538 -0.00182885663496589 0.0140486259087028 0.000739591997862249 0.00114121791868739 -0.0152081785242492 -0.000334755144263144 0.00273280092186032 -0.00485352948751386 -0.000710740133165648 0.00102971470652461 0.0105535067834017 0.0186926496532765 -0.0235344809415573 0.0242298573466159 0.0267751602840202 -0.0218496177641249 -0.00421119656935721 -0.0210940854991707 0.0216269502117454 0.0195065146785873 -0.0112949382513122 -0.0116678822412924 0.0144772517692385 0.00643417907042042 -0.0120453815595524 0.000335383765182388 -0.000907143479379554 0.00961605116292659 0.0153593460668552 0.00920993136053071 -0.0119779099680971 -0.0135379358540604 -0.0164163236410845 0.030318629202715 0.0023843886444865 0.0186832918367015 -0.0224566345397608 -0.0169714724955094 -0.0795053747430828 -0.0204257720254331 -0.0513625529110962 0.0320065346585895 0.0680185357542128 -0.0697035835149514 0.0123438744070662 -0.0742873388807324 0.134929875322633 -0.00842086716722373 0.0145150794015058 -0.0141514517652244 0.245845047721266 0.203628032139101 -0.105244353318803 -0.000904851097199467 0.242230070965917 -0.116203740634482 0.102307021699333 -0.323790061847532 0.164827797910194 0.00578978388689711 0.0485817964361871 0.0567683105222462 0.0197219920588196 -0.0533031112333531 0.00993204539280464 -0.0302766770841479 0.00457897986680307 0.0636142516698903 0.0227545689326598 -0.00117463056519629 0.00376212549112252 -0.130082204020189 -0.118107173672568 0.00379008972092605 -0.121651406033473 -0.106738860858215 0.0543326867293722
  37 1256.96066445537 ""  22.7600754075796 0 0 -0.00793185589968751 -0.0627210070804257 -0.0771383349837106 0.0100999940187122 -0.00582371025294974 0.0396972329484531 0.0084797264653263 0.0287317578098643 0.072209089047221 -0.0085370459946978 0.00825136081120701 -0.0479472070481682 0.263868906435862 -0.223895721555659 0.0152202013899157 -0.0686979370807448 0.248736450012102 -0.00994212772301166 0.0683950554268284 -0.1132703959024 -0.0495410959040044 0.117062854423495 -0.111572397181183 -0.0814531087636674 -0.180735527352277 0.166876812596416 -0.00781546898541012 -0.0698058729928914 0.00373596817065095 -0.122277545813875 0.0283437160236822 0.0167435070955185 0.0867617659424977 0.0947847028586435 -0.114414468550486 -0.00129077919597533 -0.084774776772438 0.0637117232238039 0.0691419239101444 0.000446046928137692 0.00973560624007902 -0.0029434435480181 -0.00110769681315683 -0.00187667933478597 -0.00196878544881143 0.00462495608699638 0.00879778524652267 0.0135447582987694 0.000455436031893469 -0.0080537663552802 -0.00400319032600592 0.038641348614573 0.0388351586395032 -0.0062758193432296 -0.125814194706757 -0.0460674995564347 0.0114971450254158 -0.000599519893938648 -0.0176594202950038 0.0228368575728707 -0.0162256405268714 0.0138005236860713 0.00494327700539731 0.0125897679366688 -0.00507639266465345 -0.00393509300181226 -0.00499282171571933 0.0393714740874351 0.000530242972852262 -0.00588108003600678 0.0368100207447291 0.0169149485803987 0.325114348220904 0.0275826817723142 0.0853821402996518 -0.38879618895071 -0.218085614550868 -0.139198703960664
  38 1300.02541816324 ""  13.2794480663595 0 0 -0.0012978988445414 -0.000437282227582429 0.00212009296237028 0.000736070042841145 0.00029668426550216 0.000483771594076526 0.000718169635732953 0.000116653778707024 -0.00049066497768491 -0.000296521305119266 -7.16896081249338e-05 -0.000240994120592276 0.0251007661929548 0.0108712598175753 0.0103206604651372 -0.00118191419445571 -0.00116849595344342 0.000283013246076235 0.00130913096411871 0.00159283950406154 -2.44045339241756e-05 -0.000751072411108472 0.00357896139744119 0.00132112917243865 0.000486144064517531 -0.00327907265912184 0.000108901137528016 -0.00131503111229194 0.00100827779110559 0.000228855631243197 0.00128419771071723 -0.000635089563370836 0.00192849422552713 0.00107496694853876 0.000974247066801962 0.000278276487396363 -0.000545444106163504 -0.00025728191626709 0.000220814301145807 -0.00126330425255541 0.0167170585430303 0.0329178663992308 -0.0220238919909174 -0.0179407390595414 -0.0196442159524165 0.107880858292531 0.0595689865513822 -0.0233515292657497 -0.0318920057634281 -0.0173812971163365 0.0165510939321372 -0.0970861517674307 0.00511166502741715 -0.107126076066204 0.136061105154431 0.0494463413055361 0.0205107060026413 -0.62290146630574 -0.527990395314363 0.0764242753537001 0.0722769418131501 -0.053979815892088 0.0279064386786543 0.0606480257147671 0.110825802386339 -0.0159700132927019 -0.0135568152895346 0.0751043344061351 -0.050190146715902 -0.00671886479023253 -0.00671306729607642 0.000919510379792402 -0.00547341472866904 0.00804306323018697 -0.00213202338153398 -0.000615756352506565 -0.00147043173589553 0.00163525565501827
  39 1317.11714257654 ""  2.06589780870818 0 0 0.00107882596257163 0.0384802209439799 -0.0829427399982868 -0.00749033090686019 0.0158830372115839 -0.028873142025319 -0.00580621191187074 -0.00779478448756728 0.0496931641645848 0.0110748879620739 0.000954640772325504 0.0678619386713658 -0.041222731629453 -0.336823988853958 -0.0673300463332562 0.0628897622676781 -0.572145451132993 0.0365047291293815 -0.0291354362747317 0.370223981404884 -0.0139751489119192 0.0884885295675375 -0.0095679699704327 -0.0977625705334807 -0.0636552253350379 0.0843325912042971 0.0103809501770598 0.00759786329607362 -0.0786971039263725 -0.123534197876747 -0.00486016645876385 -0.0395502252665515 -0.127482879579244 -0.118551065289856 0.104303540847689 0.0115131884673744 0.121137883653445 -0.110756170368599 -0.0959034836811152 0.00162401198416641 0.00141591286653356 -0.000184227395271062 -0.000564984908138854 -0.000782215971944122 -0.000823206181153302 -0.00132720943576103 0.00298428196340662 0.00066228598884797 0.000536314235235545 -0.00111517604659081 0.00134279551962827 -0.00104967788698289 0.00273151553045947 -0.00484242123387623 -0.0119558469025736 0.00523310007572722 -0.000688191638538268 0.0147871293698019 -0.02598359067689 0.00978091772941529 -0.00355285865780039 0.000950662978510683 0.000339049043572168 -0.00139566793921716 0.00620844453580838 -0.000696077749570328 0.00134164479442246 0.00321007622753052 -0.00234221447988602 -0.0126172628152954 -0.0065555414765144 0.0314182156516467 0.186137894885328 0.0966632463725045 0.0432995568755263 -0.0190389529273557 -0.00179707245767103 -0.0907484900089313
  40 1343.61050417002 ""  7.79338473251979 0 0 0.0138974010271581 0.0699244594800496 0.0195350532978148 0.016774496760485 0.083430876764941 -0.0264403197951005 -0.0261474213574821 -0.0115696117066647 0.0226291948832429 -0.0466347247702273 -0.0172479200834304 -0.00539972074080767 0.0615911511835259 -0.488755116324385 0.0892157668302246 0.0298230472733268 -0.104568951611089 -0.00596872100773114 -0.0136887210846531 -0.634767014954069 0.0529164892667937 0.0342873447373375 -0.0201953916056523 -0.0562297762944125 0.0378460182785509 0.0528620836672708 0.0297772584940861 0.113388391772777 -0.106660508840844 -0.00733126441419519 0.0912888629335413 -0.121336196478039 -0.0167150244821852 0.107256045709763 -0.0064725016099165 0.0357127005560684 0.00399060840717731 0.0854297736182966 -0.0566529857364529 -0.00232501632138318 -0.00224089223581315 0.00191365636499793 0.000952074454455405 0.00147326512340855 -8.04645565283671e-05 0.00124773082433745 -0.00462885587654447 -0.00166058781244664 -0.00259756009922527 0.00529279351626744 -0.000489630076589586 -0.0098306199411239 -0.00873666842207247 0.00381315404298026 0.0275951882247346 0.00025897197446385 0.00133497267926365 -0.0170299218794103 0.0159259842001706 -0.00882042142507748 0.0194590493048833 -0.0101913722873151 -0.00139959689995263 0.00769650083784432 -0.0133582825743757 0.00398844414933561 9.71347739496647e-05 -0.0244927511716721 0.00101279716326896 0.00286383239603652 -0.0110856302034877 -0.0132138907952047 -0.110142912735211 -0.00580728221930623 -0.0375948502372102 0.106626899085136 0.0574372928359282 0.0377046411568739
  41 1371.27406414356 ""  3.94883391315537 0 0 0.00193701439729371 -0.0035784268653809 -0.00122587183541753 0.000249398734816648 0.00918741492291987 0.000161391925281809 -0.000165565312520171 -0.000472444093188763 -0.00156282439248666 -0.00206851452913575 -0.00135815124586905 0.00153949025698841 -0.016022503810319 0.0253022620184722 -0.00914600817831116 -0.00165621946078623 -0.0427827867962925 0.00383810446287771 0.000696413785967549 -0.0245349338760829 0.000636314916188745 -0.00274623310914936 0.00771913525792147 0.000856874457867384 0.00248967977000945 -0.000121355931688052 -0.000882266980278539 -0.00251092363363089 0.0022707841617056 0.00231550942375803 0.00460296821740976 -0.00746366406921946 -0.00280732198390635 0.0051180291072258 0.00255019814003327 0.00317227708944146 0.00481299916533594 0.000210481404583248 -0.00686473320484665 -0.0111920939183432 0.00148024114584967 0.013237916483474 0.000837404572126075 0.0171630659385939 -0.00348086369494816 0.0384120914076385 -0.0569147917477067 0.0329155270637769 0.0385674282566705 -0.0907534309090854 -0.046701030959948 -0.0678953450094276 0.009996863669295 -0.124887886263614 -0.0334406164744921 0.068294700289274 -0.00774969960333618 -0.263490375386739 0.365829755082138 -0.0686129254140991 -0.275351621282556 0.307952791178276 0.228421137077254 -0.139572692307062 0.297546076968189 -0.125684862923111 -0.0810385961105351 0.396795019289079 0.150001786578661 0.00430177069244567 -5.11012691248099e-05 0.00249793689879009 -0.00263142377980695 0.00685472232597586 -0.000709632193258166 0.0128238846778208 0.0075462351701858 -0.00188759963781813
  42 1385.06740619823 ""  50.0828497567161 0 0 -0.00724007694299154 -0.00804309371781195 -0.00725124442614113 0.000969184596793807 0.00477296333554072 0.00306534109713951 0.0041521223512309 0.000121024480414871 0.00228837764848843 0.000575116007322663 -0.000805589743541227 0.00199037460899159 0.0463891969877177 0.0439294682744976 0.00370943063747516 -0.00817889498103283 -0.048485205158562 0.00457469607617521 0.00377764915525135 0.0247838909008497 -0.00319224581020444 0.00274989416672317 0.0112902552693829 0.000289769438242062 -0.0153832276067396 -0.00179759831539386 -0.0035456442870631 -0.0183935219273478 0.00666945284697038 -0.0152486284528087 0.000649576273458037 -0.00112344801132662 0.00102298256169434 -0.001985965654581 0.00736976102649089 0.000753601531785212 0.00381889957986937 -0.00419393464738095 -0.00200032359459871 -0.0320303386426165 0.0170593659383599 0.00666405057268548 -0.00201131171441073 0.0157579643578745 0.000508604222719865 0.0785363718767172 -0.0936115710955819 0.0334833912274377 -0.0533267862648884 0.0693729804578918 -0.030426989549083 -0.0989331608986346 -0.00125628520829347 -0.0696760574573405 0.0244575612263019 -0.0178168683775207 0.0128958648962311 -0.36147780171125 0.476894882036402 -0.108837537263416 0.261938458151277 -0.112108791791879 -0.0198343034188458 0.220926911969158 -0.281600765023124 0.0584226426163986 -0.0213130655599902 -0.254323480106322 -0.00255982342306246 0.00842080731585805 0.00511190956836489 0.000347563920036104 0.012387283160136 -0.00995733559395143 0.00491545342357674 -0.0369169008251531 -0.026821307766026 0.00856373360421065
  43 1400.77149088405 ""  3.30463852352599 0 0 0.0266524329444825 0.0950337948513466 0.0118917928534743 -0.00352511503410956 -0.106379542898435 -0.0169901361875055 -0.00466382769593202 -0.0279784574989879 0.00314579833370288 0.0181551586315246 0.0163445422468355 -0.0108454882336946 -0.373249334407492 -0.472295351708422 -0.0547479957635172 0.0652219482309385 0.488771497661359 -0.0459018415344464 -0.0152630793195042 0.191165746808969 -0.0131424323348649 0.0214363166019528 0.0576762500872033 -0.0449817105331068 0.0527743642957515 0.0876852896932414 0.00577767776277631 -0.017066678405895 -0.00254464215336856 0.0392874862321133 -0.0376934049849144 0.0561354708722304 -0.0108515384366036 -0.0784582385010223 -0.0448647119358638 -0.0365601763019426 -0.0497763748941152 0.00545682634638032 0.0717618118721652 -0.00311621962479 -0.00370420087847106 0.00522470845364281 -0.000415455325390489 0.0024643816841864 -0.000881884291366165 0.00803507920076284 -0.0116804920590395 0.00307242480293468 -0.00319910363058139 0.0029263655890838 -0.00446239342022186 -0.019910572978423 0.0071718658481632 -0.061754410506308 0.0109375337333969 0.0640122465776118 -0.0114064347840871 -0.0396687866991425 0.0452795214963169 -0.0106047973578521 0.0194986245617083 0.00292957025066198 0.0153591946007539 0.00923052013814742 -0.00352214808161239 -0.001627529373955 -0.00648791307139472 -0.0142576441120772 0.0125076700455923 -0.00298862909380627 -0.0111335534666369 0.020749289200881 0.00620924936557015 0.0423103507839571 0.00941346713498216 0.0438956454047168 0.0264259110462761 -0.0301057901124366
  44 1414.09124777126 ""  4.8079570882645 0 0 -0.0845060190766865 0.0613653819754329 -0.00326843558493796 0.0127249676676176 -0.0435191574537308 0.00814225306036733 -0.00980081354067192 0.0155193252146679 0.0230793272186875 0.0310612578454422 -0.0337751384589471 -0.00573948984154734 0.584166798055831 -0.123579909671123 0.216852743229533 -0.0764996312809866 0.0914204154414694 -0.0242186124507271 -0.0181983487367607 0.236131254573192 0.0359505211844352 0.0650068229689244 -0.143304145334457 -0.0604051500963997 0.0309994150433585 -0.117272902898203 0.0473911527736196 0.122894596222452 -0.115815447368023 -0.0938087623528395 -0.163361702726416 0.128946950406505 0.0430414347488614 -0.098100662541665 0.159069395131473 -0.0574582283213958 -0.034798188665423 0.160226263510906 0.0906796011650149 0.000520935419800587 0.00681085780154291 -0.00756619994535441 -0.000573210982924116 1.06301368063697e-05 0.000936910991167418 0.00133689001459271 -0.00240571983559001 0.00106494162401156 0.00184234214406329 -0.0050118650111811 -0.00289680844710185 -0.00737641361269202 -0.0183196193944317 0.0547915723259519 0.00100760976118077 -0.0644578884798075 0.008521790970279 0.0010145757892319 0.0149247611728096 -0.00426943814858666 -0.00485117565285964 0.0196943571401666 0.0277503344715813 -0.0104177580747556 0.032381769156251 -0.0111561279566524 -0.00606453268040526 0.00974569656867454 0.0165004034414035 0.0154037314490173 -0.0206034281811199 -0.0359568890856588 -0.189081229058375 -0.0390741063558528 -0.0723877042977156 0.15621521161742 0.067486794053251 0.114359611730325
  45 1431.34138454984 ""  8.90984573908209 0 0 0.0205699804720812 -0.00848988988145729 -0.00167787996685383 -0.00646814578641317 0.0333246593057161 -0.00422569631221731 0.0241785852588188 -0.0425744857787249 -0.0042257524204293 0.0425391343409373 -0.0971134740580446 -0.0143715076031833 -0.095903221889371 -0.00682920822445179 -0.0392474975739094 0.0218974043324195 -0.100598883933747 0.0153836291208998 -0.00182943151249138 -0.128437782912073 -0.00471397114245395 -0.0502189955942243 0.20328207328538 0.0623386584926151 -0.0959102705326787 0.188275599871434 -0.0651223696157128 -0.173181311628884 0.106117367574943 0.0558427541697408 -0.326984700961169 0.232984252849297 0.143030290960032 -0.127294103464387 0.435691897293507 -0.105102993223821 -0.0558952230890042 0.387211168309995 0.154602358380046 0.0142758509750443 -0.00951180748659072 0.0138279087886716 -0.000282242593489398 -0.00106104420843296 0.000352804236006652 -0.00538203775309641 0.00284710872171381 -0.00231887251116236 0.000947786410611679 0.00390781175727027 0.00203296239540173 -0.0258789609930108 0.00992233551204065 -0.128938137479689 -0.0882655110244043 0.105935368054941 -0.016243390351374 0.0144087480766646 -0.0136094528114366 0.00214115085652666 0.00321112320660477 -0.0172027514891758 -0.0238054796709188 -0.0123969522529781 -0.0235387130171181 0.00860654383215933 0.00140199935820014 -0.00546661344925453 0.00171740242163472 -0.00315186624323054 0.0037615693576301 0.00661460970344694 0.0334046790941779 0.0163891739959285 0.0103596350210328 -0.0517795708040538 -0.0251878081407703 -0.0378685453238436
  46 1435.98162622684 ""  12.131889337801 0 0 -0.0511788665863822 0.0326121853010432 0.000543353044661224 0.0119903809808187 -0.0104500168543825 0.00418766057983651 0.0660520118446355 -0.0854553419770446 -0.00230650946591859 -0.023197464225782 0.0359377744442507 0.00936741883227637 0.290029202226279 -0.0379633518364942 0.113663062762249 -0.0232646672441751 0.00497212985143753 -0.00888516712323548 0.00922526187930014 0.0566997620530003 0.00692345105772357 -0.0999533012751167 0.363373406178445 0.16023171239269 -0.25308850860495 0.313873129862182 -0.137401886182932 -0.33253937586567 0.18409407609474 0.0586856058125452 0.132726186019021 -0.105794170621048 -0.0715055967277995 0.0698542354521567 -0.176270029771325 0.0525662163258704 0.0373002138873608 -0.138668800587212 -0.0856561157441583 0.0214385505090846 -0.00858041204692682 0.0127667398788892 -0.000869126187437219 -0.00158601845825347 0.00127443337779937 -0.0079161238337201 0.003006198347296 -0.00336802709570593 0.00193408958789764 0.0020936689501797 -0.000161727915842316 -0.0353157444108472 -0.0035804760848474 -0.122041534033541 -0.113148978356626 0.0902575511919742 -0.0146754407369481 0.0235315256941887 -0.0100590917982709 -0.000369761885927768 0.011895933736972 -0.00877131076065734 -0.00278422768190506 -0.0244699735912506 -0.0024411806649345 0.00151974791706572 -0.00428530290873711 -0.0113096451210017 0.021300299515629 0.00688026459455377 -0.0133875876038611 -0.0162850450880353 -0.10361571458727 0.00798729156625458 -0.045096179168449 0.105626601487346 0.0519421063389632 0.0291821482753492
  47 1443.4585571981 ""  2.9960387611695 0 0 0.00375982081459829 0.00896619571094771 -0.00250149804416609 -0.000620036240317618 0.00042971725173944 -0.000938805660017948 0.0226129615612163 -0.0299752675056176 -0.00306328269935563 0.00332182196014265 -0.00907007746297934 -0.00141746876539916 -0.0277277510083023 -0.0381463552982759 -0.00750028344044245 0.0125863673455523 -0.0020925042839546 0.00243739730062448 0.00491803742964755 -0.0128546809897913 -0.00781866467984061 -0.0544646816046393 0.138361467302521 0.0801857350299108 -0.112873703473928 0.118023038491274 -0.0569039790253716 -0.112177096637471 0.0656983197637617 0.0258696128316219 -0.0287444204655325 0.0203124083791891 0.0146213940149127 -0.0135308007495558 0.0429251161933805 -0.010633973988658 -0.0072383915494964 0.0375777539261084 0.016726700669343 -0.0721678278357704 0.0331711971872401 -0.0575991219845513 0.0025666526253435 0.00451116427299547 -0.00287898041023262 0.0170185817899132 -0.00191956568709648 0.00891367942491024 -0.0075651714890158 -0.0187488334292177 -0.004926072021375 0.210745325918197 0.0170579980328073 0.56016355537838 0.413588103252042 -0.426923950747015 0.06549520141285 -0.0425767680810288 0.0188078028813865 0.00333932826481907 -0.0152502880810761 0.0765701357907295 0.110719399082372 0.0996230914773292 0.111460460523239 -0.0377168048872124 0.00732337852107902 0.0126401025777899 -0.0493881437772522 0.00272198204661435 -0.00229764758144982 0.00469926367326191 0.00537713986523129 0.00130860520114201 0.00465655893636504 -0.017588429642061 -0.0162348153711921 -0.00119697373110676
  48 1470.40351688532 ""  0.981214114139699 0 0 -0.0016212300176331 0.00619258178216949 -0.000621472576842666 0.000575544053338133 -0.00191602471364981 0.000138620680919649 0.00221325893299495 -0.00376270970479305 -0.00029863380098542 0.00136938481628161 0.000750424192356983 7.02105370916094e-05 0.00559748005827804 -0.01447946780829 0.00369530493594515 0.0024718867674897 0.00434452579828226 1.38550802463291e-05 0.00223354067292686 0.00647748250659127 -0.0027036699166589 -0.00687292080349929 0.0134372019275988 0.0102280917672251 -0.0131293929114572 0.0114574255918258 -0.00623422567377264 -0.00743229415530861 0.00310004610826177 0.0024060964770978 0.00620996677623678 -0.00540342805409189 -0.00735640133564604 -0.018459868982553 -0.00560252382237774 -0.00571449017753679 -0.00890399939476252 0.000467805967659459 0.0135089684436301 -0.0195583305265436 0.00601002361993897 -0.0119833467450709 -0.00329733855831619 0.00172436948041359 -0.00354892389920463 0.0393664372088594 -0.00490714206260257 0.0193656256146841 0.0361468776258505 0.0167540788018326 0.0249102287772017 0.0249010130085183 0.00657963750427303 0.0810357631400176 0.0562854894217261 -0.0667011771575898 0.00641614094142181 -0.105074519272121 0.0409452065137936 0.00431633910932912 -0.323075260939922 -0.187307833152181 -0.540405679241908 -0.295820802617433 -0.444848814008849 0.129687450916514 -0.00478451701966215 0.412658180551922 -0.018334130058154 0.00155723481153723 -0.00270433459457319 -0.000181724566959547 -0.00198013383390004 -0.00528443451915085 -0.000309537874400651 0.0220751891255191 0.0126949104989755 0.0125667410672303
  49 1491.53826106361 ""  1.29464652162608 0 0 -0.00573802912502061 0.0105187346616488 0.00146466289110283 -0.0560887469682468 0.0102962212919498 0.022605969326955 0.0146137968859356 0.0134145828100964 -0.00300109504602039 0.0158306363414099 0.00534988776682182 -0.00273729683520718 0.0403004711281938 -0.0114976712795004 0.0178981710950125 0.528389609402534 -0.00155707527450206 0.177093512060056 0.283429849594466 -0.0612334746033637 -0.478280834130946 -0.118442655121697 -0.018778202337215 0.197246770894696 -0.236073159154835 -0.11453292246365 -0.0541180617595508 0.132345434194247 -0.0975553853109708 -0.0865854073237135 0.0960668100804836 -0.0839880078372446 -0.0697972339498736 -0.243961079395744 -0.0550453051847081 -0.0770413669594864 -0.136794942947051 0.000319977292163186 0.195692637285658 0.00157450912557076 -0.000876214697619646 0.000866497457708733 -0.000128576324035352 -0.00022441076245086 0.000317801791263757 -0.000410297964739936 -8.45989487210544e-05 -0.0010259895752168 0.000616824195649099 0.000756057519036863 -0.00184458458122215 -0.0109246568518417 -0.00358030756564294 -0.015716915685063 -0.0092945940571159 0.011961910449898 -0.003112545196022 0.00412759022001049 -0.00267557947758509 -0.000857083613474276 0.0186137720316087 -0.00268741786321922 0.00927264273027234 -0.0185706017946748 0.00680695357916573 -0.00256885827295788 -0.00704898400951408 -0.0112445451196199 0.025395175557574 0.00481459702872792 -0.00210701968306188 -0.000590924445397567 -0.0488864702243554 0.00489620380012509 -0.0132377470886252 0.0143262063028474 0.0044006253481737 -0.0125327366396824
  50 1498.55348076521 ""  5.15368588263255 0 0 0.00271576885019658 -0.00274712882726772 -0.000732847132228181 0.000846722440962381 0.000347419157878344 -0.000785349853580889 -0.000190062457688734 -0.000460334135577263 0.00160022793723341 -0.00101567348843748 -0.000831820000762267 -0.000869227689274915 -0.0127628955189041 0.00282962359105195 -0.00620128583350821 -0.0112423693487231 -0.0023874963197518 -0.00378658091054849 -0.00677110135140285 -0.000984677888124707 0.0107678479268623 0.00971838803881505 0.0122626851201439 -0.0160331791743339 0.0107143338589837 -0.00156019095895076 0.00411655867128499 -0.0167285412629852 0.0061333838445569 -0.00960482201970821 -0.00253756180447864 0.00546062656142246 0.016353094376998 0.0148866994731352 0.0134714618717852 0.0030992179539807 0.00382002089057228 -0.0056861449699053 -0.00683410745481807 -0.00635641689856322 0.00597076813380967 -0.00516954083402707 -0.00339242340993759 -0.00326098425219363 0.00335851816946315 0.0142032106934493 0.00966117923788129 -0.01931889147211 0.0248066873242817 0.0182218343203547 -0.0417198089786032 0.0176233722633996 -0.00179625209881148 0.0650057872110565 0.0619426564686956 -0.0562915837139462 0.00917834676654621 -0.00567753017874618 -0.0481528768526759 -0.00860627977265392 0.364335276336163 -0.140873220182299 0.0520429982399676 -0.561687977649845 0.0126223979026344 -0.026991316591217 -0.189707596417024 -0.103070244173064 0.642437423049182 -0.00304823097540076 0.00278505906029403 -0.000726469365532799 0.0277293787477496 -0.0230923855211012 0.0120931839137737 -0.0243220301060414 -0.014960294855303 0.0174580160738251
  51 1505.84780209198 ""  3.0263680151915 0 0 0.0340616279985099 0.0154698656029005 -0.00171487625268363 0.0214544181742034 -0.00939105423510237 -0.0116250111217037 0.0309352975098851 0.0302426219813983 -0.00253291933504702 -0.000830332168693671 -0.00143485774614064 -0.00221698070213906 -0.0822232970152549 -0.0541109533440571 -0.0315971547121797 -0.251533405770251 0.0239152912974963 -0.0846348560998263 -0.14426361357878 0.00645716236425643 0.234116559727278 -0.257627544480462 0.0322814691183097 0.418257001757908 -0.528196535631707 -0.268956698307837 -0.117507267763737 0.24620162315378 -0.206981768349528 -0.241910446470451 -0.033408786262259 0.0345702122883213 0.0293027374491899 0.0594834437842759 0.0213042082511054 0.0143575244385604 0.0294108618279371 0.000723305753537112 -0.0408061545043869 0.00146595421062628 -0.00144259084374512 0.00284901062330006 6.21826539754675e-05 -9.18212340349913e-06 9.80704054836306e-05 -0.000221187913444895 -0.000730765717560841 -0.000390182188306475 0.000526610275453269 0.00109970582263752 -0.000221174151603428 -0.0147859545173748 -0.00127598664028807 -0.0285694110788269 -0.014900559352559 0.0203980232022855 -0.0034466876680537 0.00129972566839845 -0.000673927455539744 -0.000954652613470366 0.00509521906353681 -0.00324406467536887 -0.00237609317217278 -0.00839419028427047 -0.00319838530419601 0.000925474782948992 -0.00189822366526169 -0.00345462309483083 0.00797685419149748 -0.00198127294870389 -0.00243543875833905 0.00701689136156687 -0.00237978439299218 0.0403729721149624 -0.00536491282844925 -0.0159035553395424 -0.00674637477152578 -0.0580714768783691
  52 1507.85590518644 ""  6.52618016810513 0 0 -0.000571367186581183 0.0129859404736685 0.00259936073223546 -0.0413508999053842 -0.0236690530984696 0.00674193698568283 0.00165316060852137 0.00165480291853751 0.00754201874158543 -0.0422003630314038 -0.0138603393183984 -0.011142423028162 0.00483872291359265 -0.0218149436466991 0.00718815000647396 0.24388217572712 0.0578490298751243 0.0765370380129943 0.102004676613745 0.0590292416092908 -0.213979896946036 0.00794188349860394 0.0579293252693133 -0.0155449931682275 -0.0244684524048333 -0.0836553804595262 0.00893964209020045 -0.014975865251671 -0.0309549339941021 -0.105255737856612 -0.122564345216069 0.165434855578625 0.382648962598452 0.545529314368749 0.271029131528277 0.150745081139996 0.215566143195894 -0.177437046426542 -0.348331578915996 4.72213105605839e-05 -0.000426158118584501 -0.000382358242256192 -8.21153964785169e-05 0.000288875992771612 -0.000164801924301971 0.00063743894399111 -0.000746188570571871 0.0010665469966849 0.000266319810411051 -1.34500539955366e-05 0.00119102827034949 0.000669693495967968 -0.000195908562103302 -0.000711609362885643 -0.000764817703409931 0.00182502179332714 -0.00121030784013204 -0.00196147139496785 0.00319738713626327 -8.15906117769378e-05 -0.0142590361417849 -0.000782911997077528 -0.0112961762483825 0.00449365874685434 -0.00911342420322731 0.00289210461518628 0.00322863347016933 0.0113677710768785 -0.0122954747673009 -0.000223003011117037 -0.00159752034596068 -0.00214109614447601 -0.00070847494978594 -0.0146988165145792 0.00121503383193743 0.0265759624125695 0.0152537389800266 0.0202222969038061
  53 1514.33804366868 ""  7.54841140326416 0 0 0.00771829200811839 -0.00391962265626203 0.0269219491225758 0.00600809961059418 0.00698189889806633 -0.00709141381718321 0.00692054380456109 -0.000463739025725871 0.0440880633251831 0.00489254849896917 0.00499371513382223 -0.00982786240328561 -0.0499908472750677 0.0388836338688084 0.0107293723405149 -0.016037102234115 0.0196409560592216 -0.0116811321644583 -0.0146224058579211 -0.0621161167204748 0.0316825428794115 0.150140051555029 0.446520016277382 -0.26869624664234 0.0514489460348318 -0.39869050042437 0.0913594876309043 -0.31543218585416 -0.0298916645997059 -0.571914400089374 0.0900159493269702 -0.049446109992699 0.0420523754561384 -0.103079634142724 0.0169201822626669 -0.0414528232307037 -0.0934469719432769 -0.0562623336976575 0.117054277678307 -0.000286256779016527 -0.00279098048814258 -0.00019851984113259 0.000139878620458318 0.000199631678041286 -0.000207233760961208 -0.00178730988630428 0.00192049079264732 0.000493658565457325 -0.000555430859318452 -0.00139438198020076 0.000968104635811471 0.0279052108031586 0.0124873863680019 0.00400044254234482 0.00361212697894297 0.00696030584219436 -0.00284600386838385 0.00418863857957559 -0.00368246284797429 0.00182090106312522 -0.0101244251450484 0.00412508606976484 0.000536439871823386 0.0130848210046367 0.00255402562848801 -0.000302364225773684 0.00417337104552404 0.0055715997754439 -0.0153109658528824 -0.000803281280230855 -0.000765795383035057 -0.00421476296874202 -0.021564580098922 -0.017750801807122 -0.00315112645460319 0.0158788968650561 0.0082165185993399 0.0188792142754975
  54 1518.53793559802 ""  11.0238189605698 0 0 0.00650336422680208 -0.00222870514637477 0.00482951209775921 -0.0133470491406708 -0.00896512917343449 0.0228078668522782 0.000698778371034024 0.00287279929744843 0.00692396969332435 -0.00200620590777498 -0.0131646299357702 0.0427754974724608 -0.00840925138197812 0.0399216379818046 -0.000596601718898375 0.0608478371850396 0.0711286562720663 0.0392117174421065 0.0612088017461746 -0.0265079545172423 -0.084506469753157 0.0172824005102204 0.0797064866917993 -0.035594951285388 -0.00436553575424679 -0.0941123325314405 0.0155253137949072 -0.0405988679397171 -0.0178922576814536 -0.11748012004836 -0.336059023292544 0.098691268522055 -0.514217657135359 0.110901339646242 -0.343805281956265 0.0890270177780562 0.26785783635824 0.461364377166154 -0.297589948981642 -0.00212987049567726 -4.15515150458915e-05 -0.000449931389387578 -1.57698446489634e-05 0.000102369670687547 -8.59375532056525e-05 0.000876167552494447 0.000337133102320545 0.000202950345811123 0.000191007729527201 0.000140947892228431 -1.69889858285935e-05 0.0103336097372704 0.00737022907322134 0.00148662644693268 0.00482855003487635 0.00030473524075319 -0.000525851146855707 -0.0013204202161043 -0.00121359670111741 0.000244443818738128 0.000873979017297594 -0.00300639588203783 -0.00296696540730324 -0.00449088650750563 -0.0025846522058384 0.0006549839687673 -0.00124742004569051 0.00283997044890676 0.0033315778502291 0.00027349612745641 0.00106037009386946 -0.00207538369272488 0.00295693673058262 -0.0167346543311899 0.00376783563597871 -0.0344424285512956 -0.0211996199503545 0.0127355162600412
  55 1655.5991047451 ""  21.9871854360895 0 0 -0.00907359702860771 -0.0184764705975074 0.00957754434659675 0.000194137198951056 0.00174766732376196 -0.00138056020291093 -0.0034203089403382 0.00465288925107419 0.00124845963558997 -0.00175864913829956 -0.00037642602044016 0.000347558432247302 0.0359634649498054 0.0210329764901714 0.0193182540047333 0.00288923092564679 0.0110907758702624 -0.000917356463004478 -0.0006677415646101 -0.0019350537160753 -0.00100747381491982 0.0281821803077926 -0.0148341736932395 -0.0419548124681938 0.0452624155524248 -0.00792265159813854 0.0213161999028901 -0.0156373025105776 0.0130707868986227 0.00147057220841011 -0.00756823241550156 0.00663484636542913 0.00464089424591745 0.0219636317754764 0.00272614821614673 0.00596925660224562 0.0128565355377646 5.82188577471807e-05 -0.0181168277767708 -0.00158029113437348 0.000452169115011903 -0.00143697883520218 -0.000115220546668478 -0.000632728150874601 0.000652469950505774 0.000582633268538137 -2.25372379798981e-05 -0.000110574222024242 0.0011765006890809 0.00192851472234467 -0.000736890132276038 -0.000615601124569229 -0.00235465840434326 0.01478508439197 0.00798655073960291 -0.0126308031148531 -0.000141718972080582 0.000988867647694742 0.00065206827752834 -0.00391769589439489 0.011470273176894 -0.00580956312797186 -0.00861374467114825 -0.0209145399839116 -0.0105192561654814 0.000510961174429532 -0.00589285855677274 -0.00360715694936724 0.0214310168729726 0.0425744595722693 -0.0193352759963542 0.0526506903245768 -0.455119316814232 0.456379754542425 -0.175907306471071 -0.0856016550344268 -0.0531494745385173 -0.670170733719226
  56 2700.80307021115 ""  237.834107449547 0 0 9.38084432442631e-06 0.000314484662660749 -0.000396091766376956 0.000308565244176917 -6.67240645330599e-05 0.000208754872762152 8.89235701878538e-05 -2.57427556415721e-06 -3.2812351483627e-05 6.31968660894317e-05 5.57025003777225e-05 -3.832983842474e-05 -0.000549836913968016 -0.000538868039133706 -0.00263745814919928 -0.000257456947875619 -9.74836345241399e-05 0.000812607841252621 -0.0012743822799659 0.000997370735022562 -0.00125730094502053 -0.000258205059749065 -9.97212309939296e-05 -0.000571192759065461 -0.000105289268375572 0.000414840922319472 0.00119207796424953 -0.000467429951381238 6.80890905619836e-05 3.63247814834071e-05 -0.000189466063941439 -0.000391827329678047 0.000205313054693248 -0.000208011754852873 -5.72954043080605e-05 7.51678696458769e-05 -5.7652024875319e-05 -0.000236517262046113 0.000331398432268752 -0.00225230078654938 -0.00239058384616608 -0.000483013626478528 -0.00150871201508018 -0.00555223334124146 0.00303042397115677 -0.000279264402263793 0.0213121983512752 0.0721148524815047 0.000255332721730117 0.00272714994209714 -0.00273848720318268 -0.00423431443432155 0.0124378804995519 0.00520441858153537 -0.00690158182791308 0.0019374064653304 0.0173065053688014 0.0363600339131433 -0.190780468860187 -0.93970014872601 -0.0217812667610475 -0.0228413198413859 0.0229667054522949 0.000593841602636047 0.00677466341091909 0.0240066620816096 0.0175939837477785 0.00423858081841094 0.00409751000408617 0.00151351584150135 0.00102307695464913 5.69881566699836e-05 0.00709839668345853 0.00170385414531665 -0.000410481616685193 -0.000940618918218745 -0.000976962916573614 0.00223138034143567
  57 2951.24058747957 ""  73.8656443423118 0 0 5.5007784804451e-05 -0.000269983103171258 1.66674508259586e-05 -0.000132599848075896 3.99509032536509e-05 -0.00010696199458226 -2.47665187125738e-06 -7.55456936906011e-05 5.42293569490347e-05 0.000313875757102999 -1.23903648405145e-05 0.000106082652521386 7.66906861768915e-05 0.000252984566823873 0.000183968311021651 -9.64671047724437e-05 -1.54425943658579e-05 0.000162024911174922 0.000983472410734814 -0.000397951007168442 0.000708771547061278 4.15937663326996e-05 -0.0004174061823096 -4.64297383583769e-05 -0.000147935415020174 4.67847665999034e-05 0.000378139904453284 0.00106152560418113 0.00125606739722358 -0.00042684755385116 0.000401319168522021 -6.19655842703121e-05 0.000153663180976571 -0.000345964504772552 7.17201217365042e-05 0.00113291922941089 -0.00404708970131772 9.61594472343959e-05 -0.00261492500270307 0.000907466823516045 0.00141436866275463 -0.000376803884520277 -0.000765702073676647 0.00055014564024501 0.000126065827408499 0.00230138138011882 -0.00184017973433021 -0.00318626314928355 0.0168257376330159 0.0569146708303765 -0.0226762627297296 -0.000750090015688561 -0.00208397067719279 -0.00163702926006665 -0.000669386397770726 -7.8690445375284e-05 0.00134183276634067 -0.00499602948010747 0.00958736878317528 0.0312241691787626 -0.391667136140895 -0.671216077426948 0.487363013392807 0.00714999743805021 -0.044828011514491 -0.255474709503934 0.174775038135001 0.036605939691525 0.0445068082316424 -0.000694922506875779 0.000136019479248222 0.000308710900482379 -0.00125054792631531 0.0013243326913713 0.00114069790669826 -4.3527949650052e-05 -0.00958013701694264 -0.00279264272792143
  58 3016.85398438644 ""  16.0545240895951 0 0 0.00519655182086257 -0.00118226010692701 -0.0168081882134538 -0.0462831564130429 0.00455328699747623 0.0476082041167494 0.00296836107624713 -0.0024808465849428 -0.000903056961443408 0.00558113892572532 0.00132431280448329 -0.00715871632856446 -0.0632177074651816 0.019376786045862 0.209085236494286 0.220791260687102 -0.0666338090067563 -0.80666235981336 0.332408015313862 0.0113347137335129 0.233427998996971 -0.0401424021176842 -0.00615893558791846 -0.0273707613194837 -0.0128734359751498 0.00473404499350985 0.0490443874414375 0.0198948104418415 0.026173636951476 -0.011677834687207 -0.0243295562119439 -0.0257128359034871 0.00706607770242286 -0.028101229054377 0.00852714634799132 0.0933971210578028 -0.0133532664555453 0.00305677244268905 -0.013204658498009 0.000164551974016062 0.000261737525220445 9.22817872814082e-05 -9.23311833848776e-05 -4.11273322430424e-05 -3.68184838627223e-06 4.72800595791304e-05 -4.86928126386377e-05 0.000254963609383317 -0.000106762695186915 -3.89197374957724e-05 3.89691399906864e-05 -0.000478857638158127 2.33902946491725e-05 0.000207166431164866 -0.000201728089530742 -0.00088259264029399 -0.00298492864979937 0.000216793072783661 -0.000152936165606442 -0.0017650168253964 0.000389232866872601 0.000753558975101098 -0.000448564804210728 -1.4032727196189e-06 -0.000178028509801944 -0.000522878316464886 0.000863059221268427 3.91048554564514e-05 0.000356405052323995 -0.000283447555292182 6.88444774939914e-06 0.000167535758257195 -0.000300933608729392 -0.00171013727373802 -0.00526335519670586 3.71841894612303e-06 -0.000473680205822444 -0.000292351674926524
  59 3030.66291732086 ""  17.845420550068 0 0 0.00615483561071543 -0.00255345074009855 -0.0204562728584747 0.00602746054924393 -6.09539551676011e-05 0.00970475749380044 -0.00925294634535528 0.00900880539019409 0.0142091841040904 -0.0347637404286781 0.02926648302021 0.00501217932199367 -0.0747317175530344 0.0252440840279794 0.24914286939893 0.0186663361621048 -0.00334608729759508 -0.06182859825276 -0.0888605629868462 -0.000597690767422838 -0.0553336634046247 0.0883621790397752 0.0102496538057608 0.0630325377604854 0.0747210321484985 -0.0337416575040821 -0.268855425190033 -0.0516354373274704 -0.0806077479615226 0.0347190892838902 -0.21925320706083 -0.274532074398524 0.0739457416479024 0.1492873037956 -0.0373006132643346 -0.498961316668306 0.484963234901546 -0.0289034359089537 0.365436193067408 0.000313636917615296 -6.05492089715111e-05 5.44186961491742e-05 -2.82055547138349e-05 -2.32539475335437e-05 -8.28030743716044e-06 -4.06701881141201e-05 6.45655776903544e-06 8.09206518777417e-05 -8.39394249674261e-05 0.000209960919259341 -5.25666487708067e-05 -0.00141252893925595 0.00211399591304238 0.00115649465444817 -0.000531114516935426 -0.000900247208412851 -0.00161479084375678 0.000225047257740801 -5.60381275384065e-05 -0.000373635281582054 -0.00134641847587296 -0.00237598060439148 0.00183917793315596 4.01811966311356e-05 -0.000368869416593905 -0.00204035738831776 0.00236412399377176 0.000189517652730216 0.000780326950784366 -0.000333493784260138 -6.00629587010569e-05 0.000296459225308784 0.00107680402337683 -0.000708382764215423 -0.00645791988577444 -5.80139996545503e-05 0.00038123673288086 -0.000409007811954364
  60 3032.75052277663 ""  0.715103281474917 0 0 0.00938578180520413 -0.00325356224384912 -0.0274535816999528 0.00783029580520317 0.000255671381146239 0.00498999606749639 -0.0248906815985472 0.022587285785552 0.0329276208001802 0.0150475476281362 -0.0146799777673012 -0.00376422772373129 -0.102901673343182 0.0315416411762977 0.337032443699485 0.00281648893512517 -0.000462350654023585 0.000283425476233467 -0.0954540879807157 -0.0022071981603241 -0.0631611191648104 0.246460350390519 0.0301874781141703 0.17409676751778 0.182540795751086 -0.0817730882083346 -0.65804004244479 -0.13488591121093 -0.212552350359759 0.0897787261954524 0.111735043439767 0.142252429617074 -0.0381520412575169 -0.0745880479825471 0.0187732736345001 0.24666925973327 -0.216110795356062 0.0128613958183318 -0.162783080258646 0.000567779161807751 -0.000227546224656775 -4.73320434949653e-05 -8.26885357841415e-05 -3.19532034877087e-05 -2.02514498023048e-05 1.21994817049354e-05 -5.93269308972116e-05 0.000265693316260461 -0.000254744116892331 -3.49432314671312e-05 0.000527508754345891 -0.00321224009894733 0.006149453679913 0.00271625273616695 -0.000514970281439076 -0.00148089501011134 -0.00250919679498136 0.000270255277480551 -9.14842087615886e-05 -0.0016161344169505 0.00114264102149943 0.00210674095646876 -0.00143939367190636 -8.68756537145336e-05 -0.00159879354505142 -0.0059300826452729 0.00193499679964177 0.000169390622767519 0.000894366876865653 -0.000528299152607632 0.000192352220747157 0.000483155602629278 0.000933320269002852 0.000365876605575541 -0.00987249778888868 -0.00308747804724125 -0.00103078510542853 -0.00301378785321755
  61 3043.79341944831 ""  23.7792675141026 0 0 0.0162874292110137 -0.00469073703891749 -0.0510756580360608 0.0361130234316764 0.00143192772591291 0.0254550802742063 0.0132572912864623 -0.0165476382709505 -0.00948081352844505 -0.00291947162354682 -0.00763362596069758 -0.00834436312941222 -0.184348163024695 0.0573540935462428 0.613458421222636 0.0149005782752109 -0.0048976619506973 -0.0224471326795455 -0.441824787940555 -0.0112222606888333 -0.286918141757009 -0.182208859529065 -0.0248796554479703 -0.124534732190567 -0.0873795234200521 0.0408273359466513 0.311235942202453 0.114215997819972 0.177749891503746 -0.0710315309258872 0.0639794953696036 0.0830747578178452 -0.025068796028273 -0.0402176752999688 0.00989703085271683 0.12205870416455 0.00935175382193481 -0.000779186668151844 0.00643790853616044 -0.000122842538766637 0.000644774104316354 0.000351797662073712 -3.53764238891473e-05 -1.40071759900034e-05 -3.24824840058085e-05 -7.573671388581e-05 -3.21697577089291e-05 0.000235302210733229 -0.000742478917885908 -2.05860440538704e-05 0.00177515988305014 0.00223340101762519 -0.00431911492988074 -0.00121765041611527 -0.00163310223629131 -0.00189421572617997 -0.00346551720241009 0.000448884258725866 -9.43435644787694e-08 -0.000425553364326858 0.00281438271104662 0.00506496077817853 -0.00343008242420042 -0.000229792180646125 -0.00522732634526213 -0.0207802305859851 0.00636230513406371 0.000653733341965637 0.0027199822066301 -0.00122339884746281 0.000171390166493969 0.000415229226567123 0.00736873165033212 -0.00210344865884446 -0.011703104607673 -0.00208268668913382 -0.00178269570587511 -0.000968173149139059
  62 3051.47273267336 ""  37.3890584264433 0 0 0.000167538153386926 -0.000150034695565962 -0.000525092541681926 0.00177185727132537 0.00015642442353354 0.00236072522339765 3.54100235017056e-05 -6.52290317311736e-05 -6.95916529238729e-06 -9.05059940870421e-05 -0.000269456309703156 -0.000370152560707593 -0.00167982847482401 0.000709360389605794 0.00640309016906658 0.00390921416518078 -0.000990590046903139 -0.012276257574704 -0.025133982503187 -0.000747834366408889 -0.0160541085340542 -0.000220915539626211 -0.000140519128608905 -0.000249100402916067 -0.000330413585849156 0.000139822024265671 0.000982547276062659 0.000489779006998031 0.000900467381497057 -0.000412395157378518 0.00230236050173399 0.0029402183415744 -0.000842645692135246 -0.00150471130146398 0.00030822075544462 0.00508601349586895 0.000252547349672715 -5.16678937743593e-05 0.000183040374425353 0.000470439432033676 0.000449891828857694 0.00120111859963036 -0.00053884656935312 -6.65211076229734e-06 0.000554812268579221 0.000790988025815074 0.000292240455780927 -0.00368611125703824 0.0407739731705635 0.00378636529646609 -0.0657151798278993 -0.00248103359508896 0.00396958925370455 0.00290433179690902 0.00263307230182279 -0.00553467042572259 -0.0161861899028546 0.000101682124138173 0.0026415843228113 0.0236508033005339 -0.116449665553812 -0.211104020813081 0.143238939819653 0.00856704498854449 0.197614183085881 0.795517760419616 -0.38089950702429 -0.0381878508523894 -0.146001288059999 -0.000163277244243834 3.59246588129098e-05 0.000182657375046722 -0.00110973407257326 0.000423681516605639 -0.00014686122703362 -0.000569736234471645 -0.00329463478129283 -0.00245944808580867
  63 3055.35631854058 ""  11.4684120300485 0 0 -0.0110562146857344 0.00361907332838152 0.0390548425368564 0.032332645658028 0.00400624061898277 0.0586198934460527 -0.00749645898103119 0.00620924553117047 -0.00809559240728296 -0.0122183420681485 -0.00409630046953182 -0.0287299908261874 0.137045747087726 -0.0401542723660925 -0.453544661551625 0.118526602790519 -0.0280340693563908 -0.382299984489793 -0.508541211015322 -0.0173088934683179 -0.320900170868375 0.135397587235944 0.019389295709981 0.0889609105467894 0.00703321623541135 -0.00531167551044545 -0.0268377961924113 -0.0576805727561383 -0.0867148949106063 0.0297233820969282 0.0311943372942466 0.0444312003751951 -0.0220395836628709 -0.0753608377849069 0.0141241152119545 0.226496803864716 0.191222193075775 -0.0111861845843988 0.137879893666109 -0.000163979920307075 -0.000571357043270336 -7.92910193177727e-05 0.000134700463424387 3.92979734029371e-05 1.13527550806862e-05 -3.47204637945003e-05 0.000100161115548976 -0.000264964789277799 -0.00111701882669467 -4.74475553921482e-05 0.00140225121760692 -0.000644345764589506 0.00208901685960793 0.000402798203286654 0.00139485736487299 0.00141257630007921 0.00153526766425796 -0.000449905097904057 -4.12615067700265e-06 0.00126141952396239 0.0020100527745505 0.00358096088771154 -0.0024511447050145 -0.000190154308215495 -0.00443660174794097 -0.0184268449701034 0.0114945423747794 0.00122723446692393 0.00414974982121288 0.000533994764479399 -0.000321107119290999 -0.000896062231242697 -0.00686702173362398 -0.000267462318091067 0.0096959918427386 0.00192959109911481 0.00122528543114119 0.00154618778252806
  64 3087.38291183688 ""  39.4512583302968 0 0 -0.000996660909415438 0.000272653068745522 0.00525091631514675 0.0151056246855929 0.00188902213463991 0.0283336597628519 -0.00433719932824313 0.00145003851294743 -0.0110787273184888 0.0372069480322002 0.0135684072265991 0.0704836294828216 0.0183584468202926 -0.0022805474071546 -0.0593032533619853 0.0564769461130514 -0.0180069267654942 -0.1854831080083 -0.236277785223868 -0.00379009780767578 -0.14922563285299 0.091585277744044 0.0115529490694211 0.0588408522091499 -0.0181445703137822 0.00714304666081584 0.0608002330468116 -0.0234684891302332 -0.0359150876400897 0.0104699958033195 -0.111583087404018 -0.159568386150602 0.0613260794772639 0.181435010081082 -0.0425114779241934 -0.53134628756201 -0.513757161743016 0.0388975445305667 -0.371286155663316 -8.41268124046097e-05 -0.000386719514563434 6.35491560208906e-05 6.60696513357022e-05 2.82326346814594e-05 -3.4167279246923e-06 -1.9035327982075e-05 3.22336278786337e-05 -6.43267722243621e-05 -0.000227214519473964 -0.000140660884427724 0.000634622945054408 -0.00114702978301193 0.00310121631490174 0.000634191084854687 0.000440097075610953 0.000145798805752009 -0.000783059740937407 -7.44778303073902e-05 -6.52012126510681e-05 0.000230763718724627 0.0016064432631857 0.00288045734068261 -0.00209656074626989 -4.68868088821229e-05 -0.001453148116765 -0.00589337016632643 0.00112748474814231 0.000184091071164211 0.000451865384824346 2.88638432347164e-05 0.000292764132060237 -0.000413994452965653 -0.00146405080875739 -0.000762879265634088 0.00266944420095893 -0.00194952749025146 -0.00273232037023322 0.00104353842907845
  65 3094.30409649633 ""  25.6889339867976 0 0 6.93777923021607e-05 8.97763408730892e-07 -0.000112140444308163 1.74052263055111e-05 1.29039751522298e-05 0.000111503125151285 0.00011458678943946 -0.000198260692102475 0.000476989177397726 -0.00106942052768779 -0.00109894395479363 0.00105515852553935 -0.000384876300310317 0.000166324840774353 0.00157840200299253 0.000266683416940288 -0.000124156991917405 -0.000842461534025826 -0.000673970472776234 -5.45292155979161e-05 -0.000413685588508021 -0.00401339325858035 -0.000470137658195745 -0.00251332027361454 0.000657907904596891 -0.000322053296606813 -0.00218965618592261 0.0019573231764587 0.00300955180316989 -0.00105009385026332 0.0104832063194021 0.014094148599316 -0.00356456010383355 0.00277534118517003 -0.00093596718741397 -0.00902419991934799 -0.000440494591369033 -0.000159912861646248 -6.54898709915255e-06 9.11620117449288e-05 0.000178844272033709 0.00123031526395921 0.000322566867627447 0.000213319439449291 0.000212513834182945 -0.00115425842222883 -0.000766448224774227 -0.00298641544856183 -0.0666268989180077 -0.0169862247474848 -0.0530082119820941 0.00188447340946796 -0.00190344080526062 -0.000770822886165748 0.00159760832540264 -0.00328225258570427 -0.00769571096259032 2.76260798895253e-06 0.00542609091022115 0.0230186396582807 0.00582216401393359 0.0267323544967678 -0.0305414492269926 -0.0159597689031965 0.0984731512813385 0.413299889779443 0.805350328351518 0.0798803432400344 0.252531389467285 0.000109862719683116 -1.75558698849608e-05 -6.93655682610243e-05 -0.000534451990488688 0.000358644777055961 0.00053492069604866 0.000872224666500818 0.000500059979757001 -0.00092584012387704
  66 3101.27901401708 ""  21.4836008877875 0 0 3.84469861632043e-05 -0.000364699413737658 0.000225997984835881 0.00557089859438432 -0.000207138549098717 -0.00374549581963097 0.00259260214735911 -0.00309359001056538 0.0115564158173055 0.0579478043475043 0.0498477221934808 -0.0394967293250064 -0.000579568269108506 -0.00224963505053074 0.00148236759793991 -0.0193513549205559 0.00800340024382754 0.0672066513322103 -0.0419151371595748 -0.000552092869543375 -0.0269983272047417 -0.0838718419946667 -0.0100555479139506 -0.0530953924276333 0.0194968530491617 -0.00864627668012529 -0.0660473198797792 0.0342996408996791 0.0549746306654868 -0.0181222422416722 -0.485385517806391 -0.651821433890501 0.16835906285683 -0.112731585224623 0.0430045145160723 0.392630732357245 -0.0940948690871907 0.0181780834466668 -0.0888126076652374 -0.000304641995695296 0.0001842935596458 3.05275396795859e-06 4.27830637378019e-05 2.18518340951278e-05 6.44574700822391e-06 -2.48917440752151e-05 -4.46346965528035e-06 -0.000115165958677484 -0.00130997195630329 -0.000408258227275057 -0.00104562079535128 0.00205554789282186 -0.00331494302224855 -0.00106801063387401 4.78427851116018e-05 0.000314203773245854 0.00147848294841013 -4.96767148287496e-05 0.000175689241152543 0.000974795476120251 0.000499274882709781 0.00121277065884568 -0.00121735819837468 -0.000400331441728946 0.0020367122541861 0.0089208702891459 0.0155690469900054 0.00163631573441738 0.00489700914008268 -4.47308520601103e-05 -4.33516343667307e-05 -7.69907090695985e-05 -0.00026091309151184 0.000659988545589481 1.85309491558722e-07 -0.00149735496677622 -0.0004656521640365 -0.00124993735590498
  67 3102.94414580717 ""  28.0584109591298 0 0 0.00388231324854424 -0.00186397965316702 -0.0148320064339474 -0.00421877559189202 -0.000916697446822652 -0.0101069363315182 -0.0209280920691862 0.0146503489389532 -0.0771713898223373 0.00480874538102877 0.00596545293520678 -0.0123253952860621 -0.050786180516843 0.0170501102916007 0.160938855946837 -0.0233959984327705 0.00458630657197975 0.0758779827981758 0.0747932520267783 0.00297774541409201 0.0463247264889844 0.571912901588028 0.0672755933719703 0.362406013599732 -0.139799505491472 0.0647830668798169 0.465580730268952 -0.188362679768266 -0.299087622835215 0.0959311400558453 -0.0597509129747846 -0.0787128806514536 0.0188686917521963 -0.0338241294283467 0.0114035231593789 0.106698169097144 0.0367054245329184 -0.00177370879897532 0.0233573403178445 0.00169647870457401 -0.00132979595731613 0.00134064387734302 -9.44331889858176e-05 -1.29146746231062e-05 -8.05912884828396e-06 -8.66958804993851e-05 -0.000127289134938661 5.76935499567953e-05 -0.000509658980805788 -8.23664856186254e-05 -0.000653660206084049 -0.0138999055982439 0.0241100686984627 0.00771327845409578 -0.000465941256530655 -0.00652932209638619 -0.023738573456679 0.000326613118016415 0.000221766100582093 0.000245414996175559 -0.000412736293510771 -0.000506519021131392 0.000299608982714087 -0.000136436697067802 0.00122399880772033 0.00536540753752941 0.00672850342159525 0.000533876994316944 0.0020701746218946 6.74932596844964e-05 -7.9094505477375e-05 0.000577032670199571 0.00544678956427305 -0.00166018603752933 -0.00245052027382383 -0.00168059667681666 0.00137832612521499 0.000321832083644949
  68 3125.87407630646 ""  17.5089240007745 0 0 -0.00172354164957869 -0.000189143675095873 0.00177960740869736 -0.00155627848534958 0.000163004381233727 -0.00126626335714897 -0.066640119642613 -0.0541014420153305 0.00457705097383517 -0.00114872586122374 -0.000284344205891155 -0.000291719228762376 0.0085912285967836 -0.00223271954115046 -0.0226009284049569 -0.000590444703913185 0.000861194122670864 0.000297733838646256 0.0215698129524877 0.00201861004222571 0.0137440573901651 0.408351712622201 0.0377677343306278 0.280389090561989 0.0128040834412258 -0.0224714807348004 -0.0935495344750436 0.379533881440185 0.629959858822301 -0.240806172288242 0.00425254894041249 0.00582900714582368 -0.00167418637868082 0.000286528230085589 -0.000469855299062386 -0.00164495239987251 0.0098319339970573 -0.00129954777384961 0.00713051654822576 -0.00700807160589558 0.00723827930235022 -0.0093694441526008 6.86606733072746e-05 -5.13533687739525e-05 8.05319707257378e-05 0.000518830986696743 0.000212111724944165 -3.90675445147491e-05 9.04021174804919e-05 -0.000159826851306558 -0.000217837697314195 0.0745825390711015 -0.122772354556465 -0.039418564679848 -0.00195116685227347 0.0378267816995326 0.147134106181066 -0.000742067232694354 -0.000209966640275311 9.56224322525773e-05 0.000292171032262691 0.000307096160633133 -0.000317143154169606 -0.000103959897291193 0.00109865951139302 0.0035715937323015 -0.00189118982973498 0.00027117610373744 -0.000467920291658806 0.000594464492778445 -0.000347627566382307 0.000362546079358467 -0.000592175607801932 -0.00104593450516088 -0.000886789325163178 -0.00118252837853024 0.00127279235754277 0.000170310155139572
  69 3138.40593844334 ""  11.9392182584118 0 0 0.000761114904808992 0.000306154980504655 -0.00139380605918522 0.000292848438400477 -8.86334076135473e-05 0.000353512981999365 0.0136234600828121 0.0127512047254052 -0.00380442742889557 0.00030352655761631 0.000106707768705132 -0.000107710691010975 -0.0034961747600998 0.00229106320929599 0.0153010853870395 -0.000142013293838873 -0.000704017846359866 -0.000406834694282504 -0.00251082943920065 0.000258250238209426 -0.00198102422135067 -0.0662333656470966 -0.00611828057367114 -0.0462987965935859 -0.00710077859426352 0.00674346409412159 0.0340766158361275 -0.0926032848142038 -0.153726912809444 0.0572096984309882 -0.00165619713231217 -0.002171740130034 0.000603731936836006 -0.000520835443902557 0.00036257000616645 0.00198309859614218 -0.00172549022246673 0.00026455264018557 -0.00134089804420526 -0.0254277018248974 0.0223431005110616 -0.0515170372077956 0.000388420880663797 -0.000242371976556438 0.000500719169781688 0.00224824342537624 0.000597037468492681 -0.000947795858392596 0.000211850165208784 -0.000415839501540539 -0.00126987302439021 0.279981438410944 -0.454183021103396 -0.146482705176127 -0.00961337807623218 0.188475448455069 0.746206155501012 -0.00295834445899721 0.000386341943867437 0.00627012739420089 -0.000943622086388799 -0.00210906891591773 0.00112547836937363 -0.000959672822786032 0.00533980411055394 0.0160788605041069 -0.00234548194262713 0.0012579097694202 -0.000316359325235638 0.000418500822434172 -0.000329521250527466 0.000874371916068592 -0.00160428714475543 -0.00144218466123501 -0.00236099011164246 -0.00245122924171897 -0.000378992225345342 -0.000985160376736425
  70 3237.34790264522 ""  7.05352170523156 0 0 -6.16030290522736e-07 8.51491048637538e-05 3.26332574688299e-05 3.43982000284461e-05 -4.45701189423371e-05 -7.14899502498418e-05 0.00155042938827149 0.00225493950584317 -0.000848876371654021 2.81571345377834e-05 -2.04204805130012e-05 0.000134075591621446 -0.000757343024966615 -0.000806885845731982 -0.00209937727766507 6.03125962475559e-05 0.000285320384564205 0.000379467476654581 -7.33633708023255e-05 0.000119746069127046 3.6988119974423e-05 -0.00542412304711108 -0.00126414962200875 -0.00356958086911403 -0.000118528068336621 0.000745429127991033 0.00245135579340453 -0.0170052575999236 -0.0274249560712758 0.0105151592053648 0.000100244681960795 0.000111722462922257 -7.93803666663783e-05 0.000212648534596554 -0.00013085208701171 -0.000943548654119981 -0.00077369976304122 8.04801217114082e-05 -0.000512351476284054 -0.0335075374562586 0.0642942031004898 0.0604388144100123 0.000183868138189459 -0.000538450839547134 -0.000397150231727156 5.88049230920768e-05 0.00149266592540576 0.00271855631544301 0.000366873383568699 -0.000236732682130862 0.000478410875143944 0.390835543296529 -0.633287880442045 -0.176988145890306 -0.00205720378449259 -0.117814000213554 -0.533747143591839 -0.000689343711963358 -0.00519005687877254 -0.0188969655007665 0.000414646862783887 0.00129344975770818 -0.000750047631278227 0.00194547422691961 -0.00347937684868128 -0.00730898373753502 -0.00325134368615299 0.000245297797145128 -0.00159153443173646 0.00107936940961181 -0.00161040677136321 -0.00154660764772758 0.00255783855324462 0.00849374813099175 0.00949502404980649 -0.00918992846498263 0.00136067953136643 0.00267455624430086
  71 3460.76469505776 ""  6.39556747344577 0 0 -0.000970332560201633 -0.000435263657313963 0.00180392207193939 6.04006606545227e-05 3.20827383355967e-05 -7.4002988567202e-05 0.000114796853763745 9.68125326159138e-05 -0.000175951040845943 -5.92642231990363e-05 6.9706268644657e-05 5.78945171419688e-05 0.00423540198816028 -0.00131535026121567 -0.0149403436285129 0.00108550874054595 0.000908723931559533 -0.000462721813932766 -0.00113697598033341 -0.000799429488799893 -0.000937025819668254 -0.00258191921036482 -2.0440884364653e-05 -0.00184838421059993 0.000450219437481455 -0.000979939306863323 0.00148563441175389 -0.000261521961967168 -0.000164582120823313 0.000120074966262054 0.000218469483371657 -0.000233784575894838 0.000244313445211016 0.000164399343335035 -0.000279489305837383 -0.00111580763143473 -0.0018657171234583 -0.0011655860957899 -0.000131452741077872 -0.00111384962374807 -0.000581232536615778 0.000550497326362149 0.000273237167486643 3.44069322073733e-05 1.50416466078844e-05 -0.000307914809143837 9.80113330350841e-05 -0.000239993997704581 0.000139247946152452 0.000439005196882965 -0.000346337861660155 0.0023862367785733 -4.48325018853483e-05 -0.000727997049090093 0.00214226915554035 0.000388568677181291 -0.0052796376485278 0.000116200360077193 -0.000280421660252455 0.00119661091010797 -0.00179497915387989 -0.00443857130928199 0.00385498852527568 0.000160887393209275 0.000308254376095641 -0.000164645020991602 0.000934878705147319 -0.000654932456312996 0.000471719509807396 0.0153842110543264 -0.0224399304489212 0.0485362971212905 0.150983002457896 -0.181139440642655 -0.71818447075957 -0.347882559738056 0.504497812032059 0.0430346140035037
  72 3534.80963654045 ""  20.0385439556637 0 0 0.000554846837664958 -0.000270162376198896 -0.00129654628215499 -2.73608131898555e-05 -3.13288654933978e-05 0.000167496590060301 -0.000299362193343311 0.000237448910095808 0.000341450289337537 -0.000149952167294629 5.67736460904344e-05 -8.87680350572534e-05 -0.001886474835496 0.00148561886895823 0.0133233663349982 -0.000330976986386192 -0.000969568381274294 -0.000445187466469094 0.000436338436138402 -0.00013663871101972 5.25734846791422e-05 -0.00115195458419668 -0.000290696387460969 -0.00054828523708017 -0.000758512874720385 0.000974928042173055 -0.00137625363282087 -1.43243553274099e-05 6.18063701467099e-05 -0.000303490116413288 0.000708729349108148 0.000221254455819842 0.000385586442182077 3.55361525844823e-05 -2.87043887889413e-05 -0.000453123687638734 -0.00110625685757606 -0.00187334052038016 0.000519650302097145 1.24254142420497e-05 -0.000929382893705242 -0.000495072962479734 8.48290405937497e-05 -2.19835871283942e-05 1.38428807494927e-05 -0.000189305995985269 8.03341968097398e-05 3.91252473330105e-05 0.000167324192143462 0.000453448202781372 -0.000399641165554185 -0.00282264466817983 0.0105077265310549 0.00171012024846321 -0.00144107177171215 0.00022642155899467 0.0081577077639079 0.000361171234019445 -0.000286064838769855 -0.000350051910599531 -0.00115645923291702 -0.0043925128169637 0.00380825846290302 0.000128855127810219 0.000116815084677937 -0.000136265256298076 -0.000230100047074462 -0.000850873871512248 0.000480347600890684 0.0383453367299045 -0.0529664030009494 -0.0430324050329123 -0.113342635211349 0.119879577418668 0.573557372725425 -0.412376047351705 0.616433797182431 0.019927393019558
  :::
 } 
 m_exists[72] { 
  s_m_exists
  :::
  1 11111111111111111111111111111111111111111111111111111111111111111111111111111111111 
  2 11111111111111111111111111111111111111111111111111111111111111111111111111111111111 
  3 11111111111111111111111111111111111111111111111111111111111111111111111111111111111 
  4 11111111111111111111111111111111111111111111111111111111111111111111111111111111111 
  5 11111111111111111111111111111111111111111111111111111111111111111111111111111111111 
  6 11111111111111111111111111111111111111111111111111111111111111111111111111111111111 
  7 11111111111111111111111111111111111111111111111111111111111111111111111111111111111 
  8 11111111111111111111111111111111111111111111111111111111111111111111111111111111111 
  9 11111111111111111111111111111111111111111111111111111111111111111111111111111111111 
  10 11111111111111111111111111111111111111111111111111111111111111111111111111111111111 
  11 11111111111111111111111111111111111111111111111111111111111111111111111111111111111 
  12 11111111111111111111111111111111111111111111111111111111111111111111111111111111111 
  13 11111111111111111111111111111111111111111111111111111111111111111111111111111111111 
  14 11111111111111111111111111111111111111111111111111111111111111111111111111111111111 
  15 11111111111111111111111111111111111111111111111111111111111111111111111111111111111 
  16 11111111111111111111111111111111111111111111111111111111111111111111111111111111111 
  17 11111111111111111111111111111111111111111111111111111111111111111111111111111111111 
  18 11111111111111111111111111111111111111111111111111111111111111111111111111111111111 
  19 11111111111111111111111111111111111111111111111111111111111111111111111111111111111 
  20 11111111111111111111111111111111111111111111111111111111111111111111111111111111111 
  21 11111111111111111111111111111111111111111111111111111111111111111111111111111111111 
  22 11111111111111111111111111111111111111111111111111111111111111111111111111111111111 
  23 11111111111111111111111111111111111111111111111111111111111111111111111111111111111 
  24 11111111111111111111111111111111111111111111111111111111111111111111111111111111111 
  25 11111111111111111111111111111111111111111111111111111111111111111111111111111111111 
  26 11111111111111111111111111111111111111111111111111111111111111111111111111111111111 
  27 11111111111111111111111111111111111111111111111111111111111111111111111111111111111 
  28 11111111111111111111111111111111111111111111111111111111111111111111111111111111111 
  29 11111111111111111111111111111111111111111111111111111111111111111111111111111111111 
  30 11111111111111111111111111111111111111111111111111111111111111111111111111111111111 
  31 11111111111111111111111111111111111111111111111111111111111111111111111111111111111 
  32 11111111111111111111111111111111111111111111111111111111111111111111111111111111111 
  33 11111111111111111111111111111111111111111111111111111111111111111111111111111111111 
  34 11111111111111111111111111111111111111111111111111111111111111111111111111111111111 
  35 11111111111111111111111111111111111111111111111111111111111111111111111111111111111 
  36 11111111111111111111111111111111111111111111111111111111111111111111111111111111111 
  37 11111111111111111111111111111111111111111111111111111111111111111111111111111111111 
  38 11111111111111111111111111111111111111111111111111111111111111111111111111111111111 
  39 11111111111111111111111111111111111111111111111111111111111111111111111111111111111 
  40 11111111111111111111111111111111111111111111111111111111111111111111111111111111111 
  41 11111111111111111111111111111111111111111111111111111111111111111111111111111111111 
  42 11111111111111111111111111111111111111111111111111111111111111111111111111111111111 
  43 11111111111111111111111111111111111111111111111111111111111111111111111111111111111 
  44 11111111111111111111111111111111111111111111111111111111111111111111111111111111111 
  45 11111111111111111111111111111111111111111111111111111111111111111111111111111111111 
  46 11111111111111111111111111111111111111111111111111111111111111111111111111111111111 
  47 11111111111111111111111111111111111111111111111111111111111111111111111111111111111 
  48 11111111111111111111111111111111111111111111111111111111111111111111111111111111111 
  49 11111111111111111111111111111111111111111111111111111111111111111111111111111111111 
  50 11111111111111111111111111111111111111111111111111111111111111111111111111111111111 
  51 11111111111111111111111111111111111111111111111111111111111111111111111111111111111 
  52 11111111111111111111111111111111111111111111111111111111111111111111111111111111111 
  53 11111111111111111111111111111111111111111111111111111111111111111111111111111111111 
  54 11111111111111111111111111111111111111111111111111111111111111111111111111111111111 
  55 11111111111111111111111111111111111111111111111111111111111111111111111111111111111 
  56 11111111111111111111111111111111111111111111111111111111111111111111111111111111111 
  57 11111111111111111111111111111111111111111111111111111111111111111111111111111111111 
  58 11111111111111111111111111111111111111111111111111111111111111111111111111111111111 
  59 11111111111111111111111111111111111111111111111111111111111111111111111111111111111 
  60 11111111111111111111111111111111111111111111111111111111111111111111111111111111111 
  61 11111111111111111111111111111111111111111111111111111111111111111111111111111111111 
  62 11111111111111111111111111111111111111111111111111111111111111111111111111111111111 
  63 11111111111111111111111111111111111111111111111111111111111111111111111111111111111 
  64 11111111111111111111111111111111111111111111111111111111111111111111111111111111111 
  65 11111111111111111111111111111111111111111111111111111111111111111111111111111111111 
  66 11111111111111111111111111111111111111111111111111111111111111111111111111111111111 
  67 11111111111111111111111111111111111111111111111111111111111111111111111111111111111 
  68 11111111111111111111111111111111111111111111111111111111111111111111111111111111111 
  69 11111111111111111111111111111111111111111111111111111111111111111111111111111111111 
  70 11111111111111111111111111111111111111111111111111111111111111111111111111111111111 
  71 11111111111111111111111111111111111111111111111111111111111111111111111111111111111 
  72 11111111111111111111111111111111111111111111111111111111111111111111111111111111111 
  :::
 } 
} 
