# Supplementary material for: Cut-off Scale and Complex Formation in Density Functional Theory Computations of Epoxy-Amine Reactivity
Source: ACS Omega. 2021 Oct 25;6(44):29424–31. doi: 10.1021/acsomega.1c03229 (PMC8587129; doi:10.1021/acsomega.1c03229)
Supplement: Supplementary file 1 — ao1c03229_si_001.zip [file ao1c03229_si_001.zip › Final_structures/Primary/A2E1_A1E2_B3LYP-D3_CC-PVTZ-F_canonical/Epoxy_frag2_product-10_isomer47.vib]

{ 
 s_m_m2io_version
 :::
 2.0.0 
} 

f_m_table { 
 i_j_atom_total
 :::
 21
 m_column[68] { 
  s_m_data_name
  s_m_column_name
  i_m_width
  b_m_visible
  s_m_units
  :::
  1 r_j_Frequency  "Frequency"  10 1 "" 
  2 s_j_Symmetry  "Symmetry"  10 0 "" 
  3 r_j_Intensity  "Intensity"  10 1 "" 
  4 r_j_Raman_Act  "Raman Act"  10 0 "" 
  5 r_j_Raman_Int  "Raman Int"  10 0 "" 
  6 r_j_x1  "x1"  10 0 "" 
  7 r_j_y1  "y1"  10 0 "" 
  8 r_j_z1  "z1"  10 0 "" 
  9 r_j_x2  "x2"  10 0 "" 
  10 r_j_y2  "y2"  10 0 "" 
  11 r_j_z2  "z2"  10 0 "" 
  12 r_j_x3  "x3"  10 0 "" 
  13 r_j_y3  "y3"  10 0 "" 
  14 r_j_z3  "z3"  10 0 "" 
  15 r_j_x4  "x4"  10 0 "" 
  16 r_j_y4  "y4"  10 0 "" 
  17 r_j_z4  "z4"  10 0 "" 
  18 r_j_x5  "x5"  10 0 "" 
  19 r_j_y5  "y5"  10 0 "" 
  20 r_j_z5  "z5"  10 0 "" 
  21 r_j_x6  "x6"  10 0 "" 
  22 r_j_y6  "y6"  10 0 "" 
  23 r_j_z6  "z6"  10 0 "" 
  24 r_j_x7  "x7"  10 0 "" 
  25 r_j_y7  "y7"  10 0 "" 
  26 r_j_z7  "z7"  10 0 "" 
  27 r_j_x8  "x8"  10 0 "" 
  28 r_j_y8  "y8"  10 0 "" 
  29 r_j_z8  "z8"  10 0 "" 
  30 r_j_x9  "x9"  10 0 "" 
  31 r_j_y9  "y9"  10 0 "" 
  32 r_j_z9  "z9"  10 0 "" 
  33 r_j_x10  "x10"  10 0 "" 
  34 r_j_y10  "y10"  10 0 "" 
  35 r_j_z10  "z10"  10 0 "" 
  36 r_j_x11  "x11"  10 0 "" 
  37 r_j_y11  "y11"  10 0 "" 
  38 r_j_z11  "z11"  10 0 "" 
  39 r_j_x12  "x12"  10 0 "" 
  40 r_j_y12  "y12"  10 0 "" 
  41 r_j_z12  "z12"  10 0 "" 
  42 r_j_x13  "x13"  10 0 "" 
  43 r_j_y13  "y13"  10 0 "" 
  44 r_j_z13  "z13"  10 0 "" 
  45 r_j_x14  "x14"  10 0 "" 
  46 r_j_y14  "y14"  10 0 "" 
  47 r_j_z14  "z14"  10 0 "" 
  48 r_j_x15  "x15"  10 0 "" 
  49 r_j_y15  "y15"  10 0 "" 
  50 r_j_z15  "z15"  10 0 "" 
  51 r_j_x16  "x16"  10 0 "" 
  52 r_j_y16  "y16"  10 0 "" 
  53 r_j_z16  "z16"  10 0 "" 
  54 r_j_x17  "x17"  10 0 "" 
  55 r_j_y17  "y17"  10 0 "" 
  56 r_j_z17  "z17"  10 0 "" 
  57 r_j_x18  "x18"  10 0 "" 
  58 r_j_y18  "y18"  10 0 "" 
  59 r_j_z18  "z18"  10 0 "" 
  60 r_j_x19  "x19"  10 0 "" 
  61 r_j_y19  "y19"  10 0 "" 
  62 r_j_z19  "z19"  10 0 "" 
  63 r_j_x20  "x20"  10 0 "" 
  64 r_j_y20  "y20"  10 0 "" 
  65 r_j_z20  "z20"  10 0 "" 
  66 r_j_x21  "x21"  10 0 "" 
  67 r_j_y21  "y21"  10 0 "" 
  68 r_j_z21  "z21"  10 0 "" 
  :::
 } 
 m_row[57] { 
  r_j_Frequency
  s_j_Symmetry
  r_j_Intensity
  r_j_Raman_Act
  r_j_Raman_Int
  r_j_x1
  r_j_y1
  r_j_z1
  r_j_x2
  r_j_y2
  r_j_z2
  r_j_x3
  r_j_y3
  r_j_z3
  r_j_x4
  r_j_y4
  r_j_z4
  r_j_x5
  r_j_y5
  r_j_z5
  r_j_x6
  r_j_y6
  r_j_z6
  r_j_x7
  r_j_y7
  r_j_z7
  r_j_x8
  r_j_y8
  r_j_z8
  r_j_x9
  r_j_y9
  r_j_z9
  r_j_x10
  r_j_y10
  r_j_z10
  r_j_x11
  r_j_y11
  r_j_z11
  r_j_x12
  r_j_y12
  r_j_z12
  r_j_x13
  r_j_y13
  r_j_z13
  r_j_x14
  r_j_y14
  r_j_z14
  r_j_x15
  r_j_y15
  r_j_z15
  r_j_x16
  r_j_y16
  r_j_z16
  r_j_x17
  r_j_y17
  r_j_z17
  r_j_x18
  r_j_y18
  r_j_z18
  r_j_x19
  r_j_y19
  r_j_z19
  r_j_x20
  r_j_y20
  r_j_z20
  r_j_x21
  r_j_y21
  r_j_z21
  :::
  1 55.6656542267979 ""  1.41357600373286 0 0 -0.00874681423523791 0.0106256704155282 0.0366309088151635 0.0136070774060835 -0.029863216429996 -0.0987888281190659 -0.00964697194860746 0.108338041615366 0.0658547423525219 -0.0250689183739767 -0.0700591844957511 0.114595007855581 0.00338150672619318 -0.0997384161721167 -0.12273232483973 -0.0261028069216697 0.0506982757822099 0.115286375081264 -0.00130457713794588 -0.0580903927689951 -0.00236131122509312 -0.00833794461714797 0.0299544979665911 0.0330032152528424 -0.0125191697068511 0.00169567084066825 0.175490580061926 -0.0550894989944941 0.116005155989551 0.143249257852129 -0.00102939248943703 0.0865516472452389 -0.0172146420632301 0.0200487450745123 0.0340709218161857 -0.0287102994188096 -0.0182203298703731 0.0351460701281491 0.0695306654562959 0.0286858887730176 -0.0499813801775607 -0.102997447864137 0.0180690990966779 0.0270087775362334 -0.0283202322148966 0.0485474133702195 0.108431099297459 -0.0533527183825301 -0.0095797404002247 -0.0478562862196573 0.0265177913472126 -0.0613089903782651 -0.0053978589894486 0.0692141351144044 0.0690969178911292 -0.0517999594001939 -0.180739688386986 0.0359626376350208 -0.0311394712783228 -0.104665221290604 -0.00895284343762413 -0.131877115519809 -0.0822491134395327
  2 79.8230458370418 ""  2.20639647153664 0 0 0.0187940061558255 0.00473041873887776 -0.0278788414205566 0.00649804248918974 1.63121956264393e-05 -0.0746410028607418 0.0749855147762047 0.0115323637226492 -0.0435642093419043 -0.0232157216851822 -0.00148288941838952 -0.0418194862524929 -0.043713419335687 -0.00553295213669381 -0.0505503624048039 0.0272694779435747 -0.00628655509129686 0.0396617533419268 -0.0495293458437183 0.0468370033556231 0.0833915607913698 0.0135221858511162 0.00774975167827736 0.0510683038859733 0.0681086159823667 -0.00899621907077841 0.0672463560470799 -0.00929276917611293 0.011298304528033 0.052395724801296 0.0466324098317274 -0.0162228186131143 0.0877619781405299 0.0681299465133841 -0.0492403896635855 -0.0518185620610339 0.0390803288321245 -0.037858307359224 -0.0287263681923438 -0.109174543680829 0.0322929689806452 0.0109109511042472 0.111996760101318 -0.0626178415527166 -0.217736208564762 0.192560347909443 -0.109350069964436 0.0458152540581189 -0.0260840004818255 -0.0402618353761648 0.0818855559230872 -0.00872551353586736 -0.0299294622771164 -0.0638967995236628 -0.0569849866257762 0.00706752354053225 -0.0200467525925952 -0.150680853149431 0.0607956018708431 0.197586443962744 -0.256409527873147 0.0941644773239024 -0.0960997208075868
  3 102.731636440441 ""  0.118716723131093 0 0 0.0401542224233788 0.0433374602895021 -0.0161204312001507 -0.0508763426042172 0.0956014561515567 0.0100037836370901 0.0584297991341868 0.0475656892888562 -0.0209462220732313 0.0935643747452811 0.0812460844118157 -0.0303112579533474 -0.0808745168632646 0.083651004968514 0.0208513469877375 0.0581466519233442 -0.0522922527638519 0.0010651065552528 0.0221254541709479 -0.0825558373906521 -0.0301931866819669 0.0377684759701535 -0.0440994016235373 -0.0181353024491015 0.0116178817135591 -0.037547535697892 -0.0417916926423233 0.109965862267605 -0.0771776473092681 -0.0174685992178107 0.00932832092732313 -0.0422142180741096 -0.0316360302557731 -0.0227526039411619 0.0465145824834257 0.0123948249478875 0.0417984384091677 -0.00973408254684925 0.0851935235738732 -0.111533429434145 -0.0084741762997118 -0.0410532549838983 -0.00113034672970783 0.120979963161048 0.00506799358564815 -0.0338237991463176 0.0637601170740819 -0.00235821040798863 -0.00099874064395983 -0.0300757339099479 0.0215177730771773 0.0901622091372812 -0.0386658411482215 0.134625036822191 -0.141509736429741 0.032912508116804 -0.105900437586038 -0.136541216820826 -0.065978548023567 -0.0223416184251716 -0.123888421038079 -0.0314839265536039 -0.0361701341126524
  4 139.31653714794 ""  2.11087833539984 0 0 0.00255562960217924 0.0306344830063281 0.111730776154586 -0.0407216312056997 0.00177076749490796 -0.108303406278045 -0.0202127867277938 0.222050915591889 0.1752472209153 0.0566316120635629 -0.0869276624200454 0.262249076500731 -0.110071954082277 -0.125203903773879 -0.125562349838978 0.0158046374416714 -0.0474617337178372 -0.0684749607414096 0.0550306801392438 0.0317420439333175 0.0518080754640899 -0.00214598693871868 -0.0222056501290098 0.0468520791443818 0.00904156053101654 0.0235057915848649 -0.146870379590444 0.0306435477616101 -0.145212211330094 -0.104944835703857 -0.0724854171758865 -0.0681067512058156 0.0588839048101405 -0.0414256931498276 0.0089028722960689 0.00653099193855502 0.0112179651935395 -0.0124019857859567 -0.0358734294736955 0.00298968960023647 0.00657192308244861 0.00701566785178634 -0.0521044833085459 0.0434690661076535 0.0762685749421547 -0.115658493249632 -0.00386144408397633 -0.0258235580348957 0.0644808255864762 0.036272509750342 -0.00801691740912363 0.0509243315473781 0.00662155785677928 -0.0233037140580133 -0.0860539179975461 0.0492819970261413 0.060748157569458 0.00528652021260373 -0.0649954422066218 -0.0929825609286026 0.12120758081016 0.0340528003864026 0.0549702521794739
  5 184.757983163311 ""  4.13571579495485 0 0 -0.0242264832020756 0.0192624363551778 0.0372667734735099 0.0560230284706371 -0.0301981883742048 -0.00129866384232288 -0.0957383321124353 0.0633360533539886 0.072855819396719 -0.0105257519227399 -0.0392069311078985 0.105690984647617 0.113999251039891 -0.0462096058474282 -0.0384778889829973 0.00784415820984231 0.0268649566468465 -0.0701248906618844 0.0364915371369829 0.0663585113440523 -0.0490071696584828 -0.0231729758139242 0.0485570486549506 -0.0384001590317533 -0.0309279344384965 0.0938607031944305 -0.16350076307034 0.129240876748794 -0.0418417953789054 -0.115502201788387 -0.060636075915369 0.0380768648127125 -0.0462541578462938 0.0145858836449213 -0.0379371987883896 0.0340865746192812 -0.0286010587353911 -0.0204658491491393 0.0853570446464431 -0.060223238571731 -0.0667082056893296 0.00975045816276877 0.0279097421425693 -0.0637304807722768 -0.0383400901651666 0.0891010747438456 -0.0147654892451067 0.0613242719341822 0.0131727654434806 0.170155907699187 -0.0647841184274186 0.0105132002880589 -0.102360861883097 0.165493279241237 0.103330810420499 -0.136039532782413 -0.117883858248292 -0.0652825383636966 0.0545289303771244 0.18384845267795 -0.280662895618851 -0.146731174498299 -0.0655602738447741
  6 240.426737883207 ""  0.873524079803575 0 0 -0.0124791679481799 0.0353799937514368 0.00423731835993472 0.0731297458937955 -0.00407078239785229 0.0102512499751836 -0.0481990148639148 0.0315831614993666 0.0147107975057452 -0.0264145019187577 0.0110428127771715 0.0236124757539362 0.164660229324222 -0.00617355348382239 -0.038546635147003 0.0207942608468761 0.0256543808607172 0.0219922364133043 -0.0336710555255298 0.0235991991882444 -0.021728398911673 -0.0156764643546195 0.0541522362783998 -0.0156798734467214 0.0604876374892538 0.0189963482281067 0.052673881507127 0.021667532038382 0.0660275140086232 0.0369841335752912 -0.0268840882077154 0.0612142766430045 -0.0274700959756569 0.000204736293302286 -0.0343089692689167 0.00784553991435337 0.0215797998259077 -0.0434129643059023 0.00185723462125522 -0.0596576953238358 -0.0506969626736228 -0.00457523674181562 0.010565879640105 0.0111579128187071 0.013514517468439 -0.0259776326082604 -0.0492626171900737 0.00195958962202106 -0.0138692808711725 -0.043019874754888 -0.0299222157940687 -0.0019083466787896 -0.0161938244078643 -0.0326068362387254 -0.445797109480963 0.171085107077076 0.115222494172203 -0.115089432644673 -0.411125647267878 -0.260754222247245 0.316229567278847 0.0885769965849229 0.122415542008805
  7 289.972488314718 ""  4.42323067774105 0 0 -0.0458704320078534 0.018446425520039 0.048363688942556 0.0392739525087247 -0.0331553744525739 0.02165699042918 -0.130810993337645 0.0702962940415605 0.091802019588966 -0.00922857264479261 -0.0431302935470392 0.130915495431967 0.16503872481416 -0.0748503491443548 -0.061648910667709 0.0570504878298826 -0.0364870127604785 -0.0452769154059576 -0.13631369138218 -0.0561018325672628 -0.00753785884657571 -0.0383423444489866 0.00227970244363231 -0.0149609251406047 0.0353624444004147 0.0364348648008317 -0.134770947961348 0.111689292158975 -0.116631814599743 -0.085053860308151 -0.0897158718815996 -0.0269072106037726 -0.00878813271299083 0.0355739548977047 0.0472015566073428 -0.0246563481750331 0.0548687748560448 0.00798717399777041 0.0237371548656825 0.0353016713499766 0.0754502156811745 -0.0119594294366933 0.0416845393743092 0.0627742411319184 -0.0318935405396338 0.042144741976123 0.0502636375463585 -0.0227780664928305 -0.124191815297328 -0.158088980478986 0.0722500946962212 0.096513710713255 -0.0289593961838524 0.0756331570535879 0.0715227667238799 0.0432034926283137 0.0133984472367564 0.0422728686440854 0.122385006547539 0.0219226150705424 0.00495604163540606 0.0960790774507635 -0.0375202986716117
  8 308.251573985498 ""  1.54776882408048 0 0 -0.0298401310586587 -0.0471164526738214 -0.00396221892680534 -0.0759417597812265 -0.0316317098851076 -0.00117926037779928 -0.0192570995965923 -0.0600968337837498 -0.0112438040487874 -0.0355720970502864 -0.0348959565184973 -0.0207996934303758 -0.18357099903046 0.00727391922050321 0.0717156845147834 -0.0163538734291018 0.0122067915587731 -0.0205126429552257 0.0422758277565827 -0.000993004111925876 -0.0151624211627687 -0.0118025444452948 -0.0159461476986673 -0.00229550023617538 -0.0691911331348183 0.049432358628038 -0.0907176270351345 0.0529169216698852 -0.0518240712214922 -0.0554105356599014 -0.000883055444636534 -0.00540647137634617 -0.0087190634245261 0.101540138564402 -0.00698196299401143 -0.0445733093280331 -0.0280517626229727 0.0312929158417479 0.0791632737221806 0.0247884567235867 0.0544808000175564 -0.000338021839037517 0.122335061373065 -0.101443189331004 -0.205460681029807 0.280223879936656 0.0176817367713904 0.0369894229212875 -0.0161472806307506 0.192102397260079 0.0226170686265348 -0.0227561865705501 -0.139170531109169 0.200490227606173 -0.184583877597409 0.153877417180672 0.13067063785373 -0.0175992005948485 -0.121460626706488 -0.0715663609089446 0.204530884735365 0.216883891750092 0.0143684571739844
  9 394.742171377769 ""  3.71792528998908 0 0 0.0732994721966748 0.0535820387867058 -0.00390674091644297 0.0932685532850637 0.0673946632217505 -0.00801473324504407 0.1023447791013 0.0712731721005417 -0.00926475090490558 0.0888583377074367 0.0635316069205315 -0.004301100014218 0.196595475869827 0.0150933824433144 -0.0846499917462178 -0.0731282149719439 -0.0167761224144005 -0.029833596832774 -0.0114881594608944 -0.061336794013314 0.0310666424108281 0.0233890118574898 -0.0243577839348945 0.0271982649534615 -0.125746429986561 0.0267076096368931 -0.10608469487606 -0.0741163645500687 -0.120084318784753 -0.0688469662065468 0.0282178453454262 -0.0277379963704543 0.0342805121201688 -0.0272794590591985 -0.0458462255633223 -0.0453751649190486 -0.113852584054423 0.0141289501106164 0.0115521397614962 0.0136235964805244 0.0154191568014373 0.00866701849438179 -0.0323784664574139 -0.13361731252812 -0.10880840523334 0.0682793061178301 -0.0232653820486614 -0.0055965320559782 -0.0599826699711726 0.0570352435295442 0.121817820132282 -0.107024786922719 -0.130823640807744 0.117828160824033 -0.00470587106856119 -0.00643901060386693 0.11480279382236 0.0252263209824968 0.0372606845260215 -0.00828039940269331 0.0604959374673388 0.0926827145081439 -0.00428349874246923
  10 436.471729085563 ""  126.093601924572 0 0 0.000583261912111606 -0.0230326907583568 -0.025544294112488 -0.0838005094229539 0.0221644412816643 0.0322362215496318 0.0333029443828285 -0.0313304173395785 -0.0406723609817982 0.0220137268785717 0.00966340314580545 -0.050454788181675 0.588505889329093 -0.422802400239605 -0.507556574644537 -0.00447521877307845 -0.0013368692026098 0.00387394595758735 0.0176812814303414 0.0295775492211965 0.014857973704017 0.00922020092512539 -0.0167498139815847 -0.00435753612734484 -0.0208442911368629 -0.021769086199026 0.0135471714695188 0.000146462068451482 0.00820150821739359 0.00726493129657613 0.0483459475218572 -0.0200674296548344 0.0140374128036137 0.0155147260090315 0.00742172569534501 0.00518963967386849 0.000893322440058327 0.00807605880493539 0.0113290100454292 0.00135045196905298 -0.000241354797982029 -0.00192087377476058 0.0182147060225719 -0.00525367214364508 -0.0161535949527884 0.0372235265865957 0.0109193827211599 0.0141617967431608 0.0579879444491685 -0.0694526603316863 -0.054292469285015 -0.000892119796012019 0.0212487527240132 0.000390763186678744 -0.0107271089381454 0.011479391568541 -0.0131019127494902 -0.00482478782301742 -0.0177443593232713 -0.00160868275122688 0.00424188140621435 -0.00238104569588558 0.000598943610740905
  11 463.670697599681 ""  5.11277063498584 0 0 -0.025843529491984 0.0198207046725445 -0.0115717826157244 0.015673726184515 0.00292398432296968 -0.00370597607145501 -0.0381905287754936 0.0128586530627009 -0.0101945646138326 -0.0266547657405985 0.0150475763835034 -0.00717726161696111 0.0611069011744071 0.00416588471610231 -0.0267897022944623 0.0200391006654561 -0.0532179865906723 0.0664907578686044 0.0348883952749864 0.0530480449498118 -0.0185233046198357 -0.0257489818951754 -0.00739222774004326 -0.024289157003988 0.0593744018938941 -0.130338501445743 0.172787712951809 0.038937681632118 0.0977532921384914 0.118460971131655 -0.059967517040662 -0.02500799988151 -0.0232164756275114 -0.074921260017562 -0.0226678810274094 -0.073993151224116 0.0139473951102281 -0.10684174630358 0.0610654414781104 0.0205181113855636 0.0742001131565138 -0.0214736464259762 -0.0747434902739594 0.0715978915152827 0.0110351592138683 -0.154729332521801 -0.00769944298115999 -0.122904803000489 -0.0102902543388543 0.224224063914747 -0.0202177763235378 0.00338431667264141 -0.173706279057855 0.0979438003472098 0.089230818150495 -0.0359654082799703 0.176983738459289 0.0810561330493633 0.233066369801075 -0.0366558582229053 0.0587081098771735 0.182272067939564 -0.0537219514710907
  12 489.086719139406 ""  11.2165425361332 0 0 0.0822707517880873 -0.0333291412198088 0.0458912018639561 -0.0142685131946236 0.00831871733561849 0.00964674880932984 -0.0994419131767176 0.142190257819563 0.158246804362207 0.314825521418684 -0.10468266558512 0.233870122272141 -0.0907930779441556 -0.0193115637215754 0.0381001337510867 -0.0215021337587488 -0.0143161406878236 0.0171824846299986 -0.0756142325268302 0.0802729072630707 -0.0271526274552759 0.0664727216042288 -0.0731888875122808 -0.109993223779715 -0.0781340841934389 -0.184310011492821 0.161577040639741 -0.0553942708174247 0.156703572910046 0.0835264683375169 0.126366328258754 -0.0938720953969011 -0.0612122308330133 0.0115683458324155 -0.00111317711550647 0.00420177356979611 -0.0227522539777731 0.020293717594762 0.00920280820531926 0.000519756831352211 -0.00729215904740863 0.00173425909918475 0.0139825643992464 -0.0376384990324515 -0.0371220435497754 0.0591517605141172 0.00747526376004872 0.0248447591391152 -0.0642701476671827 -0.00149674421104918 0.0323876941810341 -0.0283493940451744 0.0165761494843016 0.00805072727719606 -0.0171856417704789 0.00786199481771814 -0.00805513025964293 -0.00593324751707238 -0.0297056701428362 -0.00308395879856126 0.00883598980226624 -0.00893872954543438 0.00681713905247893
  13 553.524748540828 ""  54.6871948883963 0 0 0.0291518755190222 -0.0187966266927703 0.00458687431253832 -0.00774921661355652 -0.0014192674971778 -0.000248352854810848 0.0549162038319764 -0.0218758242594804 -0.00337552890319762 0.0159844968835454 -0.00592933307169458 -0.0157055451806787 -0.103780963195727 0.035004889323071 0.0652539976660553 -0.00581229393566953 0.0295389248163417 -0.0128828379919759 -0.0004381080462513 0.0346142791051337 0.00484702338584604 0.0186787501974056 0.0249588082548237 0.00681681164868742 -0.0294428370813303 0.0783506742462871 -0.0817558872232385 0.08430009548191 -0.0292436023738891 -0.0519938374383966 0.04326510025073 0.0410282374720319 -0.00133079639502504 -0.0285522003781291 -0.0175239329942918 -0.0277103446350312 -0.0311274586892142 -0.0319355859795193 0.0619262297350013 0.00407399413787994 0.0199609284468991 -0.0132765085927401 -0.0223074592234608 -0.0113946890988771 -0.0431446619082418 -0.00165608336549317 0.00807214635228088 -0.0274875629325323 0.272515438302252 -0.745495538136917 -0.335913840685685 -0.0470183152287195 -0.0203053809401075 0.0394364022256866 0.0192419576285122 -0.0206737898241251 0.0819972323621659 0.0296816710363615 0.0788996897831083 -0.0303359859208725 0.0378880225666885 0.0763539699737421 -0.0234175014623962
  14 593.543941203273 ""  10.0622101732544 0 0 -0.06377643263491 0.054609888607976 -0.0216964694425245 0.0616544755662671 0.0181793370079226 -0.0148675262247858 -0.0378293165732414 0.0259648310034623 -0.0394029991438487 -0.0908710223752036 0.064432716118443 -0.0447740533175377 0.0579945645880223 0.109324322549998 0.0255145944590567 -0.0452609843471324 -0.115566604497783 0.0202578598676008 0.0341224810611736 0.0427900367107629 0.00986921601183427 -0.0699452951555855 -0.083484411092874 -0.0137444208892164 -0.10679222217931 -0.217268259835379 0.0893654801672586 -0.0857451853539039 -0.0413447082219593 0.05475453373347 -0.205607132829217 -0.171787001719432 0.0116771539523026 0.0542694573097178 0.0436979992974075 0.0346810193727786 -0.0019274691105265 0.0365803789948929 0.00789355046854289 0.0115302383248281 0.00373474678318514 -0.00165528222499725 0.062858215521183 -0.0319447580945554 -0.063895511952703 0.151718083966634 0.0433161184586002 0.083717464682188 0.130620306488866 -0.144091308399875 -0.240634311994128 0.0171787422589741 0.115994718671031 -0.0356042057804434 -0.0155633183791952 0.0552472195267344 -0.103289690678293 -0.0162121481035109 -0.072009166402058 0.00186789099830524 -0.0073676542149583 -0.0566613555525077 0.0179046583254742
  15 782.526704450622 ""  53.0370361218232 0 0 -0.0183810552149372 0.00918791695994882 -0.00175650544989299 -0.000921059045312283 -0.00523307548993482 -0.000385047085393381 -0.0147628889350636 -0.00482411100330817 -0.0067016095644697 -0.0334573354737 0.00977177048700011 -0.0107765947055636 0.00606552589073815 0.0060345544669135 0.000776165429521831 0.0230960911420586 0.00158203191697639 -0.014451109591851 0.00488360880272666 0.0010083778964348 0.0145679385627122 0.00276321831448682 -0.0039937755418703 -0.00608206030324452 0.0617693710731569 -0.0967396500627837 0.117199604068125 -0.122634374879306 0.117104689383418 0.0486543580979655 -0.0375294630072932 -0.0358924633049422 0.00690459603728735 0.0384015876943017 -0.0224311379318655 -0.0238359787097588 -0.0141138875417919 0.0697339545527007 -0.0447356051431169 0.0169432525297041 -0.0257413827882873 0.0144754180018088 -0.0576478659386079 0.0125303217585437 0.333964207134835 -0.235046543316642 0.0869506427696845 -0.217646025702383 0.0481610471614067 -0.128190051567041 -0.0369203872120569 0.105997524257355 -0.425943061261602 0.3866135986643 -0.106752879831089 0.0575065557107622 0.014058983055067 -0.103243580563689 -0.152306554597847 0.276202407903574 -0.125727602716413 0.145037600077761 -0.13899597738742
  16 806.957830948989 ""  32.5567418352275 0 0 -0.02759664161282 0.0156501702314002 -0.00344060593999329 -0.0086024111604544 -0.0152266196948747 0.00141802784968201 -0.0366366642277323 -0.00672811800679457 -0.00668937481380525 -0.0525537117716755 0.00947846026150815 -0.0111122476899862 0.00514650628447614 0.00270164928105381 0.00209050217633296 0.0836772435429504 -0.00952498416517835 -0.00953730119206215 0.00757954877088897 -0.00422565294776681 0.017124080739196 0.0163177534942905 0.0130259924186831 -0.010161182520609 0.129677429331809 -0.0972536066703696 0.115769035613207 -0.0242096029068101 0.133030770049568 0.05546345044769 -0.0317890434622702 -0.0282411873282904 0.00890917098136236 -0.0817331807262858 0.000384691827932667 -0.0144845330604626 -0.00974314774377049 0.0752850857906128 -0.0403587342200679 -0.0344399863467172 -0.0232454671786639 0.0326739494434762 0.00110566333431866 -0.0621900991903322 -0.350588688979936 0.193277140428472 -0.112481862591865 0.190928841206367 0.0263071839075642 -0.0826862341404733 0.0201064543612145 0.150901956850012 -0.229129200282796 0.282679914988317 0.10151595611921 -0.125272619631467 0.0632118093829063 0.097705934286649 0.122144093548483 -0.247050422936245 0.112378710701606 -0.216518179900179 0.201698137569287
  17 869.256199948016 ""  57.2051252059693 0 0 -0.0844601482681108 0.0211838784903384 -0.0726638203769161 0.00271132263956617 -0.00514449201014242 0.00390166955476416 -0.324251183242026 0.172045236788457 0.0490957198128154 0.0998520072828233 -0.0724928304762598 0.119392232570739 0.0858262227887417 0.150695721210139 0.0277305201835806 0.0142145326935381 0.0679156926156382 -0.0402635388034751 0.0412087949277776 -0.050229907101965 0.119562508024427 0.0201488757187788 -0.0281018110132647 -0.0827373589861155 -0.0462642881942218 -0.0153187121223344 0.00980453742462307 0.0993459678003693 0.187978958316246 -0.0136399574035313 0.101737303468178 -0.0866123825584739 0.0289507121688692 -0.00368175533359122 -0.0108613599583188 -0.0186790723919167 0.00187089130831772 -0.000341702376708196 0.0290102909047284 -0.00619358241902473 -0.0251616109982473 -0.00123515693690318 -0.0069233579888939 0.0103233736771338 0.0136639207975727 -0.0168035469058478 0.0419746659559228 -0.0529441609877942 0.0474285686438504 -0.0214178635702982 0.040896335766804 -0.0541972212187823 0.16326318972956 -0.12575796402116 -0.0130547645362087 -0.0573360179256559 0.113344633045536 0.00283040226675801 0.0297502729347515 0.0367584644259862 0.0155121866270081 0.0833554831902636 -0.0429786355812867
  18 891.064162391973 ""  1.61849364928439 0 0 0.0094808451893798 -0.00952878023422056 -0.00241761841633383 0.00352875889065352 0.00720975500291303 -0.00131006060672531 -0.00167988246553775 0.00525690727577745 0.00472665807752723 0.0288679488350439 -0.00647717441393789 0.00460588289137662 -0.00217771861869333 0.00600320933325596 0.000912895081667692 -0.0260861217785172 0.0421366792097101 -0.0606383139701192 0.00818476245071509 -0.0243738837856851 0.042559461837631 -0.0150860503473826 0.00666892784994348 -0.0195302618984381 0.0747872245656575 -0.0470986892898684 0.0953644610942843 -0.0753371628231973 0.21977313994045 0.0128707631858156 0.0030821872765202 -0.0130717337019926 0.0130304870453906 0.0225009914079025 -0.00518794397631046 0.0937664185871855 -0.0249003154167184 -0.0928333082401751 -0.0129413333883655 0.0173365058714999 0.115392243456694 -0.0482866949867861 0.0273751721567814 -0.0224042857287011 0.0501160010394735 -0.00695638200313427 -0.146770064036001 0.149409095007834 0.0149423703161967 -0.0183014157854541 -0.00216185781926849 0.031057540836363 -0.230070358467007 0.118439688607302 0.0157350700542114 0.223611324555533 -0.381499112825757 -0.006516783220886 -0.0314169012132249 -0.151702964872485 -0.0401030194173499 -0.156614440050082 0.0528618804341633
  19 934.272539711995 ""  3.03114303569254 0 0 0.0462039658921419 -0.00708347697289808 0.0794517161318257 0.0131974114354136 0.0126072056785831 -0.0122112778468492 0.280319823839594 -0.202453465898199 -0.0578692690640404 -0.134664268327135 0.123668526421395 -0.152269727050297 -0.0782023851236466 -0.135714222965345 -0.0290293874668201 0.00468330794561358 0.0679698889307832 -0.0999400401546567 -0.0138280448453709 -0.0178926318762635 0.0153888097500985 -0.0521996441715113 -0.0404397799682446 -0.0108482526789757 0.0108647990823041 -0.157322144796872 0.1449042744971 0.0164870458492171 0.403295314735041 0.0222968705564284 -0.256997022860288 -0.162306391146241 0.017907303076492 0.00641346366696354 0.019668471125484 -0.0167006897922599 0.0116575417811486 -0.0109695733729871 0.0353709423952336 -0.0120951897022056 -0.0392632052451627 0.00527422089967057 0.0192941699610683 0.0509163310875763 -0.0291232116086276 0.0293622734308876 0.0886694147688033 -0.0407756195342055 -0.0256506957926826 0.0338376251152708 0.0020041529216757 0.0267350950961384 0.14527512226199 -0.0708397825570278 -0.00620515248986596 -0.0907930399433304 0.15619401296648 0.0140908914027266 0.0507954717710009 0.0302526379646935 0.035877574269171 0.0782867006611815 -0.0263659969771548
  20 985.12358932025 ""  6.37630670633576 0 0 0.0150071170255902 -0.0544157954664158 -0.0239981113926285 0.0161701219031537 0.0376695903991619 -0.00153594992173128 -0.0484442336246725 0.0629360109788814 0.0311686328153754 0.130425674206348 -0.0810972741862636 0.0679542413940435 0.0127672894312429 0.037561255896515 -0.000598889547209975 -0.113307112727186 0.0288921117019556 -0.011531418665723 0.000808024614891442 -0.00612635694582048 0.0120569389786826 -0.0529344737416489 -0.00618119675651365 0.00684691518312042 -0.0137868785250747 0.0962201703580088 -0.0247115844646432 -0.158803370792955 -0.0355845352237668 -0.0226576590241501 0.0684942969009769 0.0576472519578017 0.000336249680572578 0.0442831048095552 0.0820773121937171 -0.05825936045769 0.075498241192118 -0.0427641950339552 -0.0082420366347012 -0.0298040830713256 -0.0411223836866893 0.0709070127789778 0.106919957079952 0.306060038026906 -0.0587522190286963 -0.0396462953861341 -0.00674694788733585 -0.0552319827172288 0.0189479537655762 0.0213353658173155 -0.11791928840852 0.0655159251372226 -0.243937673454477 0.124133467409148 0.0734914488271168 -0.114938345275663 0.0875929039962713 0.0402303938701147 0.0394363365847989 -0.0634940485959692 0.0537570127146923 -0.155463690866676 0.170647741255785
  21 1038.90229204227 ""  27.8356263153496 0 0 0.0178995941825917 -0.0841117965359734 -0.00700930872691252 0.0311227296696085 0.0589951886211505 -0.00629431300896118 0.00907026268819167 0.00113223026758648 0.0200559086239018 0.137142386159143 -0.0678145002724938 0.0406854315086324 -0.0117939815415381 -0.013238964222851 -0.0170735746005152 0.0576458601260456 0.0677804588150175 0.0685353383984457 -0.00747769198817413 0.00143207444634764 0.00838982621746474 -0.11381714419921 -0.0911126988114194 -0.00144190050979087 0.0514589004127462 0.233994338080687 -0.112111389086928 0.253850272619377 -0.0390566412637214 -0.00764450704257268 -0.102778545806016 -0.0931619925811484 0.0013824223616545 -0.0147990057990089 -0.0653288605312405 0.0220097195800825 0.00922800023893339 0.0609360041085711 -0.0237736629405793 -0.0110916791971239 0.0208207528020834 -0.0301973114700542 -0.0209140892937114 -0.0512887196335082 0.056575207828619 -0.0578487467692318 -0.105028188994547 0.0220472954113447 0.0118591325748927 0.113384510542915 -0.248645707459198 -0.0361807386480904 -0.0436422232889965 0.0284325571793884 0.00863373032135393 0.00200026327783852 -0.015411274485464 0.00963280622041818 0.0488537655972252 -0.0690056566030046 0.00835804235495279 0.0174435712711469 -0.0201476074677556
  22 1065.5403678103 ""  138.250387302133 0 0 0.0939390570310329 0.129556909141997 -0.0605383906871144 -0.0530584166342457 -0.121102104671605 0.0307193883116869 0.184593905439111 0.271231152349274 -0.0398700363184654 0.128588510672839 0.0142706839397574 0.0583649240000002 0.108833063633766 0.127062554606974 0.057638611618973 0.0155667762389053 0.0389215895048508 0.00978542059653422 -0.00734871080528199 -9.89232467827446e-05 -0.00914319486071665 -0.0448799794177304 -0.0486146023701994 0.0326874886719066 0.0222084489545023 0.0713362582219848 -0.0193047057792046 0.0649764335279856 0.0314721115766596 -0.00192052902058488 -0.147167078221592 -0.0935765775477741 0.0303062637505584 0.0131973207248297 0.0166357007104575 -0.0188494675302292 -0.0149117732896238 -0.00801203223105504 -0.00468506654935251 -0.00382028765990408 0.00110641225104134 0.0197194652010288 0.0130612631770594 0.0512438800457736 0.00904626090870746 -0.0367775686126622 -0.0189802699887509 -0.0268146326800218 0.00290944510656888 0.0557787584991761 -0.129879008054336 -0.0723036719403541 -0.0439175267054556 -0.0165271243689781 0.01375328990978 0.00357872448479651 -0.0279935966866949 0.00196806258549945 -0.0139508745352851 -0.0165134759168236 0.000110549361277432 -0.0591298038068296 0.0508768357522714
  23 1075.09958503744 ""  8.57613616586558 0 0 0.0366073759244846 -0.0196559878247499 -0.0491805038718534 -0.010061380475679 -0.00537853201241836 0.0113846055684367 -0.00427566701938459 0.162944836981184 0.0212056697191903 0.114125882216549 -0.123559892909772 0.101561693885685 0.0497291222987155 0.0839007999350348 0.0193337810629842 -0.036126686552425 -0.0280155952510781 -0.0436634498053142 -0.00247206759273966 -0.00650205768601555 -0.0123820725883437 -0.0395268816102856 0.0424063709324128 0.0541472340408493 0.128406114979931 -0.0526575821159682 0.0845754829054406 -0.233649058284596 0.0373068840006149 0.0181503662646203 0.0369880862212954 0.0739826727592009 0.0555975040791523 -0.00465434181944811 -0.0288924166612657 0.10476709871989 0.0298345640059359 0.0129130672866102 -0.0064238402225803 -0.0220200325726344 -0.0237580204764317 -0.0959160473551708 0.01842309836835 -0.0590264817308274 0.00713115024976215 0.128484391812153 0.111380707424036 0.102115153840832 0.00121782206778238 0.036611266054292 -0.0879774109786272 0.240149325740679 0.0775105660062682 0.0864647869636753 -0.0211809088212406 -0.129870753501818 0.252747452607084 0.0318238937708174 0.198346650134001 -0.0100132001354539 0.0766644583181753 0.281856941260494 -0.19043955979785
  24 1082.06699860108 ""  36.4183031759225 0 0 -0.0476184591980147 0.0644019389485218 0.0335515365563857 -0.00165220146463611 -0.0248325452024596 -0.00548070901243007 0.0251206883179042 -0.0673251370910684 -0.0298606020902306 -0.133369861481808 0.124924788246971 -0.0768741591997494 0.01148813536001 -0.00507961245871861 -0.00323109333896849 -0.0694909505356043 0.0461010459290755 0.00882157461831905 -0.00425761988783831 0.0156434232637546 -0.0211154942693761 0.0777871618176297 -0.0679479527896448 -0.00377390466508365 -0.220361638463103 0.0265672110219588 -0.0660661724603372 -0.0359702204143979 -0.0589647776988061 -0.032360206030247 0.0265149414113532 -0.0815346033276093 -0.0126662430197253 0.039996732225893 -0.0904457491887701 0.0432351728728162 0.0675812447342665 0.0419320480677855 0.00259274360830057 -0.0567207723691929 0.0212399187222291 -0.047212581415326 0.0853690451791417 0.161672610138541 0.137224114366067 -0.132391768680672 -0.181712673392689 0.00433132144435146 -0.00881668409905381 -0.0617347020168557 0.117141039984242 -0.0282270930948793 -0.0938404018205087 0.0409899782485516 0.0815451890224622 -0.110463740665779 0.08298208007481 0.0590536306593176 0.209066282495967 -0.215218987963988 0.0921748541573484 0.0189707173771799 0.0274496715530348
  25 1126.38810045467 ""  36.7547440059613 0 0 0.0796315136890241 0.0377808885605146 0.020369339075815 -0.0144844010632687 -0.0323620372359152 0.00357398754424686 0.00686086214420534 -0.152084198835053 -0.0128007181943289 0.0772905951699588 0.134952872106244 -0.09570437013026 -0.127090824630923 -0.182194779329634 -0.001721150687339 -0.0368946584031871 -0.054045228403611 0.0433987157164977 0.0112390892101599 -0.0243695221597946 0.091549670281419 -0.0564738651476033 0.0942279533824903 -0.141583651083339 -0.114338270993375 0.00596253658129501 -0.0723761558637176 0.0544674951728423 -0.135806961252189 -0.00554396560723979 -0.11083732153262 0.15307239615735 -0.205496607403095 0.00129589306908108 -0.0183624746270171 0.0148005547384317 0.0295271005744673 0.0259167290585261 -0.0131240253725171 -0.00650144551822622 -0.0014663128800788 -0.0151781145677654 0.00507380966291587 -0.00292331642732692 0.020343937805359 -0.0025538411085125 -0.0295809129938312 0.0192620562150391 0.020533541228289 0.0436803358051087 -0.0703040411928155 0.0332820028163902 -0.0307099122499137 0.0334583044904787 0.0041367194307023 -0.022963632257579 0.0320817257372142 0.00653590078730226 0.0351111090786879 -0.0165288235753077 0.0134307524948084 0.0315579549544226 -0.0209693514611536
  26 1157.34606236365 ""  37.7882790758978 0 0 -0.015840499213553 0.0130168622856282 0.0172571140854043 0.00646006785149747 0.00148658834628112 -0.00529954037222687 -0.0745833367291924 -0.100863625226207 0.0021009911571511 -0.000175769934614771 0.0821966125127992 -0.0482566590333193 -0.0458324281736305 -0.0695643130868958 -0.00986071947974039 0.0713442040006433 -0.00420320764275555 0.032516323309411 -0.00330477728134461 0.00171268869658194 0.00685825048704289 0.0185062706272072 -0.0216565740520297 -0.0176913180136398 0.101429628971609 0.0704833659785893 -0.0294938094718336 0.0556166174635301 -0.0692589522097221 0.00181032544948011 0.0641511912510887 0.00950940343706246 -0.0301357899130012 0.0895407202650851 0.0902519164634154 0.0644978515493514 -0.12090305832415 -0.0597197218655647 -0.0609351841719109 -0.0483386954944239 -0.0309078047371768 -0.0280531911135351 0.0999318834956899 0.154237048205446 0.0741561640593816 0.0247201516212727 0.146657640060181 -0.000850239453459216 0.00610665125368763 0.0222999804081565 -0.056378071484981 -0.16879021196364 -0.145749832852689 -0.0266498644605134 0.0397687910551857 -0.153264314892591 0.191095150558229 0.0430852381309745 0.187523686293557 -0.0621347199809483 0.112554734869018 0.0911034560855836 0.000577546437126239
  27 1181.60351774752 ""  0.768688974557147 0 0 -0.0276566472859831 0.0648063858753416 0.031201408064014 0.00921681413199432 -0.0215264487598609 -0.00862064643259061 -0.087740442328806 -0.147563116864794 -0.0112766540132061 0.0691879525467416 0.237311722755474 -0.106322921454893 -0.058168782076547 -0.10476978586317 -0.0106488059062394 -0.0401972559568614 0.0596123140975697 0.0235738093880687 -0.00832813753023025 0.00736201438368515 0.00360700981639494 0.0198429247400175 -0.099285606791738 -0.0172563825345369 0.214163604030535 0.264313623089784 -0.0422286983502659 -0.117269540735313 -0.0802439588207549 -0.0135175810136856 0.203747132824876 0.0345657462177323 -0.0626274958327742 -0.0773383087656115 0.0381598391451586 0.0191804329535172 0.036322104991075 -0.0384566649890953 -0.0147006724065213 0.05351016573583 -0.0222892739880494 -0.0115437798021276 -0.0540318014609291 -0.0871538855075576 -0.177426514827322 0.159173837344936 0.0901237160806822 0.115812948036054 0.00618827843862779 0.0368706471312443 -0.101134406326251 0.197605022650709 -0.038997312413872 0.0896506790636177 -0.0927530877140474 0.066765361716006 0.0178732893226447 -0.0320051267240421 -0.100678679261306 0.179437724060978 -0.0714969257033847 0.100362612500577 -0.13142388032473
  28 1229.19840396395 ""  9.20801056912521 0 0 0.0203426970293993 0.0454720831499461 -0.0268807459895471 0.0146517190164421 -0.00944388319260656 0.00157331589127139 -0.424893732529977 -0.218752712237828 0.0442555018022607 0.267346844515644 0.200410145173105 -0.0621900297352915 -0.209007904551873 -0.320843126217526 -0.0221256575385715 0.0202267474095985 -0.0165170548816136 -0.0390801061018127 -0.0108558873339562 -0.0133669006483479 -0.0160290099448704 -0.0163559815312121 0.0134276364655738 0.0658923804860492 0.102031901548554 -0.0720075789521148 0.0733845655163445 -0.149096473066784 0.0299313981426456 0.0103672041444359 0.170124847136303 -0.0337071915949805 0.196385010298208 0.0292025389485923 -0.0409707929995354 -0.0334694897300342 -0.0100234909814393 0.0271506091099211 0.0380862507619489 -0.0258930491233111 0.0250595292152476 0.0181533292620011 -0.00944701470539362 -0.0351223514502979 0.10527430088998 -0.0795263429473932 -0.0169847925543767 -0.103077944838164 0.00674450872071903 0.0968094924824636 -0.250501520208967 -0.0109473767773406 0.130621024798783 -0.0401326806920492 0.0613436900763571 -0.0130217596707642 -0.0536929273986656 0.00705946691471392 0.012496079304168 -0.108174559088974 0.0195837938194543 -0.0902354433595049 0.093649561702151
  29 1275.90392080294 ""  13.2554243426443 0 0 0.0250707212632448 0.00847794926508565 -0.0371538836546168 0.00500652615621847 0.00429536360994236 0.00643698885618116 -0.261815006949487 -0.0786378776400412 0.0318872695419948 0.0706616680301797 -0.0134868655269275 0.0140852353304341 -0.110933708509922 -0.167382167209061 -0.0108784201898061 -0.0102806296566357 0.016898099200409 0.0163835206175436 0.00381226777260322 -0.00535459555580401 -0.0250491042695211 0.0107425134349598 0.0410243779145142 0.0452761866448275 -0.384251826958416 -0.141773317237054 -0.0398080473180828 0.253744348659647 0.0745114585012448 -0.00498269943953962 -0.166812678854411 -0.236221226853909 0.236193990967131 -0.0419220268226387 0.0415047950214614 0.03425321162594 0.0222924064327679 -0.0127873680396174 -0.0332517939502162 0.0468364657625129 -0.034518244031514 -0.0257088523120537 0.0577414649025297 0.18257399089253 -0.176853666634266 0.0102082148079099 -0.190092761141775 0.182093496404111 -0.00280733188508488 -0.0319655580547721 0.0461695642114684 -0.131070943133142 -0.197542065473041 0.0042522718105257 -0.0980973923500339 0.0396992006860692 0.0530194123956041 -0.00899725888531868 -0.03309459476359 0.166784124794687 -0.0397964481616887 0.114088566819114 -0.138085547525471
  30 1302.60893097542 ""  19.3578530786922 0 0 0.0287474111843424 -0.0127172663008933 -0.0440860698042615 9.56934656119865e-05 0.0104610515018196 0.00348320359474628 -0.229993624019901 -0.0837367128308667 0.0177180980844955 0.0575322186258908 -0.074071066541549 0.0325382907676973 -0.0505681703629245 -0.0798065636991465 -0.0108082207778606 0.0119253613384321 0.0396734995602403 0.0188323587239088 0.0199598152398112 0.0184900293541608 -0.00420797931844716 0.0264859141638866 -0.00361347827997777 -0.0132150732870197 0.187275700348238 0.183558418552363 -0.0267613356181071 -0.381339444311215 -0.188090857112413 0.00196639409527247 -0.615327955300068 -0.214221718686022 -0.10546418667809 0.000743086552423466 -0.00539267982534414 -0.00106514842658874 -0.003984610159677 -0.015279174149465 0.0178536063262109 -0.00624454687578044 0.00730928572918387 0.0029149807468009 -0.0132607521214408 -0.0308385299923823 0.023025360604874 0.0256039621517979 0.0716096291213151 -0.0262249836356013 -0.00413875293888465 -0.144895976074338 0.317671600926631 0.00608027735728032 0.0387833497067389 -0.0140093027619572 0.0213462060217146 -0.0102724942323027 0.000336748766812802 -0.000923538056393002 -0.00115861408325406 -0.0274555644061241 0.000639933231240885 -0.0147982119516568 0.0169211460882805
  31 1334.25549610022 ""  54.5376525762843 0 0 0.00977142643903989 -0.0016002873700702 0.00709979296869097 -0.00285466685551169 0.00874569667300125 0.00451559551009304 0.0379849555670986 0.0258637137999045 0.00268189712390743 -0.23561001992553 -0.13776222025894 0.0260762270092411 0.00833265604930407 0.0162761595214667 0.00124890890516102 0.0700118182385078 0.025125707145422 -0.021752245351216 -0.0245353619778204 -0.0121154312719544 0.0250180930785476 0.0285268362593953 -0.00699008336569484 -0.0171953203487798 -0.0148023104931132 -0.0896036171356325 0.0445929193986017 -0.444037958305805 -0.209795357572691 -0.0181883825664697 0.0053735195761609 0.0636353788929827 -0.105363339530765 -0.00895677420725971 0.011238512234181 -0.00725634182350637 -0.0143406645076628 0.0138872005771342 0.0413276515527379 0.0316773927484403 -0.0110292234668879 -0.0203541695882727 0.0744590523421401 0.224053914865149 -0.0988270532525967 -0.145517222448118 -0.418998440981708 0.145689294791256 0.00346170713961179 0.16856985567228 -0.352019401016427 -0.144577074795172 0.0300219461530021 -0.0556928328231453 -0.0279563514399456 0.0058163442401633 0.0433654815941084 -0.0190092636197942 -0.0596246727016362 0.105713926076612 -0.0243079308434136 0.0426981165087396 -0.0742599791080812
  32 1354.34903420556 ""  22.928222051318 0 0 0.0360694995877736 0.021240637333759 -0.0157267920005441 0.00123585891904041 0.0160141447749504 0.0165160366283406 -0.0911557601260161 0.0292899446459774 0.0226400651632324 -0.434040406986242 -0.270615870656984 0.0554040363239492 -0.0810927601575893 -0.117857226944451 -0.00307159537804839 -0.00217330932915285 0.0457279272107489 0.0200792936258779 -0.0247486911280634 -0.0159571102091581 0.0114496333818377 0.054909190504622 0.0002079310451157 -0.00647127970323456 -0.246755578593326 -0.0785818886211667 -0.00415746600984656 0.00446074197526441 -0.102854361513924 -0.0288856219947351 -0.0349872130985015 -0.119210332312336 0.0652008689220526 -0.00599580820710099 0.00660722734438453 0.00173964726134655 0.0290833861911672 -0.0343280219652853 -0.0251021285360048 -0.0249055493279274 0.0160936038568296 0.0117504191118203 -0.119090222229585 -0.321767194915173 0.0786026763138883 0.127720726019032 0.344737585761517 -0.10813589905651 0.00100559578019047 0.153489427841063 -0.331851113882201 0.100168351503653 -0.0609196329801173 0.037343514210555 0.0353730496152858 -0.0171848159899498 -0.0124540090962155 4.01410442968001e-06 0.0223179604032849 -0.0707898659692109 0.0180071327884824 -0.0549371461420988 0.069700717841966
  33 1374.47402006274 ""  27.5874678453259 0 0 0.0234444255683384 0.0290125589458788 -0.0532683311276822 0.0154746762581409 0.0142516611205779 0.0236973599569314 -0.160249923933595 0.053606453815897 0.0109327906134051 -0.215973556802772 -0.190954411413714 0.0563046470774179 -0.165881076156072 -0.252466048016339 -0.0058003933646446 -0.0262941749637664 -0.0261219363118603 -0.0246332094855459 -0.00401356336637601 0.0128257605211885 0.0121358385297747 0.0173028318380897 -0.0650739555705494 0.0614644685754243 0.0985415214900865 -0.0030913063927892 0.0276402440070816 0.249367064739671 0.173170118636121 0.000878434434501628 -0.100389390000928 0.409253145796135 -0.453805782798836 -0.00253163566054403 -0.0296993470257643 0.00577451268610359 -0.0188325082821488 0.0130517375518249 -0.00571018729957449 0.011495026069292 -0.0056024334775552 0.0126201616017029 0.0911185017306099 0.227147662302842 -0.0747879642029582 -0.00888326595634528 0.0279599449154625 -0.0286052903126897 0.00169392687522749 -0.0183190886198272 0.052322825252357 0.0391892921309781 0.0436947141746687 0.0106812944982708 -0.0207131298376282 0.0415175885432128 -0.0594184163394325 0.0200297881589224 0.00212202152260244 -0.0172246274893162 -0.0268963953073053 0.0360140054335293 -0.031786117175357
  34 1388.60881807435 ""  4.10253923313594 0 0 -0.00507450511737372 0.00141333983929688 -0.0131272906741104 0.00417605981122799 0.000201280354347926 0.000648232102522855 -0.049673195430641 -0.00740304894458651 -0.000197359422412717 0.075628932656352 0.0280557686268992 0.0016057799815059 -0.0171415018674369 -0.027366918644701 -0.00154105115114176 -0.00518314073318076 0.00539631057540706 -0.0139493154477289 0.00107146095398824 0.0080551840206172 0.00194285331200681 -3.35992872306032e-05 -0.0273170632966847 0.0365915479945983 -0.0711982197515447 -0.0476274734837081 0.00703441622319132 0.0557617296111935 0.0577416060433987 -0.0066214416100215 -0.0672581117980159 0.198586071498607 -0.213634489368195 0.0265856919948155 0.0995080491792326 -0.0287172978167944 0.028275699525891 -0.00626109449308334 0.0105131881200186 -0.0255291515206087 9.11932667076022e-05 -0.0476219361139855 -0.216696325385129 -0.547024512911487 0.213769790182915 -0.0858408574887907 -0.365461998824173 0.160338712456072 0.00114195466617077 -0.0325441685611577 0.0692811979739993 -0.0566797584916291 -0.0616179469042964 -0.0103313870708195 0.0163443563653364 -0.107786504617649 0.182940620652431 -0.0582863970664919 0.0189239551872734 0.126438039430158 0.107699004439077 -0.0922499346990486 0.0793862451908497
  35 1401.59848438513 ""  2.93989548449877 0 0 0.027077984672043 0.0266019261059679 -0.0117617212401754 0.00619419973697326 0.00978251629615942 0.0195893512343322 0.0186065997067373 0.0845005166769563 0.00267957978399123 -0.34322934559955 -0.204239595954957 0.0355196717270157 -0.120356716315176 -0.175989007710671 0.000928940571523708 -0.0629198038340759 -0.0560433156290546 0.0132945684402742 0.00667976799562841 -0.00399579869061962 -0.00925463736336077 0.00188692617216215 0.0152178318258991 -0.0548440064493559 0.418144881149036 0.290737561310967 -0.0578603828378813 0.115700245998485 0.151795269161415 0.0507220357581346 0.140978011695547 -0.280200444131907 0.296575445889392 0.0202977807396568 0.0251628214939458 -0.0180418023178718 -0.0128759322213456 0.0213396947975163 0.014602336318517 -0.00231521894932837 -0.0108769763067624 -0.0122753422685544 -0.0185107245261676 -0.0240103609869899 0.0788365367077734 -0.0711684332568192 -0.267878828782232 0.0931567565707736 -0.00057950280312862 -0.0346347344328912 0.055746598321215 0.010736356648053 0.0542676418623287 0.00614804696288762 -0.0124285906723442 -0.0181785349649491 0.0311738498238875 -0.00278769514368886 0.0236445729625103 0.0396238993036375 0.0296582263644727 0.0111036966186398 -0.00441247608212691
  36 1416.71424159842 ""  21.9046480148258 0 0 -0.000528210570082126 0.00395532375354969 -0.00535982096376328 0.00405693346469946 0.000966921891716292 0.00545821090839784 0.0257828083364167 0.0399268656078954 -0.00457987985612652 -0.0237073838760563 -0.0158389552423532 0.00269763600223804 -0.0402043080663497 -0.059041861730998 0.00130310878281818 0.00287605848360362 0.00110183344754859 0.00113467331371112 0.00428815782888341 0.00113590583957922 -0.00194705135606442 -0.0123193728311956 -0.00137070088998148 -0.00610826023280733 0.000379421004982793 -0.00718317039019266 0.0074656457832127 0.0152223190574001 -0.00742351050994468 -0.0047804096043658 0.0443516894471054 -0.00883307735600276 0.0276238728136577 -0.00704243311514683 -0.0358347385196372 0.0196905354211801 -0.00804400507321701 0.000147750401345903 -0.00558068201324432 0.0166163032585717 0.0880949733394688 -0.0821539219296527 0.0730968503858578 0.157602755816467 -0.0684500349478891 0.0243043535906354 0.135728826956901 -0.0521335339767508 -0.000184666491149701 -0.0216609744101424 0.0479880673698359 0.0129210624739272 0.0169726856572527 -0.00315987617788648 0.0806292026906618 -0.154665512184916 0.465752382508384 -0.213901337458018 -0.320569656095267 0.282182490036141 -0.0146316345078882 -0.456588380797265 0.186684791408133
  37 1430.35599783251 ""  89.7922834321765 0 0 -0.0447123150862638 0.0112323565207326 -0.0419019148024069 0.0363472230493612 0.0047981192800085 0.0394457476151977 0.289792116317278 0.344423046517692 -0.0617724122728181 0.033918368274048 -0.00658021150744216 0.0100230844334831 -0.30836951565065 -0.451500672149537 0.0120280926524992 0.0508004882905985 0.0343669246723396 0.00165441364681748 0.0234692102794148 0.0109088254892195 -0.00929774084497481 -0.0721221065305472 -0.0173875832799629 -0.0264640591200321 -0.181077733628919 -0.09643138080877 -0.00296176461187721 -0.213023568533702 -0.133372725436346 -0.0185900241147434 0.215895147289717 0.0254109068700565 0.0607412008929168 -0.00394127259708323 0.00494495574215412 0.00343106285496227 0.00667665307983457 -0.0119494784845363 0.00253180547251027 -0.00366601950485182 -0.00826481733497125 0.0107295171946736 -0.0152479928347916 -0.0449421142569072 -0.00686583295469872 0.00899913664673627 0.0341548448379727 -0.00647502864826729 -0.000255609634120918 -0.126273493252699 0.261686687138289 -0.0258917883902809 -0.0229891210491366 -0.0107097207555726 0.00673647413601768 0.00953025824647225 -0.0560839915874699 0.0226674973688262 0.0268782945993375 -0.0447024863700505 0.000592962557209755 0.0620591644905922 -0.0242508225155891
  38 1459.97260812732 ""  10.3024690366581 0 0 -0.0987035915553213 -0.0293330278573918 -0.0209446372284332 0.0189073699663933 -0.00149463828770887 0.018031377295705 0.323281486548607 0.221240525568265 -0.0898804568341126 0.299883514999278 0.116126612736888 0.0234575558803703 -0.137467255264326 -0.209609734829908 0.00570425827387655 -0.0390276807338989 -0.0243607134990961 -0.00093669767635939 -0.0285240115941125 -0.0163595008113995 0.0166296157910384 0.118289589913117 0.0430922230695412 0.0109037312441662 0.131187100598569 0.0789594941228474 -0.00358025318585516 0.0963835676333679 0.0712860940787478 0.0120063041333374 -0.306498136635877 -0.0941566027905359 -0.0587713748548235 -0.00301888981137175 -0.00208891194686688 0.000219748286195547 0.00416101394376426 0.00585791598063791 8.08068127169096e-05 0.00247220332186666 0.00142243093800837 -0.00268043653056919 -0.00546676783542194 0.0071833892332149 0.0180946915103382 0.0291655629145908 0.0226991351658186 0.00574211576427192 -0.00170764185535689 0.158175298108313 -0.32408011908033 -0.0617859677348183 -0.0294386780074946 -0.0171533978211302 -0.0249436526921291 0.0117747189261353 0.0198019106800298 0.00178376417597431 0.0122744926562714 0.00954112571200821 -0.0110089950068929 -0.0303824002251485 0.00790720791564396
  39 1493.17901225191 ""  7.52122666757523 0 0 0.00677510972933939 0.00496207990566777 0.0014166839923775 -0.00122248574917964 0.000677784533460525 -0.000997133227873337 -0.0136170676127149 -0.0317100343997472 -0.00150454983173515 -0.0249566130062683 -0.0247750451557571 0.0141640298256058 0.00925626482031146 0.0135216320033455 -0.000782047377391678 0.00860986997907517 -0.0184567893733774 -0.0177823738690737 0.00152498901695101 0.00142271515832768 3.77155549542366e-05 -0.0125424191220985 -0.00515305294881868 0.00112869275303149 0.054647674697994 0.0178866110585715 -0.0340285151217813 -0.0769098010095104 0.0565395500921844 0.018574692941053 0.049935755475378 0.0389518542594785 -0.0173137565213204 -0.0214155865753869 -0.00504046235410205 -0.0215608648188908 0.0307644764058174 0.0132042378154029 0.00710777931502202 0.0322882770272034 0.000803252528540193 0.00800330142544837 -0.0941784009586654 0.0814040062590593 0.35149677377758 0.37794554558555 0.0732128790211566 0.161459677145359 0.00126497899357807 -0.0105420673662217 0.0114699494331683 -0.340667684893899 -0.163063793109366 -0.106423760150699 -0.257782234434338 0.102914804732934 0.257738310003489 0.121804634461819 0.0851045986613104 -0.27372508731306 -0.402301554018212 -0.183758311780696 -0.121805138423402
  40 1494.12335044971 ""  2.61933063583513 0 0 0.00419011715779292 -0.0152786810564367 0.00218695802096805 0.000653525889500875 -0.00206052765933105 0.000608387994731924 -0.0379273685200616 0.12055570078871 0.0512573950637574 -0.0190119734619558 0.0811799908923515 -0.10263381904839 -0.00373999406670452 -0.00631660803156642 0.00115911669879524 -0.0241793814384042 0.047272432170754 0.000429083911771297 0.000286552130499148 -0.00138160483927949 -0.000311815898177726 0.00380664513011662 0.00452986974276589 -0.00243614260971297 0.103785234796432 -0.193846219211716 0.315198071218658 0.236316392892878 -0.314965549220816 -0.158849777415498 -0.0401728345491386 -0.0360712319508722 0.0192958735352552 -0.0103819158238174 0.00366120697010082 -0.0445369603528611 -0.0301721454361077 -0.00976171911245419 -0.0111426181812943 -0.0103621459971658 0.0131620729993452 0.0108811459103902 -0.0567545258267433 0.189861088918042 0.334030633805349 0.290425474681635 -0.147595284161654 0.206983351672053 -0.00184617560630409 -0.000324786740469764 0.0157971181974784 0.209389277117193 0.10336523708634 0.0643702323176078 0.236240021713112 -0.150335389558994 -0.0233070827436283 -0.0631472887610925 -0.245877704994764 -0.102571455484127 -0.00957393950004256 0.155440232433795 -0.0720250458923631
  41 1504.01800729083 ""  3.8918000576368 0 0 -0.0305768639191022 0.0512124206063459 -0.014514361051435 0.00113945366089452 0.00690349822015334 4.85292972968244e-05 0.184386571003504 -0.420317846373988 -0.208319815305785 0.151440670418882 -0.271096458178499 0.389165403151621 -0.0115122065008194 -0.0101051418498412 -0.00185698929617919 0.0165049190896432 -0.0200007988192581 0.00589325988239831 0.000882985759134503 -0.000462238091656225 0.000895771038203727 -0.00212945846938963 -0.00131290697057709 0.00186281970363028 -0.1151004113357 0.0918046026043308 -0.18211023668828 -0.10008084294629 0.184115071472359 0.0892054969373595 0.0379968807840806 0.0224917489601566 -0.00201833740055199 -0.0152544979084484 0.00396347506287415 -0.00956957684834206 0.00127067233685159 -0.00578813623488395 -0.00309372584971335 -0.0153773637294297 0.0179571665260363 0.012295499092341 -0.0315521045003151 0.0647233627872548 0.116784844596738 0.141953096683205 -0.0150244481168987 0.088871525419774 0.00279928492663355 -0.00137046923186435 -0.00967226153143371 -0.000793151450850282 -0.0119157799287267 0.000479722418302333 0.299628906212551 -0.176803212081301 -0.062121976159169 -0.0887561470910037 -0.290176486526015 -0.0817285847668562 0.0374723683575776 0.194865776887255 -0.0606676019275763
  42 1507.52362195616 ""  2.34916340112815 0 0 0.0157452249618512 -0.0131770777721559 0.00662299524368575 -0.00166298729838068 -0.00182492193897657 -0.000838194077195082 -0.0719291238477083 0.116129637452422 0.0693294135296666 -0.0754219212059129 0.0697011827105516 -0.120191271966315 0.0133866442747287 0.0162580236104363 -0.000314395683219456 0.000881397741025121 -0.0204780484154108 -0.0244473388141523 -0.000327362277130282 0.000824169411506848 0.000641486597839988 -0.0071541328274874 -0.00390065811453761 0.000616579558235376 0.121921237103708 0.0230089170537933 -0.00242700013021734 -0.0628898206681118 0.0429943934995694 0.00602389420812031 0.0300329809561093 0.0271899422458003 -0.0184527294866876 -0.0482264537107066 -0.0204358238733697 0.00520179061841709 0.0489884127630272 0.024271289395752 0.0118274951497796 -0.0293941507425847 -0.00206611443071 -0.014902782851637 -0.0494958452544598 0.0747520136434103 0.100553670379845 0.244529558666819 0.170152265053159 0.0669472962791524 0.000975854752585641 -0.00331806168389366 -0.00441259830394182 -0.461858689971999 -0.231543777450287 -0.133071439641922 0.173151428131141 -0.0448694320098528 -0.265296117509149 -0.105961298905262 -0.000704878372306477 0.312979369524278 0.405913047474898 0.13399566098694 0.147516389551671
  43 1509.23893179476 ""  0.92893165728312 0 0 -0.0211776094763061 0.041072668534214 -0.0113376541600993 0.00119244474205847 0.00549956134211798 0.000380342820516025 0.146611768555188 -0.327695006260776 -0.163420551060491 0.112022051099966 -0.215496183776101 0.304370854141829 -0.0129274031851788 -0.0117073855812535 -0.000659469627717975 -0.0194507658929634 0.0347572049098861 -0.0114178832588869 0.00393887284289869 -0.000833098401260683 0.000306127919125924 -0.0111872980523733 0.00106767181905952 -0.00877900067150845 0.150393131971072 -0.166148149428092 0.288217273042229 0.145466146849829 -0.294323081506161 -0.144279365611747 0.0344527006131694 -0.0159855348902958 0.028947342510871 -0.00289865325782579 -0.015362751386614 -0.0103228090903921 -0.0019813840749021 0.00611085143813562 0.00191215963536168 0.00245204638897159 -0.0217535984067858 -0.0217968333311106 -0.000566921834916986 0.046678812910946 0.0448986798644368 0.0474249769917405 0.0179525232581738 -0.000875473615942132 0.00194865843657145 -0.0167355461272968 0.0335214177876074 -0.0160524229638465 0.00498714908403734 -0.00618324534346287 -0.252132580737989 0.175788736904505 -0.0623734181061259 0.0468362305779532 0.327862327610982 0.253144861048766 0.164893992266374 -0.157813005105753 0.1451475128349
  44 1519.64414482405 ""  14.6693830819446 0 0 0.000105619169167769 -0.0104522158913582 0.00162701677788234 0.000261845249768534 -0.00130938204771843 -3.64346188498502e-05 -0.0219872681814606 0.0704694687947217 0.0305058512380514 -0.00292326898509401 0.0530012691908888 -0.0607471552634091 0.000408311188315385 -0.00062160993438161 0.000368511487424554 0.0315685434500722 -0.0109888436314764 0.0283269689402035 -0.00183475646995754 0.000593642067780185 -0.000581730651078422 0.00629561750955909 -0.000401258658569793 0.00557223116054963 -0.261405251656099 0.112817309787315 -0.266017429495016 -0.137487019352136 0.207727239388004 0.128184832465705 -0.0233866407403189 0.00579356808394471 -0.0101817463539246 -0.0030466044929338 -0.0202492111239848 -0.0557964838792422 -0.0399723787521505 -0.0248676166839025 -0.0111796970062524 -0.00185851014119756 -0.0127713152517523 -0.0181365555921609 -0.0313171137973996 0.21679085141266 0.304500829973927 0.263716641527399 -0.0926382510648964 0.126786902086144 -0.00226538256166832 0.0159888565486053 -0.026807721869806 0.366255083113764 0.187658647665923 0.0979236790409412 -0.160055048472284 0.123367800580942 -0.0842561365339448 0.0141023659354919 0.231645242268558 0.239735978977563 0.183002758417218 -0.121879211976477 0.142452418714797
  45 2952.55256635139 ""  23.4969924662257 0 0 0.00758862451605697 -0.0121542463858966 -0.0136969291851043 -0.000268696206743399 -0.00102811385368804 0.000111066805866178 -0.00244289529037636 -0.00330380808402603 -0.00451859080251147 -0.0806713122654361 0.175103908527169 0.169637928312779 -0.000554945761154415 0.00078536756293468 0.000826228608607701 -0.00193957926418337 0.00334768078390884 -0.0169524994220493 0.000319125848364312 -0.00141984044715171 0.00208086605717622 -0.0247806038912601 0.0503838665664174 0.0478750132288781 -0.0166620933677519 0.0239805220681031 0.0198446815076635 0.0347387856660131 -0.0602430442817633 0.185108535236621 0.281801593606499 -0.596094623206726 -0.614593132370459 0.000138993355377998 1.96951360941676e-05 -8.29175198337525e-05 -0.000214950932292821 0.000242721381586665 -0.00013640581848227 0.000457461981605294 -0.000341681779095628 0.000152271049490534 0.000909080574544535 9.65087824935789e-05 0.000577886294647536 -0.000504471451249219 -0.000668085681170253 0.000104166787670714 0.00785444404912502 0.000253348786059638 0.00689187844277491 0.00389845608258109 0.00069435645173352 -0.000863321971927474 0.00177278755768369 0.00152066233866525 0.000987616881873388 -0.00766079999557542 0.00237192137806888 -0.00220969706881014 0.000401918802232836 -0.000238639287061145 -0.000614340506791139
  46 2976.60723803219 ""  49.1926235843869 0 0 0.0019326348531669 -0.0025687790707882 0.00329617706463735 0.000121272431335841 1.06298650567613e-05 4.50263552084284e-05 -0.0161395906662327 0.016765947070164 -0.0585697263935406 -0.0067172397160041 0.015349091472534 0.0164963343094199 -0.000731130336674981 -0.00139191068924975 0.00151902530441347 -0.0176177249455408 0.0383433135336388 -0.0543275040425637 -0.000344147358578275 0.000173908486913253 -1.92410469588813e-05 0.00478331688897221 -0.0111673471426823 -0.0117201944346756 0.104148255483019 -0.171382242365817 -0.188255174481686 0.135532857126613 -0.28827691744638 0.842109230217921 -0.0586137555259558 0.128366296476111 0.130603264586506 9.26258522945267e-05 1.13884171528806e-05 -0.00202843109615789 -0.00187448287992189 0.00082798464454876 9.20465035164441e-06 0.00167264878560797 -0.00211039883961532 0.00168466763815877 0.0133383557681539 -0.0054501700043264 0.00346901288861455 -0.0126794173030006 0.0109616577255675 0.0226630827826257 0.0033044217933816 -0.00267332370422725 0.00283257580465731 -0.00285432196676164 -0.00691841299947115 -0.00196701317851773 0.0139481542333481 0.0161378634365238 0.00791990249901025 -0.0431468956873441 0.0142469715258186 -0.0115914107222222 0.00897893853359616 -0.00816892305096014 -0.0165014800516901
  47 2981.21870347972 ""  75.2603555474818 0 0 0.0306533604067946 -0.0527090862406486 -0.0334601063588897 -0.00140282294027573 -0.001697160604782 0.000448587259112365 -0.0518709302316596 0.0468183647556303 -0.203894642548362 -0.289844274682691 0.609056297766642 0.599546734662491 0.00112394565953579 -0.0045116821565209 0.00598824681901757 -0.000634148118448877 0.000562120668274533 0.0116416540806713 -0.000177660381169991 0.00057575510801994 -0.000241365971986937 0.00587891285875375 -0.0132295559733468 -0.0138122450466303 0.0287365471253075 -0.0416880988276548 -0.0407932467992747 -0.0175254205248398 0.0338745356565014 -0.0968673140634887 -0.0720649421991512 0.150486951824375 0.15564069302674 6.33951303531993e-05 1.04419225563277e-05 0.000281921590887157 0.000236143754597632 0.000158681750128242 7.80183513146107e-05 -0.000278790497148699 0.000319718480263109 -0.000183373619731555 -0.00247296970640171 0.000826543169587215 -0.000802106152344087 0.00174301135030678 -0.00159074592939009 -0.00317019179298414 -0.00159322486984074 -0.00041082188669963 -0.000916622383687611 -0.00272479688178042 0.000664399382166325 0.00165545221677489 -0.00190402553648185 -0.00219390324131796 -0.00107446063768352 0.00629004295702142 -0.00208833141540307 0.00170493336233027 -0.000958759744540961 0.000845108786184498 0.00168497293304259
  48 3025.9289255842 ""  18.4028207067623 0 0 -8.54114786352252e-05 0.000249939417936668 0.000700587484212378 4.73126971415896e-05 2.08282497595262e-05 -5.94157683977667e-06 -0.00153086490558032 0.00141249819060386 -0.00472642208365011 0.00212016455231997 -0.00410174034253472 -0.00392224086639473 -0.000215551330868774 -0.000130547414234555 0.000115779053605433 -0.0019729025092058 0.00312930259591252 -0.0014941180542884 -9.30355791188974e-05 -3.20215552114863e-05 -1.97870715004732e-05 6.71510416390023e-05 -5.563984696741e-05 -7.0920358911178e-05 0.0144571838715154 -0.0240750555280078 -0.0241581928671419 0.00680152521446479 -0.0146612192940986 0.0417890658845601 -0.000265128007917594 0.000289253807338268 0.000437143694658918 -0.0021310700802421 0.00359379352849619 0.0121026614874723 0.000197170929751877 0.000262701897778083 -0.000325541248460265 0.0116696160741543 0.0222667837620202 -0.0422721129882872 -0.0441600672196248 0.0148515707507983 -0.0121534721328473 0.0693622729384104 -0.0670443786259926 -0.129762405387211 0.00195994522722271 -0.000255197487238638 0.00162183568308567 -0.0016265904514793 0.00370992946740542 0.00433134979789528 -0.274737351720213 -0.403304243563547 -0.145615380335263 0.424684008621431 -0.141455712088678 0.103304595183996 -0.288728850398775 0.283801390726657 0.543185220471981
  49 3029.58923110769 ""  31.6517687248245 0 0 -8.52005399228955e-05 2.8885807347489e-05 -0.000541313393062779 -4.99602586270653e-05 -2.47323651206791e-05 -1.41947007798307e-06 0.00190418892533516 -0.00168834167095745 0.00597560329292029 -0.000356237686560914 0.000843989929652175 0.000692242475337653 0.000247600338507177 0.000122527700315058 -4.80535490031763e-05 -4.58188007806834e-06 0.00105510829223584 0.00427162840840461 5.58712991418591e-05 -3.83221774410338e-05 7.7875825737635e-05 -0.000307881225326777 0.000614364957879541 0.000602585694039833 0.0102956098718622 -0.0228719821323907 -0.021758869453579 -0.0054131857863826 0.0101248115871649 -0.0282851725254215 0.00277603129817387 -0.0050141523214501 -0.0056706133126847 -0.0193177437070408 -0.0125413267044282 -0.060531897991686 -0.00101063349833013 -0.000870867189134683 0.000554191835423312 0.00626394119554247 0.013372675358787 0.00124298744035054 0.554980203379185 -0.154939687980681 0.143087121294972 -0.322635977560978 0.314005757202843 0.580310270291212 -0.00178179814079024 0.00055366763403627 -0.00245972586225855 0.00509121851688564 -0.00431825795004519 -0.00963169254817498 -0.111012267809047 -0.15732838236012 -0.0606976737671434 0.0523005511420938 -0.0133725239894393 0.0148013104102223 -0.0122833500858857 0.0168626331167929 0.029123494301339
  50 3048.27901961166 ""  25.2119215729466 0 0 -0.0049146071287163 0.00504293035733355 -0.00910060610049697 0.000297902488046646 7.3388708084249e-05 5.40281101082016e-05 0.041605108272877 -0.0370670596596266 0.132816173977571 0.0136663159039723 -0.0241525577482406 -0.0258428900033509 -0.00169672751754008 0.000511469717464646 -0.00223292451315897 -0.0259179425330924 0.0433951787988072 0.0644199077458719 0.000104466427232817 -0.000324254282919607 -0.000292034765286893 -0.00236277471701837 0.00592638441714494 0.00684604066804917 0.342219002544208 -0.60113938521259 -0.574561988863362 -0.036857061059739 0.0838088022842067 -0.201025112480347 0.0282198440071729 -0.0658755828700453 -0.0661096369175638 0.0109727605271696 -0.00397993131586338 -0.000871918806268473 0.000403595494548101 -0.000719432829699161 -0.000860167518178178 -0.004028040944857 0.000517524260862411 0.0012872325127976 -0.110072729203414 0.028478075322514 -0.0328953381394461 -0.0214238358230917 0.0165018799619861 0.0365677884951997 -0.00030726269604413 0.00216085268623007 0.00133026390456981 -0.00311159632109834 0.0125575516937438 0.0166384224680838 0.00943373864473276 0.01541960835788 0.00567316697900893 0.0243023635075217 -0.00875559503654078 0.00803500037006558 0.0145907100704285 -0.0145530129016536 -0.027801268348313
  51 3057.28460824843 ""  12.1928303382146 0 0 -0.000955523963631643 0.000807940971476974 -0.00276032495510591 4.01524335312292e-05 6.26716604929196e-06 3.28607643891991e-05 0.0107478374817961 -0.00943260177042714 0.0335086180950723 0.000228145225434775 -0.000281680254911659 -0.000791520319983204 -0.00030252984468531 8.05966618776206e-05 -0.000532138360626891 -0.00270832091075324 0.00545833425867037 0.00887679571970196 1.98957628012212e-06 -6.7135621888301e-05 -2.42679067189425e-05 -0.000161066336456658 0.000607374336953061 0.000568726883848623 0.0469520103747034 -0.0772213919244952 -0.0731430702734185 -0.00584089904047143 0.0137872460292887 -0.0344147924667963 0.00235983109783542 -0.0071529052648715 -0.0064731334036151 -0.0709627197114308 0.0326566715354578 0.0191095656392513 0.000474694183561837 -0.000656550970578204 -0.000933577687033884 0.0264469377114505 -0.0208751575411444 -0.00846125577016087 0.634204987276752 -0.173510762944556 0.182569857173123 0.212129793341895 -0.216525014946642 -0.414219928749404 0.000114990955303894 0.000729550231924166 0.000183288883109489 -0.0124952699171304 0.0079437066430544 0.0157648740071966 0.0589973047299684 0.0706856077752397 0.0223476132357572 -0.297654080107264 0.096606334050541 -0.0812792885744711 -0.0811221605565678 0.0822558548269664 0.162927596741358
  52 3070.45820890535 ""  41.5989780160446 0 0 -0.0181679383906455 0.00854808070949652 -0.080823710190593 0.00100686349939412 0.000492731360949651 0.00137267709841016 0.276693968787624 -0.237913982386865 0.843430833215907 -0.0723776548294815 0.134628989432102 0.119069727533063 -0.00985973590576947 -0.00276709321484206 -0.0137185875855293 0.0026183347853491 -0.00401165757782235 -0.0115881660762724 0.000405465418115797 6.22273273512024e-05 0.000546677959452918 0.00269048667229289 -0.00465882381419162 -0.00608570810286476 -0.0419302445355103 0.0762205933231033 0.0708588783380435 0.0106502640139098 -0.0267481524404705 0.0684370994471168 -0.0261471764336176 0.0506947921738916 0.0523313234167005 0.00136071692323133 -0.000581036000929158 -0.000174420721750287 -0.000232361565278286 3.40150121169283e-05 0.000315216783325079 0.0001325161846885 0.000799088033357104 9.43609307819645e-05 -0.0129847704431457 0.00369254905233682 -0.00348370260504698 -0.00304181657299381 0.00398233767464762 0.0070680407891834 -0.00357372210498761 -0.000306714386205999 -0.000351094720728964 0.000336221339549225 -0.00229307555355811 -0.00331385580544693 -0.00581932054358458 -0.0086410942260486 -0.00269445840261175 0.00446085468814639 -0.00126443931632739 0.000941001271637715 -0.000261407757209683 0.00029617202974363 0.000330626238167926
  53 3085.11146893915 ""  42.451307048739 0 0 4.14383510385081e-05 -0.000108230270562629 -0.000290725596942205 -2.4248961103109e-05 -7.23709975254352e-06 7.58655645736976e-06 0.000664294552929579 -0.000545423335090683 0.00187148459854299 -0.000909305317244031 0.00169144192033 0.0016519246875337 0.000151045000382515 3.12019028364347e-05 -4.9127079125936e-05 0.000829054871817739 -0.00103448850314754 -0.000451148228444998 2.91253682638742e-05 -2.27672217150772e-06 4.46279368101134e-05 1.67390597655197e-05 -6.83134360164232e-05 -3.27279984679364e-05 -0.00801508800758083 0.0112435691497056 0.0111824327533123 -1.28727214026272e-05 0.00206950361911307 -0.00573303765312408 -0.000309694910986902 0.00134535992984703 0.000986504859448934 0.0145790665559999 -0.0108613758364047 -0.0148232378025338 -0.000300436292068186 0.000447853134719745 0.000783955024430385 -0.0111033130397309 -0.0649127770716765 -0.0531450516675264 -0.0764557336184795 0.0211368292603352 -0.0232935823772631 -0.101599530311279 0.0981106693567577 0.191686862956431 -0.000984238523536445 0.000195071704310175 -0.00109855156236293 0.00559356566591438 4.37903195251558e-05 -0.00691175092056986 0.390890438754012 0.561407182506284 0.183912409940155 -0.00249331857308525 -0.0148232947434155 -0.0134673432988056 -0.25437191149476 0.228671871788528 0.466050375406957
  54 3096.22737562615 ""  47.7378451738899 0 0 0.000123042911140501 -0.000169735681737239 0.0003834804994598 4.48198159397184e-06 2.03923428615788e-05 -8.38898208383645e-06 -0.00159952112256784 0.00129979110287917 -0.00478007109287667 -0.000116331056538664 0.000272588564921758 0.000357706954924252 -4.5556751972174e-05 -2.27714797143849e-05 -2.28274283443822e-06 0.000445296538629701 -0.00105470153957298 0.0014156642964545 7.82164892624186e-05 8.88362143527209e-05 -5.55751897131518e-05 -0.000120265311275897 -9.03903127602895e-05 2.18014040982392e-05 -0.00440121957126329 0.00510801415479503 0.00630198087472976 -0.00344611112381106 0.00796893516990251 -0.0231782126024348 -5.16528775071807e-06 0.000953100391483337 0.000535503802008333 0.0280093574841126 -0.0118088405914686 -0.00528708694666948 -0.000305674157515863 0.000125177060600767 0.000356857822312707 0.0820808473215487 -0.00836887053716929 0.00341712652367112 -0.25483449479344 0.0728024966297734 -0.0747359681264257 -0.0713538778079997 0.0694414132674511 0.138216142764564 -0.000995553509046917 -0.000455323014976192 -0.00019225422532878 0.0049586320189492 -0.000693449730721896 -0.0044286210877469 -0.164890274009454 -0.271607392937719 -0.0913009144565339 -0.708018984379109 0.246303190249043 -0.193170169305616 -0.108477234009017 0.121064593091 0.243017613444436
  55 3489.51440963473 ""  0.0799866307177993 0 0 3.29080112857643e-05 -0.000103291320556129 -5.34000981971654e-06 -2.53325149753871e-05 -1.01686503878924e-06 -1.59481560396158e-05 -6.99339918222816e-05 5.1169701568735e-05 -0.000175540492860603 0.000462048584389412 0.000225958436778711 7.0458058354118e-05 5.35040887237885e-05 -6.46932236957101e-05 0.000224403707683344 -0.000167316313257944 0.000581095286954558 0.00300941784703824 -0.000425148474049254 -0.000115318744056233 -6.925430668314e-05 -0.000247424725847925 6.84894795816916e-05 -5.66271255983599e-05 0.00809959663357369 -0.0127496308649187 -0.0130360948604133 0.00040029786193968 0.00144869915550343 -0.00887274097182935 -0.00071443972990982 -0.00133989823415367 -0.000164044597374326 -0.00175419482291138 5.45703188697151e-05 0.002746164907108 -0.0321174300743498 0.0366939367175751 0.0479949018592445 -1.04145205766689e-06 -6.87732084093129e-05 -0.000315072197822262 0.00820959988553745 0.000674720082423502 0.00187433152827696 0.0106832875294638 -0.00975267942030547 -0.0166321547725325 0.00626720841751666 0.0018417643885078 0.00240779852156262 0.446051581428338 -0.49461815848405 -0.694433296874563 -0.000824746765205524 -0.00221655475583531 -0.000243371093336813 0.000395698667059117 -4.68187706906842e-05 0.000136222277654243 -0.000167701121038862 0.00221853190644133 -0.000703118185677445
  56 3678.39906185339 ""  134.147065304019 0 0 0.000133373648932416 -0.000208553243812343 -0.000176065374795605 -0.000100436405736834 0.000252810564074366 -0.000401950830546202 0.00145425317325311 -0.000727935720708102 0.00343166280055294 -2.18429553854747e-05 1.46198724287216e-05 -0.000243171626536868 0.00246094158324183 -0.00392700272245404 0.00765797615914506 0.000598352849756656 -0.00040136198283855 0.000552345115260315 -0.0567020736757399 -0.0152790351719595 -0.0108848592045717 -0.00187395133645139 9.57478771796968e-05 -0.00169034942763594 -0.00114464512998412 0.00146116013005257 0.000120972103382452 -0.00488716824841413 0.000837946170401041 -0.00326433490407204 -0.00214547829058311 0.00229841328795033 0.00817995331218296 -0.00024673297932566 -0.000333035742524143 -0.000510968845870101 0.000453729350645662 0.000129869690282107 -0.00050387493375283 0.000141812039519934 6.19769862527496e-05 0.000104671840500764 0.00017810890668168 -0.000203890389525832 0.000228589737929907 -0.000589275759242751 0.00120253424421348 0.00192712453904179 0.918540930472162 0.239393113072375 0.185008246081353 -0.00300696351496198 0.00406681021673011 0.00460225084454766 0.000267033725691051 0.00133327745488475 -0.000424623663024676 -0.00119568372795801 0.000588344219237636 -0.000443407429968105 0.00013212211748943 -0.000315203239408516 -0.000166245716938398
  57 3781.81974267396 ""  37.5255600932974 0 0 -0.00102787735527117 0.000630972596517283 -0.00219509997013446 -0.0250698865011256 0.0224949361733439 -0.0496577665672802 0.00325427350238843 -0.00339477890272998 0.0141863627059179 -0.00106641524650199 -0.00419810737576971 -0.00139433682457119 0.409141473971696 -0.354281819390965 0.801108349186553 -3.71855642997258e-05 0.000145408459125507 -0.000154078394982346 0.000486341845779706 0.00014515031707657 6.26150381266485e-05 1.35090427159091e-05 -0.000357472387446453 0.000427154174752497 8.31112264287256e-05 -9.91169028591798e-05 3.26362037828233e-05 0.000278463441247152 0.000334408076691043 -6.84270339506553e-05 0.000612247961810868 -0.000125027858018035 -0.00123625573184613 -1.02192239652019e-05 2.01108883900199e-05 1.54061828416976e-05 -7.04339802042213e-05 -3.97277045381842e-05 -4.65432321717026e-05 2.74928247923877e-06 -1.93235183335156e-06 -2.32595447311073e-06 -0.00018911926225769 -6.41470514784427e-05 -3.39302794109143e-05 6.57215235346169e-05 -6.5599082015317e-05 -4.11595740869927e-05 -0.00829205874933716 -0.0021219009392382 -0.00219324521859561 -7.58967509224691e-05 4.25053496944819e-05 0.000145072111093034 -2.861757128671e-05 -5.13134262611249e-05 -3.472170532044e-06 -3.31795010270478e-05 3.84185266282555e-05 -1.64324898297164e-05 -3.06137028414112e-06 1.9544962611256e-05 2.04106705930274e-06
  :::
 } 
 m_exists[57] { 
  s_m_exists
  :::
  1 11111111111111111111111111111111111111111111111111111111111111111111 
  2 11111111111111111111111111111111111111111111111111111111111111111111 
  3 11111111111111111111111111111111111111111111111111111111111111111111 
  4 11111111111111111111111111111111111111111111111111111111111111111111 
  5 11111111111111111111111111111111111111111111111111111111111111111111 
  6 11111111111111111111111111111111111111111111111111111111111111111111 
  7 11111111111111111111111111111111111111111111111111111111111111111111 
  8 11111111111111111111111111111111111111111111111111111111111111111111 
  9 11111111111111111111111111111111111111111111111111111111111111111111 
  10 11111111111111111111111111111111111111111111111111111111111111111111 
  11 11111111111111111111111111111111111111111111111111111111111111111111 
  12 11111111111111111111111111111111111111111111111111111111111111111111 
  13 11111111111111111111111111111111111111111111111111111111111111111111 
  14 11111111111111111111111111111111111111111111111111111111111111111111 
  15 11111111111111111111111111111111111111111111111111111111111111111111 
  16 11111111111111111111111111111111111111111111111111111111111111111111 
  17 11111111111111111111111111111111111111111111111111111111111111111111 
  18 11111111111111111111111111111111111111111111111111111111111111111111 
  19 11111111111111111111111111111111111111111111111111111111111111111111 
  20 11111111111111111111111111111111111111111111111111111111111111111111 
  21 11111111111111111111111111111111111111111111111111111111111111111111 
  22 11111111111111111111111111111111111111111111111111111111111111111111 
  23 11111111111111111111111111111111111111111111111111111111111111111111 
  24 11111111111111111111111111111111111111111111111111111111111111111111 
  25 11111111111111111111111111111111111111111111111111111111111111111111 
  26 11111111111111111111111111111111111111111111111111111111111111111111 
  27 11111111111111111111111111111111111111111111111111111111111111111111 
  28 11111111111111111111111111111111111111111111111111111111111111111111 
  29 11111111111111111111111111111111111111111111111111111111111111111111 
  30 11111111111111111111111111111111111111111111111111111111111111111111 
  31 11111111111111111111111111111111111111111111111111111111111111111111 
  32 11111111111111111111111111111111111111111111111111111111111111111111 
  33 11111111111111111111111111111111111111111111111111111111111111111111 
  34 11111111111111111111111111111111111111111111111111111111111111111111 
  35 11111111111111111111111111111111111111111111111111111111111111111111 
  36 11111111111111111111111111111111111111111111111111111111111111111111 
  37 11111111111111111111111111111111111111111111111111111111111111111111 
  38 11111111111111111111111111111111111111111111111111111111111111111111 
  39 11111111111111111111111111111111111111111111111111111111111111111111 
  40 11111111111111111111111111111111111111111111111111111111111111111111 
  41 11111111111111111111111111111111111111111111111111111111111111111111 
  42 11111111111111111111111111111111111111111111111111111111111111111111 
  43 11111111111111111111111111111111111111111111111111111111111111111111 
  44 11111111111111111111111111111111111111111111111111111111111111111111 
  45 11111111111111111111111111111111111111111111111111111111111111111111 
  46 11111111111111111111111111111111111111111111111111111111111111111111 
  47 11111111111111111111111111111111111111111111111111111111111111111111 
  48 11111111111111111111111111111111111111111111111111111111111111111111 
  49 11111111111111111111111111111111111111111111111111111111111111111111 
  50 11111111111111111111111111111111111111111111111111111111111111111111 
  51 11111111111111111111111111111111111111111111111111111111111111111111 
  52 11111111111111111111111111111111111111111111111111111111111111111111 
  53 11111111111111111111111111111111111111111111111111111111111111111111 
  54 11111111111111111111111111111111111111111111111111111111111111111111 
  55 11111111111111111111111111111111111111111111111111111111111111111111 
  56 11111111111111111111111111111111111111111111111111111111111111111111 
  57 11111111111111111111111111111111111111111111111111111111111111111111 
  :::
 } 
} 
