# Supplementary material for: Cut-off Scale and Complex Formation in Density Functional Theory Computations of Epoxy-Amine Reactivity
Source: ACS Omega. 2021 Oct 25;6(44):29424–31. doi: 10.1021/acsomega.1c03229 (PMC8587129; doi:10.1021/acsomega.1c03229)
Supplement: Supplementary file 1 — ao1c03229_si_001.zip [file ao1c03229_si_001.zip › Final_structures/Primary/A2E1_A1E2_B3LYP-D3_CC-PVTZ-F_canonical/Epoxy_frag2_product-2_isomer40.vib]

{ 
 s_m_m2io_version
 :::
 2.0.0 
} 

f_m_table { 
 i_j_atom_total
 :::
 21
 m_column[68] { 
  s_m_data_name
  s_m_column_name
  i_m_width
  b_m_visible
  s_m_units
  :::
  1 r_j_Frequency  "Frequency"  10 1 "" 
  2 s_j_Symmetry  "Symmetry"  10 0 "" 
  3 r_j_Intensity  "Intensity"  10 1 "" 
  4 r_j_Raman_Act  "Raman Act"  10 0 "" 
  5 r_j_Raman_Int  "Raman Int"  10 0 "" 
  6 r_j_x1  "x1"  10 0 "" 
  7 r_j_y1  "y1"  10 0 "" 
  8 r_j_z1  "z1"  10 0 "" 
  9 r_j_x2  "x2"  10 0 "" 
  10 r_j_y2  "y2"  10 0 "" 
  11 r_j_z2  "z2"  10 0 "" 
  12 r_j_x3  "x3"  10 0 "" 
  13 r_j_y3  "y3"  10 0 "" 
  14 r_j_z3  "z3"  10 0 "" 
  15 r_j_x4  "x4"  10 0 "" 
  16 r_j_y4  "y4"  10 0 "" 
  17 r_j_z4  "z4"  10 0 "" 
  18 r_j_x5  "x5"  10 0 "" 
  19 r_j_y5  "y5"  10 0 "" 
  20 r_j_z5  "z5"  10 0 "" 
  21 r_j_x6  "x6"  10 0 "" 
  22 r_j_y6  "y6"  10 0 "" 
  23 r_j_z6  "z6"  10 0 "" 
  24 r_j_x7  "x7"  10 0 "" 
  25 r_j_y7  "y7"  10 0 "" 
  26 r_j_z7  "z7"  10 0 "" 
  27 r_j_x8  "x8"  10 0 "" 
  28 r_j_y8  "y8"  10 0 "" 
  29 r_j_z8  "z8"  10 0 "" 
  30 r_j_x9  "x9"  10 0 "" 
  31 r_j_y9  "y9"  10 0 "" 
  32 r_j_z9  "z9"  10 0 "" 
  33 r_j_x10  "x10"  10 0 "" 
  34 r_j_y10  "y10"  10 0 "" 
  35 r_j_z10  "z10"  10 0 "" 
  36 r_j_x11  "x11"  10 0 "" 
  37 r_j_y11  "y11"  10 0 "" 
  38 r_j_z11  "z11"  10 0 "" 
  39 r_j_x12  "x12"  10 0 "" 
  40 r_j_y12  "y12"  10 0 "" 
  41 r_j_z12  "z12"  10 0 "" 
  42 r_j_x13  "x13"  10 0 "" 
  43 r_j_y13  "y13"  10 0 "" 
  44 r_j_z13  "z13"  10 0 "" 
  45 r_j_x14  "x14"  10 0 "" 
  46 r_j_y14  "y14"  10 0 "" 
  47 r_j_z14  "z14"  10 0 "" 
  48 r_j_x15  "x15"  10 0 "" 
  49 r_j_y15  "y15"  10 0 "" 
  50 r_j_z15  "z15"  10 0 "" 
  51 r_j_x16  "x16"  10 0 "" 
  52 r_j_y16  "y16"  10 0 "" 
  53 r_j_z16  "z16"  10 0 "" 
  54 r_j_x17  "x17"  10 0 "" 
  55 r_j_y17  "y17"  10 0 "" 
  56 r_j_z17  "z17"  10 0 "" 
  57 r_j_x18  "x18"  10 0 "" 
  58 r_j_y18  "y18"  10 0 "" 
  59 r_j_z18  "z18"  10 0 "" 
  60 r_j_x19  "x19"  10 0 "" 
  61 r_j_y19  "y19"  10 0 "" 
  62 r_j_z19  "z19"  10 0 "" 
  63 r_j_x20  "x20"  10 0 "" 
  64 r_j_y20  "y20"  10 0 "" 
  65 r_j_z20  "z20"  10 0 "" 
  66 r_j_x21  "x21"  10 0 "" 
  67 r_j_y21  "y21"  10 0 "" 
  68 r_j_z21  "z21"  10 0 "" 
  :::
 } 
 m_row[57] { 
  r_j_Frequency
  s_j_Symmetry
  r_j_Intensity
  r_j_Raman_Act
  r_j_Raman_Int
  r_j_x1
  r_j_y1
  r_j_z1
  r_j_x2
  r_j_y2
  r_j_z2
  r_j_x3
  r_j_y3
  r_j_z3
  r_j_x4
  r_j_y4
  r_j_z4
  r_j_x5
  r_j_y5
  r_j_z5
  r_j_x6
  r_j_y6
  r_j_z6
  r_j_x7
  r_j_y7
  r_j_z7
  r_j_x8
  r_j_y8
  r_j_z8
  r_j_x9
  r_j_y9
  r_j_z9
  r_j_x10
  r_j_y10
  r_j_z10
  r_j_x11
  r_j_y11
  r_j_z11
  r_j_x12
  r_j_y12
  r_j_z12
  r_j_x13
  r_j_y13
  r_j_z13
  r_j_x14
  r_j_y14
  r_j_z14
  r_j_x15
  r_j_y15
  r_j_z15
  r_j_x16
  r_j_y16
  r_j_z16
  r_j_x17
  r_j_y17
  r_j_z17
  r_j_x18
  r_j_y18
  r_j_z18
  r_j_x19
  r_j_y19
  r_j_z19
  r_j_x20
  r_j_y20
  r_j_z20
  r_j_x21
  r_j_y21
  r_j_z21
  :::
  1 66.4639558893927 ""  0.861864643531406 0 0 0.0196480933672304 0.0534118945369066 -0.0238748939664641 0.0441388969765731 0.0701549797497704 -0.0302243403569545 -0.0307022895796092 0.0829968692234958 -0.0389988579768995 0.064775354849049 0.0686528119361605 -0.0292581936736123 -0.00467606172032919 0.0504353109044622 -0.0244512508950676 0.062847331316762 -0.0661339767055946 0.0246127938533962 -0.054178082191302 -0.033670592721994 0.0228594970583491 0.00217963396091359 -0.0208675040543183 0.0120271459446031 0.103563317667835 -0.0658488347400014 0.00737847188830473 0.0545056930099952 -0.105906412902611 0.0564874368544674 -0.0220719753718523 -0.0324321278378241 0.019398106766268 0.0148949006592585 -0.00335120471695078 -0.0343069220802 0.0642205273503348 -0.0572882103820522 0.0173754080131045 -0.141741006302588 0.0516209707143454 0.0131435023868193 0.0402362376613013 0.0418531182752543 -0.141839733117522 0.0698809008771982 -0.0441207868316614 -0.0104376173905417 0.04906698261588 -0.0868013352631231 0.0311591784895645 -0.00703456469770493 -0.0664876535616631 0.0289954536480407 -0.1761948046107 0.0977555150373657 -0.0285089212085741 -0.175894280959167 -0.000377965958141655 0.123552886795783 -0.196304424532509 0.10243586912077 -0.0180135586780476
  2 90.5199090910592 ""  0.629403388405109 0 0 0.0170638236488988 0.0817509780764262 -0.0248980640154249 0.0260063086505928 -0.0171693966001501 0.0736851235299423 -0.0208483471655784 0.0885155712769427 -0.142146246516627 0.0561698915768286 0.198369025698665 0.0161101557930001 0.0234769656442403 -0.106468356009879 0.0336629604316524 0.0585678324240061 -0.0101753506987866 0.0351570974917113 -0.0280787441353097 -0.0574008493095291 -0.0411624926087442 0.00667156907371877 0.0193127770155387 -0.025200031020753 0.138238850202236 -0.0201391404772165 -0.00365565383701577 0.0682974625456695 -0.0343675666665955 0.117403365898329 -0.0194822557573239 0.0420674064568829 -0.057555823246676 -0.060536365847396 0.0631202875675265 0.0309182378922689 -0.0138246883315565 0.00681388142895719 0.0290243547364022 -0.00321343633202592 -0.0655229993024326 -0.0776719410712068 -0.0218889107614796 0.11705371133795 0.178733135047948 -0.183031938014742 0.163226741383587 -0.0278668556585358 -0.0406027096905475 -0.0324535802953832 -9.92726278940562e-05 -0.0331883877065341 -0.0879427536855372 0.0168104676330372 -0.0709026736734301 0.015434470028052 -0.0455634710838924 -0.0562842840181842 -0.146824859508562 -0.256365115057485 0.1641100251616 -0.161245191178112 -0.0143117194992143
  3 128.240880501079 ""  8.5936954820424 0 0 -0.00558937503520241 0.0227585963914004 -0.0590005635007833 -0.0761579802367989 -0.132034417380407 0.0589069488712234 -0.00993054723039587 -0.00112970245868652 -0.235321611191336 0.0598136749855298 0.158738698374364 -0.0166275693982328 -0.0309267015498759 -0.223400586324414 0.0044886260489812 0.0334587649512492 -0.00197245469950753 0.00816928417870848 -0.0724493692716101 0.0578775022000607 0.037105708519506 -0.00250176356273687 0.0243719820442227 0.00613919504756694 0.0565352010196657 -0.00690592735442034 -0.00414055087420402 0.0253942019795456 -0.0313982351062703 0.023441212793914 0.0249827988169285 0.00507039469677032 0.0359593570823833 0.0643281290398304 -0.000313026073660073 -0.0403787338190459 0.0547898285081134 0.0105808253348061 -0.00664738755011595 0.0159888088893327 0.0364893662161884 -0.0100703485414003 0.0522198667357396 -0.0161450268695113 -0.108287380027834 0.126154194532313 -0.0275665811869904 -0.0250422246854293 0.0609729787083446 0.0186236320121848 0.0105584385177594 -0.0388176962695298 0.0463699829571314 0.0214725682085271 0.0426102406082437 0.0065423047790086 -0.0457910864165444 0.0362822123549715 0.0675507100985123 0.0716831612827241 -0.0664210157810886 0.0651251740102943 -0.030992786171987
  4 153.221371156467 ""  1.47135481860924 0 0 0.00400200664723849 0.0284967715107795 0.0147333306165426 0.045198077862683 0.00332561881422463 0.0543141435576095 -0.0342535798607745 0.0477765378938686 -0.0180933572552652 0.017040616982868 0.0760775554486872 0.0322895747262913 0.0783822257719579 -0.0200425763205523 0.0338227572712708 0.0414307432329244 -0.0890471069707839 -0.0469770696618897 -0.0079404723477564 0.00995021620392616 0.0207176010809771 -0.0050653727028492 -0.0352670977167322 0.00234758624191499 0.136590297188668 -0.183245585046368 -0.13621334340991 0.0586377188184697 -0.127061724907614 0.0960317148967926 -0.0451471647026308 -0.0749533579095348 0.0404020000275341 -0.0583541837460914 -0.00625464483839424 -0.00293788994921563 -0.0756744761903953 0.0132542656556098 -0.118380462019653 0.0470488714016806 0.0719981541338066 0.060281939716153 -0.0686321551522024 -0.0236869811704902 0.0248414396218646 -0.104329919251159 -0.0597654135112614 0.0309720797247548 -0.0935209031272692 0.00752476276109441 -0.214842069931477 -0.0539467555829425 0.0459668685927694 0.00518504710046276 0.0908142685737045 0.0120061801717038 0.137075668510902 0.0874095511139864 0.133514671229606 0.0675489490246663 0.0450612138639383 0.12911757688924 0.0281735002912665
  5 213.584374793792 ""  3.95180912661305 0 0 0.0054347264113819 -0.0049859854293777 0.0102371718451686 -0.0268212102262463 0.00929195626469525 -0.0153160951371814 0.0130647036338824 -0.00910194996106158 0.0138188007926321 0.0149949990772585 -0.0215510926132321 0.000114732562519371 -0.0855300952876991 0.020818222420639 0.00644036262568554 0.0136641943775327 0.0023402259151635 0.0689981443371874 0.000766792369082451 -0.119403492763836 -0.0250147637903933 0.00392661755167564 -0.000757007693265996 0.0138557351121259 0.0711118873564995 -0.04580425242821 0.0190038123718152 0.0264480697214444 -0.00894303230461659 0.144513865927013 0.00135862204328557 0.0475712639585095 -0.0444419795279268 0.00533434998009363 0.0304447385244423 -0.0302449526769834 -0.0318025506977883 0.0692332405357863 0.0208606102599661 0.0304716828779277 0.0352731575249323 -0.031653746648796 -0.0295305049374836 -0.0229406544731051 -0.0691566405986635 0.0836665790683096 0.0344111490068719 -0.033728019396959 -0.0273847387081829 0.0935313465899321 -0.0374907104130339 -0.047075633199541 -0.152247572249816 0.0770558149727748 0.248418308341989 -0.218811606326347 -0.213406748493806 0.210511442687121 0.310201454584843 0.160271384262127 -0.32517278173079 0.0164902565257036 -0.044161293324713
  6 239.856720148739 ""  3.5927001363685 0 0 0.0330741634592587 0.0249289194829052 -0.0474851285941977 0.100154316963418 -0.012511652958524 0.0118736000059185 -0.0124772579877729 0.0463312305206918 -0.0976579712075552 0.0584435368820108 0.0914767019529361 -0.0246238019793978 0.158788936744148 -0.0585089841281885 -0.0257545439684104 -0.0233320264257164 0.0270974261230137 -0.0122952277995954 -0.00915538474211755 0.0810373406300565 0.0157913540022037 0.0219525389997469 -0.00101521935095025 -0.0203141870940034 -0.0562173352180479 0.0446765131600909 0.0125637934135469 -0.00832241397006575 0.0807549007724604 -0.0383875580206912 0.0590410221831212 -0.0249103758199875 0.0192697126227726 -0.0365352690153613 -0.0400371320990798 0.0276547341609532 -0.0513787251325341 -0.0120632937000589 0.0240665966410767 -0.0498035995539653 -0.0809171172874589 0.00169973765976845 -0.052802308581205 -0.0656445721590673 0.0204891287764966 -0.0080812396136023 -0.0251394648187162 0.0180041806650195 -0.0494379304845473 -0.00667310150208461 0.0162701729646575 -0.0105895653019894 0.114381448815385 -0.0356523642270483 0.123832753254494 -0.278606991129382 -0.211766664774547 0.0899915613879169 0.132827483234772 0.165120149455639 -0.371875807741779 -0.138104767493092 0.0128264873645164
  7 280.723053237619 ""  4.07215211272432 0 0 -0.00201726073404619 -0.0592351301444704 -0.0169395580879284 0.130726703930802 -0.0272513054422395 -0.00437515600092976 -0.0114142176238278 -0.0445775225268984 0.0464181816325722 -0.0465338234748131 -0.0741943862711456 -0.0104294204895974 0.236367585873705 -0.0200255762549675 -0.031994243091136 -0.0608321805521035 0.0350463674168629 0.0225139912384194 -0.128394550485785 -0.0364534189298895 0.0245330607534028 -0.015425705769768 -0.0323099132138833 -0.0106176762503967 -0.132332283750244 0.0438572797648992 0.0553838185651325 -0.0609013958625756 0.0806218358692627 -0.0577715502098677 0.0634726844196367 -0.0183295181602248 -0.00643728396276745 0.0120199523176663 0.0326020821633474 -0.0252714201011598 0.000956902503959555 0.0349367621802668 0.0167945759415724 0.0418919412327755 0.0555650947130064 -0.0157390690116264 0.0062728261242456 0.0238298189362693 -0.0351800772119873 0.0306756497732282 0.0304526786243303 -0.0243583520212579 0.0127199218241772 0.040609542606575 0.0592243328537261 -0.0218194861570587 -0.104097878884396 0.0254179123918452 -0.00198507004717609 0.102565382843877 0.0789656395929085 0.0089266917480683 0.0048203096351603 -0.0803573494691277 0.156331496693489 0.0830132128643199 -0.0237980063250984
  8 325.968109810861 ""  0.408194640129114 0 0 -0.0314515566817339 -0.0333094667399153 0.0282008156980246 -0.0155587134804623 0.00250534009267267 0.0012843916450222 0.0149655854245928 -0.0500683561846749 0.115060863511603 -0.1041350615031 -0.0972940740901545 0.0201328513216603 0.021605781760787 0.0351934211843344 0.00581707615801493 0.0225402170176828 -0.02610427015177 -0.0519447782691512 -0.0389203622208266 0.0238554334948606 -0.0023037003108289 -0.0205148251028501 -0.00704010107323183 -0.01765172724502 -0.0288119045254889 0.0221070115705129 -0.00577329935778442 -0.00591794330638379 -0.0529161093640341 -0.133935220542229 -0.0405735119458308 -0.0252481846579976 -0.00285657472769546 -0.0346110564472391 0.0910657698644339 0.0461501558859697 0.0955651002264984 -0.0801517509340531 -0.0107991415278046 0.0262332285094039 0.0315393147288864 -0.00795072581285455 0.0627176028489517 0.236885321446406 0.212499427477625 -0.256919304384148 0.14548724405979 0.0170292200976123 0.0503210971785671 -0.198696351972585 0.116634019059474 0.0972476922315817 -0.0231394376974653 -0.065468523265094 0.175871479013855 -0.143625969094024 -0.119540180381901 0.150920184477906 0.220603216940972 0.0236118529613021 -0.150358542571224 -0.0425791104439329 0.0210700281004003
  9 375.029337356029 ""  30.5688953111227 0 0 0.0365093124142007 0.0616130572243579 -0.0437994846687053 0.00458762477265998 0.0158660802375628 -0.0070434092044254 -0.108165240405392 0.12686270675611 -0.230556237976975 0.227376777134083 0.196457879575467 -0.036584599584337 -0.322252928916858 -0.152780625526483 0.0124262562727242 -0.086167752681177 0.00693442047265037 -0.0234505261785456 0.0488114255334679 -0.048364952400092 0.0521030372730767 0.013015943128256 -0.0508702673601509 0.0599374858972694 -0.281860371051013 0.0308305897521213 0.0681612714546639 -0.0903124374836466 0.110830046011639 -0.220940647422635 0.000960134403670475 -0.0594344824188201 0.068574636515106 -0.0365176654058844 0.00943567499689075 -0.0217865183453872 0.00752465962172755 -0.0408638780313298 -0.00570986912571188 0.0323523396937155 0.0372016537588572 -0.0105202164924605 -0.0130598936383813 0.0441702207072756 0.00824466069241441 -0.0801024492157595 0.00986738017832346 -0.0212603057119795 -0.00180489932998965 -0.104446249318981 0.14259865358574 0.00595649599506733 -0.0212818451554665 0.0522490708570739 0.0656553934101133 -0.00901002448270026 0.062704284794613 0.0645650235822968 0.0855248032118668 -0.0480564816359254 0.0669042154640186 0.060185121732512 -0.0216148978881543
  10 451.116076050553 ""  152.779692431318 0 0 0.0173364024232165 -0.0356334284947206 0.0344783604305308 0.057598610981436 0.0127323256243273 0.0136537602856896 0.0758326087714607 -0.0535266758299428 0.143887961946734 -0.10059317117026 -0.0982374830704055 0.0391537881727118 -0.730605619384122 -0.293933889082087 0.102600156132712 0.0237575041830042 0.0177473749464719 -0.0202375241152629 -0.0450782408293015 0.0139378448769996 -0.0215801097110221 0.01755324389491 0.0133289814879719 -0.0244514126009076 0.0360832055840578 0.0109912948987719 -0.0311067693570217 0.0257358294431817 0.014132722933179 -0.00393306521430171 0.0360305541600521 0.0101944222074261 -0.0168755207594681 0.0142164697938117 -0.00228791777012791 0.0105584383295643 0.005020191168281 0.0143315105538968 -0.0208579333196481 -0.00960925224254201 -0.0146822587010902 0.00624730792019376 0.0115191137332566 -0.00694930904307761 0.00965307887877311 0.0126632531999197 -0.00516709173579026 0.0125468579538998 0.00128252719683547 0.000767635458169695 -0.0055653724549234 -0.314179056173544 0.119094838991006 0.0851028886468345 -0.0225583178217811 0.00446528942603292 -0.0332013022080417 -0.0238960686530799 -0.0360547948471421 0.0203924262216848 -0.0289334375131414 -0.0318576875356069 0.0144216619918713
  11 474.940848979705 ""  17.1343043507472 0 0 -0.0448753608054761 -0.0159636471942637 -0.0170611876224629 0.0346544495666035 -0.000695636926234631 -0.00546208461515075 -0.0586139757277756 -0.00377015075959736 0.008319327722207 -0.0664007923447772 -0.0154454964711964 -0.0112232395849717 -0.101040495520503 -0.0821405774117726 -0.00283277983494254 0.00457549075869261 -0.0383511789823421 0.0748694907552935 0.0493909554511081 0.0690510818511172 -0.038564743171809 -0.0395682464062543 -0.00890939405990912 -0.0303108270915345 0.156108006983394 0.030570010890389 0.0516941006082981 0.00494256265962744 -0.105669474968542 0.192540190440749 -0.0232343658502945 -0.00969076719530727 -0.0259594931644772 -0.0566665007014995 -0.0187565228266336 -0.0613610287248498 -0.0194988095568853 -0.0616232690433083 0.111289273624744 0.0357350026509758 0.055071559236006 -0.0400120303483956 -0.0662087142145196 -0.0318410906468755 -0.125732042583354 0.0406854790635937 -0.00791705753148309 -0.0700959487469593 -0.0382915079587848 -0.0970415904652399 0.131387765709412 -0.0203962176570315 0.14091230129165 -0.0847839937108745 0.0885258285264784 -0.0238106959316985 0.146863835955756 0.0942920552850429 0.143112046778633 -0.0900342140747748 0.126897599762524 0.154500353608813 -0.0880740399720279
  12 526.115382363352 ""  16.1085540308926 0 0 -0.0983860977252674 -0.0193812085302462 -0.0461453842192933 0.0526172231345443 -0.0115418094881977 -0.0168173247851899 -0.223122199160885 0.046296536431247 -0.120441088622842 0.00134484081560231 0.060604017758065 -0.0391523615974832 -0.0219640855671938 -0.0907069420707004 -0.0316689146984723 -0.0456071209435344 -0.0449007127661716 0.0272445843163789 0.0740019577761361 0.00526101663198861 -0.0104110656961427 -0.0918742711836341 -0.0574961423401701 0.0152580537820057 0.0250577177887509 -0.068777297080486 -0.0116918672837884 -0.0715922380819972 -0.141352398405913 0.0903417505860482 -0.0631521225832435 -0.0607023198529963 0.0270866306576388 0.0802562343662158 0.0609729719543943 0.051962891375077 0.0327448642899337 0.0574763134634235 -0.0159286223873477 -0.0082779468791287 -0.00403431311815133 0.0123443045121482 0.0974412751799551 0.0891096083353903 0.116695102132347 -0.00754237255328785 0.0794642455142771 0.0428358068619973 0.0637463857371414 0.129009112743437 -0.0750229714019253 -0.11942891388547 0.13613935450113 -0.0278254905423108 -0.054371707028074 0.0653280800961747 -0.146873164748305 -0.0573609234551338 -0.0781651204577204 0.0504253096615954 -0.0821619021454338 -0.0931304835000085 0.0564222233386435
  13 651.739319163159 ""  25.8632410507448 0 0 0.0085694781786007 0.00676525894181489 0.0017245150423535 -0.0304689735751733 0.00534934957969681 0.0154680281401466 0.0212862422062223 0.00208529352045426 0.0132367436206914 -0.0189579056898596 0.0217385746049732 0.0165802281925189 0.262177036140244 0.159534801585675 -0.00161816813753132 0.0134895012180462 -0.00237250290971049 -0.0280150141465255 0.0116170221369499 -0.020429509531833 -0.0129082020466659 0.0257331466992449 -0.0294491998676389 -0.0138655313316543 -0.0922680224205768 0.0827428262080531 0.0632782554727085 0.0125449056397431 0.0705404079657515 -0.139605984874901 0.0125542491828617 -0.0736566059845484 0.0456629461839025 0.00660303269428767 0.00540541941345987 -0.00319480255386029 0.00695977914900136 -0.0385051444543939 0.0454085950674618 0.00168158331761995 0.0177634535552187 -0.0168058015496158 0.020563335849213 0.0316251817692925 0.0223296283165556 -0.0194520957343282 0.0360118590865746 -0.021306495088776 0.0291692812666266 0.079051127940445 -0.172361396257797 -0.727871271066983 0.295007646656414 0.243318906744541 0.0109769037669483 0.00393325850908035 0.0162726396852587 0.0158250968985451 0.0401249921940011 -0.00861289316058764 0.00824862311792945 0.0480726650093072 -0.0324488918463063
  14 744.420952301943 ""  26.3697909935999 0 0 0.0439224367618402 0.00362518397949761 0.0285709451946978 -0.0471741544955658 0.032421305566348 0.0308872237087576 -0.0267534781169761 0.0472873430813553 0.00399670215733816 0.0603879677172309 0.0496967260037799 0.045309999625534 -0.0955762400267757 0.0663187488064997 0.0615923653252191 -0.00171338676435204 -0.0505034976918955 -0.00706214514447588 -0.0383921304136772 0.0422974402698295 -0.0347932119790164 0.0497366604811933 -0.159554418086551 -0.0681178529874237 -0.101361105538921 -0.0289398254563394 0.0521237205845359 0.0456931981374642 0.112487949915264 -0.0767886140809023 0.00892384554898682 -0.188875134058703 -0.0514182933519869 0.045126476695903 0.0414830862164515 0.0315301671108975 -0.0401578209195478 0.0238526064683126 0.0584088346253068 0.0120667828886685 0.0265866321409256 -0.0133312480594479 -0.00150294791965012 -0.0247322356349348 -0.0553742143158887 0.146963107800258 0.00977387458658958 0.0479013232196532 -0.0334040244807055 0.0825556341520348 -0.0789595660692101 0.176973645542374 0.0229134356082345 -0.229900774079096 -0.0148907361642717 0.0685097397886293 -0.119726898046821 -0.0176644589389479 -0.0193552506980372 -0.046378547176265 -0.00759507463833173 -0.0674334966242619 0.0363354545400083
  15 787.965529826743 ""  8.0431392020117 0 0 0.0914668502007073 0.00710877859760287 0.0302570566432019 -0.00526266311425121 -0.0104703550277917 -0.00635476888090781 0.111700610077706 -0.0107949539157696 -0.00703117803385223 0.129497782367503 -0.000797001713102227 0.0164716010143608 -0.0244022320267589 0.0476554789681425 0.0248685848900604 -0.0719006984283885 -0.0424575530722842 0.0583240176516202 -0.0196434638095708 0.0318062400533912 -0.0520329744674347 -0.00746955825450679 0.0144833712598372 0.0087341887853778 -0.0600879517246206 -0.0563099232348981 0.0472368913935988 -0.0866421265000614 -0.0780309131809448 0.0613810017147144 -0.0313526037902958 0.0566947208789613 -0.0533293817773461 0.0351926154913443 -0.0398998371078623 -0.0341592117119415 -0.00364858735546305 -0.005713226154677 -0.00122957153744095 0.0151310694399942 -0.0113258754707958 -0.0157761001205743 0.105841106900071 0.0625841917924909 0.375489562689244 -0.308654286688777 0.189488856520732 -0.163683716771328 0.0517214831030147 0.119896605885501 -0.0844042995977704 0.0169794974611465 0.0061456001553059 -0.0476434246069204 -0.0675485790398372 0.0834753650190321 0.076643673156697 -0.0349209887240804 -0.0812993570806014 0.302158682404259 -0.0993862143437655 0.26043348219493 -0.168563003354933
  16 811.212540564959 ""  11.9366661511316 0 0 0.110869462421589 0.00796616645023755 0.0351893871493893 0.00109563228928969 -0.0231965314574825 -0.0185852224478347 0.150098486597078 -0.0232595294376487 -0.00902005900099421 0.169933838000138 -0.0134965744201786 0.0100324478504447 0.0572921174236537 0.0801466040993322 0.0108237464728372 -0.0832879347411693 -0.0634654945869275 0.0301722690938075 -0.01322579701918 0.025066655875487 -0.0624758222415219 -0.0334306353104552 0.0488346070437738 0.0345167373366877 -0.0508151758973385 -0.139353282305183 -0.0234442883399667 -0.118462723636453 -0.175573273974117 0.0744693584403078 -0.08602236274531 0.0896183875135785 -0.0318945037235092 -0.00561486571122873 0.0394305803419261 0.0300041212629459 0.0133149433242026 -0.00928365733371485 -0.0288261523418391 -0.00586374794390924 0.0236430739251526 0.0171332403789144 -0.0257684606802679 0.0141786913665032 -0.226590265388719 0.150150873356677 -0.152944131307298 0.141192893431623 0.00480440223918828 -0.0847617795424416 0.15220920440831 -0.150493888588927 0.056580973061804 0.0319990080546826 0.044213819268401 -0.0272811791569488 -0.121883243462714 0.0117576853665935 0.0448314912292776 -0.2338057449245 0.0571416287168198 -0.241027745567583 0.162438296447646
  17 867.698145396034 ""  35.4923058895331 0 0 0.0121140611467883 0.0305924311476432 0.0206405375767173 0.0315539605325882 -0.0388256047576485 -0.0334183691146127 0.0850964475693732 -0.0205995852519825 0.0200439157145883 0.000308008480223717 -0.0350508625233098 -0.00827830626836057 -0.0880633644541164 -0.0818866288172447 -0.0193392225555772 0.0144752104281352 -0.0306480575045075 -0.0695646089925451 0.00402810110623536 -0.0122014261102265 0.0217060183714698 -0.0511070675432349 0.0743753402189355 0.0294537650538265 -0.0406657019049049 0.0890042374211959 0.0221217231101253 -0.0246571581404894 -0.0629410393378562 -0.164998232351755 -0.176614184469987 0.0427761011157336 0.0330113075436759 0.0239538999873409 0.00526018230725985 0.0427510485327241 -0.0429785602761493 -0.0560267104184088 0.0825445502762745 0.0068840980253113 0.0448770637996299 -0.036801994047547 -0.001933604785275 -0.0257019197126547 -0.00187889167894062 0.0685914274157317 -0.00588450728046523 0.0481034072454202 -0.013593570520244 0.207299539763229 -0.532992175736329 0.16445527096169 -0.0953640187306876 -0.00641719820948798 -0.00773235175367058 0.0692120764080456 -0.11120139542754 -0.00198306916370205 0.0338339215270325 -0.0686795043939274 -0.00601568127114449 -0.00829426706874567 -0.00951958589443975
  18 900.017654430956 ""  3.6881760138485 0 0 -0.00265617410010627 -0.0107331965031824 0.025473816528241 0.00752935490093453 -0.00856430575823306 -0.0089893721442079 -0.0606553344060968 0.0116948953627307 -0.05798104452023 0.0816515107884354 0.0382496005769301 0.0227507072901167 -0.057051890391429 0.0281324889541387 0.0254060497008609 0.0237660065256474 -0.0120704651885821 0.028359514831699 -0.0117756330575764 0.0169922849904301 -0.034963316912395 -0.0126740263835437 -0.0191279625102493 0.0222618641293007 -0.113251114925913 0.0460808030641211 0.117400555894541 -0.0101581356620162 0.00545625672108547 -0.14431721343028 -0.0298845348342574 0.00246583033204657 -0.013422478031215 -0.047464719004981 0.0368716286143772 -0.069310532440979 0.0649415399589379 0.0430270185421126 0.00459244930773539 -0.0547016309656642 -0.0835108265833975 0.075462957180122 0.0147096757016728 0.135135484117693 -0.154379483253553 0.00716194616622614 0.0487237157360456 -0.0736089274696198 0.0890479448356812 0.201619015851713 -0.343580293262762 0.0584831664601863 -0.0172125190446069 -0.0527197445467745 0.0873711650813691 -0.27853597625756 0.349872385855823 0.0855630143257946 0.126803138007941 -0.0780712298778498 0.128117128503495 -0.0256057405400835 0.0570943637688683
  19 921.926129203648 ""  13.1213479053083 0 0 0.0367764695985137 -0.0600090361798817 0.091869080991587 0.00810992896100676 -0.0154968437070551 -0.0275595326520264 -0.207888567240955 0.0479988429858403 -0.220972714107071 0.378840927766447 0.152842045298458 0.0888385188812277 -0.0397543407382447 0.194476994640452 0.0802257779431073 0.0161266677959 0.0920574837261827 -0.0894387624533111 -0.0174199101279167 -0.00624208575953246 0.00216896799467376 -0.0657137216803076 -0.033058504091637 0.00735882141711584 0.310775870355919 0.148082467723624 -0.17733073942208 0.0149846604206654 -0.0635871616980926 0.169989813008011 -0.107791677187964 -0.0463786773697422 0.0114194919650214 0.00187950539599131 -0.00184825651889871 0.00391392991481215 -0.00153936434468046 -0.00345560585467685 0.0232869748441043 -0.00417447404179416 -0.00830624897377104 -0.00988613901523492 -0.00314605912501719 -0.0104997547546828 0.00698099926286895 0.0255832725319805 0.039435827149281 -0.0211696683400985 0.00483199489258672 -0.0131297862476283 0.0981335660097144 -0.0404404838433502 0.0246250469767732 -0.027116345744987 0.000112466719784517 -0.0169718244814751 0.0408264935312932 0.00844813124012307 0.0113501523552375 0.0280145732151158 0.00444765978672728 0.0577163393483609 -0.0438780065139256
  20 967.97063421144 ""  20.7810399819801 0 0 -0.052588633112125 -0.0752299212933269 0.0160333151505588 0.00725793301978483 0.0196220667046997 0.00933692802363506 -0.225756152139167 0.00640266371457899 -0.186994285644302 0.158048360478536 0.113501678103649 0.0417133754572352 -0.0335228234407177 0.103804526160442 0.0585311541934888 0.0459946947446592 0.0297768827238494 0.0842036667286063 -0.019487511812441 0.0288528750186804 -0.067440747394461 0.0363186914341146 0.0103010804999157 0.0658062929500433 -0.111147926790532 0.0467077406534443 0.154057162293877 0.023861849195689 0.0725512715772606 -0.0940200159985231 0.183587741366077 0.101857623410025 -0.0103175993900566 -0.0213886109536889 -0.0688599146338019 0.0461965379438489 0.0126934006372801 -0.034561314127777 -0.0539817333262898 0.00453532648605066 0.0594415324734016 -0.0434200097289714 -0.0149371214653087 -0.0580581665691771 0.0491722424857903 -0.0999057727821365 -0.164996379316232 0.103114939499303 0.0100869084349196 0.00677098424104798 -0.20970933263256 0.0255964303667399 -0.0529035503886716 0.0240676027387519 -0.00682303792087299 0.08086630861783 -0.165037760938907 -0.0189219277233676 0.0254891096310801 -0.10863387881774 -0.0256991634030177 -0.0404279027592915 0.00613881286657502
  21 1002.56786118803 ""  57.2983433072927 0 0 -0.0310712740400158 0.0468053304504909 0.0587377466931352 0.0239686334054405 -0.0548011372622022 -0.0561903829648458 -0.0179668952393999 0.0253998060436084 0.0305536762439127 0.00854564903407366 0.0131179502035652 0.0311401579349893 0.0301678434975485 0.0148388573443449 -0.0278694406890422 0.0924017856678297 -0.0397287490791652 -0.00145349981019274 -0.0057346731620882 0.0165390601284633 -0.0562382622755611 -0.0280231047064318 -0.00245646986475876 0.0699855246462402 -0.200449705809515 -0.0395659773282519 0.118166519847052 0.119367250856855 0.169724493445426 -0.243657391230213 -0.244451646017725 -0.060873306779059 0.0807952738782318 -0.0238768471200271 0.020040560491866 -0.00278789013242472 -0.0134476463685125 0.0500216735380079 0.00139516342870554 0.0355156527770614 -0.021947904207332 -0.00244961130867338 -0.125344142595836 -0.143118429099524 0.00627919127773642 0.126085758443903 0.0814705541846208 -0.0414552759809055 -0.121762129016738 -0.225989941098554 0.236094481843686 -0.0502999907833059 0.00553867843926738 0.0115606187390174 -0.0556028876484348 0.0895051692901482 -0.0113995435197167 -0.0353072382527694 -0.125526070126591 0.181935306145444 -0.0706885918985619 0.0754060312793305 -0.0602216099549965
  22 1033.62219141297 ""  23.3788072555867 0 0 0.0169079107504551 0.0924795383978456 0.0659452677136127 0.00729821496204611 -0.0596879064708599 -0.0565228762016508 0.0822328861523232 0.0487469178146434 0.108345832429661 -0.107789320580509 0.0336823152194592 0.0701283164586296 -0.020672799618542 0.024438856969047 -0.0121715517858738 0.0124318110621014 0.0390468135445248 0.0754681200108762 0.0133362011635998 -0.0120158938422419 0.0542143573563796 -0.0440523968350994 -0.0544157370997568 -0.0829226325336038 0.0168475245554857 0.137797219354281 0.122183928139299 0.0246867493967045 0.0988732287729519 0.0230639581457337 -0.171568852037176 -0.0474855460403204 -0.115156685011683 -0.0168104222658251 -0.0759476429433981 0.0328809332053942 0.0372689326373189 0.0207939734847018 -0.0534492264808588 -0.027348768612172 0.0368586793189243 -0.0291772945576448 0.0402626983553932 0.0118232535021548 0.0576082594337312 -0.145052946002968 -0.146664784048461 0.0771291476320659 0.0879449605995798 0.0826021830379381 0.00429756758202459 -0.0257531415637892 0.110919796479758 -0.117301680048256 0.0298926519783953 -0.0338835825284977 -0.0305597990516517 0.0131046047526906 0.0972414121271503 -0.153051697633555 0.0315314433807462 -0.0217359637212375 0.00422655482887071
  23 1066.77474988936 ""  41.201097991203 0 0 0.0465631348941889 -0.0142798558458504 -0.070892650180046 -0.017362519182521 0.0357479865186923 0.0478168220202502 0.0857604045595918 -0.00553458951720735 0.132985792349372 0.0850069280483468 -0.247306235081406 -0.179367665099618 0.0791331993348186 -0.199829700002867 -0.083056082978847 0.0221334744924752 0.0143281436365165 -0.0321962825858428 -0.00440082107253893 0.00381412392305132 -0.0424189692838894 -0.052913295700924 -0.0374336678731535 0.0770520456326364 0.0297905568188774 0.0232029591941354 -0.0268549998083238 0.0179235720583856 -0.00052833218129994 -0.0190263693490069 -0.159973355264357 -0.115217518330306 0.133801938183353 -0.00602142978058149 -0.0646714078045596 0.0868924806517273 0.0313177881402728 0.0572724452906392 -0.00128554890454571 -0.050159855518767 0.0104212618497032 -0.0685325954751551 0.00381092640586768 -0.0520369008846763 0.0604402838889013 0.0422747771052549 -0.0144352620403303 0.0591166166941464 0.0458560116141492 0.0532262337983289 0.0727739379979669 0.00996240893000747 -0.00320821990899543 -0.0395296819381788 0.0266170110101318 -0.0957045623140955 0.152823895382214 0.053286744044968 0.168048884320624 -0.100407746269402 0.0718222276433188 0.156768934864753 -0.140097145245567
  24 1085.66824689809 ""  35.3787194960708 0 0 0.0663251914159104 -0.0390918916686148 -0.0512665487236169 -0.0163954098216828 0.0376168060907859 0.0454415474600301 0.0684910894722811 -0.021241654457801 0.0395488554623379 0.150378813944626 -0.17398722941974 -0.131204073366667 0.0422012774113119 -0.110618173805828 -0.0349228269505259 0.0461202804710611 0.0490980820168213 0.0547039503093783 0.00925029211551961 -0.00841083397067245 0.0213358462281718 -0.0986799401186135 -0.0213533806199225 -0.0129008269875647 0.0343995220531723 0.263885574989997 0.170705554741799 -0.00345134671541248 0.00073984423980562 -0.075415222583119 -0.179915880363334 -0.00984725518880182 -0.0482104885832319 -0.0343500581628287 0.0333088101875583 -0.0678201770822259 -0.00120420294118582 -0.026229320215213 -0.0259240883306549 0.0564831419296844 -0.0024874155361618 0.0497273808017988 -0.0806586588813054 -0.0376558130356203 -0.0490754183511186 -0.0517889069699864 -0.0425048518079839 -0.0257803696089926 -0.0651494774753508 -0.0967433739556552 -0.144881717653336 -0.0109045511779761 0.0802668521495628 -0.105082361930466 -0.0404523202814872 0.126880456864336 -0.186503696190634 -0.0631795555566375 -0.181575605547914 0.111088409814097 -0.0972788500827254 -0.128555395839987 0.108233232419227
  25 1108.62601648341 ""  31.3306517207532 0 0 0.0218723874529527 -0.069882169211988 -0.013286613954107 -0.0013538494287645 0.0277439162667681 0.0205374808631918 0.0159142041222914 -0.0860817893425505 -0.193216331144911 0.0483390815707426 0.116855684532982 0.0610107791467344 -0.0476804587922467 0.145491166993565 0.0868881809398792 0.0136117920469066 -0.0704916740330697 0.00810329735926409 0.0137287691849932 -0.015594727935729 0.067010921124171 -0.0343548114950006 0.0557745250634347 -0.0993529047146447 -0.127630393304536 0.0072501214731525 0.104095716368639 -0.0763006454731633 -0.15554528375914 -0.220911538538671 0.0238578312225052 0.164712514960427 -0.212852705961208 -0.0307979383737457 0.00143971505941209 0.0693832235733291 0.0297333949424481 0.056204103854247 -0.00464815786146554 -0.00510220518374647 -0.0194770390228317 -0.0479218919835873 -0.1236984719983 -0.14520666704478 -0.00537227905283 0.180242363560559 0.0477926126771858 0.0408059406850659 -0.0570482137556419 -0.110060802957284 0.0100647453629559 -0.0207130711818105 0.075707876058714 -0.0557402054462354 -0.0284572897949991 -0.000639483524572608 0.115468331964177 0.0209066216074816 0.0251444930707431 0.0786864255492949 -0.00324705091499428 0.162920530796821 -0.144642118716981
  26 1155.89327220195 ""  59.1409241101503 0 0 -0.00134719485979971 -0.00431419693659318 -0.00564609006537223 -0.00071057317734618 0.00211679304472063 0.0028768852175886 0.0131465917368303 -0.0159244354659025 -0.0260259845147605 -0.0375222299321956 0.0353825877601087 0.0220110364375672 -0.0188949624602527 0.0376996235568217 0.0230905747366674 -0.0209282015092408 -0.0416696298332597 -0.0615119529647224 -0.00010556792936756 0.00419888910291974 -0.00663493096224864 0.0177835755000559 0.00272109259372444 -0.0122867724402557 0.0427348257457119 -0.0018441694555373 -0.0551764995962068 -0.0410276844060988 -0.113659920020112 -0.0179863325085593 0.0142411895713009 -0.103202104696379 0.110279114460467 -0.115614746874137 -0.0773653582489402 -0.0393801690535298 0.0915371002256873 0.0936608594415299 0.0742958514231282 0.0434095774996718 0.0362799381799693 0.0267718054780432 -0.117690567470848 -0.0880484089829707 0.0638234088964645 -0.161307133947007 -0.110233963863208 -0.0142042221226861 0.131570590730332 0.179360716204229 0.0379337068020991 0.0176893872405378 -0.0800269751837088 0.104696453812144 -0.0184675261204808 0.121424326273112 -0.216851063758495 -0.0691624593321959 -0.127902672942766 -0.0116685331523664 -0.10098787947478 -0.130296827239394 0.103490103154681
  27 1184.30065726691 ""  3.52213398082816 0 0 0.000792513068811676 0.0602381254862511 0.0181314585338811 -0.0063912748377535 -0.0231590988801685 -0.0165379508997429 -0.057815233119324 0.118115813548061 0.17326316427306 -0.0649920778163776 -0.0389029881791132 -0.00728163765064176 0.0181520801255718 -0.0668732813008484 -0.0435450754971712 -0.0518660340480133 0.0462860090726659 0.0158033797683347 -0.00583398182464746 0.00495383189487421 -0.0176091088173447 0.0348297388755872 -0.0511420008200806 0.0182586801739008 0.128148091157781 0.137956092839664 -0.00688967847265039 -0.162069339213232 -0.267326001739832 0.0712422529982706 0.24288201725577 -0.0234779787085575 0.0436237769001368 -0.0691475373021044 0.0576901339714724 0.0555803859708017 0.0557033167765846 -0.024982042448817 -0.0285874776534761 0.0400159545128722 -0.0418224065021251 -0.038071729292528 -0.194353163885523 -0.132136284033901 -0.144468186607387 0.19451431434678 -0.0200132691666869 0.0980780359305513 0.00300880026180836 -0.0504767906870075 -0.22893671221045 0.00571387658186385 -0.0288661080567503 0.0299115543690294 -0.0772716357169039 0.0933217967609996 0.0554849093323338 0.00360452931710138 -0.085573240066563 0.214645647083913 -0.0791832625607825 0.15193239417799 -0.145916863370268
  28 1224.35953228356 ""  18.8071886058984 0 0 -0.0276785111861475 0.0139666873511224 0.0619568177240947 -0.0136607205146665 0.00185551336543736 -0.00837838327352281 -0.309512963371522 0.212312467800839 0.179249690235594 0.392612807129048 -0.256229231730816 -0.17723847630191 0.131817563770222 -0.352022156390674 -0.202060599027411 0.00635777005956779 -0.0193543803763098 -0.0193550889416822 -0.00605332387416186 -0.00120265976789761 0.0225805919849268 0.0334037860371898 0.0118821020936748 -0.0275835757999267 -0.0683330159423099 -0.168606276073845 -0.0699535281193138 0.0155049476607889 0.0115656149767132 -0.035480928270151 0.06768857795664 0.285966705598425 -0.347319401372116 -0.00880073030217186 -0.0140013707327314 -0.00918282832618742 0.00756089123348907 0.0110964487615011 0.0244394132901542 0.00172136617689538 0.00899959385028063 0.00561402780154631 -0.00596464171067816 -0.0110004986963066 0.0280150463318432 -0.0208168955718192 0.00701820645555448 -0.0211555187300811 0.0173903900634135 0.0335801558809457 0.0177574153265965 -0.0627391347586547 0.0821288357346075 -0.0530897905507898 0.00529973372435029 0.00548562429448902 -0.021408030813896 -0.00850743197917831 -0.00676871968717102 -0.0214678388348547 -0.00619538737141542 -0.0257424500904457 0.0228573546381852
  29 1261.0081750806 ""  33.0862727832324 0 0 0.0034416821925866 -0.00209053567677613 -0.0316672513401095 0.00797909983535944 0.00119280022960894 0.00598300917189388 0.148680488052844 -0.105353004336438 -0.0795157773519123 -0.141881259958358 0.0479509203484844 0.0312241969004565 -0.0355484661902969 0.109774289826251 0.0640761172560944 0.00233944332645876 0.0411430524450455 -0.0175501564995149 -0.00356387203370877 -0.0135540692535376 0.00873640001495342 -0.0278042367115533 -0.0295050616330276 0.0652065410112662 -0.109439864439102 -0.406576576714427 -0.211806026128803 0.147215704987397 0.291326771850125 0.169271558265703 -0.0667271439553021 0.233712776338139 -0.263298803543572 -0.0506231335081739 0.0153049010682863 0.0109407405157922 0.038162218073166 -0.0290639886659405 0.0193390941004468 0.0338764346134414 -0.0153162703580573 -0.0181110737902923 -0.0357583403268752 0.0428141614435015 -0.115428075126015 -0.00326002301972203 -0.104304712525851 0.0813458311091158 0.114132420208975 0.14393964799996 -0.0690670894117514 -0.0339705535072301 0.185729170564324 -0.282798433190529 -0.0424090532733476 0.0719191195963637 0.0185437112879635 -0.00530878441794464 -0.0683009767991536 0.105475372563484 -0.0744117315707771 0.0438314204850157 -0.0553383749946982
  30 1291.7744857221 ""  6.5308431364193 0 0 0.0231534142067977 0.027920390093083 -0.026103088827667 0.000885809457863704 -0.019704981852861 -0.00398244986079416 0.0177039777410172 0.0481663574770053 0.0946193449559356 -0.194300653813772 0.0487359402242998 0.0456313206659939 -0.0300633210176296 0.126725200281504 0.066752062430276 0.0283011982941667 0.0264287312752653 -0.028631535828751 -0.00684239960823049 -0.0157148223751336 -0.00345506153077133 -0.0261201334786105 -0.0452478330475976 0.079093770626814 0.00164068135775011 0.0430097311358138 -0.00459596432570321 -0.110813860080965 -0.280000710431468 -0.107863035942636 0.308485902329736 0.234941904184857 -0.164955054202114 0.0268057067430225 -0.0338853647004508 -0.0293414086677377 -0.0054630627313135 0.0186319352026179 0.0138795392323868 -0.0314971009531715 0.0392051984565734 0.0324429513149471 -0.0858394805702968 -0.217296991384788 0.221277240094656 0.0478481558257458 0.233133696295441 -0.189588871575519 -0.102068084414056 -0.144628142128766 -0.0105537966713826 -0.0234548829520625 0.156145152799711 -0.25524762978847 0.0561737180638096 -0.0620789086409463 -0.0605981857858369 -0.0198992611518951 0.0510732245276371 -0.151962273703362 0.0592345497351085 -0.106376921510651 0.115306652324307
  31 1349.76951435006 ""  0.796826004684854 0 0 -0.0265969942537862 -0.0105570953148541 0.016304971070995 0.00122609407746934 0.0186597366762334 -0.000740352722580426 0.103374975731396 -0.120406385113475 -0.13388085609965 0.0535756096911779 0.00908951287513515 0.00160908526705656 0.0325189799257777 -0.107112396943362 -0.0628199444254332 -0.0332902697979329 0.0502230894235086 0.0360922024389043 0.00111762318810541 0.0105669264926984 0.00249695187258616 0.0456730053667479 -0.00409530557459863 -0.0326928421396864 -0.0393127971194451 -0.228972547692037 -0.115729399423424 -0.0132486389126956 0.0533548946161838 0.107271454708166 -0.353251360897545 -0.13055054766776 0.00745954983932562 0.0025076166178014 0.0124394303901764 -0.00466819025294305 0.0484930195871418 -0.0345615878421812 -0.0161046044698778 -0.0272805754269287 0.0279547862443231 0.0150306007939143 -0.269354804768946 -0.425367988215202 0.25118957498802 0.173008870289893 0.260781487155079 -0.15577186232821 0.00462998340243936 -0.066367563003379 -0.166814989734138 0.000594198527794441 -0.0564460480121634 0.106686697748923 0.0317160867589445 -0.0457030563369585 0.0044425475805391 -0.0124727623606863 0.0490531426847361 -0.0859302500315703 0.0414602857432671 -0.0794911627357732 0.0801733590793035
  32 1365.8777428484 ""  3.56991727190027 0 0 0.0685391828080156 -0.00591292534306359 -0.0149843401993765 -0.0073994070309253 -0.0234953558817683 0.00497161847820709 -0.275442758850299 0.25576316619036 0.198522308874602 -0.0290682396266697 -0.0457275244810676 -0.00931457246863592 -0.0560413568250331 0.126254695651019 0.0829536545781437 0.0300848951672725 0.0299810695344692 0.0239914524685832 0.0151659077772767 0.00185597493774702 -0.00107355907304065 -0.105949115905587 0.0353114437077976 -0.0664584082724752 -0.188199113627654 -0.38301745348941 -0.118327415642799 0.0617102291932446 0.137030827954253 -0.00622465861132877 0.314280281050443 -0.162173669601784 0.287841586011901 0.00217229364338163 0.00646769912140816 -0.0046069032579354 0.0123424764379951 -0.0177338755012257 0.0097000726850373 -0.00435725506172493 0.00837080206903535 -0.00576261084650257 -0.0588939118725723 -0.0942638786723776 0.064500595121986 0.0177742654547301 0.00935211796773656 -0.00655900607477411 0.00801417028817241 -0.00202409083322979 -0.05761986487743 0.0290536033244666 -0.0827915125203671 0.104934767260269 0.00989057187894598 -0.0153672325278588 0.0479175788799594 -0.00861084485284684 0.000400708629597486 0.0012759091894813 -0.00598365620623379 -0.037304869530224 0.0209886459053148
  33 1382.88758503419 ""  11.6488150110871 0 0 -0.0101977531748702 0.0151593565195852 0.0055336671311917 0.00269320385075439 -0.00320338982049787 0.00418664289760066 0.0783294676153017 -0.0381039761156787 0.00131202136382144 0.101585889361792 -0.0547928618996901 -0.054418749412301 -0.0183683842090026 0.038567266685458 0.028357498143354 -0.0308942211730332 -0.0550767696117678 -0.0029293996893265 0.00374746705155751 0.00143424267527716 -0.000786907729339192 -0.039343391634268 0.00419754675249086 -0.00427265137574555 0.125462471128431 0.160677992321921 0.0461423415893753 0.151438079875421 0.345577354359924 0.0884739573488766 0.223765882933185 0.0458939283911192 0.0201907116692379 -0.0489862214603404 -0.0502124950741839 0.0472294824270792 0.0130006052878121 -0.0207634681200534 -0.0394280281885962 0.0184187746275592 0.000451550362419835 0.0422189373608427 0.0542958590602653 0.119523680364647 -0.125086732481512 0.297147756641192 0.474143867795316 -0.272602971889472 0.0913460470927299 0.0949693226575744 0.00454520438951524 0.00875412084809036 -0.0257089219474003 0.0376120705615814 -0.032959575297553 0.0862273423097244 -0.162864299637553 0.0151087341164251 0.0103590672657105 -0.150856847980235 -0.0570679581850117 0.0770438587247311 -0.0121154826706174
  34 1392.20334937715 ""  13.8577176641495 0 0 -0.0390233741942706 0.0248341915142145 0.0643907051266644 -0.00211371383625678 0.0276571649297835 -0.0121885053904053 0.343838567487161 -0.25371813198041 -0.166163484245401 0.195024366643911 0.0347622795591366 0.0146896529622804 0.0794268602348179 -0.227397925116601 -0.140671264421656 -0.00210560769416659 -0.028668436451573 -0.00855048049208234 -0.00104903460501408 -0.0214055195536126 -0.00725799722561065 -0.0567478515937197 0.00839810715911912 -0.00958747091746711 0.0459153942421584 0.0463031518726261 0.00856603935597867 0.0707474924211761 0.143085138532215 -0.00182685570158571 0.475142298013567 -0.0567272899616366 0.218786217880371 0.0185832194230081 0.0371234564396924 -0.023883348940237 0.0065100425679171 0.000398193010849483 0.00555006443544055 -0.0149337518427757 0.00355435817090862 -0.016784189400099 -0.111580681659557 -0.176889446496963 0.135271756307483 -0.0768285199592317 -0.175749520091477 0.106887101027754 0.0200034047679271 0.0199950536917939 0.0196723624246948 -0.0122800906266827 0.0992958588591141 -0.189953678475235 0.0205861852735294 -0.0511219479440441 0.0757607655639967 -0.00905613399141686 0.0056483177539737 0.0630517983461439 0.0407522615568966 -0.0509212161380745 0.020942955597266
  35 1398.58275702719 ""  8.45951587574362 0 0 0.00193462589885431 -0.00807384414821388 0.0451728402429657 -0.0099892535340309 0.030124960120827 -0.0169254426309725 0.130920034612805 -0.122875142740582 -0.134342320955175 -0.0348145427469505 0.126267378944079 0.120591255826291 0.102488329829577 -0.273408824798362 -0.176169735749059 0.0490072024301358 0.0769116984048167 0.0192544054409076 0.000603331123903595 -0.00639754875263781 -0.0034869859520648 -0.0119280796355028 -0.00959691310395482 -0.0223482260931617 -0.216668621382694 -0.276439084678279 -0.0581224045514881 -0.153252824443241 -0.352506312459514 -0.0851459352694705 0.0454656493465829 -0.127302594630318 0.134622062658565 -0.0241652447900582 -0.0552624261746945 0.0269744572477698 -0.0217754445774599 0.00125635233027191 0.00633743512421882 0.0267097382512196 0.000351495973209531 0.0137941634324865 0.179924543221388 0.283996901892754 -0.220064693653101 0.0443889976633225 0.194884557606536 -0.127949741304204 -0.0267449110454553 -0.00593023609741344 0.00379441872693706 -0.00807779968458648 0.0395796825714299 -0.0748703270528982 -0.0222158877332858 0.0676147498157854 -0.0574314017619322 -0.00144461139423101 -0.0343897667471556 -0.0589942008075848 -0.0832781718969604 0.0349245563296705 -0.0164641245374855
  36 1416.36154203685 ""  16.8655274849407 0 0 -0.00904959525898926 0.00749887074222552 -0.00293991205270797 0.00281074617333778 -0.0037830117384329 0.00339213002638372 0.0271655225543863 -0.0155462902945172 -0.00545815049844557 0.0351057532633988 -0.0386812048757145 -0.0366356129513696 -0.0173862487969876 0.0440730926509357 0.0294598791013648 -0.00201445025322196 -0.00292648003693957 -0.00130386076368325 0.000495792037706113 0.00301097022146105 0.000880306067226958 0.00171866330292895 -0.00517861381662702 -0.00047990306847873 0.011397323477657 0.0436333239201082 0.0180485885744771 0.00285392693729505 0.00194384116029094 0.0122076943413758 0.000533566582937232 0.0145152575311873 -0.0252250631436043 -0.0136847696613094 -0.0292663424413931 0.0268521031498967 -0.00388653460569568 -0.00249641735172804 -0.00887802493333149 0.0101855346104599 0.0861748981826177 -0.0848959762120272 0.0688275235183023 0.102121813817656 -0.0928307415260373 0.0715303368249555 0.151605066426364 -0.0806183627586923 0.00826820239155573 0.015865758773124 -0.00305085733688286 0.0044982882633053 -0.0189883424168245 0.0332458713127407 0.201886629244511 -0.216032761458145 0.396951029858663 -0.21552394880532 -0.282734845464356 0.350550979795947 -0.0446945059917467 -0.425217982695666 0.206264924364042
  37 1426.5973342065 ""  34.5565192038566 0 0 -0.0829886743964404 0.067417990028577 -0.0144532763538275 0.0243033642083554 -0.0337067615732706 0.0267413373447429 0.240635394410651 -0.139939519447277 -0.048175768457402 0.36086256149915 -0.344785339403604 -0.329020067350326 -0.146430924637123 0.382751951513898 0.253498890527249 0.018106001679565 0.0388420292545202 0.011421785248578 0.00115424358081253 0.00374997233594385 0.00370377693109142 0.0106791154044164 -0.0191877798925303 -0.0275693602546142 -0.0737007396277244 -0.143473220836409 -0.0524636923879475 -0.0933709016366894 -0.188392710935258 -0.0768283113675598 0.0451211439170316 -0.0539066606597414 0.0159865364622177 0.00420841359221867 -0.00598737102804574 -0.00156707712102505 -0.00956147308522047 0.00242592982701907 0.00934559638379523 0.00304966679917554 -0.00903682183086175 0.0073167046636302 0.0345747218684566 0.0465993835748054 -0.035239890194309 -0.0407739145814898 -0.0195835662547586 0.00619472619964638 -0.0274987640939661 -0.0293511881608321 0.0075096034935671 0.00250027991433425 -0.0235141220986676 0.0351921633134877 -0.0244624690714621 0.0309921123295192 -0.0324064262461749 0.0223194490902295 0.0234598865059039 -0.0377687517352014 -0.0119843395349606 0.0430085124277231 -0.0236167944383168
  38 1454.21670660297 ""  103.360519209103 0 0 -0.0121457997858058 -0.0141182973763183 -0.00767768394506925 0.00319031852823317 -0.0122459950647355 0.00358346297902679 -0.169891553833484 0.10471875650147 0.0735834187393615 0.0696107102222528 -0.0488652171995877 -0.0518872592460527 -0.0281539468897232 0.0804099422173417 0.0528892907082909 -0.0181228771943232 -0.0132591753488425 0.00747250007508684 -0.020569729511442 -0.0571526896566327 0.00494073046293563 0.0781708473897891 0.0931214815163528 0.000717179885138998 -0.0403438132463078 0.0556070490204402 0.0651873005195858 -0.00861667924579002 -0.0303681695287899 0.0976836643054844 -0.12729227234852 -0.217022350161219 0.328887035982458 -0.00967033224837497 -0.00271895723525253 0.0071361503283298 0.0069623822082693 -0.00332283525996142 -0.0110649813723596 0.00513714858844909 0.00363797981908058 0.00128196588779943 -0.0203299236978259 -0.0138826810257423 -0.0286346025499036 0.0233222159471387 0.0664000027001391 -0.0368473158536605 0.034667085906537 0.0415379353679409 0.00599173122577455 -0.0412243282329761 0.328589696558858 -0.600551070397648 -0.00208304681382495 0.0100467301675414 0.00210388492995694 -0.0055743661033912 -0.0109422911184853 -0.00487966918654444 -0.021391089933968 -0.0123985725260608 0.00859986545592086
  39 1494.18342353129 ""  5.37928744489204 0 0 0.00760227252537913 0.00191087285452868 0.00508809240841474 0.000397988247920131 0.00157677926267851 0.00134135398270705 -0.0338759991965224 0.0119635079300271 -0.076014141362611 -0.0551675180511788 -0.0660074975881447 -0.010724646592515 -0.00193697280670504 0.000326369304796321 0.000846297751457883 0.0225396967175777 -0.00431411147890723 -0.00873425194018576 0.000422609815129086 0.00254217193222296 -1.49460115158877e-06 -0.00429520770035447 -0.00247382592137445 0.00100640876891002 -0.0690922113245589 0.0418181482283579 0.0598865131533751 0.00586267751132905 -0.0694442039932879 0.0209215833112618 0.0148008173844623 0.0181718540456285 -0.0194698838045105 0.0245601581153796 0.00232656285020412 0.0260518186156341 -0.0118055453057228 -0.0165929778967284 -0.009672806807541 -0.00917591738847061 -0.0226083072302052 -0.0244147739853699 -0.152284256560232 -0.238545678661991 -0.330062006794902 -0.343533668002658 0.208738594444314 -0.106337490647054 0.146959644214806 0.211773145997508 0.147327546747087 0.00713732703296042 -0.0177763225715054 0.0283346261012836 -0.239797181841988 0.275458793060841 0.038138546687615 0.225270267218293 0.340468639433296 0.241576633297888 0.155733488751253 -0.252205819459457 0.130648297464761
  40 1494.79785847433 ""  4.3579741260366 0 0 0.0162847969528881 0.0128062415336868 0.0207022705339878 0.00115405620326128 0.00346723189094327 0.00310087066374431 -0.0739412404044172 0.0197960185522924 -0.242761517217521 -0.140462716084283 -0.211134419921587 -0.0450473532789235 -0.000527099060747259 -0.00165759381502931 0.00106849545720897 0.0344677888078561 0.00111536264075787 -0.0340649614629604 -0.000189381263884764 0.00289306768973202 0.000190634950589854 -0.00226938395353053 -0.00481730445873415 -0.00128819594490573 -0.290340767053868 0.123623483248211 0.182014365717335 0.0352257732428117 -0.150976215209825 0.286771553272768 0.0259446847462758 0.0172453483442145 -0.0210361898059977 -0.0254925856394539 0.0123656868467538 -0.0329317150255821 -0.0184806644377406 -0.0222163625545612 -0.0184249155593886 0.0170568932966633 -0.00866580570398936 -0.00884690460972453 0.0364218702446068 0.0748039292252025 0.358362526865294 0.344994665852386 -0.116325027174343 0.0514344757179699 0.127978731952518 0.184783583765443 0.128295560337099 0.00795145093644935 -0.0234731426199995 0.0381205006386821 -0.135734659325041 0.15216936426234 0.218042385645316 0.0772543680447271 0.102572454342461 -0.120875003773166 -0.250137163953401 -0.11614561780259 0.0412703149517382
  41 1503.5838581587 ""  2.01048309370608 0 0 0.0302284185357427 0.0213384080142308 0.037416510320513 0.00111778051226341 0.00544740397309161 0.00385774110023439 -0.133675860426801 0.0395640957374818 -0.416295055975341 -0.247123495195022 -0.357054637919913 -0.0687265001726186 0.00551531226435619 -0.00713872398019483 -0.00236530770121499 0.0128630232731053 -0.00338195228089065 -0.0172429056056027 -0.000629587836691352 0.000619132083448096 -0.00127595049080973 -0.00294569113640239 -0.000689104998858548 -0.001617965501548 -0.144750330895735 0.0435866865705491 0.0834872014137214 0.0280950670918337 -0.0485215040475414 0.145915150901299 0.0383899836057292 0.00543624051894173 0.00482153003074895 0.00656547517650498 0.017173810986123 0.0195028299993952 -0.00106009709840119 -0.00800048667135028 -0.00545475365274061 -0.0189566284796493 0.0166745914218461 0.0207586627621416 -0.0794916369544965 -0.0998643451654185 -0.158975328145449 -0.144667768273107 0.0513078093205156 -0.00206039208588704 0.0562400704248813 0.0768957894244968 0.0452030198453879 -0.000566620092791243 -0.00644080299407007 0.0119653039402248 0.245089158045783 -0.283751675659623 -0.25541666547892 -0.17448217754254 -0.24076685721147 0.0438540621422175 0.227940450232813 0.233002644181565 -0.0969171655092216
  42 1511.18869613735 ""  2.62517098625811 0 0 0.00311910538887182 0.00637639528967656 0.00930397184864436 -0.000279751251685163 0.00027374149420877 -8.84642429456558e-05 -0.010568256406293 0.00115498541591039 -0.0728317467845773 -0.0273178120541652 -0.0625927066049868 -0.0151565610877457 0.00533355484160922 -0.00333543696135882 -0.00217146199319132 -0.016870665777937 0.00423660102932403 -0.0100091439621596 -0.000322719086182406 -0.00219719695360801 -8.32333080001343e-05 0.000138342545187652 0.00175727838265101 -0.00375464990224927 -0.0721343717627596 -0.0135594207747114 0.00684262279119814 0.0321024743539078 0.0526110089531697 0.147787257479148 0.00822537062473284 -0.0149853945338899 0.0198068657491295 -0.0355782352887578 -0.0350352954566671 -0.0176121065825183 0.0220200357864956 0.0252195685417407 0.0124531358096446 -0.0338484936345152 -0.00851297980753808 -0.0171789162902189 0.151009782158022 0.238380982240382 0.166360670478547 0.235446740779926 -0.0741227907212546 0.00655319167919313 -0.172735238147952 -0.259577739244782 -0.171913487144654 -0.00816382258669006 0.0134730567955091 -0.0188510453499716 -0.0687864869342216 0.0782185403173477 -0.265528048430715 0.122038303370213 0.207331605398483 0.415319794233861 0.497899733193273 -0.111648463855939 0.0808317680288648
  43 1514.75486631159 ""  7.58098351249814 0 0 0.0296185045488559 0.020516595969568 0.0371083597136422 -3.32494151541989e-05 0.00467584532349963 0.00178568468832708 -0.130007430467615 0.0405062083703141 -0.396014701515344 -0.245648314693535 -0.331602120814914 -0.0550192537285051 0.0163137564772109 -0.0132347832932591 -0.00892851533614151 -0.0423511924625418 -0.00699327197342328 0.0278885480062417 -0.00211698540806186 -0.00502291625344035 -0.00265954165054633 0.00584982985376065 0.00515835791814688 0.00544163739208342 0.306342521303959 -0.0603178555933596 -0.158649950698864 -0.0241069786835271 0.168025844715251 -0.241670616298255 0.0155260295571465 -0.0126938094261187 0.038097347542796 0.0190645221385214 -0.022495617425378 -1.64232129627217e-05 0.0177869379031686 0.0302099039552137 0.0184735376004687 0.0186272849392636 -0.00688853881157437 -0.00759462355583307 0.0641287420515303 0.0480344949942437 -0.0510849059198741 -0.0852242148377799 -0.00571615852017592 -0.0125157221137625 -0.190203445830593 -0.279010887737785 -0.158545529951129 -0.0195239385970471 0.0358786474203376 -0.0520465424929928 -0.118300235462351 0.139561663822804 0.196710241269014 0.070340410336968 0.0852453822786807 -0.124374245463606 -0.23948593747016 -0.101482817595367 0.033157077255019
  44 1525.99043975668 ""  33.3998791367204 0 0 0.00896922849038592 -0.000367650831913778 0.00326175789480831 0.000458546707360396 0.00152719618699598 0.00108993861833054 -0.0498358884511845 0.0184468262474108 -0.0783915707879225 -0.0754488111280622 -0.0658616456990442 -0.00460065875546464 -0.000759078497739272 0.00194104194889405 0.000647881214182963 0.011114315285549 0.00643071780566122 0.0532065097088169 -0.00116118175135286 -0.00182115476106734 -0.00131569781265293 0.0061716407010559 0.00161762936836115 0.00685482904600843 0.337261402606462 -0.10516199118047 -0.154574998722345 -0.116893367927279 -0.0312189687506961 -0.508133480337093 -0.0254501668496188 -0.00918736766732575 0.0147319822073259 -0.0381618310076242 0.0197673964763248 -0.0156797303317838 -0.0346549877036064 -0.0391197627165013 -0.0186265767153112 -0.0104502344367166 0.00162569002939835 -0.00288834930040497 -0.0130172508162931 0.0500372402261256 0.198698705851492 0.259604736765667 -0.0426072383054269 0.026233089132489 0.247419170944463 0.380507532255562 0.231238267300596 -0.00319100893407953 0.0228591230272406 -0.0454474190105548 0.0191115721002646 -0.0216246201075323 -0.11607554556681 0.0002772972400793 0.0104408568989846 0.150029687897788 0.179780810326079 -0.00653831893826099 0.0151408826253513
  45 2979.17749350534 ""  37.959621360192 0 0 0.000276919690720506 -0.00192781461553793 0.00358330708352861 9.91742991747878e-05 -3.43777529328523e-05 -1.35363973352443e-05 0.00616179564015676 0.00643460342029228 0.000670802877974851 -0.00970381890520603 0.018791996302903 -0.040673367359366 -0.000648703790047791 -0.00072992273966873 0.000672252742071167 -0.00820283979752166 0.0280464299729514 -0.0643345521411188 -0.000149580469040782 -0.000957651328688737 0.000336559118872161 -0.0032085426273171 0.00869739277884775 0.00569623669113026 0.327303145807628 -0.415273286357978 0.752649222631267 -0.221952124630855 0.0999170102538889 0.0330215867879445 0.0252075147267248 -0.0940857045817837 -0.0826228458605072 -0.00170104751999103 0.00116484815061779 -0.00132006932267213 0.000126012562285865 -0.0011378442895546 -0.00174829031200741 -0.000470078161173678 -0.000239503660661159 0.00374547480538152 0.0272694322698442 -0.0191953699274396 -0.000744627502584855 -0.00137005013588414 0.00827288617599109 0.015402976199445 -0.00305297193943729 -0.0059766277107888 0.000743915207450015 0.00469119275844972 0.00609870165163598 0.00971179737084746 0.0202565653381177 0.0162029296639954 0.00491717167574713 -0.0194242433810256 0.0130160423636673 0.000443701178881514 0.00273874786515803 -0.0274855926504434 -0.0483761677136672
  46 3000.09385480719 ""  23.9094609855986 0 0 -0.0412668502827676 -0.0443365361808422 -0.00838360254124173 0.000799505056486475 -0.00138089151870844 -0.00139073980873318 0.419991386867177 0.668975114326638 -0.116927123848802 0.0507216576808437 -0.115691089351624 0.237993309597577 0.00204569357591058 0.000523828674167417 -0.00706653601288637 0.00494077763593953 -0.003199275772866 0.00407014769664287 0.000106826946666586 -0.000871557317122223 0.000270186301587074 -0.00616665014617334 0.0290721291421238 0.0249279794202164 -0.0214081997192623 0.0321971173311346 -0.056462342887928 -0.0341547166050644 0.0130550681249305 0.00756422693398038 0.0740290163159093 -0.349284596176767 -0.291868461354509 -0.000132402512936956 7.02745307498243e-05 -3.8898782122374e-05 -0.000116758844757397 -0.000254358134007758 -0.000150789905378692 3.54850625984294e-06 8.52924810596291e-05 -0.0003581974288927 0.00055771084866908 -0.000676624310149538 -7.91514317867812e-06 -7.17307407832747e-05 0.00013793316851142 0.000135845967927941 0.00124623223755088 0.00139314852956538 0.000201610635701596 0.00160609163213708 0.00754939294041625 0.00132764026373353 -0.00232188193163986 -0.00177997216589864 -0.000440765947081994 0.00275592731053888 -0.00174565909468317 -3.97978463806181e-05 -0.00027123256992791 0.00262007497035353 0.00474397875330973
  47 3019.07652887611 ""  102.197290852757 0 0 0.0224764893921584 0.0285756849641248 0.00149824710144295 -0.00031204784870771 0.00017991727527006 0.000396007752856214 -0.242976643058158 -0.379027604706212 0.0644576212309313 -0.0214180232997658 0.0434884074158633 -0.0846752744217696 0.00156845749885931 -2.58682324465236e-05 0.00112686795672597 0.0162935648166846 -0.010745538626034 0.00680570949746036 -3.37056898572513e-05 -0.00199025694159959 0.000536776283171781 -0.011459397359111 0.0517252927468463 0.0409060748483666 -0.0451113409249774 0.0663777649895415 -0.117712473689851 -0.151271554103021 0.0634765819038565 0.0344991274338802 0.140917097304462 -0.603231497748982 -0.497792405608694 0.00589040896208605 -0.0016156947072915 0.00395672401212775 -0.000336661537983922 5.97593403354868e-06 -0.000216181183025289 -0.00138974244567197 0.00310443215095548 -0.00344916050839219 -0.0749886194536521 0.0479894927068877 0.00291494838917634 0.000484402282853914 -0.0306891424456988 -0.0503275366148561 0.00505778538044467 -0.00385135691992701 -5.48380435037302e-05 0.00189722370302822 0.0151798194992165 0.00280183298736062 -0.0347110357757591 -0.0272240776636739 -0.00315211154368862 0.0554085695839909 -0.0356777761292374 -0.00121182998277823 -0.00346324379060631 0.0259527908931136 0.0453469237377181
  48 3023.69365886691 ""  22.4872458959666 0 0 -0.00266074843949101 -0.00373655687777028 0.00021037385147096 0.000110536363569455 -4.67533624739104e-06 -1.79162989546808e-05 0.0297880831287595 0.0464761917086947 -0.00768379137289506 0.00132639365223952 -0.00301784637438692 0.00536798142892604 -0.000741875903422571 9.98014039294034e-07 -0.000222306401027759 -0.00479721077410331 0.00309861983372497 -0.0042038890825712 -0.000105151381653255 0.000106260958000645 -0.000177962179090257 0.000989929092298295 -0.00546511551912933 -0.00443915263381435 0.0218035332491027 -0.0287678531408271 0.0533948300736068 0.0346886607323028 -0.0112771610420304 -0.00604476330808049 -0.0145803324565594 0.0657743614600498 0.053452361685234 0.0554351017643771 -0.0156991063677672 0.0322512683036002 0.000127023240870451 0.00158715385568158 -0.000201328886596575 -0.0132015410845845 0.00274253461826483 -0.00442588060368988 -0.679002513320302 0.438501463203948 0.0309661077730026 0.00828375598479753 -0.256818752081584 -0.411156699722321 0.0124756993224938 -0.00888524806703611 -0.000632777610452494 0.00269953570886891 -0.00025701230005999 0.00412260297016086 0.0291787144892674 0.0221143512342292 0.00715610789691595 0.134342310225546 -0.0890703918313522 -0.00365040708083871 -0.00796637895609399 0.0285018715598557 0.0499310285280024
  49 3026.56591115515 ""  25.3078453047428 0 0 0.00165332197516276 0.0025475253869958 -0.000477077405653647 -4.72647065309312e-05 -1.8647641957517e-06 1.89153734181656e-05 -0.0194941605137625 -0.0299171234415413 0.00494248514938104 0.000170401638244365 3.31331722072576e-05 0.000657197066060115 0.000380094216232856 0.000178120553902442 -7.19402237459596e-05 -0.000999997054703178 -0.000912152389360534 0.00418049598004245 6.39622181697189e-05 -5.60427501240109e-05 8.05039938369586e-05 -0.000959086380311468 0.00447889987958836 0.00356232793473096 -0.0185908732983696 0.0251131989519846 -0.0444089176935044 0.0310437795667507 -0.0125468537897352 -0.005700009810667 0.0119381881526273 -0.0529034937507583 -0.0431497556905377 0.00542237939682432 0.00197905053031923 0.00690221615023315 0.000143840172922078 -9.32027990748004e-06 0.000141580133629103 0.00401565151325402 -0.0377739700602968 0.0300119959168293 -0.0637552805625046 0.0403074623201588 0.00590469385007888 0.000540145612789838 -0.0607330456181915 -0.093476907414788 -0.00228473218101067 -0.000109698280119539 0.000528059710416789 -0.00107717680923645 0.000160364898542379 -0.00151625422502274 0.447691133310986 0.350186908281268 0.04071845204634 -0.525296652843612 0.333709225490629 0.0112157210765283 0.027735198493836 -0.239027290339532 -0.405231043369949
  50 3045.58151500364 ""  29.221283996968 0 0 0.00339336549346608 0.00107285070237524 0.00329146780847522 -4.52643230590906e-05 1.12743746678609e-05 -5.18292502225677e-05 -0.0217461529346698 -0.033126580997594 0.00701116701910626 -0.0117922062134918 0.0218927072676351 -0.0458607113132362 0.000875542336092041 -0.000790189316642972 0.00088366046942173 -0.0734642242570588 0.0343996732227065 0.00200548195955472 0.000266323391819123 -0.000709017871090961 0.000350465400103493 -0.00382007015454183 0.0136507839383107 0.00934646938495822 0.0525286833835978 -0.0835174917277256 0.161258966238998 0.820906798966445 -0.329431327636263 -0.181380465804354 0.0350436930305297 -0.155072945208362 -0.124142178945866 0.00159345323444253 -0.00567267832693742 -0.00690141801376315 0.00120546745738526 -0.000474698787008559 -9.06771251004604e-05 -1.05728604024893e-05 0.00341568114927252 0.00126810314747154 -0.0159292868681117 0.0146901394206783 0.000454537716419744 0.00315899185796855 0.0514519612607588 0.0852459622715348 -0.0216993450287046 0.00787140759174116 -0.000133815387767157 -0.00127056037334081 0.00496793587258655 0.00278751160296542 -0.0234285620570582 -0.0177479220348813 -0.00160042137494852 0.0236303563851335 -0.0148723269294111 -0.000496604445631961 0.000424039110430651 -0.00667517312331585 -0.0147890488950408
  51 3054.74504265852 ""  14.476178460656 0 0 -0.000161811503709711 0.000354942307043258 -0.000698230278941484 -3.80175388539336e-05 9.82322250891793e-06 1.68943597290388e-05 -0.00103066418824376 -0.00109363431571829 7.53811952763302e-05 0.00220269110591514 -0.00379051089840284 0.00826868413047669 0.000129712713935823 -5.13118188768802e-05 -0.000152909210091146 0.00803882277260141 -0.00354340319935216 0.00104568673293787 -3.55499243331432e-05 4.56203778689404e-05 2.39391240724597e-10 0.000235142957694204 -0.000754084936493078 -0.000592481230961164 -0.0103435661753419 0.0154490427164572 -0.0285033144539269 -0.0842147898025775 0.0358209664928677 0.0208606438237055 -0.00223105773716418 0.00965947358815417 0.00764119130898862 0.0302163015093465 -0.0520516465161462 -0.0550773899050667 -0.00103977432827211 0.000342676471111137 7.9468152116041e-05 -0.0148675943359726 0.0174031001006736 0.0213405662045996 -0.369005753052057 0.230992177912019 0.00341735641722429 0.00691157591863747 0.391426549432988 0.651398572581597 0.0135688227379643 -0.0127999754230061 -0.00262394542292243 0.000197606687182236 -0.00024302902701393 -0.000822926206073078 0.0228275073342136 0.0278477733277002 0.00647132023235802 0.143698420393989 -0.0886169518955984 0.00163271308688857 0.0135595943287397 -0.15074424308165 -0.264419007168207
  52 3073.04095834109 ""  35.3440245197926 0 0 -0.00691992365920774 0.0488214486567946 -0.070058156342217 0.000533652159827461 -0.00129174845073097 0.00100249261015574 -0.14705389074597 -0.212975857147479 0.0276395909189853 0.222757369693337 -0.36795624831006 0.803007775313992 -0.00774615796115324 0.0131292221410336 -0.00731367944909329 -0.00428879072018163 0.00330131102737436 -0.00356852973787799 0.000296399415863177 7.9068009489627e-05 0.000701097063992383 0.00111368082000994 -0.000915151717734059 -0.0030987529209782 0.0190566649856173 -0.0287367219013826 0.0512030710305174 0.0302542927538224 -0.0123851601887967 -0.00595758249777078 -0.00853477754671874 0.0240201626043119 0.0199327351678238 -5.81014094562068e-05 0.000393015729545376 0.000566578832978499 0.000126584433987538 -0.00021172065678903 1.15775924801598e-05 0.000396438966949853 0.00107615055717992 0.000476916599463549 0.00146527858149466 -0.000799565419296095 8.6263155110906e-05 0.000113460901463345 -0.0036601629853879 -0.00617253766220525 -0.00167210293051956 0.000964345031849776 -0.000772228080962437 -0.00232111981871871 -0.00361351784924813 -0.0020343529825995 -0.00965311927853672 -0.00768783000028999 -0.000332520051698203 0.00427400690146641 -0.00257036474202204 -1.9967446524861e-05 0.000299072958642928 -0.00275378832700312 -0.00533269835649371
  53 3084.93441087327 ""  43.1909213257746 0 0 8.86497058618766e-05 0.000501267586163882 -0.000441253246461628 -1.21201673740015e-05 -2.30254915117569e-05 -1.24757328064273e-06 -0.0022502856165806 -0.00352267864257671 0.000549823513590626 0.00138652755627109 -0.00208326800504339 0.00477538609453021 0.000129295714608469 2.15591536164605e-05 5.16938523582285e-05 -0.000917583246665749 0.0005301507632973 0.00050858390076277 3.5724089404799e-05 -6.79196873234993e-06 6.26887155443431e-05 -4.02672324387643e-06 0.000269799043767463 0.000229596633911093 -0.000928126992622691 0.00211396339559566 -0.00179330475839651 0.0125339097341458 -0.00606728685560239 -0.00331551779229102 0.000585016190259784 -0.00334141989894385 -0.00256327186800675 -0.0130473231322288 0.00833828686794356 0.00152935718396687 0.000700104557971174 -0.000308731327013538 3.3928234932443e-05 -0.0844898208857097 -0.0154170041279016 -0.00995087930594814 0.143125817458894 -0.0938410721183198 -0.00297509891119569 -0.000929585841834433 -0.00981225620093219 -0.0174851662569017 -0.00256064145494033 0.00568884902698133 -0.000846933225871039 -0.000803828275276444 -0.000245544491685322 -0.00134288294363882 0.561745390929142 0.461074585697731 0.0428278701270073 0.475102639218129 -0.323047886084469 -0.00811515019643436 -0.0259622585811157 0.0466170020905387 0.0855241848872575
  54 3094.76186780045 ""  47.4142150942723 0 0 -5.17256481746446e-05 0.000510325167503975 -0.000824212888226682 -1.63678327287266e-05 1.94598697055371e-05 3.50795361649463e-05 -0.00199852495559466 -0.00256412553084742 0.000506892720971421 0.00267071943503081 -0.00415341735663036 0.00914802025899063 4.21152666060758e-05 -4.95360308211067e-05 -0.000115614405038255 -0.000373646274899633 0.000936518523659018 -0.0019947472156365 -7.35622129337058e-05 -0.000139130548681598 3.93389144940234e-05 1.07370062732982e-05 0.000129265927334994 -3.98571670959539e-05 0.0105879326423169 -0.0140150680078848 0.0244587621386076 -0.00659768559612207 0.00423831755352617 0.00126150449250678 -1.76298335858192e-05 0.000826928507872682 0.000365395201224777 0.0119544015645046 -0.020231054344983 -0.0206704878316029 -0.00035369211594454 0.000339320664296526 2.4044320606289e-05 0.0140577170505406 -0.059322826357377 -0.0555336986815572 -0.144015437445638 0.0937629502567455 0.000896572401900255 0.00155570151061878 0.141442626140516 0.241439041032642 0.0027622599191298 -0.00576610411743488 -0.000562762305550568 0.000906147271168606 0.00114100533174336 0.000692964920292617 0.199217910539116 0.142844446655673 0.00210353556846691 -0.323426024408671 0.197258357086203 -0.00952364084726712 -0.0401307602621853 0.370686201363217 0.669203815134863
  55 3504.04916218897 ""  10.6599094120013 0 0 0.000218527857023855 -7.34460860118639e-05 -0.000267703145734196 -0.000356938963155992 -6.00578953666295e-05 0.000346091588007972 -0.00021586988061469 0.000711652665094508 0.000521767766812806 -0.000149946943633863 4.44026492012463e-06 0.000526217135948795 -0.000265843941611806 0.000924354077416834 -0.00316217498410538 -0.00224542406678221 0.00152427841649111 -0.000977737322265972 0.000945839217938123 0.00157736926409919 0.000955078608961784 6.13932334768609e-05 0.000299026365172853 0.000506448380337832 0.00253925554038472 -0.00368006660518279 0.00252401075298218 0.0201112676859615 -0.00910340457063446 -0.00566268468424265 0.000285271284867105 -0.000711046952873204 -0.00137804441645688 -0.00133986008510788 0.00207210862312646 -0.000542099450933898 -0.0592187606345047 0.0322036696514052 0.0128928359237451 0.000260283039925594 -0.000139625734382212 0.000146386671383627 0.0193494996946459 -0.0103535668588517 -0.00249056874172442 -0.00196031665811966 -0.00516537299475592 -0.00461652097547118 0.826799170600259 -0.465123460043817 -0.156089404446334 -0.0167019619612314 -0.0236355080300692 -0.0169677078303817 0.00171364366422368 0.00150016728102171 -0.000521500579877455 -0.00172328615520827 -0.000478879714615791 0.00141228568594885 -6.37084007598286e-05 -0.000264217534423406 -0.000373031780135496
  56 3603.29695487019 ""  180.360072392173 0 0 -7.56343004808913e-05 -2.12876409913737e-05 9.12727009583117e-06 -9.40539618249907e-05 -3.98684065594218e-06 -0.000546001338344582 -0.000974750293665132 -0.000414726883353312 -9.04519387934297e-06 0.00323566541126972 -0.00265316013681967 0.00398935848569144 -0.000368807514711271 -0.000586084126628742 0.0102083797260744 0.000203949325114314 -7.05479558117428e-05 0.0015338516391992 -0.0282859009122424 -0.0453253915566671 -0.0266632351202831 -0.000740180611573696 -0.00133239632206683 -0.00335890415290273 -0.00305975541321676 -0.00148302692123236 -0.00946445980903468 0.00162341543679991 -0.000926604873845403 -0.00171511367856238 -0.00396048159345905 0.00882738565662968 0.0128536248909936 -0.000911902737025726 -7.41271848203665e-05 -0.000407644633948795 -0.00181371299331352 0.00183227407072445 0.000213537931327117 0.000168642718479774 0.000119593299027485 0.000168854278525681 0.00369662509426205 -0.00163454832012882 -1.1595756326753e-05 -1.74512446790953e-05 0.000206638240423474 0.000732152795620347 0.0294052396670399 -0.014379924118101 -0.00600738699897901 0.461400782132188 0.722706946056919 0.445548247687925 0.00115458220446662 0.00144160311465799 -0.00113306194806322 -0.000550702957913815 8.05358587176924e-05 0.000251526373548891 0.000161729896990213 -0.000816432998655841 -0.00191412280484235
  57 3776.204533054 ""  28.4535671634451 0 0 0.000608837849061758 -0.00112505285580905 0.00229666126824848 0.0147925860370393 -0.0225833114523678 0.0533998950734915 0.000365519444901074 -0.0025757210432537 -0.0023719150287972 -0.00136286019686441 0.0066965702414079 -0.0118499469150394 -0.241894741217638 0.370936507436748 -0.859596643206918 -1.52710169924656e-05 1.13782863379669e-06 0.000106608109663425 -0.000340107369915514 -0.00044222551644129 -6.82828634133669e-05 -6.1815363316411e-05 -0.000160596178136515 -0.00048031739983515 -0.000174621023285303 -0.000260894788989657 7.82087947892566e-05 0.000517720078518004 8.13067023102837e-05 -0.000248280644492967 0.00135840904525743 -0.000352625318932241 0.00158085572101415 -1.29805272481748e-05 -5.13807093627794e-05 -2.74337159895896e-05 0.000217933236277988 -3.64022049347341e-05 2.86062083673781e-06 -1.19158045296831e-06 3.48429110713509e-06 -6.15055432905925e-07 0.00031065796750041 4.36677849808835e-05 -6.23577960854431e-05 1.41897591625096e-05 0.000215243902302578 0.000189176543251908 -0.00343274643016754 -0.000210330811395781 0.000564557143402435 0.00564423687596921 0.00720555552210086 0.00272121549506053 8.91620775174546e-05 8.93294859109678e-05 -2.94853351752099e-05 1.53945569491875e-05 -4.44452813811049e-05 -4.73460652051058e-06 -1.24148443065714e-05 -2.16485374073937e-05 1.5927752797372e-05
  :::
 } 
 m_exists[57] { 
  s_m_exists
  :::
  1 11111111111111111111111111111111111111111111111111111111111111111111 
  2 11111111111111111111111111111111111111111111111111111111111111111111 
  3 11111111111111111111111111111111111111111111111111111111111111111111 
  4 11111111111111111111111111111111111111111111111111111111111111111111 
  5 11111111111111111111111111111111111111111111111111111111111111111111 
  6 11111111111111111111111111111111111111111111111111111111111111111111 
  7 11111111111111111111111111111111111111111111111111111111111111111111 
  8 11111111111111111111111111111111111111111111111111111111111111111111 
  9 11111111111111111111111111111111111111111111111111111111111111111111 
  10 11111111111111111111111111111111111111111111111111111111111111111111 
  11 11111111111111111111111111111111111111111111111111111111111111111111 
  12 11111111111111111111111111111111111111111111111111111111111111111111 
  13 11111111111111111111111111111111111111111111111111111111111111111111 
  14 11111111111111111111111111111111111111111111111111111111111111111111 
  15 11111111111111111111111111111111111111111111111111111111111111111111 
  16 11111111111111111111111111111111111111111111111111111111111111111111 
  17 11111111111111111111111111111111111111111111111111111111111111111111 
  18 11111111111111111111111111111111111111111111111111111111111111111111 
  19 11111111111111111111111111111111111111111111111111111111111111111111 
  20 11111111111111111111111111111111111111111111111111111111111111111111 
  21 11111111111111111111111111111111111111111111111111111111111111111111 
  22 11111111111111111111111111111111111111111111111111111111111111111111 
  23 11111111111111111111111111111111111111111111111111111111111111111111 
  24 11111111111111111111111111111111111111111111111111111111111111111111 
  25 11111111111111111111111111111111111111111111111111111111111111111111 
  26 11111111111111111111111111111111111111111111111111111111111111111111 
  27 11111111111111111111111111111111111111111111111111111111111111111111 
  28 11111111111111111111111111111111111111111111111111111111111111111111 
  29 11111111111111111111111111111111111111111111111111111111111111111111 
  30 11111111111111111111111111111111111111111111111111111111111111111111 
  31 11111111111111111111111111111111111111111111111111111111111111111111 
  32 11111111111111111111111111111111111111111111111111111111111111111111 
  33 11111111111111111111111111111111111111111111111111111111111111111111 
  34 11111111111111111111111111111111111111111111111111111111111111111111 
  35 11111111111111111111111111111111111111111111111111111111111111111111 
  36 11111111111111111111111111111111111111111111111111111111111111111111 
  37 11111111111111111111111111111111111111111111111111111111111111111111 
  38 11111111111111111111111111111111111111111111111111111111111111111111 
  39 11111111111111111111111111111111111111111111111111111111111111111111 
  40 11111111111111111111111111111111111111111111111111111111111111111111 
  41 11111111111111111111111111111111111111111111111111111111111111111111 
  42 11111111111111111111111111111111111111111111111111111111111111111111 
  43 11111111111111111111111111111111111111111111111111111111111111111111 
  44 11111111111111111111111111111111111111111111111111111111111111111111 
  45 11111111111111111111111111111111111111111111111111111111111111111111 
  46 11111111111111111111111111111111111111111111111111111111111111111111 
  47 11111111111111111111111111111111111111111111111111111111111111111111 
  48 11111111111111111111111111111111111111111111111111111111111111111111 
  49 11111111111111111111111111111111111111111111111111111111111111111111 
  50 11111111111111111111111111111111111111111111111111111111111111111111 
  51 11111111111111111111111111111111111111111111111111111111111111111111 
  52 11111111111111111111111111111111111111111111111111111111111111111111 
  53 11111111111111111111111111111111111111111111111111111111111111111111 
  54 11111111111111111111111111111111111111111111111111111111111111111111 
  55 11111111111111111111111111111111111111111111111111111111111111111111 
  56 11111111111111111111111111111111111111111111111111111111111111111111 
  57 11111111111111111111111111111111111111111111111111111111111111111111 
  :::
 } 
} 
