# Supplementary material for: Cut-off Scale and Complex Formation in Density Functional Theory Computations of Epoxy-Amine Reactivity
Source: ACS Omega. 2021 Oct 25;6(44):29424–31. doi: 10.1021/acsomega.1c03229 (PMC8587129; doi:10.1021/acsomega.1c03229)
Supplement: Supplementary file 1 — ao1c03229_si_001.zip [file ao1c03229_si_001.zip › Final_structures/Primary/A2E1_A1E2_B3LYP-D3_CC-PVTZ-F_canonical/Epoxy_frag2_product-3_isomer46.vib]

{ 
 s_m_m2io_version
 :::
 2.0.0 
} 

f_m_table { 
 i_j_atom_total
 :::
 21
 m_column[68] { 
  s_m_data_name
  s_m_column_name
  i_m_width
  b_m_visible
  s_m_units
  :::
  1 r_j_Frequency  "Frequency"  10 1 "" 
  2 s_j_Symmetry  "Symmetry"  10 0 "" 
  3 r_j_Intensity  "Intensity"  10 1 "" 
  4 r_j_Raman_Act  "Raman Act"  10 0 "" 
  5 r_j_Raman_Int  "Raman Int"  10 0 "" 
  6 r_j_x1  "x1"  10 0 "" 
  7 r_j_y1  "y1"  10 0 "" 
  8 r_j_z1  "z1"  10 0 "" 
  9 r_j_x2  "x2"  10 0 "" 
  10 r_j_y2  "y2"  10 0 "" 
  11 r_j_z2  "z2"  10 0 "" 
  12 r_j_x3  "x3"  10 0 "" 
  13 r_j_y3  "y3"  10 0 "" 
  14 r_j_z3  "z3"  10 0 "" 
  15 r_j_x4  "x4"  10 0 "" 
  16 r_j_y4  "y4"  10 0 "" 
  17 r_j_z4  "z4"  10 0 "" 
  18 r_j_x5  "x5"  10 0 "" 
  19 r_j_y5  "y5"  10 0 "" 
  20 r_j_z5  "z5"  10 0 "" 
  21 r_j_x6  "x6"  10 0 "" 
  22 r_j_y6  "y6"  10 0 "" 
  23 r_j_z6  "z6"  10 0 "" 
  24 r_j_x7  "x7"  10 0 "" 
  25 r_j_y7  "y7"  10 0 "" 
  26 r_j_z7  "z7"  10 0 "" 
  27 r_j_x8  "x8"  10 0 "" 
  28 r_j_y8  "y8"  10 0 "" 
  29 r_j_z8  "z8"  10 0 "" 
  30 r_j_x9  "x9"  10 0 "" 
  31 r_j_y9  "y9"  10 0 "" 
  32 r_j_z9  "z9"  10 0 "" 
  33 r_j_x10  "x10"  10 0 "" 
  34 r_j_y10  "y10"  10 0 "" 
  35 r_j_z10  "z10"  10 0 "" 
  36 r_j_x11  "x11"  10 0 "" 
  37 r_j_y11  "y11"  10 0 "" 
  38 r_j_z11  "z11"  10 0 "" 
  39 r_j_x12  "x12"  10 0 "" 
  40 r_j_y12  "y12"  10 0 "" 
  41 r_j_z12  "z12"  10 0 "" 
  42 r_j_x13  "x13"  10 0 "" 
  43 r_j_y13  "y13"  10 0 "" 
  44 r_j_z13  "z13"  10 0 "" 
  45 r_j_x14  "x14"  10 0 "" 
  46 r_j_y14  "y14"  10 0 "" 
  47 r_j_z14  "z14"  10 0 "" 
  48 r_j_x15  "x15"  10 0 "" 
  49 r_j_y15  "y15"  10 0 "" 
  50 r_j_z15  "z15"  10 0 "" 
  51 r_j_x16  "x16"  10 0 "" 
  52 r_j_y16  "y16"  10 0 "" 
  53 r_j_z16  "z16"  10 0 "" 
  54 r_j_x17  "x17"  10 0 "" 
  55 r_j_y17  "y17"  10 0 "" 
  56 r_j_z17  "z17"  10 0 "" 
  57 r_j_x18  "x18"  10 0 "" 
  58 r_j_y18  "y18"  10 0 "" 
  59 r_j_z18  "z18"  10 0 "" 
  60 r_j_x19  "x19"  10 0 "" 
  61 r_j_y19  "y19"  10 0 "" 
  62 r_j_z19  "z19"  10 0 "" 
  63 r_j_x20  "x20"  10 0 "" 
  64 r_j_y20  "y20"  10 0 "" 
  65 r_j_z20  "z20"  10 0 "" 
  66 r_j_x21  "x21"  10 0 "" 
  67 r_j_y21  "y21"  10 0 "" 
  68 r_j_z21  "z21"  10 0 "" 
  :::
 } 
 m_row[57] { 
  r_j_Frequency
  s_j_Symmetry
  r_j_Intensity
  r_j_Raman_Act
  r_j_Raman_Int
  r_j_x1
  r_j_y1
  r_j_z1
  r_j_x2
  r_j_y2
  r_j_z2
  r_j_x3
  r_j_y3
  r_j_z3
  r_j_x4
  r_j_y4
  r_j_z4
  r_j_x5
  r_j_y5
  r_j_z5
  r_j_x6
  r_j_y6
  r_j_z6
  r_j_x7
  r_j_y7
  r_j_z7
  r_j_x8
  r_j_y8
  r_j_z8
  r_j_x9
  r_j_y9
  r_j_z9
  r_j_x10
  r_j_y10
  r_j_z10
  r_j_x11
  r_j_y11
  r_j_z11
  r_j_x12
  r_j_y12
  r_j_z12
  r_j_x13
  r_j_y13
  r_j_z13
  r_j_x14
  r_j_y14
  r_j_z14
  r_j_x15
  r_j_y15
  r_j_z15
  r_j_x16
  r_j_y16
  r_j_z16
  r_j_x17
  r_j_y17
  r_j_z17
  r_j_x18
  r_j_y18
  r_j_z18
  r_j_x19
  r_j_y19
  r_j_z19
  r_j_x20
  r_j_y20
  r_j_z20
  r_j_x21
  r_j_y21
  r_j_z21
  :::
  1 57.8083045197788 ""  0.513153062017174 0 0 0.00534185393468889 -0.046031704437385 0.0383174491058549 0.0113041330203536 -0.0205830025207745 0.0240082382082794 0.0570963475456884 -0.0625413686453074 0.0797322257136287 -0.044974405509415 -0.0945911300257824 0.0427420548012771 0.0569580348091929 0.0256549004778193 0.0205735843629159 -0.0727924986871081 0.0377026545603216 -0.0360396728592726 0.0587115184845793 0.0573857910133651 -0.0298774163473303 -0.00476514394664698 0.0128325752384438 -0.00897226771303938 -0.115973631498847 0.0133826900905449 -0.0124881413916207 -0.0834573563976794 0.0727818467249959 -0.0681444901428161 -0.00396807490308995 0.00899442423704244 -0.00592370851361812 0.0212403891721666 -0.00148500187988091 -0.0560319474707774 -0.0548177461746159 0.0489614055479492 -0.047655938074233 0.0212856413171751 -0.0932437655497886 0.111574741023625 -0.030343935041931 0.0693106190879215 -0.118851355065799 0.13385751671763 -0.0471252529173006 -0.129573029618675 -0.0454572476937819 0.0915603839888503 -0.0532030217167954 0.0183364970985814 0.090186576525996 -0.0426301204271648 0.0860369923086226 -0.138658493428646 0.0599072124207112 0.0636905360974064 -0.200418340409789 0.200940437187439 -0.087832641244804 -0.018614234384183 0.200586400185102
  2 80.5948738908239 ""  1.80849561194279 0 0 0.013357027696943 -0.0700373131209758 -0.0210886405375323 -0.0633735365977892 -0.0229468493959186 -0.0617750684077313 0.0824819935309418 -0.0934924088811061 0.0191526137391532 -0.00426081387190053 -0.146957978159843 -0.0598062005329238 -0.0639494767657037 0.0330073539299528 -0.0225599034690805 -0.0463375283061685 0.0555130588318805 0.0280424913345157 0.0347001971093972 0.0690455486478599 0.0377521707066186 0.0247508607174402 0.0151650830842091 0.017644025400523 -0.0987410478411067 0.0559148328815161 0.0793482290512477 -0.0657031095668116 0.106657051152502 -0.0227989966623553 0.0849380492575828 0.0170998688253502 0.0210915122056055 0.0395377051855127 -0.00291711987994146 0.0618526211828916 -0.0103998650876549 0.0251261185614508 0.0395821181709973 0.0107305017683222 -0.07724715637929 -0.0959810064126844 0.155242690462348 -0.0644015381927759 0.12934091271096 -0.00660167444059085 0.0886313944073687 0.138087114866846 0.000546137168727979 0.0514913421271849 0.0482899597797515 0.00110997120299737 0.100889971583005 0.0210736596644353 0.0524578677920549 -0.0925378639068479 -0.0340360057737266 -0.0954115704620774 0.0113468378681969 -0.187207170832227 0.0569110411782187 -0.201507700775869 -0.185204581110867
  3 129.781404100698 ""  9.62370101400856 0 0 -0.0240227433511898 0.0343612956126176 -0.0501355322019966 -0.0343298674052038 -0.162031111696653 0.0591621705810278 -0.0732754912695772 0.0358403130941421 -0.232961083347756 0.0297868752920137 0.18156755926939 0.00887063523155461 0.0228874072524886 -0.232923808241123 -0.0331319231319687 0.0303051212442865 0.0143058007987273 0.00260231702488362 -0.0605650964439386 0.0434975844102682 0.0522928627464539 -0.00417472646616002 0.0318776503042525 0.00534874052833378 0.0599021544602385 0.0105541980758673 -0.0283913544461642 0.0403249357103745 -0.014191808948815 0.0305925443048729 0.032594119253086 0.0187642776492454 0.0193930681042026 0.0387880708806869 0.0232573754815434 -0.0428583920111599 0.0197798715624117 0.038335206181 -0.0121820188869288 0.0380211003272986 -0.00129176148328858 -0.017569959056427 0.037717731150331 0.0557333243460701 -0.0677769065377371 0.0558811665030339 -0.00397511848317992 -0.0667542402398525 0.0215102335925042 0.0552045225906401 -0.0155395040276579 -0.0487396460047628 0.0420998771977716 0.042047202088403 0.0489344844635075 -0.0136327029101819 -0.0570004111126186 0.03858963532339 -0.0436174974006565 0.0139560455012309 0.0254607832571656 0.0365738741334866 0.00887824143317998
  4 154.752886357375 ""  0.92193824746554 0 0 0.0222891354825205 0.0555385990639321 -0.00350326239942846 0.0654768364318804 0.00190798721424656 0.0353088156590356 -0.0342559787138208 0.0731505264070109 -0.0536299455664471 0.0474934001271401 0.12571369407202 0.0249916971593291 0.0925050127964425 -0.0269834754029358 -0.0053109067921166 0.0564366416391015 -0.0315839284374361 -0.0424236817877984 0.0096279116503922 0.0256333446697022 0.0188470602855658 0.0228567981687232 -0.00158808138625122 -0.00654096603877246 0.135089677602416 -0.0804148438006265 -0.154045718435032 0.114162961190388 -0.0726552165820918 0.0782888871793261 0.012718134402594 -0.0377659334853259 0.0221544074347886 -0.0383162969032658 0.000768173185570043 0.0415887224852694 -0.0902820441709924 0.0274799261497152 -0.0489107589749475 -0.05768310689583 -0.0761579121106397 -0.00300337322686049 0.0105674696289177 -0.0766100293388345 0.108957965841974 -0.0152882312126996 0.107767080051124 0.0978511126955188 -0.133848577688808 0.0329504420150428 -0.13804097347437 -0.0492668479304542 0.0513995823886318 0.0376518821629198 0.0173669268689032 -0.0817668057009796 0.253193144046467 -0.0836740772961807 0.135028297067619 -0.164764142909588 -0.117604245980702 -0.337392400731739 -0.12190996843559
  5 207.514180464609 ""  1.53812026659446 0 0 0.029248323444818 0.02900032702289 -0.0186248934590077 0.00932827394495768 0.00862314422763087 -0.0100289607330957 0.00802976628137949 0.034439851038772 -0.0520198175476728 0.0573845181755787 0.0569807862002603 -0.02086094459754 -0.0281411844606653 -0.0129955410744048 0.00293114446756141 0.0435159437422632 0.0187597588798873 0.0765197113000288 0.0211237047620281 -0.0737684526220074 -0.0371487885759565 0.0308836643076745 0.0181826608107563 0.00403306248498282 0.10503634361543 -0.00019256955085909 0.00231853138150544 0.0870519112629423 0.0142219979504615 0.159793464223558 0.0257543221886054 0.0694203104247648 -0.0362379246909778 -0.0268227154488515 0.0286291306853581 -0.0193179837260035 -0.0577249320493563 0.0652046381688895 0.0700110903348818 -0.0494377409664568 -0.0762976091920479 -0.0466571673531399 0.0274985646852799 0.102736027280853 -0.065420822930177 -0.0227872137418883 -0.0248364407627611 -0.0559917236638331 -0.0865044546672043 0.105548647746443 -0.00750728149331861 -0.0196441499803938 -0.112422926358804 0.0687947673244181 -0.00934828190053723 -0.144772652029752 -0.34140642755593 -0.141525834913941 -0.32032187338645 0.111879293601693 -0.010146855882776 0.142533038965404 0.057904406864356
  6 234.946286170626 ""  3.96798814773414 0 0 -0.00760151414258799 -0.0253742471289695 0.0409058226111571 -0.101273228238475 -0.00702120107221113 0.0152719666300928 0.0483873159527096 -0.0461445085655503 0.0542671843589376 -0.0216412453497115 -0.0781928495873379 0.0151592150185941 -0.154737484105088 0.0198249377766892 0.0734327198537085 0.0317885320001797 -0.00395807153391197 0.0341303855502898 0.029167417372063 -0.0895587641367541 -0.0552388949717351 -0.00714044588850993 0.0112567290898488 0.0244546145025363 0.0828200020603408 -0.0312568049149638 -0.0368048811505511 0.0563647867023955 -0.0555482447687398 0.0957806019121363 -0.0544356716587219 0.0580547638516353 -0.0179238765657997 0.0339303081137374 0.044286711749741 -0.0513841371214761 -0.00538462989652529 0.0694601538295262 -0.0055148015635863 0.03831861920486 0.0208871557101797 0.00441394963249575 0.0245857047844756 0.0817411607640585 -0.0813582705451106 0.070453314733546 0.0170685197569822 -0.084020080403727 -0.0155602859266136 0.118771933252973 -0.0504889384122347 0.00418340460911033 -0.134685637972321 0.0427315658514733 0.0852376634657969 0.0409519062337511 0.316813630425378 0.10048392241539 0.252060849172825 -0.151068907096905 -0.0701801615451485 -0.235746723656862 -0.0909454278776798
  7 280.094138498629 ""  3.75939169389499 0 0 -0.00761325655947484 0.0385124368405875 0.0363859597653951 -0.126119839712292 0.00187347545115114 0.0433646496412961 -0.00370108588547321 0.0331649006897542 -0.00947853832386586 0.0187466119278437 0.0457909634538837 0.0206578734868002 -0.215115431634987 -0.0200828097408557 0.095966283708842 0.0594146854153193 -0.036207186922972 -0.0590860998987238 0.0947521555870885 0.0456292101958163 -0.0411832746694478 0.00492302826210639 0.0170890299745099 0.0129112873516967 0.12101100075587 -0.0289665373061856 -0.111089342643898 0.080381473508138 -0.107479273657918 0.00470129854367788 -0.0726712253359226 -0.0165438958301344 0.0313434899580175 -0.0052725021476041 -0.0242989102790356 0.0519566403888738 0.00699284793234325 -0.0412211360994591 -0.0443621616330591 -0.00750698823711095 -0.000832202140009127 -0.00205741327412826 0.00446228192276087 -0.100408541085529 0.11133961633085 -0.0226613463259101 0.0501499928086626 0.105310488757703 -0.0135208229270363 -0.0723652256136302 -0.0660218911405894 0.00191232718131054 0.0883878624260632 -0.0125438735988102 -0.0501109813576686 -0.00678563939457705 -0.204339307874225 -0.0535240159469193 -0.139227849348121 0.0891442073396359 0.0822128552698659 0.161512344927414 0.0491857484464701
  8 327.917595113244 ""  9.0386087794603 0 0 0.013904334835046 0.0769264301764484 -0.0347143772575257 -0.021718354235428 0.0100542786609889 0.00132528921185908 -0.100203215075123 0.112419267492258 -0.142751383916731 0.121015708223031 0.189564862115805 -0.0389545827251572 -0.156366535932084 -0.105792152594013 0.024635939594596 -0.0272734079733965 0.0110637112087855 0.036147496770413 0.0783118825393274 0.0338761595600838 -0.00493437531830063 0.0303736422863274 0.0050859602638253 0.0178581806721794 -0.0933724449475494 0.0552271676800632 0.133070701884506 -0.0590460626750846 0.0852578156001344 -0.0476379313021049 0.0207463471000016 0.00203026403821372 0.020066148105969 -0.0502789174424748 -0.0464741515580831 -0.0761969915108837 0.0374444224093104 -0.0668378008133872 0.064110090940211 -0.0459660532607384 -0.0329261277470971 0.00197304592814469 -0.0985144964799271 0.0779115334185221 -0.179368171506067 -0.0641964193245314 -0.202544494370661 -0.167558851823508 0.0604220058604752 -0.098661662060968 0.12776359371203 0.0325817995073385 0.0630084465640939 -0.00239826763608758 -0.0119218306700789 -0.0234677085831306 0.19688649014118 0.023035538403677 0.0885988663317394 -0.0708171833912048 -0.149124791667919 -0.174927997911782 -0.0323521469625362
  9 393.279880644575 ""  23.6710955862851 0 0 0.0178755721851549 0.0497627552337305 -0.027722484989963 0.00872200679770093 0.0115404592340281 -0.00460850575458527 -0.150447213084039 0.107244627224399 -0.132099653538861 0.159311673379463 0.185283317469341 -0.0417956505403926 -0.255573175090634 -0.183042999632135 0.0621446551847788 -0.0941386867598556 0.00422864004334334 -0.02528434759705 0.0369254672676181 -0.0865411923070491 0.0347569055250895 0.0340052790493589 -0.0586691208923198 0.0473638182871382 -0.260793577145709 -0.0878267351829429 0.0596010945032235 -0.147706633734358 0.121839193679917 -0.162912699828971 0.0314248593279757 -0.0647856798464484 0.0533261174097239 0.0272018832085401 0.0260040381696382 0.0304942636951749 -0.0311749552610099 0.0397011572983959 -0.0702502331714447 0.0297226288987489 0.019166754092133 0.0059401266983166 0.0482555697532355 -0.0638263061164093 0.102638504880788 0.0492992566468469 0.140884165975543 0.0934102946367663 0.00715765093501592 0.0231755928541943 0.00733672515575017 -0.0339143643855144 -0.0823669215436075 0.102880813773822 0.0186830672524719 0.0179854487912221 -0.0487158730218028 0.00482893880594981 -0.0137715468910422 0.023551045702918 0.0635375508065151 0.0557581109617818 0.0116113491555383
  10 432.541199629279 ""  6.27633087286734 0 0 -0.0429293787222515 0.00618815623644189 -0.0225768505224125 0.0243279984110353 0.000202844099803892 -0.0125370173589258 -0.13382314518481 0.0381417956215763 -0.0567421302507982 0.0128052720241617 0.0767872230294259 -0.0173564825113161 0.091277083863244 0.0200281245238371 -0.0503535063789519 -0.0329323108247518 -0.0373549119806292 0.0484901123763134 0.05677524771279 0.0371852852893047 -0.0296889832940673 -0.0337079261319726 -0.0360297143458189 -5.51281950933432e-05 0.0613208076330773 -0.0325009395345086 -0.0334184981589211 0.027695114777384 -0.0621318270899285 0.168275806156213 -0.0149126841306887 -0.039040155071212 0.00593580321508548 0.0370716455394485 -0.0857919048350472 6.51189182754583e-05 -0.110576062486215 0.0046259989328029 0.0539748586416653 0.0811829569999527 0.0506988952538175 -0.0184600129973974 0.0505700365941336 -0.0301328681360782 -0.0392499566811193 0.0562854270270816 -0.112408904362575 -0.0257425713412998 -0.139478644463224 0.171703396637744 -0.0857335301765167 -0.1569228975244 0.126322553943514 0.0518233610771953 -0.105906436346849 0.162726426780807 -0.0116660729022095 0.189033277821452 0.118125902703753 -0.0413505304655526 0.207861309396288 0.122670586675474 -0.0330735252383368
  11 451.900895583265 ""  167.303467221851 0 0 -0.0164001513099103 0.0396672807150456 -0.017347117788736 -0.0640636839073492 -0.0193393203584596 0.00124572999166603 -0.0960740710384005 0.0602048215772618 -0.104661441500723 0.0858659269861624 0.115251578915966 -0.0423249933405859 0.61545938729733 0.423135244782097 -0.207719331859856 -0.0197182010255 -0.0114032593298151 0.00422332265023399 0.0385462556950665 -0.031423987010192 0.0178995816463938 0.00444262755703078 -0.0156343681839361 0.0298265453958845 -0.0639192979010597 -0.0375617167941795 0.0281611185431831 -0.036743175922682 0.0140113774371565 -0.0365578679494973 -0.0212290529744981 -0.0123937219154951 0.0250568828746072 0.000125192344340378 0.0113113985782176 0.00716673585356038 0.0022499721207728 0.00375054322674771 -0.00966191450363335 -0.00524830491292518 -0.00119011128900633 0.00346452981966814 0.00291972995397285 -0.0120881570365649 0.0252082324758673 -0.00172797436758489 0.0329186137965392 0.0223982456215389 0.00267979260568477 0.0191591570050101 -0.0160392161260816 0.342783828141781 -0.0988318761058849 -0.195779527159752 0.00872041371922002 -0.0106168823351588 -0.00261840771850638 -0.017929004057596 -0.00813370713959795 0.00520612050908725 -0.008930847744695 -0.00240711816880603 0.00460477589862225
  12 535.465475946007 ""  23.736813978261 0 0 0.107404327558668 0.0335032032281745 0.0220462604540935 -0.046903942144299 -0.00136748040111546 0.0342325053969357 0.237977079772563 -0.0143311031330673 0.037216174867404 0.032309145632364 -0.043920498510782 0.0269512956326795 0.0356526534326263 0.101782383963285 0.0426899152497257 0.00500766345385249 0.063728383000274 -0.0411752634268733 -0.0627914995430732 -0.0339161096762126 0.0254222393211236 0.080775336299682 0.0652600397117374 -0.0241821051688785 -0.0747065476095502 0.0357201628363736 0.00826261053799401 0.008451660223902 0.198976897680505 -0.0838521770139148 0.0524696065657827 0.060705854928101 -0.0224916291672091 -0.0112519770373022 -0.107284319322891 -0.0101894471685231 -0.0720272720080404 -0.0314358146135764 -0.00635988674718869 0.0211376543019548 0.00432135461918533 -0.00973313032781789 -0.0111486762126878 -0.0623323197128527 -0.0444557629086361 0.0107829338428251 -0.127419493990906 -0.0349735231471079 -0.089334288822057 0.0148119297420412 -0.0619006573022511 0.0136308167881376 -0.10419520087907 0.0626940905675512 -0.136055868404022 0.0998931875509888 0.00654167283591158 0.130436449768735 0.0635685280470362 -0.0263470981835859 0.113297969296946 0.0646984988873149 -0.0158198451134608
  13 636.664994482336 ""  17.7660186992275 0 0 -0.00769387749741147 0.00286695158182351 -0.00208247204035963 -0.0209642255308732 -0.00494730136603369 0.015709193744006 0.00337997100342861 -0.000146636599051447 0.00267079824425595 -0.0233417494286968 0.0129880219237583 0.0171114785127097 0.274714500602746 0.213309670008206 -0.0605126419679674 0.00700814853773594 0.00967383000111263 -0.0326243561403858 0.0189420641552642 -0.0235539003471863 -0.0170293764464567 0.0138889796397066 -0.0139224936296631 -0.00913354185717214 -0.0765271638547546 0.0493057817187968 0.0798902693533997 -0.0375704584748311 0.0635207913421583 -0.124525334255721 0.0288050454051036 -0.0620377429157482 0.0388551672073465 0.00483900033937489 0.0281722929886614 0.000710415056908715 0.0466457959068666 -0.0235970558842892 0.0139486285023925 -0.0180783901891382 0.00402690224324103 0.00204669407772809 -0.0176833326737871 0.0273349715578826 -0.00229981174601996 -0.0274037757857047 -0.00410375949718891 -0.00409608194928048 -0.00451783168399336 0.0768045897165702 -0.126198888453887 -0.659363921827151 0.114559774318831 0.486319251355145 0.0418613944249995 -0.0325143693331308 -0.00114574157231886 -0.0619126247877069 -0.0197668532964184 0.00915798582811449 -0.0560296084630792 -0.0259922178311998 0.00109002615508329
  14 742.563295058995 ""  25.0113098337223 0 0 0.0484038992869858 0.00629896160848604 0.0161296885152713 -0.042553515232947 0.0192699218089929 0.0496711549618539 -0.031663507231123 0.0409037583660825 0.020431175368748 0.0608992711974329 0.0537143378412429 0.0399796406818483 -0.0640924277669906 0.0549869550775686 0.0919691329596972 0.0051595811185173 -0.0488600566940139 -0.019054918066617 -0.0494266174085513 0.0376815697715123 -0.0169487973145061 0.0515175878178218 -0.139369115876099 -0.110137201547209 -0.0797587273776126 -0.0495612179712559 0.0712213070006374 0.0105629366213129 0.130239261979979 -0.0691235622840688 0.023848804790764 -0.18421999617628 -0.0828807798004681 0.0172528643929462 0.071694164614463 0.014515600323845 -0.0198717643858697 0.00304690748691749 0.0734423431190912 0.0270164879590277 0.0111605026038896 -0.00195563244639988 -0.0117118129348527 0.142871498465007 -0.044950579046019 0.0269458263131843 -0.0216459510143644 -0.0426950258403468 -0.0684448476931834 0.0654347185283101 -0.0446544392270545 0.0324045140985914 0.100274780015559 -0.209172151293296 0.120116354661643 -0.0479140737132798 -0.0295471114243633 -0.0798173979244401 -0.00824516127878362 -0.0146357932058462 0.0183178500267097 -0.0433596840671285 -0.0290374038626639
  15 797.347245628779 ""  15.1491579559702 0 0 0.126093221672911 0.023084992600357 0.00724511437230826 -0.00963525769516533 -0.0143632647453297 -0.00989080657876754 0.145040878657081 0.0111771665934716 -0.0473979939900992 0.172941194829532 0.0236894609694243 -0.0260255518341243 0.0292407685893274 0.0912368859790276 0.0321293326826647 -0.0606182061848535 -0.0896283241550058 0.0804000260383845 -0.0463897589472999 0.0465677611438685 -0.0602317241725745 -0.0120247821321366 0.0160923408835467 0.0251094693109595 -0.0506569580096467 -0.143412791049484 0.0319627027457055 -0.0652487529646203 -0.155582648818349 0.0947445445141207 -0.0722547812836207 0.0736122813189545 -0.0310673928931688 -0.00211971121564286 0.00789323164329965 -0.0412724235593918 0.0101482835231064 -0.00189125086859176 -0.0177332671110792 -0.00017322374237529 0.00492169356668931 -0.0140057367920065 0.146111613995522 -0.180972888826439 0.130344388003473 -0.130892782392218 0.200749236306722 0.136513901790415 0.0629645845813065 0.0133066182874624 0.0751327169836091 -0.112896754198291 0.0401621819970763 0.0217969146644737 0.042220177454031 -0.00596118131701258 0.0803826214260884 0.165843614961766 -0.0593723120281975 0.0765358206967318 -0.193380127445228 0.0546631482225403 0.0998734337659118
  16 817.584587591296 ""  1.01043262591641 0 0 0.0768248715102649 0.0175057210801111 0.00873829438385893 0.00676974955611248 -0.0188814281267381 -0.0271358570928634 0.106504579008922 0.000442041554089855 -0.0381160006519126 0.116873380563705 0.00337816630037254 -0.0308396699017406 0.015046658367276 0.0330661143883786 0.00128320535004212 -0.0448429444533123 -0.0496693288908336 -0.00053880087852231 -0.017163104599476 0.0133479092792052 -0.0268764321528848 -0.0330673785082741 0.0416483697780025 0.0527283819915969 -0.0190028357875192 -0.0797545495911813 -0.0471463420411644 -0.0593553090098789 -0.165808837991395 0.0165253885651888 -0.102498076875241 0.0593129200020565 0.0294417208439128 0.0127629694139624 0.0235307157276737 0.0625657727784495 -0.00297038032598233 -0.0108465059324453 -0.0191775908227394 0.0111301702809077 0.0107045970225613 0.0349623479525807 -0.284058111575217 0.22257157702784 -0.145341905771172 0.224257046755032 -0.213814876443041 -0.175223664734421 0.0127138060249789 -0.0448099555422534 0.0240446019237212 -0.0388515419413416 -0.00822561061281867 0.0344341695518094 0.0440625733925808 -0.0374508035985465 -0.153851025290195 -0.373679030231781 0.0735572811157623 -0.111601003717756 0.29264121623215 -0.124504794013958 -0.166643484758652
  17 882.619219523773 ""  32.5654147803952 0 0 0.020689158144106 0.0232792260868223 0.0340937253309497 0.0243058870011726 -0.029103362655622 -0.0486333487384773 0.0518261691938408 0.00115994337567536 -0.0189688913006407 0.042969553636463 -0.00553520396557218 -0.00630054078615359 -0.0955183905490039 -0.0706579154272905 0.0114439191232085 0.00938939702509294 -0.0165495972640842 -0.067677054845163 0.00119829390956211 -0.00689071636543971 0.00611348462597574 -0.0506129760061195 0.0343544563469894 0.0528395927435541 -0.0620023912616463 0.0821727017110458 0.0857646143407487 -0.062719969606826 -0.0202964296189802 -0.188520307707178 -0.178578400386331 -0.0159655220012406 0.0772943273723277 0.0262934897241621 0.0200707589983521 -0.00382773192038905 0.0129606221722524 -0.0433164427401858 0.0796791196979744 -0.0187770055381379 0.0164791249017998 -0.00910999282759404 0.0791860422387407 0.00543181310884599 0.0198161983260053 -0.0698503533262503 -0.00023663967999154 0.0265521179991127 -0.216377632007595 0.346962584710586 -0.533835170791441 0.141052501717805 -0.0425903204393478 -0.0828897205865623 0.0483558536290334 -0.0183537492283276 0.0335032434486016 0.0130068772892259 -0.028166132404631 0.0326010146108096 -0.121196802282815 0.014806482357034 0.0360369419867291
  18 895.285085650001 ""  1.838244538287 0 0 0.00147340143292094 -0.0287737387654778 0.0136089889700837 -0.00253829509024824 0.00522865005279445 0.00594312311411741 -0.116066800484263 0.0121930880644581 -0.0428582461368473 0.0862072044811028 0.0642758807070331 0.0128891990889625 -0.0343351124172382 0.0407807085121326 0.0536667484868178 0.0293616924084767 0.000131655352716009 0.0491696268288427 -0.0269537586937448 0.0239667887054166 -0.0307042630991691 0.0149459289514998 -0.0426861825342223 0.00269012961441554 -0.0592504780997123 -0.00118681061023364 0.132481559166959 -0.0324864065522519 0.0276061419299272 -0.0714089261674247 0.0383117292569032 0.00914823236236234 -0.0399699776148957 0.0670427248343736 -0.0768971697745397 0.00259229422536395 0.0668651368223568 0.0703173092111798 -0.0368296567064297 -0.132200095094753 -0.0213610294347583 0.031970555771577 0.0456940926798109 -0.0636629605370511 -0.00942905143605086 0.187538791356282 -0.0237909915613899 -0.0249267881587263 0.0435544400361179 0.210447465012715 -0.158589406767881 0.00414900559776068 0.0194367807432317 -0.05884218777155 -0.390158258467651 0.124225940478601 -0.0109273574009566 -0.0871323908393504 0.102187301677589 -0.04704723771594 0.0836976969623929 0.0572100870565945 -0.0213959862103984
  19 922.113961882636 ""  11.5830981585215 0 0 0.0672247152052781 -0.0683561190131566 0.0641020521961503 0.000238344093489854 -0.00711782175404245 -0.0273984062730305 -0.270117905828242 0.0441633047469449 -0.150947914196971 0.364850156707037 0.203932757903745 0.0220457250949277 -0.0349190541092162 0.176702919088369 0.124330907258721 -0.0232530391200664 0.104993294086302 -0.0648883697789434 -0.0146036787732005 -0.00930223367394386 0.00657759933686291 -0.053129107128343 -0.0451953809135178 0.0115041549305608 0.245053208131323 0.237638696413562 -0.214644633924854 0.0647583625916048 -0.0885209089688527 0.158683651067532 -0.0773933057139702 -0.0610847538125655 0.0212103990108663 -0.00246692605073322 -0.00492137551298882 0.000711578309142153 0.00719564548777297 -0.00232798743888442 0.0132980697624442 -0.00208775946696745 -0.00408216024484455 -0.0086291649694638 0.0400172309687329 0.0278672166379495 -0.0157587488316018 -0.0411758194901193 -0.0322720757424086 0.000438939345273346 0.0485162897023063 -0.0440591029261431 0.113837531759306 -0.0530548707177972 0.0213052672348088 -0.00538350016628204 -0.0126664745792244 0.00766969389170116 0.0262930225051763 0.0582499396483077 -0.00894345254406417 0.011252963424218 -0.0408404672569061 0.0176491550282749 0.0209728286943361
  20 974.412486671885 ""  20.3369760802245 0 0 -0.0427226047843338 -0.0854298897818192 0.0193445324287383 0.0108865303127574 0.0155055938792762 0.00337635033756889 -0.272481915748054 -0.00736425576077283 -0.125273964208102 0.148927207549299 0.133870381912724 0.0240742494394855 -0.028427945873258 0.0871067860923037 0.0812784446164698 0.0675798320627686 0.0164518384956449 0.0540351335244571 -0.0449681893363549 0.0379044957858577 -0.0627815651514217 0.055469856716188 0.0155252249607254 0.0741879384144793 -0.107620641465372 -0.0337897467160761 0.174874875969625 -0.0100556844695387 0.113965328601459 -0.121375321036854 0.141110702364572 0.12546468583303 -0.00901627180196739 -0.0670592604052546 -0.00341563785250116 0.000794861922816136 -0.0163930661501329 -0.0278005677581705 -0.0427880074285966 0.0708067344756857 0.0102797099746809 -0.00427975744212149 -0.165692143271712 -0.0644239282187706 0.0262114436302572 -0.0876392419269769 -0.0047976801465194 0.00719925360223672 -0.0995586302285524 -0.0203805174727772 -0.203644609874632 0.0408324654097853 -0.0673264519756839 0.0214130583060775 0.197103911804712 -0.070381750020098 -0.0347899289217897 -0.0243413129613226 -0.0401118125263315 0.00653925909173729 0.0354535335653051 -0.0584927804762457 -0.0257431883169959
  21 1005.21755701469 ""  47.6992271850423 0 0 -0.0115574169155409 0.0500166004663933 0.0765131621636367 0.0118074689415113 -0.0462341027532799 -0.0747577020493022 0.0297867934543867 0.0239507569867491 0.0667320739677774 -0.0113800774793297 -0.00832844023689953 0.0346603288612021 0.022474612343277 0.0143618730839365 -0.0429014180642599 0.0818423766598875 -0.0203642997607375 -0.0345479492216079 -0.0152042097983135 0.0171946820093423 -0.0364864859523337 -0.0178076487295852 -0.0291567911956885 0.0531481816578772 -0.135168399909141 -0.0821307032432389 0.12360857278796 0.0378695915615003 0.210529102005662 -0.19219969321037 -0.233781072721365 -0.143966438807435 0.121233720279789 -0.0467485463767585 0.0129691302393965 0.0162310172882212 -0.0136463687200486 0.0607562646545327 0.0169090863629307 0.0224542431440554 -0.0520119704471276 -0.0113475598332066 0.0779111178493651 0.114959814740674 -0.0363017800528155 -0.00338516757499133 -0.0032888973160724 -0.015158136524857 0.0284833373764312 -0.238317226537043 0.238330577365774 -0.054951072206263 0.0150998374114686 0.00951165243761592 -0.170906597660905 0.0745789067877385 0.0406956424282342 0.215235460645187 0.0344139602240013 -0.0249812328929577 0.105757398113179 0.0638217762837342 0.0167095294394769
  22 1040.2138876461 ""  33.2089252165482 0 0 0.0151397696537381 0.0641377152694208 0.0842663474558482 0.000423803107829474 -0.044785805144125 -0.0674758806135586 0.0420832104863626 0.0429331235684216 0.0445450628514562 -0.0757199038354307 0.0606241031244955 0.143372843913864 -0.0477204273572207 0.064932872723893 0.0413031643571929 0.0234583595402699 0.0293208505496225 0.0947850733390568 0.0310960793185325 -0.0186580299088584 0.0541661258593088 -0.0479848183522965 -0.0282124336380032 -0.0948171795865293 0.0283741199130895 0.138219311950405 0.164161203458236 0.000705553956159675 0.0845090280744751 0.0340313323501531 -0.125904111382046 0.0126897263582594 -0.126094604367789 -0.0339283417807728 -0.0364645275216914 -0.0208916001121789 0.00592543720630472 0.00472533577050136 -0.0612577941881873 0.0282756961054241 0.0249049319327716 0.0160373205384285 -0.191794193846636 -0.184539875690098 0.0586069631528372 -0.0282951798235382 0.0455299052841396 0.0229962545903108 0.0187507630816889 0.0872939190791371 -0.0860127221428549 -0.0618565560736678 0.114247883105699 -0.0732390612722511 0.154006194963289 -0.0651554335562636 -0.0664750331685417 -0.145882656152147 -0.0207513277793627 0.00277688612531811 0.0297504617863456 -0.0785253978762016 -0.042763178178708
  23 1075.59221358508 ""  47.7590575216141 0 0 0.0599697088732329 -0.00942306378295205 -0.100361375408671 -0.0114712381659411 0.033549865660644 0.0732268682685987 0.128899571780921 -0.0147398253760412 0.0674632576069611 0.126248175371367 -0.19655853699985 -0.26932163426287 0.0678163667678365 -0.161482220679138 -0.114943533529423 0.0349378813035763 0.0434282819763114 0.0215363757407514 0.0063567552096721 -0.00473243275738809 -0.00171460941188133 -0.0885628672285777 -0.0603455807685922 0.0365834472416793 0.0510851214566882 0.222676439012894 0.142792797932927 -0.0279084829576852 -0.0136226632930015 -0.0681250571532018 -0.186535155718371 -0.110933876831717 0.0630744523225567 -0.0745616476776344 -0.0113469420424491 -0.000124887467357016 0.023729357933185 0.0373296572617294 -0.0197513474295954 0.0416394923400671 -0.0277995064298885 0.00463324249649093 -0.119532546701239 -0.0553182041287408 0.024409021840873 -0.0651917040039909 0.021848621758043 0.00932581039447496 -0.0355736789107868 0.0195826614502026 -0.12150775185249 -0.0353723307237753 0.0768937123136893 -0.0906754363774785 -0.0211786843564722 0.00748407154736372 -0.0143043991049307 0.0638472795629453 0.0131661200584291 -0.021579674514767 0.121315547995262 -0.00528096460061781 -0.0178444401700183
  24 1090.48641111179 ""  31.6228061037652 0 0 0.0143814779015552 -0.0507931960587564 -0.0094766626868273 0.00163502946348625 0.0151793611730467 0.0111840799456308 -0.0553683496502852 -0.0350338376753299 -0.182031302957419 0.015082924260137 0.140055590393228 0.1155865897322 -0.056989418052298 0.133282648665829 0.135170908885787 -0.00786617014330487 -0.0591023625670011 -0.000177217242265281 0.0300398516206998 -0.0200750700007109 0.054987653953813 -0.036736324526791 0.0692915093686884 -0.0835205556297423 -0.0543427647098006 -0.0102652131431865 0.0811249419837232 -0.0963604332595717 -0.155587898737892 -0.123022752176509 0.0398364789059962 0.196421912521664 -0.173458968968204 -0.0674095718241642 0.0640774198331223 0.00220903928871558 0.0248244423490697 0.00743013767222829 0.0183477003647116 0.0321735920726009 -0.0817984874021788 0.00728733734342339 0.00904130449222878 0.0835250694695431 0.00396208447059852 0.00428664883708743 0.0959992710594288 -0.00982941303282628 -0.0690723986269426 -0.066439787379835 -0.115630351406374 -0.0148596969406136 0.0355937571523072 0.00544538329891039 -0.251465303876933 0.0951262954268162 0.0200672455527309 0.214891975578298 0.0793342789750912 -0.0651479457279078 0.247081430755009 0.0769166037978707 -0.00101891973015528
  25 1135.75763283492 ""  12.7501484086384 0 0 0.0218598631331556 -0.0443882686001886 -0.026496395734455 0.00203700396778014 0.0179805402070142 0.0200213675741771 -0.00629141184893434 -0.0378733696102873 -0.109296534371752 0.106387993357414 0.0138259161796437 -0.0502205825173796 0.00963769385412076 0.0247044127634302 0.0210931046884844 0.0801436185685763 0.00364702397094608 0.0398648504320485 0.0193444765885768 -0.0132814754939167 0.0287708143914153 -0.0741976366445957 0.0246620086331955 -0.00788088544201286 -0.0956055096806935 -0.0125893748296777 0.180488777683557 0.0124096582199399 0.152552258082902 -0.134018334456516 -0.200841564401471 0.129854665268787 -0.102324116796512 0.104970172045965 0.0285536170078198 0.00847805999613924 -0.0838210423893126 -0.0607438735345927 -0.0367200310376773 -0.046617734266249 0.035511721734292 -0.021652556771551 0.159537502244473 0.109553148886838 -0.0467403930367655 0.149919204624004 -0.0347964554676601 -0.0425931301410913 -0.06694155435913 -0.257356442926713 0.089933642960957 -0.0772653531489822 0.12149161295241 -0.0866292515681875 0.0336764683330652 -0.00440873402542371 0.0379577040078111 -0.0327428656485414 -0.0306192588745236 0.0341682684131195 -0.19245286478591 0.0237184055413576 0.0355414117883933
  26 1142.39683462607 ""  34.8822031093406 0 0 -0.00785860869384124 0.0332449088355129 0.0204354964603307 -0.00169522895070878 -0.0123554917043588 -0.0133783583574946 -0.0052703271914907 0.0398448106343346 0.125619692079132 -0.00440776662153403 -0.0565521879043187 -0.0420461192475326 0.0228076906694163 -0.0673948831641901 -0.0689365330372572 -0.0148345893583776 0.05483986112575 0.0455429255686842 -0.012447194454558 0.008929229216194 -0.0207368383519901 0.0283844900153989 -0.030701296988595 0.028797600688667 0.0875396402841078 0.118972186210571 -0.00298399250852992 0.0436602888508253 0.0452623897927912 0.147459779244308 0.0571502125580207 -0.055248687194879 0.0533122332910662 0.0262093085737932 0.110965026481928 -0.0736195190313355 -0.0286576153830386 -0.122956732635016 -0.0152826564491073 -0.0107326882918824 -0.0514940416733243 0.0418860712238937 0.047749859234266 -0.0591509224444425 0.0560857258638693 0.153081085763388 0.283241502440826 -0.00907324926014638 -0.0713450787211658 -0.0797086507032097 -0.10391122906447 0.0120574894328736 -0.025284722226085 0.0143941834689176 -0.219964767423908 0.0645941603715272 -0.055638192209263 0.000300430359786769 0.121796514254742 -0.0835843819297917 0.247228006510487 0.0410436634111946 -0.0275595455371022
  27 1184.88023541718 ""  13.5315048545224 0 0 -8.07035916557097e-05 0.0435950218503509 0.0242219662865737 -0.00641895543408418 -0.0152667876327073 -0.0133931752309769 -0.0254237918239446 0.065811801997761 0.17047951330799 -0.0156962378666274 -0.0582065925957211 -0.032656712884048 0.0199946436209602 -0.0713766492279788 -0.0710926910500854 -0.025818757067516 0.0382022373290499 0.050681386082252 -0.00563247947697493 -0.00146742663321155 -0.00243846742578168 0.0247526283591498 -0.043198428852619 0.00551369532256421 0.0287313810471835 0.00893867321982344 -0.0305911154013445 -0.0565267779766229 -0.149070976994764 0.056953009315274 0.135977780305915 0.137740446122372 -0.123667318122804 0.00229725802217807 0.0364530535304679 0.113073168915215 0.017706247454684 -0.0254361442793482 -0.0714869856300512 -0.00126967119771547 -0.0314685216263709 -0.0749928012662962 -0.0700028629217445 0.283485207049829 -0.0862662537467971 -0.0500070587254815 -0.282849956268247 -0.0645610175323212 -0.0443627737913926 -0.000520212940489819 -0.201936452456345 -0.0403719970930257 0.0654204756015249 -0.0681149041327966 -0.0607946612213173 0.0408089951873185 0.162926501794748 0.289871881707405 -0.0663161993326818 0.0319097545325494 -0.164721476314781 0.126198182905166 0.090214138174704
  28 1224.92908539398 ""  21.7273887105156 0 0 -0.0116384708132056 -0.00557403282206836 0.0661305380705042 -0.0146282856125671 0.00293261349985778 -0.0029349815331321 -0.268344255388483 0.116907775565812 0.264207235798658 0.357336210944702 -0.147496872319258 -0.308653413319761 0.111803549719959 -0.285520931070862 -0.286146308273246 0.00497304856516971 -0.0141382489582506 -0.0281972391610096 0.00106224828380623 -0.00583019739241856 0.0229163546780198 0.0206978101837147 0.0260109458168345 -0.0319313427621303 -0.0703035685601504 -0.194604174208543 -0.0977277929964534 0.0193132463625583 0.0439809692079245 -0.023193599215665 -0.0885925064210984 0.324123022570705 -0.279955541138948 -0.00818638981163241 -0.0107132208272768 -0.0247406090949757 0.00927367140857401 0.00903233600463539 0.0292982011544793 0.00323808644526685 0.00349485191277502 0.0215130640936479 0.0345803864517621 -0.0511324572466357 0.0141774343699967 -0.0570368998064267 0.0306043120056045 0.0243119630357875 0.0174731992798956 0.0406663973076585 0.0325012052987075 -0.0820474796621638 0.0758729453550138 -0.0197495608640427 0.00781915477657445 -0.0092938015989417 -0.0426319737672838 -0.0618007669053169 0.0209205174483135 -0.00984551626815817 0.058088308736468 -0.0335886156847224 -0.024526931988187
  29 1251.26077357689 ""  49.3212218525061 0 0 0.00525770947920155 0.00490716199188866 0.0353350163242847 -0.01065053763812 -0.00472663525999302 -0.00595523565317152 -0.144454712362957 0.0809043518397478 0.171502254448379 0.134001669671905 -0.0299832243365921 -0.0844460905600937 0.0376097136340237 -0.100789986707922 -0.103838651719878 0.0025343517394238 -0.0485428502131714 0.00832808708132808 -0.00157977536814935 0.0164924796629616 -0.00657065460617753 0.0101357265721214 0.0333800255046144 -0.0593737383999337 0.11835148307257 0.42723134080288 0.270517774577736 -0.16874951216544 -0.32602822286652 -0.202435069362551 0.2047027478198 -0.185906574738297 0.137007549771721 0.00793511387541579 -0.016688118371715 0.00455333445530228 -0.0358463029161083 0.0267551599662227 -0.000685115908706875 -0.00165401969489125 0.02140297005647 -0.0114111344331117 0.0692051183233316 0.0195751657348437 -0.0121806059232847 0.157258183792723 0.054688819036176 -0.0218027944612802 -0.0654122794695167 -0.17746325595933 0.0396265694266904 0.128259675684155 -0.216532277834628 0.231328399351513 0.0397599153131094 0.0007650172683679 0.0200495028679589 -0.0263736362617411 -0.0330450145716454 0.0225252944374023 -0.0802443459718921 -0.00592070300406122 0.00917856472212012
  30 1295.72135940543 ""  2.30358344072673 0 0 0.0133056194234475 0.0364768127678921 -0.023703366737919 0.00121719527404398 -0.0197908000664065 -0.00821593593575742 0.0218792676006959 0.0465481709848169 0.118824254162127 -0.1700223458401 0.00466666579797165 0.094830809411562 -0.0239331187260147 0.106178960329647 0.0919863915833611 0.0200556349957317 0.0276965613201285 -0.0282543081656383 -0.00546218440017284 -0.0151502160885303 -0.00531235141532369 0.000646909697003668 -0.0579975522839431 0.0701408858111532 0.00832208314783761 0.101545227209028 0.043482308229117 -0.119058492304054 -0.311968976136215 -0.163011062434825 0.257587008456218 0.294091175518719 -0.178795481865248 -0.00697984147851119 -0.0231728146568518 -0.0386363982946903 -0.0184749443457475 0.0213071807569144 0.0126983415811152 0.00853711488890401 0.0210395331696764 0.0488612162150188 0.370971546934891 0.0536449176700072 -0.0265011026901676 -0.19544324511119 -0.0353279894286112 0.0356864591964334 -0.0750165324647503 -0.173033930684365 0.007258294347327 -0.107113966405312 0.175589240301977 -0.197104018985667 0.0229418827162997 -0.0080070066374449 -0.076666920335444 -0.172235913926377 0.0361538475810558 -0.00937642663473869 0.0817186601118201 -0.0797242876300625 -0.0405945047274213
  31 1336.16316294175 ""  7.31630197371928 0 0 0.00169137843226087 -0.0147385583630923 0.0160814414984904 -0.00351508200933624 0.0105613606043409 0.00258377255411533 -0.0057523879582122 -0.019291099466465 -0.0610358949477489 0.0706766525617707 0.00684852402679304 -0.0226096192676827 0.0130080096069607 -0.06912455870384 -0.0606712761362078 0.00121086414160641 0.0188087900330047 0.052407654668674 0.00436436441940697 0.0100893123236791 -1.0448297141841e-05 -0.0126551679828876 0.027189580117554 -0.0573877916463698 -0.0505866167533145 -0.142670676370803 -0.0388037314510208 -0.0156541706942971 0.00980724229587282 0.0279251127442597 -0.0734064279984289 -0.267222344737393 0.168342384213185 0.00925287710546475 0.0127612461563153 -0.00128956553735944 0.00291822831056479 -0.011949428903724 -0.0527647332708597 0.00548192147180522 -0.0056251158905363 0.0541344941932067 0.415850523939349 0.193815090399254 -0.0610871421340103 -0.537710959432951 -0.263981520413373 0.0600772029342399 0.00336314617021777 0.0281457408197389 -0.0770884914096997 0.0793468695244349 -0.119422727534526 0.123943736250184 -0.0298444011525712 -0.00293880184227428 -0.0677172790649354 -0.120057644348154 0.0726868067988993 -0.0336467173936922 0.137423481719517 -0.0455371940363563 -0.0267339652312717
  32 1364.39421427577 ""  3.56315202013999 0 0 -0.0649469738117488 -0.012112875040314 0.0359466877790955 0.0026264903776167 0.0285832033600675 -0.00106480276481771 0.254401699180535 -0.18613134583678 -0.3413412034991 0.0374698942919708 0.0491259823093713 0.00475937467706057 0.0508084718006928 -0.117112020459881 -0.131904234879788 -0.0387502776912382 -0.0242030724999325 -0.00314741848678299 -0.012649865562771 -0.00042771340295876 0.0059034797138818 0.12680880324243 -0.0231134892712921 0.0172114015888697 0.15204708349989 0.319840433257808 0.0921193531425276 -0.0385566541950627 -0.110320123178281 0.0172148364255055 -0.468568527420534 0.102190854791003 -0.149538212939339 -0.00764731964299958 -0.00183963756405291 0.00338947582640642 -0.00418562881844009 0.00835578847591688 -0.0149376234710276 0.00386749119872576 0.00231152240414827 0.00517540033574918 0.0998690856425562 0.0509014304599225 -0.0160074935598572 -0.024770082814175 -0.0105330322028454 0.00103693473582051 -0.00214323373593735 -0.0200009700659139 0.000873056892419107 -0.0513592717724523 0.0625456597628974 -0.0413045316665252 -0.00195673080786935 0.00468369476243575 -0.00135017434060673 -0.0257425336931784 0.00106201976323143 -0.000750088843423314 0.00555611348085056 -0.00720142189668648 -0.000501361731426961
  33 1387.6661595766 ""  3.19228700854151 0 0 0.0237554226051715 -0.0158728439975466 -0.0422398908153201 -0.00206209591076952 -0.00676715788438074 0.000106455945783536 -0.20678586432768 0.0890249553529405 0.133042637354749 -0.175894973052032 0.00253250762886667 0.110823222205325 -0.00785183157569275 0.0349208642599928 0.0295320657053066 0.0168118446428986 0.0923852067690347 0.0291221854746038 -0.000671217050863357 0.0137267513760971 0.00710424807714811 0.0578572638861363 -0.00636197159899407 -0.0219481411093015 -0.154795879647285 -0.292622355970861 -0.101459139522844 -0.141664862633476 -0.412295093105407 -0.0750232482285464 -0.486802047040797 -0.111183524393097 -0.00328726977348283 -0.00324082656754272 -0.00962532606843859 -0.0107780613496047 0.0038812565579542 0.00353896974002829 0.0271717053924324 0.0176761970414471 0.0045338397719774 -0.0105043684981646 -0.0503819560291581 -0.0783105146530323 0.0296387836795473 0.123109877917888 0.0426968052494106 -0.0248062971250238 -0.0958422512445066 -0.145746973834003 -0.0772439714607476 0.0384862798122305 -0.0716229492954148 0.0987752225146045 -0.0448967328112124 0.0440038227511002 0.0299251898042835 -0.0704343194202806 -0.0356281455615966 0.000404204753925369 -0.0805968316231266 -4.01175424664052e-05 0.0286355749478925
  34 1393.63775662431 ""  21.1311965025603 0 0 0.00157124792619238 0.0105154586418986 -0.0623248519164729 0.0167514510880732 -0.0349048471418932 0.00935717924812552 -0.200238677462972 0.125773793066776 0.253277899601724 -0.0626063116841913 -0.109632158244181 -0.106326697617871 -0.0917736561547619 0.246482601605649 0.26922950425469 -0.0323113434991319 -0.0459606038753147 -0.00142189538906577 0.00286098428540857 0.0205216058388855 0.00895029561142825 0.0202071230683761 -0.00349690157769196 0.00546875328393732 0.100788833886634 0.156964272457882 0.0285792551996733 0.09706005374282 0.261576302878291 0.12366244081525 -0.283610917620228 0.120068579331747 -0.127708268880472 -0.0495643841146797 -0.0171112588123238 0.019461505229863 0.0197885547757992 -0.00790448583615177 -0.0255874704644046 -0.0294567054760376 0.0211804039584633 0.00787293268091636 0.30238145298703 0.157934137934989 -0.0473140033709324 0.130654661308814 0.0285656969552161 -0.0310398303103999 0.0143349704929331 0.0333932790806172 -0.0585013786901626 0.0891252196227158 -0.141136247546591 0.178074572537204 0.151238412268106 -0.0846416244419484 -0.0214644177629721 0.112320467508821 -0.00570101893724446 0.0548351036556442 0.120417673253537 -0.0363217761856678 -0.081896192279195
  35 1401.04290113068 ""  16.4493731477132 0 0 -0.00108644431310583 0.000207112990133739 -0.040458225012835 0.0106778442594114 -0.0225287185708292 0.00401311689805612 -0.166568339240728 0.0915879778408061 0.193136254121499 -0.0443929016376181 -0.0571709387170612 -0.0538888246308089 -0.0571813573617165 0.15427362582661 0.166842827195658 -0.00241993606974365 -0.0454006742323072 -0.0175666110222975 -0.0029164677370414 -0.00220769792984836 0.00406458979375756 0.0347601538734526 0.0213520167797156 0.0151166845702706 0.0940066522538924 0.212047922842827 0.0882396482731198 0.00444837233629697 0.0495029138169396 -0.0461566444734685 -0.15265428922307 0.0531062133237147 -0.03042353830536 0.0889813723165728 0.0387847389741052 -0.0123947707010765 -0.0307963119930058 0.0103305777815054 -0.00586820857552214 0.0361239629952265 -0.0412742975144826 0.00422238400048463 -0.363231372490304 -0.107280559685118 0.0182985579014932 -0.433975265859042 -0.131778495993737 0.0941559091088446 0.0611508612191922 0.0743705109360733 0.130600277947219 0.00407300280552382 0.00563413392195391 -0.00834696661063965 -0.226584844768409 0.106876168400446 -0.00495005841593072 -0.150317435914908 0.0565081976469935 -0.102753813587624 -0.125798135783584 0.0548904769142764 0.116789466853428
  36 1420.65869028692 ""  33.326251342864 0 0 0.0501267294287154 -0.0328979763427141 -0.0141891400744152 -0.018803044037056 0.0169492994212177 -0.00785733266943322 -0.164944523487877 0.0600114006791731 0.0902961061483987 -0.182892662468769 0.121251935233521 0.26787452998698 0.0628102700901938 -0.164510350050203 -0.187211441930589 0.0080058841176204 -0.0102076233921553 -0.0105012167531502 -0.00315833454066644 -0.00802559629651822 -0.00184138070425741 0.0159898848452691 0.0168420080051865 0.0173197608220912 -0.00163994659479988 0.0810310966173676 0.0750827881583648 -0.00792306150816701 -0.0638229730074896 -0.0205096498062518 -0.0749323857751686 -0.0108033778020267 0.0323593252153516 0.0433734572980966 0.0126333799858668 -0.00698277470824043 -0.017642176585543 0.00307206959452401 -0.00200686263281971 -0.0981076561197485 -0.000153961564966693 0.00735332720465368 -0.153812129301168 -0.0506419638637626 0.00333237743831333 -0.164164117326986 -0.0507768184763078 0.0414264651402343 0.0449840974343362 0.063518211951623 0.0843559448101691 -0.0341857110842174 0.0584618883690279 -0.0682513437497187 0.320334900990241 -0.227868859276589 0.0279907359719843 0.351813417328866 0.0732791461362464 0.0523617830449787 0.367368286321797 0.0906863982439863 -0.133949629760837
  37 1427.57328184501 ""  25.8785000523558 0 0 0.0787192750221051 -0.043474576011987 -0.0161181089724674 -0.0293145517080898 0.0281016463411921 -0.0105159955973432 -0.183750587493399 0.0696577549100852 0.102338154344966 -0.250191631243674 0.187425418849881 0.394845170799253 0.099107961254133 -0.262992658719344 -0.295921789728594 -0.0172499389481526 -0.0371868168672318 -0.0091164844084003 0.000343293311917873 0.00257334516338304 -0.00307768951321426 -0.0160599195999143 0.00352840555306689 0.0268013931468754 0.0641189912047649 0.107578038820012 0.0290746235630733 0.095741088353229 0.238729021845225 0.0998750694253181 -0.0292999115801916 0.0649007425281963 -0.0183846670549151 -0.0330254409802745 -0.00681840305827275 0.011976264937522 0.0142429947314997 -0.00255251969238744 -0.0131444096875404 0.0594889564939644 -0.000241202941215858 -7.92600745151302e-05 0.14277825110435 0.0796507134187236 -0.0194420681645422 0.0804645890611632 0.0241573644060191 -0.0205068026181174 0.00198902333930089 0.0223918046054613 -0.0474264659751748 0.00960081826456654 -0.0122219215937332 0.0180991620225064 -0.195988071579204 0.13381508078421 -0.0466029608589356 -0.202133557158116 -0.0313330914696727 -0.036041401584968 -0.2263179146721 -0.0706602560535411 0.078157440402034
  38 1453.38002736777 ""  78.863541560477 0 0 -0.0112094500745516 -0.0149406999750514 -0.00664072706443754 0.00501959668730854 -0.0114656028142937 0.000187919673676701 -0.155132821392088 0.0612206203707067 0.130996295185487 0.0568070478153026 -0.025379392500394 -0.0718825202231396 -0.0200726546379126 0.060139218700693 0.066515709488192 -0.0199068862522155 -0.018552166124102 0.0117095544878018 -0.0107892765247972 -0.0577664652505813 -0.000846352851467892 0.0637065790554873 0.103291678322969 -0.00325168062681543 -0.0183069551868331 0.0382159523209739 0.070663609692123 0.0251855686945796 -0.024113778314807 0.103625506300148 -0.0148250150862935 -0.282393898331807 0.302858958717117 -0.0316102194768413 -0.00424804451417274 0.00805946799281865 0.0116710183181396 0.00110733473272204 -0.0106780339209941 0.00919767438737185 0.00812065521547129 -0.000513400550148645 0.123912095156898 0.0282832810839616 0.00957670633419105 0.113218516047101 0.00730557484366164 -0.0427180777336499 -0.00194894171460898 0.00434689961944039 -0.0343050559222535 -0.239191092990714 0.387637270987819 -0.478198744664972 -0.0149214846478618 0.0176817139927268 -0.0178653891914216 -0.0118155006412993 -0.0248660931080932 0.0173982459129944 -0.0346850741291745 -0.0418929171138129 -0.0093372759425191
  39 1497.35258197514 ""  2.39572936886635 0 0 -0.0220241858700016 -0.0155708269514225 -0.0228204999366578 -0.00180596495875526 -0.0032696330176795 -0.00355465475678732 0.159081574469518 -0.0488963807656741 0.252542777023182 0.138913876203464 0.265385065682519 0.0601862083984008 -0.000736601713799791 0.000174749200614888 -0.00203159372406116 -0.0183344397729819 -0.0152149197634991 0.035241666654886 0.000787850243794901 -0.00216170026925979 -0.000331318383187817 0.00013954756536563 0.00522941442473795 0.0030760466541451 0.233282761618921 -0.0175198893609452 -0.232002084273341 -0.108640431391497 0.18916966358453 -0.218055882583498 -0.0186176510659688 -0.0142468153444422 0.0169319217599239 -0.00421107165108604 0.0090214524286451 -0.0159907374609141 0.0104592092894023 0.0157786676496752 0.0100865173332649 -0.00295788660326476 -0.00917187764502185 -0.0321074892522643 0.074219538088212 -0.147315827456996 0.106014297614183 0.0168306551350952 -0.118184571172953 -0.0965949890844463 -0.0735364460017368 -0.129244545545436 -0.0712546447774127 -0.015492760683894 0.0202948998001339 -0.0207778554550211 0.0926033221814431 0.0112468838994474 0.457221874639647 -0.28289840080313 -0.130387519894687 0.00934899391177323 0.22006609621264 0.29257511063251 0.0481732662399011
  40 1499.66675516209 ""  5.30386868218532 0 0 -0.0286132911121428 -0.0148566503608578 -0.0236649809642798 -0.00148842258581902 -0.00404006759376003 -0.00404545096771487 0.198908272233628 -0.0629416147651333 0.274388167039507 0.165822123679503 0.298856776043851 0.057721063727826 -0.00205259672727009 0.0030623898645539 0.00119048664440703 -0.0209784013491776 -0.00530454823880507 0.032976915769222 0.000853416630659514 -0.000526459619172948 -4.61110987827044e-05 0.00289869813930461 0.00187705786976326 -0.000673583013641576 0.174901555465088 -0.0339456879587975 -0.195764598749038 -0.097145263051286 0.1180949028651 -0.160822250754908 -0.0293225686482201 -0.0213338292846081 0.0134379111970224 0.0326299984217058 -0.007317855424053 0.00140173971257423 0.0117909310665763 0.0157686035307332 0.0111507818658035 -0.00916827032319082 0.0271558893319981 0.0243566336732233 -0.142073916185159 0.0566607209946744 -0.073255443180706 -0.0704623530829132 0.0778973891563573 0.0924446132352821 -0.118674262084922 -0.202362882700448 -0.120866172068252 -0.00638501159842967 0.00864729520111214 -0.00999443105305997 -0.132384230622579 0.0340629340195043 -0.343311689690869 0.293334009508273 -0.047385076780658 0.13296113701424 -0.111604372757603 -0.394435656505277 -0.167681517193176
  41 1503.82825440734 ""  2.40395167375795 0 0 -0.00949371670803503 -0.00362098056375203 -0.00679939748792133 -0.000226923665952718 -0.00133830973685172 -0.00111815368886106 0.0671116566244907 -0.0211833306306466 0.0814321950535418 0.0544596990670935 0.0911874289604689 0.0137933809379812 -0.00169733528613748 0.00288462440097607 0.00276879218396798 -0.00782689790288573 -0.00374843527209933 -0.00374057696946808 0.000766271743066802 0.00162214635744129 0.000425000928188972 -0.00116368393431353 -0.00224916202900591 -0.000703629097632189 -0.00514038448793359 0.00415725621258709 -0.00545778698413717 0.00965654467285616 0.015978360879916 0.0211457783700225 -0.00502880082718807 0.0080176203661952 -0.0104036804283679 -0.0155242592733256 0.0322644852728364 0.0104015325518266 0.00620878488547126 0.0176299775198408 0.00412254786929809 -0.00460731901123051 -0.0232970205398201 0.0255113576926636 0.12193198652552 -0.301669129391781 0.270473264151904 0.123487542738449 -0.34510123680915 -0.259366353185753 -0.0471728788037957 -0.091368185066953 -0.0407165631082772 0.00670711805539022 -0.0133347146511273 0.0189062599553738 0.143419515060362 -0.151068472906052 -0.353220551768067 0.116111036174003 0.414906112791004 -0.273853087416302 -0.218879946925882 0.144884582310254 0.194486095081151
  42 1512.63729083678 ""  2.41753123667828 0 0 0.0385259458516959 0.0208450832481664 0.0331222708610737 0.000123653477615557 0.00479069027268334 0.00312999761432988 -0.250842385509066 0.0814228140574994 -0.357372594071708 -0.220691424007661 -0.379580249680187 -0.0591691507033446 0.0138239221863251 -0.00860335552280436 -0.0140096170794012 -0.0269889746199887 -0.0200254963028314 0.0273640468498891 -0.00171442564692746 -0.00206937276563391 -0.00283683695296125 0.00250958574954749 0.00284551256096989 0.00415406048721108 0.211187943217482 0.0163444051491868 -0.190736843078788 -0.081483525893229 0.177089783767146 -0.156874147142946 0.0321222178137874 -0.00195836812439457 0.0173050539514964 0.0160685790421022 0.0324309027613465 -0.00851418088328066 0.012401951897995 0.0268215560106906 0.0122404836177451 -0.00870483509066181 0.0193668480380538 -0.000429540737977502 0.00594717298127664 -0.234294243586591 0.179407352820125 -0.00952682354011319 -0.227272588839297 -0.146995262172056 -0.125758029259773 -0.240370613773092 -0.110492707365526 -0.020785352072138 0.0169172789623678 -0.0125818452115625 -0.0809132936607234 0.0555069054911724 0.00199924042493823 0.0765699961134837 -0.152319958754948 0.14226144423676 0.0483504413716281 -0.179125843735612 -0.130637712061849
  43 1520.30539307201 ""  4.83928432850862 0 0 -0.0159214980047824 -0.00830807411710473 -0.0143504037865664 0.000390666295892401 -0.00150852517205148 -0.000830594379938431 0.106816848208677 -0.03514876378595 0.144555887774115 0.0893908037092101 0.155730602937899 0.0236605326493336 -0.00820174771924549 0.00332376213990514 0.00735503045039907 0.0208470053625313 0.00709649112718477 -0.0381014881214935 0.00091587431864936 0.00472986538982587 0.00182724112458309 -0.00449766697810995 -0.0066707505184269 -0.000561659826996155 -0.203112828778215 0.0341225147965506 0.210974039271784 0.107186341275726 -0.142192884238466 0.184402954268637 -0.00805624666355692 0.0315423732813219 -0.0357508100021418 -0.013710075232634 0.0615369744593607 -0.000918668181825381 -0.0147872340716164 -0.0114224270791166 -0.00865140349294359 0.00278198238035731 0.0244924674972048 -0.00801617555092044 0.0992402827382473 -0.258455772192252 0.249930160846264 0.0253033171360151 -0.309024727301821 -0.23234022157418 0.100916029004746 0.172496619651953 0.11446292328695 0.0368158215944221 -0.0418378803395939 0.0428688884166349 -0.181571074792153 0.136863077030532 0.0900493033214925 0.0515490075909475 -0.303001663690495 0.240449594846258 0.093471416049034 -0.267319294944647 -0.198621228075047
  44 1530.7660756857 ""  21.2479415243824 0 0 -0.00430466396043131 0.0025817732757507 0.00454067889756392 -0.000878445537513196 -0.000901702785624523 -0.00108778130613143 0.0386224054990972 -0.00983950033076048 0.0110197990597988 0.0368802434946757 0.0261673758708157 -0.00955609411277551 0.0048388949020624 -0.00369849713797357 -0.00520005582632991 -0.035128073159832 -0.00628870584377802 -0.0388939279392045 0.000836450721024363 0.000476287354226979 0.000635237857000688 -0.00590966927731676 0.000424485507675171 -0.00522802081689762 -0.244772959484463 0.029389017337253 0.205808985522138 0.230635870800705 0.0345819934945347 0.457589130601233 0.0227098107451221 0.00720789883314901 -0.00874410926748637 0.0448171805496688 -0.0203382528178178 -0.0149790470996736 0.0361429822430662 0.0529073176757621 0.0136447978359533 -0.0101014089482013 0.00206697810130556 -0.00475100595618649 -0.106159186421102 -0.035052595352854 -0.0337406704071934 -0.11743564408182 0.00490903013092368 0.0644987810953644 -0.280037984002178 -0.524453692440228 -0.290701325922077 0.00917388587908196 -0.0181061578126267 0.0278455923856648 0.0373984438924413 -0.0129183070834042 0.0961363167790445 -0.064428826524855 -0.0295013642183723 0.00930275086834374 0.0575877984540006 0.059590119426838 -0.000452747328996953
  45 2945.03378436615 ""  65.6119907907541 0 0 7.78209061931075e-05 0.000328158907452738 -0.000183019294043219 8.30400440754166e-05 3.95967360167377e-05 2.49153383966231e-05 -0.00179297263026782 -0.00392626508268436 0.000422275458234721 0.000524620197201452 -0.000587049795548239 0.00097283449295951 -0.000633557489712002 -0.000195468165858869 0.000142687997286317 0.00340215444524731 -0.00520624816767096 0.00707643715192794 -0.000172950181997837 -0.000235853120067467 -0.000172556076275451 0.000178751428837616 -0.000178241592247334 -0.000236233484117293 -0.0674888027109629 0.0636720597070494 -0.0650500581115683 0.0334747695683933 -0.00744878226693132 -0.016048615411718 -0.000438771707816952 0.00288446343190283 0.00384684942530147 -0.0284454924879561 0.0411118201987917 -0.0544722334829261 0.000944366602334041 0.00219808450240507 -0.000587516106517886 -0.000476850599480385 -0.00362971851854975 0.00450323029091355 0.00729728114646182 -0.0583716902028825 -0.105842056085896 0.312873589383379 -0.457179922931786 0.764987101971775 0.000166139579080465 0.00457641158181887 0.000407828483023517 0.00355181906968397 0.00193530853418765 0.00354484635524325 0.01457276326339 0.036059275504503 -0.00299375607918224 0.00309467890243732 -0.0160802676910143 -0.0174436224443578 -0.0160864264707004 0.0211476044041413 -0.0407335891432213
  46 2956.11715548635 ""  72.5328835717647 0 0 0.00167215406161207 -0.00149816976224544 0.00252062477674565 0.000125311796438449 2.48525635214054e-05 1.3285320310342e-05 0.00170138198255672 -0.00250045118288727 0.00157884766711687 -0.0202686603873499 0.0212131680857185 -0.030191941307115 -0.000731121735071473 -0.000927473677783783 0.000959332549119117 -0.0370030255778894 0.0376514919165626 -0.0508744453656005 8.21716311561675e-05 -0.000888360387714128 0.000192948829961098 -0.00225567497545193 0.00375165244689681 0.00374923144688669 0.578177228650294 -0.463493395987437 0.581750437480088 -0.123205124259157 0.0366083994162387 0.0480836071601301 0.00779322831273093 -0.0372100916345677 -0.0535713390143049 -0.00290589959946768 0.0050322465768869 -0.00677306943765887 -0.000179153069013695 -0.000244925580717085 -0.00237267583718138 -0.000515868182003616 -0.000586072198833763 0.00121194890692338 0.000335414643511526 -0.00778019044803043 -0.00995746251834567 0.0333824143109303 -0.0616653226716486 0.0927508536473999 -0.00204769560358457 -0.00600734265837027 0.000663180504082965 0.00645807549120512 0.00380262310396586 0.00937065808356095 0.00499837291141073 0.0107139241057247 -0.00112910220854116 0.00196001024851132 -0.0063324068094552 -0.00900016468340116 -0.00107824894475831 0.00260460511417158 -0.0042986929174281
  47 3001.96091519368 ""  22.4523800435681 0 0 0.035824208731988 0.0485233671492552 0.00630642474815739 -0.000556643662795644 0.000982658778407029 0.00176501195135491 -0.281122139348931 -0.734827850725315 0.0859462946507699 -0.128246816787813 0.139606287749199 -0.190955896052578 4.5782548076664e-06 -0.00189012943306479 0.00699439757997689 -0.00426258025661278 0.00113549427073337 2.33781235630252e-05 -0.000309863155435731 0.000930896744128671 -0.00010158016259915 0.00287268570124634 -0.0246364910012299 -0.0315677178086043 0.0137741939778479 -0.0147610543085358 0.0168953646539963 0.0348044057927975 -0.00669586136864133 -0.018220744751344 -0.0356830225511313 0.295729673451325 0.372784587801384 0.000142402178356042 -0.000200922078317989 0.000274986687922852 9.14424839880398e-05 0.000303148218153967 0.000262735035387461 0.000256517042273147 -5.3017525600863e-05 -0.000153965687517302 6.97242977226463e-06 -3.13375445318632e-06 9.49681276362883e-05 -0.00140413029566045 0.0016511600762959 -0.00311542972887785 -0.000432351294798124 -0.00146193053208327 -0.000523615083882838 -0.00103871347031423 -0.00753282942480498 -0.00250258330966925 -0.00136818071085428 -0.00273226242992741 0.000343785723572216 -0.000783016299989013 0.00236420244253364 0.0032361673216715 -0.00078356417002925 0.00105870345163343 -0.00196514596949752
  48 3021.00161149116 ""  93.3683165649836 0 0 -0.0194113834733022 -0.0318765604887557 -0.00218557557839753 0.000228685425921822 -7.62582670635401e-05 -0.000493335003577926 0.170877405065269 0.433922283783231 -0.0504088975637987 0.0578903863660293 -0.0600492691008122 0.0788708020558787 -0.00199003156462532 0.000125726589792071 -0.000930365236925275 -0.0122583231011921 0.00522859585077369 0.000694749148781983 -0.000422027695431418 0.00208501460461753 -0.000200262445898651 0.00645814247440091 -0.0437203728213787 -0.0524322731396165 0.0435957809720178 -0.0409749119957545 0.048860428570116 0.105363658314182 -0.0233861444373555 -0.0574370873510867 -0.0750124658091813 0.504575475348197 0.634453236169387 3.9977982311109e-05 -1.22145017735452e-05 -0.000390377412085068 0.000351370600819645 0.000335708287867833 0.00022444818759809 0.000456016459571435 -0.000696214216542795 -0.000549857682349911 -0.000676422784595637 0.00233968205481793 0.00316166656751682 0.000460752529364933 -0.00229721033622149 0.00255593838466108 -0.00205210154993433 0.00243159477152653 0.000902904560920623 -0.000304934901502378 -0.014666131709668 -0.00499725424498387 -0.00138984644948108 -0.00270827179079951 0.000138986366682511 -0.00251177503383155 0.00798769053172165 0.0108333067808864 -0.00177993547232296 0.00245349527632881 -0.00486600503614527
  49 3035.89290999322 ""  16.3864348149062 0 0 0.000351167965298755 0.000163985346700859 0.000156878715370356 3.26080900717167e-05 1.79297249661207e-05 6.40899458406029e-06 -0.0015433350695214 -0.00378568883319247 0.00061925060701421 -0.0021117542525245 0.00205446629608897 -0.00280151148556859 -0.000118900977518295 -8.64133151238335e-05 -4.06421401853304e-05 -0.00854915636992619 0.00215749654141164 0.00285712929273759 -1.05893075044549e-05 -0.000123654728096588 -3.11950720971542e-05 -0.000378622939981952 0.00163673481409053 0.00186233260232369 0.0103956753506124 -0.00969706649765542 0.0137468420457248 0.0894689358185802 -0.0182899304941887 -0.0489228066574487 0.00277789618368212 -0.0183100609165438 -0.0228009897292942 -0.00135676077195757 0.000200339439240157 -0.000538409961690968 0.000138320061678471 3.34219786227369e-05 -0.000118526614016764 0.0475947248510056 -0.00510466885365967 -0.00612191412253152 0.00182066394826882 0.00181483733585439 0.00206192179595347 0.00595764384437338 -0.00436363241008316 0.00592605835598733 -0.00091400299784098 0.00125124486750256 0.00126012306166371 0.00131434503091554 0.000869322031876365 0.00152944974678381 -0.284612281640329 -0.510396789260374 0.0728931010189928 -0.0937767118039334 0.328858085649615 0.445148473638694 -0.179356769915515 0.242560383371949 -0.445337461331422
  50 3057.45098680468 ""  20.5822384187458 0 0 -0.00052025059293104 0.000227565942177847 -0.000513435867798835 -4.90626847991706e-05 -3.12781117062994e-06 3.19874289263915e-05 0.000411397143320065 0.0014089943448696 -0.00030170924181061 0.00484269948628578 -0.00465301172576303 0.00659415702904623 8.95093853765536e-05 2.28753177454414e-07 -0.000186863532708997 0.0137967547336403 -0.00308640598649454 -0.00505023640378584 -5.45566953803275e-05 6.85947208415083e-05 3.01814159926726e-05 0.000452190110622334 -0.00134469482001416 -0.00156618975916685 -0.0108531817491086 0.0119798788573128 -0.0152556588885598 -0.151571599802359 0.0307050525653795 0.0826373309491548 -0.00251568534135422 0.0155158121578084 0.0190401826792876 0.00798088895077367 -0.0394120831661168 -0.06437759897139 -0.00132068403135686 0.000250431067528342 0.000193258665097346 0.00553569755600273 0.0160057552435003 0.022349126281501 -0.126412021074696 0.518199665548411 0.703762142168719 0.0338557816915897 -0.0523472864720553 0.0625287564644575 0.0127520773984 -0.00765406280959021 -0.00696793358822539 -0.000293510218346586 -0.000462681865977068 -0.00125532220522842 -0.0644428584929906 -0.116459967562819 0.0241237183996912 0.0432631359722252 -0.137828324205458 -0.187542389369655 -0.0435360735613396 0.0658230242866478 -0.105528409198347
  51 3064.23919404548 ""  21.8979828672666 0 0 -0.00416350379080266 0.00266548364481752 -0.00437930797312101 0.000101367393129885 -6.89923341455905e-05 7.5403990582228e-05 0.00197491689924492 0.00576124258118402 -0.0021492332320613 0.041281314992787 -0.0392909734360653 0.0557239941595239 -0.00155784802659426 0.00121107025151693 -0.000539017553606593 0.0698039194700958 -0.0169016317406393 -0.0302614109319556 -0.000374657147848718 0.000451033956525653 -8.30373786492225e-05 0.00215362951170304 -0.00754504912629788 -0.00810249745000138 -0.0483684977049107 0.0492688288514953 -0.0690295468352833 -0.786020238707549 0.1535228502937 0.424611412926524 -0.0124585950147783 0.0849743359921301 0.101757676491255 -0.00236953889253965 0.0104484032892695 0.0135143781053475 -0.00150053865253581 -0.000227772860105118 0.000409476732927543 0.00624584844826744 0.00232646058722308 0.00329536206391812 0.0294517140046812 -0.122526748437435 -0.165311730074045 -0.00113896471212651 0.00254608882920575 0.00115206751873577 0.0197702217705379 -0.0016115784575782 -0.00485915272630158 0.0015377728170891 -0.00265258546241905 -0.00253534064061346 -0.0451738056362219 -0.0761299442101512 0.0125869421775722 -0.000664126366913466 0.0124885703582926 0.01622859631379 -0.0268141836824978 0.0367771891791304 -0.0644194761332622
  52 3074.42517545876 ""  33.9883027413331 0 0 0.0315757379997075 -0.0573956054165209 0.0553401503647838 -0.000940132022010423 0.00131904064823236 -0.000597804025950318 0.10826913483081 0.243918365839645 -0.0227796995432058 -0.477192130698163 0.439568647590329 -0.634218192048917 0.0110192160053194 -0.0125642749041397 0.00259912468401708 0.00766220462094294 -0.00306816607751826 -0.000244881226551537 -0.000472554510266051 2.57668193417688e-05 -0.000589962105769267 -0.000209744626592385 -0.000247617357440284 0.00279182113785029 -0.0284036047902861 0.0263439670398606 -0.032663458724604 -0.0624467237697409 0.0125366195608727 0.0328499723927662 0.00478200475606979 -0.0132617970909004 -0.0184201116338847 -9.66818288836636e-05 0.000425246673944608 0.000643735904208177 -0.000248193579230204 0.000124434724688886 6.74849700666442e-05 0.000473098349514301 0.000875171671319555 0.000357496064858762 0.00128687015022722 -0.00534561117610912 -0.00719611095824773 -0.000170970125171651 0.00125143456907123 -0.00111220622005904 0.00290288321804603 -0.000831241789524648 2.5313795845618e-05 0.00217522451054579 0.00307774810842603 0.00169972342125936 -0.00558468125278203 -0.00947483463258938 0.00156607337144883 0.00102793464593846 -0.0023630687179204 -0.00337176002640232 -0.000980302928921603 0.00146828333345831 -0.00223878235892929
  53 3093.99395085278 ""  44.4545249970185 0 0 0.000184562036887266 -0.000302184557052358 0.000308866915588117 -3.60745414744641e-05 2.29682463497468e-05 2.29271305031834e-05 0.000189014880256975 0.000598135663083033 -1.02212727532327e-05 -0.00271514312159113 0.00248542427178961 -0.00353994546949988 0.000253101104193288 -0.000162747548562712 -0.000174538675772049 0.0068584125032482 -0.00159781183477213 -0.00271802229653785 -4.28680241931267e-05 4.41601477065831e-05 3.59096542846456e-05 0.000141299099651774 -0.000267837923474151 -0.000254229021269914 -0.00608941881590176 0.00562943541155785 -0.00766527237610012 -0.0761789579052182 0.0152122263888688 0.0418256296731066 -0.000487058590453007 0.00349457647955949 0.00391215156070674 0.00262094455676746 -0.0116153595363933 -0.0143563961075299 -0.000157064681428805 0.00029120703715805 7.52822604206854e-05 -0.0141329384788778 -0.0821341562856584 -0.0164210307247521 -0.0332108221057923 0.126380099057987 0.17204497658861 0.000623369053714836 -0.0011981778238034 -0.00160779458579631 0.00310990682907456 -0.00129578885304425 -0.00277677380166146 0.000130562975865293 -0.000439580866864817 -0.00113438486118188 0.349144203634617 0.595909495598824 -0.0961965649219594 -0.109307533302477 0.320766807198783 0.456745315910386 -0.0704966131367476 0.0695800420778503 -0.165228347894292
  54 3102.80482122554 ""  36.4004937028846 0 0 0.000117524639841729 -3.80649711957068e-05 0.000124791289674048 8.57430705640403e-06 -1.68738161336658e-05 -1.96601714281626e-05 0.000153825853217556 1.24252859469617e-05 -3.30089402414729e-05 -0.00120490940538266 0.00108219364785149 -0.00153980864980994 1.39073019370099e-06 0.000155404026118914 -4.28796832934269e-05 -0.00527019737246251 0.00120827030352521 0.00255464343850712 7.58105882930547e-05 0.00013762839873555 3.49256272409568e-05 -7.18911128235192e-05 0.000255542494491505 0.000377992546372417 0.00103681869014906 -0.00270645568201776 0.00189033061982013 0.0623450927597311 -0.0126813781879854 -0.0334341376055894 0.000499305378144585 -0.00398070369509223 -0.00463693768024367 0.000236832778434661 0.00506642069828972 0.0182035063899093 0.000261779149780324 0.000111990973244662 -0.000246162889870805 0.00439506676931405 -0.022241391631917 0.0832136497536535 0.028750484891263 -0.105169214713044 -0.143984320928893 -0.0308713686284745 0.0403352674453844 -0.0642566001355593 -0.00392753537169301 0.00209178533404412 0.00102639985507701 -0.00082108443841743 -0.00155743535094178 -0.000717128805347803 0.123169492462291 0.211352776107926 -0.0137135583017949 0.0892063363367878 -0.289696968293837 -0.365778475916899 -0.266257597724123 0.344813100857708 -0.615562840920309
  55 3513.55299764554 ""  19.2751151816572 0 0 0.000153457274850084 -4.99429029432845e-05 -0.00044617861383546 -0.000207497851760653 -0.000213399545281642 0.000561362692237927 -0.000228210112199731 0.000943528341343834 0.000880052956267162 0.000179150889475667 -0.000216144487965613 0.000861631981692945 -0.00230350826521876 0.00204445052541633 -0.00400659370751142 -0.00254345429060727 0.00117484502609856 2.84155897292754e-05 0.000820234162253162 0.00132215702083128 0.000846045548192469 0.000194591963804215 0.00027127718762723 0.000462170121734881 0.0024823409211821 -0.00319679523461735 0.000355589391001369 0.0183336033400924 -0.0047895485973648 -0.0116935000461548 -0.000164102654006515 -0.000455542379796783 -0.00125007971091652 -0.000285114985173885 0.0016961886160369 -6.2218605145954e-05 -0.0586418858257527 0.0142255122614789 0.0332409403946321 0.000278941909825321 -0.000138471333161127 -0.000117281762988868 0.00269782006174739 -0.00823726367548032 -0.00908472562511134 0.000647139604082589 0.00252778298710514 4.15246959866466e-05 0.823634109475286 -0.220685136459244 -0.444407103568726 -0.0152566517409216 -0.0195353729102611 -0.0141907598362757 0.000405462415827048 0.00128094962740709 -0.000120287007984884 0.000730558599786389 2.18785149294692e-05 -0.000146763511853434 0.000122433289093831 -0.000125362814686528 0.000171687175029924
  56 3631.48318573853 ""  162.673885023203 0 0 6.20849253640013e-05 5.63093167676304e-05 -4.52743785165815e-05 0.000254816942181338 -9.45519437284649e-05 0.000519643056769833 0.000683262019990594 0.000330257706022694 -8.9912899388135e-05 -0.00413867155606502 0.00232937268398928 -0.00220433032466799 -0.00288360327410481 0.00275594639787655 -0.00992961407001985 -0.000660585296184198 0.000152890944985057 -0.00129847724805967 0.0289331913556138 0.0448974246083966 0.0270211056136154 0.00126697110377747 0.00108495067066433 0.00284709781738332 0.00469731835758071 0.000487623776743801 0.00771846435145113 -0.000794542005417184 0.000423020310491982 0.00182096885670757 0.00111356555954779 -0.00612251802820809 -0.0140614049332755 0.000495486045008085 0.000495276256305782 -3.99874162684272e-05 0.00163274617686668 -0.00112155389929268 -0.000890533556847436 1.88358109098207e-05 2.43326682336651e-05 -0.000179041887958778 -6.96599165269227e-05 -0.000294622108787396 -0.000341287766841336 0.000126617002838412 -0.00490823354011035 0.00486372498482196 -0.0247416653319719 0.00486815058788028 0.013197651312038 -0.473302622229633 -0.71648921517625 -0.443212123205412 -0.000965780409238241 -0.00125766246833284 0.000576783700244101 -0.000398091420399033 0.000717361838752588 0.00109259361597384 0.000669744191044851 9.3550861300614e-05 0.000558063073800225
  57 3776.36094605142 ""  28.2838677405192 0 0 0.00134585551189535 -0.00135476767415208 0.00179169502046087 0.0312408186725007 -0.0277091269133406 0.0428726927525009 3.51760487315785e-05 -0.00197089065407632 -0.00286222882700904 -0.00546968544837586 0.00813346053763913 -0.00971265588756086 -0.507209075649604 0.452828615326978 -0.687490711561811 2.40293319815367e-05 -1.63026542090221e-05 0.000107604965462296 -0.000308262555291211 -0.000514752802375281 -8.86066632962535e-05 -0.000172794823670774 -9.82821411875108e-05 -0.000460593946591665 -0.000147636755462843 -0.000276152613734592 3.20764902580048e-05 0.000369011956059358 0.000208379682747955 -0.000352442906472736 0.00175903095197316 -0.000342708861545881 0.00104803408783201 9.8799272259994e-06 -6.85052907182917e-05 -2.00491619329271e-05 0.000315654408244505 2.69113055375179e-07 -0.000122398409082995 -6.96499216419474e-06 2.3559138132871e-05 -1.50607449909637e-05 -3.49308579783745e-05 0.00017796129154016 0.00017239096304049 2.14402213477838e-05 0.000138215980524193 -0.000146287696922231 -0.00463204957610006 -0.000945430417132988 0.00220771862102467 0.00552186865949143 0.00805170502624457 0.00294203883453318 0.000142538001218645 4.40843468761451e-05 -7.39081562933547e-06 -1.87845665271126e-05 -2.07876321612426e-05 -1.65069250967629e-05 6.6917787900684e-05 -6.62441411783603e-05 0.000159739268349885
  :::
 } 
 m_exists[57] { 
  s_m_exists
  :::
  1 11111111111111111111111111111111111111111111111111111111111111111111 
  2 11111111111111111111111111111111111111111111111111111111111111111111 
  3 11111111111111111111111111111111111111111111111111111111111111111111 
  4 11111111111111111111111111111111111111111111111111111111111111111111 
  5 11111111111111111111111111111111111111111111111111111111111111111111 
  6 11111111111111111111111111111111111111111111111111111111111111111111 
  7 11111111111111111111111111111111111111111111111111111111111111111111 
  8 11111111111111111111111111111111111111111111111111111111111111111111 
  9 11111111111111111111111111111111111111111111111111111111111111111111 
  10 11111111111111111111111111111111111111111111111111111111111111111111 
  11 11111111111111111111111111111111111111111111111111111111111111111111 
  12 11111111111111111111111111111111111111111111111111111111111111111111 
  13 11111111111111111111111111111111111111111111111111111111111111111111 
  14 11111111111111111111111111111111111111111111111111111111111111111111 
  15 11111111111111111111111111111111111111111111111111111111111111111111 
  16 11111111111111111111111111111111111111111111111111111111111111111111 
  17 11111111111111111111111111111111111111111111111111111111111111111111 
  18 11111111111111111111111111111111111111111111111111111111111111111111 
  19 11111111111111111111111111111111111111111111111111111111111111111111 
  20 11111111111111111111111111111111111111111111111111111111111111111111 
  21 11111111111111111111111111111111111111111111111111111111111111111111 
  22 11111111111111111111111111111111111111111111111111111111111111111111 
  23 11111111111111111111111111111111111111111111111111111111111111111111 
  24 11111111111111111111111111111111111111111111111111111111111111111111 
  25 11111111111111111111111111111111111111111111111111111111111111111111 
  26 11111111111111111111111111111111111111111111111111111111111111111111 
  27 11111111111111111111111111111111111111111111111111111111111111111111 
  28 11111111111111111111111111111111111111111111111111111111111111111111 
  29 11111111111111111111111111111111111111111111111111111111111111111111 
  30 11111111111111111111111111111111111111111111111111111111111111111111 
  31 11111111111111111111111111111111111111111111111111111111111111111111 
  32 11111111111111111111111111111111111111111111111111111111111111111111 
  33 11111111111111111111111111111111111111111111111111111111111111111111 
  34 11111111111111111111111111111111111111111111111111111111111111111111 
  35 11111111111111111111111111111111111111111111111111111111111111111111 
  36 11111111111111111111111111111111111111111111111111111111111111111111 
  37 11111111111111111111111111111111111111111111111111111111111111111111 
  38 11111111111111111111111111111111111111111111111111111111111111111111 
  39 11111111111111111111111111111111111111111111111111111111111111111111 
  40 11111111111111111111111111111111111111111111111111111111111111111111 
  41 11111111111111111111111111111111111111111111111111111111111111111111 
  42 11111111111111111111111111111111111111111111111111111111111111111111 
  43 11111111111111111111111111111111111111111111111111111111111111111111 
  44 11111111111111111111111111111111111111111111111111111111111111111111 
  45 11111111111111111111111111111111111111111111111111111111111111111111 
  46 11111111111111111111111111111111111111111111111111111111111111111111 
  47 11111111111111111111111111111111111111111111111111111111111111111111 
  48 11111111111111111111111111111111111111111111111111111111111111111111 
  49 11111111111111111111111111111111111111111111111111111111111111111111 
  50 11111111111111111111111111111111111111111111111111111111111111111111 
  51 11111111111111111111111111111111111111111111111111111111111111111111 
  52 11111111111111111111111111111111111111111111111111111111111111111111 
  53 11111111111111111111111111111111111111111111111111111111111111111111 
  54 11111111111111111111111111111111111111111111111111111111111111111111 
  55 11111111111111111111111111111111111111111111111111111111111111111111 
  56 11111111111111111111111111111111111111111111111111111111111111111111 
  57 11111111111111111111111111111111111111111111111111111111111111111111 
  :::
 } 
} 
