# Supplementary material for: Cut-off Scale and Complex Formation in Density Functional Theory Computations of Epoxy-Amine Reactivity
Source: ACS Omega. 2021 Oct 25;6(44):29424–31. doi: 10.1021/acsomega.1c03229 (PMC8587129; doi:10.1021/acsomega.1c03229)
Supplement: Supplementary file 1 — ao1c03229_si_001.zip [file ao1c03229_si_001.zip › Final_structures/Primary/A2E1_A1E2_B3LYP-D3_CC-PVTZ-F_canonical/Epoxy_frag2_product-4_isomer48.vib]

{ 
 s_m_m2io_version
 :::
 2.0.0 
} 

f_m_table { 
 i_j_atom_total
 :::
 21
 m_column[68] { 
  s_m_data_name
  s_m_column_name
  i_m_width
  b_m_visible
  s_m_units
  :::
  1 r_j_Frequency  "Frequency"  10 1 "" 
  2 s_j_Symmetry  "Symmetry"  10 0 "" 
  3 r_j_Intensity  "Intensity"  10 1 "" 
  4 r_j_Raman_Act  "Raman Act"  10 0 "" 
  5 r_j_Raman_Int  "Raman Int"  10 0 "" 
  6 r_j_x1  "x1"  10 0 "" 
  7 r_j_y1  "y1"  10 0 "" 
  8 r_j_z1  "z1"  10 0 "" 
  9 r_j_x2  "x2"  10 0 "" 
  10 r_j_y2  "y2"  10 0 "" 
  11 r_j_z2  "z2"  10 0 "" 
  12 r_j_x3  "x3"  10 0 "" 
  13 r_j_y3  "y3"  10 0 "" 
  14 r_j_z3  "z3"  10 0 "" 
  15 r_j_x4  "x4"  10 0 "" 
  16 r_j_y4  "y4"  10 0 "" 
  17 r_j_z4  "z4"  10 0 "" 
  18 r_j_x5  "x5"  10 0 "" 
  19 r_j_y5  "y5"  10 0 "" 
  20 r_j_z5  "z5"  10 0 "" 
  21 r_j_x6  "x6"  10 0 "" 
  22 r_j_y6  "y6"  10 0 "" 
  23 r_j_z6  "z6"  10 0 "" 
  24 r_j_x7  "x7"  10 0 "" 
  25 r_j_y7  "y7"  10 0 "" 
  26 r_j_z7  "z7"  10 0 "" 
  27 r_j_x8  "x8"  10 0 "" 
  28 r_j_y8  "y8"  10 0 "" 
  29 r_j_z8  "z8"  10 0 "" 
  30 r_j_x9  "x9"  10 0 "" 
  31 r_j_y9  "y9"  10 0 "" 
  32 r_j_z9  "z9"  10 0 "" 
  33 r_j_x10  "x10"  10 0 "" 
  34 r_j_y10  "y10"  10 0 "" 
  35 r_j_z10  "z10"  10 0 "" 
  36 r_j_x11  "x11"  10 0 "" 
  37 r_j_y11  "y11"  10 0 "" 
  38 r_j_z11  "z11"  10 0 "" 
  39 r_j_x12  "x12"  10 0 "" 
  40 r_j_y12  "y12"  10 0 "" 
  41 r_j_z12  "z12"  10 0 "" 
  42 r_j_x13  "x13"  10 0 "" 
  43 r_j_y13  "y13"  10 0 "" 
  44 r_j_z13  "z13"  10 0 "" 
  45 r_j_x14  "x14"  10 0 "" 
  46 r_j_y14  "y14"  10 0 "" 
  47 r_j_z14  "z14"  10 0 "" 
  48 r_j_x15  "x15"  10 0 "" 
  49 r_j_y15  "y15"  10 0 "" 
  50 r_j_z15  "z15"  10 0 "" 
  51 r_j_x16  "x16"  10 0 "" 
  52 r_j_y16  "y16"  10 0 "" 
  53 r_j_z16  "z16"  10 0 "" 
  54 r_j_x17  "x17"  10 0 "" 
  55 r_j_y17  "y17"  10 0 "" 
  56 r_j_z17  "z17"  10 0 "" 
  57 r_j_x18  "x18"  10 0 "" 
  58 r_j_y18  "y18"  10 0 "" 
  59 r_j_z18  "z18"  10 0 "" 
  60 r_j_x19  "x19"  10 0 "" 
  61 r_j_y19  "y19"  10 0 "" 
  62 r_j_z19  "z19"  10 0 "" 
  63 r_j_x20  "x20"  10 0 "" 
  64 r_j_y20  "y20"  10 0 "" 
  65 r_j_z20  "z20"  10 0 "" 
  66 r_j_x21  "x21"  10 0 "" 
  67 r_j_y21  "y21"  10 0 "" 
  68 r_j_z21  "z21"  10 0 "" 
  :::
 } 
 m_row[57] { 
  r_j_Frequency
  s_j_Symmetry
  r_j_Intensity
  r_j_Raman_Act
  r_j_Raman_Int
  r_j_x1
  r_j_y1
  r_j_z1
  r_j_x2
  r_j_y2
  r_j_z2
  r_j_x3
  r_j_y3
  r_j_z3
  r_j_x4
  r_j_y4
  r_j_z4
  r_j_x5
  r_j_y5
  r_j_z5
  r_j_x6
  r_j_y6
  r_j_z6
  r_j_x7
  r_j_y7
  r_j_z7
  r_j_x8
  r_j_y8
  r_j_z8
  r_j_x9
  r_j_y9
  r_j_z9
  r_j_x10
  r_j_y10
  r_j_z10
  r_j_x11
  r_j_y11
  r_j_z11
  r_j_x12
  r_j_y12
  r_j_z12
  r_j_x13
  r_j_y13
  r_j_z13
  r_j_x14
  r_j_y14
  r_j_z14
  r_j_x15
  r_j_y15
  r_j_z15
  r_j_x16
  r_j_y16
  r_j_z16
  r_j_x17
  r_j_y17
  r_j_z17
  r_j_x18
  r_j_y18
  r_j_z18
  r_j_x19
  r_j_y19
  r_j_z19
  r_j_x20
  r_j_y20
  r_j_z20
  r_j_x21
  r_j_y21
  r_j_z21
  :::
  1 57.7520791212569 ""  0.520911860749248 0 0 0.018513270868705 -0.0124999240167945 -0.0474164523351265 -0.0518248714481982 -0.0705249364448616 -0.0588906655431725 0.0488701664121848 -0.0188371688436582 -0.090502456313106 0.0522751845396006 0.00614884314419557 -0.056330619389242 -0.0915811393815341 -0.0867211622767035 -0.0361966001223505 -0.0109300303726518 0.0416289853657999 0.0921851042171878 -0.0371758104302904 -0.012223190705959 0.0335567700521947 0.00621440243008902 0.0287309326405124 0.0278910437740151 0.00406958557623906 0.0126471156016689 0.137750431394628 -0.0402851663549453 0.0899483574035068 0.107717221731939 0.0504461833175686 0.0702157979126038 0.0229188613698403 0.0213232861563002 0.0198048142077343 0.0335485682762151 0.00155076465363128 0.0235866509440609 0.0625756919284956 0.0629005214114904 -0.00173488715916922 -0.13217159025228 0.110483952588849 0.0303598886018863 0.103474890683462 -0.0770784067161301 0.022423942274832 0.0599196352592761 -0.0293165175751697 -0.034365633914011 0.0727739772189508 -0.0242703612299575 0.0110864829525944 0.0450687722071677 0.0800387197143538 -0.00478706196817202 -0.146574934377234 -0.0300689074482321 -0.00393874202290572 -0.212713552229807 0.170250628762393 -0.012713583586057 -0.165546024987194
  2 87.4160396712735 ""  0.161733670091634 0 0 -0.00665909347843281 0.00965046496047818 -0.018484783185176 -0.0114679053633547 -0.0928031351716531 0.0411526065088269 0.0183600558268888 0.000859144367172519 -0.105652358515763 -0.0211641941918172 0.0752134120544438 0.0109408667297216 0.0154599571012883 -0.123256550816938 0.0179616756391009 -0.0224143447932817 0.0466464561313188 0.0348933364323319 -0.00942627133124564 -0.00239845429284411 -0.0140316657962806 -0.0120397205126543 0.0377509158456221 -0.00429243088807604 -0.0158101007792098 0.0354162563945034 0.054283433639669 -0.030529880203512 0.0674363962988096 0.0401321046622927 -0.00072560077123585 0.0685535299557217 -0.0225490461172608 0.0555295753520077 0.0137194229563687 -0.124659966616689 -0.0168825571053836 0.0292350793021463 0.029533120192165 0.0220819637555752 -0.0179953968553604 0.050899972703324 -0.0259830896517983 0.148942233432353 -0.279355252226114 0.213999489795953 -0.105087604553676 -0.223662186116559 -0.0356018065499492 0.0169720601113619 0.0257375273313393 -0.0274655260671604 -0.0670877219002513 0.0885379865417681 0.0843255655691659 -0.0257636033505537 -0.103923608790091 0.108617486066639 -0.189025759579469 0.227647636509463 -0.151884409301448 0.132645892944362 0.163111711873452
  3 108.298819364654 ""  1.10921752382611 0 0 0.0204833138089203 -0.0525281913034184 0.0170105595386777 -0.0266772890140393 -0.0796901258484783 0.00114123945605867 0.090118116825735 -0.0592684778122572 0.0381933068834479 0.00327564389617383 -0.100613705893869 0.00815216571877696 -0.00926123747700799 -0.0120874761232146 0.00246442963948385 -0.0395938050743608 0.0341542223276523 -0.0431057428546415 0.00744635788346319 0.122752376504264 0.0299022775835975 -0.00078758079261588 0.0359494535261123 0.0124471316585901 -0.0154283082566021 0.0423179880033699 -0.024822648763066 -0.0814313578043728 0.0128282728662236 -0.0376802821898378 0.0342226552558432 0.0290894599646464 0.0414232078044612 0.0185922983539986 0.0086113969356874 0.0321753577345652 -0.0210282372798944 0.0204899753944719 -0.0986923070181809 0.0354085293261314 -0.0909200634041286 0.0428052640805429 0.047626959016037 -0.0437268833791278 0.0897238024447789 0.0249314555607359 0.116301997761839 0.0833799601352185 0.0290190554686053 0.117190831659798 -0.03814048071407 -0.0499930916544222 0.0556729984333157 -0.152590312631732 0.0849942377156426 -0.103552166954636 0.167803214593741 0.00547828270752266 -0.0321238195902666 -0.0181082246588362 0.0277744468541975 -0.219386174342179 -0.0114922045485648
  4 149.432728217668 ""  12.462123196739 0 0 -0.031002428208301 0.0547053008658372 -0.0466936691692992 0.0364227571988972 -0.0832312407291436 0.0816396672781864 -0.077058434137154 0.048409397559425 -0.213471692350549 -0.0399611621720238 0.218494843739385 0.0136002958956889 0.152769099013272 -0.107033252952489 0.00279870043884713 0.0571601433850154 -0.0276600786318868 -0.0900850663037797 -0.0792633990869525 0.0571237252232346 0.0187580945822712 -0.0113347639374007 -0.00210077103299797 -0.0205867398563713 0.00152313946730228 0.0279439513659673 -0.204445814441638 0.180581121805143 -0.0951141741455633 -0.129390005715628 -0.00296347274519654 -0.0646243568871297 0.040585201260326 -0.00277074389515957 -0.00957994423079215 0.0353468692072884 0.0213098827392727 -0.0169421017421108 0.0399086971500252 0.00435850886690245 0.0259949419917328 -0.0267191071116112 0.0151240180117169 -0.0232027834642654 0.0593136603967565 -0.0474173202632181 -0.0154609654035308 0.0443343779565703 -0.0970923945943698 0.0765697762441039 0.0328080986540083 0.084302692089657 -0.0200472494407086 0.106211308040316 -0.031141300457051 0.0319914068462817 -0.00537747610665399 -0.0178618213737547 0.070971093478025 -0.072767628169373 0.0676213494607016 0.00838715261968155 -0.051095310399126
  5 183.477740239149 ""  1.31798115594987 0 0 0.0166724586552377 -0.0354443866482937 0.0150077215098042 0.0441747540113017 0.0304289117880488 -0.00786954682725864 0.0375010941657714 -0.0323834632740601 0.0960248178225861 -0.0161290039385108 -0.107508591952255 0.00493592243667011 0.0686793801243971 0.0771486474546091 -0.0145900564150952 -0.0314401678623997 0.00470742865305885 -0.0512294243209239 0.0495190446980745 0.0282192077617621 -0.0417386917890083 0.00745897637698415 -0.0048748279463831 -0.0344432820675201 -0.12812723512563 0.00513644341095681 -0.158025507085149 0.107090908460465 -0.040155354072601 -0.0891836509278899 0.00964225866155511 -0.000240309787862975 -0.0363415462841233 -0.0274294088084604 0.0210746478578685 0.0343958935298032 -0.0896607849417777 0.0378391345613539 0.123117666733666 0.00720004495803603 -0.085977625386256 -0.0335167519175674 0.024147633721918 0.110353735667875 0.0228744328679208 -0.0173598661559382 -0.0265405311773317 0.00917336888950874 -0.046948445796159 0.144225725797917 -0.0249643311596244 -0.0061214474606234 -0.0341093535522664 0.259931425064206 0.124566840476183 -0.106078289378734 -0.151189724276602 -0.0665663097827712 -0.234675932920335 -0.0116574221639765 -0.00369463421821916 -0.0148990641581369 0.000619112472861951
  6 259.5763565669 ""  2.13326808755557 0 0 0.03870679720091 0.0263585376658015 -0.0522271969890042 0.114773814654907 0.029602457590788 -0.00546391742018833 -0.0333092624348734 0.0309277158562751 -0.111233642036921 0.0633392308317514 0.112065947852883 -0.0336395690191204 0.169698228444845 0.00133578705527464 -0.0454681868389121 -0.0339803332031028 -0.00250055723320654 0.0436518219660753 -0.0546815035082552 -0.0278135857471213 0.0484337511943534 0.0347685996351801 -0.0142199078630334 0.0124533120217079 -0.0405786997094667 -0.0485574734665794 0.0814753839619789 -0.0922926922062186 0.00445923256036412 0.0554416205633165 0.0979156909940138 0.00690268149870291 0.0424915526081807 -0.0298064651264234 0.023748304697187 -0.0555857395525075 -0.0465481356376205 0.0341488838520486 -0.0076166451339027 -0.0304383569534369 -0.063446192382544 0.001974564994926 -0.0400404840724293 0.0631506796570359 -0.0888965249718625 0.0228826365479663 0.00759952726832536 -0.0774912746311159 -0.0621896992619144 -0.039096441259583 0.109724632305506 -0.050416547535369 0.0030027090900426 0.0116558483507848 -0.00966548891188525 -0.0753864343304219 0.302792136086303 -0.0362066526385919 0.129713785028208 -0.116358514368866 -0.0490249260583484 -0.341067895809439 -0.114462431688405
  7 264.770082667067 ""  0.790513320794783 0 0 0.0227968918308948 0.017704604053454 -0.0380875826941593 0.0730602352186633 0.0131501964773782 -0.00316665496985042 -0.0232661604868111 0.0201433906942354 -0.0821667766791374 0.0379483135527656 0.0777244926795955 -0.0241860715746487 0.123265648806978 0.0121815281512011 -0.0353414408759781 -0.0174173454980741 -0.00427034076200273 0.0252000063421902 -0.0425684433959353 0.0127538524830639 0.0333777810025537 0.0193289423385621 -0.00677341890233756 0.00308285183244797 0.016796684137805 -0.0407600795916132 0.0976479574040848 -0.1030219071443 0.0321075512327882 0.0500711081959177 0.0620592315846862 -0.00112575989982729 0.0302186416770548 -0.0366734245609276 -0.00602795746557244 0.0508307905489686 -0.000637930237158158 -0.00792465119598041 -0.0673945218319828 -0.0231729021044642 -0.0268564354168333 -0.00476981116742907 -0.00490776041926303 -0.0773622782633579 0.122909093035726 -0.0919335162262306 0.0723062964918973 0.1026446745255 0.0109938566856466 -0.0487864376293731 0.0181600837187879 -0.0433234256667471 0.0719920880317916 -0.168105970580096 0.0948470138305436 -0.0385757166343908 -0.435123903020839 -0.0578523166313292 -0.399483639098507 0.182518650564257 -0.078288682204241 0.330869687527513 0.165987536885884
  8 320.468253202474 ""  7.38385642862411 0 0 9.6746016760905e-05 0.0897912118091347 -0.0151948658930009 -0.0750291490659932 -0.00530890675214657 -0.0023839468658723 -0.114037018737282 0.0920658261243327 -0.191427920980248 0.109446403281752 0.263395334658921 -0.0068575480916106 -0.231941115544149 -0.201272803644808 0.0615292464436059 0.0305269523200531 -0.0404997434204131 -0.0302676937807212 0.0937988490299068 -0.0464763250953002 0.0331592617917009 0.034846871920744 -0.02592916834375 0.0612176654790952 -0.0130901238042623 -0.00766082426966085 -0.108366062315555 0.044206761435314 -0.152318986002829 -0.0573429362565226 -0.0199770807438678 -0.0571989321334769 0.0484633291169627 -0.0376960188095349 0.0538188514812382 -0.00309065578120144 -0.0104793725899925 0.0525788957899889 -0.0288648857860079 -0.0211810924705959 -0.056332431996713 -0.00346063962899765 -0.0198718201607934 0.0438806350259851 0.018426639912374 -0.0298120612248181 0.0848472204604217 0.0100499908646532 0.0489798016476249 0.00651730323704522 0.0358733428323332 0.0352510033256336 0.0705778441483996 0.00625543890030421 0.0993352725153511 -0.0797195123931229 -0.0172555489205575 -0.0686992016165663 -0.141449290160331 0.00392236173434811 -0.0705826928156053 -0.0785863324526883 -0.000226274336980475
  9 330.569637114889 ""  4.05899439366732 0 0 -0.0161867875586722 -0.0559910113673447 0.0374569091212007 0.00145752554699998 0.00131635155003316 0.015431131295679 0.0328092702529252 -0.0553037683993542 0.137258433574437 -0.0651948238044871 -0.151208763966433 0.0285020634373181 0.0222615518443233 0.0472039658950343 0.0105296738855003 0.0149081874844368 -0.0122555013997104 -0.0562563129921913 -0.0890327353426846 -0.0988812677139976 0.0113784818562631 -0.0122276396330407 -0.0324074466435535 -0.00393115024056873 -0.0335473907907588 0.0134128395498656 -0.135545862027555 0.0389204968910779 -0.108829572548154 -0.0825373782180675 -0.0135144941322635 -0.0502832216622821 0.0121431519371919 0.0378170151277733 0.107012892030685 0.0103127349456084 -0.00159551525123409 0.0952995728893143 -0.0412814002121309 0.0682065086806564 0.0214296267093248 0.0127216465662787 0.0673760592757299 0.105431233262991 0.0361427436649092 0.0595711595598053 0.15966415839655 0.0309997100617124 -0.055753600873482 -0.166536971779801 0.0874561235489213 0.0366936728728698 0.111881198279467 -0.0118235429292694 0.146405690101351 0.00738737656030831 -0.015724203545471 0.036932933880239 -0.0455804631135978 0.0243269248711073 0.0375028020639762 0.0261887489219141 0.0227447590247448
  10 452.091721161776 ""  3.87470905283134 0 0 -0.038326491713846 -0.00641022748471358 -0.037767837072621 0.0261084948624338 0.0162669661617769 -0.0126741528980642 -0.177329068284811 0.00341855588019331 -0.132793026199611 0.0330051557496294 0.123250695179988 -0.0274296220559185 0.00465579802510133 -0.0864459064140981 -0.0174478547555746 -0.102651853845429 -0.0473956730901336 -0.00349627613218695 0.0508692713433876 0.0142368371156265 0.0213426356657165 -0.0162016885884773 -0.0783940166062904 0.0190046456422187 -0.128076620959427 -0.0936774673765682 0.0135790298002019 -0.13811382681756 -0.0700744870168332 0.000612433198496378 -0.000233339186261844 -0.0787684514410162 0.0330245723918247 0.0709977597143892 -0.0110727915118828 0.0207533117410374 -0.0860564559130185 -0.000484203992127688 -0.0199495654889277 0.0941763005242002 0.0735935041146843 0.0173157718454604 0.0936919490502916 0.019063511074444 0.0211449384797228 0.100296141592893 0.0240837926541201 0.0313664456428976 -0.0685704685595813 0.175414128792675 -0.0167476393214516 -0.0999819887056265 -0.0610954779944682 0.0124798611788427 -0.0478424799677525 0.10347899970299 -0.0154332242523192 0.142075939633127 0.146287632359217 0.0181743065668947 0.165244839329474 0.147333032071509 0.0308385282729605
  11 475.228885094247 ""  128.543343539649 0 0 0.036116573613317 -0.0124328969202493 0.0240932621466562 0.0533651324764429 0.0423647053502832 -0.000938240719825657 0.073145699966629 -0.0122538314666697 0.0880630675056014 -0.0265755293517172 -0.0768326850959876 0.034215486840056 -0.46229263629169 -0.728191715847563 0.184903402825898 -0.0102722258970116 0.0234739350402284 -0.0242008366808233 -0.0407577179365212 0.00191380212336216 -0.00909230846006746 0.0105404238159136 0.0298957067490841 -0.0121485521202054 -0.0122784406442398 0.0256827466587564 -0.0302668091634896 0.011472139360827 0.0143958955642477 -0.0320060626553948 0.035753262132067 0.0441163558007307 -0.0110349718540836 0.00275542345988682 -0.0259629238366189 0.00498444817042974 -0.0103628962793253 -0.0140078778573161 -0.00542105337646927 -0.00269910244012992 0.00367896976862918 -0.000403920564465451 0.00270170258412038 -0.031525528962112 0.0088833782195301 -0.0026007491914496 -0.0161094798981374 0.00994879802481978 -0.0860954374430785 0.0307931658034699 0.0708433510130665 -0.0100973902340779 -0.0335009345240844 0.0096834465044931 -0.0374213737324265 0.0109141192060968 -0.0128977458213966 0.00889337502946391 0.017792350576953 0.00146170113965241 0.0153944246656074 0.0245222732257731 0.00410910929465404
  12 524.459640595101 ""  14.8889053874365 0 0 -0.0711747141991781 -0.0381067349647201 -0.00964885673999335 0.00171633717304678 0.0162075959531424 0.00705369147871779 -0.120125829951598 -0.0316615125178527 0.0140791351688819 -0.0993162317915994 -0.0348001011084636 0.00506668294913058 -0.0759881795356975 -0.164095757080808 0.0236804315202979 0.0500496225455045 -0.0736991666049855 0.0669345314522167 -0.00666160484837266 0.0798054621522379 -0.0295827078953404 -0.00829702343084263 -0.0942046999137794 -0.0586160096505734 0.0768022040915945 -0.222653044489015 0.245309163416614 -0.0552692021810481 0.124636961624805 0.133322547130152 -0.0355118305026737 -0.157154900432169 -0.0238928659036691 -0.0145281281033232 0.0760140752586527 -0.0129744064140324 0.0654199914960003 0.0324828282429959 0.0194175892714636 0.000189775131732277 -0.0119472216355088 -0.000439318432608635 -0.0223662530570667 0.0768864109498069 -0.0217351267383737 -0.0105332677695834 0.0451473374744346 -0.0266566634182685 -0.0683048022598784 0.172216616636981 -0.0847885340791111 0.0789230808918274 0.0988170353316547 -0.0168743237518193 0.127977896733783 -0.038104519489644 0.0363669949690122 -0.0438194440746412 -0.0710604061186204 -0.00498416340754518 -0.0619030340520969 -0.0831989329520374 -0.015581231092801
  13 606.828679158203 ""  47.0658917615871 0 0 -0.00996334475656512 -0.000749375360404226 -0.00178497779270713 -0.00784527635779974 -0.00295429339690771 0.00254715143258226 0.0390283477128488 -0.00408001910417269 0.0408360319557676 -0.0409139241335585 -0.0540134987397047 -0.00622318293427457 0.0773125444428791 0.0705990733397171 -0.0363968065459246 0.0230719144994829 0.0197756116804144 0.00705056170873812 0.0262602317656904 -0.0532874925955633 -0.00720297547234308 -0.00426111662754088 0.023427575559743 0.00142723330455103 0.0662157774855206 0.0476090401831157 0.0318149753229173 -0.0390165914564728 0.0244774624066508 0.0211785589437433 0.0100288999278619 0.0428875542593455 0.00127890142637456 -0.00339869104219744 -0.0127013995446106 0.00187886326642999 0.0222089629959561 0.00129859366417881 -0.0429753497249808 -0.0146949011948747 -0.00588613166280822 -0.000337026625745953 0.00355077364232408 -0.068397442160265 0.0450056930050117 -0.0371659305969605 0.0441621111548028 0.0372926831448838 -0.583946979009132 0.576345629703427 0.382893817534316 0.0597343299035628 -0.0739217377493045 0.057215193853493 -0.017107702484674 -0.00553797593305381 -0.0123739192656777 -0.0129932272417694 -0.0139296271210884 0.0061032202345105 -0.0154719404578203 0.00418255678771288 0.00433208873216183
  14 680.586371461764 ""  23.8980639612503 0 0 -0.108409230630662 -0.0767077225190199 -0.0519676548664861 0.0722841005622515 0.00797481173499326 -0.0357134558979216 -0.140394596068553 -0.0780786036052914 -0.0633639452590171 -0.0850286595409699 -0.0531744759548311 -0.0566947033232715 0.081820274551302 -0.155717443892941 -0.0723908176417329 0.00461829377195152 0.0547991406724833 0.00736227667521002 0.0603075493520467 -0.0174865672466061 0.0433317086189112 -0.114496329084228 0.0308879936385427 0.0715331454143227 0.0429009503700162 0.239662758910898 -0.139355419894009 0.13046469557945 -0.0677641554301958 -0.0428711711090003 -0.0728942265964029 0.0897238057925922 0.0522758972950135 -0.00495871092174354 0.0216946256641874 -0.00642267698254326 0.0558298992332183 -0.00865818594068618 0.0120553169874239 -0.0150121778410304 -0.0023673302958925 -0.00372300552698436 -0.0130796638083651 -0.00222057460518038 -2.43822023528941e-05 -0.0319711658070392 -0.000575543203255317 -0.00859521798853359 0.0759762061146821 0.00286795848832437 -0.0811585569642319 0.00596415585342388 0.0546674621340893 -0.0881384423863379 0.0521035513854643 -0.0163981556877587 0.0179134087863808 -0.0303248102180456 -0.0376857469446836 0.00335165086440184 -0.0586835604985217 -0.0410920681102019 -0.00917770380250884
  15 824.099387022838 ""  34.1355985129162 0 0 0.0296624697353537 0.0121630191519182 0.0110496337227532 -0.00142919678530122 -0.00255964320446431 -0.00113323111544335 0.0285664281812387 0.0117541462122661 -0.00413671910550591 0.0492138876749633 0.0216551764795511 0.00500780660908463 -0.00881577297849937 0.0220472760089697 0.00839011248813792 -0.0292036215437874 -0.0136874220588319 0.00249455004763352 -0.00799421608910269 -0.00388840661912335 -0.0200900641972896 -0.00480728077295102 -4.01316761440258e-05 0.0124804153263747 -0.0617735884424611 0.0218456350031083 -0.0733330590464678 0.0559863022990912 -0.0740834562478556 -0.0239128716636877 -0.010160195070742 0.0168335800778057 -0.00721259729800033 -0.0216377598391833 0.0240728796764202 0.0481964896858578 0.0255701518766487 -0.0437479035209179 0.0210227683977071 0.010471418003726 0.0136422773391264 0.0321202702568208 -0.29352885746497 0.151709804848047 -0.274415696903038 0.31553771417994 -0.175167473635702 -0.136596821129047 -0.106401661722086 0.103815573677651 0.032737200249247 -0.154726643241298 0.250416868738896 -0.390695093756258 0.131725669455504 -0.0058574586275689 -0.103142575013023 -0.273015010476276 -0.0444757402636032 -0.188564159177072 0.306399242799215 -0.0207492753797369 -0.0655824801154638
  16 830.774271443492 ""  19.9035597702868 0 0 -0.0578334586674989 -0.0257402075631522 -0.0244328278249979 -0.00772486314067179 0.00846089271421017 0.00949434565081975 -0.0707172152628463 -0.0219340232520634 0.0100950416303933 -0.105960425545188 -0.0412426232875427 -0.00727019469594546 0.0218766936602265 -0.0368601089358984 -0.0173975492992018 0.0474627523450426 0.0533976203645016 -0.0366449956153024 0.02181579492066 -0.0119959860632316 0.0568630351231365 0.0274215600156001 -0.00668017451604077 -0.0345487754362953 0.105184636426488 -0.0465490410402689 0.131307442122703 -0.104433708754021 0.213542053858956 0.0228591271091606 0.0626644166107643 -0.0419475538728709 0.0277399156957284 0.00931990955874556 -0.0462108524052027 0.0454255411100247 -0.0227485530380384 0.057187893550166 -0.0461743974241228 -0.0390151202044387 -0.027806767486808 0.0210950426546418 -0.161686933027967 0.0324293307422337 -0.148701684614394 0.290909646093092 -0.0435586952229354 -0.0370980685060412 0.102335455859685 -0.0989714043530644 0.0105197220330524 0.165910739149389 -0.121724145649721 0.28990969742323 -0.152062135100265 -0.00148917225129584 -0.154664964365761 -0.20378265950335 0.0332578385965351 -0.16403388394884 0.292758732553928 0.0681061544741156 -0.0282808011437414
  17 863.900388505725 ""  28.260005424174 0 0 -0.0366143871392276 -0.0388590965592609 -0.0250784360084362 -0.0414126115758689 0.0237330171548613 0.0368223370142668 -0.149882746016082 -0.0213518323189914 -0.023084107906431 -0.0813649729843138 0.0210683974830023 0.0167188428108075 -0.00813582849409174 0.00649548136974265 0.0139185180123678 -0.0219882459709727 0.0925448001292278 -0.0575826742895581 0.0179641250263372 -0.0231681816137101 0.0646583831971355 0.0944144894659136 -0.0438870327585582 -0.0756361004463472 -0.0911695484421672 -0.0263103571326283 -0.0184441021752049 0.0861357430192187 0.248797270538619 -0.0458392880190518 0.223023539601494 -0.0334894598538295 0.0178457322034664 0.00841382252762129 -0.0102306106843982 -0.010909927911197 0.0137581512446706 -0.0221025260057057 0.0513134094202264 -0.00324783101044071 -0.00180176042530129 -0.0178229597412484 0.078001262299102 0.0111065753725052 0.0340384648588767 -0.101198883398517 -0.0669776143274767 -0.00785473755011165 -0.0164937156430188 0.00718139872442847 0.106815825726341 -0.190619123908502 0.191969680865244 -0.329012563808087 -0.0187149928378431 -0.000577249663340164 0.0561433709156577 0.0985807840702624 0.00439376089359962 0.0705402683708698 -0.135093806431939 -0.0175738769331811 0.0116099601558848
  18 919.234539315591 ""  10.7556795783115 0 0 -0.00286369749272088 0.0503162648733543 -0.0248478781470895 0.000444159831462733 -0.00884089817064791 -0.0010365185247139 0.16155543294632 0.0395180125389725 0.107611215206607 -0.115766060769013 -0.126017309558192 -0.0328935328383898 0.0431681110884715 -0.0533753386710925 -0.0356719447002094 -0.0256654385832521 -0.0177227911440543 -0.0622406316084745 0.0292745612228304 -0.0223375767420254 0.0692070131514917 -0.0182732000883433 0.0423543216950057 -0.0419477332584915 0.0596069897505369 -0.10646619753626 0.123737039346693 -0.170327304358758 0.156787076128871 0.00421770245122678 -0.0395685814359767 -0.0260068760870142 0.0124828249884809 -0.0557750229386802 0.0473655769778265 -0.00943711234585278 -0.0110005095510274 -0.0862203068006924 0.00273563516989004 0.0651712129942465 0.0708795865441944 0.0158622109558741 -0.135257511904685 -0.0472220779387233 -0.0202170773007177 -0.119651175013157 -0.0255156343389173 -0.0200774810154393 0.0548854809179543 -0.0343304383216368 0.00820086856725638 0.0745939629565011 -0.151726554148476 0.137938134419925 0.420015798498486 -0.00148401593508737 0.0865309987321353 -0.0741043826402366 -0.121316457242345 0.00331646437048051 -0.0325749233069885 -0.110359488450189 -0.03519041433216
  19 923.491201548145 ""  13.6575626050882 0 0 -0.0569232845999336 0.0579375188236576 -0.0857338109244486 -0.0156469624940734 0.00267946985115172 0.0253549045275695 0.254817885796112 0.043108128433882 0.230315970343601 -0.308107250852707 -0.300598154292117 -0.0882328583206309 0.120540373628797 -0.130860819131554 -0.0842060827497851 0.0198381802635804 -0.0856617323185905 0.0589509583699861 0.0254702856662028 0.00282171962107719 0.02457502699091 0.0375452518792493 0.0669123569092889 -0.0287085511197955 -0.0927127353291579 -0.0731254979039754 -0.0791617629160775 0.0750316069983607 -0.260181243584815 0.00875491357891694 0.0824274200797836 0.0640998667234095 0.0105897754227164 0.00172460516322974 -0.0185242177276767 -0.00100058104375268 -0.0251532283411871 0.02576005184585 0.000225536780897974 0.00361017880403547 -0.0253191119394366 -0.00240126199918587 0.0499155700685003 0.0400060318675762 0.00332599695594696 0.0297490488462903 0.00250925442347857 -0.000755291131010615 0.0450077226621516 -0.0227176798769168 0.0288154725923447 -0.0952550099697233 0.116834282144562 -0.139899859143442 -0.156357323661402 0.00782213517210082 -0.0232413848615095 0.0824066658917497 0.0656183052542129 0.0150713399169129 0.0371212667065928 0.0576868436105001 0.0242976359837812
  20 959.386919685309 ""  35.3446035396801 0 0 -0.0270110281193373 -0.0862273496216446 -0.0504572648708232 -0.0392550913920973 0.0433708288910378 0.0538919210453071 -0.168180821165635 -0.0652588525835332 -0.0913480217139689 -0.0176370771903353 0.0497111864794877 -0.00401237968299372 0.00319208089780378 0.0125265297571121 0.021701818961874 -0.0165580851219299 -0.0045349481151557 0.0539478524123071 -0.0162974896170541 0.022142243017368 -0.0549468573371942 0.0953439269013573 0.0190000484485507 0.0246767743341458 -0.0298718378816805 0.132822667736259 -0.103001742608934 0.0351052318976213 -0.251209589097109 -0.0106109384160408 0.325383838352045 0.228686460790292 -0.00315908773607633 -0.0252096219283685 0.00386674889796885 -0.0104958168098217 0.00317297494165933 -0.0232531702757049 -0.029368293570059 0.0236599209443416 0.0406097022308783 0.019267591793043 -0.110722563048317 -0.117091493889155 -0.00799255946059117 -0.0407907894662502 0.0343682625121919 0.00946806001852839 0.0276139557210493 -0.067848629233297 0.0612332655307394 0.0527494326626532 -0.203079656975824 0.160776543556538 0.237737052782716 -0.00240920693350315 0.0150089448431572 -0.111909998455607 -0.0789172479308968 -0.0336322953514021 0.0368830316891507 -0.064065406822363 -0.0294636200884802
  21 1033.18688909178 ""  10.5596466690606 0 0 -0.0299337791275103 -0.0110374411175853 0.0363803714558643 0.0179633832221822 -0.0121867609321916 -0.026098746900706 -0.0699043129492594 -0.0149220585873794 -0.0365028331465417 -0.00860769527963295 0.0565315505216747 0.0476363199543076 -0.0280135474910978 0.0273378961960185 0.00937986357650653 0.102936797277573 0.0230352879500516 0.0284486225750363 -0.00245564514148128 0.00514758149700407 -0.0116532240844624 0.00518973510552776 0.00213666423302182 0.00817512122861664 0.0747327235298596 0.0239348366796631 0.00105894572091316 0.14545168595814 0.0735750851478624 0.0232694437891006 -0.0365406210038931 -0.0294732296087372 0.00411248199780252 -0.140453281115008 -0.0609679749195958 -0.0220320874855876 -0.0755017771845857 0.0322681124329008 -0.0205628865966291 0.123076057769643 -0.00302325753050848 0.0189397308138862 -0.147788037779704 -0.0155287031844319 -0.0537420359270109 -0.17335336971875 -0.121741115512969 -0.0506006951688851 -0.00903194586332783 -0.00558388956473639 0.0402484276445323 -0.065838840280306 0.122438961213656 -0.071764521650372 0.0402720711962397 0.014996237653164 0.0352147207280931 0.21599978230376 0.0654856007197143 0.0604153856413694 0.141431092468666 0.059956697814094 0.0437062888253046
  22 1069.32267385937 ""  45.7021986125398 0 0 -0.0659686211792608 0.0584072096654724 0.100902113727042 0.0453878854180253 -0.0528365515018466 -0.0809489626300288 -0.0583305322419029 0.0428187977743976 0.0251276977663958 -0.214336883639317 0.0891594461119231 0.174546333328144 -0.109940990782355 0.0911988425480517 0.0411475459985295 -0.0136531527738582 0.0158720463031577 0.0633151746083246 0.00394997887004307 0.00524441240382083 0.0313693075727305 0.0416631966392899 -0.0175356139995153 -0.0791512070404882 -0.168680779972621 0.0449288188710282 -0.138994765077524 0.194688693741577 -0.113037791752796 -0.00955480151277835 0.00483863962855071 -0.0133002594163167 -0.0990616518631299 0.0391485250984569 -0.018193087526385 -0.020451911031629 0.00183283180526565 0.0130917273681349 -0.0129228294988303 -0.0283492789832489 0.0312810982824792 0.0168919416358614 -0.0172493869438112 -0.17748042354383 0.0312600859104274 0.00971381239173847 0.0992539152554109 0.0417093054138361 0.0134902875356042 -0.0130473920006236 0.0431963666642356 -0.114971296648749 -0.16155803298581 -0.000177527411769191 0.136204094503743 -0.00213887266427208 -0.0223048650642415 -0.173257335855317 -0.075909308090638 -0.0518998312824496 0.0127194649320461 -0.0689405271308877 -0.039053779460704
  23 1080.22544743493 ""  44.821260201585 0 0 -0.0728869191627339 -0.0267663881675094 0.0662068080576246 0.0325003779397703 -0.0174174604826541 -0.0508900899851676 -0.110167736687841 -0.0392639231632199 -0.135856292444496 -0.144122931873261 0.170169641347459 0.163528654451227 -0.0872739466384462 0.102647519105899 0.0450481688957141 -0.0237023523338779 -0.0758571050130148 -0.0609386863310377 0.00422500009963657 0.000999906691295148 -0.0176939564572311 0.0472970261940096 0.110113561228511 0.0152118804199008 0.0930268612127744 -0.130076730636047 0.123950682494845 -0.270749436463702 -0.0406233529137556 0.00159417555300173 0.133504461519989 0.177445656048816 0.0214581769883452 -0.00759313547243417 0.0308556602954364 0.022822117560535 0.0198193854525857 -0.0283976810735292 0.0238625684655158 0.00277166893971117 -0.0263516110265451 -0.0180083560209132 0.0525181325368279 0.172041617613839 -0.0146563777561738 0.0373924630985968 -0.0506463152063904 -0.0245361134934523 0.0161738249376123 -0.0897306300627626 0.209413716865757 0.113873996838299 0.135407488881131 -0.00670769867536145 -0.125641606614386 -1.02102669414356e-05 0.0123012510599624 0.111904379056365 0.0546837218604252 0.0340534617764198 -0.0343516487858381 0.0502694376071698 0.0261633861954772
  24 1112.00426836933 ""  45.5449757065671 0 0 0.0667629635533819 -0.0452731435297506 -0.0112243950389909 -0.0140274049105965 0.0245870359096934 0.023386365016672 0.0472967267906881 -0.0489052924274247 -0.191743378486028 0.00945483546824586 0.133453899123202 0.0763175506018726 -0.116335356844802 0.10001491836447 0.101422034448278 -0.0596469091472745 -0.0416580740966903 0.023618529302624 0.0141024991465666 -0.0113018065432509 0.0755502236373118 -0.0674590058362771 0.0288075780791063 -0.118355468848897 -0.0751368598013362 0.0242835497467529 -0.0657871251741799 0.0615908579838625 -0.0695197865213931 -0.00565745419665514 -0.015521685803796 0.153461002149379 -0.179105935406671 -0.057879759064135 0.00897154290075617 -0.0417555591881301 0.0680184863962194 0.0228995433552499 0.0103056522568296 0.0364555105278824 -0.0446040612972529 0.0286258709875901 -0.0525217989249969 -0.0755572441082821 0.0178401262538003 -0.0511027984768023 0.126945649762897 0.00925026461298263 -0.000468549740212332 0.046717071289451 -0.0615015003894726 0.10763013888003 0.0096132987065416 0.0613625446507163 -0.145966064026458 -0.00264983046909864 -0.0739092644101748 0.0670264468918441 0.0955180030276571 -0.0282356669984547 0.191377674805799 0.0939427647766736 0.0443584096561146
  25 1128.7027311527 ""  49.8596034112836 0 0 0.0233486712287653 -0.0450799646752611 -0.00403104419867785 -0.0050543976614413 0.0164755408914527 0.0112572289341032 0.00996736138387379 -0.050506830916533 -0.137638317004712 -0.00938761821365107 0.0896725396465497 0.0572410835841353 -0.0718185649857399 0.0591070234794761 0.0605487623261098 0.115675306326451 -0.0121842705645513 0.0392085594370409 0.00642085565859108 -0.00302196465856471 0.0304771084479469 -0.0305467632453333 0.0281191190001526 -0.0502758728967736 0.130402377894708 0.0358939569599188 0.00551866279413794 0.156474036680082 0.0182228243837753 0.0279735354389282 -0.00728259317725211 0.0769717560999359 -0.077657076717329 0.0457841163518868 0.0941071635791744 0.0176066777007326 -0.117990070191528 -0.102782493980519 -0.0296160831613171 -0.031022623716436 -0.0022228554462813 -0.0114037757838638 0.106156122304665 0.17015886216762 0.016792442486408 0.117333285511577 0.0986567930570023 0.00995769407187378 -0.00509394393866662 0.0323901634406304 -0.0345585590544546 -0.147107331572818 -0.0979561056202635 -0.0627300009216541 -0.0512359971229165 0.0033400859977039 -0.000919617055286458 -0.0248051121513724 0.0142158409643268 -0.0106965895344611 -0.0532755099801357 0.0173862357188301 0.00122665996349778
  26 1152.184321612 ""  2.86649618175648 0 0 0.0271876564600669 -0.0234014854202828 -0.00807133629347942 -0.00273709365909067 0.0112078561424471 0.00873165573330606 0.0590243275009864 -0.0323138426579625 -0.112234738179673 -0.0531845263950544 0.0650675348350657 0.0598701859175981 -0.0784179425240525 0.0689350849121933 0.0660968529356574 0.00399698465165143 -0.0198550871899561 0.0229262000117263 0.00274931922583842 -0.00560616626612415 0.0322156903646487 -0.032097953766579 0.00825168424719899 -0.0479681518982655 -0.00304750828269817 0.0213917091741963 -0.0298849051986174 -0.0370645587441165 -0.123655785193797 0.00503200384735342 -0.0200862552275083 0.0767997633013764 -0.0960885716669576 0.0248184978051336 -0.0886936751356965 0.0981157339416027 -0.00579292731800368 0.0655964650247068 -0.0408529387041259 -0.00997696908914655 0.0581296851578225 -0.0643962558109816 -0.0214896582712168 0.159669470325401 -0.0969706008114712 0.0668773747481489 -0.376504937764541 -0.0559968710480527 -0.0135623680311862 0.0523978487820392 -0.085318379385556 0.096258138674838 0.117208381376761 0.0358649991010981 0.185403123022584 0.00720777545341716 0.162142713084924 0.0602014614746137 -0.12876453339525 0.10988574989843 -0.326457557840203 -0.127044212606067 -0.0518552959682798
  27 1175.75244571307 ""  27.3451755038035 0 0 -0.00345477831351067 0.0651929808263307 0.0150094897605426 0.00444726061475164 -0.0259107633153936 -0.0159158461322874 -0.0623571261214299 0.0799050125868024 0.179778735470472 -0.0864861721161796 -0.0790177748964198 0.00384708935526457 -0.00849297084455848 -0.0117307487188896 -0.00675318689710136 -0.0392818214093986 0.0531256707159265 0.0263243066982823 -0.0114486032241805 -0.00167687349169782 0.0114880245064211 0.03145420275617 -0.093139208783277 -0.017690552662642 0.159599749126597 0.354030501377762 -0.0601558311723287 -0.0856016882506025 -0.148649594669296 -0.0103646668610251 0.170813630703971 0.0913364057205066 -0.0781759675302239 -0.0474458973016849 0.0663795922223117 0.0453081850703688 0.0202323542787827 -0.0587286159838898 -0.0274176700432835 0.0241929811696387 -0.0410362584745844 -0.0294364484140889 -0.0460755850708894 0.23091528092665 -0.0557930209710061 0.038426169226923 -0.089602199110223 -0.0474420208774531 -0.0172448114031412 0.0829544665768997 -0.204459477544419 0.180736864095235 -0.0323406661370265 0.123358313581392 -0.150410337561175 -0.00473451817521715 0.0385383924872303 0.190360086191396 0.0854872036999685 0.0499231997584553 -0.0420607804834623 0.093712363691562 0.048423792045566
  28 1227.08047290883 ""  18.6016030320612 0 0 0.0254588748349 0.00356803175246951 -0.0546470486102716 0.0176076295389314 0.00270152478858692 0.00225526259739373 0.294551096677852 -0.0386979365687593 -0.155869005270896 -0.511262289523711 0.0547454992910634 0.219245948297073 -0.26650566687657 0.245861939822083 0.217850268595873 0.0099190235974962 0.0195925383865859 -0.0200068636474764 -0.00738841502902578 -0.0162777454308603 -0.0197873037877981 -0.0124490187687919 -0.0360897719670255 0.0658871331623905 0.0653449758597733 0.0238580060787394 0.0385891345161635 -0.0756551416470476 0.0233964700577878 0.000511581641567412 0.186620642351616 -0.0828087344576371 0.245941293641755 0.00669099962466161 -0.00674676671567928 -0.0256823924111302 -0.0057895088560581 0.00882450787775211 0.0162759704474441 -0.00379024155188126 0.00112634551672028 0.0197314452030176 0.034024547469774 -0.0565191798535009 0.0287350144025992 -0.0695305903675496 0.0089417078846035 0.0037325479858922 -0.040118757731455 0.114431690552488 -0.280925755541338 -0.0270155599298823 0.0278173815470615 -0.0237441300232704 0.0139717758095897 -0.00117077856064171 -0.0351425062151103 -0.0562109658935655 0.00078605346868017 -0.0285421362128218 0.0624919760157764 -0.00692126546611069 -0.00303862802714799
  29 1268.78412363127 ""  17.8935613384758 0 0 -0.00268922060954159 -0.0115399069247385 -0.0153040562894592 0.00338078166689575 0.0064488370812514 0.00143479559700869 0.121330695547471 -0.0315738581516135 -0.0812037689288339 -0.0978686636130139 0.0301970069410406 0.0452160327701439 -0.0351333353214295 0.0427991183979642 0.0319607860479385 -0.0317946335932086 0.0171787124332366 0.0243062433328551 0.00563905222767249 0.00250221197289593 -0.021543809703173 0.00534001221617384 0.0194956413308115 0.0251364642938802 -0.314144768648622 -0.199565750840307 -0.0634803263873544 0.281838579606625 0.167946730199266 -0.00294359142584198 -0.0757928137751191 -0.224288394850448 0.181561399701569 -0.028408891728825 0.045420389960787 0.0635933982806142 0.036982291121423 -0.0227392103612955 -0.0338519829006002 0.0245476259038215 -0.0258713894674623 -0.0674559743825421 -0.312013997523027 -0.0615480036080273 -0.111591712053626 0.233833334282719 0.107072954320781 0.0185792673313608 0.0181329211645904 -0.0605061960168639 0.120895190932346 -0.0182983761802669 -0.226245819154298 0.069351607334057 -0.108098157575263 -0.00208855180768774 0.106783152723112 0.220415434317665 0.0289256764143539 0.08226204181915 -0.178210903936832 0.0707238452072067 0.0316138334954276
  30 1309.14001326224 ""  12.8417507150553 0 0 0.00891875311726693 0.0325265978422796 0.0191688697635629 0.00548534748735052 -0.0227890255234673 -0.00692202350658143 -0.225203171213324 0.0814031092963661 0.213508901272146 0.123881228582862 -0.0247628436779346 -0.053061133389546 -0.0158771208451925 0.0129803695284698 0.0127065552854683 0.00123965956189983 -0.0613328172286079 -0.0153098569449621 -0.00529348894877968 -0.0241212328288944 0.00116322382547801 -0.0596903403096168 0.0162075502574523 0.0148496958356961 -0.0451781852181324 -0.158211606029447 0.0318365524670474 0.278822431022902 0.303613056259099 0.0104798667028134 0.508375225640202 0.35184186076173 0.143458858571751 0.00532901364062388 -0.0146286145487401 0.00100113999998713 -0.00813922058967414 0.0189710113604328 -0.00886202570405414 0.000699031227319126 0.00876099578931878 -0.01112084018295 -0.0457908060555615 -0.0671849299544122 -0.012085938085892 0.0931192523379454 0.0923680303101443 0.0242048433090126 -0.0363168799689752 0.113974194408934 -0.282138755663301 0.0170399029592366 0.0323833441322317 0.00571630466264003 0.011600933142723 0.00482854819215761 0.014098299686272 0.011198960609413 -0.0211078673974617 0.0149465525487657 -0.0476342442715376 -0.0213403741605896 -0.011410340558273
  31 1325.53705811791 ""  8.15008826859427 0 0 -0.00319518029521077 0.00024676074966305 0.00202637471993715 -2.35129461924884e-05 0.000870590211849128 -0.00128612312660826 0.0379324215582771 -0.00445094647300996 -0.00915564448692473 0.00322301064674461 0.0180502236538238 0.00639825063974098 0.00582605705358958 -0.00138602207982394 -0.00435190334261995 -0.0417327999091579 -0.0064983158794324 0.0302326612062622 0.00507721631563276 -9.10576035800212e-05 -0.0125464572513104 -0.00371391647900552 0.0154678004084483 0.00204526073906606 -0.187579856292116 -0.0759051249157961 -0.0610816442535677 0.299968899186055 0.188165996173123 0.00119459909897321 0.0423395892708644 -0.117903966061415 0.15777951895689 -0.0130214995831325 0.0098540745111796 -0.00155379606719929 0.0224794716040029 -0.0186084585816811 -0.0653260673737617 -0.0138348024216784 -0.00220409020533359 0.0525579080932274 0.380746083391882 0.444536828901264 0.064355801687906 -0.287308995011543 -0.327483189366106 -0.091682837354735 0.012714683277683 -0.0396658789552017 0.0808385629475779 0.13434728040668 -0.0636915350161388 0.0914242638271296 0.0275740112413302 -0.00549943097820323 -0.0710780852325106 -0.117403352453508 0.0318314475017411 -0.0605997388234629 0.154020693281716 -0.00124101528015655 0.00740259922294966
  32 1349.67632911627 ""  50.9020806758377 0 0 0.00086918560375705 0.0112996142037257 -0.0261285355803052 0.0051632434960899 -0.000292121545464077 0.0062422767165586 0.096811341419776 -0.000798214068931658 -0.012850218589784 -0.0843296939289492 -0.0245089843744574 0.00296725458743648 -0.0683031387354184 0.0575137203923355 0.0593057654330145 -0.0586276971651411 -0.0627605440157311 0.00483852207612696 0.0118616371957905 0.0236223551445832 -0.0125865273719999 0.00305627048450636 -0.0393534162864486 0.0113370292093715 0.289689801613247 0.352573020395177 -0.0289428473932359 0.230791590981747 0.30965255406309 0.0276587394789434 -0.0591126960788419 0.0114768927506071 -0.0762750428016849 -0.0338427908354456 -0.0556168184005676 -0.0139980790600795 -0.014087589531305 -0.00181387451865078 0.00528643319107912 -0.0101593622325704 0.0292325185248678 -0.0109565768652367 0.140633762389409 0.111264277160898 0.0322212833951864 0.283406677750748 0.299892893690601 0.0642305155276223 0.0447360873443188 -0.136222041529476 0.329955293597639 0.105530118246018 0.156505472007727 0.0103552676819683 0.102243721171118 0.00680553004817442 0.0234759520663715 0.0246598415148447 -0.0425142651048972 0.0544658944682379 -0.00596041008542139 -0.0512417854848749 -0.0436922581694619
  33 1369.67939974097 ""  10.4826561431287 0 0 -0.00337084206593107 0.00487402703602646 -0.0486430519486388 0.0159815785887286 -0.00978819489191369 0.0068236808830244 -0.057255559752845 0.0158345179852132 0.0620588866625314 -0.142626389984048 -0.0722200883949513 -0.0119532590757533 -0.119998589633818 0.115393874894775 0.106841741011757 0.0021314205087994 0.000435308097801093 -0.0300277168037939 -0.0136881923203777 0.00786973871741687 0.014542054605521 0.0471231266694554 -0.037370846274215 0.0929199128846387 -0.123328866424029 -0.209521800061918 0.0435350014720206 0.141652647118272 0.15100783511797 -0.0228786554390179 -0.317155365666627 0.404196424789717 -0.564019163695175 0.0112275752461458 0.017699564804612 0.0049639891787257 0.00410849840622449 -0.000919777411245329 -0.0138873123118046 0.00186913362254352 -0.00890923606443063 0.00543845328525479 -0.0234796215488899 -0.00108536977245754 -0.0134383950713497 -0.0981014672606654 -0.0922688461615024 -0.0199581683054011 -0.0125965101828469 0.0273900378357043 -0.0126298685446684 -0.00485909979256567 -0.0464250921512617 0.0100578234479585 -0.0294521363371605 -0.00214905311040351 -0.0108739394431791 -0.01348803136603 0.015333651227195 -0.0203036414206595 0.00493668552288503 0.0148268911347205 0.0139048745500765
  34 1378.68499505961 ""  12.090086516356 0 0 0.0701603970806604 0.00667523387315077 -0.0736417790197225 0.0227994335659842 -0.0346001077618928 0.0140239776666753 -0.574635772547079 0.119202547733336 0.307186976450963 -0.118869640665799 -0.122109843275396 -0.0402441626541575 -0.262770589273996 0.217752687028136 0.228420161312179 0.0171090428599412 0.0152235565600211 0.0105365989004763 0.0153926898639363 0.0119240265574636 -0.00742709220843177 -0.0425550921692684 0.0293342310096134 -0.0226336231538288 -0.0365090220808522 -0.0276397848276753 -0.00722953086408099 -0.104963784877346 -0.135778260531087 0.00130655802038368 -0.0714983815867271 -0.160245790565798 0.123418758662306 -0.0045261461007429 -0.00269610343515176 0.0015489055696296 0.00309153646326595 -0.00271856722939057 0.00328266004262298 -0.00121270055067915 0.00143880311553182 0.000248035909249388 0.0241505105569088 0.0315764681093876 0.00496968511453706 0.00502957443464992 -0.00593355713783091 -0.00143650644926238 0.0286827081709134 -0.0982022756773287 0.237240376699093 -0.0197480599927315 -0.0128611334512184 -0.0112175033075526 0.00756411337894554 -0.00022322708901126 0.00400191331911642 0.00171341348525028 -0.00279000832278133 0.00513440711219608 0.00868871146932628 -0.000141582054523974 -0.00237755350752922
  35 1406.12015816936 ""  6.08944611597655 0 0 -0.00347492143814132 0.00746910503677243 -0.00652815828390128 0.00387690427212294 -0.00145026012751579 0.00377195719299702 0.0484395932374046 0.00261421990332233 0.00123346355353803 0.0230367849258724 -0.0107055844409565 -0.0247229055589326 -0.0449776734199461 0.0310675181498353 0.0390024179515352 -0.0201796207566932 -0.0559587613501418 0.00180151476980952 0.00998098874014569 0.0123895127770997 -0.00827736542861794 -0.0172961055697571 -0.0137388010453597 -0.0128028568688896 0.180904524057644 0.233410459768612 -0.062335481812428 0.0368126388100622 0.177616378151678 0.0306066566615638 0.0632943442943673 -0.00661217233071317 0.0408058218717007 0.0631350987571362 0.0488763742835148 0.0174884167157226 -0.0156054875012549 0.0252810832689148 -0.00367404049030885 0.0718864107787629 -0.0112113092696716 0.0209706844007336 -0.243305386412999 -0.201934905557963 -0.0796811482163981 -0.299064416492404 -0.254302680707513 -0.0381920524997415 0.0333429346577847 -0.0901769171521837 0.205418796831367 -0.0696600008757513 -0.033902736459239 -0.0142739798697165 -0.347048311096488 0.0639348503369527 -0.106358577700973 -0.223604457097247 -0.0624780745138042 -0.190180088816419 -0.28136291901457 -0.0809363547254738 0.0720244109220585
  36 1427.89730815662 ""  14.874486425215 0 0 0.0287597116103724 -0.0123676458172526 0.00551327799704532 -0.0132541747972708 0.00473866459276056 -0.00836148082999889 -0.124937067617742 0.00607141035427313 0.0226186790976518 -0.131890946666198 0.0416538673138441 0.100938268746737 0.110220052071154 -0.0840928681077405 -0.0994714902794859 0.000571452230916736 0.0264272504097738 -0.000577583672535482 -0.00901588779165633 -0.0107735220604057 0.00567529630354891 0.0241459415095273 0.0215705469288323 0.0131202401749622 -0.061315088645929 -0.0983116252781273 0.051383788619369 0.0225805773954419 -0.0804316411793418 -0.0187016507453161 -0.102253356377421 -0.0448537403881822 -0.0202885964157581 -0.0608275569976289 -0.0372443224330421 -0.0146093097456871 0.0104494140862153 -0.0177754525927477 0.00142811101870564 0.0942313544874022 0.0394677719325941 0.0242990107137119 0.177511774798252 0.164215224895701 0.0617348425622728 0.21654085489697 0.194431017333692 0.0229648628532978 -0.0262529246398394 0.0717875942692248 -0.168717094648452 0.0532304436762952 0.0219561768880383 0.0136678648114492 -0.343394898525256 0.115622676392213 -0.129433654055753 -0.272666981170296 -0.183551648062404 -0.156792827625762 -0.34359423034931 -0.232456854935588 0.0125235018676389
  37 1436.21490287853 ""  64.0010636411486 0 0 -0.0995333519755399 0.0213950737425602 -0.0114777811972296 0.0413342933508784 -0.0153258629349014 0.0237251889835058 0.285693963953267 -0.0277360533940659 -0.0783171703437707 0.422991605064784 -0.142731553128027 -0.32200811259762 -0.317315754634004 0.252100386025432 0.290022074985857 0.0180254214455249 0.0358838433184599 -0.00243637872272049 0.00376726580870559 0.00296155434565668 0.00116590857962298 -0.00821278025556617 -0.0201500082484485 -0.0175095248224544 -0.0899810014551142 -0.100519244802829 0.0139297083550609 -0.0858823966303548 -0.124536256871509 -0.0175484715628816 0.11637386536776 0.0464314515226253 0.00792377268748238 -0.0317073273847691 -0.0145041691606611 -0.00398041907158248 0.0113909582142455 -0.0119189297734042 0.00320224897210396 0.0274122389409493 0.0129476015551524 0.00650242123429579 0.0909259181320472 0.0987718507199888 0.0293826406390783 0.0936719493271779 0.0751864960869251 0.00731016357975837 0.00055193222999383 -0.013671227810973 0.0451138617802327 -0.0111630011680943 -0.0320369133913992 -0.00593685750654728 -0.0975722152184124 0.0349227534871271 -0.0291188857709052 -0.0746003335287437 -0.0609742125075057 -0.0369228084366908 -0.0883289531280591 -0.0669249135736626 0.000764517054139831
  38 1459.7385187308 ""  49.775491853707 0 0 0.0373994284890909 0.0232361945484487 0.0144020149858244 -0.0163076795956443 0.00833152338452825 -0.0105988904536875 0.135438271993455 0.00641738824174505 -0.0321665968944011 -0.15726736886509 0.0474409095966543 0.122768696636739 0.125151186795444 -0.100834694901736 -0.115039073594978 0.0444013252091208 0.0529651318910128 -0.00972462017160698 0.0250707790494849 0.0351435654025648 -0.0190927344867071 -0.111559013969878 -0.0999996016540583 0.0021865946426393 -0.159470298730392 -0.199550341744904 0.0162211502871505 -0.111232785132246 -0.128505860630249 -0.0220525888692086 0.274484683997721 0.28019008926922 -0.0455998825448692 -0.0108875907205917 -0.00435145142353173 -0.000454838980951344 0.00605253415095265 -0.00905764738994096 0.00103262430100431 0.00722309103808978 0.0036073800149049 0.00241426469148816 0.0345226826104507 0.0425613637112163 0.00784475868409317 0.0179899937441486 0.0116780197631996 0.000770008863457569 0.0774847424189167 -0.196315419245762 0.439052028685114 0.00401290828449039 -0.00615163703660092 -0.0038470591959199 -0.0284387995069567 0.00988838747111036 -0.00763300821198457 -0.0198497388472488 -0.0192008082328499 -0.00783204330656755 -0.0180391789239328 -0.019526962347513 -0.000665292494090677
  39 1490.88940359813 ""  9.1690734040863 0 0 -0.00443587462590539 0.00131559920798605 -0.000303846478013414 0.00219122963754232 -0.00117290343205149 0.000631699377710038 0.00829433906336763 -0.00150976570855716 -0.0135939405733439 0.0123166045640693 -0.0163037412785655 -0.0157991753885239 -0.0151503384867996 0.0158244443399153 0.0145014614749865 -0.0145492138894409 0.0346378705249216 0.017361685392847 0.00136040962239211 0.000326582993451161 -0.00127685641435785 0.00268817192232453 0.001482899090042 -0.00295840240409827 -0.0639254604587653 -0.0917387831944781 0.0918295458180562 0.139059621568201 -0.099470299179189 -0.0337079525308492 -0.0187350512246562 -0.0409800140043711 0.0243221610119564 0.0381409526978251 0.0067596086912348 -0.00125290856553376 -0.0394358103015006 -0.0389173348403752 -0.00948686997383998 -0.0141967164350569 -0.00205448380502609 0.0335135687654382 -0.131428186104204 -0.141708233918505 -0.0526530619588227 -0.0412868162439074 0.0307583339083174 0.0291754628355273 -0.00328056795317745 -0.00211333396872481 0.0241264656392481 0.359873160154361 0.380959224539411 0.0890781258960621 0.132965181390982 -0.01656945334613 -0.492414347987296 0.183450526502539 0.322572720460648 -0.00876346595498716 -0.161640468912805 -0.287329843403091 -0.0660500028828708
  40 1506.21007747913 ""  6.78934208580098 0 0 5.49700623679777e-05 -0.00127880572347107 -0.00113209794892403 -0.00054803046136796 0.00012359840526012 -0.000245707439784595 0.00490283159497266 7.76131708291712e-05 0.0170084407002145 0.00124668078672816 0.0186261227767174 0.00606231328186035 0.00368310686254684 -0.00330853889254175 -0.00347084431712599 -0.00145645088329379 -0.00544880149997852 -0.00731121643049111 -0.000265069891670435 -0.000226326600118857 0.00055837806013932 -5.94973914108254e-05 0.00010775481727598 -7.79107776652696e-05 0.0418615832040624 0.0124539229340446 0.0200615590070455 -0.00252303688598502 -0.0068400403010978 -0.00735884596429373 0.00332151092640222 0.0043805670015853 -0.00332890506761548 0.0139499839909085 0.00755161077618321 0.0135575922673526 0.0121180691841037 0.00518857209824393 0.00134332232283377 -0.0176592018010957 0.0404768160121481 0.0037100480915768 -0.116375341176245 0.149134022255754 -0.170082950756507 -0.187714094979757 0.0867720401419264 0.0918840688009592 0.00226793151999392 -0.00075851849933776 -0.00691542732044173 -0.105732918633647 -0.131599563765601 -0.0170926590085461 -0.275608374726121 0.0766382431845021 -0.168748654818535 0.222580754607812 -0.316071168189397 0.404957873239215 0.314181800028582 -0.453010970187034 -0.2907449357123
  41 1509.11652067339 ""  3.75567595711482 0 0 0.0126736899831171 0.0132554713269272 0.0189079520647712 -0.00176101949846369 0.00318437930964056 0.00145436996861242 -0.0896217685276446 0.00257680604330785 -0.196411213367972 -0.051836853060314 -0.20238305936844 -0.0320508437879768 0.0140258212859089 -0.0165483120593024 -0.0116339143103121 0.0404043618572625 -0.0417051842847625 0.00484026820136206 -0.00269121060739825 -0.000108881337458605 -0.000370336497597477 0.00206798145940208 -0.000457549880117132 0.00721777680405845 -0.148952155742348 0.129747293153928 -0.360273578325657 -0.328777396960248 0.2677106109789 0.126081008915577 0.0150305961138827 0.0453659288956872 -0.0247226311065673 -0.0402161305705685 0.00578215236291147 0.0164208175876277 0.0265411228633359 0.019312502126741 0.0043907727162419 -0.00693630536968797 -0.001635231709474 0.0231053976369505 0.094934235399962 0.0146160224759715 0.121223808438684 0.167529434494584 -0.0840445368900072 -0.0692693853452377 6.90141280024342e-05 0.00660005420773375 -0.0362802325989732 -0.210770787472843 -0.235812183889754 -0.0477749978632247 0.117786744664101 -0.0125076298941737 -0.34480121490184 0.146713023253304 0.253139934022344 -0.00342366502325643 -0.119419836819377 -0.190788828908045 -0.0382131680361021
  42 1509.70849331143 ""  1.35567289142918 0 0 -0.0303240407583381 -0.0435050918973164 -0.0557650104959817 0.00256591296558685 -0.00653538583478681 -0.00477384530415504 0.227895185189544 -0.00569517826675442 0.595899943175687 0.119840351658286 0.612985436576524 0.123452930354212 -0.0196095626535614 0.00769069300830507 0.0100849034552647 0.012743303383801 -0.00789559862755898 -0.000639800393504737 0.0011632403655158 0.00115580467424499 0.00273024586535431 -0.00103979557548718 -0.00270839763081313 -0.000848575938471557 -0.0256692888568595 0.0434770806478838 -0.0901348570250746 -0.108560171158194 0.0491187928381913 0.0279755130131765 -0.0232928996266148 -0.00126207882555212 -0.0259327605720548 -0.0164602905685632 0.00133745007503977 0.00629947369380899 0.0100798937017607 0.00790742402151798 0.00303669245026703 -0.00204790982995231 -0.00209003756995503 0.00912502273342076 0.0388488416214293 0.00307546134329476 0.0503937684980707 0.0692011271867368 -0.0343465119192232 -0.0282403103274488 0.00101666752654101 0.000993537525622407 -0.000877099096396213 -0.0859119817690201 -0.0910817611288391 -0.0210986476636244 0.0565315632238116 -0.00766251588619908 -0.132752406961368 0.0514362595600103 0.112470816762516 -0.0152298914826101 -0.058878567977088 -0.0610258615400198 -0.00525111576286075
  43 1520.66999699278 ""  20.492065251728 0 0 -0.00546144652848207 -0.00378584057527165 -0.00474082525632901 0.00198136329029364 -0.000944930649237566 2.64758665316764e-07 0.0120101571107471 -0.00183169889101565 0.0359216606660463 0.00949366375240156 0.0341001217635987 0.0021222669115471 -0.0116341576068185 0.0037890575926933 0.00909185369296958 0.0324377680500862 -0.002288480101522 0.0388838956271703 -0.00129326853925612 0.000306824383277989 -0.000916672703530324 0.00844991866159155 0.00148442405557358 0.00468761984408794 -0.32131953481728 0.0486268718793633 -0.375067705469686 -0.243444564724728 0.22628083446638 0.128019708903828 -0.0267713179087884 -0.0108254931283598 -0.0054098470258935 0.0144848467214101 0.0254284141333441 -0.0275668753257251 -0.0295890917264847 -0.0410552972751011 -0.0066071312038618 0.00168495678826196 0.0162348645854391 -0.0145077070417251 0.0219331315593296 -0.222234592725091 0.119049552687494 0.0727274753703636 -0.0708394414970216 -0.0816254306882112 -0.00559872722869045 0.00950751181254284 -0.0166018139039542 0.345349694109311 0.355426858429433 0.080563509223476 -0.167120983764881 0.0363277234825157 0.198277680060314 -0.0603163036761339 -0.276684846769814 0.10335302551187 0.160546856340259 0.00749457445808855 -0.0527241381064156
  44 1531.44107257232 ""  2.41284646333267 0 0 0.00125598408062964 0.00256510890866738 0.00117418214270959 -9.35750927162834e-05 1.90333595317662e-05 0.000146197948763713 0.00112900208195166 0.000489398397123051 -0.0178523960156271 -0.00369109734137508 -0.0180244686454273 -0.00424036428384803 -0.00107199918637727 0.00467279411358908 0.00153726444570862 -0.0261518841625322 0.00737016372896302 -0.0123920837864131 0.00178707269528905 0.00107661643310218 -0.000917280153915456 -0.00355804103947892 -0.00132107339731361 -0.00304832123753516 0.160551765695556 -0.0359940118045527 0.225190332013401 0.199161287948436 -0.120931704028707 -0.0775267414486585 0.00703120887157311 -0.00807742576533873 0.0104758512359751 -0.0420078986341993 0.061153532126722 -0.00431494289285603 -0.00257696917168509 0.0152395914261039 -0.00387819506536004 -0.00566883092978151 0.0108413669182698 -0.000797250890723629 0.166891747680718 -0.367430195025249 0.416384272506962 0.341782443439505 -0.391739370491704 -0.291965577875616 0.00585623883832592 -0.0156090762042108 0.0417181572275705 -0.0487036328929659 -0.0508005485103353 -0.000466262300467765 -0.0892518919133791 0.0263678927627215 -0.0464873252626135 0.0765818432562931 -0.0881732793417516 0.124771299692217 0.0991362134157619 -0.123681707698487 -0.0846803877189777
  45 2943.22998895092 ""  63.6302882911427 0 0 0.00013202763408525 0.000664361855845581 -3.21253687509406e-05 7.37338750192241e-06 2.77150951027295e-05 2.14873038309992e-06 -0.000921445928863541 -0.00918170491951251 0.000653411108970207 -0.000472978902572928 0.000439129180615257 -0.00125404034308997 -0.000393449394834572 -2.33573869421641e-05 0.000616805687697443 0.00263564736472666 -0.00355241361374123 0.00788831047229947 -0.000250070018423084 -0.000122740965317029 -0.00018329564343885 0.00211696882059194 -0.00220984313209772 -0.00242488374331619 -0.018307797122874 0.0173432316559524 0.0195904464088679 -0.0130918396984238 0.025728748748447 -0.10707323338232 -0.0233898266255668 0.0272174487493472 0.0318775856396666 -0.0224967340938055 0.0323433418604967 -0.0627863933286136 0.000260892183590808 0.00253172269712123 -0.000287185728581423 -0.000860430850803868 -0.003300533512343 0.00500523060253775 0.0497160613353393 -0.0345617466617015 -0.0902988460851291 0.206422048364574 -0.38413186012066 0.838247295525841 0.00344479205451671 0.00132199172747949 0.00301691826650292 0.00501818134109566 0.000355243389450124 -0.0005293919318591 0.000813616443263357 0.0350541320516521 0.00149969840360053 0.0205209231302914 -0.0169810045481076 -0.0241576485264094 -0.00918229631406299 0.0186432533019963 -0.0420029777593746
  46 2949.14303542346 ""  41.9797570558902 0 0 -0.00252652347800896 -0.00770654223801016 -0.00027365575945933 0.000548184235929692 -0.000410621329216014 -0.000445186507612869 0.0125328722306209 0.117971684559183 -0.0105670202927299 0.0074585377579246 -0.0112415685482154 0.024839200702272 0.0013854768683386 0.00048338180105295 -0.00400378832632876 -0.00874642680054838 0.0101292931019402 -0.0405959156371529 0.000395810579338287 -0.00141955899970769 0.00182281388167318 -0.0325334220349505 0.03762516540741 0.0401281408109297 0.0121801191928883 -0.0122302195138759 -0.0253501213241708 0.0997193680118913 -0.0991002817002443 0.515083529809135 0.376428542069147 -0.449523794145159 -0.514128840162389 -0.0018770404209863 0.00334729015815054 -0.00721950976674051 -0.00119105358576094 0.000700496004305177 -0.000445822762648151 -8.34742340879841e-05 -0.000570013002061154 0.000600727947742401 4.2176155021874e-05 -0.000865341890308348 -0.00374924341105293 0.0209470033492513 -0.0457083592133645 0.0905545591173778 0.00888926010474702 0.00576409688177301 0.00778254975398908 0.00516997695642767 -0.00214544597917473 -0.00160325626439427 0.000243802378620558 0.00511122984079749 9.12048918795321e-05 0.00203088008334242 -0.00151208538349619 -0.00235496552944551 -0.000522499650749291 0.00239781487837913 -0.00462654930828333
  47 2962.69715142704 ""  81.6310189990766 0 0 0.00394071934275148 0.00833548848474001 0.00350095864426915 -0.000437596028054171 0.000366445426671196 0.000448697018396838 -0.0113486768301357 -0.132752006157177 0.0139170770259727 -0.0255383689811456 0.0272554220326957 -0.0651348515489914 -0.00187912021751664 -0.00127063212022213 0.00479865636009233 -0.0174345012379477 0.0208676579840631 -0.0527251546431068 -0.000621236365030052 0.000525703784114858 -0.00065401092745895 0.0211616100663399 -0.0258575733103555 -0.0284636721991686 0.101936563033341 -0.0867128871011762 -0.110758198133397 0.137430388113887 -0.151795767000295 0.746409932550641 -0.24749151498201 0.300558198003146 0.340907299377744 -0.00070923479339986 0.00195301140074134 -0.0053368555406095 -0.00190570464480485 0.000559962805935772 -0.000430912779760113 -0.000326669331266353 -0.000627606413774785 0.000642584715075696 -0.00805504740829771 0.00592027736122652 0.00734664526587794 0.0128386585652896 -0.0332704236459405 0.0589867258227687 0.00268593995020257 -0.00307712719126351 0.00205824354525895 -0.00107445544976335 -0.00800118905953256 -0.00113688142014957 0.000310521029772037 0.00673283451004536 0.000136842530087793 0.00433881328314828 -0.0028885538108486 -0.00483894466162421 0.000164082725928924 0.00174594285410583 -0.00253679686848937
  48 3002.36923884907 ""  85.6662059915969 0 0 0.0185127615450459 0.0678594575825354 0.00872268396002294 -0.0015257642040231 0.000681554928294671 0.00139815688876386 -0.10637260136162 -0.90415357280493 0.0811686494650593 -0.0895310815998012 0.0880642600510705 -0.204822072782016 0.0026858714817639 -0.000519914312860739 0.00670930656386805 0.00167709271679466 -0.00296067432339791 0.00247086897119065 9.44546453095644e-05 -0.000467713675796299 0.000316873753973236 -0.00797299499685086 0.00969371249786033 0.00853486009557481 -0.0196694056742279 0.014200821321614 0.0181565013658512 -0.00816641812605666 0.0104736064461821 -0.0480059316301713 0.0928746472302418 -0.102504564844683 -0.116371731487069 3.05707200943007e-05 -0.000228607316094961 0.000636447147569197 0.000162244240731012 8.5195535421905e-05 1.96703031326959e-05 0.000423182455192999 0.000106876913984023 -0.000155130345258941 0.00168126345770766 -0.0013010364165741 -0.00190796424097617 -0.00135082925062579 0.00314726976151067 -0.00579067907666632 0.00150674744781104 0.00123706948557524 0.00108651107547563 0.000890632002918068 0.000859918085147829 -0.000213978979621612 -0.000506315636738155 -0.00442476419947155 -0.000125038321352974 -0.00381388841301992 0.00264306244823961 0.00449607349166878 -0.000633790145085925 0.000989647423847916 -0.00250552323465576
  49 3029.22203806851 ""  18.6542353949711 0 0 0.000134834610137687 0.000532610019079433 -7.05094206765251e-06 -3.09054143189201e-05 -2.55084410863006e-06 1.38116723362356e-05 -0.00109519614728522 -0.00715379784270537 0.000653858479362658 -0.000211782828276816 0.000353578539659224 -0.000572085703751082 0.000215001069776605 3.96379298825466e-05 -4.89938072630829e-05 3.29243029267357e-05 -7.18633548661179e-05 0.00106411173703056 4.72209230442893e-05 -7.35763661802211e-06 4.35168844947168e-05 -0.000308070931862227 0.000344217307401918 0.000312120725392881 0.00369897941300101 -0.00331296821005248 -0.00321136309296197 -0.00188486847527015 0.00223231969771466 -0.00961863144315938 0.00275674139461752 -0.00315403656476169 -0.00369732783351323 0.010058178222316 -0.0059617189720266 -0.0102470203937923 -0.000245039384062972 -4.56671795556808e-05 0.00020359924046749 -0.0501771809538924 0.00320132242113936 0.00822080599255717 -0.112243756650299 0.0802642881430587 0.131704515932255 -0.00111520251882695 -0.0012078694991715 -0.00612647509655977 -0.00103984716487375 -5.33957877866784e-05 -0.000986977630330034 0.000957275617090727 -0.00353704020254404 -0.0040255142268219 0.0695479989435927 0.429590154811191 0.0149523329562057 0.431568254527039 -0.300413093878037 -0.511307184913623 0.0913528905773897 -0.169573005842775 0.396368299371809
  50 3043.77543606518 ""  17.7371715149162 0 0 0.000129318497812979 -0.000205661418495724 0.000325407139818602 7.80453578778577e-06 -1.17635655549498e-07 -1.25500213478929e-05 0.000450249506766203 0.00151508080235147 -0.000106557355898307 -0.00175441655696079 0.00135417361173118 -0.00381232895333169 -7.70178342342411e-05 0.000152760436105586 0.000229499821832537 0.00152823138151357 -0.00154691364208916 -0.00407436894020431 -6.18852079438832e-05 -3.79930703196498e-05 -3.16962975834995e-05 0.000412148678381011 -0.000436309182689721 -0.000606405440747358 -0.022243816905148 0.0248240464960434 0.0236866487217543 0.0043764580726633 -0.00550792975834167 0.0239640002507755 -0.00347274862550895 0.00321678855390506 0.00472449873342083 -0.0417322029090856 0.0285357360696091 0.0572365978936564 0.00118871511011092 0.000156734609698361 -0.000973720594772806 -0.00651156802827547 -0.0109144177332794 -0.017971318608479 0.522904701167626 -0.379999025921643 -0.62420202712644 -0.0297820540919423 0.0376507154596573 -0.0577149554886296 0.00160752493205789 0.000706725967324409 0.00160890435082146 -0.0145563374736618 0.00522741441632022 0.0149777931737692 0.0358783364117411 0.214287301189299 -0.000309316074706301 -0.0102434150354868 0.00644471555168356 0.0114244606550963 0.0510411813256154 -0.0951969967419554 0.204094473390041
  51 3069.56255321932 ""  27.913588365749 0 0 -0.0284209059550239 0.0413772548360679 -0.0651967721288565 0.00112797170541632 -0.0010406196047761 0.00077002510426835 -0.0364934544142036 -0.216903088059736 0.00868423034187986 0.365015195229069 -0.275111489185176 0.76547523262913 -0.0120034884792332 0.0085547275318918 -0.00711471277422206 -0.0124651285941839 0.0114385332110239 0.0119793722655123 0.000555912507424533 -2.80191735728774e-08 0.000473987573153269 0.000134629648961358 0.00134312896689324 -0.000711805751936864 0.151189790937282 -0.139817877528927 -0.141371716628407 -0.00309666800544155 0.0020350569312695 -0.00289536055989637 -0.00216037259615997 -0.00324920787733218 -0.00119749010144156 -0.000729450921318431 0.000700258465956968 0.000472128658572398 0.000137962403383671 -0.000384088143286921 -0.000218960626170257 0.000105209606514708 -0.000714242018194873 -0.000330008249424533 0.00798534635816586 -0.00703236144116331 -0.0104783230791623 0.000578600361400666 -0.0020079163336456 0.00442384582111664 -0.0032445359896598 -0.00120671354092235 -0.000115785668511567 -0.00284840607853723 0.00395595169794034 0.00464292277409028 0.00103817453240484 0.00669646117934783 5.36905523904594e-05 -0.00221527857391421 0.00168004886820047 0.0029493023409968 0.000266465527922023 -0.000435550933456658 0.000676705023836177
  52 3071.73681191716 ""  20.975190571257 0 0 -0.00734084521786005 0.00994859456712601 -0.0177420615111014 0.000403565495890782 0.000203578684624931 0.000305737977779673 -0.00975624745892551 -0.0511414347203474 0.0016388686284981 0.0989939258290673 -0.0745110701437582 0.206680092736966 -0.00367619245599492 0.00154969744624224 -0.0011922699955723 0.0434386315525913 -0.039422894780889 -0.0535037845030529 6.18432062184232e-05 0.000278877687088331 0.000410266944733571 0.00287946792909515 -0.00395237511952077 -0.00543593744459209 -0.550786086659585 0.506945737160986 0.510409095502427 0.0321491161539257 -0.0380876264669025 0.133493663051854 -0.0360564172191809 0.0462866446481602 0.0491435826876263 0.00188875857324623 -0.00185304662425866 -0.00116115360683992 -0.000829273389602401 0.000937318450509599 0.00115472031090658 -0.000331390742374387 0.00196860587868161 0.0012857158972312 -0.0208108788163678 0.019705869285368 0.0279178267847193 -0.00169673281009993 0.00351629356942432 -0.0110406860899928 -4.24301157665032e-06 -0.002669623356349 -0.000929312836750491 0.0102822196880652 -0.014120808731475 -0.0177865819689098 -0.00282523959960601 -0.0186139083961566 -0.0001458413220031 0.00704232813492548 -0.00545504635817815 -0.00943619460589555 -0.00135851174674152 0.00254466490809148 -0.00460613173591213
  53 3087.7355433589 ""  41.6775369242576 0 0 -3.30375969260469e-05 2.46568295161052e-05 1.19481417599555e-05 1.96970461624896e-05 -1.59641656599022e-05 -1.10430611363341e-05 0.000167228660269319 0.000141070571224144 -4.46025512342124e-05 -4.16061982857368e-05 -1.45844312611705e-05 -4.50427044236967e-05 -0.000166542725762751 0.000121925426181961 1.93446978277414e-05 -0.00083739971816881 0.000581393649405319 0.000180469887470674 -6.86841756549028e-06 -5.46132356621826e-06 -4.00690046847129e-05 1.15916294140573e-05 1.67608094312173e-05 4.04860720781882e-05 0.00948080985981815 -0.0067753466006817 -0.0072308375951937 0.00024752923950544 -0.000734918296899487 0.00361350001902053 0.000362343888645104 -0.000818029423691669 -0.000613189610871635 -0.011499606871895 0.0076259026558417 0.0177113444931341 0.000456528607464723 -0.00030711503615131 -0.000470903699483568 -0.013666197722858 0.0516312797837577 0.0644145257829551 0.144251782491174 -0.101013569927568 -0.16784513785859 -0.0126103593915722 0.0182014304092063 -0.0376106527536079 0.000446612275399758 0.000216241982844715 0.000896415653203922 -0.00760344438179377 -0.00118316252764061 0.00419700016160516 -0.105764731392185 -0.542704981344271 0.00108173694662507 0.371822232480641 -0.244642010827354 -0.422238148928876 -0.0972675703676086 0.170832309988261 -0.347458116134905
  54 3103.99945942884 ""  28.4923707972967 0 0 6.7803444709936e-05 -3.72305391817727e-05 0.000102362124694938 -7.94605201967552e-06 4.73972744657813e-06 6.19577275477703e-06 -1.76719805884528e-05 -9.44334520915332e-05 3.8895592996141e-05 -0.000629718380386448 0.000478417080679404 -0.00128683181933692 7.69357655905588e-05 1.95649075325911e-05 -0.000152152464187233 0.000555745237031111 -0.000307411454828029 -0.000465006940114654 7.48234666190712e-05 8.03358230878686e-05 5.25539199412792e-06 2.00148938853733e-06 -4.56755711372247e-06 2.9579237877749e-05 -0.00527331233484584 0.004823311237664 0.00500948918911585 -0.00131222891412165 -0.000592174751165002 -0.00113999839982586 9.86008667238454e-05 -8.40510986032795e-05 -0.000179245723236178 3.41695070873283e-05 -0.00200181421014936 0.00705111061830964 8.62460029626856e-06 0.000328696825358474 -0.000149700656403183 0.000730101570821788 -0.0691975829469728 0.0544635683452 0.0179496850665641 -0.0118536401577172 -0.0203958822956548 -0.0166179620067606 0.0251080304287193 -0.0569253250617247 -0.00106597571202521 -0.000854882078795629 -0.000319087653801387 4.68790322564563e-05 -0.000234169299037271 0.00167051049561896 0.111849285898827 0.602835951763831 0.026134417600205 0.0435564978554793 -0.0452446485219989 -0.0382379060350213 -0.166390604990252 0.271692487083427 -0.640797617593577
  55 3472.88152685592 ""  0.087982108559897 0 0 2.36696908221753e-05 6.45234713765366e-05 3.753605289551e-06 -2.43709727309995e-05 1.22157631601958e-05 2.25477494768429e-05 0.000154271090920603 -3.13205024897681e-05 -3.71510560920546e-05 -9.15068213540632e-05 4.91135189648074e-05 -0.000148569751703182 7.51437638355688e-05 -8.31735237962755e-05 -9.08281832961587e-05 0.000690461294246658 -0.000925042114125287 -0.00304930028316635 0.000414926835972005 0.000363307615620337 8.42039600137463e-05 0.000152359257274703 9.2936404340928e-05 0.000198277674205606 -0.0137447714511475 0.0114454575862547 0.012987768770576 -0.000476066287836678 -0.00115075688617997 0.00844820784134329 0.00105626690279563 0.00134871936022051 -0.000714791967641939 0.00150733278046935 -7.32712515706564e-05 -0.00314835195560167 0.0442592071872127 -0.0329755715634898 -0.040254970615258 -0.000240351912442069 -4.17430119483234e-05 0.000149140616609813 -0.0122087376735556 0.00860880942988349 0.0157886504813609 0.00160894468508684 -0.000389090777015118 0.00536212765504742 -0.00587495060271433 -0.00537244850620113 -0.00334870870696756 -0.61474668304982 0.448617764134665 0.588892388130747 -0.000532930335678849 0.00073596215156788 0.000632475546704159 -0.00204529545758413 -0.000776556698618322 -0.000766816859178089 0.000272107941596206 -0.00027924083361545 0.000230722666534793
  56 3653.26073287912 ""  162.146006662912 0 0 -0.000143783580211155 7.28537024362509e-05 0.000221622468204402 0.000367060683819697 -8.86473121844268e-05 0.000909764035899181 0.000523250920332992 8.28348163042694e-05 -0.000279598898080789 -0.00247240739619817 0.00113891210493692 -0.00369546243728395 -0.00646580657141012 0.00214275657041063 -0.0162502441221323 -0.0008394250761005 0.00011444188971389 -0.000845781293103419 0.045583325973129 0.0367524381803181 0.0121399655653057 0.00163027714281279 0.000778661426960198 0.00187101868229437 0.00145748095634569 -0.000812782808921728 0.000200469576570757 0.00518726519776526 0.000811702597330177 0.00507213021855121 0.00340206404709134 -0.00249640545096766 -0.00890732622886497 7.08794545702086e-05 0.00066011169109201 0.000270147196000394 -0.000549677088291239 -0.000223926983418633 0.000524764440055244 3.47438224973957e-05 3.72199826745752e-05 -8.25280420028888e-05 0.00101744580779275 -0.00133937865096716 -0.00199745352341294 0.000399862695926935 -0.00460071584509947 0.00398479817257393 -0.739017091526336 -0.588512722842692 -0.205563348954563 0.00532797244452419 -0.00436982510097689 -0.00503566194409406 -0.000327679803595675 -0.00107267395844321 0.000124360987368658 -5.16648821660223e-05 0.000209712733758547 0.00027793243039414 0.000428560446882015 0.000244444794686664 0.000589369171070466
  57 3759.30854074506 ""  35.803967079906 0 0 0.000985192335324112 -0.000488547050179116 0.00245100114427641 0.0308477540230186 -0.00837429410603111 0.0504447706161619 0.00181176987791592 -0.0042602449451172 -0.00177927226236241 -0.00411390466148303 0.00578956897854858 -0.0123549199076783 -0.50132924928494 0.139158088763199 -0.815038145701766 1.83047041857092e-06 -7.12001136736395e-05 6.96778786400585e-05 -0.000759631563022842 -0.000726127372270979 -6.96569949384816e-05 7.75133004370951e-05 -4.31534254949602e-05 -0.000689195920662851 -0.000837364054860879 -0.000663757363083236 0.00020951747088528 3.13805167034673e-06 -0.000391932409074165 8.03039781180134e-05 0.000854657240360634 0.000561416851400161 0.00328532523773007 1.33841865693659e-05 -1.26927370294677e-05 -4.31465105724175e-07 5.4701071663519e-05 -2.31388287961591e-06 2.64181572850321e-05 -3.76661740753966e-06 1.00783236330018e-05 -1.00895329385192e-05 -6.2106338841941e-05 4.89898489148587e-05 -4.46975314549965e-05 -2.40529853226854e-05 -6.05902590900006e-05 6.52844572263871e-05 0.0125424138692781 0.0113524468119488 0.00384929909740877 -7.12299004418616e-06 0.000152928540199084 4.54427139911572e-05 4.18220583157783e-05 2.67745971881421e-05 1.3242011695817e-05 -1.16238991031381e-06 1.56817078515742e-06 2.19312490057383e-05 5.10240061713457e-05 -4.30513771231207e-05 0.000108132574857368
  :::
 } 
 m_exists[57] { 
  s_m_exists
  :::
  1 11111111111111111111111111111111111111111111111111111111111111111111 
  2 11111111111111111111111111111111111111111111111111111111111111111111 
  3 11111111111111111111111111111111111111111111111111111111111111111111 
  4 11111111111111111111111111111111111111111111111111111111111111111111 
  5 11111111111111111111111111111111111111111111111111111111111111111111 
  6 11111111111111111111111111111111111111111111111111111111111111111111 
  7 11111111111111111111111111111111111111111111111111111111111111111111 
  8 11111111111111111111111111111111111111111111111111111111111111111111 
  9 11111111111111111111111111111111111111111111111111111111111111111111 
  10 11111111111111111111111111111111111111111111111111111111111111111111 
  11 11111111111111111111111111111111111111111111111111111111111111111111 
  12 11111111111111111111111111111111111111111111111111111111111111111111 
  13 11111111111111111111111111111111111111111111111111111111111111111111 
  14 11111111111111111111111111111111111111111111111111111111111111111111 
  15 11111111111111111111111111111111111111111111111111111111111111111111 
  16 11111111111111111111111111111111111111111111111111111111111111111111 
  17 11111111111111111111111111111111111111111111111111111111111111111111 
  18 11111111111111111111111111111111111111111111111111111111111111111111 
  19 11111111111111111111111111111111111111111111111111111111111111111111 
  20 11111111111111111111111111111111111111111111111111111111111111111111 
  21 11111111111111111111111111111111111111111111111111111111111111111111 
  22 11111111111111111111111111111111111111111111111111111111111111111111 
  23 11111111111111111111111111111111111111111111111111111111111111111111 
  24 11111111111111111111111111111111111111111111111111111111111111111111 
  25 11111111111111111111111111111111111111111111111111111111111111111111 
  26 11111111111111111111111111111111111111111111111111111111111111111111 
  27 11111111111111111111111111111111111111111111111111111111111111111111 
  28 11111111111111111111111111111111111111111111111111111111111111111111 
  29 11111111111111111111111111111111111111111111111111111111111111111111 
  30 11111111111111111111111111111111111111111111111111111111111111111111 
  31 11111111111111111111111111111111111111111111111111111111111111111111 
  32 11111111111111111111111111111111111111111111111111111111111111111111 
  33 11111111111111111111111111111111111111111111111111111111111111111111 
  34 11111111111111111111111111111111111111111111111111111111111111111111 
  35 11111111111111111111111111111111111111111111111111111111111111111111 
  36 11111111111111111111111111111111111111111111111111111111111111111111 
  37 11111111111111111111111111111111111111111111111111111111111111111111 
  38 11111111111111111111111111111111111111111111111111111111111111111111 
  39 11111111111111111111111111111111111111111111111111111111111111111111 
  40 11111111111111111111111111111111111111111111111111111111111111111111 
  41 11111111111111111111111111111111111111111111111111111111111111111111 
  42 11111111111111111111111111111111111111111111111111111111111111111111 
  43 11111111111111111111111111111111111111111111111111111111111111111111 
  44 11111111111111111111111111111111111111111111111111111111111111111111 
  45 11111111111111111111111111111111111111111111111111111111111111111111 
  46 11111111111111111111111111111111111111111111111111111111111111111111 
  47 11111111111111111111111111111111111111111111111111111111111111111111 
  48 11111111111111111111111111111111111111111111111111111111111111111111 
  49 11111111111111111111111111111111111111111111111111111111111111111111 
  50 11111111111111111111111111111111111111111111111111111111111111111111 
  51 11111111111111111111111111111111111111111111111111111111111111111111 
  52 11111111111111111111111111111111111111111111111111111111111111111111 
  53 11111111111111111111111111111111111111111111111111111111111111111111 
  54 11111111111111111111111111111111111111111111111111111111111111111111 
  55 11111111111111111111111111111111111111111111111111111111111111111111 
  56 11111111111111111111111111111111111111111111111111111111111111111111 
  57 11111111111111111111111111111111111111111111111111111111111111111111 
  :::
 } 
} 
