# Supplementary material for: Cut-off Scale and Complex Formation in Density Functional Theory Computations of Epoxy-Amine Reactivity
Source: ACS Omega. 2021 Oct 25;6(44):29424–31. doi: 10.1021/acsomega.1c03229 (PMC8587129; doi:10.1021/acsomega.1c03229)
Supplement: Supplementary file 1 — ao1c03229_si_001.zip [file ao1c03229_si_001.zip › Final_structures/Primary/A2E1_A1E2_B3LYP-D3_CC-PVTZ-F_canonical/Epoxy_frag2_product-5_isomer51.vib]

{ 
 s_m_m2io_version
 :::
 2.0.0 
} 

f_m_table { 
 i_j_atom_total
 :::
 21
 m_column[68] { 
  s_m_data_name
  s_m_column_name
  i_m_width
  b_m_visible
  s_m_units
  :::
  1 r_j_Frequency  "Frequency"  10 1 "" 
  2 s_j_Symmetry  "Symmetry"  10 0 "" 
  3 r_j_Intensity  "Intensity"  10 1 "" 
  4 r_j_Raman_Act  "Raman Act"  10 0 "" 
  5 r_j_Raman_Int  "Raman Int"  10 0 "" 
  6 r_j_x1  "x1"  10 0 "" 
  7 r_j_y1  "y1"  10 0 "" 
  8 r_j_z1  "z1"  10 0 "" 
  9 r_j_x2  "x2"  10 0 "" 
  10 r_j_y2  "y2"  10 0 "" 
  11 r_j_z2  "z2"  10 0 "" 
  12 r_j_x3  "x3"  10 0 "" 
  13 r_j_y3  "y3"  10 0 "" 
  14 r_j_z3  "z3"  10 0 "" 
  15 r_j_x4  "x4"  10 0 "" 
  16 r_j_y4  "y4"  10 0 "" 
  17 r_j_z4  "z4"  10 0 "" 
  18 r_j_x5  "x5"  10 0 "" 
  19 r_j_y5  "y5"  10 0 "" 
  20 r_j_z5  "z5"  10 0 "" 
  21 r_j_x6  "x6"  10 0 "" 
  22 r_j_y6  "y6"  10 0 "" 
  23 r_j_z6  "z6"  10 0 "" 
  24 r_j_x7  "x7"  10 0 "" 
  25 r_j_y7  "y7"  10 0 "" 
  26 r_j_z7  "z7"  10 0 "" 
  27 r_j_x8  "x8"  10 0 "" 
  28 r_j_y8  "y8"  10 0 "" 
  29 r_j_z8  "z8"  10 0 "" 
  30 r_j_x9  "x9"  10 0 "" 
  31 r_j_y9  "y9"  10 0 "" 
  32 r_j_z9  "z9"  10 0 "" 
  33 r_j_x10  "x10"  10 0 "" 
  34 r_j_y10  "y10"  10 0 "" 
  35 r_j_z10  "z10"  10 0 "" 
  36 r_j_x11  "x11"  10 0 "" 
  37 r_j_y11  "y11"  10 0 "" 
  38 r_j_z11  "z11"  10 0 "" 
  39 r_j_x12  "x12"  10 0 "" 
  40 r_j_y12  "y12"  10 0 "" 
  41 r_j_z12  "z12"  10 0 "" 
  42 r_j_x13  "x13"  10 0 "" 
  43 r_j_y13  "y13"  10 0 "" 
  44 r_j_z13  "z13"  10 0 "" 
  45 r_j_x14  "x14"  10 0 "" 
  46 r_j_y14  "y14"  10 0 "" 
  47 r_j_z14  "z14"  10 0 "" 
  48 r_j_x15  "x15"  10 0 "" 
  49 r_j_y15  "y15"  10 0 "" 
  50 r_j_z15  "z15"  10 0 "" 
  51 r_j_x16  "x16"  10 0 "" 
  52 r_j_y16  "y16"  10 0 "" 
  53 r_j_z16  "z16"  10 0 "" 
  54 r_j_x17  "x17"  10 0 "" 
  55 r_j_y17  "y17"  10 0 "" 
  56 r_j_z17  "z17"  10 0 "" 
  57 r_j_x18  "x18"  10 0 "" 
  58 r_j_y18  "y18"  10 0 "" 
  59 r_j_z18  "z18"  10 0 "" 
  60 r_j_x19  "x19"  10 0 "" 
  61 r_j_y19  "y19"  10 0 "" 
  62 r_j_z19  "z19"  10 0 "" 
  63 r_j_x20  "x20"  10 0 "" 
  64 r_j_y20  "y20"  10 0 "" 
  65 r_j_z20  "z20"  10 0 "" 
  66 r_j_x21  "x21"  10 0 "" 
  67 r_j_y21  "y21"  10 0 "" 
  68 r_j_z21  "z21"  10 0 "" 
  :::
 } 
 m_row[57] { 
  r_j_Frequency
  s_j_Symmetry
  r_j_Intensity
  r_j_Raman_Act
  r_j_Raman_Int
  r_j_x1
  r_j_y1
  r_j_z1
  r_j_x2
  r_j_y2
  r_j_z2
  r_j_x3
  r_j_y3
  r_j_z3
  r_j_x4
  r_j_y4
  r_j_z4
  r_j_x5
  r_j_y5
  r_j_z5
  r_j_x6
  r_j_y6
  r_j_z6
  r_j_x7
  r_j_y7
  r_j_z7
  r_j_x8
  r_j_y8
  r_j_z8
  r_j_x9
  r_j_y9
  r_j_z9
  r_j_x10
  r_j_y10
  r_j_z10
  r_j_x11
  r_j_y11
  r_j_z11
  r_j_x12
  r_j_y12
  r_j_z12
  r_j_x13
  r_j_y13
  r_j_z13
  r_j_x14
  r_j_y14
  r_j_z14
  r_j_x15
  r_j_y15
  r_j_z15
  r_j_x16
  r_j_y16
  r_j_z16
  r_j_x17
  r_j_y17
  r_j_z17
  r_j_x18
  r_j_y18
  r_j_z18
  r_j_x19
  r_j_y19
  r_j_z19
  r_j_x20
  r_j_y20
  r_j_z20
  r_j_x21
  r_j_y21
  r_j_z21
  :::
  1 58.9112796377221 ""  0.364034563046983 0 0 -0.00589816262265665 0.00766057806789219 -0.0223149910407579 -0.0287470327716285 -0.102257237827634 0.0326668954877978 0.0288786136010857 0.0008303698890879 -0.110846331576469 -0.0190579371432902 0.075355424369143 0.0141777290544049 -0.0111214269100158 -0.146253500290581 0.00865116681939496 -0.0405419683862222 0.0584162149201326 0.0675106585814956 0.000353858329681809 -0.0307224683211805 -0.0383324846739349 -0.00916232191257524 0.0404937384101034 -0.0109025238553998 -0.0443289121678446 0.0167206375332269 0.109466374818384 -0.0565599901501685 0.110773974454713 0.0838562002986604 0.00918095747938133 0.0961113670894518 -0.0461419976245785 0.00469994288345184 0.0487805914740771 -0.00965338202676161 -0.0368321014384705 0.0483123011418235 0.0598693725541969 0.11367496986623 -0.0440448646070242 -0.0734403220002582 -0.0246466981837385 0.0422661029274149 0.0490551863224406 -0.0173040417814261 0.130398540317514 -0.0770106935970908 -0.0253496703143768 -0.0136259085743522 0.00526984575318475 -0.0529286107479866 0.0052358175700351 0.0727484816419874 0.14332301423244 -0.039956701993084 -0.123973025463791 0.148083984703451 -0.0316339424286143 -0.140289246447783 0.136788193561768 -0.132310325888144 -0.00583279916333407
  2 84.170852615217 ""  0.742925363530283 0 0 -0.0226554030656873 -0.0037513091896237 0.0347597967427769 0.0502137156801143 0.0326825244665131 0.0605864665290644 -0.0500413123153866 0.00248690768819367 0.0687067568735906 -0.0601213959572827 -0.0134864588784554 0.0420187161463402 0.101352321398861 0.0462239369822763 0.0389548909616157 0.000485250695740617 -0.0375501796325327 -0.0980048757739483 0.0328335902092735 0.00620575020259604 -0.0322280347814445 -0.0101471608564289 -0.0331830844606053 -0.0359421004664004 -0.0438620822153962 -0.00361317541449331 -0.183331523148509 0.0726613224346155 -0.105043130706865 -0.123760390696468 -0.050721745736134 -0.0670007214905022 -0.0325569297950905 -0.106456383931106 0.0240564754013205 0.0376177120260881 -0.0398767460759438 0.0101716082853929 -0.00328065846248859 0.0780674863693599 -0.010929478357953 0.0276215250737855 -0.183588184197588 0.0543491535123569 0.200471028422733 -0.23593219839951 0.0320355382908702 -0.0850012594273746 0.00880235184118422 0.0614254936660571 -0.0545950483507053 0.0259561576498621 0.0262552189733487 0.0531943071061721 -0.0176267489176281 0.0154337403916406 0.0671150945968884 0.157054003927996 -0.0670489179406678 -0.157740554043022 0.234926429312079 -0.00995646427665456 0.166250972325198
  3 110.197755411314 ""  0.789489854476886 0 0 0.00994032726506801 0.0599216826701375 -0.0165142935819368 0.0575968548186055 0.0861100371135064 -0.000136257276105699 -0.0495869804668819 0.075760967078086 -0.0307320732866895 0.0276915598512734 0.0931892753063422 -0.00639803661413295 0.0335469326236116 0.0301010558336195 -0.0064003572059926 0.0337102657024042 -0.0194842552461259 0.0378910833648538 0.00856503689357445 -0.0951388993150963 -0.0466113307844612 0.017051323166001 -0.0177210849565552 -0.0208033720266743 -0.00124275176928293 -0.028294411312903 0.00984240720650706 0.0851189619832244 -0.00902480968332982 0.036289965159516 -0.00865756979485827 0.00159156494783541 -0.05296008889994 -0.0340385804955292 0.0367218117463123 0.00972243488058987 0.00238654291212362 0.000439208852804479 0.109566324617948 -0.093651919987915 -0.0494617496785849 -0.064299882556003 -0.0217787922198148 0.102468541679037 -0.00422467108601104 -0.03443227209137 0.0685674421045291 -0.0088146926196284 -0.0252357131961247 -0.0748094161518052 0.0158412978505294 0.0340807414350714 -0.0287091265688292 0.161353580385272 -0.0888946953769315 -0.0235845095395255 -0.152096846759582 -0.113758423050318 -0.0893056001674531 -0.0359221569088025 -0.122426097615419 -0.0995462396008918 -0.0631963401108877
  4 150.155107235475 ""  12.0597318100455 0 0 0.00868288697041947 -0.0706345315559878 0.0498512228414136 -0.0190668320287699 0.0985649976822579 -0.0741762093951348 0.0352931515907523 -0.0812590493468154 0.232612452572113 -0.00275815443728536 -0.237887395936774 -0.0252611427995143 -0.136134869266109 0.135891479345772 -0.00217789958472595 -0.0658332738756385 0.0135805301369207 0.0749002468539472 0.0675380335354156 -0.0755628606043124 -0.0198643412411464 0.00148915754486588 -0.0159928580275431 0.0176958556458766 -0.0386227928434201 -0.0524646904538755 0.174119779121499 -0.168564838976367 0.0847250938986541 0.104197018526726 0.000449183109237437 0.0450007171932748 -0.0369771237458113 -0.0122616210093968 0.00823508493895734 -0.00925852713006582 -0.0249771621576387 0.0187129148792082 -0.0335145127682784 0.0464678396028875 0.0190533594575209 0.00374749143501956 -0.0277084065653814 -0.0097897560673081 0.019834094751907 -0.0275910560998159 0.0117381747376146 -0.025540544375265 0.0795859620433568 -0.0886935453974113 -0.0356525219298746 -0.0683759854257297 0.0485644615871883 -0.0993451339800164 0.0283916618079063 0.0176109531698867 0.0319660845442085 0.0706720806646257 0.019403615007573 -0.046980259460619 0.0885934990149713 0.0269331494963441 0.0368824168381289
  5 204.386910604816 ""  2.13937710464873 0 0 -4.02050658835467e-05 -0.0528085177382513 0.0237787579859038 0.00851665970842835 0.0066710412461385 -0.00914829507889969 0.0495730830553928 -0.0681022884038539 0.128085151331446 -0.054955475098172 -0.149980657368267 -0.0047144003583525 0.0358535839318353 0.0761855722572156 0.000157220727498528 -0.0283158493568122 0.0319820901473884 -0.0482274977790548 0.0638898729524947 0.0618935462581115 -0.0358451320317498 -0.00300721292404212 0.0202561903239011 -0.0328932891161865 -0.0658239588069426 0.0479128330012957 -0.106370935029725 0.0613972978507451 0.0102856194677054 -0.0613591867355199 -0.00110142740066798 0.0284612150796507 -0.0398622799530678 0.0144303848638227 -0.0239520055076746 0.0335731580000772 -0.065480228083917 0.00371507142219292 0.0584221093847786 -0.0104574899234596 -0.0526869508177078 0.0128209387363599 0.0404611290500976 -0.0865577421654304 -0.0312619635941998 0.0896054457595017 0.0221323696735384 0.0756852105981995 0.02038464958173 0.155200441799225 -0.0633712271051905 -0.0433158124292113 -0.0609138022560601 0.126408718727604 0.326230657900642 -0.158564042486952 -0.0856170202231791 -0.0725695576561449 0.205803725975365 0.237118376422903 -0.29894613687493 -0.242334867244756 -0.142201423922218
  6 255.437037196698 ""  1.88031679396822 0 0 -0.00344854341762192 -0.00402723277328832 0.0184956120115345 -0.053326883973335 -0.00899230068167019 -0.0115279186718469 0.0544480294581368 -0.0198513240159357 0.055685174548598 -0.0306114164125327 -0.0563671457430134 0.00209679374828657 -0.0733099171917094 0.0221680010623413 0.00879004838165811 0.00602022711008606 0.0454511421932624 0.000887061146565105 0.0774615754808777 0.0663006026563034 -0.0356828908229048 -0.00406065154009436 0.0552142073076032 -0.0146214849114896 0.0246639093265633 0.0568956210313783 0.00890997958448756 0.0365731087859934 0.0679941887775072 0.00720275217987097 -0.0217376281868184 0.073880762146724 -0.0452787183949695 0.0238400534687042 -0.0424924224500769 0.0270272627262989 0.00694377665048306 -0.0320079862669565 0.0304675546927359 -0.05365212179117 -0.0818977646730401 -0.00205776588512971 0.0410835190663599 -0.0262677699346451 -0.00572963556375975 0.0403196575860127 -0.0447302166103706 0.0433252354395793 0.074243591042344 0.105485523675401 -0.0869061263698466 -0.00631363066978261 -0.0427005363005125 0.023046919252546 -0.414198614432859 0.0641977035237884 -0.00188837107977768 -0.0298212870401579 -0.414936000544474 -0.172220301423339 0.19784242059486 0.0798761732379281 0.134911005814764
  7 282.854113667541 ""  3.00133673150917 0 0 -0.0417773953041528 0.0190834923072373 0.0460415433482311 -0.148088144896911 -0.0099964160966706 -0.00200529061034518 -0.0226053427042194 0.0146843455389621 0.0271746645794139 -0.0187348098313889 0.0117488479096006 0.0346345551939113 -0.285460187679676 -0.0641687179796292 0.0494919559990662 0.0787721471632597 -0.0334949596289127 -0.0503241189991765 0.0614545024866533 -0.0545742816945171 -0.0197761375622466 -0.016514035339314 -0.0103887891743176 0.0209829849687767 0.0618888416316124 0.0512436202580169 -0.158383253688345 0.161661838846317 -0.127794293025826 -0.0850156041846243 -0.110561299429846 -0.0371965516029387 -0.0213834557337072 0.01737040016609 0.0428675440491149 -0.00376214464936453 0.054630455430639 0.012266378922816 0.0276289563771742 0.0142844615160267 0.0469437880128504 -0.0070408246547189 0.0143175938435337 0.070901748133375 0.00708308912914344 0.00207431504539665 0.0394260194994515 -0.0157591055272745 0.0436830788908069 -0.0245688839039728 -0.0216502814777681 0.103288502132455 -0.00239219055572399 0.0883899574258646 0.0893615143979593 0.017623696326936 -0.0100717102872776 0.00244048980791537 0.113501274148981 0.0417854447575178 -0.0462398422648388 0.0172658125744724 -0.0447153900238189
  8 314.902089371655 ""  2.73990391741183 0 0 -0.025144108064433 -0.071736489554007 0.0225525483540885 0.0299504691002621 0.000659480022740977 0.0117815387078428 0.0310261459195008 -0.0899264426991937 0.157175218707912 -0.110269377414051 -0.184694464841831 -0.00235362429352367 0.110641774288703 0.0846130055575182 -0.00116306731172544 -0.00147142555823815 0.00493332714252986 -0.034127991992794 -0.0722708844074573 -0.0342863430683304 -0.0248437588160122 -0.022460003114511 -0.0114187914404638 -0.031487373511009 -0.0513999040479737 0.0407106204742251 -0.127310723914043 0.0949330171559019 -0.0531119007007141 -0.0601320566870209 -0.00756514027228515 -0.0130821394080828 -0.0189132315815363 0.0970913708483246 0.0189937708100322 -0.0314974281015375 -0.0341985922389085 0.0287036524597101 0.0734657216948836 0.0221123728906044 0.0726676890940415 -0.00611377533793622 0.152961576459184 -0.0638115958726746 -0.160327841176316 0.234716002501087 0.0736601089676971 0.0629517803647601 -0.121349385030848 -0.00131247216545865 0.05654188067252 -0.012226246341189 -0.116628877242521 0.200037413266765 -0.166534896395629 0.122563537975342 0.0803621402082575 0.0195213603376357 -0.0604143227169088 -0.0499160581486763 0.137363447652291 0.236277164280734 0.0101683544902771
  9 367.610381498126 ""  4.31842418227843 0 0 -0.0158633480718292 -0.0647547779808562 0.038991449353398 -0.0062218560899078 -0.0144326508666758 0.0139835377176063 0.122743770762338 -0.105582467678804 0.223499047509513 -0.15218531340943 -0.240605986827104 0.00177316915217312 0.116644156292956 0.1515043838257 0.00627119413663963 0.0693530656986898 0.0313694368248679 0.0166920560445464 -0.0960854590844703 0.0134497822927193 -0.0400116113322035 -0.0121677446189562 0.0497974139775609 -0.0449318843439225 0.119173217790329 0.0278672873437527 0.0730966292562024 0.0508066094428087 0.103366287817992 0.0405591329090217 -0.00937045037782015 0.0499230335630464 -0.0439631980958095 -0.0244580841025923 0.0329679879399979 0.0371704760278532 0.105747130266273 -0.0101827916534168 -0.0157055207809247 -0.0151118218338287 -0.028023722723115 -0.00689476276449434 -0.0602166151064256 0.138438137989036 0.128487475558009 -0.13859659056477 -0.0171380361941729 -0.0388351966398775 0.0136090588101076 -0.17284115875661 -0.0392453826025709 0.0991984452990803 0.128874547983613 -0.123089560146938 0.0597732744709371 -0.0306194732432559 -0.0960420422513105 -0.019366150287029 -0.00276953306339118 0.0125505856030795 -0.0686713087358002 -0.127621169636044 -0.00226487212943599
  10 461.458220146065 ""  32.9426052932261 0 0 0.0445297357621431 -3.17913931415221e-05 0.0250250740698444 0.023494691560375 0.0139189131788784 0.0031655016986253 0.0636772070994155 -0.00475405362224528 0.0420386004943127 0.0292289634459555 -0.0198003291244775 0.0223887592329558 -0.283144735272428 -0.302151907394114 0.0532624100662148 -0.0146191142620494 0.0491907898161472 -0.0735535759483817 -0.0422981956357987 -0.0634804270882217 0.0152540925230008 0.0230890683933079 0.0291037101555913 0.0310173360735803 -0.0410037771780329 0.118251618987933 -0.178930849252315 -0.00109507594349957 -0.104054800375164 -0.123118523872573 0.0455679236564897 0.0447566425649369 0.0311015659959295 0.0355439273944062 0.0184282918283969 0.0628408999207912 -0.0283501068680774 0.0807906656813991 -0.0716114686906868 -0.0128033920471315 -0.0672888816456901 0.0221645640721166 0.0555140054864739 -0.0635851131082278 0.0087553619574216 0.0882777745828485 0.0175229965008118 0.110858776476558 -0.0211349667148618 -0.14137336990347 0.0802843411245865 -0.0207047857706587 0.118529057426264 -0.0873455367869476 -0.0495275397145621 -0.000477668162259623 -0.1439269971408 -0.0418104509947705 -0.19515940696513 0.0347265377538158 -0.0333388590370174 -0.153746273542406 0.0489250104156212
  11 482.809108298997 ""  103.385412203469 0 0 0.0117401513099915 -0.0212332869063887 0.0182604459296827 0.0497937867936147 0.0314797813847009 0.00728905615536159 0.0433156081984585 -0.0311991575265981 0.0916006650886076 -0.0683664333545493 -0.0810077562437839 0.0190899167442098 -0.500014670106298 -0.597550031374302 0.0770564336889139 0.0138826063217702 -0.0012770777025335 0.0191359842877473 -0.0259782403024912 0.0458045148873444 -0.0246569185421376 0.00793010066487695 0.0172986097794858 -0.0310659319043696 0.0285407287367551 -0.0430633885902775 0.079903691772243 0.0239225539423599 0.0814873553885674 0.0430771727227702 0.0213453503176627 0.016497562406247 -0.0260007695598292 -0.0323961528246888 -0.0273576018319451 -0.0414442567007288 0.0120049938436686 -0.0534665011819114 0.0331629415490537 0.00245131224935633 0.0301037056907432 -0.0102115792566873 -0.0502041777396735 0.0305962213917309 0.00510121853051803 -0.0777685105481642 -0.0312174269936052 -0.079695376437756 -0.0845378836368311 0.108733386623488 0.0308859330984353 0.0119059843905878 -0.0949069812091689 0.0611943544304493 0.025483940960486 -0.0134784839682459 0.0995683007521542 0.0220719971252188 0.113911445065994 -0.0197321560075251 0.0165738679538858 0.0868797678985848 -0.0275053005872163
  12 527.324356187576 ""  13.7953766724084 0 0 -0.081557671039525 -0.0302919572645366 -0.028297320551275 0.0129191040395811 0.0170657365979307 0.00419361789957869 -0.173565454412414 -0.00695076657154038 -0.0459286733306734 -0.073508841679219 0.0163929166399873 -0.00885356937638692 -0.0853076183856638 -0.158869697985908 -0.00396765300471464 -0.0113868991716808 -0.0718183941200037 0.0260314780009573 0.0128707102958847 0.0602503234178032 -0.00574699557495519 -0.0257089501365686 -0.107035711446471 -0.0480872244434762 -0.0418942961228004 -0.21245932889136 0.145639940783674 -0.0969343952675332 0.0543394649175809 0.0733773753929724 -0.0531257777390226 -0.163286736940782 -0.0169163258465058 0.0645868389459062 0.0726662490423041 0.0649096178027185 0.0376458206750909 0.057190250353278 -0.0115294097257502 0.0055309031758801 -0.0123356373871385 0.00359797295977039 0.0918907861058448 0.0239698832781649 0.00130984614083476 0.114691241435305 0.0719943746952785 0.108332574950306 -0.00938091152541497 0.149364146774113 -0.0906198114699577 0.0415070051288298 0.157958802310745 -0.0791412059535062 -0.0207714835611993 0.0514835468874534 -0.165019439614911 -0.0258210695321292 -0.133056031978434 0.0250193740721998 -0.0222392754828944 -0.100643840388979 0.0254516509961968
  13 622.880949095145 ""  42.4908545425231 0 0 0.0150912421096178 0.000589172270956295 0.00465531102463089 0.00824630421711239 0.000574093056331109 -0.0022858043066369 -0.0206537600348953 0.0112920867911143 -0.037611687422058 0.0500598752077276 0.0432430375115496 0.0138131958092447 -0.0809536277334202 -0.0489563259493049 0.0247143528300192 -0.0207903534139326 -0.0156264725795645 -0.00770479259171474 -0.0199181121725911 0.0542222810746864 0.00738589316708873 0.000538467309196092 -0.0159251497427461 -0.00114312687621527 -0.0652201745999273 -0.0205941077386434 -0.0553125072255633 0.0656300429248475 -0.0344552338347724 -0.0207882089005011 -0.0156598046783293 -0.0304785942264552 -0.00588986736509685 0.000893331528425538 0.00646745715901245 -0.0020920897211278 -0.026917064560131 -0.0167013965233547 0.0521335599792915 0.00578419260734577 0.0149954438235545 -0.0139887970341671 0.0279145177875957 -0.0180286028432913 -0.0608396662664256 0.0598549059572224 0.0370455720802877 0.031490933948017 0.52291502938155 -0.623687287832198 -0.377788961291766 -0.0514058553533058 0.0875694187904682 -0.0549231761128568 0.00613042503744485 0.00530440947841163 0.0177076813251226 0.0177194462101748 0.0341615887023254 -0.0312378434493591 0.0248429334663411 0.0330903732970178 -0.0072452661386252
  14 672.205753680227 ""  26.2301339013984 0 0 0.10581652908904 0.0563485504276411 0.0649707875921949 -0.0774990334179292 -0.000595156304106198 0.0302664353442555 0.143502311861241 0.0502921197775022 0.087953659679475 0.0700672304018534 0.0275810379822681 0.0651051305072681 -0.0641783375062343 0.159220835097319 0.0768206184490915 0.00920164515501028 -0.0581038203144864 -0.00564041598841267 -0.0543997336632143 0.0319368889274271 -0.0462351525819373 0.116833412611094 -0.0411448031252413 -0.0690662179569362 -0.0636911573991824 -0.253875402993581 0.134632622476004 -0.111403892584854 0.0922041343826665 0.0472862083850283 0.0593294719686959 -0.103389342111376 -0.0553526825052129 -0.00868003730877468 -0.0091126153027915 -0.00500740260465718 -0.0430465418324272 0.0302580167135092 -0.0136887453074358 -0.000489946519109177 -0.009969885048736 0.00809095949729061 0.0121953917548403 -0.0708615827748127 -0.0575722605446264 0.0528118732072495 0.0120529071978452 0.0400536730807327 -0.0719938415711675 -0.0103174320573426 0.0700682392233341 0.00137058254763814 -0.0458350543510737 0.0893045037156654 -0.00232898592374271 -0.0101692497839216 0.0108104615013468 0.00598785694291148 -0.010415559113025 -0.00569401037264292 0.00833267859092651 -0.0163030524420577 0.0194228602535137
  15 791.144983997642 ""  23.1007537522635 0 0 -0.0082745420367234 -0.00613743368929116 -0.00190129488952602 -0.000204972449297532 0.00161117063466706 0.000789234629081191 -0.0314348767480621 0.00037204330561674 -0.0168226687632512 0.00285303434731386 0.0133811957721188 0.00375070623189814 -0.00699284309557828 0.00081438656766123 0.00366916811323367 -0.00891386448026471 0.0135537378274433 -0.0129270960079912 -0.00194222807788639 0.00359011787513863 0.00963951144513793 0.0036133127699119 -0.011656219120627 -0.00448026039222633 0.00596800313328048 -0.0367346106317176 0.0605927617637597 -0.10441370335426 0.0506969365768251 0.00397283623573523 0.0026009918762369 -0.0199084718471113 0.00190687453046106 0.0701541745679297 -0.0130155453872615 -0.00797228908132607 -0.0107556276185966 0.0332076731455413 -0.0244401808528391 0.0296324523062144 -0.0126926433532121 0.00741688401107276 -0.137151379823706 0.0503668183115479 0.418122912306582 -0.251459440529964 0.0622607758747208 -0.335652573287406 0.0883705025379906 -0.110576594214641 -0.0535339220450502 0.0465220467542579 -0.272242271878306 0.261532114506547 -0.147872213506032 0.0694762568324584 -0.0253153712705547 -0.162749303911138 -0.180884411124634 0.337254488845165 -0.147226685194258 0.185617621440021 -0.248890745878269
  16 821.96145076429 ""  57.5028052714686 0 0 -0.0650591102191638 -0.0129936505168611 -0.0329558308285022 0.00472613382755621 0.00376648846410211 0.0018521154232317 -0.0493719270376488 -0.0194845661654727 0.0138521309997102 -0.121223812077209 -0.0453437857316973 -0.029646897924919 0.0260560083071475 -0.0560059309966903 -0.0289002897623095 0.0812454058906359 0.0259521151075189 -0.00499689511185699 0.0166610397092486 -0.00959974857246326 0.0479565073856391 0.00739772401961237 0.00983398140435112 -0.0177266888497372 0.136166928354228 -0.0572844790685969 0.151771091733489 -0.0789487684635853 0.170805126270673 0.0453976588053418 0.0103398027166338 -0.0320637729779383 0.0244729923331474 -0.0514579023080785 -0.0190954757557567 -0.0365836892704462 -0.0129927828766491 0.0857515519383033 -0.0488561941813738 -0.0266856654563285 -0.036093776667479 0.032658753256076 0.0238817450134862 -0.0523018246151626 -0.191191062815963 0.0769699618513644 -0.0461488704511006 0.0996287573758189 0.130823558652653 -0.15815012829332 -0.0318080963558992 0.163410789814569 -0.282134760740762 0.411626600812621 0.0524668834555751 -0.0904586749385296 0.102215024703575 0.064169787485163 0.0656395411854724 -0.114379472379691 0.0559865458118425 -0.110208677163311 0.144986441768551
  17 861.587017225472 ""  27.9601855704194 0 0 -0.0501681957594391 -0.0320036404715542 -0.0376481541006923 -0.0415359717571961 0.0275959440780169 0.0367698800133315 -0.15334183501055 -0.00138132176117524 -0.0294523248618689 -0.105161982543568 0.0204715708017332 0.00573946479269039 -0.0023714259488378 -0.00365202561713678 0.00806343221144324 0.00395189322950924 0.102234619176746 -0.0519677611326477 0.011928500884459 -0.0311757322506607 0.0708113779994464 0.0986880518249029 -0.0487257149856136 -0.0750349527182638 -0.0820244589228103 -0.0259615445877841 -0.00667701429590823 0.0991279112169996 0.251292501314898 -0.013957587053728 0.222459097497775 -0.067896724603857 0.0361526807760406 0.00306331324254643 -0.0188336989987429 -0.0194251890798224 0.00235247999721201 -0.0128166118622642 0.0458663111129196 -0.00320742277251713 -0.027764553167847 -0.00598272110554316 -0.0123270562946521 0.0261098907679542 0.0210793983133095 -0.024105790771172 0.0364485978361892 -0.075659264333151 -0.0063025625833614 -0.0217825674023839 0.105891659422903 -0.102996847380813 0.223141577767126 -0.243437900645256 -0.0274287745245485 -0.0637012906088547 0.140771717356124 -0.0072936137314054 0.0506757951799356 0.0321458739428827 0.0159169642331944 0.109905786118245 -0.0623380513697582
  18 895.574290044662 ""  2.0801483208147 0 0 0.0081066446657841 0.000958516751907416 0.000274202611789051 -0.00631089291971215 0.00216338561238775 0.00327711164755187 -0.00830692673253329 0.00647972258421173 -0.0093265634495264 0.00249238241638943 0.0136545775983263 0.00751029141584776 -0.00767102047833418 0.0070640121383274 0.00581386561135646 -0.0178658022353925 0.039746389566282 -0.0656796697566512 0.00750580168752407 -0.0228528429235463 0.0454134710769942 0.00608128269156974 0.00417158167154783 -0.0287839704686485 0.0536215897747315 -0.0482759649078099 0.109282351285422 -0.10644416836804 0.221726570887592 -0.00322643413792494 0.0196095146119242 -0.0218685817849221 0.00895653829492896 0.00493119366637347 -0.00418338794079286 0.0966542590629267 -0.0142401257167044 -0.0940973750362796 -0.00893259775804049 0.00992406281782628 0.114508781668511 -0.05622183298691 0.0138716769274216 -0.030461330733547 0.0667485457574682 -0.0174823931732478 -0.140370827377892 0.150545244274514 0.023159566470976 -0.0312620479203563 0.0165455565104192 0.0374794636674721 -0.203565539046866 0.123800361617625 0.0435758582013731 0.205450944854309 -0.39094910829349 0.0209056104203521 -0.0441901189640043 -0.139461464439623 -0.0290050963480061 -0.146565044686123 0.0451941026933677
  19 921.004791842496 ""  17.0271907343818 0 0 -0.0367080166990939 0.0848602758034366 -0.0837416587107928 -0.0141270824346669 -0.00170528374761289 0.0195544931643915 0.276615919684054 -0.00458757429169407 0.274670921321056 -0.355118479393885 -0.266697664180552 -0.141703768817168 0.113818601352838 -0.14876426590352 -0.0921064790082247 0.00127692028596349 -0.0910831526151334 0.0272867331896214 0.0295392230004566 -0.0133976678389332 0.0491776448820246 0.037900164675848 0.0768065859167053 -0.031507955004815 -0.0668946931233853 -0.09739924708112 -0.0396012900147341 -0.0027724141471861 -0.174451795342485 0.000152434536971057 0.0546521579533944 0.036439062817194 0.0231095686446707 2.45435384258264e-05 -0.00611061869770646 0.0132270325180659 -0.0300132749113506 -0.00469185954042111 -0.00124276038270855 0.0177409263008526 0.0157087899283129 -0.0107932649276681 -0.0185917237011543 -0.0851619853051016 0.0345581887978878 0.00974096645958401 0.0272791594406464 0.00183342998538512 0.0522750560334002 -0.0412878935506614 0.0306102615731816 -0.0467905257228379 0.075205350182867 -0.0770859616670651 -0.0272253947003997 0.0507995934944436 -0.0654144565536654 -0.0285634179496755 -0.0521881312144242 0.0563767485049243 -0.0296621322302223 0.0309886197188377 -0.0605806627039963
  20 954.324336112971 ""  45.684348431703 0 0 -0.0393419613216965 -0.0794528937449188 -0.056406192976316 -0.0362197655808631 0.043343144873669 0.0522589039827929 -0.178594455931852 -0.0354198683138774 -0.10885333808927 -0.0110173962986682 0.0534626205159299 0.00113705137162159 0.00148581699314601 0.0118457525413127 0.0230885636917053 -0.00122537940061488 -0.0104012620576534 0.0796564925138354 -0.0106965074218379 0.0345604449091841 -0.0653837513432349 0.0961685540343255 -0.00616142748174662 0.0373038990555992 -0.0168315071644437 0.165522139182106 -0.136183381967672 0.0866821668172721 -0.298091525390666 -0.0166704547490939 0.346569035732727 0.172640234001482 0.0371880877004172 -0.00745299202954418 -0.0308710843474847 0.0147058681668876 -0.00165497050050025 0.00972482901276229 -0.0295278234763592 0.00147048807294206 0.0386483490954865 -0.0090630913242588 -0.0160730928583131 -0.0359766439959895 0.0303475869856703 -0.0349807920559927 -0.112284628943911 0.0363583164303647 0.00342095361760699 -0.0607338913174593 0.0541448558407564 -0.019664342619511 -0.138945256626857 0.0657733902750089 0.0263693887680793 0.0684762082241509 -0.139778866534538 0.00769672351691245 -0.0327001509817302 -0.0499867965026597 -0.0182739315206446 -0.0786631306573431 0.0338097138012328
  21 1000.62011294967 ""  8.46967859963206 0 0 -0.0213425940230355 -0.000987700315612323 0.0366427307908667 0.0205393650469223 -0.016513135858787 -0.0279521055794005 -0.0462220956371336 0.00209853750296443 -0.0201771015212275 0.0215700618405346 0.033019162682694 0.0363370434673283 -0.0195854751556077 0.0196093494277526 0.00333660669954605 0.124019784422227 0.0166756192897848 0.0511804887681932 -0.00217019714896897 0.00581655202314898 -0.009175382898928 -0.0175697941199115 -0.0192583669123042 0.00489181103478284 0.0809167941226581 0.0150570089921057 0.00991451818917501 0.203759135300694 0.0654638222720212 0.0554816988656157 -0.112194882488717 -0.0734313653651644 -0.013094230927446 -0.0480574416751263 -0.0971922263597916 0.0592014478472279 -0.0697263870526355 0.0550089757624152 -0.0154019659436786 0.0312353252416868 0.0343442370848546 -0.0742928377749304 -0.0699531111915724 -0.319285188393555 0.059104234124013 0.0272652439386106 0.00793789299193639 0.068087767209077 -0.0218487850730601 0.0299980061473687 0.00118958043385117 -0.0554496849247444 0.204219310786396 -0.102877777664762 -0.0719936134631359 0.0727650861258231 -0.0663783949242909 -0.0378240908689055 -0.0136013176634726 0.0431506858879799 -0.0342298052433269 0.152431218501324 -0.195085526422453
  22 1065.86648887292 ""  31.0856977054638 0 0 -0.0532840782813166 0.0537102876678691 0.0902258721330507 0.0390899419973889 -0.0470452911285801 -0.0718180777006988 -0.0454937232475243 0.0444607632695324 0.0226790126762128 -0.180070545122195 0.0919461262671427 0.144491873656236 -0.0908554241005667 0.0899564785122729 0.0365135540651151 -0.00375149797813233 0.019735993799793 0.0646322293498625 0.0023153884955082 0.000780579221972872 0.0352514527672523 0.0342489873920892 -0.0218020810698608 -0.0792484711044363 -0.134720722396224 0.078893836920345 -0.144054063667863 0.221329531026841 -0.0950639089325505 0.00889154732766196 -0.0112528403919311 -0.0233973267436142 -0.0987373831052805 0.0191975827674169 -0.00118729947754571 -0.0663323265318731 -0.00366955225382326 0.00769468884684425 -0.00548285040587093 -0.00764351962735229 0.0264057231109381 0.0603288551010772 -0.016632150710193 0.0660752631232595 0.0160643098861231 -0.0864010836438372 -0.150606869510534 -0.0765176396478968 0.008113648600029 -0.00996832288750611 0.0304505084990275 -0.158290730852438 -0.132669295349799 -0.0643539964007192 0.0497219533977015 0.0733673691710454 -0.176710376426095 0.00892175741457452 -0.115439178522476 -0.0243687284350935 -0.0367725082741857 -0.205403182357407 0.153382289177929
  23 1075.28808788579 ""  46.5316436022515 0 0 -0.0851090328566272 -0.0288771724303913 0.0623766280996846 0.035736284621871 -0.0178838850977009 -0.051297722760594 -0.122482485592652 -0.0176335247791234 -0.164905486265014 -0.120662190419334 0.191143431087033 0.174187881368016 -0.0824796919252016 0.116183019167292 0.0504094253644165 0.0088003639022757 -0.066133146552867 -0.0526464576826252 0.00646076001469614 0.00309286942911881 -0.0173123908636622 0.0587869582819784 0.101727524902672 0.0248920335923153 0.0988768477865567 -0.133022676872526 0.12149171749155 -0.20111604243062 0.0144678998687265 -0.0103736991307881 0.144672735475191 0.153235813540751 0.0395824635758767 -0.0258767819182427 0.0466123157820488 -0.00408059550975033 -0.0175327770277071 -0.0467913211065399 0.0131433166784212 0.0280916991502357 -0.015167601819577 0.0100967601418603 -0.00132440694409062 -0.0886892422680016 -0.0801689665347822 0.0913489964815797 0.170256951626636 0.0299169372167687 -0.0154362358963225 -0.104093611585579 0.207651108685482 0.0818328655047221 0.116214650007458 -0.00765102964288262 -0.0547752717000803 0.0180329410960185 0.0136994368994366 -0.035398551656029 -0.0608767269739223 0.120876235399135 -0.0268923764312551 0.0552727910951545 -0.0723156709015638
  24 1081.4736766039 ""  39.5934488397026 0 0 0.0390966812948648 -0.0376027983754051 -0.0428850398406361 -0.0222419293589 0.02648685610796 0.0396646751734731 0.0126764635826289 -0.0267292267946121 -0.0311202261315233 0.128382254993979 -0.0377354579218402 -0.0701534348752119 0.0324001892981291 -0.0417466950584944 -0.00914510828327353 0.0843016790724185 0.00896839008580761 0.0118950083114861 0.00099898944815803 -0.00196866533126761 0.000363827671663255 -0.0341146590466681 -0.00193577744920839 0.00734882272739615 0.123544594709515 0.00882250510338465 0.0562828376770037 0.121117669815264 0.112363826529242 0.037386471460569 -0.0433236885581775 -0.0207571320917969 0.0123835636261309 -0.0257364380053972 0.0817935478674193 -0.095662255234001 -0.0701357925776095 -0.0598403810284595 -0.00387364862439452 0.039965158317709 0.00739679244481723 0.0933175367550812 -0.0385338439968081 -0.117109086106438 -0.118329887850095 0.0403205106931874 0.109059106332877 -0.0556368747923647 -0.00271510889211173 0.0253988222626334 -0.0332741661163469 -0.101058383936935 0.0233317186041273 -0.104638342933302 -0.0437300137995805 0.129533762904727 -0.205662324479518 -0.0534899550555801 -0.258450729341924 0.186174198403995 -0.0964632193732084 -0.161639818242275 0.0636837211795509
  25 1122.73486004412 ""  34.3030806519527 0 0 0.066448745086599 -0.0725762756261042 -0.0133939183269793 -0.0125343244765738 0.030826957012944 0.0282418375926894 0.0779179680248716 -0.0630987538243841 -0.25397015717479 0.00274188527140669 0.161827832910098 0.117765212291793 -0.142983129259224 0.140337034193372 0.128855868709985 -0.0211901073053976 -0.0518354735623842 0.0368660536107458 0.00650342974018965 -0.0205288561876368 0.0862669475450335 -0.0637133967848639 0.0598368197148283 -0.138410386945111 -0.0155313563292703 0.0395009527403307 -0.0648405061458027 0.0815782020628466 -0.102871170610407 0.00970296666270986 0.0100735776182514 0.19850487263946 -0.200703403391668 -0.0206758832364751 -0.00397934043916656 0.0148543745565879 0.0230392280858273 0.0191989647445359 -0.0148741354223738 0.0127232996627447 -0.00814483189215189 -0.0137946016184334 -0.00592702226122062 -0.0627627333365968 -0.0243687151446702 0.0395845820013976 0.0350332457630393 0.0472013677660022 0.00841158894217476 0.0745598681160327 -0.0835161311233038 0.082577493934113 0.00874542892333728 0.0597479890578465 -0.0295606513989978 -0.00444937678010232 0.0311605581988373 -0.0134134533531632 0.000769790874233597 0.0408443244106319 -0.00544241013433174 0.0569505995860528 -0.0626189071088954
  26 1153.6107695084 ""  66.8868018211831 0 0 0.00224124835663173 -0.0178799933770738 -0.0111961171470549 -0.00352144808950886 0.00955942806803998 0.00989355709041297 0.0142359359981148 -0.0180123998335418 -0.0391960530252591 0.0868951793324494 -0.00167469889541201 -0.0311297693396533 0.0335309585829316 -0.0223174794956547 -0.0179413499161041 -0.0582542229153847 -0.0153170421090787 -0.0479332465934279 0.00570972114990284 0.0010325805929139 -0.0105952047569615 -0.0119283680850621 0.0338033697667691 0.020767073085778 -0.13524519687626 -0.147822661035212 0.0168184130671605 -0.056179899389804 0.0770974078562307 -0.0103795607807556 -0.0920822679877223 -0.0427573190737448 0.0365158447919363 -0.0478646338347574 -0.110318240266259 -0.0743154422739722 0.0908748594239492 0.0838953860725218 0.0774887628866359 0.0290220095348017 0.0426295479886106 0.0357242036289158 -0.0579624769126406 -0.144413962678796 -0.0513541737022125 -0.0259193234414586 -0.175695596018691 -0.0153880060332236 -0.00825410513598209 -0.0602575873374106 0.11283912693233 0.0931778468311782 0.176060360704131 0.00680278688811077 -0.0105820574582628 0.130095425139836 -0.214254594505951 -0.0175582264846277 -0.178631128430309 0.0424344510773446 -0.0881111490916547 -0.126706960483153 0.0149850187330402
  27 1179.22823032462 ""  1.99800916742036 0 0 0.00553889789406586 0.0598863725652381 0.0174115292743544 0.000577597760104964 -0.0224929561051432 -0.0142866244633704 -0.0681014108662846 0.0728843489775385 0.175290329535659 -0.0558596579588749 -0.0721882681324183 -0.025033533203817 0.00584190206977642 -0.0218014830164654 -0.0177586475002492 -0.0617076735900099 0.0497511676411699 0.0146383134345666 -0.00990077718043913 0.000748382231764566 0.00788778131710948 0.0152956997895817 -0.0867035554281591 -0.0202675417561886 0.169400500875796 0.305914316757462 -0.0209380803500076 -0.102510542269358 -0.103967706288487 -0.0276395866883233 0.15899226911954 0.0620379974778251 -0.0525062768798246 -0.0963965449121352 0.0173917072972475 -0.00236913313282982 0.0580636838709658 -0.0237845683395755 -0.000725824858577412 0.064736300777775 -0.0118878134275587 0.000713236366625037 -0.0155113293865236 -0.136728731716074 -0.193366738683555 0.129446568774468 0.113750643373267 0.146922206699103 0.00804768377523863 0.0706618455052921 -0.14458569100418 0.21474025364624 0.0169149181200282 0.134187103191299 -0.113063589890656 0.0653082687128229 -0.0181739750353414 -0.0543849172568722 -0.116137313032654 0.198120407427187 -0.0721874535315688 0.0803195046646648 -0.163451728248003
  28 1226.27841930845 ""  19.6096077386961 0 0 0.0315082339954331 0.00486979426746055 -0.0517274114144229 0.0174751292409683 -0.000281368040150066 0.00361445158668673 0.297681781011427 -0.0662187576422185 -0.13387652628332 -0.520233843114715 0.108716332341887 0.185250323834743 -0.250965722962745 0.265940517486617 0.217633175642299 0.0133870825459275 0.0194272579940424 -0.0179310603005781 -0.00823851113212322 -0.0135595653777691 -0.0205590930228738 -0.0238737380244141 -0.041321920796542 0.0600586549963428 0.0805324591756127 0.0245239857471136 0.0507922037103388 -0.0903766566351836 0.0192263485096875 -0.00712543609690205 0.161359300182551 -0.111486088702422 0.242693837997761 0.0079252306195865 -0.0183308718941873 -0.0164675100545347 -0.00522763204944026 0.010646841937189 0.0191215981483824 -0.00735580255635096 0.0110712865319149 0.0080437137457032 -0.0114202085799986 -0.0172933349907059 0.0222310093673845 -0.0202914798928211 -0.0193279041380795 -0.0416973388126726 -0.00104595160257664 0.141701753687477 -0.27707416882355 -0.000573164812534841 0.0610122510363153 -0.0164853380878852 0.0222445987646761 0.00938464019008223 -0.0301093626599433 0.00640664962003429 -0.0164609053028477 -0.0293868731580905 -0.00435545912385961 -0.0388332996008141 0.0350001396530373
  29 1268.23836845375 ""  18.896188142568 0 0 -0.00484585207508371 -0.0151539391401834 -0.0178500314723094 0.00390082643693108 0.00827136675747115 0.0030775608366289 0.13902819716235 -0.052163398925687 -0.0949726391261695 -0.0977865039658029 0.0462083328933184 0.0435076835973006 -0.0289491771629954 0.0431087673789131 0.0307684561640208 -0.0239376946341479 0.0253778437100052 0.0245525568009029 0.0081118226830688 0.00337020146877593 -0.0218336792936102 0.00936851162629066 0.0210261861668964 0.0283026823005412 -0.350950757519177 -0.173840796636857 -0.106373428714154 0.29332000429753 0.120505366980239 0.0319942929929999 -0.165564068676428 -0.260801755147094 0.15897132800068 -0.0611880654524062 0.0454700792771176 0.0302680701331741 0.0328710369718068 -0.0181707377151974 -0.0409679516127022 0.059534645128953 -0.0327459640884449 -0.0173270038973982 0.0598030598489207 0.166663202234321 -0.190814928551063 0.0263305501803936 -0.142385494844601 0.215950782066964 -0.00228638466267336 -0.0746910540597697 0.128920242227147 -0.0752480770041374 -0.247201901127316 0.0218219953799603 -0.124222298521589 0.0249410352222585 0.0440036915994402 -0.03762484842002 -0.0215355010667368 0.181730848364402 -0.0323623667350048 0.115310319208411 -0.16950011248239
  30 1310.70110883671 ""  16.3645202861982 0 0 -0.0109762259817161 -0.0272324044770996 -0.0235457941188458 -0.00287420356486269 0.0221414956195538 0.00879547771243128 0.228909340895712 -0.0941495977028633 -0.196414818543896 -0.127038373523307 0.0321868649320701 0.0417469695713643 0.0111275995614476 -0.0114849086683079 -0.00938015683833135 0.00642445661938609 0.0499986247328963 0.0171957379434021 0.00850931564593716 0.0250015411737663 0.00316784734879059 0.0582166920707054 -0.0299417032040374 -0.0118707013710876 0.145787505293748 0.205415798502748 -0.00426811505144401 -0.340121142008007 -0.261114511430214 -0.0550238324307128 -0.52532191444758 -0.222397684529101 -0.249541302564056 -0.00295362477440984 -0.00293792174530672 0.000730572800970148 -0.00514827296338328 -0.0176945916567162 0.0169735990687759 -0.00214008627118123 0.00508574636979513 -9.28432550845383e-05 -0.00404041602617339 -0.0028849264936129 0.00254351611005802 0.01520059485986 0.0477995637252074 -0.00950108629867975 -0.00314316515146728 -0.138663488963382 0.280101291404254 -0.00966860977543465 0.0250126251156395 -0.0192217479324835 0.0153576655007948 -0.00457455518173543 0.00833102602798142 9.56455153843294e-05 -0.010520485406265 -0.0108542789087341 -0.00337523717380526 -0.00710057813549234 0.00513685648269915
  31 1336.2471590163 ""  21.8289846086544 0 0 -0.000552340133069049 -0.00397116095250954 0.00746700106645168 -0.000779728578502236 -0.00174328450103042 -0.00133933214986704 -0.0773077409255742 0.0159699236762205 0.017907558773408 0.0374954160770832 -0.014702575240808 -0.0118390154808425 0.0141451710629531 -0.0156886610925169 -0.0132735804991002 0.0715065291112387 0.0120870216353158 -0.0224429077075136 -0.0126389778991053 -0.00929796529327536 0.0156117486992905 -0.000248424675169146 0.00174427024171782 0.0011142087556152 0.0178623748200635 -0.109447670962522 0.0530084832122876 -0.336743036791525 -0.193718456323862 -0.0564460815430094 0.0340315591377439 0.173987065165803 -0.1328051309933 -0.00702544841578781 0.0111704164265488 -0.00886771905051555 -0.0320815223515773 0.0230454895370546 0.0395530822466251 0.0456223164876919 -0.0121721930043204 -0.0165621724053527 0.0809807801132322 0.325324673250619 -0.12815729057278 -0.133737367103494 -0.542204167985947 0.19139114696691 0.000168562932971888 0.110216661801475 -0.201423473670782 -0.17627827861159 0.00193606014179085 -0.0979643453882107 -0.0518029584814501 0.00662852372986066 0.0421505923997203 -0.0333046834026497 -0.0589850726768648 0.133556831522748 -0.0182409989887535 0.0502393318348435 -0.104345458598295
  32 1367.63699832733 ""  35.4797132214992 0 0 -0.00461523748705673 -0.0154277726710713 0.052049690757649 -0.0146903044731979 0.0130677851661849 -0.00980932280058978 0.0207701911323113 -0.0171532748363018 -0.060783273291816 0.146566121593407 0.0556783350271605 0.0365869304458279 0.136422383583609 -0.141691081173046 -0.12715803743796 0.0243729262103478 0.0387723077205671 0.0313421023290161 0.00186726296560161 -0.018611472741695 -0.00655373805102279 -0.016854039449571 0.0592291852980784 -0.0764785566373519 -0.0879293529559773 -0.011760857019116 -0.0359505428772516 -0.267980703190775 -0.273916755228498 -0.0437464581951299 0.155423976129199 -0.429181272071541 0.47487506353261 -0.00152726575789381 0.0230843151662379 -0.0075370863115708 0.017375692838922 -0.0111325508462658 0.01144794936487 -0.00997660501762874 0.00558491939632692 -0.0123241948437219 -0.0613275987078262 -0.216313297964183 0.0660620994914242 0.00843855879219361 -0.00446715766277133 0.017306672560901 0.00592505971406107 0.0651780632354796 -0.164474036581801 -0.0166352932607356 -0.0335076330313153 -0.00916085214777557 0.0233797820952299 -0.0321828322942258 0.0579972163273388 -0.0194216245483799 -0.0124222076026796 0.0055249159914558 0.0208568754377311 -0.0301489302052039 0.0377222841060786
  33 1376.84700636024 ""  5.2404001572472 0 0 -0.0403230106908928 0.00362680554622343 0.045960262655089 -0.0115681549073514 0.0231171305191042 -0.00541077351538986 0.373119642078312 -0.10317995629541 -0.159853588111861 0.131273470053221 0.0613623896989665 0.023704326725217 0.135051611575879 -0.138073027315375 -0.124164710355199 -0.0369847085892987 -0.0631371243990147 -0.00232524316467046 0.00778525464466009 0.00300280198880442 -0.00839935487377595 -0.0101237583976303 -0.0139187330136663 -0.0337245054857821 0.351514420790079 0.308456458949494 0.011522642500543 0.109698194735552 0.198967284766722 0.0612568135312306 0.186923553531352 -0.0985957604813557 0.1783024817507 0.00625052030435348 -0.0374039814905952 0.00604430958757788 -0.0370336024313769 0.0240145008356131 0.000716827230984166 0.0183630792593862 -0.00654740702591115 0.0162674288187787 0.0943102583787676 0.380234020390709 -0.0910521771296131 -0.0265488785189851 -0.0809647051655417 0.003574245434616 0.00678221864853787 -0.0494919564396653 0.0733471360553898 -0.00264326489325186 0.0825821678342017 -0.00272096950181651 -0.0252952158179944 0.0410177363034878 -0.0721082776249195 0.0273331648229498 -0.00100301988992162 -0.00684461440398025 -0.0389622460655688 0.0481089922793945 -0.0694112374395384
  34 1379.3100066675 ""  18.3204327135012 0 0 -0.0650855942642386 -0.00473935457587941 0.0503497343508472 -0.0122453468543648 0.0302157063577688 -0.0116165046844579 0.443604168511634 -0.14102284208621 -0.217026596025903 0.0745735673033582 0.0797805482381703 0.0520686240735628 0.207926647915763 -0.188366946399745 -0.184955389871538 0.00504377221390954 0.0295895695037424 -0.013625020246196 -0.0263543799747255 -0.0146610985515907 0.0118946632316373 0.0484821930348268 -0.0340585196562353 0.0499363476427677 -0.194338107348372 -0.190857946138718 0.0130539495615052 0.080534984072142 0.00738839351713487 -0.0201087293289544 0.00623867127672376 0.253619346633313 -0.235947352770595 -0.00566762193899183 0.0127916898943278 -0.00376118128767481 0.0198247596493554 -0.0117741066822525 -0.00786755718818869 -0.00857388733340542 0.00383674292690029 -0.00248519753657777 -0.0411722031376989 -0.180616226866668 0.0296003034251446 0.0180747213325353 0.0785059929241919 -0.0227848139039547 0.00184100111426018 0.175404520483589 -0.329388699493056 0.0345481674448962 -0.0369843620032603 0.0228038035202102 0.00713375995197672 -0.00838449479610631 0.0126662211008289 -0.00658036265698396 0.00378207502226062 -0.00497082991168177 0.0119782391476864 -0.0238676038325566 0.0324056736766726
  35 1390.88974146078 ""  3.10701823186976 0 0 0.00524475274298044 -0.00667316431244735 0.00364682398784175 -0.00101864888514189 -0.00190745649552135 -0.001474019926167 -0.0860706364594594 0.0182065057246002 0.017332389424619 0.0118727723748343 -0.00382327386592318 0.00101336993998291 0.00998040086199079 -0.00627882184538102 -0.00768802186661487 0.0362368042028286 0.0384813537133614 0.0111117214020413 -0.00613587995025041 -0.00880754066186996 0.00518798223862959 0.00117077171204435 0.0182834317906236 -0.00378448925550771 -0.17896698978826 -0.173808093019006 0.00548947413812842 -0.0989708522885832 -0.182188928150564 -0.0410786764334798 -0.0138419752020998 -0.0195095560586807 0.0188872501673696 -0.0250806848243246 -0.0978535044232727 0.0348189337607459 -0.00991739860255468 -0.0130446774641803 -0.0193380972703873 0.0117219982346408 0.0127142025157018 0.0492781165208169 0.15040244590949 0.46342033847487 -0.222268942291 0.0775349784341323 0.466672923547825 -0.202265394748865 -0.00290553815785331 0.0727994684672666 -0.133136670941162 0.0481428907294992 0.0267237737745265 0.017544649170022 0.0115945239980873 0.0872047284185382 -0.175571032695419 0.0759093068602674 -0.0284581987984281 -0.116734910785607 -0.102132330420618 0.047647961853796 -0.0837718400678817
  36 1416.89262010174 ""  17.4232932534561 0 0 -0.00470123840492949 0.00341512225325522 -0.00020754967459772 0.00162305354607455 -0.000881787222100221 0.00121269490289473 0.0297190382170966 -0.00523980150025415 -0.00459388269558178 0.021936116622499 -0.00782210271471121 -0.014426959387197 -0.0133620930050126 0.0127792640683127 0.0129563672487617 0.000498258904650765 -3.76387077215189e-05 -0.000222851445867805 0.00238388039016011 0.00168910022206988 -0.000670089444817442 -0.00682098546953258 -0.00451259639390329 -0.00170676443429862 -0.00068388353572537 -0.00923783728569751 0.00808590783331197 0.0326104649094335 0.012431898927373 0.000839906812149548 0.0266050979543387 0.0146052443545875 0.00473005711623984 -0.00518418004210826 -0.034456118587829 0.0206460132565563 -0.00619862826373911 -0.00121493236803771 -0.00739453476651461 0.0176082212209078 0.0852685505291295 -0.0859713932107859 0.0580348988720955 0.158142874656668 -0.0664686635815903 0.0127720232984224 0.133289801260846 -0.0568475565106556 -0.000412132298581186 -0.0157678885817186 0.0338341543264275 0.0106254538606113 0.0162187189412536 -0.00172131973967825 0.018808841503001 -0.115479905699443 0.486469853167905 -0.214043285144435 -0.336098294602826 0.272144354249746 0.0232519541250146 -0.445253247060085 0.222393466903157
  37 1435.04998965382 ""  65.5331885136093 0 0 -0.096431839423818 0.0394438063116903 -0.0183866632877791 0.0384003493138935 -0.0234907007674715 0.0266690692653527 0.310706471427255 -0.0643309380423562 -0.059044739715043 0.440204624861809 -0.182412963105755 -0.31047079673965 -0.321628712653107 0.286240035029629 0.299777595334464 0.0209545855944607 0.0238497702089727 0.00266815681047731 0.00850056044049059 0.00649248770962583 -0.000185722592155555 -0.0202775434743567 -0.0236295445277592 -0.0250351568861459 -0.0834885800861854 -0.0554409624480165 -0.0226185687951312 -0.106123321083443 -0.0811673789217212 -0.0247264125910971 0.153374697758517 0.0399358319365276 0.0309836812356961 -0.00474873869068479 0.00462537818311914 0.00174369449076042 0.00745019388746241 -0.00716491889533083 0.00266306143810737 -0.00265775436131956 -0.00415321795408727 0.00424755595351763 -0.0101433859801041 -0.0436159006685024 0.0031758407534037 0.00933401800492204 0.0291884888363624 0.000393078028077666 -0.00393400978500694 -0.0521753983950511 0.110204102806103 -0.0258636754973047 -0.030526540358987 -0.015479471073378 0.00716969546407241 0.00193349687238875 -0.0228625259949104 0.0116956567996719 0.015106186408501 -0.0200667966301279 -0.000846744658358695 0.0286971473929089 -0.0126663300276463
  38 1458.16134876488 ""  57.3984414026866 0 0 -0.0416065762397558 -0.0160666099061309 -0.0193490247033864 0.0151429988203709 -0.0119167613126302 0.0116676560513472 -0.131689536682339 0.0086116724495113 0.0205488254872436 0.171376039208586 -0.0643769636764647 -0.121948153541024 -0.127970948625277 0.116159405276626 0.120597459379915 -0.0461658352309268 -0.0414822552919626 0.000262327906321246 -0.032558774135207 -0.0336605282273755 0.0149561819569542 0.123908575190139 0.0818933916211869 0.0162112265796858 0.173577365855672 0.156857412186712 0.0217864183168415 0.113874595728691 0.0938961970538045 0.034281453569018 -0.307478931182577 -0.233693143955464 -0.00474115018438606 0.00107264537772496 -0.00430902965442712 -0.00332228473257096 -0.00285964912356753 0.00905814702462258 -0.000498513690292062 0.0036192335061346 0.00275771179414998 -0.00222592485693045 -0.00673633752719129 0.0346997978717538 0.0202923369744559 0.0200470114126845 -0.00098768669124402 0.0141417585391518 -0.0138209753337084 0.24629109973589 -0.447138878893842 -0.0212293186274571 -0.00805455922631164 -0.00696792737284556 -0.0267129313122771 0.00730573148318991 0.0175319201258391 -0.00272962399386761 0.00344679862358877 0.00942204724623505 -0.0105049585277153 -0.0340629984279054 0.00688009680544677
  39 1492.8447028144 ""  7.79250514436386 0 0 0.00467725963674708 -0.000314870034947556 0.00124673984546899 -0.00179765418387997 0.00153229754677826 -0.000807051309560522 -5.57291524723698e-05 0.000840218030306425 0.00627359516172241 -0.0143746985294183 0.0112228974804395 0.0144662253588091 0.0138288141655115 -0.0158308363181774 -0.014143060428687 0.0166149924072993 -0.0220670897584817 -0.0162980025844369 0.000471431830119445 0.00160408512288795 0.000252631634381362 -0.0100532239561705 -0.00584798130976871 0.00216479609889387 0.0465845964810353 0.0406686256702844 -0.0589963283050804 -0.117314977015432 0.0703357090518156 0.0149301790789663 0.0383384459128578 0.0512213631146367 -0.0198040235653311 -0.0172471514559812 -0.0101439144166053 -0.0167973914482889 0.0326405760489941 0.0212858249028134 0.0129403240723936 0.0306010205955746 0.00490508556923453 0.0113441186635481 -0.147998531150392 0.0533669831045744 0.280590959019101 0.293960783981756 0.163539493188765 0.180915479097246 0.0039330979322505 -0.00796737738769117 0.00196663141643564 -0.32626636317597 -0.255364719884157 -0.160355711652434 -0.336941980978494 0.0864838665631928 0.193123488465203 0.15084795112754 0.119899924890604 -0.236045903582115 -0.329836309191362 -0.265438613392279 -0.155551747297201
  40 1496.24298738034 ""  3.24485119356853 0 0 0.00192882902516234 -0.000730852265185617 0.000753393132755271 -0.00061470402930075 0.000740848388943468 -8.17201004679835e-05 -0.00873052490091762 0.00196831349541001 -0.00131354998613602 -0.00729227113195201 0.000235176094983185 0.00475685216398749 0.00396223130599553 -0.00883497815229683 -0.00549213249096874 0.0182891354799076 -0.0321269937368156 -0.00108109086314458 -0.00127906282887886 0.000432011095390775 0.000275550894621748 6.18433161319889e-05 -0.00135166464392553 0.00200958788376111 -0.0280631234125599 0.124801335101859 -0.211391414565271 -0.207195322450584 0.172212128242443 0.0675119859351548 0.0117297413592424 0.0225903923207282 -0.013716375777688 0.00335814273727664 0.000133990472190821 0.054162466892506 0.0276024664666555 0.01900032848423 0.0155701912223043 0.0134299453376616 -0.0175835281759449 -0.0127468321602486 0.175912916584971 -0.22284826422943 -0.369601715811962 -0.327254560996291 0.0865372716484293 -0.313826858754446 0.00311230499755808 0.00417184215973957 -0.0194708999525079 -0.193856961907257 -0.153128386271971 -0.0922705584973505 -0.281090247238612 0.13081761879256 -0.0694646908648713 -0.015436052156572 0.320390622093283 0.158231471544526 0.079377900744126 -0.146428982930034 0.133479115547715
  41 1506.78393483264 ""  1.71626648570094 0 0 -0.00164491031284131 0.00303832512558742 0.00266199855988658 0.00140164803800431 -0.00089268760886402 0.000763574850472674 -0.00426284972646064 0.00315687949695542 -0.0403623168133767 -0.000578691736534012 -0.0420002513004088 -0.021569349207325 -0.0103180164489274 0.0127409476287623 0.0110919287641599 -0.0137651026968457 0.0263175245164489 0.0179795497461708 0.00108379101277628 3.59234803326572e-05 -0.00107288404829224 0.00401193677636861 0.00275990906338747 -0.00303850937503079 -0.0619150302798633 -0.0658023588536112 0.0698625524882801 0.118104787303258 -0.0993856814342213 -0.0228833862754137 -0.0228122933740451 -0.037481315224196 0.0192803277996127 0.046484528267247 0.0247107907572878 0.00220728655421872 -0.0415480076276896 -0.0281822138858784 -0.015228732366539 0.0317421417788491 0.00126457343011188 0.0149526384934635 0.0847482834450522 -0.0772484525685886 -0.0966343314379042 -0.213710997397668 -0.203217235594072 -0.113961709992809 -0.00437877912456694 -0.00248166665381236 0.0197215507998543 0.366516513379424 0.3002760616617 0.169131673725886 -0.334876798835579 0.0786859923459482 0.21299981047575 0.159099141871697 0.115890627503709 -0.24232882351722 -0.333495037235692 -0.269643575822509 -0.161762280378158
  42 1509.51773809369 ""  1.82725804766643 0 0 -0.0332490469493936 -0.0358621752781911 -0.0644353565648619 0.00249304314782058 -0.00730216419766314 -0.00528946518415136 0.187184567963211 -0.0830642253961962 0.63888161286103 0.201718432104149 0.607344758639015 0.186571890044933 -0.0228720363203391 0.0157266514281045 0.0132374316892489 -0.00218473860759979 0.00976453165536261 -0.00145036751573182 0.00213424014573525 0.000744350149874801 0.00286282533732319 -0.00197439812548006 -0.00193154533366172 -0.00423460681619656 0.0253014702654291 -0.0175145551947305 0.0566284204825417 0.0186419875898964 -0.0634790944735154 -0.0253428892008552 -0.0276505343084819 -0.014031459026591 -0.0175231755518555 0.00215289673169051 -0.000349791894383423 0.000522786418724991 -0.00197382181305908 -0.000600761405343757 0.000922731852086912 0.00251941881082803 -0.00198301390446746 -0.000946900389359227 0.00635560999902221 -0.00329633394171153 -0.009182865209626 -0.0134647374501704 -0.00647162241237432 -0.0107904657277518 -0.000444691521515146 -0.00338543817677342 0.0145424462747807 0.00872145957379484 0.0121428969488799 0.00276370897088733 -0.040987254391488 0.0161259804210425 -0.000317205537366844 0.00404414154468547 0.0381902292133923 0.00810682405084426 -0.00278141344808326 -0.0243482607120617 0.00807666232366511
  43 1511.05570135271 ""  2.14633867930711 0 0 0.00334042850105259 0.00458005242988149 0.00693315229027228 -0.000457448631016032 0.000418897317031844 0.000319779968421924 -0.00694620075564978 0.00645978792122149 -0.0603803188596989 -0.0118932442083386 -0.0567411613071648 -0.0194923507532255 0.00246775090743732 0.0039786145668558 0.000369298340701077 -0.0224679048661228 0.0323527775686743 -0.0142785956505434 0.00215651271328706 0.000381478010381158 -0.000200656260245932 -0.00666832449664972 -0.000507212051041165 -0.00738137123751569 0.130765459718951 -0.142335647351299 0.324359604303578 0.215756140598821 -0.273331394707188 -0.108952245940007 0.0114351994303634 -0.0169852768924373 0.0200143813133813 0.000293099930537573 -0.0257917384441434 -0.0261152859956856 -0.00902652552666289 0.00290110649686047 -0.000562438611230329 0.00988136266521775 -0.0279592051125107 -0.0262458329755838 -0.0622549643668263 0.123566278193276 0.139920613125582 0.142251978918537 0.0316347446087073 0.0736975764593177 -0.00130069531729558 -0.0114715138381481 0.0275195366382027 0.0204163910550356 0.0360673044684262 0.00604757252345608 -0.309961342331993 0.161002888816552 -0.168159309234403 -0.0759463780627378 0.433321290592819 0.317127502775314 0.229662830381727 -0.141887758243478 0.25265681048777
  44 1523.72861199459 ""  18.3182943939684 0 0 -0.00409019087869267 -0.00315835328086214 -0.00438714989498211 0.00128723674602277 -0.000754749344806613 -9.39772089382625e-05 0.00209239875349921 -0.00437204682285754 0.0338078649000273 0.00966656726856201 0.0302163612064529 0.00782795898212133 -0.00692915151504236 -0.000811966923110722 0.00375536182976479 0.0388395342042752 -0.0168447427544531 0.0394596464598876 -0.00195852246569754 0.000131891009296611 -0.000491401638407874 0.00636186399420688 -0.000174589608898812 0.0070576531566915 -0.286568956809084 0.123757409141095 -0.442406564301414 -0.280986980859347 0.282711410006719 0.139397271393668 -0.0177484986605238 0.00932415940546154 -0.0145110304396778 0.00995292746740675 -0.0168934332497735 -0.0448900887466206 -0.0291551361938414 -0.0320191577080769 -0.0146650084673667 0.00193722939751223 -0.00817617564592805 -0.0111807662984303 -0.0935225709337345 0.179156441578025 0.22144530498742 0.194269035678481 -0.0418423007085769 0.139121200419685 -0.00254006555960985 0.019410249448343 -0.0352435140762475 0.29752407593503 0.234420000477115 0.130779722451802 -0.103393861671997 0.0615420385931629 -0.0831483048186784 -0.0449832754658597 0.159807247300208 0.150791071209975 0.117788586392675 -0.0597966118620394 0.127424398948874
  45 2951.84764088385 ""  44.1807310517922 0 0 -0.00481859288777419 -0.00923173967411018 -0.0024843399915139 0.00062784889773587 -0.000564164876895185 -0.00055903236629268 0.0367664356963783 0.151701180295141 -0.000881424394696773 0.00882499176078416 -0.0247774661480183 0.0445091788464174 0.00262303750334221 0.0010125327483017 -0.0052978281369466 -0.000265196950606796 0.00377769405035612 -0.0183927735204768 0.000216117223708961 -0.001723274920184 0.00186065212990033 -0.0359509194469858 0.0458825179019276 0.0484165535404032 -0.0185566154509094 0.0159647776106019 0.0106874359749575 0.0169433923480445 -0.0568380537585528 0.209938362499887 0.419404015001675 -0.540590936170635 -0.61188803701839 0.000141449829739426 4.26787996191108e-05 -0.000111839731369945 -0.000325396866436303 0.000225287384733585 -0.000177346786671072 0.000544697342764971 -0.000294967475009572 0.000247223907542824 0.000757777223851954 7.28313135199782e-05 0.000668091756365252 -0.000927415864067205 -0.000372652511573751 0.000606510303103427 0.00766571069992354 0.00507777065319441 0.00746211129855044 0.0043956102416154 0.00043255236102919 -0.000606884959996566 0.00145838372621201 0.00200627923063264 0.00119709307534321 -0.0081108776204687 0.00112579589481356 -0.00392559967599827 0.000305794715829853 -1.24391677363463e-05 -0.000181932088993768
  46 2979.68977450096 ""  48.3421043497714 0 0 -0.00434576789039964 -0.00674625950089947 -0.00484654034970511 0.000296171074108995 -0.000219816466265322 -0.000298920593448075 0.0268770231604629 0.11616874917457 -0.00218346006623264 0.0178328118795091 -0.0348655763910893 0.0649047829090919 0.00132181183147991 0.00110945666538182 -0.00304875704431356 0.0129354887316812 -0.031619585400259 0.0606908559493807 0.000402972625354591 -2.92227701658135e-05 -1.51344033865795e-05 -0.00692643093606424 0.00959330737161009 0.0113732296437712 -0.128314054791379 0.121383873445155 0.136149604606448 -0.0526571363980848 0.25275239662248 -0.868848127894878 0.0817264416598504 -0.10983134886411 -0.122923862347104 -0.000250763915514595 5.47108241664568e-05 0.00189566495782672 0.00192179864153045 -0.000463766375995 0.000339670788382572 -0.00175878057893623 0.00186264897995951 -0.00233307689925589 -0.0142268024061814 0.00301713274706386 -0.00675816492337637 0.0169659519883591 -0.00945562949708796 -0.0180580155525166 -0.00470131994233194 0.00175325489971392 -0.00441904469231236 0.000815760368242326 0.0075897655971304 0.00256367207879382 -0.0106712532395477 -0.0207344634743902 -0.00956522869713486 0.0458570529224597 -0.00724987139721788 0.0216127963882103 -0.0145015542995554 0.00851842681914302 0.0156989742733114
  47 3002.29987715873 ""  87.8590072308363 0 0 0.0262608598662591 0.0638398061101293 0.0151721106981465 -0.00152240369545258 0.00077792971998147 0.00132084069643679 -0.230204069003364 -0.881377500682659 -0.000232078781058856 -0.058005212577657 0.111276461699965 -0.198743914818214 0.00203646577478598 -0.00128811748472179 0.00672471841765614 0.00180243746361476 -0.00484526854221896 0.00479586618718607 2.20028090334858e-05 -0.000496074978304234 0.000282471436353824 -0.00745178836034529 0.0102416852746715 0.00892212583757672 -0.0271679174592654 0.0230111006057965 0.0253772500611276 -0.00430593693448099 0.0253629774452094 -0.0847594655933688 0.0897402529552318 -0.107670813235792 -0.119427834510022 0.000191704273787294 2.80426305953052e-05 0.0007735549494168 0.000247783630331592 7.41343393859703e-05 3.47624098900197e-05 7.0854259638339e-05 0.000447562812754465 -0.000710419752628483 -0.00723917796769448 0.00129419183181004 -0.00341800882446642 0.00542083231231059 -0.00330324529203223 -0.00589210463504849 0.00135126412238191 0.000958560367078821 0.00112674573706403 0.000975085422408183 0.00110262190128739 0.000174227482638276 -0.00314881002632505 -0.00739433930945312 -0.00280611738788316 0.00887678382936196 -0.0015175718979309 0.00406892665527862 -0.00650384781860299 0.00399558959903573 0.0071376842769496
  48 3025.41820263545 ""  20.5490747137627 0 0 -0.000184554551129094 -0.000978240609840633 0.000278777471058495 2.38155957435786e-05 -4.62861248458062e-06 -2.01638816779962e-05 0.00317611064285114 0.0107410088889979 0.000172034343504547 -0.0011172051764277 0.00153920860451973 -0.00341080118524113 -0.000211807963334445 -9.10307042463531e-05 0.00018298001931858 -0.00167479828724785 0.0023973481169649 -0.0028621872434702 -0.000103761678263707 -5.60371303849316e-05 -3.34848295943898e-05 0.000311802676621504 -0.000391689044509637 -0.000445656386463632 0.0155802134081056 -0.0151217920959932 -0.0151730445873035 0.00307033565878849 -0.0149427321844073 0.0490699420509891 -0.0032554692875947 0.00412456916258879 0.00469467727944343 -0.00528589737093602 0.00235957665542658 0.00632266434623418 0.000103301750563823 0.000206119958216768 -0.000257370164397414 0.0174095158906924 0.0217481100892236 -0.0414343692624877 -6.42283761643728e-05 0.0024742423286061 -0.000878172204123003 0.0641299490278915 -0.0389018392669731 -0.071388184593475 0.00196438828130927 0.000373012015557627 0.00190074513738812 -0.00213297462871039 0.00311199725354019 0.0028694675384847 -0.184798956317247 -0.458533033501282 -0.159873898801015 0.405378707497814 -0.0639056262369787 0.179496602149163 -0.427813005222294 0.267951530532249 0.470900715133171
  49 3030.66937362758 ""  31.2187766441789 0 0 -0.000166829011335086 -0.000574809734656368 0.000140380019274611 5.06696850304803e-05 -1.54859583821601e-05 -2.25678939401853e-05 0.00234850870034481 0.00713432666587125 4.97686480618512e-05 -0.000603599469549878 0.000636656595918782 -0.00165837124725378 -0.000379470291553708 0.000173115459199462 0.000121160227199392 -0.000532132745780304 0.000183476497708614 -0.00267496075417342 -7.99354513961651e-05 -3.4880284907409e-06 -0.000112071229954193 0.000366464320920195 -0.000496451591959726 -0.000471841889919173 -0.00136819646166167 0.0042024820254697 0.00361842849679491 0.00223294319815148 -0.00752524054191137 0.0263186171149268 -0.00340783764583045 0.00373752029045994 0.00469058655412768 0.0133191964487076 0.0167287511360408 0.0615888522807295 0.000896388710803786 0.0010298859002669 -0.000449832412538324 -0.00437525460145736 -0.0119975337028373 -0.00468538316512401 -0.597152667774021 0.0605082889586878 -0.27652158919416 0.438473338464948 -0.270302745459461 -0.45868776404503 0.0021253947707837 0.000171475907997543 0.00320822358251967 -0.00659537447059564 0.00424539528406155 0.00835597960487282 0.0585261904714218 0.139579801694122 0.0526571503900599 0.000375451933762467 -0.00389128551673175 -0.00148723586954721 -0.00909994453052574 0.00155865056131869 0.00597909627401161
  50 3057.75496688711 ""  9.74711314046151 0 0 8.21776295436937e-05 -6.61870153132957e-05 5.66328310497677e-05 -6.38517839122311e-06 3.68711935109654e-05 1.08919699470411e-05 -0.000178518152172498 -0.000344820690934439 -1.55866066512403e-05 -0.000224407598482587 0.000407241067010354 -0.000840878122139412 9.24818806151904e-05 7.0454652570774e-05 0.000114266558184374 0.00549799473497104 -0.00479200449127487 -0.00571692577903439 -2.48711555146749e-05 -2.08411921778837e-06 3.33208357994995e-05 0.000418195460139441 -0.000508278080794423 -0.000772687791144843 -0.0589159140142574 0.0637664274710354 0.0593169844043614 0.00164309325355663 -0.00396602755321496 0.00983246065789521 -0.00435559275973611 0.00516464055053445 0.00626193397397254 -0.0765868502300886 0.0230384426469812 0.00911615649134316 0.000593087516566405 -0.000368728070802454 -0.000578945552592679 0.0295977227457768 -0.0196613841960811 -0.00375654509577775 0.564110674530433 -0.0531199568189231 0.279465022111591 0.350057204632779 -0.222173584344583 -0.39024642181064 0.000309190972818761 0.000232759334932405 4.43097072664303e-05 -0.0142090199495251 0.00372318321130085 0.00958436747964253 0.0560309975014605 0.111916070783309 0.0368566786516219 -0.286226829404427 0.0419979289706263 -0.137160726388487 -0.127807912971272 0.0805844018079392 0.146910397255329
  51 3069.1285301155 ""  16.9813583352838 0 0 0.0135380655897445 -0.0392700031888155 0.0499839970515661 -0.000658246894509153 0.0011666675716915 -0.000541069365963015 0.0517340580647333 0.167326082941145 0.00918597293297098 -0.203775351482048 0.295384180584562 -0.60324426495227 0.00769782141686578 -0.00866124805847199 0.0060867866137587 0.0287940697034565 -0.0276338481636877 -0.0350413561503054 -0.000454433738745769 0.000183255533497486 -0.000278076274971205 0.000899839073589304 -0.00297861032523338 -0.00196129563687499 -0.35366432217972 0.362406029727611 0.333801745343715 0.00989065322972602 -0.0326408347644272 0.0884002452677912 -0.0128277823602913 0.0235421148203775 0.0238454542429305 0.00447393991640489 -0.00161002275576181 -0.000726865443772403 -0.000499314569774106 0.00070885029318489 0.000674444921442465 -0.0028273566850727 0.00351501581525943 0.00119328729557179 -0.0316956171084052 0.00402131244163169 -0.0144708525305961 -0.0224675946029302 0.0173296495372674 0.0275097435828489 0.00340169282867921 -0.000316705487043219 0.000272913547668634 0.00757768868410438 -0.00933878967193337 -0.0124805790158039 -0.0121020294298716 -0.0266071259011676 -0.00878517939847116 0.029118597068354 -0.00362078431723405 0.0134048686938861 0.0173475895746043 -0.0107010821685996 -0.0200176517823966
  52 3070.5987222652 ""  30.8516143535225 0 0 0.0113779512187801 -0.0319540736583875 0.0430174811181427 -0.000746613739687395 0.000426824688696137 -0.000642270652065846 0.0423590898086294 0.132753937108841 0.00792220462117558 -0.174899732999082 0.252930971544607 -0.515918761176855 0.00736783181560538 -0.00644429245399115 0.00423710926926265 -0.032807241463039 0.030290244963339 0.0451094931946806 -0.000274229164634812 -0.000166526427563902 -0.000617162225542811 -0.00277231318157119 0.00309772556806794 0.00542957519267937 0.406866451658592 -0.416170240749593 -0.381999884277549 -0.0139183071557298 0.0572703632279597 -0.161095057941803 0.0326800160769212 -0.0428427534373322 -0.0461849331034839 -0.00551731306219516 0.0018177839320823 0.000490323714217876 0.000792959647842387 -0.000622257652893322 -0.000897152392942199 0.00214754455431738 -0.0041980524782241 -0.00128963693183851 0.0414299066622523 -0.00520243287203842 0.0190194723433357 0.0249732744953596 -0.0194145835718996 -0.0307833274362366 0.00163860053646564 0.00271763498310016 0.00108565972598558 -0.00881548907714385 0.010737192049523 0.0148495010262721 0.0161494467252121 0.037194570394401 0.0119376926336657 -0.0273992859396085 0.00317991975044373 -0.0123393529379638 -0.014960341789574 0.00907274289804377 0.0172786188370595
  53 3084.12115170218 ""  43.4753276761882 0 0 -4.00505196346757e-05 3.48215361800597e-05 3.08903247427599e-05 1.66902310532187e-05 -3.31707518667888e-05 -1.98514227505839e-05 0.000211060786601206 0.000165181070966838 -2.42257583403583e-05 -7.34482672397241e-05 5.02487889076927e-05 -0.000143553932480611 -0.000164285568476735 0.000157040181631405 0.00010106739571894 -0.00210606780080989 0.00189676167461241 0.00153652703061661 -3.94092310770049e-05 -2.56586100378849e-05 -5.9458075764004e-05 -5.499386813903e-05 0.000126744698195887 0.000101965752519851 0.0245266427779212 -0.0230681175576485 -0.0216523774146928 -0.00082466756278831 -0.000738367532148806 0.00279361898541479 0.00100493148165085 -0.0019967529405647 -0.00168280894188417 -0.0208488210546721 0.0101682233762357 0.0125090597235057 0.000551821070277324 -0.000462812036161208 -0.000761300693095226 -0.00736143431594516 0.0680254695774712 0.048068299357879 0.0829154343539193 -0.00804954645374413 0.0423774060749202 0.166933226060559 -0.102180345530733 -0.183472124972984 0.00113876783060697 0.00024883681568763 0.00142282297231547 -0.00763925423376518 -0.000116967004020589 0.00712126280024391 -0.2635938727276 -0.624416680695084 -0.200012707354375 -0.00598289800719793 0.0162330775132556 0.0105643378460012 0.356344678446033 -0.204470533451125 -0.386717535331736
  54 3097.29037861801 ""  46.1419862557176 0 0 7.70638525390474e-05 -0.000465877170141531 0.000444451695789766 1.63412745819521e-05 2.2718492368144e-05 -3.10711005183501e-06 0.000763504833656105 0.00276282607661147 1.4127315593107e-05 -0.00190337539750481 0.00250145531901902 -0.0053207992425492 -9.16421330983281e-05 -0.000119531762308206 -5.93892443463286e-05 0.000394467251582868 -0.000973729924407129 0.00174656495750734 7.29859217027378e-05 0.000117615787447146 -4.67708555663145e-05 -0.000111200163069126 -0.000107027174663519 2.0948798830984e-05 -0.00584771435648609 0.00402131434940785 0.0050931101176845 -0.00129724737676295 0.00780790988757662 -0.0261955823185469 -0.000101136990977867 0.000743867113305425 0.000383180062229865 0.0293194716019134 -0.00743829039029765 -0.000234099933351662 -0.00037821360367559 8.4364623781294e-05 0.000286339000876851 0.080502105232499 0.00486768181232629 0.0185890154371526 -0.234450398345678 0.0252900323519864 -0.117082117858165 -0.108053958596353 0.0660889526696511 0.121217290381083 -0.00101683685635977 -0.000795746259320565 -0.000400068274645608 0.00569272613001835 -7.68670280559927e-05 -0.00354032593936576 -0.102010192426292 -0.294146449760487 -0.0936210053359074 -0.698631354602835 0.120115412273179 -0.332516478626304 -0.161132129040267 0.111430731511021 0.203954835982047
  55 3483.94605768879 ""  0.0433653471299119 0 0 -2.79441215625074e-05 -6.29276260890139e-05 -4.59827997513126e-06 1.95935732312412e-05 -1.30077680272194e-05 -2.33437444756481e-05 -0.000201531209550386 -8.4277738139667e-06 2.0951144503079e-05 9.84324476373779e-05 -7.78195409355403e-05 0.000170840861225451 -3.82796036717251e-05 6.8341531635952e-05 0.000156647985871855 -0.00084141247916229 0.000682950753501874 0.00304309632928105 -0.000591051776336837 -0.000368154425243571 -0.000195419436309701 -0.000197000664334399 -7.09879127852822e-06 -0.000192752906614745 0.0130575599171681 -0.0124331644930302 -0.0123254489994725 0.00151006272861579 0.00149190475694528 -0.00887913402287594 -0.00101185736530875 -0.00110268268603987 0.000375934308735301 -0.00220419842140422 -3.30021860460003e-05 0.00246107041913396 -0.0444827201050256 0.0324538337301686 0.0404598221395566 7.91791117575903e-05 -8.39005253956379e-05 -0.000306989727329628 0.00720611763935581 0.00226711643528215 0.00320072242748765 0.0152333788094513 -0.00899008939140196 -0.0141212839294767 0.0086483711784013 0.00547260450681453 0.00498498414257859 0.620998395770949 -0.437297983310103 -0.590716654137755 -0.000412429920490296 -0.00238454872727932 -0.000234671061073334 0.000340517479281601 2.52762858743227e-05 0.000184172377447275 -0.000301613266385341 0.00218781507237351 -0.00104014097818385
  56 3636.9986460105 ""  168.587956947739 0 0 0.000159453654608251 -8.09524784785493e-05 -0.000238791935196265 -0.000252766948967749 0.000185949278640205 -0.000883282628325682 -0.000730032529727485 -0.000237318770811535 0.000235338420901319 0.00216095537734149 -0.00190022805670038 0.00405133926494847 0.00428480870752507 -0.00386695758297806 0.0159857241399338 0.000709889355589374 -0.000346999957222324 0.00089390413506568 -0.0489255438070798 -0.0289971462463977 -0.0180674350705572 -0.0016653082811431 -0.000293136053352584 -0.00233894302860407 -0.00136753877951125 0.00114385557064594 -0.000263218022059532 -0.00511505540939254 9.39002943893623e-05 -0.005670931781311 -0.00392901228132018 0.00248902787889114 0.00923513064575734 -0.000128042133068948 -0.000486758103276761 -0.00066822421434774 0.000757858075054162 0.000180556090855442 -0.000662187558211245 0.000133452855027584 0.000105806139370214 0.000151419739113917 0.000431364652209498 -0.000158664133735367 0.000415885992370124 -0.00146964383722593 0.00155465981711908 0.00215369831865879 0.79320454544507 0.461286027669148 0.304930100314157 -0.00709240259741895 0.00568353334274126 0.00661738927614525 0.000213433699608727 0.00172961301994493 -0.00056242580125105 -0.00144717640868103 0.000421882826413601 -0.000840729051808248 0.00023428568540426 -0.000371630817484831 -0.000122406131966716
  57 3757.79408378527 ""  36.1876043043893 0 0 0.000694437152241361 -0.000783346150396327 0.00248096615369627 0.0250813676090866 -0.0160577331248043 0.0517585920534644 0.00137235920307948 -0.00436157494213613 -0.00198147009937172 -0.00222855940890431 0.00714204310507479 -0.0121169895049738 -0.407524178341874 0.263603200495976 -0.836332428151362 -1.24116953978412e-05 -8.11936027579212e-05 5.80760342021725e-05 -0.00080737047996721 -0.000585326753749016 -0.000164582562319235 0.000130825229471489 -1.09721185246427e-06 -0.000693725723746695 -0.000978273401473857 -0.000523601003289192 0.000144413612784771 -4.96288378489257e-05 -0.000397012258472191 6.54407371340215e-05 0.000625046299483193 0.000229116687884349 0.00342528386304101 3.29592341187249e-06 -1.18225727068304e-05 -6.09535025529844e-06 4.85057253478702e-05 -1.60462728371781e-05 3.70558583634498e-05 -9.285933192683e-06 -1.37520350387146e-07 -3.42315203968469e-06 0.000184635401525208 6.61430764115139e-05 5.29569332191089e-05 -9.57964052689216e-05 8.88987716429188e-05 -1.41675555491477e-05 0.0130385375553015 0.008881787913271 0.00540923174842538 3.46420915648231e-05 0.000119442439909603 6.36214532910139e-05 1.6413863430446e-05 2.50365692994563e-05 7.45947806499594e-06 6.99348208229964e-05 -4.48437229290553e-05 5.86915444154087e-05 7.81004390314264e-06 -1.88488706011476e-05 1.01853774005649e-05
  :::
 } 
 m_exists[57] { 
  s_m_exists
  :::
  1 11111111111111111111111111111111111111111111111111111111111111111111 
  2 11111111111111111111111111111111111111111111111111111111111111111111 
  3 11111111111111111111111111111111111111111111111111111111111111111111 
  4 11111111111111111111111111111111111111111111111111111111111111111111 
  5 11111111111111111111111111111111111111111111111111111111111111111111 
  6 11111111111111111111111111111111111111111111111111111111111111111111 
  7 11111111111111111111111111111111111111111111111111111111111111111111 
  8 11111111111111111111111111111111111111111111111111111111111111111111 
  9 11111111111111111111111111111111111111111111111111111111111111111111 
  10 11111111111111111111111111111111111111111111111111111111111111111111 
  11 11111111111111111111111111111111111111111111111111111111111111111111 
  12 11111111111111111111111111111111111111111111111111111111111111111111 
  13 11111111111111111111111111111111111111111111111111111111111111111111 
  14 11111111111111111111111111111111111111111111111111111111111111111111 
  15 11111111111111111111111111111111111111111111111111111111111111111111 
  16 11111111111111111111111111111111111111111111111111111111111111111111 
  17 11111111111111111111111111111111111111111111111111111111111111111111 
  18 11111111111111111111111111111111111111111111111111111111111111111111 
  19 11111111111111111111111111111111111111111111111111111111111111111111 
  20 11111111111111111111111111111111111111111111111111111111111111111111 
  21 11111111111111111111111111111111111111111111111111111111111111111111 
  22 11111111111111111111111111111111111111111111111111111111111111111111 
  23 11111111111111111111111111111111111111111111111111111111111111111111 
  24 11111111111111111111111111111111111111111111111111111111111111111111 
  25 11111111111111111111111111111111111111111111111111111111111111111111 
  26 11111111111111111111111111111111111111111111111111111111111111111111 
  27 11111111111111111111111111111111111111111111111111111111111111111111 
  28 11111111111111111111111111111111111111111111111111111111111111111111 
  29 11111111111111111111111111111111111111111111111111111111111111111111 
  30 11111111111111111111111111111111111111111111111111111111111111111111 
  31 11111111111111111111111111111111111111111111111111111111111111111111 
  32 11111111111111111111111111111111111111111111111111111111111111111111 
  33 11111111111111111111111111111111111111111111111111111111111111111111 
  34 11111111111111111111111111111111111111111111111111111111111111111111 
  35 11111111111111111111111111111111111111111111111111111111111111111111 
  36 11111111111111111111111111111111111111111111111111111111111111111111 
  37 11111111111111111111111111111111111111111111111111111111111111111111 
  38 11111111111111111111111111111111111111111111111111111111111111111111 
  39 11111111111111111111111111111111111111111111111111111111111111111111 
  40 11111111111111111111111111111111111111111111111111111111111111111111 
  41 11111111111111111111111111111111111111111111111111111111111111111111 
  42 11111111111111111111111111111111111111111111111111111111111111111111 
  43 11111111111111111111111111111111111111111111111111111111111111111111 
  44 11111111111111111111111111111111111111111111111111111111111111111111 
  45 11111111111111111111111111111111111111111111111111111111111111111111 
  46 11111111111111111111111111111111111111111111111111111111111111111111 
  47 11111111111111111111111111111111111111111111111111111111111111111111 
  48 11111111111111111111111111111111111111111111111111111111111111111111 
  49 11111111111111111111111111111111111111111111111111111111111111111111 
  50 11111111111111111111111111111111111111111111111111111111111111111111 
  51 11111111111111111111111111111111111111111111111111111111111111111111 
  52 11111111111111111111111111111111111111111111111111111111111111111111 
  53 11111111111111111111111111111111111111111111111111111111111111111111 
  54 11111111111111111111111111111111111111111111111111111111111111111111 
  55 11111111111111111111111111111111111111111111111111111111111111111111 
  56 11111111111111111111111111111111111111111111111111111111111111111111 
  57 11111111111111111111111111111111111111111111111111111111111111111111 
  :::
 } 
} 
